# Supplementary material for: On DNA numerical representations for genomic similarity computation
Source: PLoS One. 2017 Mar 21;12(3):e0173288. doi: 10.1371/journal.pone.0173288 (PMC5360225; doi:10.1371/journal.pone.0173288)
Supplement: S1 File — Matlab code and scripts for running the experiments we describe in this work. (ZIP) [file pone.0173288.s001.zip]

Archive with 23 entries (20 files):
- MatlabCode/
- MatlabCode/buildDNASetTest.m
- __MACOSX/
- __MACOSX/MatlabCode/
- __MACOSX/MatlabCode/._buildDNASetTest.m
- MatlabCode/calculateCombinations.m
- __MACOSX/MatlabCode/._calculateCombinations.m
- MatlabCode/GenerateFourierSpectrumsFromDNADataset.m
- __MACOSX/MatlabCode/._GenerateFourierSpectrumsFromDNADataset.m
- MatlabCode/generateSyntheticalTestSet.m
- __MACOSX/MatlabCode/._generateSyntheticalTestSet.m
- MatlabCode/getbiologicalexperiments.m
- __MACOSX/MatlabCode/._getbiologicalexperiments.m
- MatlabCode/getExperimentalScores.m
- __MACOSX/MatlabCode/._getExperimentalScores.m
- MatlabCode/getFourierSpectumStatistic.m
- __MACOSX/MatlabCode/._getFourierSpectumStatistic.m
- MatlabCode/plotBiologicalResults.m
- __MACOSX/MatlabCode/._plotBiologicalResults.m
- MatlabCode/plotMatrixbyTypeofChange.m
- __MACOSX/MatlabCode/._plotMatrixbyTypeofChange.m
- MatlabCode/plotSyntheticalResultsbyTypeofChange.m
- __MACOSX/MatlabCode/._plotSyntheticalResultsbyTypeofChange.m
