# Supplementary material for: On DNA numerical representations for genomic similarity computation
Source: PLoS One. 2017 Mar 21;12(3):e0173288. doi: 10.1371/journal.pone.0173288 (PMC5360225; doi:10.1371/journal.pone.0173288)
Supplement: S1 File — Matlab code and scripts for running the experiments we describe in this work. (ZIP) [file pone.0173288.s001.zip › MatlabCode/buildDNASetTest.m]

%% Function that builds a set of DNA sequences from a base sequence by applying three types of changes 
%  (insertion, deletion, replacement) and combinations of them in some given percentage.
%   
% 
% References
%    
% 
% Inputs
%    (string) baseSequence                   Base sequence from which a set of modified sequence are built.
%    (scalar) percentageOfChange             Percentega of changes applied to baseSequence.
%    (string) typeOfChange                   Types of modifications to be
%    applied to the base sequence. They could be: insertions ('i'), deletions
%    ('d'), substitution ('s') or some combination of them (e.i. all cases 'ids', insertion-deletion 'id', etc.).
%
% Outputs
%   (vector) DNAs     Set of modified DNA sequences.
%
% Department of Computer Science
% Universidad de Guadalajara, Guadalajara, Jalisco, M�xico
% Jul 2015

function DNAs = buildDNASetTest(baseSequence,percentageOfChange,typeOfChange)

    sequenceLength = length(baseSequence);
    numberOfChanges = round(percentageOfChange*sequenceLength/100);
    
    %obtain de number of samples based on the possible combinations
    %numberOfCombinations = calculateCombinations(sequenceLength,numberOfChanges,typeOfChange);
    %if the number of combinations is not supported by the matlab data type,
    %then the number of sample will be 400, based on [1]
    %if isnan(numberOfCombinations)
        numberOfSamples=5;
    %else
    %    numberOfSamples = calculateSampleSize(numberOfCombinations,'95',.5,.5,0.05);
    %end    
    
    for ii = 1:numberOfSamples
        DNA = baseSequence;
        for i = 1:numberOfChanges         
            %if typeOfChange length is equal to 1 then the
            %changes are always the same (i.e. insertion 'i',
            %deletion 'd', substitution 's'). On the other hand, if
            %typeOfChange length > 1 then the changes are randomly
            %selected.
            option = randi([1 length(typeOfChange)]);
            DNA = makeRandomChangeinDNASequence(DNA,typeOfChange(option));
        end
        DNAs{ii,:} = DNA;
    end        
end
