# Supplementary material for: On DNA numerical representations for genomic similarity computation
Source: PLoS One. 2017 Mar 21;12(3):e0173288. doi: 10.1371/journal.pone.0173288 (PMC5360225; doi:10.1371/journal.pone.0173288)
Supplement: S1 File — Matlab code and scripts for running the experiments we describe in this work. (ZIP) [file pone.0173288.s001.zip › MatlabCode/calculateCombinations.m]

%% Function that calculate the number of combinations of modified sequences given the sequence length, 
%  the type of change and the number of nucleotids.
%
%
% References
%
%
% Inputs
%    (scalar) sequenceLength                    Sequence length
%    (scalar) numberOfChanges                   Number of changes to be
%    made
%    (string) typeOfChange                      Types of modifications to be
%    applied to the sequence. They could be: insertions ('i'), deletions
%    ('d'), substitution ('s') or some combination of them (e.i. all cases 'ids', insertion-deletion 'id', etc.).
%
% Outputs
%   (sacalar) numberOfCombinations              Number of combinations.
%
% Department of Computer Science
% Universidad de Guadalajara, Guadalajara, Jalisco, M�xico
% Jul 2015

function numberOfCombinations = calculateCombinations(sequenceLength, numberOfChanges, typeOfChange)
    numberOfNucleotides = 4;
    switch lower(typeOfChange)
        case 's'
            %Number combinations with repetition 
            % ((sequenceLength + numberOfChanges - 1)! / numberOfChanges! * (sequenceLength - 1)! ) * numberOfNucleotides^numberOfChanges
            numberOfCombinations = (prod([sequenceLength : sequenceLength+numberOfChanges-1]) / prod([1 : numberOfChanges])) * numberOfNucleotides^numberOfChanges;
        case 'd'
            %Number combinations without repetition, order doesn't matter
            % sequenceLength!/(sequenceLength-numberOfChanges)! * numberOfChanges!
            numberOfCombinations = prod([2 : sequenceLength]) / (prod([2 : numberOfChanges]) * prod([2:sequenceLength-numberOfChanges]));
        otherwise
            %insertions or combinations of changes 
            %Number combinations with repetition
            %(((sequenceLength+1) + numberOfChanges - 1)! / numberOfChanges! * ((sequenceLength+1) - 1)! ) * numberOfNucleotides^numberOfChanges
            numberOfCombinations = (prod([sequenceLength+1 : sequenceLength+numberOfChanges]) / prod([1 : numberOfChanges])) * numberOfNucleotides^numberOfChanges;
    end
end
