# Supplementary material for: On DNA numerical representations for genomic similarity computation
Source: PLoS One. 2017 Mar 21;12(3):e0173288. doi: 10.1371/journal.pone.0173288 (PMC5360225; doi:10.1371/journal.pone.0173288)
Supplement: S1 File — Matlab code and scripts for running the experiments we describe in this work. (ZIP) [file pone.0173288.s001.zip › MatlabCode/generateSyntheticalTestSet.m]

%% This script builds two sets. The first one is a randomly built set of 
%  sequences considered as the base sequences. The second one corresponds to 
%  a set of sequences created from any of the base sequences altered with some 
%  of the following modifications (insertion, deletion, replacement or combination of them) in some given percentage.

numberOfBaseSequeces = 3;
percentageOfChange = [1,2,4,8,16,32];
typeOfChange = {'i' 'd' 'r' 'idr' 'id' 'ir' 'dr'};
sequenceLength=1000;
directory = 'syntheticalTestSet/';
tic
for i = 1:numberOfBaseSequeces
    baseSequence=GenerateRandomDNASequence(sequenceLength);
    header = strcat ('sequenceBase|', num2str(i));
    fastaWrite(directory, {baseSequence}, header);
    for percentage = percentageOfChange
        for type = typeOfChange
            header = strcat('sequenceBase|', num2str(i), '|percentage|', num2str(percentage), '|type|', type{1});
            setTest = buildDNASetTest(baseSequence,percentage,type{1});
            fastaWrite(directory, setTest, header);
        end
    end
end
toc
