# Supplementary material for: On DNA numerical representations for genomic similarity computation
Source: PLoS One. 2017 Mar 21;12(3):e0173288. doi: 10.1371/journal.pone.0173288 (PMC5360225; doi:10.1371/journal.pone.0173288)
Supplement: S1 File — Matlab code and scripts for running the experiments we describe in this work. (ZIP) [file pone.0173288.s001.zip › MatlabCode/getbiologicalexperiments.m]

clear all;
close all hidden;
clc;
numberOfBaseSequeces = [11,22];
typeOfTransformations = {'Integer' 'Real' 'ElectronIon' 'AtomicNumber' 'PairedNumeric' 'DNAWalk' 'Voss' 'Tetrahedron' 'ZCurve'};
typeOfMetrics={'NormL2' 'Correlation'};
NormalizeSignals=0;
RemoveOffset=1;
load('/datasets/biologicalTestSet/26BiologicalSequences.mat');
ROOT = '/plots/biological/';

tic
for i = numberOfBaseSequeces
    for metric = typeOfMetrics
        matrix=[];
        for transformation = typeOfTransformations
            DNAFourierPowerSpectrum=generateFourierSpectrumsFromDNADataset(orgs26seq,transformation{1});
            vector=[];
            s=0;
            for signal = DNAFourierPowerSpectrum
                s=s+1;
                score=SignalSimilarityScore(DNAFourierPowerSpectrum{i},signal{1},metric{1},NormalizeSignals,RemoveOffset);
                vector(s)=score;
            end

            %para normalizar norml2
            if (strcmp(metric{1},'NormL2'))
                maxv=max(vector);
                vector=vector/maxv;
            end
            matrix=[matrix,vector'];
        end
        FILE_NAME = strrep(strcat(orgs26headerlatin{i,1},'_',orgs26header{i,1},'_',metric),'. ','-');
        FILE_NAME = FILE_NAME{1,1};
        plotBiologicalResults(matrix,typeOfTransformations,metric{1,1},orgs26headerlatin,orgs26group,ROOT,FILE_NAME);
    end
end
toc
