# Supplementary material for: On DNA numerical representations for genomic similarity computation
Source: PLoS One. 2017 Mar 21;12(3):e0173288. doi: 10.1371/journal.pone.0173288 (PMC5360225; doi:10.1371/journal.pone.0173288)
Supplement: S1 File — Matlab code and scripts for running the experiments we describe in this work. (ZIP) [file pone.0173288.s001.zip › MatlabCode/getExperimentalScores.m]

clear all;
clc;
clear hidden;

numberOfBaseSequeces = 1;
typeOfTransformations = {'Integer' 'Real' 'ElectronIon' 'AtomicNumber' 'PairedNumeric' 'DNAWalk' 'Voss' 'Tetrahedron' 'ZCurve'};

typeOfMetrics={'NormL2' 'Correlation'};

typeOfChange = {'i' 'd' 's' 'ids' 'id' 'is' 'ds'};
percentageOfChange = [1,2,4,8,16,32];
readDirectory = '/datasets/syntheticalTestSet/';
writeDirectory = '/datasets/syntheticalExperimentalScores/';
NormalizeSignals=0;
RemoveOffset=1;
maxlength=1320;

tic
generalFileID = fopen(strcat(writeDirectory,'meanDistance.txt'), 'a');
for i = 1:numberOfBaseSequeces
    fileName=strcat(readDirectory,'sequenceBase|',num2str(i),'.fasta');
    %disp(fileName);
    FASTAData = fastaread(fileName);
    DNABaseSequence = FASTAData.Sequence;
    for transformation = typeOfTransformations
        DNABaseSignal=DNASequenceToSignal(DNABaseSequence,transformation{1});
        DNABaseSignal=computePowerSpectraFromDNASignal(DNABaseSignal,maxlength);
        for metric = typeOfMetrics
            for change =  typeOfChange
                for percentage = percentageOfChange
                    sum=0;
                    fileName=strcat(readDirectory,'sequenceBase|',num2str(i),'|percentage|',num2str(percentage),'|type|', change{1},'.fasta');
                    FASTAData = fastaread(fileName);
                    fileName=strcat(writeDirectory,'sequenceBase|',num2str(i),'|transformation|',transformation{1},'|metric|', metric{1}, '|type|', change{1}, '|percentage|',num2str(percentage),'.txt');
                    fileID = fopen(fileName, 'a');
                    for id=1:length(FASTAData)
                        DNASequenceSignal=DNASequenceToSignal(FASTAData(id).Sequence,transformation{1});
                        DNASequenceSignal=computePowerSpectraFromDNASignal(DNASequenceSignal,maxlength);
                        score=SignalSimilarityScore(DNABaseSignal,DNASequenceSignal,metric{1},NormalizeSignals,RemoveOffset);
                        line=strcat(num2str(i),'|',transformation{1},'|', metric{1}, '|', change{1}, '|',num2str(percentage),'|',num2str(id),'|',num2str(score));
                        fprintf(fileID, '%s\n', line);
                        sum=sum+score;
                    end
                    fclose(fileID);
                    average=sum/length(FASTAData);
                    line=strcat(num2str(i),'|',transformation{1},'|', metric{1}, '|', change{1}, '|',num2str(percentage),'|',num2str(average));
                    fprintf(generalFileID, '%s\n', line);
                end
            end  
        end
    end 
end
fclose(generalFileID);
toc
