# Supplementary material for: On DNA numerical representations for genomic similarity computation
Source: PLoS One. 2017 Mar 21;12(3):e0173288. doi: 10.1371/journal.pone.0173288 (PMC5360225; doi:10.1371/journal.pone.0173288)
Supplement: S1 File — Matlab code and scripts for running the experiments we describe in this work. (ZIP) [file pone.0173288.s001.zip › MatlabCode/getFourierSpectumStatistic.m]

clear all;
clc;
clear hidden;

numberOfBaseSequeces = 1;
typeOfTransformations = {'Integer' 'Real' 'ElectronIon' 'AtomicNumber' 'PairedNumeric' 'DNAWalk' 'Voss' 'Tetrahedron' 'ZCurve'};

typeOfMetrics={'NormL2' 'Correlation'};

typeOfChange = {'ids'};
percentageOfChange = [1,2,4,8,16,32];
readDirectory = './datasets/syntheticalTestSet/';
NormalizeSignals=0;
RemoveOffset=1;
maxlength=1320;


tic

for i = 1:numberOfBaseSequeces
    fileName=strcat(readDirectory,'sequenceBase|',num2str(i),'.fasta');
    %disp(fileName);
    FASTAData = fastaread(fileName);
    DNABaseSequence = FASTAData.Sequence;
    for transformation = typeOfTransformations
        DNABaseSignal=DNASequenceToSignal(DNABaseSequence,transformation{1});
        DNABaseSignalF=computePowerSpectraFromDNASignal(DNABaseSignal,maxlength);
        for metric = typeOfMetrics
            for change =  typeOfChange
                FourierSpectrumVar=[];
                K=1;
                for percentage = percentageOfChange
                   
                    fileName=strcat(readDirectory,'sequenceBase|',num2str(i),'|percentage|',num2str(percentage),'|type|', change{1},'.fasta');
                    FASTAData = fastaread(fileName);
                    fileID = fopen(fileName, 'a');
                    DNASequenceSignalAll=[];
                    for id=1:length(FASTAData)
                        DNASequenceSignal=DNASequenceToSignal(FASTAData(id).Sequence,transformation{1});
                        DNASequenceSignalAll(:,id,:)=computePowerSpectraFromDNASignal(DNASequenceSignal,maxlength);
                    end
                    
                    FourierVar=var(DNASequenceSignalAll(2:end,:,1),0,2);
                    Increment=round(size(FourierVar,1)/100);
                    
                    for VarQuant=1:100
                        FourierSpectrumVar(VarQuant,K)=mean(FourierVar(((Increment)*(VarQuant-1))+1:(Increment)*VarQuant));
                        if (VarQuant==100)
                             FourierSpectrumVar(VarQuant,K)=mean(FourierVar(((Increment)*(VarQuant-1))+1:end));
                        end
                    end
                    
                    K=K+1;
                    fclose(fileID);
                end
                figure
                set(gcf,'color','w');
                imshow(imresize(FourierSpectrumVar,[size(FourierSpectrumVar,1)*5 500],'nearest')',[])
                colormap(jet)
                colorbar
                pause;
            end  
        end
    end 
end
%fclose(generalFileID);
toc
