# Supplementary material for: On DNA numerical representations for genomic similarity computation
Source: PLoS One. 2017 Mar 21;12(3):e0173288. doi: 10.1371/journal.pone.0173288 (PMC5360225; doi:10.1371/journal.pone.0173288)
Supplement: S1 File — Matlab code and scripts for running the experiments we describe in this work. (ZIP) [file pone.0173288.s001.zip › MatlabCode/plotBiologicalResults.m]

function []=plotBiologicalResults(DATA_MATRIX,TRANSFORMATIONS,TYPE,HEADER,GROUP,ROOT,FILE_NAME)

% PLOT_RESULTS funtion receives a 26 x 9 DATA_MATRIX, the ROOT directory and 
% the FILE_NAME for saving the output file (a JPG file containig a figure 
% with the Results)


VERT_AXE = TYPE;

Vcolors = distinguishable_colors(size(DATA_MATRIX,1));

TRANSFORMS_AXIS=1:size(DATA_MATRIX,2);
MARKERS_VECTOR=Vcolors;

%IDENTIFY_VECTOR = ['x';'+';'s';'v';'p';'h';'*';'o';'d';'*';'^';'<';'>';'+';'v';'v';'p';'h';'*';'o';'d';'*';'^';'<';'>';'x'];
IDENTIFY_VECTOR = ['x';'+';'s';'v';'p';'h';'*';'o';'d';'*';'^';'<';'>';'+';'v';'v';'p';'x';'*';'o';'d';'+';'p';'<';'d';'x'];

ColorForGroups=[0 0 1; 1 .7 0; 1 0 0; 0 1 0];

if strcmp(GROUP{1,1},'Euterio')
    Vcolor=ColorForGroups(3,:);
elseif strcmp(GROUP{1,1},'Insecto')
    Vcolor=ColorForGroups(2,:);
elseif strcmp(GROUP{1,1},'Planta')
    Vcolor=ColorForGroups(4,:);
else
    Vcolor=ColorForGroups(1,:);
end

nsf=figure;
set(gcf,'visible','off');
set(gcf,'color','w');

plot(TRANSFORMS_AXIS,DATA_MATRIX(1,:),IDENTIFY_VECTOR(1),'Color',Vcolor,'LineWidth',1,'markers',9)

hold on
for i=2:size(DATA_MATRIX,1)
    if strcmp(GROUP{i,1},'Euterio')
    Vcolor=ColorForGroups(3,:);
    elseif strcmp(GROUP{i,1},'Insecto')
    Vcolor=ColorForGroups(2,:);
    elseif strcmp(GROUP{i,1},'Planta')
    Vcolor=ColorForGroups(4,:);
    else
    Vcolor=ColorForGroups(1,:);
    end
    %parta el png y eps
    plot(TRANSFORMS_AXIS,DATA_MATRIX(i,:),IDENTIFY_VECTOR(i),'Color',Vcolor,'LineWidth',1,'markers',6);
    %para el fig
    %plot(TRANSFORMS_AXIS,DATA_MATRIX(i,:),IDENTIFY_VECTOR(i),'Color',Vcolor,'LineWidth',1,'markers',9);
    
    
    %     title(FILE_NAME,'FontSize',10);% No ponemos el t�tulo
    xlabel('Numerical Representations','FontSize',12);
    ylabel(VERT_AXE,'FontSize',12);
end
%imprimir los png y eps
set(gca,'XTickLabel',TRANSFORMATIONS,'FontSize',7);
newroot=strcat(ROOT,'png/');
saveas(nsf,strcat(newroot,FILE_NAME),'png');
newroot=strcat(ROOT,'eps/');
saveas(nsf,strcat(newroot,FILE_NAME),'epsc');

%imprimir los fig
%set(gca,'XTickLabel',TRANSFORMATIONS,'FontSize',12);
%legend(HEADER, 'Location','BestOutside');
%newroot=strcat(ROOT,'fig/');
%saveas(nsf,strcat(newroot,FILE_NAME),'fig');
