# Supplementary material for: On DNA numerical representations for genomic similarity computation
Source: PLoS One. 2017 Mar 21;12(3):e0173288. doi: 10.1371/journal.pone.0173288 (PMC5360225; doi:10.1371/journal.pone.0173288)
Supplement: S1 File — Matlab code and scripts for running the experiments we describe in this work. (ZIP) [file pone.0173288.s001.zip › MatlabCode/plotMatrixbyTypeofChange.m]

% function []=PLOT_RESULTS(DATA_MATRIX,ROOT,FILE_NAME)
function []=plotMatrixbyTypeofChange(DATA_MATRIX,TYPE,ROOT,FILE_NAME,METRIC)

% PLOT_RESULTS funtion receives a 7 x 6 DATA_MATRIX, the ROOT directory and 
% the FILE_NAME for saving the output file (a JPG file containig a figure 
% with the Results)

if lower(TYPE) == 's'
    VERT_AXE = 'Similarity Score';
elseif lower(TYPE) == 'd'
    VERT_AXE = 'Distance Score';
else
    TYPE=input('Enter s or d');
    if lower(TYPE) == 's'
        VERT_AXE = 'Similarity Score';
    elseif lower(TYPE) == 'd'
        VERT_AXE = 'Distance Score';
    end
end
if METRIC == 'Correlation'
    VERT_AXE = '1-Correlation';
end


ERROR_AXIS=[1 2 4 8 16 32];
IDENTIFY_VECTOR = {'v-r';'o-g';'d-b';'*-m';'^-y';'<-c';'>-k'};
MARKERS_VECTOR={'r';'g';'b';'m';'y';'c';'k'};

nsf=figure;
set(gcf,'visible','off');
plot(ERROR_AXIS,DATA_MATRIX(1,:),IDENTIFY_VECTOR{1,1},'MarkerFaceColor',MARKERS_VECTOR{1,1},'LineWidth',2)
hold on
for i=2:size(DATA_MATRIX,1)    
    plot(ERROR_AXIS,DATA_MATRIX(i,:),IDENTIFY_VECTOR{i,1},'MarkerFaceColor',MARKERS_VECTOR{i,1},'LineWidth',2)    
    %title(FILE_NAME,'FontSize',12);
    xlabel('Percentage of Change','FontSize',12);
%     ylabel('Similarity Score','FontSize',12); 
    ylabel(VERT_AXE,'FontSize',12); 
    %if lower(TYPE) == 's' 
    %    ylim([0 1]);
    %end    
end
%leyenda
%h_legend=legend('insertion (i)','deletion (d)','substitution (s)','i-d-s','i-d','i-s','d-s','Location','BestOutside');
%set(h_legend,'FontSize',14);

%guardar las png
%newroot=strcat(ROOT,'png/',METRIC,'/');	
%if (isdir(newroot)==0)
%    mkdir(strcat(ROOT,'png/'),METRIC);
%end
%saveas(nsf,strcat(newroot,FILE_NAME),'png');

%guardar las eps
newroot=strcat(ROOT,'eps/',METRIC,'/');	
if (isdir(newroot)==0)
    mkdir(strcat(ROOT,'eps/'),METRIC);
end
saveas(nsf,strcat(newroot,FILE_NAME),'epsc');

%guardar las fig
%newroot=strcat(ROOT,'fig/',METRIC,'/');	
%if (isdir(newroot)==0)
%    mkdir(strcat(ROOT,'fig/'),METRIC);
%end
%saveas(nsf,strcat(newroot,FILE_NAME),'fig');
