# Supplementary material for: On DNA numerical representations for genomic similarity computation
Source: PLoS One. 2017 Mar 21;12(3):e0173288. doi: 10.1371/journal.pone.0173288 (PMC5360225; doi:10.1371/journal.pone.0173288)
Supplement: S1 File — Matlab code and scripts for running the experiments we describe in this work. (ZIP) [file pone.0173288.s001.zip › MatlabCode/plotSyntheticalResultsbyTypeofChange.m]

clear all;
close all hidden;
clc;

tic
typeOfMetrics = containers.Map({'NormL2','Correlation'}, {'d','s'});

writeDirectory = '/plots/synthetical/type_of_change/';
readDirectory = '/datasets/syntheticalExperimentalScores/';

fileID = fopen(strcat(readDirectory,'meanDistance.txt'), 'r');
tline = fgets(fileID);
fil = 7;
col = 6;

while ischar(tline)
    i = 1;
    matriz(1:fil,1:col) = 0;
    fileName = '';
    while i <= fil && ischar(tline)
        j = 1;
        while j <= col
            tline = strtok(tline,sprintf('\n'));
            split = strsplit(tline,'|');
            if split{3} == 'Correlation'
                matriz(i,j) = 1-str2double(split(length(split)));
            else
                matriz(i,j) = str2double(split(length(split)));
            end
            j = j + 1;
            tline = fgets(fileID);
        end
        i = i + 1;
        fileName = strcat('sequenceBase-',split(1),'-transformation-',split(2),'-metric-', split(3));
        plotMatrixbyTypeofChange(matriz,typeOfMetrics(split{3}),writeDirectory,fileName{1},split{3});
    end
end
fclose(fileID);
toc
