# Supplementary material for: On DNA numerical representations for genomic similarity computation
Source: PLoS One. 2017 Mar 21;12(3):e0173288. doi: 10.1371/journal.pone.0173288 (PMC5360225; doi:10.1371/journal.pone.0173288)
Supplement: S2 File — Matlab functions needed for running the experiments we describe in this work. (ZIP) [file pone.0173288.s002.zip]

Archive with 35 entries (26 files):
- libraries/
- libraries/metrics/
- libraries/metrics/crossCorrelation.m
- __MACOSX/
- __MACOSX/libraries/
- __MACOSX/libraries/metrics/
- __MACOSX/libraries/metrics/._crossCorrelation.m
- libraries/metrics/NormL2.m
- __MACOSX/libraries/metrics/._NormL2.m
- __MACOSX/libraries/._metrics
- libraries/others/
- libraries/others/calculateSampleSize.m
- __MACOSX/libraries/others/
- __MACOSX/libraries/others/._calculateSampleSize.m
- libraries/others/distinguishable_colors.m
- __MACOSX/libraries/others/._distinguishable_colors.m
- libraries/others/rgb.m
- __MACOSX/libraries/others/._rgb.m
- __MACOSX/libraries/._others
- libraries/utils/
- libraries/utils/computePowerSpectraFromDNASignal.m
- __MACOSX/libraries/utils/
- __MACOSX/libraries/utils/._computePowerSpectraFromDNASignal.m
- libraries/utils/DNASequenceToSignal.m
- __MACOSX/libraries/utils/._DNASequenceToSignal.m
- libraries/utils/fastaWrite.m
- __MACOSX/libraries/utils/._fastaWrite.m
- libraries/utils/GenerateRandomDNASequence.m
- __MACOSX/libraries/utils/._GenerateRandomDNASequence.m
- libraries/utils/makeRandomChangeinDNASequence.m
- __MACOSX/libraries/utils/._makeRandomChangeinDNASequence.m
- libraries/utils/SignalSimilarityScore.m
- __MACOSX/libraries/utils/._SignalSimilarityScore.m
- __MACOSX/libraries/._utils
- __MACOSX/._libraries
