# Supplementary material for: On DNA numerical representations for genomic similarity computation
Source: PLoS One. 2017 Mar 21;12(3):e0173288. doi: 10.1371/journal.pone.0173288 (PMC5360225; doi:10.1371/journal.pone.0173288)
Supplement: S2 File — Matlab functions needed for running the experiments we describe in this work. (ZIP) [file pone.0173288.s002.zip › libraries/others/calculateSampleSize.m]

%% Function that calculate the sample size.
%   
% 
% References
%    
% 
% Inputs
%    (scalar) populationSize                    Population Size
%    (string) confidenceLevel                   Level of confidence.
%    Suggested level 95%
%    (scalar) p                                 Proportion of population
%    with a given characteristic
%    (scalar) q                                 Proportion of population
%    without the characteristic (1-p).
%    (scalar) confidenceInterval                Error to be considered
%
% Outputs
%   (vector) DNAs     Set of modified DNA sequences.
%
% Department of Computer Science
% Universidad de Guadalajara, Guadalajara, Jalisco, M�xico
% Jul 2015

function sampleSize = calculateSampleSize(populationSize, confidenceLevel, p, q, confidenceInterval)
    cl = containers.Map;
    cl('75') = 1.15; cl('95') = 1.96;
    sampleSize = cl(confidenceLevel)^2 * p * q / confidenceInterval^2;
    sampleSize = sampleSize / (1 + ((sampleSize - 1) / populationSize));
end
