# Supplementary material for: On DNA numerical representations for genomic similarity computation
Source: PLoS One. 2017 Mar 21;12(3):e0173288. doi: 10.1371/journal.pone.0173288 (PMC5360225; doi:10.1371/journal.pone.0173288)
Supplement: S2 File — Matlab functions needed for running the experiments we describe in this work. (ZIP) [file pone.0173288.s002.zip › libraries/utils/computePowerSpectraFromDNASignal.m]

%Function that computes the Fourier spetrum from a given sequence
%Input: DNASignal= DNASignal for which the power spectrum is requiered
%       SignalLenght = Maximun length for the FFT computation (if not given
%                      (it will compute the next power of 2 form the
%                      signal lengt.. pending...)
%                     Options are:
%Output: DNAFourierPowerSpectrum= The power spectrum for the signal
%
%Department of Computer Science
%Universidad de Guadalajara 
%Guadalajara, Jalisco, M?xico
%OCT-2014


function DNAFourierPowerSpectrum=computePowerSpectraFromDNASignal(DNASignal,SignalLenght)
NFFT = 2^nextpow2(SignalLenght);
DNAFourierTransform=fft(DNASignal,NFFT);
NumberOfVectors=size(DNASignal,2);

for i=1:NumberOfVectors
    DNAFourierPowerSpectrum(:,i)=abs(DNAFourierTransform(1:NFFT/2+1,i)); 
end
