# Supplementary material for: On DNA numerical representations for genomic similarity computation
Source: PLoS One. 2017 Mar 21;12(3):e0173288. doi: 10.1371/journal.pone.0173288 (PMC5360225; doi:10.1371/journal.pone.0173288)
Supplement: S2 File — Matlab functions needed for running the experiments we describe in this work. (ZIP) [file pone.0173288.s002.zip › libraries/utils/fastaWrite.m]

%% The header will be the name of the file. 
%  It will added a new field to the header, e.i. sequenceModified_n, 
%  where n will be a consecutive number.
%    
% 
% References
%    
% 
% Inputs
%    (string) path                           File path. It should contain
%                                            the file name.
%    (matrix) sequenceSet                    Set of sequences to be written in the file.
%    (string) header                         Header for the entire set of sequence. It will added a 
%                                            new field to the header, e.i. sequenceModified|n,  
%                                            where n will be a consecutive,
%                                            corresonding to each sequence
%                                            of the set.
%                                            
%
% Outputs
%   (vector) DNAs     Set of modified DNA sequences.
%
% Department of Computer Science
% Universidad de Guadalajara, Guadalajara, Jalisco, M�xico
% Jul 2015

function fastaWrite( path, sequenceSet, header )
    fileName = strcat(path, header,'.fasta')
    for i=1:length(sequenceSet)
        fastawrite(fileName, strcat(header, '|sequenceModified|', num2str(i)), sequenceSet(i));
    end
