# Supplementary material for: On DNA numerical representations for genomic similarity computation
Source: PLoS One. 2017 Mar 21;12(3):e0173288. doi: 10.1371/journal.pone.0173288 (PMC5360225; doi:10.1371/journal.pone.0173288)
Supplement: S2 File — Matlab functions needed for running the experiments we describe in this work. (ZIP) [file pone.0173288.s002.zip › libraries/utils/GenerateRandomDNASequence.m]

%Function that generates an artificial DNA sequence of given lenght
%Inputs L: length of the DNA seequence to genreate
%
%Department of Computer Science
%Universidad de Guadalajara, Guadalajara, Jalisco, M�xico
%Jul-2015

function DNASequence=GenerateRandomDNASequence(L)
DNAI=randi(3,L,1);
Nucleotide=['A' 'T' 'G' 'C'];
DNASequence=Nucleotide(DNAI);
