# Supplementary material for: On DNA numerical representations for genomic similarity computation
Source: PLoS One. 2017 Mar 21;12(3):e0173288. doi: 10.1371/journal.pone.0173288 (PMC5360225; doi:10.1371/journal.pone.0173288)
Supplement: S2 File — Matlab functions needed for running the experiments we describe in this work. (ZIP) [file pone.0173288.s002.zip › libraries/utils/makeRandomChangeinDNASequence.m]

%% Function that make a change in a DNA sequence according to three types of changes
% (insertion, deletion, replacement). The nucleotide (A,C,G,T) and/or position
% to be changed is randomly selected.
%
%
% References
%
%
% Inputs
%    (string) sequence                       Sequence to be changed.
%    (string) typeOfChange                   Type of modification to be
%    applied to the sequence. It could be: insertion ('i'), deletion
%    ('d'), replacement ('r').
%
% Outputs
%   (string) DNA                             Modified DNA sequence.
%
% Department of Computer Science
% Universidad de Guadalajara, Guadalajara, Jalisco, M�xico
% Jul 2015

function DNA = makeRandomChangeinDNASequence(sequence,typeOfChange)
    
    letters ='ACTG';
    
    switch lower(typeOfChange)
        case 'i'
            % choosing the place for insertion
            place = randi([1 length(sequence)+1]);
            % choosing the letter to be inserted
            option = randi([1 length(letters)]);
            first = sequence(1:place-1);
            change = letters(option);
            second  = sequence(place:length(sequence));
        case 'd'
            % choosing the place for insertion
            place = randi([1 length(sequence)]);
            first = sequence(1:place-1);
            change = '';
            second  = sequence(place+1:length(sequence));
        case 'r'
            % choosing the place for replacement
            place = randi([1 length(sequence)]);
            % choosing the letter to be replaced
            option = randi([1 length(letters)]);
            first = sequence(1:place-1);
            change = letters(option);
            second  = sequence(place+1:length(sequence));
        otherwise
            disp('Type of change not recognized')
    end
    DNA = strcat(first,change,second);
end
