# Supplementary material for: On DNA numerical representations for genomic similarity computation
Source: PLoS One. 2017 Mar 21;12(3):e0173288. doi: 10.1371/journal.pone.0173288 (PMC5360225; doi:10.1371/journal.pone.0173288)
Supplement: S3 File — The datasets employed in this work. (ZIP) [file pone.0173288.s003.zip]

Archive with 1,615 entries (1,606 files):
- datasets/
- datasets/biologicalTestSet/
- datasets/biologicalTestSet/26BiologicalSequences.mat
- __MACOSX/
- __MACOSX/datasets/
- __MACOSX/datasets/biologicalTestSet/
- __MACOSX/datasets/biologicalTestSet/._26BiologicalSequences.mat
- __MACOSX/datasets/._biologicalTestSet
- datasets/syntheticalExperimentalScores/
- datasets/syntheticalExperimentalScores/meanDistance.txt
- __MACOSX/datasets/syntheticalExperimentalScores/
- __MACOSX/datasets/syntheticalExperimentalScores/._meanDistance.txt
- datasets/syntheticalExperimentalScores/sequenceBase_1_transformation_AtomicNumber_metric_Correlation_type_d_percentage_1.txt
- __MACOSX/datasets/syntheticalExperimentalScores/._sequenceBase_1_transformation_AtomicNumber_metric_Correlation_type_d_percentage_1.txt
- datasets/syntheticalExperimentalScores/sequenceBase_1_transformation_AtomicNumber_metric_Correlation_type_d_percentage_16.txt
- __MACOSX/datasets/syntheticalExperimentalScores/._sequenceBase_1_transformation_AtomicNumber_metric_Correlation_type_d_percentage_16.txt
- datasets/syntheticalExperimentalScores/sequenceBase_1_transformation_AtomicNumber_metric_Correlation_type_d_percentage_2.txt
- __MACOSX/datasets/syntheticalExperimentalScores/._sequenceBase_1_transformation_AtomicNumber_metric_Correlation_type_d_percentage_2.txt
- datasets/syntheticalExperimentalScores/sequenceBase_1_transformation_AtomicNumber_metric_Correlation_type_d_percentage_32.txt
- __MACOSX/datasets/syntheticalExperimentalScores/._sequenceBase_1_transformation_AtomicNumber_metric_Correlation_type_d_percentage_32.txt
- datasets/syntheticalExperimentalScores/sequenceBase_1_transformation_AtomicNumber_metric_Correlation_type_d_percentage_4.txt
- __MACOSX/datasets/syntheticalExperimentalScores/._sequenceBase_1_transformation_AtomicNumber_metric_Correlation_type_d_percentage_4.txt
- datasets/syntheticalExperimentalScores/sequenceBase_1_transformation_AtomicNumber_metric_Correlation_type_d_percentage_8.txt
- __MACOSX/datasets/syntheticalExperimentalScores/._sequenceBase_1_transformation_AtomicNumber_metric_Correlation_type_d_percentage_8.txt
- datasets/syntheticalExperimentalScores/sequenceBase_1_transformation_AtomicNumber_metric_Correlation_type_ds_percentage_1.txt
- __MACOSX/datasets/syntheticalExperimentalScores/._sequenceBase_1_transformation_AtomicNumber_metric_Correlation_type_ds_percentage_1.txt
- datasets/syntheticalExperimentalScores/sequenceBase_1_transformation_AtomicNumber_metric_Correlation_type_ds_percentage_16.txt
- __MACOSX/datasets/syntheticalExperimentalScores/._sequenceBase_1_transformation_AtomicNumber_metric_Correlation_type_ds_percentage_16.txt
- datasets/syntheticalExperimentalScores/sequenceBase_1_transformation_AtomicNumber_metric_Correlation_type_ds_percentage_2.txt
- __MACOSX/datasets/syntheticalExperimentalScores/._sequenceBase_1_transformation_AtomicNumber_metric_Correlation_type_ds_percentage_2.txt
- datasets/syntheticalExperimentalScores/sequenceBase_1_transformation_AtomicNumber_metric_Correlation_type_ds_percentage_32.txt
- __MACOSX/datasets/syntheticalExperimentalScores/._sequenceBase_1_transformation_AtomicNumber_metric_Correlation_type_ds_percentage_32.txt
- datasets/syntheticalExperimentalScores/sequenceBase_1_transformation_AtomicNumber_metric_Correlation_type_ds_percentage_4.txt
- __MACOSX/datasets/syntheticalExperimentalScores/._sequenceBase_1_transformation_AtomicNumber_metric_Correlation_type_ds_percentage_4.txt
- datasets/syntheticalExperimentalScores/sequenceBase_1_transformation_AtomicNumber_metric_Correlation_type_ds_percentage_8.txt
- __MACOSX/datasets/syntheticalExperimentalScores/._sequenceBase_1_transformation_AtomicNumber_metric_Correlation_type_ds_percentage_8.txt
- datasets/syntheticalExperimentalScores/sequenceBase_1_transformation_AtomicNumber_metric_Correlation_type_i_percentage_1.txt
- __MACOSX/datasets/syntheticalExperimentalScores/._sequenceBase_1_transformation_AtomicNumber_metric_Correlation_type_i_percentage_1.txt
- datasets/syntheticalExperimentalScores/sequenceBase_1_transformation_AtomicNumber_metric_Correlation_type_i_percentage_16.txt
- __MACOSX/datasets/syntheticalExperimentalScores/._sequenceBase_1_transformation_AtomicNumber_metric_Correlation_type_i_percentage_16.txt
- datasets/syntheticalExperimentalScores/sequenceBase_1_transformation_AtomicNumber_metric_Correlation_type_i_percentage_2.txt
- __MACOSX/datasets/syntheticalExperimentalScores/._sequenceBase_1_transformation_AtomicNumber_metric_Correlation_type_i_percentage_2.txt
- datasets/syntheticalExperimentalScores/sequenceBase_1_transformation_AtomicNumber_metric_Correlation_type_i_percentage_32.txt
- __MACOSX/datasets/syntheticalExperimentalScores/._sequenceBase_1_transformation_AtomicNumber_metric_Correlation_type_i_percentage_32.txt
- datasets/syntheticalExperimentalScores/sequenceBase_1_transformation_AtomicNumber_metric_Correlation_type_i_percentage_4.txt
- __MACOSX/datasets/syntheticalExperimentalScores/._sequenceBase_1_transformation_AtomicNumber_metric_Correlation_type_i_percentage_4.txt
- datasets/syntheticalExperimentalScores/sequenceBase_1_transformation_AtomicNumber_metric_Correlation_type_i_percentage_8.txt
- __MACOSX/datasets/syntheticalExperimentalScores/._sequenceBase_1_transformation_AtomicNumber_metric_Correlation_type_i_percentage_8.txt
- datasets/syntheticalExperimentalScores/sequenceBase_1_transformation_AtomicNumber_metric_Correlation_type_id_percentage_1.txt
- __MACOSX/datasets/syntheticalExperimentalScores/._sequenceBase_1_transformation_AtomicNumber_metric_Correlation_type_id_percentage_1.txt
- datasets/syntheticalExperimentalScores/sequenceBase_1_transformation_AtomicNumber_metric_Correlation_type_id_percentage_16.txt
- __MACOSX/datasets/syntheticalExperimentalScores/._sequenceBase_1_transformation_AtomicNumber_metric_Correlation_type_id_percentage_16.txt
- datasets/syntheticalExperimentalScores/sequenceBase_1_transformation_AtomicNumber_metric_Correlation_type_id_percentage_2.txt
- __MACOSX/datasets/syntheticalExperimentalScores/._sequenceBase_1_transformation_AtomicNumber_metric_Correlation_type_id_percentage_2.txt
- datasets/syntheticalExperimentalScores/sequenceBase_1_transformation_AtomicNumber_metric_Correlation_type_id_percentage_32.txt
- __MACOSX/datasets/syntheticalExperimentalScores/._sequenceBase_1_transformation_AtomicNumber_metric_Correlation_type_id_percentage_32.txt
- datasets/syntheticalExperimentalScores/sequenceBase_1_transformation_AtomicNumber_metric_Correlation_type_id_percentage_4.txt
- __MACOSX/datasets/syntheticalExperimentalScores/._sequenceBase_1_transformation_AtomicNumber_metric_Correlation_type_id_percentage_4.txt
- datasets/syntheticalExperimentalScores/sequenceBase_1_transformation_AtomicNumber_metric_Correlation_type_id_percentage_8.txt
- __MACOSX/datasets/syntheticalExperimentalScores/._sequenceBase_1_transformation_AtomicNumber_metric_Correlation_type_id_percentage_8.txt
- datasets/syntheticalExperimentalScores/sequenceBase_1_transformation_AtomicNumber_metric_Correlation_type_ids_percentage_1.txt
- __MACOSX/datasets/syntheticalExperimentalScores/._sequenceBase_1_transformation_AtomicNumber_metric_Correlation_type_ids_percentage_1.txt
- datasets/syntheticalExperimentalScores/sequenceBase_1_transformation_AtomicNumber_metric_Correlation_type_ids_percentage_16.txt
- __MACOSX/datasets/syntheticalExperimentalScores/._sequenceBase_1_transformation_AtomicNumber_metric_Correlation_type_ids_percentage_16.txt
- datasets/syntheticalExperimentalScores/sequenceBase_1_transformation_AtomicNumber_metric_Correlation_type_ids_percentage_2.txt
- __MACOSX/datasets/syntheticalExperimentalScores/._sequenceBase_1_transformation_AtomicNumber_metric_Correlation_type_ids_percentage_2.txt
- datasets/syntheticalExperimentalScores/sequenceBase_1_transformation_AtomicNumber_metric_Correlation_type_ids_percentage_32.txt
- __MACOSX/datasets/syntheticalExperimentalScores/._sequenceBase_1_transformation_AtomicNumber_metric_Correlation_type_ids_percentage_32.txt
- datasets/syntheticalExperimentalScores/sequenceBase_1_transformation_AtomicNumber_metric_Correlation_type_ids_percentage_4.txt
- __MACOSX/datasets/syntheticalExperimentalScores/._sequenceBase_1_transformation_AtomicNumber_metric_Correlation_type_ids_percentage_4.txt
- datasets/syntheticalExperimentalScores/sequenceBase_1_transformation_AtomicNumber_metric_Correlation_type_ids_percentage_8.txt
- __MACOSX/datasets/syntheticalExperimentalScores/._sequenceBase_1_transformation_AtomicNumber_metric_Correlation_type_ids_percentage_8.txt
- datasets/syntheticalExperimentalScores/sequenceBase_1_transformation_AtomicNumber_metric_Correlation_type_is_percentage_1.txt
- __MACOSX/datasets/syntheticalExperimentalScores/._sequenceBase_1_transformation_AtomicNumber_metric_Correlation_type_is_percentage_1.txt
- datasets/syntheticalExperimentalScores/sequenceBase_1_transformation_AtomicNumber_metric_Correlation_type_is_percentage_16.txt
- __MACOSX/datasets/syntheticalExperimentalScores/._sequenceBase_1_transformation_AtomicNumber_metric_Correlation_type_is_percentage_16.txt
- datasets/syntheticalExperimentalScores/sequenceBase_1_transformation_AtomicNumber_metric_Correlation_type_is_percentage_2.txt
- __MACOSX/datasets/syntheticalExperimentalScores/._sequenceBase_1_transformation_AtomicNumber_metric_Correlation_type_is_percentage_2.txt
- datasets/syntheticalExperimentalScores/sequenceBase_1_transformation_AtomicNumber_metric_Correlation_type_is_percentage_32.txt
- __MACOSX/datasets/syntheticalExperimentalScores/._sequenceBase_1_transformation_AtomicNumber_metric_Correlation_type_is_percentage_32.txt
- datasets/syntheticalExperimentalScores/sequenceBase_1_transformation_AtomicNumber_metric_Correlation_type_is_percentage_4.txt
- __MACOSX/datasets/syntheticalExperimentalScores/._sequenceBase_1_transformation_AtomicNumber_metric_Correlation_type_is_percentage_4.txt
- datasets/syntheticalExperimentalScores/sequenceBase_1_transformation_AtomicNumber_metric_Correlation_type_is_percentage_8.txt
- __MACOSX/datasets/syntheticalExperimentalScores/._sequenceBase_1_transformation_AtomicNumber_metric_Correlation_type_is_percentage_8.txt
- datasets/syntheticalExperimentalScores/sequenceBase_1_transformation_AtomicNumber_metric_Correlation_type_s_percentage_1.txt
- __MACOSX/datasets/syntheticalExperimentalScores/._sequenceBase_1_transformation_AtomicNumber_metric_Correlation_type_s_percentage_1.txt
- datasets/syntheticalExperimentalScores/sequenceBase_1_transformation_AtomicNumber_metric_Correlation_type_s_percentage_16.txt
- __MACOSX/datasets/syntheticalExperimentalScores/._sequenceBase_1_transformation_AtomicNumber_metric_Correlation_type_s_percentage_16.txt
- datasets/syntheticalExperimentalScores/sequenceBase_1_transformation_AtomicNumber_metric_Correlation_type_s_percentage_2.txt
- __MACOSX/datasets/syntheticalExperimentalScores/._sequenceBase_1_transformation_AtomicNumber_metric_Correlation_type_s_percentage_2.txt
- datasets/syntheticalExperimentalScores/sequenceBase_1_transformation_AtomicNumber_metric_Correlation_type_s_percentage_32.txt
- __MACOSX/datasets/syntheticalExperimentalScores/._sequenceBase_1_transformation_AtomicNumber_metric_Correlation_type_s_percentage_32.txt
- datasets/syntheticalExperimentalScores/sequenceBase_1_transformation_AtomicNumber_metric_Correlation_type_s_percentage_4.txt
- __MACOSX/datasets/syntheticalExperimentalScores/._sequenceBase_1_transformation_AtomicNumber_metric_Correlation_type_s_percentage_4.txt
- datasets/syntheticalExperimentalScores/sequenceBase_1_transformation_AtomicNumber_metric_Correlation_type_s_percentage_8.txt
- __MACOSX/datasets/syntheticalExperimentalScores/._sequenceBase_1_transformation_AtomicNumber_metric_Correlation_type_s_percentage_8.txt
- datasets/syntheticalExperimentalScores/sequenceBase_1_transformation_AtomicNumber_metric_NormL2_type_d_percentage_1.txt
- __MACOSX/datasets/syntheticalExperimentalScores/._sequenceBase_1_transformation_AtomicNumber_metric_NormL2_type_d_percentage_1.txt
- datasets/syntheticalExperimentalScores/sequenceBase_1_transformation_AtomicNumber_metric_NormL2_type_d_percentage_16.txt
- __MACOSX/datasets/syntheticalExperimentalScores/._sequenceBase_1_transformation_AtomicNumber_metric_NormL2_type_d_percentage_16.txt
- datasets/syntheticalExperimentalScores/sequenceBase_1_transformation_AtomicNumber_metric_NormL2_type_d_percentage_2.txt
- __MACOSX/datasets/syntheticalExperimentalScores/._sequenceBase_1_transformation_AtomicNumber_metric_NormL2_type_d_percentage_2.txt
- datasets/syntheticalExperimentalScores/sequenceBase_1_transformation_AtomicNumber_metric_NormL2_type_d_percentage_32.txt
- __MACOSX/datasets/syntheticalExperimentalScores/._sequenceBase_1_transformation_AtomicNumber_metric_NormL2_type_d_percentage_32.txt
- datasets/syntheticalExperimentalScores/sequenceBase_1_transformation_AtomicNumber_metric_NormL2_type_d_percentage_4.txt
- __MACOSX/datasets/syntheticalExperimentalScores/._sequenceBase_1_transformation_AtomicNumber_metric_NormL2_type_d_percentage_4.txt
- datasets/syntheticalExperimentalScores/sequenceBase_1_transformation_AtomicNumber_metric_NormL2_type_d_percentage_8.txt
- __MACOSX/datasets/syntheticalExperimentalScores/._sequenceBase_1_transformation_AtomicNumber_metric_NormL2_type_d_percentage_8.txt
- datasets/syntheticalExperimentalScores/sequenceBase_1_transformation_AtomicNumber_metric_NormL2_type_ds_percentage_1.txt
- __MACOSX/datasets/syntheticalExperimentalScores/._sequenceBase_1_transformation_AtomicNumber_metric_NormL2_type_ds_percentage_1.txt
- datasets/syntheticalExperimentalScores/sequenceBase_1_transformation_AtomicNumber_metric_NormL2_type_ds_percentage_16.txt
- __MACOSX/datasets/syntheticalExperimentalScores/._sequenceBase_1_transformation_AtomicNumber_metric_NormL2_type_ds_percentage_16.txt
- datasets/syntheticalExperimentalScores/sequenceBase_1_transformation_AtomicNumber_metric_NormL2_type_ds_percentage_2.txt
- __MACOSX/datasets/syntheticalExperimentalScores/._sequenceBase_1_transformation_AtomicNumber_metric_NormL2_type_ds_percentage_2.txt
- datasets/syntheticalExperimentalScores/sequenceBase_1_transformation_AtomicNumber_metric_NormL2_type_ds_percentage_32.txt
- __MACOSX/datasets/syntheticalExperimentalScores/._sequenceBase_1_transformation_AtomicNumber_metric_NormL2_type_ds_percentage_32.txt
- datasets/syntheticalExperimentalScores/sequenceBase_1_transformation_AtomicNumber_metric_NormL2_type_ds_percentage_4.txt
- __MACOSX/datasets/syntheticalExperimentalScores/._sequenceBase_1_transformation_AtomicNumber_metric_NormL2_type_ds_percentage_4.txt
- datasets/syntheticalExperimentalScores/sequenceBase_1_transformation_AtomicNumber_metric_NormL2_type_ds_percentage_8.txt
- __MACOSX/datasets/syntheticalExperimentalScores/._sequenceBase_1_transformation_AtomicNumber_metric_NormL2_type_ds_percentage_8.txt
- datasets/syntheticalExperimentalScores/sequenceBase_1_transformation_AtomicNumber_metric_NormL2_type_i_percentage_1.txt
- __MACOSX/datasets/syntheticalExperimentalScores/._sequenceBase_1_transformation_AtomicNumber_metric_NormL2_type_i_percentage_1.txt
- datasets/syntheticalExperimentalScores/sequenceBase_1_transformation_AtomicNumber_metric_NormL2_type_i_percentage_16.txt
- __MACOSX/datasets/syntheticalExperimentalScores/._sequenceBase_1_transformation_AtomicNumber_metric_NormL2_type_i_percentage_16.txt
- datasets/syntheticalExperimentalScores/sequenceBase_1_transformation_AtomicNumber_metric_NormL2_type_i_percentage_2.txt
- __MACOSX/datasets/syntheticalExperimentalScores/._sequenceBase_1_transformation_AtomicNumber_metric_NormL2_type_i_percentage_2.txt
- datasets/syntheticalExperimentalScores/sequenceBase_1_transformation_AtomicNumber_metric_NormL2_type_i_percentage_32.txt
- __MACOSX/datasets/syntheticalExperimentalScores/._sequenceBase_1_transformation_AtomicNumber_metric_NormL2_type_i_percentage_32.txt
- datasets/syntheticalExperimentalScores/sequenceBase_1_transformation_AtomicNumber_metric_NormL2_type_i_percentage_4.txt
- __MACOSX/datasets/syntheticalExperimentalScores/._sequenceBase_1_transformation_AtomicNumber_metric_NormL2_type_i_percentage_4.txt
- datasets/syntheticalExperimentalScores/sequenceBase_1_transformation_AtomicNumber_metric_NormL2_type_i_percentage_8.txt
- __MACOSX/datasets/syntheticalExperimentalScores/._sequenceBase_1_transformation_AtomicNumber_metric_NormL2_type_i_percentage_8.txt
- datasets/syntheticalExperimentalScores/sequenceBase_1_transformation_AtomicNumber_metric_NormL2_type_id_percentage_1.txt
- __MACOSX/datasets/syntheticalExperimentalScores/._sequenceBase_1_transformation_AtomicNumber_metric_NormL2_type_id_percentage_1.txt
- datasets/syntheticalExperimentalScores/sequenceBase_1_transformation_AtomicNumber_metric_NormL2_type_id_percentage_16.txt
- __MACOSX/datasets/syntheticalExperimentalScores/._sequenceBase_1_transformation_AtomicNumber_metric_NormL2_type_id_percentage_16.txt
- datasets/syntheticalExperimentalScores/sequenceBase_1_transformation_AtomicNumber_metric_NormL2_type_id_percentage_2.txt
- __MACOSX/datasets/syntheticalExperimentalScores/._sequenceBase_1_transformation_AtomicNumber_metric_NormL2_type_id_percentage_2.txt
- datasets/syntheticalExperimentalScores/sequenceBase_1_transformation_AtomicNumber_metric_NormL2_type_id_percentage_32.txt
- __MACOSX/datasets/syntheticalExperimentalScores/._sequenceBase_1_transformation_AtomicNumber_metric_NormL2_type_id_percentage_32.txt
- datasets/syntheticalExperimentalScores/sequenceBase_1_transformation_AtomicNumber_metric_NormL2_type_id_percentage_4.txt
- __MACOSX/datasets/syntheticalExperimentalScores/._sequenceBase_1_transformation_AtomicNumber_metric_NormL2_type_id_percentage_4.txt
- datasets/syntheticalExperimentalScores/sequenceBase_1_transformation_AtomicNumber_metric_NormL2_type_id_percentage_8.txt
- __MACOSX/datasets/syntheticalExperimentalScores/._sequenceBase_1_transformation_AtomicNumber_metric_NormL2_type_id_percentage_8.txt
- datasets/syntheticalExperimentalScores/sequenceBase_1_transformation_AtomicNumber_metric_NormL2_type_ids_percentage_1.txt
- __MACOSX/datasets/syntheticalExperimentalScores/._sequenceBase_1_transformation_AtomicNumber_metric_NormL2_type_ids_percentage_1.txt
- datasets/syntheticalExperimentalScores/sequenceBase_1_transformation_AtomicNumber_metric_NormL2_type_ids_percentage_16.txt
- __MACOSX/datasets/syntheticalExperimentalScores/._sequenceBase_1_transformation_AtomicNumber_metric_NormL2_type_ids_percentage_16.txt
- datasets/syntheticalExperimentalScores/sequenceBase_1_transformation_AtomicNumber_metric_NormL2_type_ids_percentage_2.txt
- __MACOSX/datasets/syntheticalExperimentalScores/._sequenceBase_1_transformation_AtomicNumber_metric_NormL2_type_ids_percentage_2.txt
- datasets/syntheticalExperimentalScores/sequenceBase_1_transformation_AtomicNumber_metric_NormL2_type_ids_percentage_32.txt
- __MACOSX/datasets/syntheticalExperimentalScores/._sequenceBase_1_transformation_AtomicNumber_metric_NormL2_type_ids_percentage_32.txt
- datasets/syntheticalExperimentalScores/sequenceBase_1_transformation_AtomicNumber_metric_NormL2_type_ids_percentage_4.txt
- __MACOSX/datasets/syntheticalExperimentalScores/._sequenceBase_1_transformation_AtomicNumber_metric_NormL2_type_ids_percentage_4.txt
- datasets/syntheticalExperimentalScores/sequenceBase_1_transformation_AtomicNumber_metric_NormL2_type_ids_percentage_8.txt
- __MACOSX/datasets/syntheticalExperimentalScores/._sequenceBase_1_transformation_AtomicNumber_metric_NormL2_type_ids_percentage_8.txt
- datasets/syntheticalExperimentalScores/sequenceBase_1_transformation_AtomicNumber_metric_NormL2_type_is_percentage_1.txt
- __MACOSX/datasets/syntheticalExperimentalScores/._sequenceBase_1_transformation_AtomicNumber_metric_NormL2_type_is_percentage_1.txt
- datasets/syntheticalExperimentalScores/sequenceBase_1_transformation_AtomicNumber_metric_NormL2_type_is_percentage_16.txt
- __MACOSX/datasets/syntheticalExperimentalScores/._sequenceBase_1_transformation_AtomicNumber_metric_NormL2_type_is_percentage_16.txt
- datasets/syntheticalExperimentalScores/sequenceBase_1_transformation_AtomicNumber_metric_NormL2_type_is_percentage_2.txt
- __MACOSX/datasets/syntheticalExperimentalScores/._sequenceBase_1_transformation_AtomicNumber_metric_NormL2_type_is_percentage_2.txt
- datasets/syntheticalExperimentalScores/sequenceBase_1_transformation_AtomicNumber_metric_NormL2_type_is_percentage_32.txt
- __MACOSX/datasets/syntheticalExperimentalScores/._sequenceBase_1_transformation_AtomicNumber_metric_NormL2_type_is_percentage_32.txt
- datasets/syntheticalExperimentalScores/sequenceBase_1_transformation_AtomicNumber_metric_NormL2_type_is_percentage_4.txt
- __MACOSX/datasets/syntheticalExperimentalScores/._sequenceBase_1_transformation_AtomicNumber_metric_NormL2_type_is_percentage_4.txt
- datasets/syntheticalExperimentalScores/sequenceBase_1_transformation_AtomicNumber_metric_NormL2_type_is_percentage_8.txt
- __MACOSX/datasets/syntheticalExperimentalScores/._sequenceBase_1_transformation_AtomicNumber_metric_NormL2_type_is_percentage_8.txt
- datasets/syntheticalExperimentalScores/sequenceBase_1_transformation_AtomicNumber_metric_NormL2_type_s_percentage_1.txt
- __MACOSX/datasets/syntheticalExperimentalScores/._sequenceBase_1_transformation_AtomicNumber_metric_NormL2_type_s_percentage_1.txt
- datasets/syntheticalExperimentalScores/sequenceBase_1_transformation_AtomicNumber_metric_NormL2_type_s_percentage_16.txt
- __MACOSX/datasets/syntheticalExperimentalScores/._sequenceBase_1_transformation_AtomicNumber_metric_NormL2_type_s_percentage_16.txt
- datasets/syntheticalExperimentalScores/sequenceBase_1_transformation_AtomicNumber_metric_NormL2_type_s_percentage_2.txt
- __MACOSX/datasets/syntheticalExperimentalScores/._sequenceBase_1_transformation_AtomicNumber_metric_NormL2_type_s_percentage_2.txt
- datasets/syntheticalExperimentalScores/sequenceBase_1_transformation_AtomicNumber_metric_NormL2_type_s_percentage_32.txt
- __MACOSX/datasets/syntheticalExperimentalScores/._sequenceBase_1_transformation_AtomicNumber_metric_NormL2_type_s_percentage_32.txt
- datasets/syntheticalExperimentalScores/sequenceBase_1_transformation_AtomicNumber_metric_NormL2_type_s_percentage_4.txt
- __MACOSX/datasets/syntheticalExperimentalScores/._sequenceBase_1_transformation_AtomicNumber_metric_NormL2_type_s_percentage_4.txt
- datasets/syntheticalExperimentalScores/sequenceBase_1_transformation_AtomicNumber_metric_NormL2_type_s_percentage_8.txt
- __MACOSX/datasets/syntheticalExperimentalScores/._sequenceBase_1_transformation_AtomicNumber_metric_NormL2_type_s_percentage_8.txt
- datasets/syntheticalExperimentalScores/sequenceBase_1_transformation_DNAWalk_metric_Correlation_type_d_percentage_1.txt
- __MACOSX/datasets/syntheticalExperimentalScores/._sequenceBase_1_transformation_DNAWalk_metric_Correlation_type_d_percentage_1.txt
- datasets/syntheticalExperimentalScores/sequenceBase_1_transformation_DNAWalk_metric_Correlation_type_d_percentage_16.txt
- __MACOSX/datasets/syntheticalExperimentalScores/._sequenceBase_1_transformation_DNAWalk_metric_Correlation_type_d_percentage_16.txt
- datasets/syntheticalExperimentalScores/sequenceBase_1_transformation_DNAWalk_metric_Correlation_type_d_percentage_2.txt
- __MACOSX/datasets/syntheticalExperimentalScores/._sequenceBase_1_transformation_DNAWalk_metric_Correlation_type_d_percentage_2.txt
- datasets/syntheticalExperimentalScores/sequenceBase_1_transformation_DNAWalk_metric_Correlation_type_d_percentage_32.txt
- __MACOSX/datasets/syntheticalExperimentalScores/._sequenceBase_1_transformation_DNAWalk_metric_Correlation_type_d_percentage_32.txt
- datasets/syntheticalExperimentalScores/sequenceBase_1_transformation_DNAWalk_metric_Correlation_type_d_percentage_4.txt
- __MACOSX/datasets/syntheticalExperimentalScores/._sequenceBase_1_transformation_DNAWalk_metric_Correlation_type_d_percentage_4.txt
- datasets/syntheticalExperimentalScores/sequenceBase_1_transformation_DNAWalk_metric_Correlation_type_d_percentage_8.txt
- __MACOSX/datasets/syntheticalExperimentalScores/._sequenceBase_1_transformation_DNAWalk_metric_Correlation_type_d_percentage_8.txt
- datasets/syntheticalExperimentalScores/sequenceBase_1_transformation_DNAWalk_metric_Correlation_type_ds_percentage_1.txt
- __MACOSX/datasets/syntheticalExperimentalScores/._sequenceBase_1_transformation_DNAWalk_metric_Correlation_type_ds_percentage_1.txt
- datasets/syntheticalExperimentalScores/sequenceBase_1_transformation_DNAWalk_metric_Correlation_type_ds_percentage_16.txt
- __MACOSX/datasets/syntheticalExperimentalScores/._sequenceBase_1_transformation_DNAWalk_metric_Correlation_type_ds_percentage_16.txt
- datasets/syntheticalExperimentalScores/sequenceBase_1_transformation_DNAWalk_metric_Correlation_type_ds_percentage_2.txt
- __MACOSX/datasets/syntheticalExperimentalScores/._sequenceBase_1_transformation_DNAWalk_metric_Correlation_type_ds_percentage_2.txt
- datasets/syntheticalExperimentalScores/sequenceBase_1_transformation_DNAWalk_metric_Correlation_type_ds_percentage_32.txt
- __MACOSX/datasets/syntheticalExperimentalScores/._sequenceBase_1_transformation_DNAWalk_metric_Correlation_type_ds_percentage_32.txt
- datasets/syntheticalExperimentalScores/sequenceBase_1_transformation_DNAWalk_metric_Correlation_type_ds_percentage_4.txt
- __MACOSX/datasets/syntheticalExperimentalScores/._sequenceBase_1_transformation_DNAWalk_metric_Correlation_type_ds_percentage_4.txt
- datasets/syntheticalExperimentalScores/sequenceBase_1_transformation_DNAWalk_metric_Correlation_type_ds_percentage_8.txt
- __MACOSX/datasets/syntheticalExperimentalScores/._sequenceBase_1_transformation_DNAWalk_metric_Correlation_type_ds_percentage_8.txt
- datasets/syntheticalExperimentalScores/sequenceBase_1_transformation_DNAWalk_metric_Correlation_type_i_percentage_1.txt
- __MACOSX/datasets/syntheticalExperimentalScores/._sequenceBase_1_transformation_DNAWalk_metric_Correlation_type_i_percentage_1.txt
- datasets/syntheticalExperimentalScores/sequenceBase_1_transformation_DNAWalk_metric_Correlation_type_i_percentage_16.txt
- __MACOSX/datasets/syntheticalExperimentalScores/._sequenceBase_1_transformation_DNAWalk_metric_Correlation_type_i_percentage_16.txt
- datasets/syntheticalExperimentalScores/sequenceBase_1_transformation_DNAWalk_metric_Correlation_type_i_percentage_2.txt
- __MACOSX/datasets/syntheticalExperimentalScores/._sequenceBase_1_transformation_DNAWalk_metric_Correlation_type_i_percentage_2.txt
- datasets/syntheticalExperimentalScores/sequenceBase_1_transformation_DNAWalk_metric_Correlation_type_i_percentage_32.txt
- __MACOSX/datasets/syntheticalExperimentalScores/._sequenceBase_1_transformation_DNAWalk_metric_Correlation_type_i_percentage_32.txt
- datasets/syntheticalExperimentalScores/sequenceBase_1_transformation_DNAWalk_metric_Correlation_type_i_percentage_4.txt
- __MACOSX/datasets/syntheticalExperimentalScores/._sequenceBase_1_transformation_DNAWalk_metric_Correlation_type_i_percentage_4.txt
- datasets/syntheticalExperimentalScores/sequenceBase_1_transformation_DNAWalk_metric_Correlation_type_i_percentage_8.txt
- __MACOSX/datasets/syntheticalExperimentalScores/._sequenceBase_1_transformation_DNAWalk_metric_Correlation_type_i_percentage_8.txt
- datasets/syntheticalExperimentalScores/sequenceBase_1_transformation_DNAWalk_metric_Correlation_type_id_percentage_1.txt
- __MACOSX/datasets/syntheticalExperimentalScores/._sequenceBase_1_transformation_DNAWalk_metric_Correlation_type_id_percentage_1.txt
- datasets/syntheticalExperimentalScores/sequenceBase_1_transformation_DNAWalk_metric_Correlation_type_id_percentage_16.txt
- __MACOSX/datasets/syntheticalExperimentalScores/._sequenceBase_1_transformation_DNAWalk_metric_Correlation_type_id_percentage_16.txt
- datasets/syntheticalExperimentalScores/sequenceBase_1_transformation_DNAWalk_metric_Correlation_type_id_percentage_2.txt
- __MACOSX/datasets/syntheticalExperimentalScores/._sequenceBase_1_transformation_DNAWalk_metric_Correlation_type_id_percentage_2.txt
- datasets/syntheticalExperimentalScores/sequenceBase_1_transformation_DNAWalk_metric_Correlation_type_id_percentage_32.txt
- __MACOSX/datasets/syntheticalExperimentalScores/._sequenceBase_1_transformation_DNAWalk_metric_Correlation_type_id_percentage_32.txt
- datasets/syntheticalExperimentalScores/sequenceBase_1_transformation_DNAWalk_metric_Correlation_type_id_percentage_4.txt
- __MACOSX/datasets/syntheticalExperimentalScores/._sequenceBase_1_transformation_DNAWalk_metric_Correlation_type_id_percentage_4.txt
- datasets/syntheticalExperimentalScores/sequenceBase_1_transformation_DNAWalk_metric_Correlation_type_id_percentage_8.txt
- __MACOSX/datasets/syntheticalExperimentalScores/._sequenceBase_1_transformation_DNAWalk_metric_Correlation_type_id_percentage_8.txt
- datasets/syntheticalExperimentalScores/sequenceBase_1_transformation_DNAWalk_metric_Correlation_type_ids_percentage_1.txt
- __MACOSX/datasets/syntheticalExperimentalScores/._sequenceBase_1_transformation_DNAWalk_metric_Correlation_type_ids_percentage_1.txt
- datasets/syntheticalExperimentalScores/sequenceBase_1_transformation_DNAWalk_metric_Correlation_type_ids_percentage_16.txt
- __MACOSX/datasets/syntheticalExperimentalScores/._sequenceBase_1_transformation_DNAWalk_metric_Correlation_type_ids_percentage_16.txt
- datasets/syntheticalExperimentalScores/sequenceBase_1_transformation_DNAWalk_metric_Correlation_type_ids_percentage_2.txt
- __MACOSX/datasets/syntheticalExperimentalScores/._sequenceBase_1_transformation_DNAWalk_metric_Correlation_type_ids_percentage_2.txt
- datasets/syntheticalExperimentalScores/sequenceBase_1_transformation_DNAWalk_metric_Correlation_type_ids_percentage_32.txt
- __MACOSX/datasets/syntheticalExperimentalScores/._sequenceBase_1_transformation_DNAWalk_metric_Correlation_type_ids_percentage_32.txt
- datasets/syntheticalExperimentalScores/sequenceBase_1_transformation_DNAWalk_metric_Correlation_type_ids_percentage_4.txt
- __MACOSX/datasets/syntheticalExperimentalScores/._sequenceBase_1_transformation_DNAWalk_metric_Correlation_type_ids_percentage_4.txt
- datasets/syntheticalExperimentalScores/sequenceBase_1_transformation_DNAWalk_metric_Correlation_type_ids_percentage_8.txt
- __MACOSX/datasets/syntheticalExperimentalScores/._sequenceBase_1_transformation_DNAWalk_metric_Correlation_type_ids_percentage_8.txt
- datasets/syntheticalExperimentalScores/sequenceBase_1_transformation_DNAWalk_metric_Correlation_type_is_percentage_1.txt
- __MACOSX/datasets/syntheticalExperimentalScores/._sequenceBase_1_transformation_DNAWalk_metric_Correlation_type_is_percentage_1.txt
- datasets/syntheticalExperimentalScores/sequenceBase_1_transformation_DNAWalk_metric_Correlation_type_is_percentage_16.txt
- __MACOSX/datasets/syntheticalExperimentalScores/._sequenceBase_1_transformation_DNAWalk_metric_Correlation_type_is_percentage_16.txt
- datasets/syntheticalExperimentalScores/sequenceBase_1_transformation_DNAWalk_metric_Correlation_type_is_percentage_2.txt
- __MACOSX/datasets/syntheticalExperimentalScores/._sequenceBase_1_transformation_DNAWalk_metric_Correlation_type_is_percentage_2.txt
- datasets/syntheticalExperimentalScores/sequenceBase_1_transformation_DNAWalk_metric_Correlation_type_is_percentage_32.txt
- __MACOSX/datasets/syntheticalExperimentalScores/._sequenceBase_1_transformation_DNAWalk_metric_Correlation_type_is_percentage_32.txt
- datasets/syntheticalExperimentalScores/sequenceBase_1_transformation_DNAWalk_metric_Correlation_type_is_percentage_4.txt
- __MACOSX/datasets/syntheticalExperimentalScores/._sequenceBase_1_transformation_DNAWalk_metric_Correlation_type_is_percentage_4.txt
- datasets/syntheticalExperimentalScores/sequenceBase_1_transformation_DNAWalk_metric_Correlation_type_is_percentage_8.txt
- __MACOSX/datasets/syntheticalExperimentalScores/._sequenceBase_1_transformation_DNAWalk_metric_Correlation_type_is_percentage_8.txt
- datasets/syntheticalExperimentalScores/sequenceBase_1_transformation_DNAWalk_metric_Correlation_type_s_percentage_1.txt
- __MACOSX/datasets/syntheticalExperimentalScores/._sequenceBase_1_transformation_DNAWalk_metric_Correlation_type_s_percentage_1.txt
- datasets/syntheticalExperimentalScores/sequenceBase_1_transformation_DNAWalk_metric_Correlation_type_s_percentage_16.txt
- __MACOSX/datasets/syntheticalExperimentalScores/._sequenceBase_1_transformation_DNAWalk_metric_Correlation_type_s_percentage_16.txt
- datasets/syntheticalExperimentalScores/sequenceBase_1_transformation_DNAWalk_metric_Correlation_type_s_percentage_2.txt
- __MACOSX/datasets/syntheticalExperimentalScores/._sequenceBase_1_transformation_DNAWalk_metric_Correlation_type_s_percentage_2.txt
- datasets/syntheticalExperimentalScores/sequenceBase_1_transformation_DNAWalk_metric_Correlation_type_s_percentage_32.txt
- __MACOSX/datasets/syntheticalExperimentalScores/._sequenceBase_1_transformation_DNAWalk_metric_Correlation_type_s_percentage_32.txt
- datasets/syntheticalExperimentalScores/sequenceBase_1_transformation_DNAWalk_metric_Correlation_type_s_percentage_4.txt
- __MACOSX/datasets/syntheticalExperimentalScores/._sequenceBase_1_transformation_DNAWalk_metric_Correlation_type_s_percentage_4.txt
- datasets/syntheticalExperimentalScores/sequenceBase_1_transformation_DNAWalk_metric_Correlation_type_s_percentage_8.txt
- __MACOSX/datasets/syntheticalExperimentalScores/._sequenceBase_1_transformation_DNAWalk_metric_Correlation_type_s_percentage_8.txt
- datasets/syntheticalExperimentalScores/sequenceBase_1_transformation_DNAWalk_metric_NormL2_type_d_percentage_1.txt
- __MACOSX/datasets/syntheticalExperimentalScores/._sequenceBase_1_transformation_DNAWalk_metric_NormL2_type_d_percentage_1.txt
- datasets/syntheticalExperimentalScores/sequenceBase_1_transformation_DNAWalk_metric_NormL2_type_d_percentage_16.txt
- __MACOSX/datasets/syntheticalExperimentalScores/._sequenceBase_1_transformation_DNAWalk_metric_NormL2_type_d_percentage_16.txt
- datasets/syntheticalExperimentalScores/sequenceBase_1_transformation_DNAWalk_metric_NormL2_type_d_percentage_2.txt
- __MACOSX/datasets/syntheticalExperimentalScores/._sequenceBase_1_transformation_DNAWalk_metric_NormL2_type_d_percentage_2.txt
- datasets/syntheticalExperimentalScores/sequenceBase_1_transformation_DNAWalk_metric_NormL2_type_d_percentage_32.txt
- __MACOSX/datasets/syntheticalExperimentalScores/._sequenceBase_1_transformation_DNAWalk_metric_NormL2_type_d_percentage_32.txt
- datasets/syntheticalExperimentalScores/sequenceBase_1_transformation_DNAWalk_metric_NormL2_type_d_percentage_4.txt
- __MACOSX/datasets/syntheticalExperimentalScores/._sequenceBase_1_transformation_DNAWalk_metric_NormL2_type_d_percentage_4.txt
- datasets/syntheticalExperimentalScores/sequenceBase_1_transformation_DNAWalk_metric_NormL2_type_d_percentage_8.txt
- __MACOSX/datasets/syntheticalExperimentalScores/._sequenceBase_1_transformation_DNAWalk_metric_NormL2_type_d_percentage_8.txt
- datasets/syntheticalExperimentalScores/sequenceBase_1_transformation_DNAWalk_metric_NormL2_type_ds_percentage_1.txt
- __MACOSX/datasets/syntheticalExperimentalScores/._sequenceBase_1_transformation_DNAWalk_metric_NormL2_type_ds_percentage_1.txt
- datasets/syntheticalExperimentalScores/sequenceBase_1_transformation_DNAWalk_metric_NormL2_type_ds_percentage_16.txt
- __MACOSX/datasets/syntheticalExperimentalScores/._sequenceBase_1_transformation_DNAWalk_metric_NormL2_type_ds_percentage_16.txt
- datasets/syntheticalExperimentalScores/sequenceBase_1_transformation_DNAWalk_metric_NormL2_type_ds_percentage_2.txt
- __MACOSX/datasets/syntheticalExperimentalScores/._sequenceBase_1_transformation_DNAWalk_metric_NormL2_type_ds_percentage_2.txt
- datasets/syntheticalExperimentalScores/sequenceBase_1_transformation_DNAWalk_metric_NormL2_type_ds_percentage_32.txt
- __MACOSX/datasets/syntheticalExperimentalScores/._sequenceBase_1_transformation_DNAWalk_metric_NormL2_type_ds_percentage_32.txt
- datasets/syntheticalExperimentalScores/sequenceBase_1_transformation_DNAWalk_metric_NormL2_type_ds_percentage_4.txt
- __MACOSX/datasets/syntheticalExperimentalScores/._sequenceBase_1_transformation_DNAWalk_metric_NormL2_type_ds_percentage_4.txt
- datasets/syntheticalExperimentalScores/sequenceBase_1_transformation_DNAWalk_metric_NormL2_type_ds_percentage_8.txt
- __MACOSX/datasets/syntheticalExperimentalScores/._sequenceBase_1_transformation_DNAWalk_metric_NormL2_type_ds_percentage_8.txt
- datasets/syntheticalExperimentalScores/sequenceBase_1_transformation_DNAWalk_metric_NormL2_type_i_percentage_1.txt
- __MACOSX/datasets/syntheticalExperimentalScores/._sequenceBase_1_transformation_DNAWalk_metric_NormL2_type_i_percentage_1.txt
- datasets/syntheticalExperimentalScores/sequenceBase_1_transformation_DNAWalk_metric_NormL2_type_i_percentage_16.txt
- __MACOSX/datasets/syntheticalExperimentalScores/._sequenceBase_1_transformation_DNAWalk_metric_NormL2_type_i_percentage_16.txt
- datasets/syntheticalExperimentalScores/sequenceBase_1_transformation_DNAWalk_metric_NormL2_type_i_percentage_2.txt
- __MACOSX/datasets/syntheticalExperimentalScores/._sequenceBase_1_transformation_DNAWalk_metric_NormL2_type_i_percentage_2.txt
- datasets/syntheticalExperimentalScores/sequenceBase_1_transformation_DNAWalk_metric_NormL2_type_i_percentage_32.txt
- __MACOSX/datasets/syntheticalExperimentalScores/._sequenceBase_1_transformation_DNAWalk_metric_NormL2_type_i_percentage_32.txt
- datasets/syntheticalExperimentalScores/sequenceBase_1_transformation_DNAWalk_metric_NormL2_type_i_percentage_4.txt
- __MACOSX/datasets/syntheticalExperimentalScores/._sequenceBase_1_transformation_DNAWalk_metric_NormL2_type_i_percentage_4.txt
- datasets/syntheticalExperimentalScores/sequenceBase_1_transformation_DNAWalk_metric_NormL2_type_i_percentage_8.txt
- __MACOSX/datasets/syntheticalExperimentalScores/._sequenceBase_1_transformation_DNAWalk_metric_NormL2_type_i_percentage_8.txt
[truncated: 1,315 more entries]
