# Supplementary material for: On DNA numerical representations for genomic similarity computation
Source: PLoS One. 2017 Mar 21;12(3):e0173288. doi: 10.1371/journal.pone.0173288 (PMC5360225; doi:10.1371/journal.pone.0173288)
Supplement: S3 File — The datasets employed in this work. (ZIP) [file pone.0173288.s003.zip › datasets/syntheticalExperimentalScores/meanDistance.txt]

1|Integer|NormL2|i|1|696.8584
1|Integer|NormL2|i|2|733.6355
1|Integer|NormL2|i|4|763.2869
1|Integer|NormL2|i|8|783.2682
1|Integer|NormL2|i|16|856.5253
1|Integer|NormL2|i|32|997.2908
1|Integer|NormL2|d|1|694.7293
1|Integer|NormL2|d|2|728.1632
1|Integer|NormL2|d|4|757.4353
1|Integer|NormL2|d|8|785.0581
1|Integer|NormL2|d|16|824.7967
1|Integer|NormL2|d|32|905.7993
1|Integer|NormL2|s|1|109.3427
1|Integer|NormL2|s|2|154.416
1|Integer|NormL2|s|4|219.2135
1|Integer|NormL2|s|8|298.8434
1|Integer|NormL2|s|16|405.1962
1|Integer|NormL2|s|32|529.1899
1|Integer|NormL2|ids|1|601.3687
1|Integer|NormL2|ids|2|648.6414
1|Integer|NormL2|ids|4|685.6952
1|Integer|NormL2|ids|8|708.7425
1|Integer|NormL2|ids|16|729.914
1|Integer|NormL2|ids|32|744.6559
1|Integer|NormL2|id|1|632.5929
1|Integer|NormL2|id|2|669.7816
1|Integer|NormL2|id|4|695.5956
1|Integer|NormL2|id|8|715.2365
1|Integer|NormL2|id|16|732.5559
1|Integer|NormL2|id|32|746.4165
1|Integer|NormL2|is|1|642.2801
1|Integer|NormL2|is|2|695.9715
1|Integer|NormL2|is|4|733.1081
1|Integer|NormL2|is|8|763.7744
1|Integer|NormL2|is|16|783.7558
1|Integer|NormL2|is|32|859.3182
1|Integer|NormL2|ds|1|639.1679
1|Integer|NormL2|ds|2|691.6688
1|Integer|NormL2|ds|4|728.2589
1|Integer|NormL2|ds|8|758.4866
1|Integer|NormL2|ds|16|786.908
1|Integer|NormL2|ds|32|827.1078
1|Integer|Correlation|i|1|0.8136
1|Integer|Correlation|i|2|0.79374
1|Integer|Correlation|i|4|0.77704
1|Integer|Correlation|i|8|0.76543
1|Integer|Correlation|i|16|0.72107
1|Integer|Correlation|i|32|0.6229
1|Integer|Correlation|d|1|0.81404
1|Integer|Correlation|d|2|0.7953
1|Integer|Correlation|d|4|0.77745
1|Integer|Correlation|d|8|0.75956
1|Integer|Correlation|d|16|0.73149
1|Integer|Correlation|d|32|0.67082
1|Integer|Correlation|s|1|0.99527
1|Integer|Correlation|s|2|0.99075
1|Integer|Correlation|s|4|0.9815
1|Integer|Correlation|s|8|0.96578
1|Integer|Correlation|s|16|0.9371
1|Integer|Correlation|s|32|0.89269
1|Integer|Correlation|ids|1|0.85947
1|Integer|Correlation|ids|2|0.8376
1|Integer|Correlation|ids|4|0.81888
1|Integer|Correlation|ids|8|0.80663
1|Integer|Correlation|ids|16|0.79507
1|Integer|Correlation|ids|32|0.78683
1|Integer|Correlation|id|1|0.84542
1|Integer|Correlation|id|2|0.82705
1|Integer|Correlation|id|4|0.81357
1|Integer|Correlation|id|8|0.80294
1|Integer|Correlation|id|16|0.79338
1|Integer|Correlation|id|32|0.78557
1|Integer|Correlation|is|1|0.84068
1|Integer|Correlation|is|2|0.81394
1|Integer|Correlation|is|4|0.79403
1|Integer|Correlation|is|8|0.7767
1|Integer|Correlation|is|16|0.76525
1|Integer|Correlation|is|32|0.71986
1|Integer|Correlation|ds|1|0.8417
1|Integer|Correlation|ds|2|0.81549
1|Integer|Correlation|ds|4|0.79506
1|Integer|Correlation|ds|8|0.77674
1|Integer|Correlation|ds|16|0.75835
1|Integer|Correlation|ds|32|0.73033
1|Real|NormL2|i|1|672.3266
1|Real|NormL2|i|2|688.5146
1|Real|NormL2|i|4|715.7825
1|Real|NormL2|i|8|732.8591
1|Real|NormL2|i|16|752.9337
1|Real|NormL2|i|32|794.5779
1|Real|NormL2|d|1|669.2876
1|Real|NormL2|d|2|678.6804
1|Real|NormL2|d|4|702.3655
1|Real|NormL2|d|8|703.8816
1|Real|NormL2|d|16|698.1926
1|Real|NormL2|d|32|682.6966
1|Real|NormL2|s|1|110.5901
1|Real|NormL2|s|2|153.9632
1|Real|NormL2|s|4|216.8291
1|Real|NormL2|s|8|296.6536
1|Real|NormL2|s|16|400.3876
1|Real|NormL2|s|32|518.3417
1|Real|NormL2|ids|1|583.6839
1|Real|NormL2|ids|2|626.6945
1|Real|NormL2|ids|4|659.7551
1|Real|NormL2|ids|8|679.3287
1|Real|NormL2|ids|16|696.5018
1|Real|NormL2|ids|32|708.6498
1|Real|NormL2|id|1|611.063
1|Real|NormL2|id|2|645.9078
1|Real|NormL2|id|4|668.2785
1|Real|NormL2|id|8|684.7432
1|Real|NormL2|id|16|697.7502
1|Real|NormL2|id|32|710.4698
1|Real|NormL2|is|1|624.1922
1|Real|NormL2|is|2|671.4907
1|Real|NormL2|is|4|690.1232
1|Real|NormL2|is|8|718.5325
1|Real|NormL2|is|16|732.9441
1|Real|NormL2|is|32|756.9121
1|Real|NormL2|ds|1|618.7175
1|Real|NormL2|ds|2|665.6256
1|Real|NormL2|ds|4|679.8459
1|Real|NormL2|ds|8|704.9644
1|Real|NormL2|ds|16|705.5291
1|Real|NormL2|ds|32|699.5601
1|Real|Correlation|i|1|0.13427
1|Real|Correlation|i|2|0.096811
1|Real|Correlation|i|4|0.035717
1|Real|Correlation|i|8|0.012217
1|Real|Correlation|i|16|0.0051009
1|Real|Correlation|i|32|0.0013712
1|Real|Correlation|d|1|0.13225
1|Real|Correlation|d|2|0.10244
1|Real|Correlation|d|4|0.032701
1|Real|Correlation|d|8|0.010672
1|Real|Correlation|d|16|-0.00098553
1|Real|Correlation|d|32|0.0078219
1|Real|Correlation|s|1|0.97561
1|Real|Correlation|s|2|0.95339
1|Real|Correlation|s|4|0.90839
1|Real|Correlation|s|8|0.82976
1|Real|Correlation|s|16|0.69158
1|Real|Correlation|s|32|0.48715
1|Real|Correlation|ids|1|0.33536
1|Real|Correlation|ids|2|0.24069
1|Real|Correlation|ids|4|0.16285
1|Real|Correlation|ids|8|0.11396
1|Real|Correlation|ids|16|0.071364
1|Real|Correlation|ids|32|0.041354
1|Real|Correlation|id|1|0.27571
1|Real|Correlation|id|2|0.19577
1|Real|Correlation|id|4|0.14117
1|Real|Correlation|id|8|0.099271
1|Real|Correlation|id|16|0.066152
1|Real|Correlation|id|32|0.036427
1|Real|Correlation|is|1|0.24572
1|Real|Correlation|is|2|0.13565
1|Real|Correlation|is|4|0.094152
1|Real|Correlation|is|8|0.02927
1|Real|Correlation|is|16|0.013755
1|Real|Correlation|is|32|0.0013387
1|Real|Correlation|ds|1|0.25241
1|Real|Correlation|ds|2|0.14077
1|Real|Correlation|ds|4|0.099485
1|Real|Correlation|ds|8|0.028915
1|Real|Correlation|ds|16|0.0096528
1|Real|Correlation|ds|32|-0.0012547
1|ElectronIon|NormL2|i|1|15.3501
1|ElectronIon|NormL2|i|2|18.0313
1|ElectronIon|NormL2|i|4|16.3839
1|ElectronIon|NormL2|i|8|20.9532
1|ElectronIon|NormL2|i|16|30.1374
1|ElectronIon|NormL2|i|32|42.6974
1|ElectronIon|NormL2|d|1|15.29
1|ElectronIon|NormL2|d|2|17.5382
1|ElectronIon|NormL2|d|4|21.2978
1|ElectronIon|NormL2|d|8|26.4325
1|ElectronIon|NormL2|d|16|34.8062
1|ElectronIon|NormL2|d|32|47.3158
1|ElectronIon|NormL2|s|1|2.1475
1|ElectronIon|NormL2|s|2|3.0486
1|ElectronIon|NormL2|s|4|4.3479
1|ElectronIon|NormL2|s|8|5.939
1|ElectronIon|NormL2|s|16|8.0527
1|ElectronIon|NormL2|s|32|10.5726
1|ElectronIon|NormL2|ids|1|12.2219
1|ElectronIon|NormL2|ids|2|13.2438
1|ElectronIon|NormL2|ids|4|14.1782
1|ElectronIon|NormL2|ids|8|14.8916
1|ElectronIon|NormL2|ids|16|15.7142
1|ElectronIon|NormL2|ids|32|16.4489
1|ElectronIon|NormL2|id|1|12.8443
1|ElectronIon|NormL2|id|2|13.744
1|ElectronIon|NormL2|id|4|14.4885
1|ElectronIon|NormL2|id|8|15.201
1|ElectronIon|NormL2|id|16|16.0043
1|ElectronIon|NormL2|id|32|16.8192
1|ElectronIon|NormL2|is|1|13.4005
1|ElectronIon|NormL2|is|2|15.3415
1|ElectronIon|NormL2|is|4|17.9632
1|ElectronIon|NormL2|is|8|16.49
1|ElectronIon|NormL2|is|16|20.8395
1|ElectronIon|NormL2|is|32|30.3243
1|ElectronIon|NormL2|ds|1|13.3733
1|ElectronIon|NormL2|ds|2|15.1897
1|ElectronIon|NormL2|ds|4|17.5194
1|ElectronIon|NormL2|ds|8|21.2636
1|ElectronIon|NormL2|ds|16|26.5508
1|ElectronIon|NormL2|ds|32|34.8455
1|ElectronIon|Correlation|i|1|0.9835
1|ElectronIon|Correlation|i|2|0.97728
1|ElectronIon|Correlation|i|4|0.98121
1|ElectronIon|Correlation|i|8|0.96925
1|ElectronIon|Correlation|i|16|0.936
1|ElectronIon|Correlation|i|32|0.86803
1|ElectronIon|Correlation|d|1|0.98361
1|ElectronIon|Correlation|d|2|0.97842
1|ElectronIon|Correlation|d|4|0.96814
1|ElectronIon|Correlation|d|8|0.95077
1|ElectronIon|Correlation|d|16|0.91384
1|ElectronIon|Correlation|d|32|0.83589
1|ElectronIon|Correlation|s|1|0.99966
1|ElectronIon|Correlation|s|2|0.99933
1|ElectronIon|Correlation|s|4|0.99867
1|ElectronIon|Correlation|s|8|0.99752
1|ElectronIon|Correlation|s|16|0.99545
1|ElectronIon|Correlation|s|32|0.99217
1|ElectronIon|Correlation|ids|1|0.9894
1|ElectronIon|Correlation|ids|2|0.98764
1|ElectronIon|Correlation|ids|4|0.98587
1|ElectronIon|Correlation|ids|8|0.9844
1|ElectronIon|Correlation|ids|16|0.98261
1|ElectronIon|Correlation|ids|32|0.98093
1|ElectronIon|Correlation|id|1|0.98837
1|ElectronIon|Correlation|id|2|0.98672
1|ElectronIon|Correlation|id|4|0.98525
1|ElectronIon|Correlation|id|8|0.98374
1|ElectronIon|Correlation|id|16|0.98192
1|ElectronIon|Correlation|id|32|0.98
1|ElectronIon|Correlation|is|1|0.98732
1|ElectronIon|Correlation|is|2|0.98348
1|ElectronIon|Correlation|is|4|0.97743
1|ElectronIon|Correlation|is|8|0.98094
1|ElectronIon|Correlation|is|16|0.96953
1|ElectronIon|Correlation|is|32|0.9351
1|ElectronIon|Correlation|ds|1|0.98736
1|ElectronIon|Correlation|ds|2|0.98379
1|ElectronIon|Correlation|ds|4|0.97844
1|ElectronIon|Correlation|ds|8|0.96822
1|ElectronIon|Correlation|ds|16|0.9503
1|ElectronIon|Correlation|ds|32|0.91361
1|AtomicNumber|NormL2|i|1|6264.0847
1|AtomicNumber|NormL2|i|2|8066.0552
1|AtomicNumber|NormL2|i|4|6317.6795
1|AtomicNumber|NormL2|i|8|8788.7465
1|AtomicNumber|NormL2|i|16|16122.2275
1|AtomicNumber|NormL2|i|32|24099.688
1|AtomicNumber|NormL2|d|1|6220.4797
1|AtomicNumber|NormL2|d|2|7599.3068
1|AtomicNumber|NormL2|d|4|9875.4717
1|AtomicNumber|NormL2|d|8|13562.0258
1|AtomicNumber|NormL2|d|16|18758.7438
1|AtomicNumber|NormL2|d|32|26551.0341
1|AtomicNumber|NormL2|s|1|715.5478
1|AtomicNumber|NormL2|s|2|1019.551
1|AtomicNumber|NormL2|s|4|1432.7213
1|AtomicNumber|NormL2|s|8|1965.6655
1|AtomicNumber|NormL2|s|16|2660.2555
1|AtomicNumber|NormL2|s|32|3514.8043
1|AtomicNumber|NormL2|ids|1|4367.1281
1|AtomicNumber|NormL2|ids|2|4812.515
1|AtomicNumber|NormL2|ids|4|5258.0317
1|AtomicNumber|NormL2|ids|8|5605.6066
1|AtomicNumber|NormL2|ids|16|6105.1598
1|AtomicNumber|NormL2|ids|32|6568.6287
1|AtomicNumber|NormL2|id|1|4634.2982
1|AtomicNumber|NormL2|id|2|5061.8651
1|AtomicNumber|NormL2|id|4|5400.6381
1|AtomicNumber|NormL2|id|8|5802.9761
1|AtomicNumber|NormL2|id|16|6304.1767
1|AtomicNumber|NormL2|id|32|6841.5787
1|AtomicNumber|NormL2|is|1|5144.4762
1|AtomicNumber|NormL2|is|2|6248.824
1|AtomicNumber|NormL2|is|4|7980.4481
1|AtomicNumber|NormL2|is|8|6357.8781
1|AtomicNumber|NormL2|is|16|8878.5349
1|AtomicNumber|NormL2|is|32|16147.6162
1|AtomicNumber|NormL2|ds|1|5189.4419
1|AtomicNumber|NormL2|ds|2|6157.332
1|AtomicNumber|NormL2|ds|4|7583.7736
1|AtomicNumber|NormL2|ds|8|9853.9827
1|AtomicNumber|NormL2|ds|16|13605.3975
1|AtomicNumber|NormL2|ds|32|18803.4142
1|AtomicNumber|Correlation|i|1|0.9916
1|AtomicNumber|Correlation|i|2|0.98611
1|AtomicNumber|Correlation|i|4|0.99146
1|AtomicNumber|Correlation|i|8|0.98346
1|AtomicNumber|Correlation|i|16|0.94391
1|AtomicNumber|Correlation|i|32|0.87105
1|AtomicNumber|Correlation|d|1|0.9917
1|AtomicNumber|Correlation|d|2|0.98762
1|AtomicNumber|Correlation|d|4|0.97906
1|AtomicNumber|Correlation|d|8|0.96039
1|AtomicNumber|Correlation|d|16|0.92346
1|AtomicNumber|Correlation|d|32|0.84163
1|AtomicNumber|Correlation|s|1|0.99989
1|AtomicNumber|Correlation|s|2|0.99977
1|AtomicNumber|Correlation|s|4|0.99956
1|AtomicNumber|Correlation|s|8|0.99917
1|AtomicNumber|Correlation|s|16|0.99848
1|AtomicNumber|Correlation|s|32|0.99736
1|AtomicNumber|Correlation|ids|1|0.99584
1|AtomicNumber|Correlation|ids|2|0.99497
1|AtomicNumber|Correlation|ids|4|0.99401
1|AtomicNumber|Correlation|ids|8|0.99316
1|AtomicNumber|Correlation|ids|16|0.99184
1|AtomicNumber|Correlation|ids|32|0.99054
1|AtomicNumber|Correlation|id|1|0.99534
1|AtomicNumber|Correlation|id|2|0.99445
1|AtomicNumber|Correlation|id|4|0.99368
1|AtomicNumber|Correlation|id|8|0.99265
1|AtomicNumber|Correlation|id|16|0.99125
1|AtomicNumber|Correlation|id|32|0.98963
1|AtomicNumber|Correlation|is|1|0.99427
1|AtomicNumber|Correlation|is|2|0.9916
1|AtomicNumber|Correlation|is|4|0.98636
1|AtomicNumber|Correlation|is|8|0.99127
1|AtomicNumber|Correlation|is|16|0.98302
1|AtomicNumber|Correlation|is|32|0.94365
1|AtomicNumber|Correlation|ds|1|0.99417
1|AtomicNumber|Correlation|ds|2|0.99184
1|AtomicNumber|Correlation|ds|4|0.98763
1|AtomicNumber|Correlation|ds|8|0.97912
1|AtomicNumber|Correlation|ds|16|0.96008
1|AtomicNumber|Correlation|ds|32|0.92304
1|PairedNumeric|NormL2|i|1|606.9315
1|PairedNumeric|NormL2|i|2|637.8159
1|PairedNumeric|NormL2|i|4|657.8285
1|PairedNumeric|NormL2|i|8|670.1688
1|PairedNumeric|NormL2|i|16|684.1937
1|PairedNumeric|NormL2|i|32|722.3892
1|PairedNumeric|NormL2|d|1|602.1334
1|PairedNumeric|NormL2|d|2|628.9805
1|PairedNumeric|NormL2|d|4|644.7717
1|PairedNumeric|NormL2|d|8|645.6002
1|PairedNumeric|NormL2|d|16|634.7579
1|PairedNumeric|NormL2|d|32|624.3143
1|PairedNumeric|NormL2|s|1|99.2702
1|PairedNumeric|NormL2|s|2|138.7282
1|PairedNumeric|NormL2|s|4|195.0182
1|PairedNumeric|NormL2|s|8|268.2955
1|PairedNumeric|NormL2|s|16|359.9952
1|PairedNumeric|NormL2|s|32|466.6249
1|PairedNumeric|NormL2|ids|1|525.9435
1|PairedNumeric|NormL2|ids|2|565.3252
1|PairedNumeric|NormL2|ids|4|597.7421
1|PairedNumeric|NormL2|ids|8|616.22
1|PairedNumeric|NormL2|ids|16|632.4432
1|PairedNumeric|NormL2|ids|32|643.482
1|PairedNumeric|NormL2|id|1|551.3097
1|PairedNumeric|NormL2|id|2|583.8376
1|PairedNumeric|NormL2|id|4|606.147
1|PairedNumeric|NormL2|id|8|620.7972
1|PairedNumeric|NormL2|id|16|635.2662
1|PairedNumeric|NormL2|id|32|645.5392
1|PairedNumeric|NormL2|is|1|554.0792
1|PairedNumeric|NormL2|is|2|605.9261
1|PairedNumeric|NormL2|is|4|637.4405
1|PairedNumeric|NormL2|is|8|657.4583
1|PairedNumeric|NormL2|is|16|669.8044
1|PairedNumeric|NormL2|is|32|685.3566
1|PairedNumeric|NormL2|ds|1|553.4216
1|PairedNumeric|NormL2|ds|2|602.7319
1|PairedNumeric|NormL2|ds|4|631.6215
1|PairedNumeric|NormL2|ds|8|643.9433
1|PairedNumeric|NormL2|ds|16|644.7462
1|PairedNumeric|NormL2|ds|32|635.1692
1|PairedNumeric|Correlation|i|1|0.15408
1|PairedNumeric|Correlation|i|2|0.075352
1|PairedNumeric|Correlation|i|4|0.027068
1|PairedNumeric|Correlation|i|8|0.009531
1|PairedNumeric|Correlation|i|16|0.012245
1|PairedNumeric|Correlation|i|32|-0.001665
1|PairedNumeric|Correlation|d|1|0.16169
1|PairedNumeric|Correlation|d|2|0.080426
1|PairedNumeric|Correlation|d|4|0.026902
1|PairedNumeric|Correlation|d|8|0.0046748
1|PairedNumeric|Correlation|d|16|0.0070814
1|PairedNumeric|Correlation|d|32|-0.0014957
1|PairedNumeric|Correlation|s|1|0.97647
1|PairedNumeric|Correlation|s|2|0.95456
1|PairedNumeric|Correlation|s|4|0.91108
1|PairedNumeric|Correlation|s|8|0.83244
1|PairedNumeric|Correlation|s|16|0.6996
1|PairedNumeric|Correlation|s|32|0.49747
1|PairedNumeric|Correlation|ids|1|0.35547
1|PairedNumeric|Correlation|ids|2|0.26285
1|PairedNumeric|Correlation|ids|4|0.17844
1|PairedNumeric|Correlation|ids|8|0.12771
1|PairedNumeric|Correlation|ids|16|0.07827
1|PairedNumeric|Correlation|ids|32|0.045229
1|PairedNumeric|Correlation|id|1|0.29748
1|PairedNumeric|Correlation|id|2|0.21641
1|PairedNumeric|Correlation|id|4|0.1554
1|PairedNumeric|Correlation|id|8|0.11215
1|PairedNumeric|Correlation|id|16|0.070275
1|PairedNumeric|Correlation|id|32|0.041005
1|PairedNumeric|Correlation|is|1|0.28689
1|PairedNumeric|Correlation|is|2|0.1571
1|PairedNumeric|Correlation|is|4|0.075113
1|PairedNumeric|Correlation|is|8|0.02724
1|PairedNumeric|Correlation|is|16|0.010034
1|PairedNumeric|Correlation|is|32|0.0067575
1|PairedNumeric|Correlation|ds|1|0.28634
1|PairedNumeric|Correlation|ds|2|0.15935
1|PairedNumeric|Correlation|ds|4|0.074196
1|PairedNumeric|Correlation|ds|8|0.029316
1|PairedNumeric|Correlation|ds|16|0.0051927
1|PairedNumeric|Correlation|ds|32|0.0041502
1|DNAWalk|NormL2|i|1|1657.1692
1|DNAWalk|NormL2|i|2|2477.5523
1|DNAWalk|NormL2|i|4|3410.1685
1|DNAWalk|NormL2|i|8|4468.4258
1|DNAWalk|NormL2|i|16|6387.2675
1|DNAWalk|NormL2|i|32|9176.9052
1|DNAWalk|NormL2|d|1|1591.8783
1|DNAWalk|NormL2|d|2|2286.0958
1|DNAWalk|NormL2|d|4|3145.9235
1|DNAWalk|NormL2|d|8|4141.6555
1|DNAWalk|NormL2|d|16|5407.5766
1|DNAWalk|NormL2|d|32|7405.7421
1|DNAWalk|NormL2|s|1|1334.4462
1|DNAWalk|NormL2|s|2|1860.1982
1|DNAWalk|NormL2|s|4|2709.5758
1|DNAWalk|NormL2|s|8|3735.2689
1|DNAWalk|NormL2|s|16|5288.7284
1|DNAWalk|NormL2|s|32|7163.8674
1|DNAWalk|NormL2|ids|1|1309.2133
1|DNAWalk|NormL2|ids|2|1772.645
1|DNAWalk|NormL2|ids|4|2451.7374
1|DNAWalk|NormL2|ids|8|3360.1918
1|DNAWalk|NormL2|ids|16|4453.9063
1|DNAWalk|NormL2|ids|32|6306.9598
1|DNAWalk|NormL2|id|1|1234.8891
1|DNAWalk|NormL2|id|2|1649.782
1|DNAWalk|NormL2|id|4|2264.9071
1|DNAWalk|NormL2|id|8|3071.7836
1|DNAWalk|NormL2|id|16|4022.9862
1|DNAWalk|NormL2|id|32|5539.3519
1|DNAWalk|NormL2|is|1|1548.8093
1|DNAWalk|NormL2|is|2|2148.9506
1|DNAWalk|NormL2|is|4|3127.29
1|DNAWalk|NormL2|is|8|4523.7196
1|DNAWalk|NormL2|is|16|5917.6858
1|DNAWalk|NormL2|is|32|8159.7854
1|DNAWalk|NormL2|ds|1|1503.1549
1|DNAWalk|NormL2|ds|2|2090.0982
1|DNAWalk|NormL2|ds|4|2896.2864
1|DNAWalk|NormL2|ds|8|4055.4068
1|DNAWalk|NormL2|ds|16|5217.6233
1|DNAWalk|NormL2|ds|32|6477.1011
1|DNAWalk|Correlation|i|1|0.99565
1|DNAWalk|Correlation|i|2|0.99062
1|DNAWalk|Correlation|i|4|0.98286
1|DNAWalk|Correlation|i|8|0.97249
1|DNAWalk|Correlation|i|16|0.9568
1|DNAWalk|Correlation|i|32|0.91879
1|DNAWalk|Correlation|d|1|0.99604
1|DNAWalk|Correlation|d|2|0.99186
1|DNAWalk|Correlation|d|4|0.98436
1|DNAWalk|Correlation|d|8|0.97329
1|DNAWalk|Correlation|d|16|0.95636
1|DNAWalk|Correlation|d|32|0.9124
1|DNAWalk|Correlation|s|1|0.99854
1|DNAWalk|Correlation|s|2|0.99698
1|DNAWalk|Correlation|s|4|0.99319
1|DNAWalk|Correlation|s|8|0.98358
1|DNAWalk|Correlation|s|16|0.96443
1|DNAWalk|Correlation|s|32|0.9396
1|DNAWalk|Correlation|ids|1|0.99814
1|DNAWalk|Correlation|ids|2|0.99659
1|DNAWalk|Correlation|ids|4|0.99379
1|DNAWalk|Correlation|ids|8|0.987
1|DNAWalk|Correlation|ids|16|0.97512
1|DNAWalk|Correlation|ids|32|0.95148
1|DNAWalk|Correlation|id|1|0.99815
1|DNAWalk|Correlation|id|2|0.99684
1|DNAWalk|Correlation|id|4|0.99472
1|DNAWalk|Correlation|id|8|0.98989
1|DNAWalk|Correlation|id|16|0.98011
1|DNAWalk|Correlation|id|32|0.96275
1|DNAWalk|Correlation|is|1|0.99712
1|DNAWalk|Correlation|is|2|0.99406
1|DNAWalk|Correlation|is|4|0.98753
1|DNAWalk|Correlation|is|8|0.97494
1|DNAWalk|Correlation|is|16|0.95601
1|DNAWalk|Correlation|is|32|0.92838
1|DNAWalk|Correlation|ds|1|0.9973
1|DNAWalk|Correlation|ds|2|0.99463
1|DNAWalk|Correlation|ds|4|0.98932
1|DNAWalk|Correlation|ds|8|0.9791
1|DNAWalk|Correlation|ds|16|0.96227
1|DNAWalk|Correlation|ds|32|0.93895
1|Voss|NormL2|i|1|263.4306
1|Voss|NormL2|i|2|275.3582
1|Voss|NormL2|i|4|283.4669
1|Voss|NormL2|i|8|290.4317
1|Voss|NormL2|i|16|300.8906
1|Voss|NormL2|i|32|323.9279
1|Voss|NormL2|d|1|262.6276
1|Voss|NormL2|d|2|272.6134
1|Voss|NormL2|d|4|278.0946
1|Voss|NormL2|d|8|280.2267
1|Voss|NormL2|d|16|280.268
1|Voss|NormL2|d|32|284.1995
1|Voss|NormL2|s|1|42.4123
1|Voss|NormL2|s|2|60.117
1|Voss|NormL2|s|4|84.6079
1|Voss|NormL2|s|8|116.0026
1|Voss|NormL2|s|16|156.2488
1|Voss|NormL2|s|32|203.0584
1|Voss|NormL2|ids|1|228.4812
1|Voss|NormL2|ids|2|245.3022
1|Voss|NormL2|ids|4|259.0677
1|Voss|NormL2|ids|8|267.3176
1|Voss|NormL2|ids|16|274.6467
1|Voss|NormL2|ids|32|279.9547
1|Voss|NormL2|id|1|239.2287
1|Voss|NormL2|id|2|253.3715
1|Voss|NormL2|id|4|263.2547
1|Voss|NormL2|id|8|269.8223
1|Voss|NormL2|id|16|275.9864
1|Voss|NormL2|id|32|280.3231
1|Voss|NormL2|is|1|242.6465
1|Voss|NormL2|is|2|263.1295
1|Voss|NormL2|is|4|275.6973
1|Voss|NormL2|is|8|284.0459
1|Voss|NormL2|is|16|290.6257
1|Voss|NormL2|is|32|301.7333
1|Voss|NormL2|ds|1|241.2765
1|Voss|NormL2|ds|2|261.5595
1|Voss|NormL2|ds|4|273.1393
1|Voss|NormL2|ds|8|278.5233
1|Voss|NormL2|ds|16|280.7594
1|Voss|NormL2|ds|32|281.2873
1|Voss|Correlation|i|1|0.47816
1|Voss|Correlation|i|2|0.43202
1|Voss|Correlation|i|4|0.40255
1|Voss|Correlation|i|8|0.37942
1|Voss|Correlation|i|16|0.35065
1|Voss|Correlation|i|32|0.28662
1|Voss|Correlation|d|1|0.47793
1|Voss|Correlation|d|2|0.4363
1|Voss|Correlation|d|4|0.40932
1|Voss|Correlation|d|8|0.3926
1|Voss|Correlation|d|16|0.38013
1|Voss|Correlation|d|32|0.35045
1|Voss|Correlation|s|1|0.98568
1|Voss|Correlation|s|2|0.97209
1|Voss|Correlation|s|4|0.94546
1|Voss|Correlation|s|8|0.89801
1|Voss|Correlation|s|16|0.81579
1|Voss|Correlation|s|32|0.68972
1|Voss|Correlation|ids|1|0.60174
1|Voss|Correlation|ids|2|0.54468
1|Voss|Correlation|ids|4|0.49361
1|Voss|Correlation|ids|8|0.46143
1|Voss|Correlation|ids|16|0.43174
1|Voss|Correlation|ids|32|0.41079
1|Voss|Correlation|id|1|0.56633
1|Voss|Correlation|id|2|0.51534
1|Voss|Correlation|id|4|0.47721
1|Voss|Correlation|id|8|0.45073
1|Voss|Correlation|id|16|0.42607
1|Voss|Correlation|id|32|0.40905
1|Voss|Correlation|is|1|0.55346
1|Voss|Correlation|is|2|0.47923
1|Voss|Correlation|is|4|0.43139
1|Voss|Correlation|is|8|0.40043
1|Voss|Correlation|is|16|0.37889
1|Voss|Correlation|is|32|0.34782
1|Voss|Correlation|ds|1|0.55644
1|Voss|Correlation|ds|2|0.48183
1|Voss|Correlation|ds|4|0.43401
1|Voss|Correlation|ds|8|0.40792
1|Voss|Correlation|ds|16|0.39057
1|Voss|Correlation|ds|32|0.37672
1|Tetrahedron|NormL2|i|1|350.3928
1|Tetrahedron|NormL2|i|2|366.6026
1|Tetrahedron|NormL2|i|4|376.8281
1|Tetrahedron|NormL2|i|8|385.2065
1|Tetrahedron|NormL2|i|16|394.7201
1|Tetrahedron|NormL2|i|32|417.7461
1|Tetrahedron|NormL2|d|1|349.0348
1|Tetrahedron|NormL2|d|2|362.7759
1|Tetrahedron|NormL2|d|4|368.7142
1|Tetrahedron|NormL2|d|8|370.8076
1|Tetrahedron|NormL2|d|16|365.2131
1|Tetrahedron|NormL2|d|32|360.9483
1|Tetrahedron|NormL2|s|1|56.9249
1|Tetrahedron|NormL2|s|2|80.2424
1|Tetrahedron|NormL2|s|4|112.8675
1|Tetrahedron|NormL2|s|8|154.6468
1|Tetrahedron|NormL2|s|16|208.2243
1|Tetrahedron|NormL2|s|32|270.2311
1|Tetrahedron|NormL2|ids|1|304.6546
1|Tetrahedron|NormL2|ids|2|326.7683
1|Tetrahedron|NormL2|ids|4|344.8232
1|Tetrahedron|NormL2|ids|8|355.1106
1|Tetrahedron|NormL2|ids|16|364.9756
1|Tetrahedron|NormL2|ids|32|371.7675
1|Tetrahedron|NormL2|id|1|318.87
1|Tetrahedron|NormL2|id|2|337.3439
1|Tetrahedron|NormL2|id|4|349.9688
1|Tetrahedron|NormL2|id|8|358.6842
1|Tetrahedron|NormL2|id|16|366.8366
1|Tetrahedron|NormL2|id|32|372.2486
1|Tetrahedron|NormL2|is|1|322.9568
1|Tetrahedron|NormL2|is|2|349.6123
1|Tetrahedron|NormL2|is|4|366.9921
1|Tetrahedron|NormL2|is|8|376.8815
1|Tetrahedron|NormL2|is|16|385.5562
1|Tetrahedron|NormL2|is|32|395.6496
1|Tetrahedron|NormL2|ds|1|320.8848
1|Tetrahedron|NormL2|ds|2|347.5478
1|Tetrahedron|NormL2|ds|4|363.7266
1|Tetrahedron|NormL2|ds|8|369.4706
1|Tetrahedron|NormL2|ds|16|370.7486
1|Tetrahedron|NormL2|ds|32|366.0852
1|Tetrahedron|Correlation|i|1|0.15257
1|Tetrahedron|Correlation|i|2|0.078692
1|Tetrahedron|Correlation|i|4|0.038813
1|Tetrahedron|Correlation|i|8|0.015186
1|Tetrahedron|Correlation|i|16|0.011413
1|Tetrahedron|Correlation|i|32|-0.0045501
1|Tetrahedron|Correlation|d|1|0.1513
1|Tetrahedron|Correlation|d|2|0.081134
1|Tetrahedron|Correlation|d|4|0.041066
1|Tetrahedron|Correlation|d|8|0.01261
1|Tetrahedron|Correlation|d|16|0.010504
1|Tetrahedron|Correlation|d|32|-0.0040392
1|Tetrahedron|Correlation|s|1|0.97641
1|Tetrahedron|Correlation|s|2|0.95408
1|Tetrahedron|Correlation|s|4|0.91026
1|Tetrahedron|Correlation|s|8|0.83245
1|Tetrahedron|Correlation|s|16|0.6981
1|Tetrahedron|Correlation|s|32|0.49365
1|Tetrahedron|Correlation|ids|1|0.34877
1|Tetrahedron|Correlation|ids|2|0.25744
1|Tetrahedron|Correlation|ids|4|0.1763
1|Tetrahedron|Correlation|ids|8|0.12742
1|Tetrahedron|Correlation|ids|16|0.077882
1|Tetrahedron|Correlation|ids|32|0.044904
1|Tetrahedron|Correlation|id|1|0.29142
1|Tetrahedron|Correlation|id|2|0.21149
1|Tetrahedron|Correlation|id|4|0.15133
1|Tetrahedron|Correlation|id|8|0.1083
1|Tetrahedron|Correlation|id|16|0.067372
1|Tetrahedron|Correlation|id|32|0.042499
1|Tetrahedron|Correlation|is|1|0.27294
1|Tetrahedron|Correlation|is|2|0.15625
1|Tetrahedron|Correlation|is|4|0.077617
1|Tetrahedron|Correlation|is|8|0.037665
1|Tetrahedron|Correlation|is|16|0.014138
1|Tetrahedron|Correlation|is|32|0.0082682
1|Tetrahedron|Correlation|ds|1|0.27749
1|Tetrahedron|Correlation|ds|2|0.15784
1|Tetrahedron|Correlation|ds|4|0.07618
1|Tetrahedron|Correlation|ds|8|0.038676
1|Tetrahedron|Correlation|ds|16|0.011932
1|Tetrahedron|Correlation|ds|32|0.0066061
1|ZCurve|NormL2|i|1|1764.4326
1|ZCurve|NormL2|i|2|2534.9591
1|ZCurve|NormL2|i|4|3550.56
1|ZCurve|NormL2|i|8|4910.1136
1|ZCurve|NormL2|i|16|6713.8915
1|ZCurve|NormL2|i|32|9053.2402
1|ZCurve|NormL2|d|1|1722.7956
1|ZCurve|NormL2|d|2|2500.5018
1|ZCurve|NormL2|d|4|3413.9055
1|ZCurve|NormL2|d|8|4648.3447
1|ZCurve|NormL2|d|16|5867.2431
1|ZCurve|NormL2|d|32|7389.5452
1|ZCurve|NormL2|s|1|1621.209
1|ZCurve|NormL2|s|2|2256.0325
1|ZCurve|NormL2|s|4|3204.7847
1|ZCurve|NormL2|s|8|4480.9207
1|ZCurve|NormL2|s|16|6146.1206
1|ZCurve|NormL2|s|32|7829.5733
1|ZCurve|NormL2|ids|1|1500.4268
1|ZCurve|NormL2|ids|2|2066.8223
1|ZCurve|NormL2|ids|4|2826.213
1|ZCurve|NormL2|ids|8|3836.0058
1|ZCurve|NormL2|ids|16|5351.8283
1|ZCurve|NormL2|ids|32|7053.3972
1|ZCurve|NormL2|id|1|1367.0062
1|ZCurve|NormL2|id|2|1886.7181
1|ZCurve|NormL2|id|4|2578.5744
1|ZCurve|NormL2|id|8|3497.9988
1|ZCurve|NormL2|id|16|4687.5665
1|ZCurve|NormL2|id|32|6366.0779
1|ZCurve|NormL2|is|1|1679.2251
1|ZCurve|NormL2|is|2|2428.3821
1|ZCurve|NormL2|is|4|3412.7798
1|ZCurve|NormL2|is|8|4856.0587
1|ZCurve|NormL2|is|16|6629.5528
1|ZCurve|NormL2|is|32|8754.9849
1|ZCurve|NormL2|ds|1|1676.831
1|ZCurve|NormL2|ds|2|2384.6905
1|ZCurve|NormL2|ds|4|3334.445
1|ZCurve|NormL2|ds|8|4742.9693
1|ZCurve|NormL2|ds|16|6200.7317
1|ZCurve|NormL2|ds|32|7377.582
1|ZCurve|Correlation|i|1|0.99078
1|ZCurve|Correlation|i|2|0.98144
1|ZCurve|Correlation|i|4|0.96622
1|ZCurve|Correlation|i|8|0.94282
1|ZCurve|Correlation|i|16|0.91506
1|ZCurve|Correlation|i|32|0.88166
1|ZCurve|Correlation|d|1|0.99063
1|ZCurve|Correlation|d|2|0.98134
1|ZCurve|Correlation|d|4|0.96599
1|ZCurve|Correlation|d|8|0.94149
1|ZCurve|Correlation|d|16|0.91269
1|ZCurve|Correlation|d|32|0.87504
1|ZCurve|Correlation|s|1|0.99247
1|ZCurve|Correlation|s|2|0.9855
1|ZCurve|Correlation|s|4|0.97509
1|ZCurve|Correlation|s|8|0.954
1|ZCurve|Correlation|s|16|0.92415
1|ZCurve|Correlation|s|32|0.89285
1|ZCurve|Correlation|ids|1|0.99309
1|ZCurve|Correlation|ids|2|0.98813
1|ZCurve|Correlation|ids|4|0.97955
1|ZCurve|Correlation|ids|8|0.96441
1|ZCurve|Correlation|ids|16|0.93817
1|ZCurve|Correlation|ids|32|0.90352
1|ZCurve|Correlation|id|1|0.99422
1|ZCurve|Correlation|id|2|0.98951
1|ZCurve|Correlation|id|4|0.98225
1|ZCurve|Correlation|id|8|0.97014
1|ZCurve|Correlation|id|16|0.94979
1|ZCurve|Correlation|id|32|0.91724
1|ZCurve|Correlation|is|1|0.99146
1|ZCurve|Correlation|is|2|0.98273
1|ZCurve|Correlation|is|4|0.96932
1|ZCurve|Correlation|is|8|0.94639
1|ZCurve|Correlation|is|16|0.91242
1|ZCurve|Correlation|is|32|0.87564
1|ZCurve|Correlation|ds|1|0.9918
1|ZCurve|Correlation|ds|2|0.98377
1|ZCurve|Correlation|ds|4|0.97046
1|ZCurve|Correlation|ds|8|0.94543
1|ZCurve|Correlation|ds|16|0.91022
1|ZCurve|Correlation|ds|32|0.88068
