# Supplementary material for: On DNA numerical representations for genomic similarity computation
Source: PLoS One. 2017 Mar 21;12(3):e0173288. doi: 10.1371/journal.pone.0173288 (PMC5360225; doi:10.1371/journal.pone.0173288)
Supplement: S3 File — The datasets employed in this work. (ZIP) [file pone.0173288.s003.zip › datasets/syntheticalExperimentalScores/sequenceBase_1_transformation_AtomicNumber_metric_Correlation_type_d_percentage_1.txt]

1|AtomicNumber|Correlation|d|1|1|0.99161
1|AtomicNumber|Correlation|d|1|2|0.99168
1|AtomicNumber|Correlation|d|1|3|0.99172
1|AtomicNumber|Correlation|d|1|4|0.99161
1|AtomicNumber|Correlation|d|1|5|0.99176
1|AtomicNumber|Correlation|d|1|6|0.99185
1|AtomicNumber|Correlation|d|1|7|0.99173
1|AtomicNumber|Correlation|d|1|8|0.99302
1|AtomicNumber|Correlation|d|1|9|0.99215
1|AtomicNumber|Correlation|d|1|10|0.99183
1|AtomicNumber|Correlation|d|1|11|0.99184
1|AtomicNumber|Correlation|d|1|12|0.9916
1|AtomicNumber|Correlation|d|1|13|0.99161
1|AtomicNumber|Correlation|d|1|14|0.99164
1|AtomicNumber|Correlation|d|1|15|0.99156
1|AtomicNumber|Correlation|d|1|16|0.99167
1|AtomicNumber|Correlation|d|1|17|0.99166
1|AtomicNumber|Correlation|d|1|18|0.9916
1|AtomicNumber|Correlation|d|1|19|0.99199
1|AtomicNumber|Correlation|d|1|20|0.99181
1|AtomicNumber|Correlation|d|1|21|0.99159
1|AtomicNumber|Correlation|d|1|22|0.99204
1|AtomicNumber|Correlation|d|1|23|0.99166
1|AtomicNumber|Correlation|d|1|24|0.99109
1|AtomicNumber|Correlation|d|1|25|0.99163
1|AtomicNumber|Correlation|d|1|26|0.99228
1|AtomicNumber|Correlation|d|1|27|0.99172
1|AtomicNumber|Correlation|d|1|28|0.99201
1|AtomicNumber|Correlation|d|1|29|0.99204
1|AtomicNumber|Correlation|d|1|30|0.99162
1|AtomicNumber|Correlation|d|1|31|0.99151
1|AtomicNumber|Correlation|d|1|32|0.99157
1|AtomicNumber|Correlation|d|1|33|0.99161
1|AtomicNumber|Correlation|d|1|34|0.99145
1|AtomicNumber|Correlation|d|1|35|0.99166
1|AtomicNumber|Correlation|d|1|36|0.99132
1|AtomicNumber|Correlation|d|1|37|0.99245
1|AtomicNumber|Correlation|d|1|38|0.99203
1|AtomicNumber|Correlation|d|1|39|0.99117
1|AtomicNumber|Correlation|d|1|40|0.99223
1|AtomicNumber|Correlation|d|1|41|0.99201
1|AtomicNumber|Correlation|d|1|42|0.99116
1|AtomicNumber|Correlation|d|1|43|0.99199
1|AtomicNumber|Correlation|d|1|44|0.99181
1|AtomicNumber|Correlation|d|1|45|0.99151
1|AtomicNumber|Correlation|d|1|46|0.99152
1|AtomicNumber|Correlation|d|1|47|0.99181
1|AtomicNumber|Correlation|d|1|48|0.99148
1|AtomicNumber|Correlation|d|1|49|0.99176
1|AtomicNumber|Correlation|d|1|50|0.99149
1|AtomicNumber|Correlation|d|1|51|0.99171
1|AtomicNumber|Correlation|d|1|52|0.99165
1|AtomicNumber|Correlation|d|1|53|0.99193
1|AtomicNumber|Correlation|d|1|54|0.99211
1|AtomicNumber|Correlation|d|1|55|0.99187
1|AtomicNumber|Correlation|d|1|56|0.99202
1|AtomicNumber|Correlation|d|1|57|0.99149
1|AtomicNumber|Correlation|d|1|58|0.9912
1|AtomicNumber|Correlation|d|1|59|0.99161
1|AtomicNumber|Correlation|d|1|60|0.99141
1|AtomicNumber|Correlation|d|1|61|0.99253
1|AtomicNumber|Correlation|d|1|62|0.99128
1|AtomicNumber|Correlation|d|1|63|0.99166
1|AtomicNumber|Correlation|d|1|64|0.99189
1|AtomicNumber|Correlation|d|1|65|0.99124
1|AtomicNumber|Correlation|d|1|66|0.99132
1|AtomicNumber|Correlation|d|1|67|0.99171
1|AtomicNumber|Correlation|d|1|68|0.99197
1|AtomicNumber|Correlation|d|1|69|0.99159
1|AtomicNumber|Correlation|d|1|70|0.99202
1|AtomicNumber|Correlation|d|1|71|0.99132
1|AtomicNumber|Correlation|d|1|72|0.99148
1|AtomicNumber|Correlation|d|1|73|0.9917
1|AtomicNumber|Correlation|d|1|74|0.99107
1|AtomicNumber|Correlation|d|1|75|0.99154
1|AtomicNumber|Correlation|d|1|76|0.9917
1|AtomicNumber|Correlation|d|1|77|0.99126
1|AtomicNumber|Correlation|d|1|78|0.99185
1|AtomicNumber|Correlation|d|1|79|0.99174
1|AtomicNumber|Correlation|d|1|80|0.99168
1|AtomicNumber|Correlation|d|1|81|0.99184
1|AtomicNumber|Correlation|d|1|82|0.99188
1|AtomicNumber|Correlation|d|1|83|0.99152
1|AtomicNumber|Correlation|d|1|84|0.99168
1|AtomicNumber|Correlation|d|1|85|0.99187
1|AtomicNumber|Correlation|d|1|86|0.9924
1|AtomicNumber|Correlation|d|1|87|0.9915
1|AtomicNumber|Correlation|d|1|88|0.99183
1|AtomicNumber|Correlation|d|1|89|0.99182
1|AtomicNumber|Correlation|d|1|90|0.99128
1|AtomicNumber|Correlation|d|1|91|0.99168
1|AtomicNumber|Correlation|d|1|92|0.9918
1|AtomicNumber|Correlation|d|1|93|0.99135
1|AtomicNumber|Correlation|d|1|94|0.99187
1|AtomicNumber|Correlation|d|1|95|0.99194
1|AtomicNumber|Correlation|d|1|96|0.99175
1|AtomicNumber|Correlation|d|1|97|0.9917
1|AtomicNumber|Correlation|d|1|98|0.99164
1|AtomicNumber|Correlation|d|1|99|0.99226
1|AtomicNumber|Correlation|d|1|100|0.99163
1|AtomicNumber|Correlation|d|1|101|0.99242
1|AtomicNumber|Correlation|d|1|102|0.9915
1|AtomicNumber|Correlation|d|1|103|0.99182
1|AtomicNumber|Correlation|d|1|104|0.99153
1|AtomicNumber|Correlation|d|1|105|0.99168
1|AtomicNumber|Correlation|d|1|106|0.99132
1|AtomicNumber|Correlation|d|1|107|0.99161
1|AtomicNumber|Correlation|d|1|108|0.9917
1|AtomicNumber|Correlation|d|1|109|0.99183
1|AtomicNumber|Correlation|d|1|110|0.9921
1|AtomicNumber|Correlation|d|1|111|0.99166
1|AtomicNumber|Correlation|d|1|112|0.99166
1|AtomicNumber|Correlation|d|1|113|0.99153
1|AtomicNumber|Correlation|d|1|114|0.99168
1|AtomicNumber|Correlation|d|1|115|0.99175
1|AtomicNumber|Correlation|d|1|116|0.99156
1|AtomicNumber|Correlation|d|1|117|0.99133
1|AtomicNumber|Correlation|d|1|118|0.99177
1|AtomicNumber|Correlation|d|1|119|0.99292
1|AtomicNumber|Correlation|d|1|120|0.99109
1|AtomicNumber|Correlation|d|1|121|0.99205
1|AtomicNumber|Correlation|d|1|122|0.99138
1|AtomicNumber|Correlation|d|1|123|0.99168
1|AtomicNumber|Correlation|d|1|124|0.99177
1|AtomicNumber|Correlation|d|1|125|0.99179
1|AtomicNumber|Correlation|d|1|126|0.99178
1|AtomicNumber|Correlation|d|1|127|0.99179
1|AtomicNumber|Correlation|d|1|128|0.99222
1|AtomicNumber|Correlation|d|1|129|0.99108
1|AtomicNumber|Correlation|d|1|130|0.99144
1|AtomicNumber|Correlation|d|1|131|0.99222
1|AtomicNumber|Correlation|d|1|132|0.99152
1|AtomicNumber|Correlation|d|1|133|0.99202
1|AtomicNumber|Correlation|d|1|134|0.99165
1|AtomicNumber|Correlation|d|1|135|0.9916
1|AtomicNumber|Correlation|d|1|136|0.99175
1|AtomicNumber|Correlation|d|1|137|0.99132
1|AtomicNumber|Correlation|d|1|138|0.9913
1|AtomicNumber|Correlation|d|1|139|0.99149
1|AtomicNumber|Correlation|d|1|140|0.99134
1|AtomicNumber|Correlation|d|1|141|0.99215
1|AtomicNumber|Correlation|d|1|142|0.99184
1|AtomicNumber|Correlation|d|1|143|0.99191
1|AtomicNumber|Correlation|d|1|144|0.99159
1|AtomicNumber|Correlation|d|1|145|0.99143
1|AtomicNumber|Correlation|d|1|146|0.992
1|AtomicNumber|Correlation|d|1|147|0.99163
1|AtomicNumber|Correlation|d|1|148|0.9918
1|AtomicNumber|Correlation|d|1|149|0.99159
1|AtomicNumber|Correlation|d|1|150|0.99163
1|AtomicNumber|Correlation|d|1|151|0.99175
1|AtomicNumber|Correlation|d|1|152|0.99149
1|AtomicNumber|Correlation|d|1|153|0.99172
1|AtomicNumber|Correlation|d|1|154|0.99159
1|AtomicNumber|Correlation|d|1|155|0.99124
1|AtomicNumber|Correlation|d|1|156|0.99238
1|AtomicNumber|Correlation|d|1|157|0.99108
1|AtomicNumber|Correlation|d|1|158|0.99208
1|AtomicNumber|Correlation|d|1|159|0.99179
1|AtomicNumber|Correlation|d|1|160|0.99159
1|AtomicNumber|Correlation|d|1|161|0.99147
1|AtomicNumber|Correlation|d|1|162|0.99153
1|AtomicNumber|Correlation|d|1|163|0.99155
1|AtomicNumber|Correlation|d|1|164|0.99146
1|AtomicNumber|Correlation|d|1|165|0.99193
1|AtomicNumber|Correlation|d|1|166|0.99186
1|AtomicNumber|Correlation|d|1|167|0.99131
1|AtomicNumber|Correlation|d|1|168|0.99136
1|AtomicNumber|Correlation|d|1|169|0.99155
1|AtomicNumber|Correlation|d|1|170|0.99138
1|AtomicNumber|Correlation|d|1|171|0.99167
1|AtomicNumber|Correlation|d|1|172|0.99131
1|AtomicNumber|Correlation|d|1|173|0.99174
1|AtomicNumber|Correlation|d|1|174|0.99186
1|AtomicNumber|Correlation|d|1|175|0.99194
1|AtomicNumber|Correlation|d|1|176|0.99149
1|AtomicNumber|Correlation|d|1|177|0.99198
1|AtomicNumber|Correlation|d|1|178|0.99149
1|AtomicNumber|Correlation|d|1|179|0.99154
1|AtomicNumber|Correlation|d|1|180|0.99187
1|AtomicNumber|Correlation|d|1|181|0.99152
1|AtomicNumber|Correlation|d|1|182|0.99177
1|AtomicNumber|Correlation|d|1|183|0.9914
1|AtomicNumber|Correlation|d|1|184|0.9921
1|AtomicNumber|Correlation|d|1|185|0.99212
1|AtomicNumber|Correlation|d|1|186|0.99157
1|AtomicNumber|Correlation|d|1|187|0.99145
1|AtomicNumber|Correlation|d|1|188|0.99144
1|AtomicNumber|Correlation|d|1|189|0.99195
1|AtomicNumber|Correlation|d|1|190|0.9915
1|AtomicNumber|Correlation|d|1|191|0.99157
1|AtomicNumber|Correlation|d|1|192|0.99164
1|AtomicNumber|Correlation|d|1|193|0.99167
1|AtomicNumber|Correlation|d|1|194|0.99144
1|AtomicNumber|Correlation|d|1|195|0.99181
1|AtomicNumber|Correlation|d|1|196|0.99174
1|AtomicNumber|Correlation|d|1|197|0.99161
1|AtomicNumber|Correlation|d|1|198|0.99169
1|AtomicNumber|Correlation|d|1|199|0.99157
1|AtomicNumber|Correlation|d|1|200|0.99216
1|AtomicNumber|Correlation|d|1|201|0.99171
1|AtomicNumber|Correlation|d|1|202|0.99154
1|AtomicNumber|Correlation|d|1|203|0.99138
1|AtomicNumber|Correlation|d|1|204|0.99175
1|AtomicNumber|Correlation|d|1|205|0.99155
1|AtomicNumber|Correlation|d|1|206|0.99227
1|AtomicNumber|Correlation|d|1|207|0.99226
1|AtomicNumber|Correlation|d|1|208|0.99169
1|AtomicNumber|Correlation|d|1|209|0.99166
1|AtomicNumber|Correlation|d|1|210|0.99169
1|AtomicNumber|Correlation|d|1|211|0.99204
1|AtomicNumber|Correlation|d|1|212|0.99157
1|AtomicNumber|Correlation|d|1|213|0.99186
1|AtomicNumber|Correlation|d|1|214|0.99149
1|AtomicNumber|Correlation|d|1|215|0.99195
1|AtomicNumber|Correlation|d|1|216|0.99144
1|AtomicNumber|Correlation|d|1|217|0.99136
1|AtomicNumber|Correlation|d|1|218|0.99132
1|AtomicNumber|Correlation|d|1|219|0.99169
1|AtomicNumber|Correlation|d|1|220|0.99195
1|AtomicNumber|Correlation|d|1|221|0.99212
1|AtomicNumber|Correlation|d|1|222|0.99208
1|AtomicNumber|Correlation|d|1|223|0.99187
1|AtomicNumber|Correlation|d|1|224|0.99174
1|AtomicNumber|Correlation|d|1|225|0.99153
1|AtomicNumber|Correlation|d|1|226|0.99132
1|AtomicNumber|Correlation|d|1|227|0.99156
1|AtomicNumber|Correlation|d|1|228|0.99157
1|AtomicNumber|Correlation|d|1|229|0.99226
1|AtomicNumber|Correlation|d|1|230|0.99215
1|AtomicNumber|Correlation|d|1|231|0.99128
1|AtomicNumber|Correlation|d|1|232|0.99161
1|AtomicNumber|Correlation|d|1|233|0.99134
1|AtomicNumber|Correlation|d|1|234|0.99175
1|AtomicNumber|Correlation|d|1|235|0.99178
1|AtomicNumber|Correlation|d|1|236|0.99252
1|AtomicNumber|Correlation|d|1|237|0.99185
1|AtomicNumber|Correlation|d|1|238|0.99166
1|AtomicNumber|Correlation|d|1|239|0.99152
1|AtomicNumber|Correlation|d|1|240|0.99171
1|AtomicNumber|Correlation|d|1|241|0.99182
1|AtomicNumber|Correlation|d|1|242|0.9918
1|AtomicNumber|Correlation|d|1|243|0.99211
1|AtomicNumber|Correlation|d|1|244|0.9916
1|AtomicNumber|Correlation|d|1|245|0.99176
1|AtomicNumber|Correlation|d|1|246|0.99188
1|AtomicNumber|Correlation|d|1|247|0.99185
1|AtomicNumber|Correlation|d|1|248|0.99197
1|AtomicNumber|Correlation|d|1|249|0.99188
1|AtomicNumber|Correlation|d|1|250|0.99152
1|AtomicNumber|Correlation|d|1|251|0.9923
1|AtomicNumber|Correlation|d|1|252|0.99214
1|AtomicNumber|Correlation|d|1|253|0.99209
1|AtomicNumber|Correlation|d|1|254|0.99173
1|AtomicNumber|Correlation|d|1|255|0.99185
1|AtomicNumber|Correlation|d|1|256|0.99229
1|AtomicNumber|Correlation|d|1|257|0.99144
1|AtomicNumber|Correlation|d|1|258|0.99156
1|AtomicNumber|Correlation|d|1|259|0.99188
1|AtomicNumber|Correlation|d|1|260|0.99205
1|AtomicNumber|Correlation|d|1|261|0.99235
1|AtomicNumber|Correlation|d|1|262|0.99175
1|AtomicNumber|Correlation|d|1|263|0.99133
1|AtomicNumber|Correlation|d|1|264|0.99174
1|AtomicNumber|Correlation|d|1|265|0.99183
1|AtomicNumber|Correlation|d|1|266|0.99127
1|AtomicNumber|Correlation|d|1|267|0.99196
1|AtomicNumber|Correlation|d|1|268|0.99182
1|AtomicNumber|Correlation|d|1|269|0.99164
1|AtomicNumber|Correlation|d|1|270|0.99147
1|AtomicNumber|Correlation|d|1|271|0.9917
1|AtomicNumber|Correlation|d|1|272|0.9916
1|AtomicNumber|Correlation|d|1|273|0.99157
1|AtomicNumber|Correlation|d|1|274|0.99158
1|AtomicNumber|Correlation|d|1|275|0.99163
1|AtomicNumber|Correlation|d|1|276|0.99175
1|AtomicNumber|Correlation|d|1|277|0.99152
1|AtomicNumber|Correlation|d|1|278|0.99187
1|AtomicNumber|Correlation|d|1|279|0.99157
1|AtomicNumber|Correlation|d|1|280|0.99129
1|AtomicNumber|Correlation|d|1|281|0.9915
1|AtomicNumber|Correlation|d|1|282|0.99148
1|AtomicNumber|Correlation|d|1|283|0.99186
1|AtomicNumber|Correlation|d|1|284|0.99156
1|AtomicNumber|Correlation|d|1|285|0.99144
1|AtomicNumber|Correlation|d|1|286|0.9919
1|AtomicNumber|Correlation|d|1|287|0.99178
1|AtomicNumber|Correlation|d|1|288|0.99174
1|AtomicNumber|Correlation|d|1|289|0.99169
1|AtomicNumber|Correlation|d|1|290|0.99118
1|AtomicNumber|Correlation|d|1|291|0.99175
1|AtomicNumber|Correlation|d|1|292|0.99183
1|AtomicNumber|Correlation|d|1|293|0.99168
1|AtomicNumber|Correlation|d|1|294|0.992
1|AtomicNumber|Correlation|d|1|295|0.99126
1|AtomicNumber|Correlation|d|1|296|0.99228
1|AtomicNumber|Correlation|d|1|297|0.99192
1|AtomicNumber|Correlation|d|1|298|0.99149
1|AtomicNumber|Correlation|d|1|299|0.99203
1|AtomicNumber|Correlation|d|1|300|0.99204
1|AtomicNumber|Correlation|d|1|301|0.99195
1|AtomicNumber|Correlation|d|1|302|0.99148
1|AtomicNumber|Correlation|d|1|303|0.99191
1|AtomicNumber|Correlation|d|1|304|0.9917
1|AtomicNumber|Correlation|d|1|305|0.9914
1|AtomicNumber|Correlation|d|1|306|0.99251
1|AtomicNumber|Correlation|d|1|307|0.99222
1|AtomicNumber|Correlation|d|1|308|0.992
1|AtomicNumber|Correlation|d|1|309|0.99159
1|AtomicNumber|Correlation|d|1|310|0.99121
1|AtomicNumber|Correlation|d|1|311|0.99152
1|AtomicNumber|Correlation|d|1|312|0.99144
1|AtomicNumber|Correlation|d|1|313|0.99259
1|AtomicNumber|Correlation|d|1|314|0.99159
1|AtomicNumber|Correlation|d|1|315|0.99167
1|AtomicNumber|Correlation|d|1|316|0.99132
1|AtomicNumber|Correlation|d|1|317|0.99164
1|AtomicNumber|Correlation|d|1|318|0.99151
1|AtomicNumber|Correlation|d|1|319|0.9914
1|AtomicNumber|Correlation|d|1|320|0.99153
1|AtomicNumber|Correlation|d|1|321|0.99106
1|AtomicNumber|Correlation|d|1|322|0.99175
1|AtomicNumber|Correlation|d|1|323|0.99204
1|AtomicNumber|Correlation|d|1|324|0.99165
1|AtomicNumber|Correlation|d|1|325|0.9914
1|AtomicNumber|Correlation|d|1|326|0.99162
1|AtomicNumber|Correlation|d|1|327|0.99212
1|AtomicNumber|Correlation|d|1|328|0.99213
1|AtomicNumber|Correlation|d|1|329|0.99129
1|AtomicNumber|Correlation|d|1|330|0.99201
1|AtomicNumber|Correlation|d|1|331|0.99121
1|AtomicNumber|Correlation|d|1|332|0.99211
1|AtomicNumber|Correlation|d|1|333|0.99162
1|AtomicNumber|Correlation|d|1|334|0.99171
1|AtomicNumber|Correlation|d|1|335|0.99202
1|AtomicNumber|Correlation|d|1|336|0.99184
1|AtomicNumber|Correlation|d|1|337|0.99199
1|AtomicNumber|Correlation|d|1|338|0.99146
1|AtomicNumber|Correlation|d|1|339|0.99142
1|AtomicNumber|Correlation|d|1|340|0.99158
1|AtomicNumber|Correlation|d|1|341|0.99169
1|AtomicNumber|Correlation|d|1|342|0.99169
1|AtomicNumber|Correlation|d|1|343|0.99194
1|AtomicNumber|Correlation|d|1|344|0.99151
1|AtomicNumber|Correlation|d|1|345|0.99158
1|AtomicNumber|Correlation|d|1|346|0.99205
1|AtomicNumber|Correlation|d|1|347|0.99153
1|AtomicNumber|Correlation|d|1|348|0.99127
1|AtomicNumber|Correlation|d|1|349|0.99174
1|AtomicNumber|Correlation|d|1|350|0.9921
1|AtomicNumber|Correlation|d|1|351|0.99221
1|AtomicNumber|Correlation|d|1|352|0.99153
1|AtomicNumber|Correlation|d|1|353|0.99161
1|AtomicNumber|Correlation|d|1|354|0.99207
1|AtomicNumber|Correlation|d|1|355|0.99144
1|AtomicNumber|Correlation|d|1|356|0.99147
1|AtomicNumber|Correlation|d|1|357|0.99268
1|AtomicNumber|Correlation|d|1|358|0.99161
1|AtomicNumber|Correlation|d|1|359|0.99212
1|AtomicNumber|Correlation|d|1|360|0.99144
1|AtomicNumber|Correlation|d|1|361|0.99186
1|AtomicNumber|Correlation|d|1|362|0.99152
1|AtomicNumber|Correlation|d|1|363|0.99143
1|AtomicNumber|Correlation|d|1|364|0.99135
1|AtomicNumber|Correlation|d|1|365|0.99124
1|AtomicNumber|Correlation|d|1|366|0.99189
1|AtomicNumber|Correlation|d|1|367|0.99104
1|AtomicNumber|Correlation|d|1|368|0.99148
1|AtomicNumber|Correlation|d|1|369|0.99147
1|AtomicNumber|Correlation|d|1|370|0.99169
1|AtomicNumber|Correlation|d|1|371|0.99192
1|AtomicNumber|Correlation|d|1|372|0.99224
1|AtomicNumber|Correlation|d|1|373|0.99133
1|AtomicNumber|Correlation|d|1|374|0.99173
1|AtomicNumber|Correlation|d|1|375|0.99191
1|AtomicNumber|Correlation|d|1|376|0.99195
1|AtomicNumber|Correlation|d|1|377|0.99167
1|AtomicNumber|Correlation|d|1|378|0.99173
1|AtomicNumber|Correlation|d|1|379|0.99138
1|AtomicNumber|Correlation|d|1|380|0.99126
1|AtomicNumber|Correlation|d|1|381|0.99175
1|AtomicNumber|Correlation|d|1|382|0.9915
1|AtomicNumber|Correlation|d|1|383|0.99152
1|AtomicNumber|Correlation|d|1|384|0.99162
1|AtomicNumber|Correlation|d|1|385|0.9918
1|AtomicNumber|Correlation|d|1|386|0.99219
1|AtomicNumber|Correlation|d|1|387|0.99159
1|AtomicNumber|Correlation|d|1|388|0.99115
1|AtomicNumber|Correlation|d|1|389|0.99121
1|AtomicNumber|Correlation|d|1|390|0.99173
1|AtomicNumber|Correlation|d|1|391|0.99178
1|AtomicNumber|Correlation|d|1|392|0.99154
1|AtomicNumber|Correlation|d|1|393|0.99128
1|AtomicNumber|Correlation|d|1|394|0.99148
1|AtomicNumber|Correlation|d|1|395|0.9919
1|AtomicNumber|Correlation|d|1|396|0.99223
1|AtomicNumber|Correlation|d|1|397|0.99163
1|AtomicNumber|Correlation|d|1|398|0.99129
1|AtomicNumber|Correlation|d|1|399|0.99141
1|AtomicNumber|Correlation|d|1|400|0.99141
