# Supplementary material for: On DNA numerical representations for genomic similarity computation
Source: PLoS One. 2017 Mar 21;12(3):e0173288. doi: 10.1371/journal.pone.0173288 (PMC5360225; doi:10.1371/journal.pone.0173288)
Supplement: S3 File — The datasets employed in this work. (ZIP) [file pone.0173288.s003.zip › datasets/syntheticalExperimentalScores/sequenceBase_1_transformation_AtomicNumber_metric_Correlation_type_d_percentage_16.txt]

1|AtomicNumber|Correlation|d|16|1|0.92297
1|AtomicNumber|Correlation|d|16|2|0.92422
1|AtomicNumber|Correlation|d|16|3|0.92335
1|AtomicNumber|Correlation|d|16|4|0.92357
1|AtomicNumber|Correlation|d|16|5|0.92338
1|AtomicNumber|Correlation|d|16|6|0.92329
1|AtomicNumber|Correlation|d|16|7|0.92335
1|AtomicNumber|Correlation|d|16|8|0.92351
1|AtomicNumber|Correlation|d|16|9|0.92377
1|AtomicNumber|Correlation|d|16|10|0.92366
1|AtomicNumber|Correlation|d|16|11|0.92353
1|AtomicNumber|Correlation|d|16|12|0.92427
1|AtomicNumber|Correlation|d|16|13|0.9239
1|AtomicNumber|Correlation|d|16|14|0.92396
1|AtomicNumber|Correlation|d|16|15|0.92378
1|AtomicNumber|Correlation|d|16|16|0.92351
1|AtomicNumber|Correlation|d|16|17|0.92421
1|AtomicNumber|Correlation|d|16|18|0.92364
1|AtomicNumber|Correlation|d|16|19|0.92413
1|AtomicNumber|Correlation|d|16|20|0.92281
1|AtomicNumber|Correlation|d|16|21|0.92406
1|AtomicNumber|Correlation|d|16|22|0.92375
1|AtomicNumber|Correlation|d|16|23|0.92379
1|AtomicNumber|Correlation|d|16|24|0.92348
1|AtomicNumber|Correlation|d|16|25|0.92374
1|AtomicNumber|Correlation|d|16|26|0.92312
1|AtomicNumber|Correlation|d|16|27|0.92216
1|AtomicNumber|Correlation|d|16|28|0.92341
1|AtomicNumber|Correlation|d|16|29|0.92322
1|AtomicNumber|Correlation|d|16|30|0.92317
1|AtomicNumber|Correlation|d|16|31|0.92317
1|AtomicNumber|Correlation|d|16|32|0.92385
1|AtomicNumber|Correlation|d|16|33|0.92331
1|AtomicNumber|Correlation|d|16|34|0.92366
1|AtomicNumber|Correlation|d|16|35|0.92409
1|AtomicNumber|Correlation|d|16|36|0.92436
1|AtomicNumber|Correlation|d|16|37|0.92415
1|AtomicNumber|Correlation|d|16|38|0.92389
1|AtomicNumber|Correlation|d|16|39|0.92409
1|AtomicNumber|Correlation|d|16|40|0.92369
1|AtomicNumber|Correlation|d|16|41|0.92369
1|AtomicNumber|Correlation|d|16|42|0.92377
1|AtomicNumber|Correlation|d|16|43|0.92399
1|AtomicNumber|Correlation|d|16|44|0.92321
1|AtomicNumber|Correlation|d|16|45|0.92344
1|AtomicNumber|Correlation|d|16|46|0.92314
1|AtomicNumber|Correlation|d|16|47|0.92346
1|AtomicNumber|Correlation|d|16|48|0.92386
1|AtomicNumber|Correlation|d|16|49|0.92398
1|AtomicNumber|Correlation|d|16|50|0.92364
1|AtomicNumber|Correlation|d|16|51|0.9238
1|AtomicNumber|Correlation|d|16|52|0.92368
1|AtomicNumber|Correlation|d|16|53|0.92355
1|AtomicNumber|Correlation|d|16|54|0.92339
1|AtomicNumber|Correlation|d|16|55|0.92293
1|AtomicNumber|Correlation|d|16|56|0.92333
1|AtomicNumber|Correlation|d|16|57|0.92384
1|AtomicNumber|Correlation|d|16|58|0.92357
1|AtomicNumber|Correlation|d|16|59|0.92314
1|AtomicNumber|Correlation|d|16|60|0.92379
1|AtomicNumber|Correlation|d|16|61|0.92387
1|AtomicNumber|Correlation|d|16|62|0.92322
1|AtomicNumber|Correlation|d|16|63|0.92308
1|AtomicNumber|Correlation|d|16|64|0.92364
1|AtomicNumber|Correlation|d|16|65|0.92322
1|AtomicNumber|Correlation|d|16|66|0.92392
1|AtomicNumber|Correlation|d|16|67|0.92294
1|AtomicNumber|Correlation|d|16|68|0.9233
1|AtomicNumber|Correlation|d|16|69|0.9227
1|AtomicNumber|Correlation|d|16|70|0.92387
1|AtomicNumber|Correlation|d|16|71|0.9235
1|AtomicNumber|Correlation|d|16|72|0.92331
1|AtomicNumber|Correlation|d|16|73|0.92303
1|AtomicNumber|Correlation|d|16|74|0.92337
1|AtomicNumber|Correlation|d|16|75|0.923
1|AtomicNumber|Correlation|d|16|76|0.92291
1|AtomicNumber|Correlation|d|16|77|0.92391
1|AtomicNumber|Correlation|d|16|78|0.92338
1|AtomicNumber|Correlation|d|16|79|0.92344
1|AtomicNumber|Correlation|d|16|80|0.92341
1|AtomicNumber|Correlation|d|16|81|0.92361
1|AtomicNumber|Correlation|d|16|82|0.92345
1|AtomicNumber|Correlation|d|16|83|0.92389
1|AtomicNumber|Correlation|d|16|84|0.92332
1|AtomicNumber|Correlation|d|16|85|0.92335
1|AtomicNumber|Correlation|d|16|86|0.92375
1|AtomicNumber|Correlation|d|16|87|0.92332
1|AtomicNumber|Correlation|d|16|88|0.92324
1|AtomicNumber|Correlation|d|16|89|0.92319
1|AtomicNumber|Correlation|d|16|90|0.92313
1|AtomicNumber|Correlation|d|16|91|0.92353
1|AtomicNumber|Correlation|d|16|92|0.92386
1|AtomicNumber|Correlation|d|16|93|0.92349
1|AtomicNumber|Correlation|d|16|94|0.92348
1|AtomicNumber|Correlation|d|16|95|0.92329
1|AtomicNumber|Correlation|d|16|96|0.92374
1|AtomicNumber|Correlation|d|16|97|0.92328
1|AtomicNumber|Correlation|d|16|98|0.92348
1|AtomicNumber|Correlation|d|16|99|0.92328
1|AtomicNumber|Correlation|d|16|100|0.92347
1|AtomicNumber|Correlation|d|16|101|0.92347
1|AtomicNumber|Correlation|d|16|102|0.9232
1|AtomicNumber|Correlation|d|16|103|0.92376
1|AtomicNumber|Correlation|d|16|104|0.92294
1|AtomicNumber|Correlation|d|16|105|0.9229
1|AtomicNumber|Correlation|d|16|106|0.92329
1|AtomicNumber|Correlation|d|16|107|0.92409
1|AtomicNumber|Correlation|d|16|108|0.92392
1|AtomicNumber|Correlation|d|16|109|0.92342
1|AtomicNumber|Correlation|d|16|110|0.92337
1|AtomicNumber|Correlation|d|16|111|0.92259
1|AtomicNumber|Correlation|d|16|112|0.92354
1|AtomicNumber|Correlation|d|16|113|0.92325
1|AtomicNumber|Correlation|d|16|114|0.92309
1|AtomicNumber|Correlation|d|16|115|0.92354
1|AtomicNumber|Correlation|d|16|116|0.92368
1|AtomicNumber|Correlation|d|16|117|0.92328
1|AtomicNumber|Correlation|d|16|118|0.92304
1|AtomicNumber|Correlation|d|16|119|0.92326
1|AtomicNumber|Correlation|d|16|120|0.92296
1|AtomicNumber|Correlation|d|16|121|0.92369
1|AtomicNumber|Correlation|d|16|122|0.92391
1|AtomicNumber|Correlation|d|16|123|0.92313
1|AtomicNumber|Correlation|d|16|124|0.9233
1|AtomicNumber|Correlation|d|16|125|0.92329
1|AtomicNumber|Correlation|d|16|126|0.92304
1|AtomicNumber|Correlation|d|16|127|0.92242
1|AtomicNumber|Correlation|d|16|128|0.92323
1|AtomicNumber|Correlation|d|16|129|0.92362
1|AtomicNumber|Correlation|d|16|130|0.92305
1|AtomicNumber|Correlation|d|16|131|0.92299
1|AtomicNumber|Correlation|d|16|132|0.92351
1|AtomicNumber|Correlation|d|16|133|0.92376
1|AtomicNumber|Correlation|d|16|134|0.92376
1|AtomicNumber|Correlation|d|16|135|0.92387
1|AtomicNumber|Correlation|d|16|136|0.92304
1|AtomicNumber|Correlation|d|16|137|0.9228
1|AtomicNumber|Correlation|d|16|138|0.9233
1|AtomicNumber|Correlation|d|16|139|0.92313
1|AtomicNumber|Correlation|d|16|140|0.9232
1|AtomicNumber|Correlation|d|16|141|0.92342
1|AtomicNumber|Correlation|d|16|142|0.92329
1|AtomicNumber|Correlation|d|16|143|0.92352
1|AtomicNumber|Correlation|d|16|144|0.92366
1|AtomicNumber|Correlation|d|16|145|0.92386
1|AtomicNumber|Correlation|d|16|146|0.92296
1|AtomicNumber|Correlation|d|16|147|0.92333
1|AtomicNumber|Correlation|d|16|148|0.92299
1|AtomicNumber|Correlation|d|16|149|0.92365
1|AtomicNumber|Correlation|d|16|150|0.92403
1|AtomicNumber|Correlation|d|16|151|0.92267
1|AtomicNumber|Correlation|d|16|152|0.92426
1|AtomicNumber|Correlation|d|16|153|0.92376
1|AtomicNumber|Correlation|d|16|154|0.92306
1|AtomicNumber|Correlation|d|16|155|0.92328
1|AtomicNumber|Correlation|d|16|156|0.9241
1|AtomicNumber|Correlation|d|16|157|0.92326
1|AtomicNumber|Correlation|d|16|158|0.92366
1|AtomicNumber|Correlation|d|16|159|0.92315
1|AtomicNumber|Correlation|d|16|160|0.92382
1|AtomicNumber|Correlation|d|16|161|0.92372
1|AtomicNumber|Correlation|d|16|162|0.92243
1|AtomicNumber|Correlation|d|16|163|0.92384
1|AtomicNumber|Correlation|d|16|164|0.92354
1|AtomicNumber|Correlation|d|16|165|0.92363
1|AtomicNumber|Correlation|d|16|166|0.923
1|AtomicNumber|Correlation|d|16|167|0.92343
1|AtomicNumber|Correlation|d|16|168|0.92339
1|AtomicNumber|Correlation|d|16|169|0.92301
1|AtomicNumber|Correlation|d|16|170|0.92308
1|AtomicNumber|Correlation|d|16|171|0.92392
1|AtomicNumber|Correlation|d|16|172|0.92262
1|AtomicNumber|Correlation|d|16|173|0.92294
1|AtomicNumber|Correlation|d|16|174|0.92321
1|AtomicNumber|Correlation|d|16|175|0.92345
1|AtomicNumber|Correlation|d|16|176|0.92263
1|AtomicNumber|Correlation|d|16|177|0.92351
1|AtomicNumber|Correlation|d|16|178|0.92332
1|AtomicNumber|Correlation|d|16|179|0.92343
1|AtomicNumber|Correlation|d|16|180|0.92293
1|AtomicNumber|Correlation|d|16|181|0.92295
1|AtomicNumber|Correlation|d|16|182|0.92388
1|AtomicNumber|Correlation|d|16|183|0.92398
1|AtomicNumber|Correlation|d|16|184|0.92329
1|AtomicNumber|Correlation|d|16|185|0.92327
1|AtomicNumber|Correlation|d|16|186|0.92381
1|AtomicNumber|Correlation|d|16|187|0.92331
1|AtomicNumber|Correlation|d|16|188|0.92291
1|AtomicNumber|Correlation|d|16|189|0.92403
1|AtomicNumber|Correlation|d|16|190|0.92388
1|AtomicNumber|Correlation|d|16|191|0.92373
1|AtomicNumber|Correlation|d|16|192|0.92348
1|AtomicNumber|Correlation|d|16|193|0.92444
1|AtomicNumber|Correlation|d|16|194|0.92321
1|AtomicNumber|Correlation|d|16|195|0.92341
1|AtomicNumber|Correlation|d|16|196|0.92341
1|AtomicNumber|Correlation|d|16|197|0.92416
1|AtomicNumber|Correlation|d|16|198|0.92314
1|AtomicNumber|Correlation|d|16|199|0.92285
1|AtomicNumber|Correlation|d|16|200|0.92407
1|AtomicNumber|Correlation|d|16|201|0.92348
1|AtomicNumber|Correlation|d|16|202|0.92326
1|AtomicNumber|Correlation|d|16|203|0.92293
1|AtomicNumber|Correlation|d|16|204|0.92334
1|AtomicNumber|Correlation|d|16|205|0.92337
1|AtomicNumber|Correlation|d|16|206|0.92369
1|AtomicNumber|Correlation|d|16|207|0.92376
1|AtomicNumber|Correlation|d|16|208|0.92305
1|AtomicNumber|Correlation|d|16|209|0.92303
1|AtomicNumber|Correlation|d|16|210|0.92385
1|AtomicNumber|Correlation|d|16|211|0.92326
1|AtomicNumber|Correlation|d|16|212|0.92318
1|AtomicNumber|Correlation|d|16|213|0.92323
1|AtomicNumber|Correlation|d|16|214|0.92356
1|AtomicNumber|Correlation|d|16|215|0.92405
1|AtomicNumber|Correlation|d|16|216|0.92326
1|AtomicNumber|Correlation|d|16|217|0.92395
1|AtomicNumber|Correlation|d|16|218|0.92298
1|AtomicNumber|Correlation|d|16|219|0.92377
1|AtomicNumber|Correlation|d|16|220|0.92375
1|AtomicNumber|Correlation|d|16|221|0.92357
1|AtomicNumber|Correlation|d|16|222|0.92323
1|AtomicNumber|Correlation|d|16|223|0.92335
1|AtomicNumber|Correlation|d|16|224|0.92213
1|AtomicNumber|Correlation|d|16|225|0.92299
1|AtomicNumber|Correlation|d|16|226|0.92319
1|AtomicNumber|Correlation|d|16|227|0.9232
1|AtomicNumber|Correlation|d|16|228|0.9237
1|AtomicNumber|Correlation|d|16|229|0.9237
1|AtomicNumber|Correlation|d|16|230|0.92388
1|AtomicNumber|Correlation|d|16|231|0.92265
1|AtomicNumber|Correlation|d|16|232|0.9234
1|AtomicNumber|Correlation|d|16|233|0.92342
1|AtomicNumber|Correlation|d|16|234|0.92306
1|AtomicNumber|Correlation|d|16|235|0.92359
1|AtomicNumber|Correlation|d|16|236|0.92364
1|AtomicNumber|Correlation|d|16|237|0.92402
1|AtomicNumber|Correlation|d|16|238|0.92343
1|AtomicNumber|Correlation|d|16|239|0.92365
1|AtomicNumber|Correlation|d|16|240|0.92328
1|AtomicNumber|Correlation|d|16|241|0.92397
1|AtomicNumber|Correlation|d|16|242|0.92349
1|AtomicNumber|Correlation|d|16|243|0.92327
1|AtomicNumber|Correlation|d|16|244|0.92371
1|AtomicNumber|Correlation|d|16|245|0.92326
1|AtomicNumber|Correlation|d|16|246|0.92324
1|AtomicNumber|Correlation|d|16|247|0.92296
1|AtomicNumber|Correlation|d|16|248|0.92369
1|AtomicNumber|Correlation|d|16|249|0.92347
1|AtomicNumber|Correlation|d|16|250|0.92306
1|AtomicNumber|Correlation|d|16|251|0.92385
1|AtomicNumber|Correlation|d|16|252|0.9238
1|AtomicNumber|Correlation|d|16|253|0.9238
1|AtomicNumber|Correlation|d|16|254|0.92304
1|AtomicNumber|Correlation|d|16|255|0.92349
1|AtomicNumber|Correlation|d|16|256|0.92304
1|AtomicNumber|Correlation|d|16|257|0.92356
1|AtomicNumber|Correlation|d|16|258|0.92345
1|AtomicNumber|Correlation|d|16|259|0.92397
1|AtomicNumber|Correlation|d|16|260|0.92309
1|AtomicNumber|Correlation|d|16|261|0.92348
1|AtomicNumber|Correlation|d|16|262|0.92282
1|AtomicNumber|Correlation|d|16|263|0.92331
1|AtomicNumber|Correlation|d|16|264|0.92389
1|AtomicNumber|Correlation|d|16|265|0.92373
1|AtomicNumber|Correlation|d|16|266|0.92399
1|AtomicNumber|Correlation|d|16|267|0.924
1|AtomicNumber|Correlation|d|16|268|0.92353
1|AtomicNumber|Correlation|d|16|269|0.92384
1|AtomicNumber|Correlation|d|16|270|0.92321
1|AtomicNumber|Correlation|d|16|271|0.92354
1|AtomicNumber|Correlation|d|16|272|0.92386
1|AtomicNumber|Correlation|d|16|273|0.92412
1|AtomicNumber|Correlation|d|16|274|0.92358
1|AtomicNumber|Correlation|d|16|275|0.92326
1|AtomicNumber|Correlation|d|16|276|0.92323
1|AtomicNumber|Correlation|d|16|277|0.92447
1|AtomicNumber|Correlation|d|16|278|0.92372
1|AtomicNumber|Correlation|d|16|279|0.92285
1|AtomicNumber|Correlation|d|16|280|0.9232
1|AtomicNumber|Correlation|d|16|281|0.92351
1|AtomicNumber|Correlation|d|16|282|0.92346
1|AtomicNumber|Correlation|d|16|283|0.9227
1|AtomicNumber|Correlation|d|16|284|0.92343
1|AtomicNumber|Correlation|d|16|285|0.92391
1|AtomicNumber|Correlation|d|16|286|0.92374
1|AtomicNumber|Correlation|d|16|287|0.92397
1|AtomicNumber|Correlation|d|16|288|0.92384
1|AtomicNumber|Correlation|d|16|289|0.92315
1|AtomicNumber|Correlation|d|16|290|0.92376
1|AtomicNumber|Correlation|d|16|291|0.92336
1|AtomicNumber|Correlation|d|16|292|0.92367
1|AtomicNumber|Correlation|d|16|293|0.92358
1|AtomicNumber|Correlation|d|16|294|0.92388
1|AtomicNumber|Correlation|d|16|295|0.92284
1|AtomicNumber|Correlation|d|16|296|0.92357
1|AtomicNumber|Correlation|d|16|297|0.92308
1|AtomicNumber|Correlation|d|16|298|0.92373
1|AtomicNumber|Correlation|d|16|299|0.92417
1|AtomicNumber|Correlation|d|16|300|0.92335
1|AtomicNumber|Correlation|d|16|301|0.9235
1|AtomicNumber|Correlation|d|16|302|0.9243
1|AtomicNumber|Correlation|d|16|303|0.92361
1|AtomicNumber|Correlation|d|16|304|0.92382
1|AtomicNumber|Correlation|d|16|305|0.92315
1|AtomicNumber|Correlation|d|16|306|0.92309
1|AtomicNumber|Correlation|d|16|307|0.92344
1|AtomicNumber|Correlation|d|16|308|0.92337
1|AtomicNumber|Correlation|d|16|309|0.92285
1|AtomicNumber|Correlation|d|16|310|0.92348
1|AtomicNumber|Correlation|d|16|311|0.92367
1|AtomicNumber|Correlation|d|16|312|0.92344
1|AtomicNumber|Correlation|d|16|313|0.92332
1|AtomicNumber|Correlation|d|16|314|0.924
1|AtomicNumber|Correlation|d|16|315|0.92392
1|AtomicNumber|Correlation|d|16|316|0.92371
1|AtomicNumber|Correlation|d|16|317|0.92322
1|AtomicNumber|Correlation|d|16|318|0.9238
1|AtomicNumber|Correlation|d|16|319|0.92331
1|AtomicNumber|Correlation|d|16|320|0.92347
1|AtomicNumber|Correlation|d|16|321|0.92319
1|AtomicNumber|Correlation|d|16|322|0.92321
1|AtomicNumber|Correlation|d|16|323|0.9236
1|AtomicNumber|Correlation|d|16|324|0.92303
1|AtomicNumber|Correlation|d|16|325|0.92385
1|AtomicNumber|Correlation|d|16|326|0.92368
1|AtomicNumber|Correlation|d|16|327|0.92404
1|AtomicNumber|Correlation|d|16|328|0.92337
1|AtomicNumber|Correlation|d|16|329|0.92329
1|AtomicNumber|Correlation|d|16|330|0.92294
1|AtomicNumber|Correlation|d|16|331|0.92333
1|AtomicNumber|Correlation|d|16|332|0.9236
1|AtomicNumber|Correlation|d|16|333|0.92291
1|AtomicNumber|Correlation|d|16|334|0.92272
1|AtomicNumber|Correlation|d|16|335|0.9235
1|AtomicNumber|Correlation|d|16|336|0.92279
1|AtomicNumber|Correlation|d|16|337|0.9234
1|AtomicNumber|Correlation|d|16|338|0.9243
1|AtomicNumber|Correlation|d|16|339|0.92349
1|AtomicNumber|Correlation|d|16|340|0.92303
1|AtomicNumber|Correlation|d|16|341|0.9234
1|AtomicNumber|Correlation|d|16|342|0.92391
1|AtomicNumber|Correlation|d|16|343|0.92365
1|AtomicNumber|Correlation|d|16|344|0.92311
1|AtomicNumber|Correlation|d|16|345|0.92371
1|AtomicNumber|Correlation|d|16|346|0.9233
1|AtomicNumber|Correlation|d|16|347|0.92369
1|AtomicNumber|Correlation|d|16|348|0.92318
1|AtomicNumber|Correlation|d|16|349|0.92336
1|AtomicNumber|Correlation|d|16|350|0.92282
1|AtomicNumber|Correlation|d|16|351|0.92339
1|AtomicNumber|Correlation|d|16|352|0.92386
1|AtomicNumber|Correlation|d|16|353|0.92325
1|AtomicNumber|Correlation|d|16|354|0.92303
1|AtomicNumber|Correlation|d|16|355|0.92298
1|AtomicNumber|Correlation|d|16|356|0.92344
1|AtomicNumber|Correlation|d|16|357|0.92379
1|AtomicNumber|Correlation|d|16|358|0.92456
1|AtomicNumber|Correlation|d|16|359|0.92346
1|AtomicNumber|Correlation|d|16|360|0.92213
1|AtomicNumber|Correlation|d|16|361|0.92334
1|AtomicNumber|Correlation|d|16|362|0.92378
1|AtomicNumber|Correlation|d|16|363|0.92379
1|AtomicNumber|Correlation|d|16|364|0.92324
1|AtomicNumber|Correlation|d|16|365|0.92352
1|AtomicNumber|Correlation|d|16|366|0.92324
1|AtomicNumber|Correlation|d|16|367|0.92296
1|AtomicNumber|Correlation|d|16|368|0.92302
1|AtomicNumber|Correlation|d|16|369|0.92359
1|AtomicNumber|Correlation|d|16|370|0.92344
1|AtomicNumber|Correlation|d|16|371|0.92309
1|AtomicNumber|Correlation|d|16|372|0.92316
1|AtomicNumber|Correlation|d|16|373|0.92384
1|AtomicNumber|Correlation|d|16|374|0.92383
1|AtomicNumber|Correlation|d|16|375|0.92361
1|AtomicNumber|Correlation|d|16|376|0.92261
1|AtomicNumber|Correlation|d|16|377|0.92373
1|AtomicNumber|Correlation|d|16|378|0.92308
1|AtomicNumber|Correlation|d|16|379|0.92329
1|AtomicNumber|Correlation|d|16|380|0.9244
1|AtomicNumber|Correlation|d|16|381|0.92372
1|AtomicNumber|Correlation|d|16|382|0.92365
1|AtomicNumber|Correlation|d|16|383|0.92346
1|AtomicNumber|Correlation|d|16|384|0.92332
1|AtomicNumber|Correlation|d|16|385|0.92376
1|AtomicNumber|Correlation|d|16|386|0.92345
1|AtomicNumber|Correlation|d|16|387|0.92356
1|AtomicNumber|Correlation|d|16|388|0.92418
1|AtomicNumber|Correlation|d|16|389|0.92355
1|AtomicNumber|Correlation|d|16|390|0.92361
1|AtomicNumber|Correlation|d|16|391|0.92356
1|AtomicNumber|Correlation|d|16|392|0.92323
1|AtomicNumber|Correlation|d|16|393|0.92381
1|AtomicNumber|Correlation|d|16|394|0.92375
1|AtomicNumber|Correlation|d|16|395|0.92295
1|AtomicNumber|Correlation|d|16|396|0.92317
1|AtomicNumber|Correlation|d|16|397|0.92357
1|AtomicNumber|Correlation|d|16|398|0.92333
1|AtomicNumber|Correlation|d|16|399|0.92312
1|AtomicNumber|Correlation|d|16|400|0.9238
