# Supplementary material for: On DNA numerical representations for genomic similarity computation
Source: PLoS One. 2017 Mar 21;12(3):e0173288. doi: 10.1371/journal.pone.0173288 (PMC5360225; doi:10.1371/journal.pone.0173288)
Supplement: S3 File — The datasets employed in this work. (ZIP) [file pone.0173288.s003.zip › datasets/syntheticalExperimentalScores/sequenceBase_1_transformation_AtomicNumber_metric_Correlation_type_d_percentage_2.txt]

1|AtomicNumber|Correlation|d|2|1|0.9876
1|AtomicNumber|Correlation|d|2|2|0.98762
1|AtomicNumber|Correlation|d|2|3|0.98729
1|AtomicNumber|Correlation|d|2|4|0.98745
1|AtomicNumber|Correlation|d|2|5|0.98771
1|AtomicNumber|Correlation|d|2|6|0.98755
1|AtomicNumber|Correlation|d|2|7|0.98768
1|AtomicNumber|Correlation|d|2|8|0.98798
1|AtomicNumber|Correlation|d|2|9|0.98774
1|AtomicNumber|Correlation|d|2|10|0.9877
1|AtomicNumber|Correlation|d|2|11|0.98741
1|AtomicNumber|Correlation|d|2|12|0.98795
1|AtomicNumber|Correlation|d|2|13|0.98775
1|AtomicNumber|Correlation|d|2|14|0.98752
1|AtomicNumber|Correlation|d|2|15|0.98793
1|AtomicNumber|Correlation|d|2|16|0.98776
1|AtomicNumber|Correlation|d|2|17|0.9876
1|AtomicNumber|Correlation|d|2|18|0.98778
1|AtomicNumber|Correlation|d|2|19|0.98758
1|AtomicNumber|Correlation|d|2|20|0.98796
1|AtomicNumber|Correlation|d|2|21|0.98759
1|AtomicNumber|Correlation|d|2|22|0.98778
1|AtomicNumber|Correlation|d|2|23|0.98724
1|AtomicNumber|Correlation|d|2|24|0.98781
1|AtomicNumber|Correlation|d|2|25|0.98747
1|AtomicNumber|Correlation|d|2|26|0.98775
1|AtomicNumber|Correlation|d|2|27|0.98811
1|AtomicNumber|Correlation|d|2|28|0.98757
1|AtomicNumber|Correlation|d|2|29|0.98753
1|AtomicNumber|Correlation|d|2|30|0.98775
1|AtomicNumber|Correlation|d|2|31|0.98723
1|AtomicNumber|Correlation|d|2|32|0.9878
1|AtomicNumber|Correlation|d|2|33|0.98773
1|AtomicNumber|Correlation|d|2|34|0.9873
1|AtomicNumber|Correlation|d|2|35|0.98764
1|AtomicNumber|Correlation|d|2|36|0.98733
1|AtomicNumber|Correlation|d|2|37|0.98736
1|AtomicNumber|Correlation|d|2|38|0.98759
1|AtomicNumber|Correlation|d|2|39|0.98778
1|AtomicNumber|Correlation|d|2|40|0.98763
1|AtomicNumber|Correlation|d|2|41|0.98791
1|AtomicNumber|Correlation|d|2|42|0.98756
1|AtomicNumber|Correlation|d|2|43|0.98738
1|AtomicNumber|Correlation|d|2|44|0.98764
1|AtomicNumber|Correlation|d|2|45|0.98768
1|AtomicNumber|Correlation|d|2|46|0.98738
1|AtomicNumber|Correlation|d|2|47|0.98743
1|AtomicNumber|Correlation|d|2|48|0.98794
1|AtomicNumber|Correlation|d|2|49|0.98762
1|AtomicNumber|Correlation|d|2|50|0.98788
1|AtomicNumber|Correlation|d|2|51|0.98783
1|AtomicNumber|Correlation|d|2|52|0.98805
1|AtomicNumber|Correlation|d|2|53|0.98752
1|AtomicNumber|Correlation|d|2|54|0.9876
1|AtomicNumber|Correlation|d|2|55|0.98739
1|AtomicNumber|Correlation|d|2|56|0.98747
1|AtomicNumber|Correlation|d|2|57|0.98787
1|AtomicNumber|Correlation|d|2|58|0.98744
1|AtomicNumber|Correlation|d|2|59|0.98766
1|AtomicNumber|Correlation|d|2|60|0.98745
1|AtomicNumber|Correlation|d|2|61|0.98725
1|AtomicNumber|Correlation|d|2|62|0.98742
1|AtomicNumber|Correlation|d|2|63|0.98799
1|AtomicNumber|Correlation|d|2|64|0.98816
1|AtomicNumber|Correlation|d|2|65|0.98788
1|AtomicNumber|Correlation|d|2|66|0.98799
1|AtomicNumber|Correlation|d|2|67|0.98761
1|AtomicNumber|Correlation|d|2|68|0.98749
1|AtomicNumber|Correlation|d|2|69|0.98757
1|AtomicNumber|Correlation|d|2|70|0.98713
1|AtomicNumber|Correlation|d|2|71|0.98727
1|AtomicNumber|Correlation|d|2|72|0.98791
1|AtomicNumber|Correlation|d|2|73|0.98785
1|AtomicNumber|Correlation|d|2|74|0.98754
1|AtomicNumber|Correlation|d|2|75|0.98752
1|AtomicNumber|Correlation|d|2|76|0.98748
1|AtomicNumber|Correlation|d|2|77|0.98756
1|AtomicNumber|Correlation|d|2|78|0.98758
1|AtomicNumber|Correlation|d|2|79|0.98808
1|AtomicNumber|Correlation|d|2|80|0.98765
1|AtomicNumber|Correlation|d|2|81|0.98765
1|AtomicNumber|Correlation|d|2|82|0.98791
1|AtomicNumber|Correlation|d|2|83|0.98738
1|AtomicNumber|Correlation|d|2|84|0.98802
1|AtomicNumber|Correlation|d|2|85|0.98755
1|AtomicNumber|Correlation|d|2|86|0.98785
1|AtomicNumber|Correlation|d|2|87|0.98725
1|AtomicNumber|Correlation|d|2|88|0.98746
1|AtomicNumber|Correlation|d|2|89|0.98762
1|AtomicNumber|Correlation|d|2|90|0.98765
1|AtomicNumber|Correlation|d|2|91|0.98748
1|AtomicNumber|Correlation|d|2|92|0.98772
1|AtomicNumber|Correlation|d|2|93|0.98761
1|AtomicNumber|Correlation|d|2|94|0.98779
1|AtomicNumber|Correlation|d|2|95|0.98791
1|AtomicNumber|Correlation|d|2|96|0.98772
1|AtomicNumber|Correlation|d|2|97|0.98733
1|AtomicNumber|Correlation|d|2|98|0.98774
1|AtomicNumber|Correlation|d|2|99|0.98763
1|AtomicNumber|Correlation|d|2|100|0.98753
1|AtomicNumber|Correlation|d|2|101|0.98838
1|AtomicNumber|Correlation|d|2|102|0.98739
1|AtomicNumber|Correlation|d|2|103|0.98732
1|AtomicNumber|Correlation|d|2|104|0.9877
1|AtomicNumber|Correlation|d|2|105|0.98724
1|AtomicNumber|Correlation|d|2|106|0.98769
1|AtomicNumber|Correlation|d|2|107|0.98777
1|AtomicNumber|Correlation|d|2|108|0.98764
1|AtomicNumber|Correlation|d|2|109|0.98791
1|AtomicNumber|Correlation|d|2|110|0.98739
1|AtomicNumber|Correlation|d|2|111|0.98784
1|AtomicNumber|Correlation|d|2|112|0.98781
1|AtomicNumber|Correlation|d|2|113|0.98752
1|AtomicNumber|Correlation|d|2|114|0.98739
1|AtomicNumber|Correlation|d|2|115|0.98815
1|AtomicNumber|Correlation|d|2|116|0.98768
1|AtomicNumber|Correlation|d|2|117|0.98758
1|AtomicNumber|Correlation|d|2|118|0.98757
1|AtomicNumber|Correlation|d|2|119|0.98786
1|AtomicNumber|Correlation|d|2|120|0.9876
1|AtomicNumber|Correlation|d|2|121|0.98743
1|AtomicNumber|Correlation|d|2|122|0.98768
1|AtomicNumber|Correlation|d|2|123|0.98763
1|AtomicNumber|Correlation|d|2|124|0.98755
1|AtomicNumber|Correlation|d|2|125|0.98773
1|AtomicNumber|Correlation|d|2|126|0.98752
1|AtomicNumber|Correlation|d|2|127|0.98732
1|AtomicNumber|Correlation|d|2|128|0.98763
1|AtomicNumber|Correlation|d|2|129|0.98789
1|AtomicNumber|Correlation|d|2|130|0.98752
1|AtomicNumber|Correlation|d|2|131|0.98718
1|AtomicNumber|Correlation|d|2|132|0.98761
1|AtomicNumber|Correlation|d|2|133|0.98767
1|AtomicNumber|Correlation|d|2|134|0.98754
1|AtomicNumber|Correlation|d|2|135|0.98748
1|AtomicNumber|Correlation|d|2|136|0.98779
1|AtomicNumber|Correlation|d|2|137|0.98819
1|AtomicNumber|Correlation|d|2|138|0.98751
1|AtomicNumber|Correlation|d|2|139|0.98738
1|AtomicNumber|Correlation|d|2|140|0.98764
1|AtomicNumber|Correlation|d|2|141|0.98738
1|AtomicNumber|Correlation|d|2|142|0.98798
1|AtomicNumber|Correlation|d|2|143|0.98753
1|AtomicNumber|Correlation|d|2|144|0.98739
1|AtomicNumber|Correlation|d|2|145|0.98768
1|AtomicNumber|Correlation|d|2|146|0.98722
1|AtomicNumber|Correlation|d|2|147|0.98753
1|AtomicNumber|Correlation|d|2|148|0.98754
1|AtomicNumber|Correlation|d|2|149|0.98737
1|AtomicNumber|Correlation|d|2|150|0.98773
1|AtomicNumber|Correlation|d|2|151|0.98766
1|AtomicNumber|Correlation|d|2|152|0.98739
1|AtomicNumber|Correlation|d|2|153|0.98727
1|AtomicNumber|Correlation|d|2|154|0.98735
1|AtomicNumber|Correlation|d|2|155|0.9873
1|AtomicNumber|Correlation|d|2|156|0.98778
1|AtomicNumber|Correlation|d|2|157|0.98798
1|AtomicNumber|Correlation|d|2|158|0.98746
1|AtomicNumber|Correlation|d|2|159|0.98753
1|AtomicNumber|Correlation|d|2|160|0.98784
1|AtomicNumber|Correlation|d|2|161|0.98785
1|AtomicNumber|Correlation|d|2|162|0.98745
1|AtomicNumber|Correlation|d|2|163|0.98744
1|AtomicNumber|Correlation|d|2|164|0.98776
1|AtomicNumber|Correlation|d|2|165|0.98753
1|AtomicNumber|Correlation|d|2|166|0.98741
1|AtomicNumber|Correlation|d|2|167|0.98768
1|AtomicNumber|Correlation|d|2|168|0.98745
1|AtomicNumber|Correlation|d|2|169|0.98724
1|AtomicNumber|Correlation|d|2|170|0.98743
1|AtomicNumber|Correlation|d|2|171|0.98751
1|AtomicNumber|Correlation|d|2|172|0.98755
1|AtomicNumber|Correlation|d|2|173|0.98763
1|AtomicNumber|Correlation|d|2|174|0.98757
1|AtomicNumber|Correlation|d|2|175|0.98744
1|AtomicNumber|Correlation|d|2|176|0.98768
1|AtomicNumber|Correlation|d|2|177|0.98773
1|AtomicNumber|Correlation|d|2|178|0.98781
1|AtomicNumber|Correlation|d|2|179|0.98784
1|AtomicNumber|Correlation|d|2|180|0.98753
1|AtomicNumber|Correlation|d|2|181|0.98721
1|AtomicNumber|Correlation|d|2|182|0.98756
1|AtomicNumber|Correlation|d|2|183|0.98781
1|AtomicNumber|Correlation|d|2|184|0.98799
1|AtomicNumber|Correlation|d|2|185|0.98751
1|AtomicNumber|Correlation|d|2|186|0.98764
1|AtomicNumber|Correlation|d|2|187|0.98748
1|AtomicNumber|Correlation|d|2|188|0.98734
1|AtomicNumber|Correlation|d|2|189|0.98759
1|AtomicNumber|Correlation|d|2|190|0.98722
1|AtomicNumber|Correlation|d|2|191|0.98748
1|AtomicNumber|Correlation|d|2|192|0.98775
1|AtomicNumber|Correlation|d|2|193|0.98724
1|AtomicNumber|Correlation|d|2|194|0.98771
1|AtomicNumber|Correlation|d|2|195|0.98789
1|AtomicNumber|Correlation|d|2|196|0.9879
1|AtomicNumber|Correlation|d|2|197|0.98771
1|AtomicNumber|Correlation|d|2|198|0.9879
1|AtomicNumber|Correlation|d|2|199|0.98786
1|AtomicNumber|Correlation|d|2|200|0.98783
1|AtomicNumber|Correlation|d|2|201|0.98751
1|AtomicNumber|Correlation|d|2|202|0.98767
1|AtomicNumber|Correlation|d|2|203|0.98756
1|AtomicNumber|Correlation|d|2|204|0.98733
1|AtomicNumber|Correlation|d|2|205|0.98753
1|AtomicNumber|Correlation|d|2|206|0.98764
1|AtomicNumber|Correlation|d|2|207|0.98735
1|AtomicNumber|Correlation|d|2|208|0.98772
1|AtomicNumber|Correlation|d|2|209|0.98747
1|AtomicNumber|Correlation|d|2|210|0.98783
1|AtomicNumber|Correlation|d|2|211|0.98705
1|AtomicNumber|Correlation|d|2|212|0.98785
1|AtomicNumber|Correlation|d|2|213|0.98733
1|AtomicNumber|Correlation|d|2|214|0.98762
1|AtomicNumber|Correlation|d|2|215|0.98759
1|AtomicNumber|Correlation|d|2|216|0.98752
1|AtomicNumber|Correlation|d|2|217|0.98746
1|AtomicNumber|Correlation|d|2|218|0.98767
1|AtomicNumber|Correlation|d|2|219|0.98826
1|AtomicNumber|Correlation|d|2|220|0.98798
1|AtomicNumber|Correlation|d|2|221|0.98779
1|AtomicNumber|Correlation|d|2|222|0.98799
1|AtomicNumber|Correlation|d|2|223|0.98758
1|AtomicNumber|Correlation|d|2|224|0.98752
1|AtomicNumber|Correlation|d|2|225|0.98757
1|AtomicNumber|Correlation|d|2|226|0.9875
1|AtomicNumber|Correlation|d|2|227|0.98761
1|AtomicNumber|Correlation|d|2|228|0.9878
1|AtomicNumber|Correlation|d|2|229|0.98776
1|AtomicNumber|Correlation|d|2|230|0.98753
1|AtomicNumber|Correlation|d|2|231|0.98788
1|AtomicNumber|Correlation|d|2|232|0.98744
1|AtomicNumber|Correlation|d|2|233|0.98758
1|AtomicNumber|Correlation|d|2|234|0.98784
1|AtomicNumber|Correlation|d|2|235|0.98756
1|AtomicNumber|Correlation|d|2|236|0.98713
1|AtomicNumber|Correlation|d|2|237|0.98761
1|AtomicNumber|Correlation|d|2|238|0.98736
1|AtomicNumber|Correlation|d|2|239|0.98802
1|AtomicNumber|Correlation|d|2|240|0.9877
1|AtomicNumber|Correlation|d|2|241|0.98746
1|AtomicNumber|Correlation|d|2|242|0.98794
1|AtomicNumber|Correlation|d|2|243|0.98762
1|AtomicNumber|Correlation|d|2|244|0.98762
1|AtomicNumber|Correlation|d|2|245|0.98757
1|AtomicNumber|Correlation|d|2|246|0.98779
1|AtomicNumber|Correlation|d|2|247|0.98761
1|AtomicNumber|Correlation|d|2|248|0.98781
1|AtomicNumber|Correlation|d|2|249|0.98766
1|AtomicNumber|Correlation|d|2|250|0.98717
1|AtomicNumber|Correlation|d|2|251|0.9877
1|AtomicNumber|Correlation|d|2|252|0.98752
1|AtomicNumber|Correlation|d|2|253|0.98754
1|AtomicNumber|Correlation|d|2|254|0.98781
1|AtomicNumber|Correlation|d|2|255|0.98755
1|AtomicNumber|Correlation|d|2|256|0.98735
1|AtomicNumber|Correlation|d|2|257|0.98749
1|AtomicNumber|Correlation|d|2|258|0.98804
1|AtomicNumber|Correlation|d|2|259|0.9878
1|AtomicNumber|Correlation|d|2|260|0.98774
1|AtomicNumber|Correlation|d|2|261|0.98747
1|AtomicNumber|Correlation|d|2|262|0.98778
1|AtomicNumber|Correlation|d|2|263|0.98745
1|AtomicNumber|Correlation|d|2|264|0.98726
1|AtomicNumber|Correlation|d|2|265|0.98763
1|AtomicNumber|Correlation|d|2|266|0.98726
1|AtomicNumber|Correlation|d|2|267|0.98784
1|AtomicNumber|Correlation|d|2|268|0.98797
1|AtomicNumber|Correlation|d|2|269|0.98793
1|AtomicNumber|Correlation|d|2|270|0.98741
1|AtomicNumber|Correlation|d|2|271|0.98732
1|AtomicNumber|Correlation|d|2|272|0.98732
1|AtomicNumber|Correlation|d|2|273|0.98769
1|AtomicNumber|Correlation|d|2|274|0.98744
1|AtomicNumber|Correlation|d|2|275|0.9876
1|AtomicNumber|Correlation|d|2|276|0.98766
1|AtomicNumber|Correlation|d|2|277|0.98743
1|AtomicNumber|Correlation|d|2|278|0.9878
1|AtomicNumber|Correlation|d|2|279|0.98786
1|AtomicNumber|Correlation|d|2|280|0.98741
1|AtomicNumber|Correlation|d|2|281|0.98793
1|AtomicNumber|Correlation|d|2|282|0.98769
1|AtomicNumber|Correlation|d|2|283|0.98772
1|AtomicNumber|Correlation|d|2|284|0.98757
1|AtomicNumber|Correlation|d|2|285|0.98744
1|AtomicNumber|Correlation|d|2|286|0.9876
1|AtomicNumber|Correlation|d|2|287|0.98768
1|AtomicNumber|Correlation|d|2|288|0.98746
1|AtomicNumber|Correlation|d|2|289|0.98773
1|AtomicNumber|Correlation|d|2|290|0.98728
1|AtomicNumber|Correlation|d|2|291|0.98768
1|AtomicNumber|Correlation|d|2|292|0.98774
1|AtomicNumber|Correlation|d|2|293|0.98794
1|AtomicNumber|Correlation|d|2|294|0.98768
1|AtomicNumber|Correlation|d|2|295|0.98739
1|AtomicNumber|Correlation|d|2|296|0.98744
1|AtomicNumber|Correlation|d|2|297|0.98729
1|AtomicNumber|Correlation|d|2|298|0.98739
1|AtomicNumber|Correlation|d|2|299|0.98741
1|AtomicNumber|Correlation|d|2|300|0.98724
1|AtomicNumber|Correlation|d|2|301|0.98778
1|AtomicNumber|Correlation|d|2|302|0.98737
1|AtomicNumber|Correlation|d|2|303|0.98748
1|AtomicNumber|Correlation|d|2|304|0.98787
1|AtomicNumber|Correlation|d|2|305|0.98822
1|AtomicNumber|Correlation|d|2|306|0.98792
1|AtomicNumber|Correlation|d|2|307|0.98778
1|AtomicNumber|Correlation|d|2|308|0.98772
1|AtomicNumber|Correlation|d|2|309|0.98731
1|AtomicNumber|Correlation|d|2|310|0.98733
1|AtomicNumber|Correlation|d|2|311|0.98766
1|AtomicNumber|Correlation|d|2|312|0.98753
1|AtomicNumber|Correlation|d|2|313|0.98752
1|AtomicNumber|Correlation|d|2|314|0.98763
1|AtomicNumber|Correlation|d|2|315|0.98772
1|AtomicNumber|Correlation|d|2|316|0.98776
1|AtomicNumber|Correlation|d|2|317|0.98759
1|AtomicNumber|Correlation|d|2|318|0.98754
1|AtomicNumber|Correlation|d|2|319|0.98717
1|AtomicNumber|Correlation|d|2|320|0.9875
1|AtomicNumber|Correlation|d|2|321|0.98779
1|AtomicNumber|Correlation|d|2|322|0.98766
1|AtomicNumber|Correlation|d|2|323|0.98773
1|AtomicNumber|Correlation|d|2|324|0.98795
1|AtomicNumber|Correlation|d|2|325|0.98767
1|AtomicNumber|Correlation|d|2|326|0.98775
1|AtomicNumber|Correlation|d|2|327|0.98778
1|AtomicNumber|Correlation|d|2|328|0.98766
1|AtomicNumber|Correlation|d|2|329|0.9875
1|AtomicNumber|Correlation|d|2|330|0.98761
1|AtomicNumber|Correlation|d|2|331|0.98757
1|AtomicNumber|Correlation|d|2|332|0.9878
1|AtomicNumber|Correlation|d|2|333|0.98773
1|AtomicNumber|Correlation|d|2|334|0.98711
1|AtomicNumber|Correlation|d|2|335|0.98732
1|AtomicNumber|Correlation|d|2|336|0.9874
1|AtomicNumber|Correlation|d|2|337|0.9875
1|AtomicNumber|Correlation|d|2|338|0.98724
1|AtomicNumber|Correlation|d|2|339|0.98791
1|AtomicNumber|Correlation|d|2|340|0.98806
1|AtomicNumber|Correlation|d|2|341|0.98718
1|AtomicNumber|Correlation|d|2|342|0.98757
1|AtomicNumber|Correlation|d|2|343|0.98705
1|AtomicNumber|Correlation|d|2|344|0.9875
1|AtomicNumber|Correlation|d|2|345|0.98772
1|AtomicNumber|Correlation|d|2|346|0.98779
1|AtomicNumber|Correlation|d|2|347|0.9878
1|AtomicNumber|Correlation|d|2|348|0.98813
1|AtomicNumber|Correlation|d|2|349|0.98759
1|AtomicNumber|Correlation|d|2|350|0.98748
1|AtomicNumber|Correlation|d|2|351|0.98769
1|AtomicNumber|Correlation|d|2|352|0.98809
1|AtomicNumber|Correlation|d|2|353|0.98754
1|AtomicNumber|Correlation|d|2|354|0.98749
1|AtomicNumber|Correlation|d|2|355|0.98719
1|AtomicNumber|Correlation|d|2|356|0.9876
1|AtomicNumber|Correlation|d|2|357|0.98752
1|AtomicNumber|Correlation|d|2|358|0.98814
1|AtomicNumber|Correlation|d|2|359|0.9879
1|AtomicNumber|Correlation|d|2|360|0.98798
1|AtomicNumber|Correlation|d|2|361|0.98767
1|AtomicNumber|Correlation|d|2|362|0.98747
1|AtomicNumber|Correlation|d|2|363|0.98746
1|AtomicNumber|Correlation|d|2|364|0.98781
1|AtomicNumber|Correlation|d|2|365|0.98733
1|AtomicNumber|Correlation|d|2|366|0.98746
1|AtomicNumber|Correlation|d|2|367|0.9876
1|AtomicNumber|Correlation|d|2|368|0.98778
1|AtomicNumber|Correlation|d|2|369|0.98771
1|AtomicNumber|Correlation|d|2|370|0.988
1|AtomicNumber|Correlation|d|2|371|0.98729
1|AtomicNumber|Correlation|d|2|372|0.98746
1|AtomicNumber|Correlation|d|2|373|0.98749
1|AtomicNumber|Correlation|d|2|374|0.98774
1|AtomicNumber|Correlation|d|2|375|0.98776
1|AtomicNumber|Correlation|d|2|376|0.98779
1|AtomicNumber|Correlation|d|2|377|0.98748
1|AtomicNumber|Correlation|d|2|378|0.9878
1|AtomicNumber|Correlation|d|2|379|0.98756
1|AtomicNumber|Correlation|d|2|380|0.98775
1|AtomicNumber|Correlation|d|2|381|0.98789
1|AtomicNumber|Correlation|d|2|382|0.98781
1|AtomicNumber|Correlation|d|2|383|0.98756
1|AtomicNumber|Correlation|d|2|384|0.98761
1|AtomicNumber|Correlation|d|2|385|0.98733
1|AtomicNumber|Correlation|d|2|386|0.98741
1|AtomicNumber|Correlation|d|2|387|0.98774
1|AtomicNumber|Correlation|d|2|388|0.98776
1|AtomicNumber|Correlation|d|2|389|0.98744
1|AtomicNumber|Correlation|d|2|390|0.98743
1|AtomicNumber|Correlation|d|2|391|0.98748
1|AtomicNumber|Correlation|d|2|392|0.98732
1|AtomicNumber|Correlation|d|2|393|0.98757
1|AtomicNumber|Correlation|d|2|394|0.98761
1|AtomicNumber|Correlation|d|2|395|0.98765
1|AtomicNumber|Correlation|d|2|396|0.98755
1|AtomicNumber|Correlation|d|2|397|0.98757
1|AtomicNumber|Correlation|d|2|398|0.98753
1|AtomicNumber|Correlation|d|2|399|0.98752
1|AtomicNumber|Correlation|d|2|400|0.98789
