# Supplementary material for: On DNA numerical representations for genomic similarity computation
Source: PLoS One. 2017 Mar 21;12(3):e0173288. doi: 10.1371/journal.pone.0173288 (PMC5360225; doi:10.1371/journal.pone.0173288)
Supplement: S3 File — The datasets employed in this work. (ZIP) [file pone.0173288.s003.zip › datasets/syntheticalExperimentalScores/sequenceBase_1_transformation_AtomicNumber_metric_Correlation_type_d_percentage_32.txt]

1|AtomicNumber|Correlation|d|32|1|0.84132
1|AtomicNumber|Correlation|d|32|2|0.84167
1|AtomicNumber|Correlation|d|32|3|0.84086
1|AtomicNumber|Correlation|d|32|4|0.84111
1|AtomicNumber|Correlation|d|32|5|0.84173
1|AtomicNumber|Correlation|d|32|6|0.84125
1|AtomicNumber|Correlation|d|32|7|0.84102
1|AtomicNumber|Correlation|d|32|8|0.84167
1|AtomicNumber|Correlation|d|32|9|0.84158
1|AtomicNumber|Correlation|d|32|10|0.84142
1|AtomicNumber|Correlation|d|32|11|0.84125
1|AtomicNumber|Correlation|d|32|12|0.84206
1|AtomicNumber|Correlation|d|32|13|0.84215
1|AtomicNumber|Correlation|d|32|14|0.84165
1|AtomicNumber|Correlation|d|32|15|0.84226
1|AtomicNumber|Correlation|d|32|16|0.84101
1|AtomicNumber|Correlation|d|32|17|0.84161
1|AtomicNumber|Correlation|d|32|18|0.84208
1|AtomicNumber|Correlation|d|32|19|0.84203
1|AtomicNumber|Correlation|d|32|20|0.84121
1|AtomicNumber|Correlation|d|32|21|0.84234
1|AtomicNumber|Correlation|d|32|22|0.84099
1|AtomicNumber|Correlation|d|32|23|0.84214
1|AtomicNumber|Correlation|d|32|24|0.84165
1|AtomicNumber|Correlation|d|32|25|0.84219
1|AtomicNumber|Correlation|d|32|26|0.8415
1|AtomicNumber|Correlation|d|32|27|0.84207
1|AtomicNumber|Correlation|d|32|28|0.84166
1|AtomicNumber|Correlation|d|32|29|0.84074
1|AtomicNumber|Correlation|d|32|30|0.84196
1|AtomicNumber|Correlation|d|32|31|0.84174
1|AtomicNumber|Correlation|d|32|32|0.84145
1|AtomicNumber|Correlation|d|32|33|0.84171
1|AtomicNumber|Correlation|d|32|34|0.8412
1|AtomicNumber|Correlation|d|32|35|0.84176
1|AtomicNumber|Correlation|d|32|36|0.84203
1|AtomicNumber|Correlation|d|32|37|0.84098
1|AtomicNumber|Correlation|d|32|38|0.84113
1|AtomicNumber|Correlation|d|32|39|0.84205
1|AtomicNumber|Correlation|d|32|40|0.84228
1|AtomicNumber|Correlation|d|32|41|0.8413
1|AtomicNumber|Correlation|d|32|42|0.84163
1|AtomicNumber|Correlation|d|32|43|0.84183
1|AtomicNumber|Correlation|d|32|44|0.84219
1|AtomicNumber|Correlation|d|32|45|0.84143
1|AtomicNumber|Correlation|d|32|46|0.84214
1|AtomicNumber|Correlation|d|32|47|0.84218
1|AtomicNumber|Correlation|d|32|48|0.84133
1|AtomicNumber|Correlation|d|32|49|0.84289
1|AtomicNumber|Correlation|d|32|50|0.84231
1|AtomicNumber|Correlation|d|32|51|0.84146
1|AtomicNumber|Correlation|d|32|52|0.84142
1|AtomicNumber|Correlation|d|32|53|0.84217
1|AtomicNumber|Correlation|d|32|54|0.8418
1|AtomicNumber|Correlation|d|32|55|0.84199
1|AtomicNumber|Correlation|d|32|56|0.84078
1|AtomicNumber|Correlation|d|32|57|0.84209
1|AtomicNumber|Correlation|d|32|58|0.84113
1|AtomicNumber|Correlation|d|32|59|0.84131
1|AtomicNumber|Correlation|d|32|60|0.84124
1|AtomicNumber|Correlation|d|32|61|0.84136
1|AtomicNumber|Correlation|d|32|62|0.8411
1|AtomicNumber|Correlation|d|32|63|0.84223
1|AtomicNumber|Correlation|d|32|64|0.84176
1|AtomicNumber|Correlation|d|32|65|0.84231
1|AtomicNumber|Correlation|d|32|66|0.84136
1|AtomicNumber|Correlation|d|32|67|0.84179
1|AtomicNumber|Correlation|d|32|68|0.84218
1|AtomicNumber|Correlation|d|32|69|0.84223
1|AtomicNumber|Correlation|d|32|70|0.84138
1|AtomicNumber|Correlation|d|32|71|0.84141
1|AtomicNumber|Correlation|d|32|72|0.84173
1|AtomicNumber|Correlation|d|32|73|0.84225
1|AtomicNumber|Correlation|d|32|74|0.84318
1|AtomicNumber|Correlation|d|32|75|0.84136
1|AtomicNumber|Correlation|d|32|76|0.84078
1|AtomicNumber|Correlation|d|32|77|0.84209
1|AtomicNumber|Correlation|d|32|78|0.84192
1|AtomicNumber|Correlation|d|32|79|0.84169
1|AtomicNumber|Correlation|d|32|80|0.84087
1|AtomicNumber|Correlation|d|32|81|0.84122
1|AtomicNumber|Correlation|d|32|82|0.84161
1|AtomicNumber|Correlation|d|32|83|0.8422
1|AtomicNumber|Correlation|d|32|84|0.84163
1|AtomicNumber|Correlation|d|32|85|0.84244
1|AtomicNumber|Correlation|d|32|86|0.84144
1|AtomicNumber|Correlation|d|32|87|0.84183
1|AtomicNumber|Correlation|d|32|88|0.84174
1|AtomicNumber|Correlation|d|32|89|0.84073
1|AtomicNumber|Correlation|d|32|90|0.84098
1|AtomicNumber|Correlation|d|32|91|0.8418
1|AtomicNumber|Correlation|d|32|92|0.84193
1|AtomicNumber|Correlation|d|32|93|0.84168
1|AtomicNumber|Correlation|d|32|94|0.84138
1|AtomicNumber|Correlation|d|32|95|0.8409
1|AtomicNumber|Correlation|d|32|96|0.84194
1|AtomicNumber|Correlation|d|32|97|0.84125
1|AtomicNumber|Correlation|d|32|98|0.84262
1|AtomicNumber|Correlation|d|32|99|0.84173
1|AtomicNumber|Correlation|d|32|100|0.842
1|AtomicNumber|Correlation|d|32|101|0.84098
1|AtomicNumber|Correlation|d|32|102|0.84168
1|AtomicNumber|Correlation|d|32|103|0.84149
1|AtomicNumber|Correlation|d|32|104|0.84215
1|AtomicNumber|Correlation|d|32|105|0.84185
1|AtomicNumber|Correlation|d|32|106|0.84173
1|AtomicNumber|Correlation|d|32|107|0.84105
1|AtomicNumber|Correlation|d|32|108|0.8414
1|AtomicNumber|Correlation|d|32|109|0.84112
1|AtomicNumber|Correlation|d|32|110|0.84137
1|AtomicNumber|Correlation|d|32|111|0.84117
1|AtomicNumber|Correlation|d|32|112|0.84087
1|AtomicNumber|Correlation|d|32|113|0.84176
1|AtomicNumber|Correlation|d|32|114|0.8422
1|AtomicNumber|Correlation|d|32|115|0.8417
1|AtomicNumber|Correlation|d|32|116|0.84179
1|AtomicNumber|Correlation|d|32|117|0.84175
1|AtomicNumber|Correlation|d|32|118|0.84187
1|AtomicNumber|Correlation|d|32|119|0.84123
1|AtomicNumber|Correlation|d|32|120|0.84159
1|AtomicNumber|Correlation|d|32|121|0.84096
1|AtomicNumber|Correlation|d|32|122|0.84114
1|AtomicNumber|Correlation|d|32|123|0.84241
1|AtomicNumber|Correlation|d|32|124|0.8416
1|AtomicNumber|Correlation|d|32|125|0.84092
1|AtomicNumber|Correlation|d|32|126|0.84167
1|AtomicNumber|Correlation|d|32|127|0.84158
1|AtomicNumber|Correlation|d|32|128|0.84204
1|AtomicNumber|Correlation|d|32|129|0.84187
1|AtomicNumber|Correlation|d|32|130|0.84111
1|AtomicNumber|Correlation|d|32|131|0.84154
1|AtomicNumber|Correlation|d|32|132|0.84082
1|AtomicNumber|Correlation|d|32|133|0.84134
1|AtomicNumber|Correlation|d|32|134|0.8416
1|AtomicNumber|Correlation|d|32|135|0.84188
1|AtomicNumber|Correlation|d|32|136|0.84223
1|AtomicNumber|Correlation|d|32|137|0.84132
1|AtomicNumber|Correlation|d|32|138|0.84185
1|AtomicNumber|Correlation|d|32|139|0.84118
1|AtomicNumber|Correlation|d|32|140|0.8408
1|AtomicNumber|Correlation|d|32|141|0.84155
1|AtomicNumber|Correlation|d|32|142|0.84177
1|AtomicNumber|Correlation|d|32|143|0.8407
1|AtomicNumber|Correlation|d|32|144|0.84097
1|AtomicNumber|Correlation|d|32|145|0.84148
1|AtomicNumber|Correlation|d|32|146|0.84181
1|AtomicNumber|Correlation|d|32|147|0.84141
1|AtomicNumber|Correlation|d|32|148|0.84162
1|AtomicNumber|Correlation|d|32|149|0.8419
1|AtomicNumber|Correlation|d|32|150|0.84205
1|AtomicNumber|Correlation|d|32|151|0.84169
1|AtomicNumber|Correlation|d|32|152|0.84083
1|AtomicNumber|Correlation|d|32|153|0.84215
1|AtomicNumber|Correlation|d|32|154|0.8411
1|AtomicNumber|Correlation|d|32|155|0.8413
1|AtomicNumber|Correlation|d|32|156|0.8416
1|AtomicNumber|Correlation|d|32|157|0.841
1|AtomicNumber|Correlation|d|32|158|0.8415
1|AtomicNumber|Correlation|d|32|159|0.84111
1|AtomicNumber|Correlation|d|32|160|0.84222
1|AtomicNumber|Correlation|d|32|161|0.8415
1|AtomicNumber|Correlation|d|32|162|0.8417
1|AtomicNumber|Correlation|d|32|163|0.84298
1|AtomicNumber|Correlation|d|32|164|0.84142
1|AtomicNumber|Correlation|d|32|165|0.84048
1|AtomicNumber|Correlation|d|32|166|0.84164
1|AtomicNumber|Correlation|d|32|167|0.8424
1|AtomicNumber|Correlation|d|32|168|0.84158
1|AtomicNumber|Correlation|d|32|169|0.84283
1|AtomicNumber|Correlation|d|32|170|0.84148
1|AtomicNumber|Correlation|d|32|171|0.84198
1|AtomicNumber|Correlation|d|32|172|0.84131
1|AtomicNumber|Correlation|d|32|173|0.84244
1|AtomicNumber|Correlation|d|32|174|0.84198
1|AtomicNumber|Correlation|d|32|175|0.8414
1|AtomicNumber|Correlation|d|32|176|0.84222
1|AtomicNumber|Correlation|d|32|177|0.84188
1|AtomicNumber|Correlation|d|32|178|0.84133
1|AtomicNumber|Correlation|d|32|179|0.84029
1|AtomicNumber|Correlation|d|32|180|0.84103
1|AtomicNumber|Correlation|d|32|181|0.84191
1|AtomicNumber|Correlation|d|32|182|0.84238
1|AtomicNumber|Correlation|d|32|183|0.84149
1|AtomicNumber|Correlation|d|32|184|0.84247
1|AtomicNumber|Correlation|d|32|185|0.84034
1|AtomicNumber|Correlation|d|32|186|0.84154
1|AtomicNumber|Correlation|d|32|187|0.84188
1|AtomicNumber|Correlation|d|32|188|0.84063
1|AtomicNumber|Correlation|d|32|189|0.84203
1|AtomicNumber|Correlation|d|32|190|0.84138
1|AtomicNumber|Correlation|d|32|191|0.84124
1|AtomicNumber|Correlation|d|32|192|0.84159
1|AtomicNumber|Correlation|d|32|193|0.84118
1|AtomicNumber|Correlation|d|32|194|0.84206
1|AtomicNumber|Correlation|d|32|195|0.84134
1|AtomicNumber|Correlation|d|32|196|0.84168
1|AtomicNumber|Correlation|d|32|197|0.84065
1|AtomicNumber|Correlation|d|32|198|0.84088
1|AtomicNumber|Correlation|d|32|199|0.84212
1|AtomicNumber|Correlation|d|32|200|0.8418
1|AtomicNumber|Correlation|d|32|201|0.84214
1|AtomicNumber|Correlation|d|32|202|0.84179
1|AtomicNumber|Correlation|d|32|203|0.84213
1|AtomicNumber|Correlation|d|32|204|0.84177
1|AtomicNumber|Correlation|d|32|205|0.84244
1|AtomicNumber|Correlation|d|32|206|0.84116
1|AtomicNumber|Correlation|d|32|207|0.84228
1|AtomicNumber|Correlation|d|32|208|0.84209
1|AtomicNumber|Correlation|d|32|209|0.84072
1|AtomicNumber|Correlation|d|32|210|0.84247
1|AtomicNumber|Correlation|d|32|211|0.84181
1|AtomicNumber|Correlation|d|32|212|0.8413
1|AtomicNumber|Correlation|d|32|213|0.84183
1|AtomicNumber|Correlation|d|32|214|0.84208
1|AtomicNumber|Correlation|d|32|215|0.84114
1|AtomicNumber|Correlation|d|32|216|0.84228
1|AtomicNumber|Correlation|d|32|217|0.84274
1|AtomicNumber|Correlation|d|32|218|0.84178
1|AtomicNumber|Correlation|d|32|219|0.84126
1|AtomicNumber|Correlation|d|32|220|0.84098
1|AtomicNumber|Correlation|d|32|221|0.8416
1|AtomicNumber|Correlation|d|32|222|0.84165
1|AtomicNumber|Correlation|d|32|223|0.84201
1|AtomicNumber|Correlation|d|32|224|0.84239
1|AtomicNumber|Correlation|d|32|225|0.84149
1|AtomicNumber|Correlation|d|32|226|0.84165
1|AtomicNumber|Correlation|d|32|227|0.84166
1|AtomicNumber|Correlation|d|32|228|0.84138
1|AtomicNumber|Correlation|d|32|229|0.84173
1|AtomicNumber|Correlation|d|32|230|0.84259
1|AtomicNumber|Correlation|d|32|231|0.84127
1|AtomicNumber|Correlation|d|32|232|0.84229
1|AtomicNumber|Correlation|d|32|233|0.84212
1|AtomicNumber|Correlation|d|32|234|0.8419
1|AtomicNumber|Correlation|d|32|235|0.84204
1|AtomicNumber|Correlation|d|32|236|0.84171
1|AtomicNumber|Correlation|d|32|237|0.84201
1|AtomicNumber|Correlation|d|32|238|0.84171
1|AtomicNumber|Correlation|d|32|239|0.84085
1|AtomicNumber|Correlation|d|32|240|0.84294
1|AtomicNumber|Correlation|d|32|241|0.8415
1|AtomicNumber|Correlation|d|32|242|0.84144
1|AtomicNumber|Correlation|d|32|243|0.84117
1|AtomicNumber|Correlation|d|32|244|0.84198
1|AtomicNumber|Correlation|d|32|245|0.84164
1|AtomicNumber|Correlation|d|32|246|0.84187
1|AtomicNumber|Correlation|d|32|247|0.84153
1|AtomicNumber|Correlation|d|32|248|0.84155
1|AtomicNumber|Correlation|d|32|249|0.84091
1|AtomicNumber|Correlation|d|32|250|0.84076
1|AtomicNumber|Correlation|d|32|251|0.84051
1|AtomicNumber|Correlation|d|32|252|0.84146
1|AtomicNumber|Correlation|d|32|253|0.84259
1|AtomicNumber|Correlation|d|32|254|0.84003
1|AtomicNumber|Correlation|d|32|255|0.84197
1|AtomicNumber|Correlation|d|32|256|0.84186
1|AtomicNumber|Correlation|d|32|257|0.84162
1|AtomicNumber|Correlation|d|32|258|0.84126
1|AtomicNumber|Correlation|d|32|259|0.84217
1|AtomicNumber|Correlation|d|32|260|0.84145
1|AtomicNumber|Correlation|d|32|261|0.8416
1|AtomicNumber|Correlation|d|32|262|0.84149
1|AtomicNumber|Correlation|d|32|263|0.84305
1|AtomicNumber|Correlation|d|32|264|0.84151
1|AtomicNumber|Correlation|d|32|265|0.84077
1|AtomicNumber|Correlation|d|32|266|0.84088
1|AtomicNumber|Correlation|d|32|267|0.84212
1|AtomicNumber|Correlation|d|32|268|0.84169
1|AtomicNumber|Correlation|d|32|269|0.84181
1|AtomicNumber|Correlation|d|32|270|0.84178
1|AtomicNumber|Correlation|d|32|271|0.84125
1|AtomicNumber|Correlation|d|32|272|0.84182
1|AtomicNumber|Correlation|d|32|273|0.84106
1|AtomicNumber|Correlation|d|32|274|0.84097
1|AtomicNumber|Correlation|d|32|275|0.84183
1|AtomicNumber|Correlation|d|32|276|0.84126
1|AtomicNumber|Correlation|d|32|277|0.84106
1|AtomicNumber|Correlation|d|32|278|0.84115
1|AtomicNumber|Correlation|d|32|279|0.84147
1|AtomicNumber|Correlation|d|32|280|0.84203
1|AtomicNumber|Correlation|d|32|281|0.84149
1|AtomicNumber|Correlation|d|32|282|0.84157
1|AtomicNumber|Correlation|d|32|283|0.84114
1|AtomicNumber|Correlation|d|32|284|0.84197
1|AtomicNumber|Correlation|d|32|285|0.84202
1|AtomicNumber|Correlation|d|32|286|0.84283
1|AtomicNumber|Correlation|d|32|287|0.84251
1|AtomicNumber|Correlation|d|32|288|0.84107
1|AtomicNumber|Correlation|d|32|289|0.84255
1|AtomicNumber|Correlation|d|32|290|0.84205
1|AtomicNumber|Correlation|d|32|291|0.84094
1|AtomicNumber|Correlation|d|32|292|0.84109
1|AtomicNumber|Correlation|d|32|293|0.84153
1|AtomicNumber|Correlation|d|32|294|0.84191
1|AtomicNumber|Correlation|d|32|295|0.84148
1|AtomicNumber|Correlation|d|32|296|0.84152
1|AtomicNumber|Correlation|d|32|297|0.84162
1|AtomicNumber|Correlation|d|32|298|0.84157
1|AtomicNumber|Correlation|d|32|299|0.84165
1|AtomicNumber|Correlation|d|32|300|0.84155
1|AtomicNumber|Correlation|d|32|301|0.84172
1|AtomicNumber|Correlation|d|32|302|0.84211
1|AtomicNumber|Correlation|d|32|303|0.84152
1|AtomicNumber|Correlation|d|32|304|0.84169
1|AtomicNumber|Correlation|d|32|305|0.84196
1|AtomicNumber|Correlation|d|32|306|0.84168
1|AtomicNumber|Correlation|d|32|307|0.84254
1|AtomicNumber|Correlation|d|32|308|0.84221
1|AtomicNumber|Correlation|d|32|309|0.84181
1|AtomicNumber|Correlation|d|32|310|0.84225
1|AtomicNumber|Correlation|d|32|311|0.84044
1|AtomicNumber|Correlation|d|32|312|0.8419
1|AtomicNumber|Correlation|d|32|313|0.84122
1|AtomicNumber|Correlation|d|32|314|0.8422
1|AtomicNumber|Correlation|d|32|315|0.84112
1|AtomicNumber|Correlation|d|32|316|0.8412
1|AtomicNumber|Correlation|d|32|317|0.84219
1|AtomicNumber|Correlation|d|32|318|0.84146
1|AtomicNumber|Correlation|d|32|319|0.84152
1|AtomicNumber|Correlation|d|32|320|0.84089
1|AtomicNumber|Correlation|d|32|321|0.84093
1|AtomicNumber|Correlation|d|32|322|0.84086
1|AtomicNumber|Correlation|d|32|323|0.84173
1|AtomicNumber|Correlation|d|32|324|0.84291
1|AtomicNumber|Correlation|d|32|325|0.84159
1|AtomicNumber|Correlation|d|32|326|0.84127
1|AtomicNumber|Correlation|d|32|327|0.84188
1|AtomicNumber|Correlation|d|32|328|0.84176
1|AtomicNumber|Correlation|d|32|329|0.84132
1|AtomicNumber|Correlation|d|32|330|0.84172
1|AtomicNumber|Correlation|d|32|331|0.84102
1|AtomicNumber|Correlation|d|32|332|0.84186
1|AtomicNumber|Correlation|d|32|333|0.84177
1|AtomicNumber|Correlation|d|32|334|0.84253
1|AtomicNumber|Correlation|d|32|335|0.84148
1|AtomicNumber|Correlation|d|32|336|0.84158
1|AtomicNumber|Correlation|d|32|337|0.84152
1|AtomicNumber|Correlation|d|32|338|0.84128
1|AtomicNumber|Correlation|d|32|339|0.84199
1|AtomicNumber|Correlation|d|32|340|0.84119
1|AtomicNumber|Correlation|d|32|341|0.84164
1|AtomicNumber|Correlation|d|32|342|0.84125
1|AtomicNumber|Correlation|d|32|343|0.84152
1|AtomicNumber|Correlation|d|32|344|0.84087
1|AtomicNumber|Correlation|d|32|345|0.84208
1|AtomicNumber|Correlation|d|32|346|0.84238
1|AtomicNumber|Correlation|d|32|347|0.8421
1|AtomicNumber|Correlation|d|32|348|0.84132
1|AtomicNumber|Correlation|d|32|349|0.84214
1|AtomicNumber|Correlation|d|32|350|0.84158
1|AtomicNumber|Correlation|d|32|351|0.84164
1|AtomicNumber|Correlation|d|32|352|0.84161
1|AtomicNumber|Correlation|d|32|353|0.84142
1|AtomicNumber|Correlation|d|32|354|0.84222
1|AtomicNumber|Correlation|d|32|355|0.84164
1|AtomicNumber|Correlation|d|32|356|0.84179
1|AtomicNumber|Correlation|d|32|357|0.84124
1|AtomicNumber|Correlation|d|32|358|0.84171
1|AtomicNumber|Correlation|d|32|359|0.84093
1|AtomicNumber|Correlation|d|32|360|0.84114
1|AtomicNumber|Correlation|d|32|361|0.84155
1|AtomicNumber|Correlation|d|32|362|0.84139
1|AtomicNumber|Correlation|d|32|363|0.84118
1|AtomicNumber|Correlation|d|32|364|0.84202
1|AtomicNumber|Correlation|d|32|365|0.84195
1|AtomicNumber|Correlation|d|32|366|0.84235
1|AtomicNumber|Correlation|d|32|367|0.8414
1|AtomicNumber|Correlation|d|32|368|0.84123
1|AtomicNumber|Correlation|d|32|369|0.84215
1|AtomicNumber|Correlation|d|32|370|0.84161
1|AtomicNumber|Correlation|d|32|371|0.84178
1|AtomicNumber|Correlation|d|32|372|0.84308
1|AtomicNumber|Correlation|d|32|373|0.84122
1|AtomicNumber|Correlation|d|32|374|0.84143
1|AtomicNumber|Correlation|d|32|375|0.84122
1|AtomicNumber|Correlation|d|32|376|0.8411
1|AtomicNumber|Correlation|d|32|377|0.84162
1|AtomicNumber|Correlation|d|32|378|0.84127
1|AtomicNumber|Correlation|d|32|379|0.84148
1|AtomicNumber|Correlation|d|32|380|0.84153
1|AtomicNumber|Correlation|d|32|381|0.84089
1|AtomicNumber|Correlation|d|32|382|0.84171
1|AtomicNumber|Correlation|d|32|383|0.84171
1|AtomicNumber|Correlation|d|32|384|0.8418
1|AtomicNumber|Correlation|d|32|385|0.84158
1|AtomicNumber|Correlation|d|32|386|0.84126
1|AtomicNumber|Correlation|d|32|387|0.84213
1|AtomicNumber|Correlation|d|32|388|0.8408
1|AtomicNumber|Correlation|d|32|389|0.84172
1|AtomicNumber|Correlation|d|32|390|0.84084
1|AtomicNumber|Correlation|d|32|391|0.8417
1|AtomicNumber|Correlation|d|32|392|0.84101
1|AtomicNumber|Correlation|d|32|393|0.84255
1|AtomicNumber|Correlation|d|32|394|0.84183
1|AtomicNumber|Correlation|d|32|395|0.84183
1|AtomicNumber|Correlation|d|32|396|0.84221
1|AtomicNumber|Correlation|d|32|397|0.84129
1|AtomicNumber|Correlation|d|32|398|0.84161
1|AtomicNumber|Correlation|d|32|399|0.84132
1|AtomicNumber|Correlation|d|32|400|0.84203
