# Supplementary material for: On DNA numerical representations for genomic similarity computation
Source: PLoS One. 2017 Mar 21;12(3):e0173288. doi: 10.1371/journal.pone.0173288 (PMC5360225; doi:10.1371/journal.pone.0173288)
Supplement: S3 File — The datasets employed in this work. (ZIP) [file pone.0173288.s003.zip › datasets/syntheticalExperimentalScores/sequenceBase_1_transformation_AtomicNumber_metric_Correlation_type_d_percentage_4.txt]

1|AtomicNumber|Correlation|d|4|1|0.97924
1|AtomicNumber|Correlation|d|4|2|0.97868
1|AtomicNumber|Correlation|d|4|3|0.97902
1|AtomicNumber|Correlation|d|4|4|0.97888
1|AtomicNumber|Correlation|d|4|5|0.97898
1|AtomicNumber|Correlation|d|4|6|0.97923
1|AtomicNumber|Correlation|d|4|7|0.97916
1|AtomicNumber|Correlation|d|4|8|0.97909
1|AtomicNumber|Correlation|d|4|9|0.9788
1|AtomicNumber|Correlation|d|4|10|0.97914
1|AtomicNumber|Correlation|d|4|11|0.97923
1|AtomicNumber|Correlation|d|4|12|0.97876
1|AtomicNumber|Correlation|d|4|13|0.97957
1|AtomicNumber|Correlation|d|4|14|0.9788
1|AtomicNumber|Correlation|d|4|15|0.97879
1|AtomicNumber|Correlation|d|4|16|0.97898
1|AtomicNumber|Correlation|d|4|17|0.97928
1|AtomicNumber|Correlation|d|4|18|0.97901
1|AtomicNumber|Correlation|d|4|19|0.97907
1|AtomicNumber|Correlation|d|4|20|0.97892
1|AtomicNumber|Correlation|d|4|21|0.97907
1|AtomicNumber|Correlation|d|4|22|0.97897
1|AtomicNumber|Correlation|d|4|23|0.97881
1|AtomicNumber|Correlation|d|4|24|0.97921
1|AtomicNumber|Correlation|d|4|25|0.97946
1|AtomicNumber|Correlation|d|4|26|0.97906
1|AtomicNumber|Correlation|d|4|27|0.97929
1|AtomicNumber|Correlation|d|4|28|0.9794
1|AtomicNumber|Correlation|d|4|29|0.97899
1|AtomicNumber|Correlation|d|4|30|0.97884
1|AtomicNumber|Correlation|d|4|31|0.97907
1|AtomicNumber|Correlation|d|4|32|0.97904
1|AtomicNumber|Correlation|d|4|33|0.97908
1|AtomicNumber|Correlation|d|4|34|0.97912
1|AtomicNumber|Correlation|d|4|35|0.97875
1|AtomicNumber|Correlation|d|4|36|0.97882
1|AtomicNumber|Correlation|d|4|37|0.9791
1|AtomicNumber|Correlation|d|4|38|0.97938
1|AtomicNumber|Correlation|d|4|39|0.97901
1|AtomicNumber|Correlation|d|4|40|0.97897
1|AtomicNumber|Correlation|d|4|41|0.97886
1|AtomicNumber|Correlation|d|4|42|0.97901
1|AtomicNumber|Correlation|d|4|43|0.97912
1|AtomicNumber|Correlation|d|4|44|0.97879
1|AtomicNumber|Correlation|d|4|45|0.97892
1|AtomicNumber|Correlation|d|4|46|0.97906
1|AtomicNumber|Correlation|d|4|47|0.97894
1|AtomicNumber|Correlation|d|4|48|0.97897
1|AtomicNumber|Correlation|d|4|49|0.97936
1|AtomicNumber|Correlation|d|4|50|0.97884
1|AtomicNumber|Correlation|d|4|51|0.97944
1|AtomicNumber|Correlation|d|4|52|0.97894
1|AtomicNumber|Correlation|d|4|53|0.97909
1|AtomicNumber|Correlation|d|4|54|0.97884
1|AtomicNumber|Correlation|d|4|55|0.97933
1|AtomicNumber|Correlation|d|4|56|0.97889
1|AtomicNumber|Correlation|d|4|57|0.97877
1|AtomicNumber|Correlation|d|4|58|0.97887
1|AtomicNumber|Correlation|d|4|59|0.97863
1|AtomicNumber|Correlation|d|4|60|0.97914
1|AtomicNumber|Correlation|d|4|61|0.97929
1|AtomicNumber|Correlation|d|4|62|0.97917
1|AtomicNumber|Correlation|d|4|63|0.9793
1|AtomicNumber|Correlation|d|4|64|0.97905
1|AtomicNumber|Correlation|d|4|65|0.97904
1|AtomicNumber|Correlation|d|4|66|0.97928
1|AtomicNumber|Correlation|d|4|67|0.97925
1|AtomicNumber|Correlation|d|4|68|0.97893
1|AtomicNumber|Correlation|d|4|69|0.97924
1|AtomicNumber|Correlation|d|4|70|0.97904
1|AtomicNumber|Correlation|d|4|71|0.97873
1|AtomicNumber|Correlation|d|4|72|0.97912
1|AtomicNumber|Correlation|d|4|73|0.97915
1|AtomicNumber|Correlation|d|4|74|0.97879
1|AtomicNumber|Correlation|d|4|75|0.97927
1|AtomicNumber|Correlation|d|4|76|0.97896
1|AtomicNumber|Correlation|d|4|77|0.97908
1|AtomicNumber|Correlation|d|4|78|0.97908
1|AtomicNumber|Correlation|d|4|79|0.97884
1|AtomicNumber|Correlation|d|4|80|0.97899
1|AtomicNumber|Correlation|d|4|81|0.97896
1|AtomicNumber|Correlation|d|4|82|0.9791
1|AtomicNumber|Correlation|d|4|83|0.97922
1|AtomicNumber|Correlation|d|4|84|0.97898
1|AtomicNumber|Correlation|d|4|85|0.97882
1|AtomicNumber|Correlation|d|4|86|0.97875
1|AtomicNumber|Correlation|d|4|87|0.97902
1|AtomicNumber|Correlation|d|4|88|0.97938
1|AtomicNumber|Correlation|d|4|89|0.97927
1|AtomicNumber|Correlation|d|4|90|0.97875
1|AtomicNumber|Correlation|d|4|91|0.97925
1|AtomicNumber|Correlation|d|4|92|0.97898
1|AtomicNumber|Correlation|d|4|93|0.97898
1|AtomicNumber|Correlation|d|4|94|0.97927
1|AtomicNumber|Correlation|d|4|95|0.97879
1|AtomicNumber|Correlation|d|4|96|0.97894
1|AtomicNumber|Correlation|d|4|97|0.97861
1|AtomicNumber|Correlation|d|4|98|0.97917
1|AtomicNumber|Correlation|d|4|99|0.97894
1|AtomicNumber|Correlation|d|4|100|0.97897
1|AtomicNumber|Correlation|d|4|101|0.97938
1|AtomicNumber|Correlation|d|4|102|0.97915
1|AtomicNumber|Correlation|d|4|103|0.97884
1|AtomicNumber|Correlation|d|4|104|0.97896
1|AtomicNumber|Correlation|d|4|105|0.97871
1|AtomicNumber|Correlation|d|4|106|0.97897
1|AtomicNumber|Correlation|d|4|107|0.97895
1|AtomicNumber|Correlation|d|4|108|0.97954
1|AtomicNumber|Correlation|d|4|109|0.97902
1|AtomicNumber|Correlation|d|4|110|0.97888
1|AtomicNumber|Correlation|d|4|111|0.97932
1|AtomicNumber|Correlation|d|4|112|0.9784
1|AtomicNumber|Correlation|d|4|113|0.9791
1|AtomicNumber|Correlation|d|4|114|0.97929
1|AtomicNumber|Correlation|d|4|115|0.97898
1|AtomicNumber|Correlation|d|4|116|0.97932
1|AtomicNumber|Correlation|d|4|117|0.97887
1|AtomicNumber|Correlation|d|4|118|0.97914
1|AtomicNumber|Correlation|d|4|119|0.97951
1|AtomicNumber|Correlation|d|4|120|0.97916
1|AtomicNumber|Correlation|d|4|121|0.97922
1|AtomicNumber|Correlation|d|4|122|0.9791
1|AtomicNumber|Correlation|d|4|123|0.97881
1|AtomicNumber|Correlation|d|4|124|0.97892
1|AtomicNumber|Correlation|d|4|125|0.97896
1|AtomicNumber|Correlation|d|4|126|0.9791
1|AtomicNumber|Correlation|d|4|127|0.97892
1|AtomicNumber|Correlation|d|4|128|0.97883
1|AtomicNumber|Correlation|d|4|129|0.97891
1|AtomicNumber|Correlation|d|4|130|0.97925
1|AtomicNumber|Correlation|d|4|131|0.97918
1|AtomicNumber|Correlation|d|4|132|0.97929
1|AtomicNumber|Correlation|d|4|133|0.97918
1|AtomicNumber|Correlation|d|4|134|0.97898
1|AtomicNumber|Correlation|d|4|135|0.97896
1|AtomicNumber|Correlation|d|4|136|0.97904
1|AtomicNumber|Correlation|d|4|137|0.97867
1|AtomicNumber|Correlation|d|4|138|0.9787
1|AtomicNumber|Correlation|d|4|139|0.97866
1|AtomicNumber|Correlation|d|4|140|0.97938
1|AtomicNumber|Correlation|d|4|141|0.97907
1|AtomicNumber|Correlation|d|4|142|0.97901
1|AtomicNumber|Correlation|d|4|143|0.97945
1|AtomicNumber|Correlation|d|4|144|0.97876
1|AtomicNumber|Correlation|d|4|145|0.97891
1|AtomicNumber|Correlation|d|4|146|0.97917
1|AtomicNumber|Correlation|d|4|147|0.9788
1|AtomicNumber|Correlation|d|4|148|0.97941
1|AtomicNumber|Correlation|d|4|149|0.97891
1|AtomicNumber|Correlation|d|4|150|0.97923
1|AtomicNumber|Correlation|d|4|151|0.97901
1|AtomicNumber|Correlation|d|4|152|0.97934
1|AtomicNumber|Correlation|d|4|153|0.97948
1|AtomicNumber|Correlation|d|4|154|0.97872
1|AtomicNumber|Correlation|d|4|155|0.97875
1|AtomicNumber|Correlation|d|4|156|0.97884
1|AtomicNumber|Correlation|d|4|157|0.97873
1|AtomicNumber|Correlation|d|4|158|0.97928
1|AtomicNumber|Correlation|d|4|159|0.97911
1|AtomicNumber|Correlation|d|4|160|0.97958
1|AtomicNumber|Correlation|d|4|161|0.97899
1|AtomicNumber|Correlation|d|4|162|0.97893
1|AtomicNumber|Correlation|d|4|163|0.97909
1|AtomicNumber|Correlation|d|4|164|0.97931
1|AtomicNumber|Correlation|d|4|165|0.97895
1|AtomicNumber|Correlation|d|4|166|0.97937
1|AtomicNumber|Correlation|d|4|167|0.97956
1|AtomicNumber|Correlation|d|4|168|0.97916
1|AtomicNumber|Correlation|d|4|169|0.97922
1|AtomicNumber|Correlation|d|4|170|0.97848
1|AtomicNumber|Correlation|d|4|171|0.97871
1|AtomicNumber|Correlation|d|4|172|0.97903
1|AtomicNumber|Correlation|d|4|173|0.97946
1|AtomicNumber|Correlation|d|4|174|0.97924
1|AtomicNumber|Correlation|d|4|175|0.97922
1|AtomicNumber|Correlation|d|4|176|0.97889
1|AtomicNumber|Correlation|d|4|177|0.97892
1|AtomicNumber|Correlation|d|4|178|0.97906
1|AtomicNumber|Correlation|d|4|179|0.97907
1|AtomicNumber|Correlation|d|4|180|0.9793
1|AtomicNumber|Correlation|d|4|181|0.97955
1|AtomicNumber|Correlation|d|4|182|0.97867
1|AtomicNumber|Correlation|d|4|183|0.97886
1|AtomicNumber|Correlation|d|4|184|0.97906
1|AtomicNumber|Correlation|d|4|185|0.97893
1|AtomicNumber|Correlation|d|4|186|0.97931
1|AtomicNumber|Correlation|d|4|187|0.97893
1|AtomicNumber|Correlation|d|4|188|0.9792
1|AtomicNumber|Correlation|d|4|189|0.97928
1|AtomicNumber|Correlation|d|4|190|0.97892
1|AtomicNumber|Correlation|d|4|191|0.9792
1|AtomicNumber|Correlation|d|4|192|0.97909
1|AtomicNumber|Correlation|d|4|193|0.97872
1|AtomicNumber|Correlation|d|4|194|0.9791
1|AtomicNumber|Correlation|d|4|195|0.97903
1|AtomicNumber|Correlation|d|4|196|0.97922
1|AtomicNumber|Correlation|d|4|197|0.97859
1|AtomicNumber|Correlation|d|4|198|0.97884
1|AtomicNumber|Correlation|d|4|199|0.97883
1|AtomicNumber|Correlation|d|4|200|0.97945
1|AtomicNumber|Correlation|d|4|201|0.9795
1|AtomicNumber|Correlation|d|4|202|0.97899
1|AtomicNumber|Correlation|d|4|203|0.97865
1|AtomicNumber|Correlation|d|4|204|0.97913
1|AtomicNumber|Correlation|d|4|205|0.97913
1|AtomicNumber|Correlation|d|4|206|0.97898
1|AtomicNumber|Correlation|d|4|207|0.97921
1|AtomicNumber|Correlation|d|4|208|0.97904
1|AtomicNumber|Correlation|d|4|209|0.97921
1|AtomicNumber|Correlation|d|4|210|0.97926
1|AtomicNumber|Correlation|d|4|211|0.979
1|AtomicNumber|Correlation|d|4|212|0.97946
1|AtomicNumber|Correlation|d|4|213|0.97955
1|AtomicNumber|Correlation|d|4|214|0.97877
1|AtomicNumber|Correlation|d|4|215|0.9789
1|AtomicNumber|Correlation|d|4|216|0.97933
1|AtomicNumber|Correlation|d|4|217|0.97939
1|AtomicNumber|Correlation|d|4|218|0.979
1|AtomicNumber|Correlation|d|4|219|0.97931
1|AtomicNumber|Correlation|d|4|220|0.97884
1|AtomicNumber|Correlation|d|4|221|0.97882
1|AtomicNumber|Correlation|d|4|222|0.97925
1|AtomicNumber|Correlation|d|4|223|0.97915
1|AtomicNumber|Correlation|d|4|224|0.97904
1|AtomicNumber|Correlation|d|4|225|0.9787
1|AtomicNumber|Correlation|d|4|226|0.97907
1|AtomicNumber|Correlation|d|4|227|0.97947
1|AtomicNumber|Correlation|d|4|228|0.979
1|AtomicNumber|Correlation|d|4|229|0.97909
1|AtomicNumber|Correlation|d|4|230|0.9789
1|AtomicNumber|Correlation|d|4|231|0.97904
1|AtomicNumber|Correlation|d|4|232|0.97935
1|AtomicNumber|Correlation|d|4|233|0.97852
1|AtomicNumber|Correlation|d|4|234|0.97839
1|AtomicNumber|Correlation|d|4|235|0.9795
1|AtomicNumber|Correlation|d|4|236|0.9792
1|AtomicNumber|Correlation|d|4|237|0.97957
1|AtomicNumber|Correlation|d|4|238|0.97954
1|AtomicNumber|Correlation|d|4|239|0.97891
1|AtomicNumber|Correlation|d|4|240|0.97902
1|AtomicNumber|Correlation|d|4|241|0.97891
1|AtomicNumber|Correlation|d|4|242|0.97881
1|AtomicNumber|Correlation|d|4|243|0.97941
1|AtomicNumber|Correlation|d|4|244|0.97904
1|AtomicNumber|Correlation|d|4|245|0.97953
1|AtomicNumber|Correlation|d|4|246|0.97905
1|AtomicNumber|Correlation|d|4|247|0.97881
1|AtomicNumber|Correlation|d|4|248|0.97916
1|AtomicNumber|Correlation|d|4|249|0.9791
1|AtomicNumber|Correlation|d|4|250|0.97913
1|AtomicNumber|Correlation|d|4|251|0.9787
1|AtomicNumber|Correlation|d|4|252|0.97876
1|AtomicNumber|Correlation|d|4|253|0.97923
1|AtomicNumber|Correlation|d|4|254|0.97872
1|AtomicNumber|Correlation|d|4|255|0.97917
1|AtomicNumber|Correlation|d|4|256|0.97918
1|AtomicNumber|Correlation|d|4|257|0.97912
1|AtomicNumber|Correlation|d|4|258|0.97927
1|AtomicNumber|Correlation|d|4|259|0.9789
1|AtomicNumber|Correlation|d|4|260|0.97876
1|AtomicNumber|Correlation|d|4|261|0.97921
1|AtomicNumber|Correlation|d|4|262|0.97847
1|AtomicNumber|Correlation|d|4|263|0.97842
1|AtomicNumber|Correlation|d|4|264|0.97899
1|AtomicNumber|Correlation|d|4|265|0.97919
1|AtomicNumber|Correlation|d|4|266|0.97899
1|AtomicNumber|Correlation|d|4|267|0.97911
1|AtomicNumber|Correlation|d|4|268|0.97953
1|AtomicNumber|Correlation|d|4|269|0.97954
1|AtomicNumber|Correlation|d|4|270|0.97913
1|AtomicNumber|Correlation|d|4|271|0.97902
1|AtomicNumber|Correlation|d|4|272|0.97867
1|AtomicNumber|Correlation|d|4|273|0.97929
1|AtomicNumber|Correlation|d|4|274|0.97948
1|AtomicNumber|Correlation|d|4|275|0.97893
1|AtomicNumber|Correlation|d|4|276|0.97872
1|AtomicNumber|Correlation|d|4|277|0.97876
1|AtomicNumber|Correlation|d|4|278|0.97976
1|AtomicNumber|Correlation|d|4|279|0.97903
1|AtomicNumber|Correlation|d|4|280|0.97918
1|AtomicNumber|Correlation|d|4|281|0.97917
1|AtomicNumber|Correlation|d|4|282|0.97923
1|AtomicNumber|Correlation|d|4|283|0.97916
1|AtomicNumber|Correlation|d|4|284|0.97931
1|AtomicNumber|Correlation|d|4|285|0.97947
1|AtomicNumber|Correlation|d|4|286|0.97893
1|AtomicNumber|Correlation|d|4|287|0.97892
1|AtomicNumber|Correlation|d|4|288|0.97925
1|AtomicNumber|Correlation|d|4|289|0.97873
1|AtomicNumber|Correlation|d|4|290|0.9792
1|AtomicNumber|Correlation|d|4|291|0.97887
1|AtomicNumber|Correlation|d|4|292|0.97891
1|AtomicNumber|Correlation|d|4|293|0.97892
1|AtomicNumber|Correlation|d|4|294|0.97919
1|AtomicNumber|Correlation|d|4|295|0.97865
1|AtomicNumber|Correlation|d|4|296|0.97898
1|AtomicNumber|Correlation|d|4|297|0.97913
1|AtomicNumber|Correlation|d|4|298|0.97911
1|AtomicNumber|Correlation|d|4|299|0.97892
1|AtomicNumber|Correlation|d|4|300|0.97928
1|AtomicNumber|Correlation|d|4|301|0.97926
1|AtomicNumber|Correlation|d|4|302|0.9794
1|AtomicNumber|Correlation|d|4|303|0.9789
1|AtomicNumber|Correlation|d|4|304|0.97872
1|AtomicNumber|Correlation|d|4|305|0.97956
1|AtomicNumber|Correlation|d|4|306|0.97902
1|AtomicNumber|Correlation|d|4|307|0.97897
1|AtomicNumber|Correlation|d|4|308|0.97903
1|AtomicNumber|Correlation|d|4|309|0.97886
1|AtomicNumber|Correlation|d|4|310|0.97896
1|AtomicNumber|Correlation|d|4|311|0.97931
1|AtomicNumber|Correlation|d|4|312|0.97907
1|AtomicNumber|Correlation|d|4|313|0.97919
1|AtomicNumber|Correlation|d|4|314|0.97888
1|AtomicNumber|Correlation|d|4|315|0.97914
1|AtomicNumber|Correlation|d|4|316|0.97885
1|AtomicNumber|Correlation|d|4|317|0.97932
1|AtomicNumber|Correlation|d|4|318|0.97873
1|AtomicNumber|Correlation|d|4|319|0.97897
1|AtomicNumber|Correlation|d|4|320|0.97931
1|AtomicNumber|Correlation|d|4|321|0.97936
1|AtomicNumber|Correlation|d|4|322|0.97919
1|AtomicNumber|Correlation|d|4|323|0.97948
1|AtomicNumber|Correlation|d|4|324|0.97936
1|AtomicNumber|Correlation|d|4|325|0.97857
1|AtomicNumber|Correlation|d|4|326|0.97902
1|AtomicNumber|Correlation|d|4|327|0.97918
1|AtomicNumber|Correlation|d|4|328|0.97908
1|AtomicNumber|Correlation|d|4|329|0.97899
1|AtomicNumber|Correlation|d|4|330|0.97923
1|AtomicNumber|Correlation|d|4|331|0.97927
1|AtomicNumber|Correlation|d|4|332|0.9791
1|AtomicNumber|Correlation|d|4|333|0.97884
1|AtomicNumber|Correlation|d|4|334|0.97922
1|AtomicNumber|Correlation|d|4|335|0.97954
1|AtomicNumber|Correlation|d|4|336|0.97909
1|AtomicNumber|Correlation|d|4|337|0.97889
1|AtomicNumber|Correlation|d|4|338|0.97907
1|AtomicNumber|Correlation|d|4|339|0.97894
1|AtomicNumber|Correlation|d|4|340|0.9794
1|AtomicNumber|Correlation|d|4|341|0.97876
1|AtomicNumber|Correlation|d|4|342|0.97878
1|AtomicNumber|Correlation|d|4|343|0.97936
1|AtomicNumber|Correlation|d|4|344|0.97909
1|AtomicNumber|Correlation|d|4|345|0.97883
1|AtomicNumber|Correlation|d|4|346|0.97908
1|AtomicNumber|Correlation|d|4|347|0.97928
1|AtomicNumber|Correlation|d|4|348|0.97896
1|AtomicNumber|Correlation|d|4|349|0.97946
1|AtomicNumber|Correlation|d|4|350|0.97863
1|AtomicNumber|Correlation|d|4|351|0.9793
1|AtomicNumber|Correlation|d|4|352|0.97899
1|AtomicNumber|Correlation|d|4|353|0.97918
1|AtomicNumber|Correlation|d|4|354|0.97861
1|AtomicNumber|Correlation|d|4|355|0.97938
1|AtomicNumber|Correlation|d|4|356|0.97919
1|AtomicNumber|Correlation|d|4|357|0.97896
1|AtomicNumber|Correlation|d|4|358|0.97881
1|AtomicNumber|Correlation|d|4|359|0.97936
1|AtomicNumber|Correlation|d|4|360|0.97912
1|AtomicNumber|Correlation|d|4|361|0.97911
1|AtomicNumber|Correlation|d|4|362|0.97903
1|AtomicNumber|Correlation|d|4|363|0.97921
1|AtomicNumber|Correlation|d|4|364|0.97916
1|AtomicNumber|Correlation|d|4|365|0.97887
1|AtomicNumber|Correlation|d|4|366|0.97894
1|AtomicNumber|Correlation|d|4|367|0.97865
1|AtomicNumber|Correlation|d|4|368|0.97876
1|AtomicNumber|Correlation|d|4|369|0.9793
1|AtomicNumber|Correlation|d|4|370|0.97879
1|AtomicNumber|Correlation|d|4|371|0.97916
1|AtomicNumber|Correlation|d|4|372|0.97909
1|AtomicNumber|Correlation|d|4|373|0.97929
1|AtomicNumber|Correlation|d|4|374|0.97899
1|AtomicNumber|Correlation|d|4|375|0.97916
1|AtomicNumber|Correlation|d|4|376|0.97871
1|AtomicNumber|Correlation|d|4|377|0.97934
1|AtomicNumber|Correlation|d|4|378|0.97881
1|AtomicNumber|Correlation|d|4|379|0.97911
1|AtomicNumber|Correlation|d|4|380|0.97896
1|AtomicNumber|Correlation|d|4|381|0.97913
1|AtomicNumber|Correlation|d|4|382|0.97866
1|AtomicNumber|Correlation|d|4|383|0.9795
1|AtomicNumber|Correlation|d|4|384|0.97902
1|AtomicNumber|Correlation|d|4|385|0.97888
1|AtomicNumber|Correlation|d|4|386|0.97994
1|AtomicNumber|Correlation|d|4|387|0.97927
1|AtomicNumber|Correlation|d|4|388|0.97956
1|AtomicNumber|Correlation|d|4|389|0.97932
1|AtomicNumber|Correlation|d|4|390|0.97877
1|AtomicNumber|Correlation|d|4|391|0.97907
1|AtomicNumber|Correlation|d|4|392|0.97955
1|AtomicNumber|Correlation|d|4|393|0.97904
1|AtomicNumber|Correlation|d|4|394|0.97926
1|AtomicNumber|Correlation|d|4|395|0.9789
1|AtomicNumber|Correlation|d|4|396|0.97899
1|AtomicNumber|Correlation|d|4|397|0.97888
1|AtomicNumber|Correlation|d|4|398|0.97884
1|AtomicNumber|Correlation|d|4|399|0.97921
1|AtomicNumber|Correlation|d|4|400|0.97885
