# Supplementary material for: On DNA numerical representations for genomic similarity computation
Source: PLoS One. 2017 Mar 21;12(3):e0173288. doi: 10.1371/journal.pone.0173288 (PMC5360225; doi:10.1371/journal.pone.0173288)
Supplement: S3 File — The datasets employed in this work. (ZIP) [file pone.0173288.s003.zip › datasets/syntheticalExperimentalScores/sequenceBase_1_transformation_AtomicNumber_metric_Correlation_type_d_percentage_8.txt]

1|AtomicNumber|Correlation|d|8|1|0.96081
1|AtomicNumber|Correlation|d|8|2|0.9606
1|AtomicNumber|Correlation|d|8|3|0.96087
1|AtomicNumber|Correlation|d|8|4|0.95963
1|AtomicNumber|Correlation|d|8|5|0.96018
1|AtomicNumber|Correlation|d|8|6|0.96073
1|AtomicNumber|Correlation|d|8|7|0.95983
1|AtomicNumber|Correlation|d|8|8|0.96051
1|AtomicNumber|Correlation|d|8|9|0.96037
1|AtomicNumber|Correlation|d|8|10|0.96026
1|AtomicNumber|Correlation|d|8|11|0.96049
1|AtomicNumber|Correlation|d|8|12|0.96035
1|AtomicNumber|Correlation|d|8|13|0.96043
1|AtomicNumber|Correlation|d|8|14|0.9604
1|AtomicNumber|Correlation|d|8|15|0.96016
1|AtomicNumber|Correlation|d|8|16|0.96092
1|AtomicNumber|Correlation|d|8|17|0.96001
1|AtomicNumber|Correlation|d|8|18|0.96045
1|AtomicNumber|Correlation|d|8|19|0.96019
1|AtomicNumber|Correlation|d|8|20|0.96042
1|AtomicNumber|Correlation|d|8|21|0.96049
1|AtomicNumber|Correlation|d|8|22|0.96082
1|AtomicNumber|Correlation|d|8|23|0.96056
1|AtomicNumber|Correlation|d|8|24|0.95971
1|AtomicNumber|Correlation|d|8|25|0.96076
1|AtomicNumber|Correlation|d|8|26|0.96043
1|AtomicNumber|Correlation|d|8|27|0.96041
1|AtomicNumber|Correlation|d|8|28|0.96072
1|AtomicNumber|Correlation|d|8|29|0.96063
1|AtomicNumber|Correlation|d|8|30|0.96041
1|AtomicNumber|Correlation|d|8|31|0.95987
1|AtomicNumber|Correlation|d|8|32|0.96033
1|AtomicNumber|Correlation|d|8|33|0.96066
1|AtomicNumber|Correlation|d|8|34|0.96074
1|AtomicNumber|Correlation|d|8|35|0.96041
1|AtomicNumber|Correlation|d|8|36|0.9604
1|AtomicNumber|Correlation|d|8|37|0.96001
1|AtomicNumber|Correlation|d|8|38|0.96026
1|AtomicNumber|Correlation|d|8|39|0.96007
1|AtomicNumber|Correlation|d|8|40|0.96054
1|AtomicNumber|Correlation|d|8|41|0.95983
1|AtomicNumber|Correlation|d|8|42|0.96065
1|AtomicNumber|Correlation|d|8|43|0.96023
1|AtomicNumber|Correlation|d|8|44|0.96087
1|AtomicNumber|Correlation|d|8|45|0.9605
1|AtomicNumber|Correlation|d|8|46|0.95999
1|AtomicNumber|Correlation|d|8|47|0.96072
1|AtomicNumber|Correlation|d|8|48|0.96026
1|AtomicNumber|Correlation|d|8|49|0.96026
1|AtomicNumber|Correlation|d|8|50|0.96015
1|AtomicNumber|Correlation|d|8|51|0.96028
1|AtomicNumber|Correlation|d|8|52|0.96046
1|AtomicNumber|Correlation|d|8|53|0.96064
1|AtomicNumber|Correlation|d|8|54|0.96024
1|AtomicNumber|Correlation|d|8|55|0.96043
1|AtomicNumber|Correlation|d|8|56|0.96016
1|AtomicNumber|Correlation|d|8|57|0.9609
1|AtomicNumber|Correlation|d|8|58|0.96017
1|AtomicNumber|Correlation|d|8|59|0.95999
1|AtomicNumber|Correlation|d|8|60|0.9604
1|AtomicNumber|Correlation|d|8|61|0.96025
1|AtomicNumber|Correlation|d|8|62|0.96043
1|AtomicNumber|Correlation|d|8|63|0.96032
1|AtomicNumber|Correlation|d|8|64|0.96063
1|AtomicNumber|Correlation|d|8|65|0.96063
1|AtomicNumber|Correlation|d|8|66|0.9605
1|AtomicNumber|Correlation|d|8|67|0.96002
1|AtomicNumber|Correlation|d|8|68|0.96064
1|AtomicNumber|Correlation|d|8|69|0.95996
1|AtomicNumber|Correlation|d|8|70|0.96082
1|AtomicNumber|Correlation|d|8|71|0.96059
1|AtomicNumber|Correlation|d|8|72|0.96038
1|AtomicNumber|Correlation|d|8|73|0.96
1|AtomicNumber|Correlation|d|8|74|0.96064
1|AtomicNumber|Correlation|d|8|75|0.96082
1|AtomicNumber|Correlation|d|8|76|0.9604
1|AtomicNumber|Correlation|d|8|77|0.96021
1|AtomicNumber|Correlation|d|8|78|0.96076
1|AtomicNumber|Correlation|d|8|79|0.96055
1|AtomicNumber|Correlation|d|8|80|0.96059
1|AtomicNumber|Correlation|d|8|81|0.96054
1|AtomicNumber|Correlation|d|8|82|0.96014
1|AtomicNumber|Correlation|d|8|83|0.96038
1|AtomicNumber|Correlation|d|8|84|0.9604
1|AtomicNumber|Correlation|d|8|85|0.96008
1|AtomicNumber|Correlation|d|8|86|0.9603
1|AtomicNumber|Correlation|d|8|87|0.96046
1|AtomicNumber|Correlation|d|8|88|0.96105
1|AtomicNumber|Correlation|d|8|89|0.96007
1|AtomicNumber|Correlation|d|8|90|0.96053
1|AtomicNumber|Correlation|d|8|91|0.96035
1|AtomicNumber|Correlation|d|8|92|0.95999
1|AtomicNumber|Correlation|d|8|93|0.96057
1|AtomicNumber|Correlation|d|8|94|0.96027
1|AtomicNumber|Correlation|d|8|95|0.95989
1|AtomicNumber|Correlation|d|8|96|0.95995
1|AtomicNumber|Correlation|d|8|97|0.96039
1|AtomicNumber|Correlation|d|8|98|0.96042
1|AtomicNumber|Correlation|d|8|99|0.96027
1|AtomicNumber|Correlation|d|8|100|0.96008
1|AtomicNumber|Correlation|d|8|101|0.96026
1|AtomicNumber|Correlation|d|8|102|0.96027
1|AtomicNumber|Correlation|d|8|103|0.96049
1|AtomicNumber|Correlation|d|8|104|0.96072
1|AtomicNumber|Correlation|d|8|105|0.96033
1|AtomicNumber|Correlation|d|8|106|0.95995
1|AtomicNumber|Correlation|d|8|107|0.96082
1|AtomicNumber|Correlation|d|8|108|0.95997
1|AtomicNumber|Correlation|d|8|109|0.96043
1|AtomicNumber|Correlation|d|8|110|0.96056
1|AtomicNumber|Correlation|d|8|111|0.96002
1|AtomicNumber|Correlation|d|8|112|0.96072
1|AtomicNumber|Correlation|d|8|113|0.96029
1|AtomicNumber|Correlation|d|8|114|0.96076
1|AtomicNumber|Correlation|d|8|115|0.96034
1|AtomicNumber|Correlation|d|8|116|0.96047
1|AtomicNumber|Correlation|d|8|117|0.96044
1|AtomicNumber|Correlation|d|8|118|0.9606
1|AtomicNumber|Correlation|d|8|119|0.96051
1|AtomicNumber|Correlation|d|8|120|0.96053
1|AtomicNumber|Correlation|d|8|121|0.96039
1|AtomicNumber|Correlation|d|8|122|0.96054
1|AtomicNumber|Correlation|d|8|123|0.96027
1|AtomicNumber|Correlation|d|8|124|0.96052
1|AtomicNumber|Correlation|d|8|125|0.96041
1|AtomicNumber|Correlation|d|8|126|0.96014
1|AtomicNumber|Correlation|d|8|127|0.96039
1|AtomicNumber|Correlation|d|8|128|0.96016
1|AtomicNumber|Correlation|d|8|129|0.96042
1|AtomicNumber|Correlation|d|8|130|0.9601
1|AtomicNumber|Correlation|d|8|131|0.96057
1|AtomicNumber|Correlation|d|8|132|0.9599
1|AtomicNumber|Correlation|d|8|133|0.9607
1|AtomicNumber|Correlation|d|8|134|0.96052
1|AtomicNumber|Correlation|d|8|135|0.96034
1|AtomicNumber|Correlation|d|8|136|0.96057
1|AtomicNumber|Correlation|d|8|137|0.96041
1|AtomicNumber|Correlation|d|8|138|0.95998
1|AtomicNumber|Correlation|d|8|139|0.96049
1|AtomicNumber|Correlation|d|8|140|0.96031
1|AtomicNumber|Correlation|d|8|141|0.96057
1|AtomicNumber|Correlation|d|8|142|0.96005
1|AtomicNumber|Correlation|d|8|143|0.9603
1|AtomicNumber|Correlation|d|8|144|0.96004
1|AtomicNumber|Correlation|d|8|145|0.96026
1|AtomicNumber|Correlation|d|8|146|0.96004
1|AtomicNumber|Correlation|d|8|147|0.96073
1|AtomicNumber|Correlation|d|8|148|0.96069
1|AtomicNumber|Correlation|d|8|149|0.9603
1|AtomicNumber|Correlation|d|8|150|0.96054
1|AtomicNumber|Correlation|d|8|151|0.96055
1|AtomicNumber|Correlation|d|8|152|0.96039
1|AtomicNumber|Correlation|d|8|153|0.9608
1|AtomicNumber|Correlation|d|8|154|0.96038
1|AtomicNumber|Correlation|d|8|155|0.96021
1|AtomicNumber|Correlation|d|8|156|0.96061
1|AtomicNumber|Correlation|d|8|157|0.96034
1|AtomicNumber|Correlation|d|8|158|0.96033
1|AtomicNumber|Correlation|d|8|159|0.96071
1|AtomicNumber|Correlation|d|8|160|0.96061
1|AtomicNumber|Correlation|d|8|161|0.96033
1|AtomicNumber|Correlation|d|8|162|0.96082
1|AtomicNumber|Correlation|d|8|163|0.96023
1|AtomicNumber|Correlation|d|8|164|0.96031
1|AtomicNumber|Correlation|d|8|165|0.95998
1|AtomicNumber|Correlation|d|8|166|0.9599
1|AtomicNumber|Correlation|d|8|167|0.9604
1|AtomicNumber|Correlation|d|8|168|0.96118
1|AtomicNumber|Correlation|d|8|169|0.96041
1|AtomicNumber|Correlation|d|8|170|0.96066
1|AtomicNumber|Correlation|d|8|171|0.96031
1|AtomicNumber|Correlation|d|8|172|0.96006
1|AtomicNumber|Correlation|d|8|173|0.96031
1|AtomicNumber|Correlation|d|8|174|0.96045
1|AtomicNumber|Correlation|d|8|175|0.96034
1|AtomicNumber|Correlation|d|8|176|0.96027
1|AtomicNumber|Correlation|d|8|177|0.96022
1|AtomicNumber|Correlation|d|8|178|0.96062
1|AtomicNumber|Correlation|d|8|179|0.96074
1|AtomicNumber|Correlation|d|8|180|0.96002
1|AtomicNumber|Correlation|d|8|181|0.96044
1|AtomicNumber|Correlation|d|8|182|0.96048
1|AtomicNumber|Correlation|d|8|183|0.96022
1|AtomicNumber|Correlation|d|8|184|0.96001
1|AtomicNumber|Correlation|d|8|185|0.96061
1|AtomicNumber|Correlation|d|8|186|0.96006
1|AtomicNumber|Correlation|d|8|187|0.96014
1|AtomicNumber|Correlation|d|8|188|0.96031
1|AtomicNumber|Correlation|d|8|189|0.96014
1|AtomicNumber|Correlation|d|8|190|0.9603
1|AtomicNumber|Correlation|d|8|191|0.96049
1|AtomicNumber|Correlation|d|8|192|0.96073
1|AtomicNumber|Correlation|d|8|193|0.96082
1|AtomicNumber|Correlation|d|8|194|0.96019
1|AtomicNumber|Correlation|d|8|195|0.96032
1|AtomicNumber|Correlation|d|8|196|0.96059
1|AtomicNumber|Correlation|d|8|197|0.96005
1|AtomicNumber|Correlation|d|8|198|0.96036
1|AtomicNumber|Correlation|d|8|199|0.96006
1|AtomicNumber|Correlation|d|8|200|0.9602
1|AtomicNumber|Correlation|d|8|201|0.96052
1|AtomicNumber|Correlation|d|8|202|0.96016
1|AtomicNumber|Correlation|d|8|203|0.96059
1|AtomicNumber|Correlation|d|8|204|0.96041
1|AtomicNumber|Correlation|d|8|205|0.9601
1|AtomicNumber|Correlation|d|8|206|0.96082
1|AtomicNumber|Correlation|d|8|207|0.96028
1|AtomicNumber|Correlation|d|8|208|0.96043
1|AtomicNumber|Correlation|d|8|209|0.96016
1|AtomicNumber|Correlation|d|8|210|0.96046
1|AtomicNumber|Correlation|d|8|211|0.96017
1|AtomicNumber|Correlation|d|8|212|0.96029
1|AtomicNumber|Correlation|d|8|213|0.96011
1|AtomicNumber|Correlation|d|8|214|0.96031
1|AtomicNumber|Correlation|d|8|215|0.96042
1|AtomicNumber|Correlation|d|8|216|0.96037
1|AtomicNumber|Correlation|d|8|217|0.96009
1|AtomicNumber|Correlation|d|8|218|0.95985
1|AtomicNumber|Correlation|d|8|219|0.96
1|AtomicNumber|Correlation|d|8|220|0.96034
1|AtomicNumber|Correlation|d|8|221|0.96028
1|AtomicNumber|Correlation|d|8|222|0.96043
1|AtomicNumber|Correlation|d|8|223|0.9603
1|AtomicNumber|Correlation|d|8|224|0.96062
1|AtomicNumber|Correlation|d|8|225|0.96024
1|AtomicNumber|Correlation|d|8|226|0.96095
1|AtomicNumber|Correlation|d|8|227|0.96044
1|AtomicNumber|Correlation|d|8|228|0.96092
1|AtomicNumber|Correlation|d|8|229|0.96007
1|AtomicNumber|Correlation|d|8|230|0.96036
1|AtomicNumber|Correlation|d|8|231|0.96044
1|AtomicNumber|Correlation|d|8|232|0.96
1|AtomicNumber|Correlation|d|8|233|0.96073
1|AtomicNumber|Correlation|d|8|234|0.96001
1|AtomicNumber|Correlation|d|8|235|0.96021
1|AtomicNumber|Correlation|d|8|236|0.96029
1|AtomicNumber|Correlation|d|8|237|0.96021
1|AtomicNumber|Correlation|d|8|238|0.9603
1|AtomicNumber|Correlation|d|8|239|0.95988
1|AtomicNumber|Correlation|d|8|240|0.96035
1|AtomicNumber|Correlation|d|8|241|0.96041
1|AtomicNumber|Correlation|d|8|242|0.96055
1|AtomicNumber|Correlation|d|8|243|0.96063
1|AtomicNumber|Correlation|d|8|244|0.9607
1|AtomicNumber|Correlation|d|8|245|0.96054
1|AtomicNumber|Correlation|d|8|246|0.96035
1|AtomicNumber|Correlation|d|8|247|0.96031
1|AtomicNumber|Correlation|d|8|248|0.96084
1|AtomicNumber|Correlation|d|8|249|0.95998
1|AtomicNumber|Correlation|d|8|250|0.96025
1|AtomicNumber|Correlation|d|8|251|0.96074
1|AtomicNumber|Correlation|d|8|252|0.96059
1|AtomicNumber|Correlation|d|8|253|0.96022
1|AtomicNumber|Correlation|d|8|254|0.96069
1|AtomicNumber|Correlation|d|8|255|0.96035
1|AtomicNumber|Correlation|d|8|256|0.96091
1|AtomicNumber|Correlation|d|8|257|0.96045
1|AtomicNumber|Correlation|d|8|258|0.96005
1|AtomicNumber|Correlation|d|8|259|0.96043
1|AtomicNumber|Correlation|d|8|260|0.96015
1|AtomicNumber|Correlation|d|8|261|0.95995
1|AtomicNumber|Correlation|d|8|262|0.96055
1|AtomicNumber|Correlation|d|8|263|0.96083
1|AtomicNumber|Correlation|d|8|264|0.96009
1|AtomicNumber|Correlation|d|8|265|0.96082
1|AtomicNumber|Correlation|d|8|266|0.96001
1|AtomicNumber|Correlation|d|8|267|0.9603
1|AtomicNumber|Correlation|d|8|268|0.96021
1|AtomicNumber|Correlation|d|8|269|0.96059
1|AtomicNumber|Correlation|d|8|270|0.96027
1|AtomicNumber|Correlation|d|8|271|0.96023
1|AtomicNumber|Correlation|d|8|272|0.96046
1|AtomicNumber|Correlation|d|8|273|0.96045
1|AtomicNumber|Correlation|d|8|274|0.96026
1|AtomicNumber|Correlation|d|8|275|0.96047
1|AtomicNumber|Correlation|d|8|276|0.96015
1|AtomicNumber|Correlation|d|8|277|0.9605
1|AtomicNumber|Correlation|d|8|278|0.9603
1|AtomicNumber|Correlation|d|8|279|0.96037
1|AtomicNumber|Correlation|d|8|280|0.96062
1|AtomicNumber|Correlation|d|8|281|0.95985
1|AtomicNumber|Correlation|d|8|282|0.96005
1|AtomicNumber|Correlation|d|8|283|0.96027
1|AtomicNumber|Correlation|d|8|284|0.96033
1|AtomicNumber|Correlation|d|8|285|0.96055
1|AtomicNumber|Correlation|d|8|286|0.96086
1|AtomicNumber|Correlation|d|8|287|0.96041
1|AtomicNumber|Correlation|d|8|288|0.96051
1|AtomicNumber|Correlation|d|8|289|0.96028
1|AtomicNumber|Correlation|d|8|290|0.96068
1|AtomicNumber|Correlation|d|8|291|0.96041
1|AtomicNumber|Correlation|d|8|292|0.96035
1|AtomicNumber|Correlation|d|8|293|0.96061
1|AtomicNumber|Correlation|d|8|294|0.96019
1|AtomicNumber|Correlation|d|8|295|0.95984
1|AtomicNumber|Correlation|d|8|296|0.96044
1|AtomicNumber|Correlation|d|8|297|0.96052
1|AtomicNumber|Correlation|d|8|298|0.96045
1|AtomicNumber|Correlation|d|8|299|0.96033
1|AtomicNumber|Correlation|d|8|300|0.96009
1|AtomicNumber|Correlation|d|8|301|0.96015
1|AtomicNumber|Correlation|d|8|302|0.96105
1|AtomicNumber|Correlation|d|8|303|0.96042
1|AtomicNumber|Correlation|d|8|304|0.96071
1|AtomicNumber|Correlation|d|8|305|0.95985
1|AtomicNumber|Correlation|d|8|306|0.96104
1|AtomicNumber|Correlation|d|8|307|0.96007
1|AtomicNumber|Correlation|d|8|308|0.96079
1|AtomicNumber|Correlation|d|8|309|0.96111
1|AtomicNumber|Correlation|d|8|310|0.96056
1|AtomicNumber|Correlation|d|8|311|0.96008
1|AtomicNumber|Correlation|d|8|312|0.96095
1|AtomicNumber|Correlation|d|8|313|0.96085
1|AtomicNumber|Correlation|d|8|314|0.96074
1|AtomicNumber|Correlation|d|8|315|0.9601
1|AtomicNumber|Correlation|d|8|316|0.96073
1|AtomicNumber|Correlation|d|8|317|0.96066
1|AtomicNumber|Correlation|d|8|318|0.96071
1|AtomicNumber|Correlation|d|8|319|0.96002
1|AtomicNumber|Correlation|d|8|320|0.96074
1|AtomicNumber|Correlation|d|8|321|0.96052
1|AtomicNumber|Correlation|d|8|322|0.96029
1|AtomicNumber|Correlation|d|8|323|0.96022
1|AtomicNumber|Correlation|d|8|324|0.96075
1|AtomicNumber|Correlation|d|8|325|0.96025
1|AtomicNumber|Correlation|d|8|326|0.96004
1|AtomicNumber|Correlation|d|8|327|0.96003
1|AtomicNumber|Correlation|d|8|328|0.96043
1|AtomicNumber|Correlation|d|8|329|0.96034
1|AtomicNumber|Correlation|d|8|330|0.96037
1|AtomicNumber|Correlation|d|8|331|0.96021
1|AtomicNumber|Correlation|d|8|332|0.96089
1|AtomicNumber|Correlation|d|8|333|0.96038
1|AtomicNumber|Correlation|d|8|334|0.95988
1|AtomicNumber|Correlation|d|8|335|0.96074
1|AtomicNumber|Correlation|d|8|336|0.96057
1|AtomicNumber|Correlation|d|8|337|0.9607
1|AtomicNumber|Correlation|d|8|338|0.95981
1|AtomicNumber|Correlation|d|8|339|0.9603
1|AtomicNumber|Correlation|d|8|340|0.96036
1|AtomicNumber|Correlation|d|8|341|0.96063
1|AtomicNumber|Correlation|d|8|342|0.96066
1|AtomicNumber|Correlation|d|8|343|0.96098
1|AtomicNumber|Correlation|d|8|344|0.9608
1|AtomicNumber|Correlation|d|8|345|0.96039
1|AtomicNumber|Correlation|d|8|346|0.96097
1|AtomicNumber|Correlation|d|8|347|0.96047
1|AtomicNumber|Correlation|d|8|348|0.96003
1|AtomicNumber|Correlation|d|8|349|0.96079
1|AtomicNumber|Correlation|d|8|350|0.96016
1|AtomicNumber|Correlation|d|8|351|0.96029
1|AtomicNumber|Correlation|d|8|352|0.96021
1|AtomicNumber|Correlation|d|8|353|0.9606
1|AtomicNumber|Correlation|d|8|354|0.96076
1|AtomicNumber|Correlation|d|8|355|0.9601
1|AtomicNumber|Correlation|d|8|356|0.96103
1|AtomicNumber|Correlation|d|8|357|0.96045
1|AtomicNumber|Correlation|d|8|358|0.96027
1|AtomicNumber|Correlation|d|8|359|0.96014
1|AtomicNumber|Correlation|d|8|360|0.96054
1|AtomicNumber|Correlation|d|8|361|0.96037
1|AtomicNumber|Correlation|d|8|362|0.96018
1|AtomicNumber|Correlation|d|8|363|0.96032
1|AtomicNumber|Correlation|d|8|364|0.96066
1|AtomicNumber|Correlation|d|8|365|0.96006
1|AtomicNumber|Correlation|d|8|366|0.96024
1|AtomicNumber|Correlation|d|8|367|0.95982
1|AtomicNumber|Correlation|d|8|368|0.96069
1|AtomicNumber|Correlation|d|8|369|0.96019
1|AtomicNumber|Correlation|d|8|370|0.96088
1|AtomicNumber|Correlation|d|8|371|0.96001
1|AtomicNumber|Correlation|d|8|372|0.9602
1|AtomicNumber|Correlation|d|8|373|0.96038
1|AtomicNumber|Correlation|d|8|374|0.96049
1|AtomicNumber|Correlation|d|8|375|0.96064
1|AtomicNumber|Correlation|d|8|376|0.96062
1|AtomicNumber|Correlation|d|8|377|0.96056
1|AtomicNumber|Correlation|d|8|378|0.96065
1|AtomicNumber|Correlation|d|8|379|0.96058
1|AtomicNumber|Correlation|d|8|380|0.96016
1|AtomicNumber|Correlation|d|8|381|0.96062
1|AtomicNumber|Correlation|d|8|382|0.96033
1|AtomicNumber|Correlation|d|8|383|0.95998
1|AtomicNumber|Correlation|d|8|384|0.96017
1|AtomicNumber|Correlation|d|8|385|0.96091
1|AtomicNumber|Correlation|d|8|386|0.96042
1|AtomicNumber|Correlation|d|8|387|0.96043
1|AtomicNumber|Correlation|d|8|388|0.96025
1|AtomicNumber|Correlation|d|8|389|0.96003
1|AtomicNumber|Correlation|d|8|390|0.95999
1|AtomicNumber|Correlation|d|8|391|0.96089
1|AtomicNumber|Correlation|d|8|392|0.96045
1|AtomicNumber|Correlation|d|8|393|0.96031
1|AtomicNumber|Correlation|d|8|394|0.96042
1|AtomicNumber|Correlation|d|8|395|0.96055
1|AtomicNumber|Correlation|d|8|396|0.96014
1|AtomicNumber|Correlation|d|8|397|0.96017
1|AtomicNumber|Correlation|d|8|398|0.96026
1|AtomicNumber|Correlation|d|8|399|0.96058
1|AtomicNumber|Correlation|d|8|400|0.96031
