# Supplementary material for: On DNA numerical representations for genomic similarity computation
Source: PLoS One. 2017 Mar 21;12(3):e0173288. doi: 10.1371/journal.pone.0173288 (PMC5360225; doi:10.1371/journal.pone.0173288)
Supplement: S3 File — The datasets employed in this work. (ZIP) [file pone.0173288.s003.zip › datasets/syntheticalExperimentalScores/sequenceBase_1_transformation_AtomicNumber_metric_Correlation_type_ds_percentage_1.txt]

1|AtomicNumber|Correlation|dr|1|1|0.99356
1|AtomicNumber|Correlation|dr|1|2|0.99283
1|AtomicNumber|Correlation|dr|1|3|0.99455
1|AtomicNumber|Correlation|dr|1|4|0.99491
1|AtomicNumber|Correlation|dr|1|5|0.99802
1|AtomicNumber|Correlation|dr|1|6|0.99454
1|AtomicNumber|Correlation|dr|1|7|0.99374
1|AtomicNumber|Correlation|dr|1|8|0.99253
1|AtomicNumber|Correlation|dr|1|9|0.99342
1|AtomicNumber|Correlation|dr|1|10|0.99296
1|AtomicNumber|Correlation|dr|1|11|0.99301
1|AtomicNumber|Correlation|dr|1|12|0.99518
1|AtomicNumber|Correlation|dr|1|13|0.99321
1|AtomicNumber|Correlation|dr|1|14|0.99392
1|AtomicNumber|Correlation|dr|1|15|0.99539
1|AtomicNumber|Correlation|dr|1|16|0.99519
1|AtomicNumber|Correlation|dr|1|17|0.99413
1|AtomicNumber|Correlation|dr|1|18|0.99395
1|AtomicNumber|Correlation|dr|1|19|0.99397
1|AtomicNumber|Correlation|dr|1|20|0.99379
1|AtomicNumber|Correlation|dr|1|21|0.99399
1|AtomicNumber|Correlation|dr|1|22|0.99436
1|AtomicNumber|Correlation|dr|1|23|0.99355
1|AtomicNumber|Correlation|dr|1|24|0.9935
1|AtomicNumber|Correlation|dr|1|25|0.99607
1|AtomicNumber|Correlation|dr|1|26|0.99429
1|AtomicNumber|Correlation|dr|1|27|0.99356
1|AtomicNumber|Correlation|dr|1|28|0.99267
1|AtomicNumber|Correlation|dr|1|29|0.99372
1|AtomicNumber|Correlation|dr|1|30|0.99283
1|AtomicNumber|Correlation|dr|1|31|0.99372
1|AtomicNumber|Correlation|dr|1|32|0.99465
1|AtomicNumber|Correlation|dr|1|33|0.9941
1|AtomicNumber|Correlation|dr|1|34|0.99371
1|AtomicNumber|Correlation|dr|1|35|0.99309
1|AtomicNumber|Correlation|dr|1|36|0.99353
1|AtomicNumber|Correlation|dr|1|37|0.99427
1|AtomicNumber|Correlation|dr|1|38|0.99339
1|AtomicNumber|Correlation|dr|1|39|0.994
1|AtomicNumber|Correlation|dr|1|40|0.99325
1|AtomicNumber|Correlation|dr|1|41|0.99571
1|AtomicNumber|Correlation|dr|1|42|0.99315
1|AtomicNumber|Correlation|dr|1|43|0.99287
1|AtomicNumber|Correlation|dr|1|44|0.99411
1|AtomicNumber|Correlation|dr|1|45|0.99628
1|AtomicNumber|Correlation|dr|1|46|0.99339
1|AtomicNumber|Correlation|dr|1|47|0.9949
1|AtomicNumber|Correlation|dr|1|48|0.99568
1|AtomicNumber|Correlation|dr|1|49|0.99316
1|AtomicNumber|Correlation|dr|1|50|0.99452
1|AtomicNumber|Correlation|dr|1|51|0.99551
1|AtomicNumber|Correlation|dr|1|52|0.99446
1|AtomicNumber|Correlation|dr|1|53|0.99416
1|AtomicNumber|Correlation|dr|1|54|0.99233
1|AtomicNumber|Correlation|dr|1|55|0.99443
1|AtomicNumber|Correlation|dr|1|56|0.99318
1|AtomicNumber|Correlation|dr|1|57|0.99455
1|AtomicNumber|Correlation|dr|1|58|0.9937
1|AtomicNumber|Correlation|dr|1|59|0.99387
1|AtomicNumber|Correlation|dr|1|60|0.99587
1|AtomicNumber|Correlation|dr|1|61|0.99372
1|AtomicNumber|Correlation|dr|1|62|0.99358
1|AtomicNumber|Correlation|dr|1|63|0.9954
1|AtomicNumber|Correlation|dr|1|64|0.99238
1|AtomicNumber|Correlation|dr|1|65|0.99244
1|AtomicNumber|Correlation|dr|1|66|0.99427
1|AtomicNumber|Correlation|dr|1|67|0.9933
1|AtomicNumber|Correlation|dr|1|68|0.99351
1|AtomicNumber|Correlation|dr|1|69|0.99366
1|AtomicNumber|Correlation|dr|1|70|0.99412
1|AtomicNumber|Correlation|dr|1|71|0.99308
1|AtomicNumber|Correlation|dr|1|72|0.99422
1|AtomicNumber|Correlation|dr|1|73|0.99564
1|AtomicNumber|Correlation|dr|1|74|0.99361
1|AtomicNumber|Correlation|dr|1|75|0.99331
1|AtomicNumber|Correlation|dr|1|76|0.9938
1|AtomicNumber|Correlation|dr|1|77|0.99434
1|AtomicNumber|Correlation|dr|1|78|0.99555
1|AtomicNumber|Correlation|dr|1|79|0.99187
1|AtomicNumber|Correlation|dr|1|80|0.99407
1|AtomicNumber|Correlation|dr|1|81|0.9939
1|AtomicNumber|Correlation|dr|1|82|0.99382
1|AtomicNumber|Correlation|dr|1|83|0.99365
1|AtomicNumber|Correlation|dr|1|84|0.99537
1|AtomicNumber|Correlation|dr|1|85|0.99422
1|AtomicNumber|Correlation|dr|1|86|0.99529
1|AtomicNumber|Correlation|dr|1|87|0.99356
1|AtomicNumber|Correlation|dr|1|88|0.99345
1|AtomicNumber|Correlation|dr|1|89|0.99434
1|AtomicNumber|Correlation|dr|1|90|0.99255
1|AtomicNumber|Correlation|dr|1|91|0.99278
1|AtomicNumber|Correlation|dr|1|92|0.99333
1|AtomicNumber|Correlation|dr|1|93|0.99766
1|AtomicNumber|Correlation|dr|1|94|0.99259
1|AtomicNumber|Correlation|dr|1|95|0.99274
1|AtomicNumber|Correlation|dr|1|96|0.99397
1|AtomicNumber|Correlation|dr|1|97|0.99436
1|AtomicNumber|Correlation|dr|1|98|0.99391
1|AtomicNumber|Correlation|dr|1|99|0.99344
1|AtomicNumber|Correlation|dr|1|100|0.99442
1|AtomicNumber|Correlation|dr|1|101|0.99306
1|AtomicNumber|Correlation|dr|1|102|0.9935
1|AtomicNumber|Correlation|dr|1|103|0.993
1|AtomicNumber|Correlation|dr|1|104|0.99296
1|AtomicNumber|Correlation|dr|1|105|0.99309
1|AtomicNumber|Correlation|dr|1|106|0.99431
1|AtomicNumber|Correlation|dr|1|107|0.99495
1|AtomicNumber|Correlation|dr|1|108|0.99468
1|AtomicNumber|Correlation|dr|1|109|0.99482
1|AtomicNumber|Correlation|dr|1|110|0.99377
1|AtomicNumber|Correlation|dr|1|111|0.9926
1|AtomicNumber|Correlation|dr|1|112|0.99353
1|AtomicNumber|Correlation|dr|1|113|0.99377
1|AtomicNumber|Correlation|dr|1|114|0.99425
1|AtomicNumber|Correlation|dr|1|115|0.99459
1|AtomicNumber|Correlation|dr|1|116|0.99739
1|AtomicNumber|Correlation|dr|1|117|0.99374
1|AtomicNumber|Correlation|dr|1|118|0.9927
1|AtomicNumber|Correlation|dr|1|119|0.99418
1|AtomicNumber|Correlation|dr|1|120|0.99351
1|AtomicNumber|Correlation|dr|1|121|0.9937
1|AtomicNumber|Correlation|dr|1|122|0.99425
1|AtomicNumber|Correlation|dr|1|123|0.99434
1|AtomicNumber|Correlation|dr|1|124|0.99626
1|AtomicNumber|Correlation|dr|1|125|0.99369
1|AtomicNumber|Correlation|dr|1|126|0.99468
1|AtomicNumber|Correlation|dr|1|127|0.99447
1|AtomicNumber|Correlation|dr|1|128|0.99329
1|AtomicNumber|Correlation|dr|1|129|0.99466
1|AtomicNumber|Correlation|dr|1|130|0.99515
1|AtomicNumber|Correlation|dr|1|131|0.99439
1|AtomicNumber|Correlation|dr|1|132|0.99362
1|AtomicNumber|Correlation|dr|1|133|0.99531
1|AtomicNumber|Correlation|dr|1|134|0.99331
1|AtomicNumber|Correlation|dr|1|135|0.99526
1|AtomicNumber|Correlation|dr|1|136|0.99358
1|AtomicNumber|Correlation|dr|1|137|0.99406
1|AtomicNumber|Correlation|dr|1|138|0.99479
1|AtomicNumber|Correlation|dr|1|139|0.99365
1|AtomicNumber|Correlation|dr|1|140|0.99373
1|AtomicNumber|Correlation|dr|1|141|0.99458
1|AtomicNumber|Correlation|dr|1|142|0.9949
1|AtomicNumber|Correlation|dr|1|143|0.99342
1|AtomicNumber|Correlation|dr|1|144|0.99475
1|AtomicNumber|Correlation|dr|1|145|0.99352
1|AtomicNumber|Correlation|dr|1|146|0.99542
1|AtomicNumber|Correlation|dr|1|147|0.99247
1|AtomicNumber|Correlation|dr|1|148|0.99683
1|AtomicNumber|Correlation|dr|1|149|0.99631
1|AtomicNumber|Correlation|dr|1|150|0.99466
1|AtomicNumber|Correlation|dr|1|151|0.99449
1|AtomicNumber|Correlation|dr|1|152|0.99496
1|AtomicNumber|Correlation|dr|1|153|0.9969
1|AtomicNumber|Correlation|dr|1|154|0.99389
1|AtomicNumber|Correlation|dr|1|155|0.99334
1|AtomicNumber|Correlation|dr|1|156|0.99383
1|AtomicNumber|Correlation|dr|1|157|0.99414
1|AtomicNumber|Correlation|dr|1|158|0.99556
1|AtomicNumber|Correlation|dr|1|159|0.99439
1|AtomicNumber|Correlation|dr|1|160|0.99441
1|AtomicNumber|Correlation|dr|1|161|0.99534
1|AtomicNumber|Correlation|dr|1|162|0.99345
1|AtomicNumber|Correlation|dr|1|163|0.99416
1|AtomicNumber|Correlation|dr|1|164|0.9951
1|AtomicNumber|Correlation|dr|1|165|0.99349
1|AtomicNumber|Correlation|dr|1|166|0.99565
1|AtomicNumber|Correlation|dr|1|167|0.99583
1|AtomicNumber|Correlation|dr|1|168|0.99285
1|AtomicNumber|Correlation|dr|1|169|0.99371
1|AtomicNumber|Correlation|dr|1|170|0.99319
1|AtomicNumber|Correlation|dr|1|171|0.99402
1|AtomicNumber|Correlation|dr|1|172|0.9936
1|AtomicNumber|Correlation|dr|1|173|0.99545
1|AtomicNumber|Correlation|dr|1|174|0.99631
1|AtomicNumber|Correlation|dr|1|175|0.99389
1|AtomicNumber|Correlation|dr|1|176|0.99476
1|AtomicNumber|Correlation|dr|1|177|0.99579
1|AtomicNumber|Correlation|dr|1|178|0.99387
1|AtomicNumber|Correlation|dr|1|179|0.99385
1|AtomicNumber|Correlation|dr|1|180|0.99425
1|AtomicNumber|Correlation|dr|1|181|0.99255
1|AtomicNumber|Correlation|dr|1|182|0.99467
1|AtomicNumber|Correlation|dr|1|183|0.99418
1|AtomicNumber|Correlation|dr|1|184|0.99547
1|AtomicNumber|Correlation|dr|1|185|0.99358
1|AtomicNumber|Correlation|dr|1|186|0.99369
1|AtomicNumber|Correlation|dr|1|187|0.99507
1|AtomicNumber|Correlation|dr|1|188|0.99309
1|AtomicNumber|Correlation|dr|1|189|0.99332
1|AtomicNumber|Correlation|dr|1|190|0.99386
1|AtomicNumber|Correlation|dr|1|191|0.99408
1|AtomicNumber|Correlation|dr|1|192|0.99642
1|AtomicNumber|Correlation|dr|1|193|0.99363
1|AtomicNumber|Correlation|dr|1|194|0.99425
1|AtomicNumber|Correlation|dr|1|195|0.99555
1|AtomicNumber|Correlation|dr|1|196|0.99315
1|AtomicNumber|Correlation|dr|1|197|0.99347
1|AtomicNumber|Correlation|dr|1|198|0.995
1|AtomicNumber|Correlation|dr|1|199|0.99336
1|AtomicNumber|Correlation|dr|1|200|0.99425
1|AtomicNumber|Correlation|dr|1|201|0.99338
1|AtomicNumber|Correlation|dr|1|202|0.99416
1|AtomicNumber|Correlation|dr|1|203|0.99535
1|AtomicNumber|Correlation|dr|1|204|0.99243
1|AtomicNumber|Correlation|dr|1|205|0.99412
1|AtomicNumber|Correlation|dr|1|206|0.99252
1|AtomicNumber|Correlation|dr|1|207|0.99433
1|AtomicNumber|Correlation|dr|1|208|0.99344
1|AtomicNumber|Correlation|dr|1|209|0.99397
1|AtomicNumber|Correlation|dr|1|210|0.9945
1|AtomicNumber|Correlation|dr|1|211|0.99345
1|AtomicNumber|Correlation|dr|1|212|0.99621
1|AtomicNumber|Correlation|dr|1|213|0.99393
1|AtomicNumber|Correlation|dr|1|214|0.9936
1|AtomicNumber|Correlation|dr|1|215|0.99333
1|AtomicNumber|Correlation|dr|1|216|0.99486
1|AtomicNumber|Correlation|dr|1|217|0.99381
1|AtomicNumber|Correlation|dr|1|218|0.9941
1|AtomicNumber|Correlation|dr|1|219|0.99441
1|AtomicNumber|Correlation|dr|1|220|0.99484
1|AtomicNumber|Correlation|dr|1|221|0.99428
1|AtomicNumber|Correlation|dr|1|222|0.99538
1|AtomicNumber|Correlation|dr|1|223|0.99326
1|AtomicNumber|Correlation|dr|1|224|0.99609
1|AtomicNumber|Correlation|dr|1|225|0.99491
1|AtomicNumber|Correlation|dr|1|226|0.99605
1|AtomicNumber|Correlation|dr|1|227|0.99416
1|AtomicNumber|Correlation|dr|1|228|0.99373
1|AtomicNumber|Correlation|dr|1|229|0.99438
1|AtomicNumber|Correlation|dr|1|230|0.99559
1|AtomicNumber|Correlation|dr|1|231|0.99287
1|AtomicNumber|Correlation|dr|1|232|0.9943
1|AtomicNumber|Correlation|dr|1|233|0.99371
1|AtomicNumber|Correlation|dr|1|234|0.9939
1|AtomicNumber|Correlation|dr|1|235|0.9948
1|AtomicNumber|Correlation|dr|1|236|0.99509
1|AtomicNumber|Correlation|dr|1|237|0.99458
1|AtomicNumber|Correlation|dr|1|238|0.99285
1|AtomicNumber|Correlation|dr|1|239|0.99492
1|AtomicNumber|Correlation|dr|1|240|0.99323
1|AtomicNumber|Correlation|dr|1|241|0.994
1|AtomicNumber|Correlation|dr|1|242|0.99291
1|AtomicNumber|Correlation|dr|1|243|0.99415
1|AtomicNumber|Correlation|dr|1|244|0.99308
1|AtomicNumber|Correlation|dr|1|245|0.99405
1|AtomicNumber|Correlation|dr|1|246|0.9936
1|AtomicNumber|Correlation|dr|1|247|0.99333
1|AtomicNumber|Correlation|dr|1|248|0.99254
1|AtomicNumber|Correlation|dr|1|249|0.99383
1|AtomicNumber|Correlation|dr|1|250|0.99455
1|AtomicNumber|Correlation|dr|1|251|0.9942
1|AtomicNumber|Correlation|dr|1|252|0.99314
1|AtomicNumber|Correlation|dr|1|253|0.9953
1|AtomicNumber|Correlation|dr|1|254|0.99511
1|AtomicNumber|Correlation|dr|1|255|0.99301
1|AtomicNumber|Correlation|dr|1|256|0.99405
1|AtomicNumber|Correlation|dr|1|257|0.99579
1|AtomicNumber|Correlation|dr|1|258|0.9937
1|AtomicNumber|Correlation|dr|1|259|0.99595
1|AtomicNumber|Correlation|dr|1|260|0.99556
1|AtomicNumber|Correlation|dr|1|261|0.99491
1|AtomicNumber|Correlation|dr|1|262|0.99274
1|AtomicNumber|Correlation|dr|1|263|0.99338
1|AtomicNumber|Correlation|dr|1|264|0.99404
1|AtomicNumber|Correlation|dr|1|265|0.99551
1|AtomicNumber|Correlation|dr|1|266|0.99339
1|AtomicNumber|Correlation|dr|1|267|0.9935
1|AtomicNumber|Correlation|dr|1|268|0.9929
1|AtomicNumber|Correlation|dr|1|269|0.9942
1|AtomicNumber|Correlation|dr|1|270|0.99551
1|AtomicNumber|Correlation|dr|1|271|0.99558
1|AtomicNumber|Correlation|dr|1|272|0.99353
1|AtomicNumber|Correlation|dr|1|273|0.99534
1|AtomicNumber|Correlation|dr|1|274|0.99395
1|AtomicNumber|Correlation|dr|1|275|0.99374
1|AtomicNumber|Correlation|dr|1|276|0.9933
1|AtomicNumber|Correlation|dr|1|277|0.9961
1|AtomicNumber|Correlation|dr|1|278|0.99483
1|AtomicNumber|Correlation|dr|1|279|0.99264
1|AtomicNumber|Correlation|dr|1|280|0.99492
1|AtomicNumber|Correlation|dr|1|281|0.99241
1|AtomicNumber|Correlation|dr|1|282|0.99423
1|AtomicNumber|Correlation|dr|1|283|0.99394
1|AtomicNumber|Correlation|dr|1|284|0.99295
1|AtomicNumber|Correlation|dr|1|285|0.99501
1|AtomicNumber|Correlation|dr|1|286|0.99435
1|AtomicNumber|Correlation|dr|1|287|0.99395
1|AtomicNumber|Correlation|dr|1|288|0.99432
1|AtomicNumber|Correlation|dr|1|289|0.99281
1|AtomicNumber|Correlation|dr|1|290|0.99317
1|AtomicNumber|Correlation|dr|1|291|0.99472
1|AtomicNumber|Correlation|dr|1|292|0.99496
1|AtomicNumber|Correlation|dr|1|293|0.99259
1|AtomicNumber|Correlation|dr|1|294|0.99272
1|AtomicNumber|Correlation|dr|1|295|0.99846
1|AtomicNumber|Correlation|dr|1|296|0.99524
1|AtomicNumber|Correlation|dr|1|297|0.99425
1|AtomicNumber|Correlation|dr|1|298|0.99511
1|AtomicNumber|Correlation|dr|1|299|0.99824
1|AtomicNumber|Correlation|dr|1|300|0.99272
1|AtomicNumber|Correlation|dr|1|301|0.99224
1|AtomicNumber|Correlation|dr|1|302|0.99578
1|AtomicNumber|Correlation|dr|1|303|0.99677
1|AtomicNumber|Correlation|dr|1|304|0.99336
1|AtomicNumber|Correlation|dr|1|305|0.9938
1|AtomicNumber|Correlation|dr|1|306|0.99338
1|AtomicNumber|Correlation|dr|1|307|0.99425
1|AtomicNumber|Correlation|dr|1|308|0.9946
1|AtomicNumber|Correlation|dr|1|309|0.99354
1|AtomicNumber|Correlation|dr|1|310|0.99473
1|AtomicNumber|Correlation|dr|1|311|0.99698
1|AtomicNumber|Correlation|dr|1|312|0.99394
1|AtomicNumber|Correlation|dr|1|313|0.9941
1|AtomicNumber|Correlation|dr|1|314|0.99275
1|AtomicNumber|Correlation|dr|1|315|0.99541
1|AtomicNumber|Correlation|dr|1|316|0.99504
1|AtomicNumber|Correlation|dr|1|317|0.99361
1|AtomicNumber|Correlation|dr|1|318|0.99351
1|AtomicNumber|Correlation|dr|1|319|0.99306
1|AtomicNumber|Correlation|dr|1|320|0.99504
1|AtomicNumber|Correlation|dr|1|321|0.99533
1|AtomicNumber|Correlation|dr|1|322|0.99365
1|AtomicNumber|Correlation|dr|1|323|0.99374
1|AtomicNumber|Correlation|dr|1|324|0.9936
1|AtomicNumber|Correlation|dr|1|325|0.99585
1|AtomicNumber|Correlation|dr|1|326|0.99421
1|AtomicNumber|Correlation|dr|1|327|0.99517
1|AtomicNumber|Correlation|dr|1|328|0.99401
1|AtomicNumber|Correlation|dr|1|329|0.99403
1|AtomicNumber|Correlation|dr|1|330|0.99504
1|AtomicNumber|Correlation|dr|1|331|0.9948
1|AtomicNumber|Correlation|dr|1|332|0.99343
1|AtomicNumber|Correlation|dr|1|333|0.99326
1|AtomicNumber|Correlation|dr|1|334|0.99452
1|AtomicNumber|Correlation|dr|1|335|0.99321
1|AtomicNumber|Correlation|dr|1|336|0.99279
1|AtomicNumber|Correlation|dr|1|337|0.99419
1|AtomicNumber|Correlation|dr|1|338|0.99503
1|AtomicNumber|Correlation|dr|1|339|0.99235
1|AtomicNumber|Correlation|dr|1|340|0.99367
1|AtomicNumber|Correlation|dr|1|341|0.99272
1|AtomicNumber|Correlation|dr|1|342|0.99354
1|AtomicNumber|Correlation|dr|1|343|0.99365
1|AtomicNumber|Correlation|dr|1|344|0.99327
1|AtomicNumber|Correlation|dr|1|345|0.99624
1|AtomicNumber|Correlation|dr|1|346|0.99453
1|AtomicNumber|Correlation|dr|1|347|0.99358
1|AtomicNumber|Correlation|dr|1|348|0.99394
1|AtomicNumber|Correlation|dr|1|349|0.99328
1|AtomicNumber|Correlation|dr|1|350|0.99522
1|AtomicNumber|Correlation|dr|1|351|0.99441
1|AtomicNumber|Correlation|dr|1|352|0.99459
1|AtomicNumber|Correlation|dr|1|353|0.99411
1|AtomicNumber|Correlation|dr|1|354|0.99346
1|AtomicNumber|Correlation|dr|1|355|0.99429
1|AtomicNumber|Correlation|dr|1|356|0.99686
1|AtomicNumber|Correlation|dr|1|357|0.99526
1|AtomicNumber|Correlation|dr|1|358|0.9963
1|AtomicNumber|Correlation|dr|1|359|0.99565
1|AtomicNumber|Correlation|dr|1|360|0.99351
1|AtomicNumber|Correlation|dr|1|361|0.994
1|AtomicNumber|Correlation|dr|1|362|0.99356
1|AtomicNumber|Correlation|dr|1|363|0.99308
1|AtomicNumber|Correlation|dr|1|364|0.99402
1|AtomicNumber|Correlation|dr|1|365|0.99397
1|AtomicNumber|Correlation|dr|1|366|0.99414
1|AtomicNumber|Correlation|dr|1|367|0.99359
1|AtomicNumber|Correlation|dr|1|368|0.99321
1|AtomicNumber|Correlation|dr|1|369|0.99562
1|AtomicNumber|Correlation|dr|1|370|0.99366
1|AtomicNumber|Correlation|dr|1|371|0.99327
1|AtomicNumber|Correlation|dr|1|372|0.99343
1|AtomicNumber|Correlation|dr|1|373|0.99393
1|AtomicNumber|Correlation|dr|1|374|0.99339
1|AtomicNumber|Correlation|dr|1|375|0.99433
1|AtomicNumber|Correlation|dr|1|376|0.99314
1|AtomicNumber|Correlation|dr|1|377|0.99263
1|AtomicNumber|Correlation|dr|1|378|0.99381
1|AtomicNumber|Correlation|dr|1|379|0.99259
1|AtomicNumber|Correlation|dr|1|380|0.99395
1|AtomicNumber|Correlation|dr|1|381|0.99807
1|AtomicNumber|Correlation|dr|1|382|0.99412
1|AtomicNumber|Correlation|dr|1|383|0.9971
1|AtomicNumber|Correlation|dr|1|384|0.99336
