# Supplementary material for: On DNA numerical representations for genomic similarity computation
Source: PLoS One. 2017 Mar 21;12(3):e0173288. doi: 10.1371/journal.pone.0173288 (PMC5360225; doi:10.1371/journal.pone.0173288)
Supplement: S3 File — The datasets employed in this work. (ZIP) [file pone.0173288.s003.zip › datasets/syntheticalExperimentalScores/sequenceBase_1_transformation_AtomicNumber_metric_Correlation_type_ds_percentage_16.txt]

1|AtomicNumber|Correlation|dr|16|1|0.95413
1|AtomicNumber|Correlation|dr|16|2|0.96715
1|AtomicNumber|Correlation|dr|16|3|0.95224
1|AtomicNumber|Correlation|dr|16|4|0.96351
1|AtomicNumber|Correlation|dr|16|5|0.95777
1|AtomicNumber|Correlation|dr|16|6|0.95798
1|AtomicNumber|Correlation|dr|16|7|0.96033
1|AtomicNumber|Correlation|dr|16|8|0.95739
1|AtomicNumber|Correlation|dr|16|9|0.95395
1|AtomicNumber|Correlation|dr|16|10|0.95707
1|AtomicNumber|Correlation|dr|16|11|0.96193
1|AtomicNumber|Correlation|dr|16|12|0.96037
1|AtomicNumber|Correlation|dr|16|13|0.96123
1|AtomicNumber|Correlation|dr|16|14|0.95959
1|AtomicNumber|Correlation|dr|16|15|0.96
1|AtomicNumber|Correlation|dr|16|16|0.95623
1|AtomicNumber|Correlation|dr|16|17|0.96118
1|AtomicNumber|Correlation|dr|16|18|0.95736
1|AtomicNumber|Correlation|dr|16|19|0.96216
1|AtomicNumber|Correlation|dr|16|20|0.95427
1|AtomicNumber|Correlation|dr|16|21|0.95534
1|AtomicNumber|Correlation|dr|16|22|0.96348
1|AtomicNumber|Correlation|dr|16|23|0.95561
1|AtomicNumber|Correlation|dr|16|24|0.95575
1|AtomicNumber|Correlation|dr|16|25|0.95815
1|AtomicNumber|Correlation|dr|16|26|0.96062
1|AtomicNumber|Correlation|dr|16|27|0.96027
1|AtomicNumber|Correlation|dr|16|28|0.95881
1|AtomicNumber|Correlation|dr|16|29|0.96071
1|AtomicNumber|Correlation|dr|16|30|0.96481
1|AtomicNumber|Correlation|dr|16|31|0.96058
1|AtomicNumber|Correlation|dr|16|32|0.96317
1|AtomicNumber|Correlation|dr|16|33|0.95714
1|AtomicNumber|Correlation|dr|16|34|0.9599
1|AtomicNumber|Correlation|dr|16|35|0.95732
1|AtomicNumber|Correlation|dr|16|36|0.96121
1|AtomicNumber|Correlation|dr|16|37|0.96115
1|AtomicNumber|Correlation|dr|16|38|0.96293
1|AtomicNumber|Correlation|dr|16|39|0.96274
1|AtomicNumber|Correlation|dr|16|40|0.96316
1|AtomicNumber|Correlation|dr|16|41|0.95491
1|AtomicNumber|Correlation|dr|16|42|0.95723
1|AtomicNumber|Correlation|dr|16|43|0.95578
1|AtomicNumber|Correlation|dr|16|44|0.95579
1|AtomicNumber|Correlation|dr|16|45|0.95827
1|AtomicNumber|Correlation|dr|16|46|0.96147
1|AtomicNumber|Correlation|dr|16|47|0.96445
1|AtomicNumber|Correlation|dr|16|48|0.96049
1|AtomicNumber|Correlation|dr|16|49|0.95692
1|AtomicNumber|Correlation|dr|16|50|0.95672
1|AtomicNumber|Correlation|dr|16|51|0.9597
1|AtomicNumber|Correlation|dr|16|52|0.95931
1|AtomicNumber|Correlation|dr|16|53|0.96021
1|AtomicNumber|Correlation|dr|16|54|0.96149
1|AtomicNumber|Correlation|dr|16|55|0.96072
1|AtomicNumber|Correlation|dr|16|56|0.96099
1|AtomicNumber|Correlation|dr|16|57|0.96487
1|AtomicNumber|Correlation|dr|16|58|0.95659
1|AtomicNumber|Correlation|dr|16|59|0.96523
1|AtomicNumber|Correlation|dr|16|60|0.9587
1|AtomicNumber|Correlation|dr|16|61|0.95942
1|AtomicNumber|Correlation|dr|16|62|0.95992
1|AtomicNumber|Correlation|dr|16|63|0.96608
1|AtomicNumber|Correlation|dr|16|64|0.96095
1|AtomicNumber|Correlation|dr|16|65|0.9581
1|AtomicNumber|Correlation|dr|16|66|0.95824
1|AtomicNumber|Correlation|dr|16|67|0.95646
1|AtomicNumber|Correlation|dr|16|68|0.9625
1|AtomicNumber|Correlation|dr|16|69|0.96787
1|AtomicNumber|Correlation|dr|16|70|0.95811
1|AtomicNumber|Correlation|dr|16|71|0.96087
1|AtomicNumber|Correlation|dr|16|72|0.96468
1|AtomicNumber|Correlation|dr|16|73|0.96096
1|AtomicNumber|Correlation|dr|16|74|0.96236
1|AtomicNumber|Correlation|dr|16|75|0.95731
1|AtomicNumber|Correlation|dr|16|76|0.96002
1|AtomicNumber|Correlation|dr|16|77|0.96106
1|AtomicNumber|Correlation|dr|16|78|0.96601
1|AtomicNumber|Correlation|dr|16|79|0.96414
1|AtomicNumber|Correlation|dr|16|80|0.96059
1|AtomicNumber|Correlation|dr|16|81|0.95896
1|AtomicNumber|Correlation|dr|16|82|0.96096
1|AtomicNumber|Correlation|dr|16|83|0.95908
1|AtomicNumber|Correlation|dr|16|84|0.95896
1|AtomicNumber|Correlation|dr|16|85|0.95878
1|AtomicNumber|Correlation|dr|16|86|0.95867
1|AtomicNumber|Correlation|dr|16|87|0.95634
1|AtomicNumber|Correlation|dr|16|88|0.9584
1|AtomicNumber|Correlation|dr|16|89|0.95955
1|AtomicNumber|Correlation|dr|16|90|0.96092
1|AtomicNumber|Correlation|dr|16|91|0.95862
1|AtomicNumber|Correlation|dr|16|92|0.95494
1|AtomicNumber|Correlation|dr|16|93|0.96087
1|AtomicNumber|Correlation|dr|16|94|0.96394
1|AtomicNumber|Correlation|dr|16|95|0.9613
1|AtomicNumber|Correlation|dr|16|96|0.96018
1|AtomicNumber|Correlation|dr|16|97|0.96105
1|AtomicNumber|Correlation|dr|16|98|0.9582
1|AtomicNumber|Correlation|dr|16|99|0.96135
1|AtomicNumber|Correlation|dr|16|100|0.95645
1|AtomicNumber|Correlation|dr|16|101|0.95959
1|AtomicNumber|Correlation|dr|16|102|0.96232
1|AtomicNumber|Correlation|dr|16|103|0.9594
1|AtomicNumber|Correlation|dr|16|104|0.96324
1|AtomicNumber|Correlation|dr|16|105|0.96597
1|AtomicNumber|Correlation|dr|16|106|0.95937
1|AtomicNumber|Correlation|dr|16|107|0.95978
1|AtomicNumber|Correlation|dr|16|108|0.9566
1|AtomicNumber|Correlation|dr|16|109|0.96476
1|AtomicNumber|Correlation|dr|16|110|0.96029
1|AtomicNumber|Correlation|dr|16|111|0.95949
1|AtomicNumber|Correlation|dr|16|112|0.96179
1|AtomicNumber|Correlation|dr|16|113|0.96334
1|AtomicNumber|Correlation|dr|16|114|0.96312
1|AtomicNumber|Correlation|dr|16|115|0.96338
1|AtomicNumber|Correlation|dr|16|116|0.95882
1|AtomicNumber|Correlation|dr|16|117|0.96214
1|AtomicNumber|Correlation|dr|16|118|0.95849
1|AtomicNumber|Correlation|dr|16|119|0.95556
1|AtomicNumber|Correlation|dr|16|120|0.96026
1|AtomicNumber|Correlation|dr|16|121|0.9576
1|AtomicNumber|Correlation|dr|16|122|0.96334
1|AtomicNumber|Correlation|dr|16|123|0.95745
1|AtomicNumber|Correlation|dr|16|124|0.95949
1|AtomicNumber|Correlation|dr|16|125|0.96413
1|AtomicNumber|Correlation|dr|16|126|0.95885
1|AtomicNumber|Correlation|dr|16|127|0.96032
1|AtomicNumber|Correlation|dr|16|128|0.95718
1|AtomicNumber|Correlation|dr|16|129|0.96047
1|AtomicNumber|Correlation|dr|16|130|0.96038
1|AtomicNumber|Correlation|dr|16|131|0.95887
1|AtomicNumber|Correlation|dr|16|132|0.96152
1|AtomicNumber|Correlation|dr|16|133|0.96033
1|AtomicNumber|Correlation|dr|16|134|0.96242
1|AtomicNumber|Correlation|dr|16|135|0.96115
1|AtomicNumber|Correlation|dr|16|136|0.95976
1|AtomicNumber|Correlation|dr|16|137|0.95794
1|AtomicNumber|Correlation|dr|16|138|0.96501
1|AtomicNumber|Correlation|dr|16|139|0.95531
1|AtomicNumber|Correlation|dr|16|140|0.96468
1|AtomicNumber|Correlation|dr|16|141|0.96155
1|AtomicNumber|Correlation|dr|16|142|0.95854
1|AtomicNumber|Correlation|dr|16|143|0.96185
1|AtomicNumber|Correlation|dr|16|144|0.96351
1|AtomicNumber|Correlation|dr|16|145|0.95751
1|AtomicNumber|Correlation|dr|16|146|0.95496
1|AtomicNumber|Correlation|dr|16|147|0.96069
1|AtomicNumber|Correlation|dr|16|148|0.95883
1|AtomicNumber|Correlation|dr|16|149|0.96048
1|AtomicNumber|Correlation|dr|16|150|0.95836
1|AtomicNumber|Correlation|dr|16|151|0.95902
1|AtomicNumber|Correlation|dr|16|152|0.96152
1|AtomicNumber|Correlation|dr|16|153|0.95616
1|AtomicNumber|Correlation|dr|16|154|0.96075
1|AtomicNumber|Correlation|dr|16|155|0.95668
1|AtomicNumber|Correlation|dr|16|156|0.96277
1|AtomicNumber|Correlation|dr|16|157|0.9603
1|AtomicNumber|Correlation|dr|16|158|0.96059
1|AtomicNumber|Correlation|dr|16|159|0.96104
1|AtomicNumber|Correlation|dr|16|160|0.95795
1|AtomicNumber|Correlation|dr|16|161|0.96098
1|AtomicNumber|Correlation|dr|16|162|0.96267
1|AtomicNumber|Correlation|dr|16|163|0.96055
1|AtomicNumber|Correlation|dr|16|164|0.95845
1|AtomicNumber|Correlation|dr|16|165|0.95991
1|AtomicNumber|Correlation|dr|16|166|0.96426
1|AtomicNumber|Correlation|dr|16|167|0.95685
1|AtomicNumber|Correlation|dr|16|168|0.95893
1|AtomicNumber|Correlation|dr|16|169|0.96501
1|AtomicNumber|Correlation|dr|16|170|0.96467
1|AtomicNumber|Correlation|dr|16|171|0.96481
1|AtomicNumber|Correlation|dr|16|172|0.95967
1|AtomicNumber|Correlation|dr|16|173|0.96665
1|AtomicNumber|Correlation|dr|16|174|0.95942
1|AtomicNumber|Correlation|dr|16|175|0.95733
1|AtomicNumber|Correlation|dr|16|176|0.96259
1|AtomicNumber|Correlation|dr|16|177|0.96184
1|AtomicNumber|Correlation|dr|16|178|0.96088
1|AtomicNumber|Correlation|dr|16|179|0.9572
1|AtomicNumber|Correlation|dr|16|180|0.95493
1|AtomicNumber|Correlation|dr|16|181|0.96104
1|AtomicNumber|Correlation|dr|16|182|0.96077
1|AtomicNumber|Correlation|dr|16|183|0.9626
1|AtomicNumber|Correlation|dr|16|184|0.96298
1|AtomicNumber|Correlation|dr|16|185|0.96213
1|AtomicNumber|Correlation|dr|16|186|0.95846
1|AtomicNumber|Correlation|dr|16|187|0.95894
1|AtomicNumber|Correlation|dr|16|188|0.95777
1|AtomicNumber|Correlation|dr|16|189|0.96095
1|AtomicNumber|Correlation|dr|16|190|0.96167
1|AtomicNumber|Correlation|dr|16|191|0.95853
1|AtomicNumber|Correlation|dr|16|192|0.96204
1|AtomicNumber|Correlation|dr|16|193|0.95852
1|AtomicNumber|Correlation|dr|16|194|0.95926
1|AtomicNumber|Correlation|dr|16|195|0.95621
1|AtomicNumber|Correlation|dr|16|196|0.96157
1|AtomicNumber|Correlation|dr|16|197|0.96306
1|AtomicNumber|Correlation|dr|16|198|0.96065
1|AtomicNumber|Correlation|dr|16|199|0.95442
1|AtomicNumber|Correlation|dr|16|200|0.95674
1|AtomicNumber|Correlation|dr|16|201|0.96302
1|AtomicNumber|Correlation|dr|16|202|0.9631
1|AtomicNumber|Correlation|dr|16|203|0.95991
1|AtomicNumber|Correlation|dr|16|204|0.95531
1|AtomicNumber|Correlation|dr|16|205|0.9574
1|AtomicNumber|Correlation|dr|16|206|0.95917
1|AtomicNumber|Correlation|dr|16|207|0.95435
1|AtomicNumber|Correlation|dr|16|208|0.96513
1|AtomicNumber|Correlation|dr|16|209|0.96181
1|AtomicNumber|Correlation|dr|16|210|0.95972
1|AtomicNumber|Correlation|dr|16|211|0.95762
1|AtomicNumber|Correlation|dr|16|212|0.95952
1|AtomicNumber|Correlation|dr|16|213|0.95724
1|AtomicNumber|Correlation|dr|16|214|0.96166
1|AtomicNumber|Correlation|dr|16|215|0.96396
1|AtomicNumber|Correlation|dr|16|216|0.95835
1|AtomicNumber|Correlation|dr|16|217|0.95933
1|AtomicNumber|Correlation|dr|16|218|0.96604
1|AtomicNumber|Correlation|dr|16|219|0.9612
1|AtomicNumber|Correlation|dr|16|220|0.95658
1|AtomicNumber|Correlation|dr|16|221|0.95746
1|AtomicNumber|Correlation|dr|16|222|0.95934
1|AtomicNumber|Correlation|dr|16|223|0.95593
1|AtomicNumber|Correlation|dr|16|224|0.96042
1|AtomicNumber|Correlation|dr|16|225|0.95853
1|AtomicNumber|Correlation|dr|16|226|0.96214
1|AtomicNumber|Correlation|dr|16|227|0.96399
1|AtomicNumber|Correlation|dr|16|228|0.95761
1|AtomicNumber|Correlation|dr|16|229|0.95929
1|AtomicNumber|Correlation|dr|16|230|0.96511
1|AtomicNumber|Correlation|dr|16|231|0.96109
1|AtomicNumber|Correlation|dr|16|232|0.95977
1|AtomicNumber|Correlation|dr|16|233|0.95982
1|AtomicNumber|Correlation|dr|16|234|0.96317
1|AtomicNumber|Correlation|dr|16|235|0.95695
1|AtomicNumber|Correlation|dr|16|236|0.95715
1|AtomicNumber|Correlation|dr|16|237|0.96077
1|AtomicNumber|Correlation|dr|16|238|0.95306
1|AtomicNumber|Correlation|dr|16|239|0.96209
1|AtomicNumber|Correlation|dr|16|240|0.95934
1|AtomicNumber|Correlation|dr|16|241|0.96491
1|AtomicNumber|Correlation|dr|16|242|0.96167
1|AtomicNumber|Correlation|dr|16|243|0.95961
1|AtomicNumber|Correlation|dr|16|244|0.96181
1|AtomicNumber|Correlation|dr|16|245|0.96306
1|AtomicNumber|Correlation|dr|16|246|0.96194
1|AtomicNumber|Correlation|dr|16|247|0.96742
1|AtomicNumber|Correlation|dr|16|248|0.95723
1|AtomicNumber|Correlation|dr|16|249|0.95545
1|AtomicNumber|Correlation|dr|16|250|0.96022
1|AtomicNumber|Correlation|dr|16|251|0.95829
1|AtomicNumber|Correlation|dr|16|252|0.95932
1|AtomicNumber|Correlation|dr|16|253|0.95523
1|AtomicNumber|Correlation|dr|16|254|0.95691
1|AtomicNumber|Correlation|dr|16|255|0.95978
1|AtomicNumber|Correlation|dr|16|256|0.96085
1|AtomicNumber|Correlation|dr|16|257|0.95887
1|AtomicNumber|Correlation|dr|16|258|0.95668
1|AtomicNumber|Correlation|dr|16|259|0.95752
1|AtomicNumber|Correlation|dr|16|260|0.9576
1|AtomicNumber|Correlation|dr|16|261|0.95876
1|AtomicNumber|Correlation|dr|16|262|0.96002
1|AtomicNumber|Correlation|dr|16|263|0.95774
1|AtomicNumber|Correlation|dr|16|264|0.9633
1|AtomicNumber|Correlation|dr|16|265|0.96085
1|AtomicNumber|Correlation|dr|16|266|0.95533
1|AtomicNumber|Correlation|dr|16|267|0.95981
1|AtomicNumber|Correlation|dr|16|268|0.95562
1|AtomicNumber|Correlation|dr|16|269|0.9617
1|AtomicNumber|Correlation|dr|16|270|0.96156
1|AtomicNumber|Correlation|dr|16|271|0.96144
1|AtomicNumber|Correlation|dr|16|272|0.95944
1|AtomicNumber|Correlation|dr|16|273|0.96045
1|AtomicNumber|Correlation|dr|16|274|0.95602
1|AtomicNumber|Correlation|dr|16|275|0.95918
1|AtomicNumber|Correlation|dr|16|276|0.96475
1|AtomicNumber|Correlation|dr|16|277|0.95682
1|AtomicNumber|Correlation|dr|16|278|0.96855
1|AtomicNumber|Correlation|dr|16|279|0.96053
1|AtomicNumber|Correlation|dr|16|280|0.95557
1|AtomicNumber|Correlation|dr|16|281|0.96268
1|AtomicNumber|Correlation|dr|16|282|0.96145
1|AtomicNumber|Correlation|dr|16|283|0.96084
1|AtomicNumber|Correlation|dr|16|284|0.96032
1|AtomicNumber|Correlation|dr|16|285|0.95993
1|AtomicNumber|Correlation|dr|16|286|0.96309
1|AtomicNumber|Correlation|dr|16|287|0.96148
1|AtomicNumber|Correlation|dr|16|288|0.96263
1|AtomicNumber|Correlation|dr|16|289|0.96012
1|AtomicNumber|Correlation|dr|16|290|0.96193
1|AtomicNumber|Correlation|dr|16|291|0.95548
1|AtomicNumber|Correlation|dr|16|292|0.9633
1|AtomicNumber|Correlation|dr|16|293|0.96092
1|AtomicNumber|Correlation|dr|16|294|0.95894
1|AtomicNumber|Correlation|dr|16|295|0.9617
1|AtomicNumber|Correlation|dr|16|296|0.95963
1|AtomicNumber|Correlation|dr|16|297|0.96521
1|AtomicNumber|Correlation|dr|16|298|0.95962
1|AtomicNumber|Correlation|dr|16|299|0.9669
1|AtomicNumber|Correlation|dr|16|300|0.95997
1|AtomicNumber|Correlation|dr|16|301|0.95891
1|AtomicNumber|Correlation|dr|16|302|0.95928
1|AtomicNumber|Correlation|dr|16|303|0.9536
1|AtomicNumber|Correlation|dr|16|304|0.9578
1|AtomicNumber|Correlation|dr|16|305|0.9606
1|AtomicNumber|Correlation|dr|16|306|0.96571
1|AtomicNumber|Correlation|dr|16|307|0.96223
1|AtomicNumber|Correlation|dr|16|308|0.96243
1|AtomicNumber|Correlation|dr|16|309|0.96573
1|AtomicNumber|Correlation|dr|16|310|0.95741
1|AtomicNumber|Correlation|dr|16|311|0.96228
1|AtomicNumber|Correlation|dr|16|312|0.96143
1|AtomicNumber|Correlation|dr|16|313|0.96115
1|AtomicNumber|Correlation|dr|16|314|0.96116
1|AtomicNumber|Correlation|dr|16|315|0.95532
1|AtomicNumber|Correlation|dr|16|316|0.96112
1|AtomicNumber|Correlation|dr|16|317|0.96138
1|AtomicNumber|Correlation|dr|16|318|0.95946
1|AtomicNumber|Correlation|dr|16|319|0.96053
1|AtomicNumber|Correlation|dr|16|320|0.95915
1|AtomicNumber|Correlation|dr|16|321|0.96254
1|AtomicNumber|Correlation|dr|16|322|0.96025
1|AtomicNumber|Correlation|dr|16|323|0.965
1|AtomicNumber|Correlation|dr|16|324|0.95627
1|AtomicNumber|Correlation|dr|16|325|0.95305
1|AtomicNumber|Correlation|dr|16|326|0.95599
1|AtomicNumber|Correlation|dr|16|327|0.95606
1|AtomicNumber|Correlation|dr|16|328|0.96221
1|AtomicNumber|Correlation|dr|16|329|0.96356
1|AtomicNumber|Correlation|dr|16|330|0.95894
1|AtomicNumber|Correlation|dr|16|331|0.95848
1|AtomicNumber|Correlation|dr|16|332|0.95661
1|AtomicNumber|Correlation|dr|16|333|0.95719
1|AtomicNumber|Correlation|dr|16|334|0.96563
1|AtomicNumber|Correlation|dr|16|335|0.96396
1|AtomicNumber|Correlation|dr|16|336|0.95309
1|AtomicNumber|Correlation|dr|16|337|0.95946
1|AtomicNumber|Correlation|dr|16|338|0.95584
1|AtomicNumber|Correlation|dr|16|339|0.9593
1|AtomicNumber|Correlation|dr|16|340|0.96251
1|AtomicNumber|Correlation|dr|16|341|0.96161
1|AtomicNumber|Correlation|dr|16|342|0.96444
1|AtomicNumber|Correlation|dr|16|343|0.96125
1|AtomicNumber|Correlation|dr|16|344|0.96174
1|AtomicNumber|Correlation|dr|16|345|0.96201
1|AtomicNumber|Correlation|dr|16|346|0.96196
1|AtomicNumber|Correlation|dr|16|347|0.95935
1|AtomicNumber|Correlation|dr|16|348|0.95619
1|AtomicNumber|Correlation|dr|16|349|0.96135
1|AtomicNumber|Correlation|dr|16|350|0.96263
1|AtomicNumber|Correlation|dr|16|351|0.96246
1|AtomicNumber|Correlation|dr|16|352|0.95552
1|AtomicNumber|Correlation|dr|16|353|0.95913
1|AtomicNumber|Correlation|dr|16|354|0.9586
1|AtomicNumber|Correlation|dr|16|355|0.95605
1|AtomicNumber|Correlation|dr|16|356|0.96116
1|AtomicNumber|Correlation|dr|16|357|0.95957
1|AtomicNumber|Correlation|dr|16|358|0.96335
1|AtomicNumber|Correlation|dr|16|359|0.95843
1|AtomicNumber|Correlation|dr|16|360|0.95534
1|AtomicNumber|Correlation|dr|16|361|0.95641
1|AtomicNumber|Correlation|dr|16|362|0.96226
1|AtomicNumber|Correlation|dr|16|363|0.96041
1|AtomicNumber|Correlation|dr|16|364|0.95777
1|AtomicNumber|Correlation|dr|16|365|0.96545
1|AtomicNumber|Correlation|dr|16|366|0.95872
1|AtomicNumber|Correlation|dr|16|367|0.96147
1|AtomicNumber|Correlation|dr|16|368|0.95607
1|AtomicNumber|Correlation|dr|16|369|0.95592
1|AtomicNumber|Correlation|dr|16|370|0.95381
1|AtomicNumber|Correlation|dr|16|371|0.95714
1|AtomicNumber|Correlation|dr|16|372|0.9638
1|AtomicNumber|Correlation|dr|16|373|0.96135
1|AtomicNumber|Correlation|dr|16|374|0.96142
1|AtomicNumber|Correlation|dr|16|375|0.96394
1|AtomicNumber|Correlation|dr|16|376|0.96317
1|AtomicNumber|Correlation|dr|16|377|0.95985
1|AtomicNumber|Correlation|dr|16|378|0.96177
1|AtomicNumber|Correlation|dr|16|379|0.96601
1|AtomicNumber|Correlation|dr|16|380|0.96028
1|AtomicNumber|Correlation|dr|16|381|0.96393
1|AtomicNumber|Correlation|dr|16|382|0.95652
1|AtomicNumber|Correlation|dr|16|383|0.9598
1|AtomicNumber|Correlation|dr|16|384|0.96386
