# Supplementary material for: On DNA numerical representations for genomic similarity computation
Source: PLoS One. 2017 Mar 21;12(3):e0173288. doi: 10.1371/journal.pone.0173288 (PMC5360225; doi:10.1371/journal.pone.0173288)
Supplement: S3 File — The datasets employed in this work. (ZIP) [file pone.0173288.s003.zip › datasets/syntheticalExperimentalScores/sequenceBase_1_transformation_AtomicNumber_metric_Correlation_type_ds_percentage_2.txt]

1|AtomicNumber|Correlation|dr|2|1|0.99393
1|AtomicNumber|Correlation|dr|2|2|0.99265
1|AtomicNumber|Correlation|dr|2|3|0.99192
1|AtomicNumber|Correlation|dr|2|4|0.99059
1|AtomicNumber|Correlation|dr|2|5|0.99156
1|AtomicNumber|Correlation|dr|2|6|0.99207
1|AtomicNumber|Correlation|dr|2|7|0.99246
1|AtomicNumber|Correlation|dr|2|8|0.99173
1|AtomicNumber|Correlation|dr|2|9|0.99069
1|AtomicNumber|Correlation|dr|2|10|0.99209
1|AtomicNumber|Correlation|dr|2|11|0.98988
1|AtomicNumber|Correlation|dr|2|12|0.99243
1|AtomicNumber|Correlation|dr|2|13|0.99144
1|AtomicNumber|Correlation|dr|2|14|0.99149
1|AtomicNumber|Correlation|dr|2|15|0.99297
1|AtomicNumber|Correlation|dr|2|16|0.99214
1|AtomicNumber|Correlation|dr|2|17|0.99188
1|AtomicNumber|Correlation|dr|2|18|0.99105
1|AtomicNumber|Correlation|dr|2|19|0.99154
1|AtomicNumber|Correlation|dr|2|20|0.99206
1|AtomicNumber|Correlation|dr|2|21|0.99151
1|AtomicNumber|Correlation|dr|2|22|0.99227
1|AtomicNumber|Correlation|dr|2|23|0.99271
1|AtomicNumber|Correlation|dr|2|24|0.99197
1|AtomicNumber|Correlation|dr|2|25|0.99086
1|AtomicNumber|Correlation|dr|2|26|0.99162
1|AtomicNumber|Correlation|dr|2|27|0.99159
1|AtomicNumber|Correlation|dr|2|28|0.99232
1|AtomicNumber|Correlation|dr|2|29|0.99001
1|AtomicNumber|Correlation|dr|2|30|0.99108
1|AtomicNumber|Correlation|dr|2|31|0.99139
1|AtomicNumber|Correlation|dr|2|32|0.99119
1|AtomicNumber|Correlation|dr|2|33|0.99053
1|AtomicNumber|Correlation|dr|2|34|0.99229
1|AtomicNumber|Correlation|dr|2|35|0.99121
1|AtomicNumber|Correlation|dr|2|36|0.99238
1|AtomicNumber|Correlation|dr|2|37|0.99205
1|AtomicNumber|Correlation|dr|2|38|0.99101
1|AtomicNumber|Correlation|dr|2|39|0.99436
1|AtomicNumber|Correlation|dr|2|40|0.99183
1|AtomicNumber|Correlation|dr|2|41|0.99261
1|AtomicNumber|Correlation|dr|2|42|0.99295
1|AtomicNumber|Correlation|dr|2|43|0.99252
1|AtomicNumber|Correlation|dr|2|44|0.99347
1|AtomicNumber|Correlation|dr|2|45|0.99172
1|AtomicNumber|Correlation|dr|2|46|0.99356
1|AtomicNumber|Correlation|dr|2|47|0.99231
1|AtomicNumber|Correlation|dr|2|48|0.99345
1|AtomicNumber|Correlation|dr|2|49|0.99172
1|AtomicNumber|Correlation|dr|2|50|0.99216
1|AtomicNumber|Correlation|dr|2|51|0.99034
1|AtomicNumber|Correlation|dr|2|52|0.99212
1|AtomicNumber|Correlation|dr|2|53|0.99272
1|AtomicNumber|Correlation|dr|2|54|0.99256
1|AtomicNumber|Correlation|dr|2|55|0.99126
1|AtomicNumber|Correlation|dr|2|56|0.99274
1|AtomicNumber|Correlation|dr|2|57|0.99267
1|AtomicNumber|Correlation|dr|2|58|0.99098
1|AtomicNumber|Correlation|dr|2|59|0.99079
1|AtomicNumber|Correlation|dr|2|60|0.99122
1|AtomicNumber|Correlation|dr|2|61|0.99214
1|AtomicNumber|Correlation|dr|2|62|0.99121
1|AtomicNumber|Correlation|dr|2|63|0.99317
1|AtomicNumber|Correlation|dr|2|64|0.99203
1|AtomicNumber|Correlation|dr|2|65|0.99077
1|AtomicNumber|Correlation|dr|2|66|0.99179
1|AtomicNumber|Correlation|dr|2|67|0.99183
1|AtomicNumber|Correlation|dr|2|68|0.99165
1|AtomicNumber|Correlation|dr|2|69|0.99253
1|AtomicNumber|Correlation|dr|2|70|0.99283
1|AtomicNumber|Correlation|dr|2|71|0.98993
1|AtomicNumber|Correlation|dr|2|72|0.99105
1|AtomicNumber|Correlation|dr|2|73|0.9911
1|AtomicNumber|Correlation|dr|2|74|0.99095
1|AtomicNumber|Correlation|dr|2|75|0.99195
1|AtomicNumber|Correlation|dr|2|76|0.99147
1|AtomicNumber|Correlation|dr|2|77|0.99156
1|AtomicNumber|Correlation|dr|2|78|0.9911
1|AtomicNumber|Correlation|dr|2|79|0.99219
1|AtomicNumber|Correlation|dr|2|80|0.99072
1|AtomicNumber|Correlation|dr|2|81|0.99267
1|AtomicNumber|Correlation|dr|2|82|0.9917
1|AtomicNumber|Correlation|dr|2|83|0.99226
1|AtomicNumber|Correlation|dr|2|84|0.99072
1|AtomicNumber|Correlation|dr|2|85|0.99147
1|AtomicNumber|Correlation|dr|2|86|0.99278
1|AtomicNumber|Correlation|dr|2|87|0.99124
1|AtomicNumber|Correlation|dr|2|88|0.99206
1|AtomicNumber|Correlation|dr|2|89|0.99
1|AtomicNumber|Correlation|dr|2|90|0.99255
1|AtomicNumber|Correlation|dr|2|91|0.99285
1|AtomicNumber|Correlation|dr|2|92|0.99055
1|AtomicNumber|Correlation|dr|2|93|0.99073
1|AtomicNumber|Correlation|dr|2|94|0.99133
1|AtomicNumber|Correlation|dr|2|95|0.99132
1|AtomicNumber|Correlation|dr|2|96|0.99179
1|AtomicNumber|Correlation|dr|2|97|0.99328
1|AtomicNumber|Correlation|dr|2|98|0.99223
1|AtomicNumber|Correlation|dr|2|99|0.98964
1|AtomicNumber|Correlation|dr|2|100|0.99144
1|AtomicNumber|Correlation|dr|2|101|0.99088
1|AtomicNumber|Correlation|dr|2|102|0.99078
1|AtomicNumber|Correlation|dr|2|103|0.9909
1|AtomicNumber|Correlation|dr|2|104|0.99068
1|AtomicNumber|Correlation|dr|2|105|0.9925
1|AtomicNumber|Correlation|dr|2|106|0.99157
1|AtomicNumber|Correlation|dr|2|107|0.99214
1|AtomicNumber|Correlation|dr|2|108|0.99163
1|AtomicNumber|Correlation|dr|2|109|0.99093
1|AtomicNumber|Correlation|dr|2|110|0.99267
1|AtomicNumber|Correlation|dr|2|111|0.99073
1|AtomicNumber|Correlation|dr|2|112|0.9899
1|AtomicNumber|Correlation|dr|2|113|0.99156
1|AtomicNumber|Correlation|dr|2|114|0.99265
1|AtomicNumber|Correlation|dr|2|115|0.99347
1|AtomicNumber|Correlation|dr|2|116|0.99299
1|AtomicNumber|Correlation|dr|2|117|0.99163
1|AtomicNumber|Correlation|dr|2|118|0.99235
1|AtomicNumber|Correlation|dr|2|119|0.99008
1|AtomicNumber|Correlation|dr|2|120|0.99095
1|AtomicNumber|Correlation|dr|2|121|0.99136
1|AtomicNumber|Correlation|dr|2|122|0.99298
1|AtomicNumber|Correlation|dr|2|123|0.99189
1|AtomicNumber|Correlation|dr|2|124|0.9914
1|AtomicNumber|Correlation|dr|2|125|0.99264
1|AtomicNumber|Correlation|dr|2|126|0.99114
1|AtomicNumber|Correlation|dr|2|127|0.99234
1|AtomicNumber|Correlation|dr|2|128|0.99075
1|AtomicNumber|Correlation|dr|2|129|0.99284
1|AtomicNumber|Correlation|dr|2|130|0.99334
1|AtomicNumber|Correlation|dr|2|131|0.99243
1|AtomicNumber|Correlation|dr|2|132|0.99188
1|AtomicNumber|Correlation|dr|2|133|0.99214
1|AtomicNumber|Correlation|dr|2|134|0.99165
1|AtomicNumber|Correlation|dr|2|135|0.99046
1|AtomicNumber|Correlation|dr|2|136|0.99392
1|AtomicNumber|Correlation|dr|2|137|0.99282
1|AtomicNumber|Correlation|dr|2|138|0.99129
1|AtomicNumber|Correlation|dr|2|139|0.99133
1|AtomicNumber|Correlation|dr|2|140|0.99348
1|AtomicNumber|Correlation|dr|2|141|0.9926
1|AtomicNumber|Correlation|dr|2|142|0.99246
1|AtomicNumber|Correlation|dr|2|143|0.99278
1|AtomicNumber|Correlation|dr|2|144|0.99227
1|AtomicNumber|Correlation|dr|2|145|0.99252
1|AtomicNumber|Correlation|dr|2|146|0.99132
1|AtomicNumber|Correlation|dr|2|147|0.99118
1|AtomicNumber|Correlation|dr|2|148|0.99224
1|AtomicNumber|Correlation|dr|2|149|0.99282
1|AtomicNumber|Correlation|dr|2|150|0.99159
1|AtomicNumber|Correlation|dr|2|151|0.99098
1|AtomicNumber|Correlation|dr|2|152|0.99123
1|AtomicNumber|Correlation|dr|2|153|0.99273
1|AtomicNumber|Correlation|dr|2|154|0.99156
1|AtomicNumber|Correlation|dr|2|155|0.992
1|AtomicNumber|Correlation|dr|2|156|0.99217
1|AtomicNumber|Correlation|dr|2|157|0.99222
1|AtomicNumber|Correlation|dr|2|158|0.99338
1|AtomicNumber|Correlation|dr|2|159|0.99132
1|AtomicNumber|Correlation|dr|2|160|0.99189
1|AtomicNumber|Correlation|dr|2|161|0.99145
1|AtomicNumber|Correlation|dr|2|162|0.99099
1|AtomicNumber|Correlation|dr|2|163|0.9926
1|AtomicNumber|Correlation|dr|2|164|0.99204
1|AtomicNumber|Correlation|dr|2|165|0.99297
1|AtomicNumber|Correlation|dr|2|166|0.99134
1|AtomicNumber|Correlation|dr|2|167|0.99287
1|AtomicNumber|Correlation|dr|2|168|0.99235
1|AtomicNumber|Correlation|dr|2|169|0.99208
1|AtomicNumber|Correlation|dr|2|170|0.99195
1|AtomicNumber|Correlation|dr|2|171|0.99172
1|AtomicNumber|Correlation|dr|2|172|0.99177
1|AtomicNumber|Correlation|dr|2|173|0.9909
1|AtomicNumber|Correlation|dr|2|174|0.99275
1|AtomicNumber|Correlation|dr|2|175|0.99338
1|AtomicNumber|Correlation|dr|2|176|0.99242
1|AtomicNumber|Correlation|dr|2|177|0.99281
1|AtomicNumber|Correlation|dr|2|178|0.99085
1|AtomicNumber|Correlation|dr|2|179|0.99219
1|AtomicNumber|Correlation|dr|2|180|0.9912
1|AtomicNumber|Correlation|dr|2|181|0.99075
1|AtomicNumber|Correlation|dr|2|182|0.99023
1|AtomicNumber|Correlation|dr|2|183|0.99174
1|AtomicNumber|Correlation|dr|2|184|0.99104
1|AtomicNumber|Correlation|dr|2|185|0.98935
1|AtomicNumber|Correlation|dr|2|186|0.99281
1|AtomicNumber|Correlation|dr|2|187|0.99046
1|AtomicNumber|Correlation|dr|2|188|0.99127
1|AtomicNumber|Correlation|dr|2|189|0.99202
1|AtomicNumber|Correlation|dr|2|190|0.99339
1|AtomicNumber|Correlation|dr|2|191|0.99142
1|AtomicNumber|Correlation|dr|2|192|0.9895
1|AtomicNumber|Correlation|dr|2|193|0.99325
1|AtomicNumber|Correlation|dr|2|194|0.99272
1|AtomicNumber|Correlation|dr|2|195|0.99038
1|AtomicNumber|Correlation|dr|2|196|0.99099
1|AtomicNumber|Correlation|dr|2|197|0.99332
1|AtomicNumber|Correlation|dr|2|198|0.99215
1|AtomicNumber|Correlation|dr|2|199|0.99241
1|AtomicNumber|Correlation|dr|2|200|0.99297
1|AtomicNumber|Correlation|dr|2|201|0.99285
1|AtomicNumber|Correlation|dr|2|202|0.99065
1|AtomicNumber|Correlation|dr|2|203|0.99159
1|AtomicNumber|Correlation|dr|2|204|0.99022
1|AtomicNumber|Correlation|dr|2|205|0.99108
1|AtomicNumber|Correlation|dr|2|206|0.99208
1|AtomicNumber|Correlation|dr|2|207|0.99389
1|AtomicNumber|Correlation|dr|2|208|0.99004
1|AtomicNumber|Correlation|dr|2|209|0.99202
1|AtomicNumber|Correlation|dr|2|210|0.99249
1|AtomicNumber|Correlation|dr|2|211|0.99132
1|AtomicNumber|Correlation|dr|2|212|0.99221
1|AtomicNumber|Correlation|dr|2|213|0.99461
1|AtomicNumber|Correlation|dr|2|214|0.9934
1|AtomicNumber|Correlation|dr|2|215|0.99198
1|AtomicNumber|Correlation|dr|2|216|0.99095
1|AtomicNumber|Correlation|dr|2|217|0.99344
1|AtomicNumber|Correlation|dr|2|218|0.99265
1|AtomicNumber|Correlation|dr|2|219|0.99133
1|AtomicNumber|Correlation|dr|2|220|0.99107
1|AtomicNumber|Correlation|dr|2|221|0.99156
1|AtomicNumber|Correlation|dr|2|222|0.99073
1|AtomicNumber|Correlation|dr|2|223|0.99075
1|AtomicNumber|Correlation|dr|2|224|0.99335
1|AtomicNumber|Correlation|dr|2|225|0.99198
1|AtomicNumber|Correlation|dr|2|226|0.99217
1|AtomicNumber|Correlation|dr|2|227|0.9923
1|AtomicNumber|Correlation|dr|2|228|0.99069
1|AtomicNumber|Correlation|dr|2|229|0.99148
1|AtomicNumber|Correlation|dr|2|230|0.99207
1|AtomicNumber|Correlation|dr|2|231|0.99388
1|AtomicNumber|Correlation|dr|2|232|0.99148
1|AtomicNumber|Correlation|dr|2|233|0.99204
1|AtomicNumber|Correlation|dr|2|234|0.99168
1|AtomicNumber|Correlation|dr|2|235|0.98974
1|AtomicNumber|Correlation|dr|2|236|0.99355
1|AtomicNumber|Correlation|dr|2|237|0.99134
1|AtomicNumber|Correlation|dr|2|238|0.9918
1|AtomicNumber|Correlation|dr|2|239|0.99344
1|AtomicNumber|Correlation|dr|2|240|0.99126
1|AtomicNumber|Correlation|dr|2|241|0.99156
1|AtomicNumber|Correlation|dr|2|242|0.99305
1|AtomicNumber|Correlation|dr|2|243|0.99193
1|AtomicNumber|Correlation|dr|2|244|0.9909
1|AtomicNumber|Correlation|dr|2|245|0.99199
1|AtomicNumber|Correlation|dr|2|246|0.99154
1|AtomicNumber|Correlation|dr|2|247|0.99358
1|AtomicNumber|Correlation|dr|2|248|0.99116
1|AtomicNumber|Correlation|dr|2|249|0.99139
1|AtomicNumber|Correlation|dr|2|250|0.991
1|AtomicNumber|Correlation|dr|2|251|0.9916
1|AtomicNumber|Correlation|dr|2|252|0.99047
1|AtomicNumber|Correlation|dr|2|253|0.98957
1|AtomicNumber|Correlation|dr|2|254|0.99089
1|AtomicNumber|Correlation|dr|2|255|0.993
1|AtomicNumber|Correlation|dr|2|256|0.99274
1|AtomicNumber|Correlation|dr|2|257|0.99265
1|AtomicNumber|Correlation|dr|2|258|0.99234
1|AtomicNumber|Correlation|dr|2|259|0.9925
1|AtomicNumber|Correlation|dr|2|260|0.99035
1|AtomicNumber|Correlation|dr|2|261|0.99174
1|AtomicNumber|Correlation|dr|2|262|0.99239
1|AtomicNumber|Correlation|dr|2|263|0.99307
1|AtomicNumber|Correlation|dr|2|264|0.99142
1|AtomicNumber|Correlation|dr|2|265|0.9911
1|AtomicNumber|Correlation|dr|2|266|0.9916
1|AtomicNumber|Correlation|dr|2|267|0.99354
1|AtomicNumber|Correlation|dr|2|268|0.99089
1|AtomicNumber|Correlation|dr|2|269|0.98963
1|AtomicNumber|Correlation|dr|2|270|0.99115
1|AtomicNumber|Correlation|dr|2|271|0.99244
1|AtomicNumber|Correlation|dr|2|272|0.99096
1|AtomicNumber|Correlation|dr|2|273|0.99216
1|AtomicNumber|Correlation|dr|2|274|0.99084
1|AtomicNumber|Correlation|dr|2|275|0.99102
1|AtomicNumber|Correlation|dr|2|276|0.99259
1|AtomicNumber|Correlation|dr|2|277|0.99489
1|AtomicNumber|Correlation|dr|2|278|0.99349
1|AtomicNumber|Correlation|dr|2|279|0.99136
1|AtomicNumber|Correlation|dr|2|280|0.99104
1|AtomicNumber|Correlation|dr|2|281|0.9912
1|AtomicNumber|Correlation|dr|2|282|0.99143
1|AtomicNumber|Correlation|dr|2|283|0.99234
1|AtomicNumber|Correlation|dr|2|284|0.99255
1|AtomicNumber|Correlation|dr|2|285|0.99031
1|AtomicNumber|Correlation|dr|2|286|0.99335
1|AtomicNumber|Correlation|dr|2|287|0.98998
1|AtomicNumber|Correlation|dr|2|288|0.99148
1|AtomicNumber|Correlation|dr|2|289|0.99161
1|AtomicNumber|Correlation|dr|2|290|0.99398
1|AtomicNumber|Correlation|dr|2|291|0.9924
1|AtomicNumber|Correlation|dr|2|292|0.99107
1|AtomicNumber|Correlation|dr|2|293|0.99181
1|AtomicNumber|Correlation|dr|2|294|0.99269
1|AtomicNumber|Correlation|dr|2|295|0.99141
1|AtomicNumber|Correlation|dr|2|296|0.9909
1|AtomicNumber|Correlation|dr|2|297|0.98984
1|AtomicNumber|Correlation|dr|2|298|0.99179
1|AtomicNumber|Correlation|dr|2|299|0.99232
1|AtomicNumber|Correlation|dr|2|300|0.99063
1|AtomicNumber|Correlation|dr|2|301|0.99446
1|AtomicNumber|Correlation|dr|2|302|0.99163
1|AtomicNumber|Correlation|dr|2|303|0.99149
1|AtomicNumber|Correlation|dr|2|304|0.99237
1|AtomicNumber|Correlation|dr|2|305|0.99096
1|AtomicNumber|Correlation|dr|2|306|0.99149
1|AtomicNumber|Correlation|dr|2|307|0.99185
1|AtomicNumber|Correlation|dr|2|308|0.9921
1|AtomicNumber|Correlation|dr|2|309|0.99125
1|AtomicNumber|Correlation|dr|2|310|0.99202
1|AtomicNumber|Correlation|dr|2|311|0.99042
1|AtomicNumber|Correlation|dr|2|312|0.99146
1|AtomicNumber|Correlation|dr|2|313|0.99098
1|AtomicNumber|Correlation|dr|2|314|0.99195
1|AtomicNumber|Correlation|dr|2|315|0.99323
1|AtomicNumber|Correlation|dr|2|316|0.99073
1|AtomicNumber|Correlation|dr|2|317|0.99154
1|AtomicNumber|Correlation|dr|2|318|0.99116
1|AtomicNumber|Correlation|dr|2|319|0.99266
1|AtomicNumber|Correlation|dr|2|320|0.9914
1|AtomicNumber|Correlation|dr|2|321|0.99178
1|AtomicNumber|Correlation|dr|2|322|0.99186
1|AtomicNumber|Correlation|dr|2|323|0.99292
1|AtomicNumber|Correlation|dr|2|324|0.99124
1|AtomicNumber|Correlation|dr|2|325|0.98983
1|AtomicNumber|Correlation|dr|2|326|0.9941
1|AtomicNumber|Correlation|dr|2|327|0.99138
1|AtomicNumber|Correlation|dr|2|328|0.99132
1|AtomicNumber|Correlation|dr|2|329|0.98963
1|AtomicNumber|Correlation|dr|2|330|0.99246
1|AtomicNumber|Correlation|dr|2|331|0.99186
1|AtomicNumber|Correlation|dr|2|332|0.99182
1|AtomicNumber|Correlation|dr|2|333|0.99184
1|AtomicNumber|Correlation|dr|2|334|0.99228
1|AtomicNumber|Correlation|dr|2|335|0.99125
1|AtomicNumber|Correlation|dr|2|336|0.99208
1|AtomicNumber|Correlation|dr|2|337|0.99128
1|AtomicNumber|Correlation|dr|2|338|0.99289
1|AtomicNumber|Correlation|dr|2|339|0.99312
1|AtomicNumber|Correlation|dr|2|340|0.99206
1|AtomicNumber|Correlation|dr|2|341|0.99281
1|AtomicNumber|Correlation|dr|2|342|0.99241
1|AtomicNumber|Correlation|dr|2|343|0.99207
1|AtomicNumber|Correlation|dr|2|344|0.99013
1|AtomicNumber|Correlation|dr|2|345|0.99122
1|AtomicNumber|Correlation|dr|2|346|0.99175
1|AtomicNumber|Correlation|dr|2|347|0.99206
1|AtomicNumber|Correlation|dr|2|348|0.9909
1|AtomicNumber|Correlation|dr|2|349|0.99286
1|AtomicNumber|Correlation|dr|2|350|0.99219
1|AtomicNumber|Correlation|dr|2|351|0.99168
1|AtomicNumber|Correlation|dr|2|352|0.99156
1|AtomicNumber|Correlation|dr|2|353|0.99119
1|AtomicNumber|Correlation|dr|2|354|0.99293
1|AtomicNumber|Correlation|dr|2|355|0.99243
1|AtomicNumber|Correlation|dr|2|356|0.99376
1|AtomicNumber|Correlation|dr|2|357|0.99107
1|AtomicNumber|Correlation|dr|2|358|0.99053
1|AtomicNumber|Correlation|dr|2|359|0.99027
1|AtomicNumber|Correlation|dr|2|360|0.99403
1|AtomicNumber|Correlation|dr|2|361|0.99282
1|AtomicNumber|Correlation|dr|2|362|0.99241
1|AtomicNumber|Correlation|dr|2|363|0.9916
1|AtomicNumber|Correlation|dr|2|364|0.99152
1|AtomicNumber|Correlation|dr|2|365|0.99401
1|AtomicNumber|Correlation|dr|2|366|0.992
1|AtomicNumber|Correlation|dr|2|367|0.99214
1|AtomicNumber|Correlation|dr|2|368|0.99273
1|AtomicNumber|Correlation|dr|2|369|0.99129
1|AtomicNumber|Correlation|dr|2|370|0.99039
1|AtomicNumber|Correlation|dr|2|371|0.99396
1|AtomicNumber|Correlation|dr|2|372|0.99175
1|AtomicNumber|Correlation|dr|2|373|0.99075
1|AtomicNumber|Correlation|dr|2|374|0.99208
1|AtomicNumber|Correlation|dr|2|375|0.9918
1|AtomicNumber|Correlation|dr|2|376|0.99122
1|AtomicNumber|Correlation|dr|2|377|0.99286
1|AtomicNumber|Correlation|dr|2|378|0.99059
1|AtomicNumber|Correlation|dr|2|379|0.99265
1|AtomicNumber|Correlation|dr|2|380|0.992
1|AtomicNumber|Correlation|dr|2|381|0.99204
1|AtomicNumber|Correlation|dr|2|382|0.9913
1|AtomicNumber|Correlation|dr|2|383|0.99319
1|AtomicNumber|Correlation|dr|2|384|0.99333
