# Supplementary material for: On DNA numerical representations for genomic similarity computation
Source: PLoS One. 2017 Mar 21;12(3):e0173288. doi: 10.1371/journal.pone.0173288 (PMC5360225; doi:10.1371/journal.pone.0173288)
Supplement: S3 File — The datasets employed in this work. (ZIP) [file pone.0173288.s003.zip › datasets/syntheticalExperimentalScores/sequenceBase_1_transformation_AtomicNumber_metric_Correlation_type_ds_percentage_32.txt]

1|AtomicNumber|Correlation|dr|32|1|0.92558
1|AtomicNumber|Correlation|dr|32|2|0.91693
1|AtomicNumber|Correlation|dr|32|3|0.92514
1|AtomicNumber|Correlation|dr|32|4|0.92537
1|AtomicNumber|Correlation|dr|32|5|0.92434
1|AtomicNumber|Correlation|dr|32|6|0.91995
1|AtomicNumber|Correlation|dr|32|7|0.92492
1|AtomicNumber|Correlation|dr|32|8|0.92733
1|AtomicNumber|Correlation|dr|32|9|0.92865
1|AtomicNumber|Correlation|dr|32|10|0.92671
1|AtomicNumber|Correlation|dr|32|11|0.92513
1|AtomicNumber|Correlation|dr|32|12|0.93012
1|AtomicNumber|Correlation|dr|32|13|0.92864
1|AtomicNumber|Correlation|dr|32|14|0.9247
1|AtomicNumber|Correlation|dr|32|15|0.92568
1|AtomicNumber|Correlation|dr|32|16|0.92529
1|AtomicNumber|Correlation|dr|32|17|0.91546
1|AtomicNumber|Correlation|dr|32|18|0.92229
1|AtomicNumber|Correlation|dr|32|19|0.92441
1|AtomicNumber|Correlation|dr|32|20|0.90908
1|AtomicNumber|Correlation|dr|32|21|0.92041
1|AtomicNumber|Correlation|dr|32|22|0.92521
1|AtomicNumber|Correlation|dr|32|23|0.91684
1|AtomicNumber|Correlation|dr|32|24|0.92467
1|AtomicNumber|Correlation|dr|32|25|0.92807
1|AtomicNumber|Correlation|dr|32|26|0.9253
1|AtomicNumber|Correlation|dr|32|27|0.92987
1|AtomicNumber|Correlation|dr|32|28|0.92807
1|AtomicNumber|Correlation|dr|32|29|0.92513
1|AtomicNumber|Correlation|dr|32|30|0.92541
1|AtomicNumber|Correlation|dr|32|31|0.92349
1|AtomicNumber|Correlation|dr|32|32|0.9246
1|AtomicNumber|Correlation|dr|32|33|0.91298
1|AtomicNumber|Correlation|dr|32|34|0.92003
1|AtomicNumber|Correlation|dr|32|35|0.93132
1|AtomicNumber|Correlation|dr|32|36|0.91786
1|AtomicNumber|Correlation|dr|32|37|0.92348
1|AtomicNumber|Correlation|dr|32|38|0.91688
1|AtomicNumber|Correlation|dr|32|39|0.9278
1|AtomicNumber|Correlation|dr|32|40|0.91942
1|AtomicNumber|Correlation|dr|32|41|0.92038
1|AtomicNumber|Correlation|dr|32|42|0.92736
1|AtomicNumber|Correlation|dr|32|43|0.92228
1|AtomicNumber|Correlation|dr|32|44|0.92331
1|AtomicNumber|Correlation|dr|32|45|0.91933
1|AtomicNumber|Correlation|dr|32|46|0.92393
1|AtomicNumber|Correlation|dr|32|47|0.92208
1|AtomicNumber|Correlation|dr|32|48|0.92195
1|AtomicNumber|Correlation|dr|32|49|0.922
1|AtomicNumber|Correlation|dr|32|50|0.92686
1|AtomicNumber|Correlation|dr|32|51|0.91932
1|AtomicNumber|Correlation|dr|32|52|0.92603
1|AtomicNumber|Correlation|dr|32|53|0.91414
1|AtomicNumber|Correlation|dr|32|54|0.92267
1|AtomicNumber|Correlation|dr|32|55|0.92185
1|AtomicNumber|Correlation|dr|32|56|0.92315
1|AtomicNumber|Correlation|dr|32|57|0.93213
1|AtomicNumber|Correlation|dr|32|58|0.91866
1|AtomicNumber|Correlation|dr|32|59|0.92396
1|AtomicNumber|Correlation|dr|32|60|0.92198
1|AtomicNumber|Correlation|dr|32|61|0.92205
1|AtomicNumber|Correlation|dr|32|62|0.9226
1|AtomicNumber|Correlation|dr|32|63|0.92935
1|AtomicNumber|Correlation|dr|32|64|0.91989
1|AtomicNumber|Correlation|dr|32|65|0.923
1|AtomicNumber|Correlation|dr|32|66|0.92109
1|AtomicNumber|Correlation|dr|32|67|0.91425
1|AtomicNumber|Correlation|dr|32|68|0.93058
1|AtomicNumber|Correlation|dr|32|69|0.91905
1|AtomicNumber|Correlation|dr|32|70|0.92688
1|AtomicNumber|Correlation|dr|32|71|0.9173
1|AtomicNumber|Correlation|dr|32|72|0.9261
1|AtomicNumber|Correlation|dr|32|73|0.92031
1|AtomicNumber|Correlation|dr|32|74|0.92899
1|AtomicNumber|Correlation|dr|32|75|0.9232
1|AtomicNumber|Correlation|dr|32|76|0.92521
1|AtomicNumber|Correlation|dr|32|77|0.92586
1|AtomicNumber|Correlation|dr|32|78|0.91924
1|AtomicNumber|Correlation|dr|32|79|0.91944
1|AtomicNumber|Correlation|dr|32|80|0.92559
1|AtomicNumber|Correlation|dr|32|81|0.92246
1|AtomicNumber|Correlation|dr|32|82|0.92872
1|AtomicNumber|Correlation|dr|32|83|0.91534
1|AtomicNumber|Correlation|dr|32|84|0.92248
1|AtomicNumber|Correlation|dr|32|85|0.92378
1|AtomicNumber|Correlation|dr|32|86|0.92678
1|AtomicNumber|Correlation|dr|32|87|0.91981
1|AtomicNumber|Correlation|dr|32|88|0.92184
1|AtomicNumber|Correlation|dr|32|89|0.92766
1|AtomicNumber|Correlation|dr|32|90|0.9282
1|AtomicNumber|Correlation|dr|32|91|0.91429
1|AtomicNumber|Correlation|dr|32|92|0.93397
1|AtomicNumber|Correlation|dr|32|93|0.9244
1|AtomicNumber|Correlation|dr|32|94|0.91452
1|AtomicNumber|Correlation|dr|32|95|0.92332
1|AtomicNumber|Correlation|dr|32|96|0.93268
1|AtomicNumber|Correlation|dr|32|97|0.91734
1|AtomicNumber|Correlation|dr|32|98|0.92486
1|AtomicNumber|Correlation|dr|32|99|0.92265
1|AtomicNumber|Correlation|dr|32|100|0.91921
1|AtomicNumber|Correlation|dr|32|101|0.92324
1|AtomicNumber|Correlation|dr|32|102|0.92087
1|AtomicNumber|Correlation|dr|32|103|0.93075
1|AtomicNumber|Correlation|dr|32|104|0.92886
1|AtomicNumber|Correlation|dr|32|105|0.92809
1|AtomicNumber|Correlation|dr|32|106|0.92483
1|AtomicNumber|Correlation|dr|32|107|0.92259
1|AtomicNumber|Correlation|dr|32|108|0.92075
1|AtomicNumber|Correlation|dr|32|109|0.92125
1|AtomicNumber|Correlation|dr|32|110|0.92414
1|AtomicNumber|Correlation|dr|32|111|0.9199
1|AtomicNumber|Correlation|dr|32|112|0.93297
1|AtomicNumber|Correlation|dr|32|113|0.92572
1|AtomicNumber|Correlation|dr|32|114|0.91985
1|AtomicNumber|Correlation|dr|32|115|0.92361
1|AtomicNumber|Correlation|dr|32|116|0.9248
1|AtomicNumber|Correlation|dr|32|117|0.92731
1|AtomicNumber|Correlation|dr|32|118|0.91782
1|AtomicNumber|Correlation|dr|32|119|0.92809
1|AtomicNumber|Correlation|dr|32|120|0.92135
1|AtomicNumber|Correlation|dr|32|121|0.92461
1|AtomicNumber|Correlation|dr|32|122|0.92269
1|AtomicNumber|Correlation|dr|32|123|0.92025
1|AtomicNumber|Correlation|dr|32|124|0.91415
1|AtomicNumber|Correlation|dr|32|125|0.92302
1|AtomicNumber|Correlation|dr|32|126|0.92268
1|AtomicNumber|Correlation|dr|32|127|0.91541
1|AtomicNumber|Correlation|dr|32|128|0.91379
1|AtomicNumber|Correlation|dr|32|129|0.9245
1|AtomicNumber|Correlation|dr|32|130|0.91741
1|AtomicNumber|Correlation|dr|32|131|0.91589
1|AtomicNumber|Correlation|dr|32|132|0.9171
1|AtomicNumber|Correlation|dr|32|133|0.92127
1|AtomicNumber|Correlation|dr|32|134|0.9275
1|AtomicNumber|Correlation|dr|32|135|0.91736
1|AtomicNumber|Correlation|dr|32|136|0.92722
1|AtomicNumber|Correlation|dr|32|137|0.92426
1|AtomicNumber|Correlation|dr|32|138|0.92104
1|AtomicNumber|Correlation|dr|32|139|0.92049
1|AtomicNumber|Correlation|dr|32|140|0.91988
1|AtomicNumber|Correlation|dr|32|141|0.92618
1|AtomicNumber|Correlation|dr|32|142|0.91994
1|AtomicNumber|Correlation|dr|32|143|0.91989
1|AtomicNumber|Correlation|dr|32|144|0.91532
1|AtomicNumber|Correlation|dr|32|145|0.92333
1|AtomicNumber|Correlation|dr|32|146|0.92053
1|AtomicNumber|Correlation|dr|32|147|0.91237
1|AtomicNumber|Correlation|dr|32|148|0.92049
1|AtomicNumber|Correlation|dr|32|149|0.92352
1|AtomicNumber|Correlation|dr|32|150|0.92706
1|AtomicNumber|Correlation|dr|32|151|0.92865
1|AtomicNumber|Correlation|dr|32|152|0.92229
1|AtomicNumber|Correlation|dr|32|153|0.92052
1|AtomicNumber|Correlation|dr|32|154|0.92795
1|AtomicNumber|Correlation|dr|32|155|0.91919
1|AtomicNumber|Correlation|dr|32|156|0.91257
1|AtomicNumber|Correlation|dr|32|157|0.92504
1|AtomicNumber|Correlation|dr|32|158|0.92916
1|AtomicNumber|Correlation|dr|32|159|0.91344
1|AtomicNumber|Correlation|dr|32|160|0.91343
1|AtomicNumber|Correlation|dr|32|161|0.9211
1|AtomicNumber|Correlation|dr|32|162|0.92068
1|AtomicNumber|Correlation|dr|32|163|0.92945
1|AtomicNumber|Correlation|dr|32|164|0.92644
1|AtomicNumber|Correlation|dr|32|165|0.92129
1|AtomicNumber|Correlation|dr|32|166|0.92076
1|AtomicNumber|Correlation|dr|32|167|0.92442
1|AtomicNumber|Correlation|dr|32|168|0.92591
1|AtomicNumber|Correlation|dr|32|169|0.92908
1|AtomicNumber|Correlation|dr|32|170|0.92298
1|AtomicNumber|Correlation|dr|32|171|0.92599
1|AtomicNumber|Correlation|dr|32|172|0.92123
1|AtomicNumber|Correlation|dr|32|173|0.92954
1|AtomicNumber|Correlation|dr|32|174|0.92635
1|AtomicNumber|Correlation|dr|32|175|0.92522
1|AtomicNumber|Correlation|dr|32|176|0.92031
1|AtomicNumber|Correlation|dr|32|177|0.92227
1|AtomicNumber|Correlation|dr|32|178|0.9321
1|AtomicNumber|Correlation|dr|32|179|0.92486
1|AtomicNumber|Correlation|dr|32|180|0.9222
1|AtomicNumber|Correlation|dr|32|181|0.92576
1|AtomicNumber|Correlation|dr|32|182|0.91658
1|AtomicNumber|Correlation|dr|32|183|0.92286
1|AtomicNumber|Correlation|dr|32|184|0.92631
1|AtomicNumber|Correlation|dr|32|185|0.92358
1|AtomicNumber|Correlation|dr|32|186|0.92735
1|AtomicNumber|Correlation|dr|32|187|0.91932
1|AtomicNumber|Correlation|dr|32|188|0.92107
1|AtomicNumber|Correlation|dr|32|189|0.9171
1|AtomicNumber|Correlation|dr|32|190|0.92798
1|AtomicNumber|Correlation|dr|32|191|0.91942
1|AtomicNumber|Correlation|dr|32|192|0.91534
1|AtomicNumber|Correlation|dr|32|193|0.9219
1|AtomicNumber|Correlation|dr|32|194|0.9235
1|AtomicNumber|Correlation|dr|32|195|0.92588
1|AtomicNumber|Correlation|dr|32|196|0.91676
1|AtomicNumber|Correlation|dr|32|197|0.92452
1|AtomicNumber|Correlation|dr|32|198|0.92694
1|AtomicNumber|Correlation|dr|32|199|0.92697
1|AtomicNumber|Correlation|dr|32|200|0.92137
1|AtomicNumber|Correlation|dr|32|201|0.915
1|AtomicNumber|Correlation|dr|32|202|0.9209
1|AtomicNumber|Correlation|dr|32|203|0.92097
1|AtomicNumber|Correlation|dr|32|204|0.92377
1|AtomicNumber|Correlation|dr|32|205|0.92954
1|AtomicNumber|Correlation|dr|32|206|0.9135
1|AtomicNumber|Correlation|dr|32|207|0.92158
1|AtomicNumber|Correlation|dr|32|208|0.92801
1|AtomicNumber|Correlation|dr|32|209|0.91481
1|AtomicNumber|Correlation|dr|32|210|0.91597
1|AtomicNumber|Correlation|dr|32|211|0.92985
1|AtomicNumber|Correlation|dr|32|212|0.92875
1|AtomicNumber|Correlation|dr|32|213|0.92031
1|AtomicNumber|Correlation|dr|32|214|0.93139
1|AtomicNumber|Correlation|dr|32|215|0.91921
1|AtomicNumber|Correlation|dr|32|216|0.92143
1|AtomicNumber|Correlation|dr|32|217|0.92697
1|AtomicNumber|Correlation|dr|32|218|0.93218
1|AtomicNumber|Correlation|dr|32|219|0.92119
1|AtomicNumber|Correlation|dr|32|220|0.92225
1|AtomicNumber|Correlation|dr|32|221|0.9273
1|AtomicNumber|Correlation|dr|32|222|0.92048
1|AtomicNumber|Correlation|dr|32|223|0.924
1|AtomicNumber|Correlation|dr|32|224|0.92361
1|AtomicNumber|Correlation|dr|32|225|0.92233
1|AtomicNumber|Correlation|dr|32|226|0.92605
1|AtomicNumber|Correlation|dr|32|227|0.92259
1|AtomicNumber|Correlation|dr|32|228|0.92307
1|AtomicNumber|Correlation|dr|32|229|0.92213
1|AtomicNumber|Correlation|dr|32|230|0.91649
1|AtomicNumber|Correlation|dr|32|231|0.92199
1|AtomicNumber|Correlation|dr|32|232|0.92101
1|AtomicNumber|Correlation|dr|32|233|0.91916
1|AtomicNumber|Correlation|dr|32|234|0.92241
1|AtomicNumber|Correlation|dr|32|235|0.92874
1|AtomicNumber|Correlation|dr|32|236|0.92606
1|AtomicNumber|Correlation|dr|32|237|0.92518
1|AtomicNumber|Correlation|dr|32|238|0.9149
1|AtomicNumber|Correlation|dr|32|239|0.92303
1|AtomicNumber|Correlation|dr|32|240|0.922
1|AtomicNumber|Correlation|dr|32|241|0.927
1|AtomicNumber|Correlation|dr|32|242|0.91002
1|AtomicNumber|Correlation|dr|32|243|0.93122
1|AtomicNumber|Correlation|dr|32|244|0.92889
1|AtomicNumber|Correlation|dr|32|245|0.92561
1|AtomicNumber|Correlation|dr|32|246|0.92003
1|AtomicNumber|Correlation|dr|32|247|0.91785
1|AtomicNumber|Correlation|dr|32|248|0.9294
1|AtomicNumber|Correlation|dr|32|249|0.92345
1|AtomicNumber|Correlation|dr|32|250|0.92672
1|AtomicNumber|Correlation|dr|32|251|0.92094
1|AtomicNumber|Correlation|dr|32|252|0.93081
1|AtomicNumber|Correlation|dr|32|253|0.91809
1|AtomicNumber|Correlation|dr|32|254|0.91889
1|AtomicNumber|Correlation|dr|32|255|0.92319
1|AtomicNumber|Correlation|dr|32|256|0.91701
1|AtomicNumber|Correlation|dr|32|257|0.93902
1|AtomicNumber|Correlation|dr|32|258|0.92204
1|AtomicNumber|Correlation|dr|32|259|0.92009
1|AtomicNumber|Correlation|dr|32|260|0.91985
1|AtomicNumber|Correlation|dr|32|261|0.91694
1|AtomicNumber|Correlation|dr|32|262|0.92158
1|AtomicNumber|Correlation|dr|32|263|0.92771
1|AtomicNumber|Correlation|dr|32|264|0.91511
1|AtomicNumber|Correlation|dr|32|265|0.91896
1|AtomicNumber|Correlation|dr|32|266|0.92805
1|AtomicNumber|Correlation|dr|32|267|0.92276
1|AtomicNumber|Correlation|dr|32|268|0.92433
1|AtomicNumber|Correlation|dr|32|269|0.91984
1|AtomicNumber|Correlation|dr|32|270|0.92655
1|AtomicNumber|Correlation|dr|32|271|0.91971
1|AtomicNumber|Correlation|dr|32|272|0.92131
1|AtomicNumber|Correlation|dr|32|273|0.93033
1|AtomicNumber|Correlation|dr|32|274|0.92574
1|AtomicNumber|Correlation|dr|32|275|0.92318
1|AtomicNumber|Correlation|dr|32|276|0.91853
1|AtomicNumber|Correlation|dr|32|277|0.92553
1|AtomicNumber|Correlation|dr|32|278|0.92526
1|AtomicNumber|Correlation|dr|32|279|0.92188
1|AtomicNumber|Correlation|dr|32|280|0.92329
1|AtomicNumber|Correlation|dr|32|281|0.9295
1|AtomicNumber|Correlation|dr|32|282|0.9172
1|AtomicNumber|Correlation|dr|32|283|0.92421
1|AtomicNumber|Correlation|dr|32|284|0.92784
1|AtomicNumber|Correlation|dr|32|285|0.92733
1|AtomicNumber|Correlation|dr|32|286|0.92743
1|AtomicNumber|Correlation|dr|32|287|0.91905
1|AtomicNumber|Correlation|dr|32|288|0.92274
1|AtomicNumber|Correlation|dr|32|289|0.93683
1|AtomicNumber|Correlation|dr|32|290|0.92384
1|AtomicNumber|Correlation|dr|32|291|0.92426
1|AtomicNumber|Correlation|dr|32|292|0.92588
1|AtomicNumber|Correlation|dr|32|293|0.91905
1|AtomicNumber|Correlation|dr|32|294|0.93011
1|AtomicNumber|Correlation|dr|32|295|0.92519
1|AtomicNumber|Correlation|dr|32|296|0.92296
1|AtomicNumber|Correlation|dr|32|297|0.92016
1|AtomicNumber|Correlation|dr|32|298|0.91843
1|AtomicNumber|Correlation|dr|32|299|0.90866
1|AtomicNumber|Correlation|dr|32|300|0.92462
1|AtomicNumber|Correlation|dr|32|301|0.91803
1|AtomicNumber|Correlation|dr|32|302|0.92454
1|AtomicNumber|Correlation|dr|32|303|0.92293
1|AtomicNumber|Correlation|dr|32|304|0.92418
1|AtomicNumber|Correlation|dr|32|305|0.92348
1|AtomicNumber|Correlation|dr|32|306|0.92203
1|AtomicNumber|Correlation|dr|32|307|0.92643
1|AtomicNumber|Correlation|dr|32|308|0.9232
1|AtomicNumber|Correlation|dr|32|309|0.91779
1|AtomicNumber|Correlation|dr|32|310|0.91495
1|AtomicNumber|Correlation|dr|32|311|0.92576
1|AtomicNumber|Correlation|dr|32|312|0.92827
1|AtomicNumber|Correlation|dr|32|313|0.91911
1|AtomicNumber|Correlation|dr|32|314|0.92618
1|AtomicNumber|Correlation|dr|32|315|0.92581
1|AtomicNumber|Correlation|dr|32|316|0.91934
1|AtomicNumber|Correlation|dr|32|317|0.92288
1|AtomicNumber|Correlation|dr|32|318|0.92838
1|AtomicNumber|Correlation|dr|32|319|0.91595
1|AtomicNumber|Correlation|dr|32|320|0.93254
1|AtomicNumber|Correlation|dr|32|321|0.92328
1|AtomicNumber|Correlation|dr|32|322|0.92513
1|AtomicNumber|Correlation|dr|32|323|0.92836
1|AtomicNumber|Correlation|dr|32|324|0.92579
1|AtomicNumber|Correlation|dr|32|325|0.93265
1|AtomicNumber|Correlation|dr|32|326|0.92465
1|AtomicNumber|Correlation|dr|32|327|0.91948
1|AtomicNumber|Correlation|dr|32|328|0.9148
1|AtomicNumber|Correlation|dr|32|329|0.92875
1|AtomicNumber|Correlation|dr|32|330|0.92301
1|AtomicNumber|Correlation|dr|32|331|0.92388
1|AtomicNumber|Correlation|dr|32|332|0.93058
1|AtomicNumber|Correlation|dr|32|333|0.91242
1|AtomicNumber|Correlation|dr|32|334|0.91056
1|AtomicNumber|Correlation|dr|32|335|0.92624
1|AtomicNumber|Correlation|dr|32|336|0.92593
1|AtomicNumber|Correlation|dr|32|337|0.92354
1|AtomicNumber|Correlation|dr|32|338|0.91503
1|AtomicNumber|Correlation|dr|32|339|0.92381
1|AtomicNumber|Correlation|dr|32|340|0.91518
1|AtomicNumber|Correlation|dr|32|341|0.92292
1|AtomicNumber|Correlation|dr|32|342|0.91242
1|AtomicNumber|Correlation|dr|32|343|0.92777
1|AtomicNumber|Correlation|dr|32|344|0.9227
1|AtomicNumber|Correlation|dr|32|345|0.91919
1|AtomicNumber|Correlation|dr|32|346|0.92622
1|AtomicNumber|Correlation|dr|32|347|0.92459
1|AtomicNumber|Correlation|dr|32|348|0.91942
1|AtomicNumber|Correlation|dr|32|349|0.92677
1|AtomicNumber|Correlation|dr|32|350|0.91875
1|AtomicNumber|Correlation|dr|32|351|0.92234
1|AtomicNumber|Correlation|dr|32|352|0.92115
1|AtomicNumber|Correlation|dr|32|353|0.92583
1|AtomicNumber|Correlation|dr|32|354|0.93279
1|AtomicNumber|Correlation|dr|32|355|0.92221
1|AtomicNumber|Correlation|dr|32|356|0.92152
1|AtomicNumber|Correlation|dr|32|357|0.9246
1|AtomicNumber|Correlation|dr|32|358|0.92746
1|AtomicNumber|Correlation|dr|32|359|0.92649
1|AtomicNumber|Correlation|dr|32|360|0.922
1|AtomicNumber|Correlation|dr|32|361|0.924
1|AtomicNumber|Correlation|dr|32|362|0.92929
1|AtomicNumber|Correlation|dr|32|363|0.92787
1|AtomicNumber|Correlation|dr|32|364|0.93119
1|AtomicNumber|Correlation|dr|32|365|0.91751
1|AtomicNumber|Correlation|dr|32|366|0.92855
1|AtomicNumber|Correlation|dr|32|367|0.92328
1|AtomicNumber|Correlation|dr|32|368|0.91703
1|AtomicNumber|Correlation|dr|32|369|0.91871
1|AtomicNumber|Correlation|dr|32|370|0.92291
1|AtomicNumber|Correlation|dr|32|371|0.92353
1|AtomicNumber|Correlation|dr|32|372|0.92096
1|AtomicNumber|Correlation|dr|32|373|0.9211
1|AtomicNumber|Correlation|dr|32|374|0.91894
1|AtomicNumber|Correlation|dr|32|375|0.92215
1|AtomicNumber|Correlation|dr|32|376|0.92018
1|AtomicNumber|Correlation|dr|32|377|0.92038
1|AtomicNumber|Correlation|dr|32|378|0.92205
1|AtomicNumber|Correlation|dr|32|379|0.91737
1|AtomicNumber|Correlation|dr|32|380|0.92625
1|AtomicNumber|Correlation|dr|32|381|0.92747
1|AtomicNumber|Correlation|dr|32|382|0.92632
1|AtomicNumber|Correlation|dr|32|383|0.9255
1|AtomicNumber|Correlation|dr|32|384|0.92543
1|AtomicNumber|Correlation|dr|32|385|0.92412
1|AtomicNumber|Correlation|dr|32|386|0.92685
1|AtomicNumber|Correlation|dr|32|387|0.9193
1|AtomicNumber|Correlation|dr|32|388|0.93078
1|AtomicNumber|Correlation|dr|32|389|0.91364
1|AtomicNumber|Correlation|dr|32|390|0.92633
1|AtomicNumber|Correlation|dr|32|391|0.92571
1|AtomicNumber|Correlation|dr|32|392|0.92281
1|AtomicNumber|Correlation|dr|32|393|0.91653
1|AtomicNumber|Correlation|dr|32|394|0.92666
1|AtomicNumber|Correlation|dr|32|395|0.92616
1|AtomicNumber|Correlation|dr|32|396|0.92966
1|AtomicNumber|Correlation|dr|32|397|0.91781
1|AtomicNumber|Correlation|dr|32|398|0.91909
1|AtomicNumber|Correlation|dr|32|399|0.92949
1|AtomicNumber|Correlation|dr|32|400|0.92811
