# Supplementary material for: On DNA numerical representations for genomic similarity computation
Source: PLoS One. 2017 Mar 21;12(3):e0173288. doi: 10.1371/journal.pone.0173288 (PMC5360225; doi:10.1371/journal.pone.0173288)
Supplement: S3 File — The datasets employed in this work. (ZIP) [file pone.0173288.s003.zip › datasets/syntheticalExperimentalScores/sequenceBase_1_transformation_AtomicNumber_metric_Correlation_type_ds_percentage_4.txt]

1|AtomicNumber|Correlation|dr|4|1|0.98688
1|AtomicNumber|Correlation|dr|4|2|0.98793
1|AtomicNumber|Correlation|dr|4|3|0.98775
1|AtomicNumber|Correlation|dr|4|4|0.98831
1|AtomicNumber|Correlation|dr|4|5|0.98619
1|AtomicNumber|Correlation|dr|4|6|0.98673
1|AtomicNumber|Correlation|dr|4|7|0.98678
1|AtomicNumber|Correlation|dr|4|8|0.98792
1|AtomicNumber|Correlation|dr|4|9|0.9892
1|AtomicNumber|Correlation|dr|4|10|0.98913
1|AtomicNumber|Correlation|dr|4|11|0.98833
1|AtomicNumber|Correlation|dr|4|12|0.98803
1|AtomicNumber|Correlation|dr|4|13|0.98692
1|AtomicNumber|Correlation|dr|4|14|0.98892
1|AtomicNumber|Correlation|dr|4|15|0.98906
1|AtomicNumber|Correlation|dr|4|16|0.98782
1|AtomicNumber|Correlation|dr|4|17|0.98364
1|AtomicNumber|Correlation|dr|4|18|0.98762
1|AtomicNumber|Correlation|dr|4|19|0.98867
1|AtomicNumber|Correlation|dr|4|20|0.98759
1|AtomicNumber|Correlation|dr|4|21|0.98849
1|AtomicNumber|Correlation|dr|4|22|0.98816
1|AtomicNumber|Correlation|dr|4|23|0.9883
1|AtomicNumber|Correlation|dr|4|24|0.98738
1|AtomicNumber|Correlation|dr|4|25|0.98685
1|AtomicNumber|Correlation|dr|4|26|0.98862
1|AtomicNumber|Correlation|dr|4|27|0.98676
1|AtomicNumber|Correlation|dr|4|28|0.98763
1|AtomicNumber|Correlation|dr|4|29|0.98679
1|AtomicNumber|Correlation|dr|4|30|0.98685
1|AtomicNumber|Correlation|dr|4|31|0.98982
1|AtomicNumber|Correlation|dr|4|32|0.98805
1|AtomicNumber|Correlation|dr|4|33|0.98519
1|AtomicNumber|Correlation|dr|4|34|0.98849
1|AtomicNumber|Correlation|dr|4|35|0.98713
1|AtomicNumber|Correlation|dr|4|36|0.98635
1|AtomicNumber|Correlation|dr|4|37|0.98639
1|AtomicNumber|Correlation|dr|4|38|0.985
1|AtomicNumber|Correlation|dr|4|39|0.9889
1|AtomicNumber|Correlation|dr|4|40|0.98957
1|AtomicNumber|Correlation|dr|4|41|0.98531
1|AtomicNumber|Correlation|dr|4|42|0.98732
1|AtomicNumber|Correlation|dr|4|43|0.98617
1|AtomicNumber|Correlation|dr|4|44|0.98828
1|AtomicNumber|Correlation|dr|4|45|0.98745
1|AtomicNumber|Correlation|dr|4|46|0.98682
1|AtomicNumber|Correlation|dr|4|47|0.98712
1|AtomicNumber|Correlation|dr|4|48|0.98736
1|AtomicNumber|Correlation|dr|4|49|0.9874
1|AtomicNumber|Correlation|dr|4|50|0.98914
1|AtomicNumber|Correlation|dr|4|51|0.98847
1|AtomicNumber|Correlation|dr|4|52|0.98867
1|AtomicNumber|Correlation|dr|4|53|0.98849
1|AtomicNumber|Correlation|dr|4|54|0.98701
1|AtomicNumber|Correlation|dr|4|55|0.9907
1|AtomicNumber|Correlation|dr|4|56|0.98728
1|AtomicNumber|Correlation|dr|4|57|0.98833
1|AtomicNumber|Correlation|dr|4|58|0.98989
1|AtomicNumber|Correlation|dr|4|59|0.98581
1|AtomicNumber|Correlation|dr|4|60|0.98845
1|AtomicNumber|Correlation|dr|4|61|0.98833
1|AtomicNumber|Correlation|dr|4|62|0.98654
1|AtomicNumber|Correlation|dr|4|63|0.98957
1|AtomicNumber|Correlation|dr|4|64|0.98667
1|AtomicNumber|Correlation|dr|4|65|0.98714
1|AtomicNumber|Correlation|dr|4|66|0.98762
1|AtomicNumber|Correlation|dr|4|67|0.98984
1|AtomicNumber|Correlation|dr|4|68|0.98915
1|AtomicNumber|Correlation|dr|4|69|0.98701
1|AtomicNumber|Correlation|dr|4|70|0.98858
1|AtomicNumber|Correlation|dr|4|71|0.98823
1|AtomicNumber|Correlation|dr|4|72|0.98913
1|AtomicNumber|Correlation|dr|4|73|0.98963
1|AtomicNumber|Correlation|dr|4|74|0.98802
1|AtomicNumber|Correlation|dr|4|75|0.98908
1|AtomicNumber|Correlation|dr|4|76|0.98874
1|AtomicNumber|Correlation|dr|4|77|0.98682
1|AtomicNumber|Correlation|dr|4|78|0.98747
1|AtomicNumber|Correlation|dr|4|79|0.98693
1|AtomicNumber|Correlation|dr|4|80|0.98705
1|AtomicNumber|Correlation|dr|4|81|0.98683
1|AtomicNumber|Correlation|dr|4|82|0.98822
1|AtomicNumber|Correlation|dr|4|83|0.98673
1|AtomicNumber|Correlation|dr|4|84|0.98825
1|AtomicNumber|Correlation|dr|4|85|0.98822
1|AtomicNumber|Correlation|dr|4|86|0.98628
1|AtomicNumber|Correlation|dr|4|87|0.98751
1|AtomicNumber|Correlation|dr|4|88|0.98941
1|AtomicNumber|Correlation|dr|4|89|0.98513
1|AtomicNumber|Correlation|dr|4|90|0.98833
1|AtomicNumber|Correlation|dr|4|91|0.98627
1|AtomicNumber|Correlation|dr|4|92|0.98771
1|AtomicNumber|Correlation|dr|4|93|0.9885
1|AtomicNumber|Correlation|dr|4|94|0.98816
1|AtomicNumber|Correlation|dr|4|95|0.98681
1|AtomicNumber|Correlation|dr|4|96|0.98755
1|AtomicNumber|Correlation|dr|4|97|0.98798
1|AtomicNumber|Correlation|dr|4|98|0.98955
1|AtomicNumber|Correlation|dr|4|99|0.98875
1|AtomicNumber|Correlation|dr|4|100|0.99072
1|AtomicNumber|Correlation|dr|4|101|0.98541
1|AtomicNumber|Correlation|dr|4|102|0.98629
1|AtomicNumber|Correlation|dr|4|103|0.98691
1|AtomicNumber|Correlation|dr|4|104|0.98865
1|AtomicNumber|Correlation|dr|4|105|0.98814
1|AtomicNumber|Correlation|dr|4|106|0.98691
1|AtomicNumber|Correlation|dr|4|107|0.9889
1|AtomicNumber|Correlation|dr|4|108|0.98736
1|AtomicNumber|Correlation|dr|4|109|0.98761
1|AtomicNumber|Correlation|dr|4|110|0.98568
1|AtomicNumber|Correlation|dr|4|111|0.98628
1|AtomicNumber|Correlation|dr|4|112|0.98672
1|AtomicNumber|Correlation|dr|4|113|0.98751
1|AtomicNumber|Correlation|dr|4|114|0.98746
1|AtomicNumber|Correlation|dr|4|115|0.9867
1|AtomicNumber|Correlation|dr|4|116|0.98923
1|AtomicNumber|Correlation|dr|4|117|0.98658
1|AtomicNumber|Correlation|dr|4|118|0.99057
1|AtomicNumber|Correlation|dr|4|119|0.99051
1|AtomicNumber|Correlation|dr|4|120|0.98658
1|AtomicNumber|Correlation|dr|4|121|0.98914
1|AtomicNumber|Correlation|dr|4|122|0.9898
1|AtomicNumber|Correlation|dr|4|123|0.98985
1|AtomicNumber|Correlation|dr|4|124|0.98732
1|AtomicNumber|Correlation|dr|4|125|0.98571
1|AtomicNumber|Correlation|dr|4|126|0.98748
1|AtomicNumber|Correlation|dr|4|127|0.98814
1|AtomicNumber|Correlation|dr|4|128|0.98734
1|AtomicNumber|Correlation|dr|4|129|0.98726
1|AtomicNumber|Correlation|dr|4|130|0.98876
1|AtomicNumber|Correlation|dr|4|131|0.99034
1|AtomicNumber|Correlation|dr|4|132|0.98918
1|AtomicNumber|Correlation|dr|4|133|0.99025
1|AtomicNumber|Correlation|dr|4|134|0.9859
1|AtomicNumber|Correlation|dr|4|135|0.98669
1|AtomicNumber|Correlation|dr|4|136|0.98576
1|AtomicNumber|Correlation|dr|4|137|0.98951
1|AtomicNumber|Correlation|dr|4|138|0.98613
1|AtomicNumber|Correlation|dr|4|139|0.98892
1|AtomicNumber|Correlation|dr|4|140|0.98818
1|AtomicNumber|Correlation|dr|4|141|0.98705
1|AtomicNumber|Correlation|dr|4|142|0.98545
1|AtomicNumber|Correlation|dr|4|143|0.98672
1|AtomicNumber|Correlation|dr|4|144|0.98813
1|AtomicNumber|Correlation|dr|4|145|0.99025
1|AtomicNumber|Correlation|dr|4|146|0.98735
1|AtomicNumber|Correlation|dr|4|147|0.9866
1|AtomicNumber|Correlation|dr|4|148|0.98756
1|AtomicNumber|Correlation|dr|4|149|0.98864
1|AtomicNumber|Correlation|dr|4|150|0.98943
1|AtomicNumber|Correlation|dr|4|151|0.98512
1|AtomicNumber|Correlation|dr|4|152|0.98669
1|AtomicNumber|Correlation|dr|4|153|0.98734
1|AtomicNumber|Correlation|dr|4|154|0.98859
1|AtomicNumber|Correlation|dr|4|155|0.98631
1|AtomicNumber|Correlation|dr|4|156|0.98682
1|AtomicNumber|Correlation|dr|4|157|0.98871
1|AtomicNumber|Correlation|dr|4|158|0.98936
1|AtomicNumber|Correlation|dr|4|159|0.9861
1|AtomicNumber|Correlation|dr|4|160|0.98782
1|AtomicNumber|Correlation|dr|4|161|0.98791
1|AtomicNumber|Correlation|dr|4|162|0.9868
1|AtomicNumber|Correlation|dr|4|163|0.98788
1|AtomicNumber|Correlation|dr|4|164|0.98532
1|AtomicNumber|Correlation|dr|4|165|0.98751
1|AtomicNumber|Correlation|dr|4|166|0.98614
1|AtomicNumber|Correlation|dr|4|167|0.98671
1|AtomicNumber|Correlation|dr|4|168|0.98741
1|AtomicNumber|Correlation|dr|4|169|0.98625
1|AtomicNumber|Correlation|dr|4|170|0.98754
1|AtomicNumber|Correlation|dr|4|171|0.98672
1|AtomicNumber|Correlation|dr|4|172|0.98871
1|AtomicNumber|Correlation|dr|4|173|0.98832
1|AtomicNumber|Correlation|dr|4|174|0.98732
1|AtomicNumber|Correlation|dr|4|175|0.98793
1|AtomicNumber|Correlation|dr|4|176|0.98719
1|AtomicNumber|Correlation|dr|4|177|0.98787
1|AtomicNumber|Correlation|dr|4|178|0.98718
1|AtomicNumber|Correlation|dr|4|179|0.99049
1|AtomicNumber|Correlation|dr|4|180|0.98964
1|AtomicNumber|Correlation|dr|4|181|0.98893
1|AtomicNumber|Correlation|dr|4|182|0.98692
1|AtomicNumber|Correlation|dr|4|183|0.98581
1|AtomicNumber|Correlation|dr|4|184|0.98603
1|AtomicNumber|Correlation|dr|4|185|0.98829
1|AtomicNumber|Correlation|dr|4|186|0.9867
1|AtomicNumber|Correlation|dr|4|187|0.9875
1|AtomicNumber|Correlation|dr|4|188|0.98992
1|AtomicNumber|Correlation|dr|4|189|0.98694
1|AtomicNumber|Correlation|dr|4|190|0.98966
1|AtomicNumber|Correlation|dr|4|191|0.98749
1|AtomicNumber|Correlation|dr|4|192|0.98706
1|AtomicNumber|Correlation|dr|4|193|0.98718
1|AtomicNumber|Correlation|dr|4|194|0.98427
1|AtomicNumber|Correlation|dr|4|195|0.98703
1|AtomicNumber|Correlation|dr|4|196|0.98915
1|AtomicNumber|Correlation|dr|4|197|0.98606
1|AtomicNumber|Correlation|dr|4|198|0.988
1|AtomicNumber|Correlation|dr|4|199|0.98668
1|AtomicNumber|Correlation|dr|4|200|0.98347
1|AtomicNumber|Correlation|dr|4|201|0.98805
1|AtomicNumber|Correlation|dr|4|202|0.98569
1|AtomicNumber|Correlation|dr|4|203|0.9856
1|AtomicNumber|Correlation|dr|4|204|0.98972
1|AtomicNumber|Correlation|dr|4|205|0.98705
1|AtomicNumber|Correlation|dr|4|206|0.98951
1|AtomicNumber|Correlation|dr|4|207|0.9876
1|AtomicNumber|Correlation|dr|4|208|0.98851
1|AtomicNumber|Correlation|dr|4|209|0.98644
1|AtomicNumber|Correlation|dr|4|210|0.98948
1|AtomicNumber|Correlation|dr|4|211|0.98701
1|AtomicNumber|Correlation|dr|4|212|0.98813
1|AtomicNumber|Correlation|dr|4|213|0.98679
1|AtomicNumber|Correlation|dr|4|214|0.98656
1|AtomicNumber|Correlation|dr|4|215|0.98706
1|AtomicNumber|Correlation|dr|4|216|0.99017
1|AtomicNumber|Correlation|dr|4|217|0.98754
1|AtomicNumber|Correlation|dr|4|218|0.98792
1|AtomicNumber|Correlation|dr|4|219|0.99038
1|AtomicNumber|Correlation|dr|4|220|0.98639
1|AtomicNumber|Correlation|dr|4|221|0.98744
1|AtomicNumber|Correlation|dr|4|222|0.98836
1|AtomicNumber|Correlation|dr|4|223|0.98607
1|AtomicNumber|Correlation|dr|4|224|0.98747
1|AtomicNumber|Correlation|dr|4|225|0.98592
1|AtomicNumber|Correlation|dr|4|226|0.98487
1|AtomicNumber|Correlation|dr|4|227|0.98772
1|AtomicNumber|Correlation|dr|4|228|0.98767
1|AtomicNumber|Correlation|dr|4|229|0.98713
1|AtomicNumber|Correlation|dr|4|230|0.98645
1|AtomicNumber|Correlation|dr|4|231|0.98724
1|AtomicNumber|Correlation|dr|4|232|0.98686
1|AtomicNumber|Correlation|dr|4|233|0.98734
1|AtomicNumber|Correlation|dr|4|234|0.98861
1|AtomicNumber|Correlation|dr|4|235|0.98705
1|AtomicNumber|Correlation|dr|4|236|0.98721
1|AtomicNumber|Correlation|dr|4|237|0.99005
1|AtomicNumber|Correlation|dr|4|238|0.98899
1|AtomicNumber|Correlation|dr|4|239|0.98894
1|AtomicNumber|Correlation|dr|4|240|0.98889
1|AtomicNumber|Correlation|dr|4|241|0.9887
1|AtomicNumber|Correlation|dr|4|242|0.98918
1|AtomicNumber|Correlation|dr|4|243|0.98879
1|AtomicNumber|Correlation|dr|4|244|0.98711
1|AtomicNumber|Correlation|dr|4|245|0.98827
1|AtomicNumber|Correlation|dr|4|246|0.98615
1|AtomicNumber|Correlation|dr|4|247|0.98701
1|AtomicNumber|Correlation|dr|4|248|0.9878
1|AtomicNumber|Correlation|dr|4|249|0.98797
1|AtomicNumber|Correlation|dr|4|250|0.98668
1|AtomicNumber|Correlation|dr|4|251|0.9876
1|AtomicNumber|Correlation|dr|4|252|0.98578
1|AtomicNumber|Correlation|dr|4|253|0.98745
1|AtomicNumber|Correlation|dr|4|254|0.98706
1|AtomicNumber|Correlation|dr|4|255|0.9876
1|AtomicNumber|Correlation|dr|4|256|0.98853
1|AtomicNumber|Correlation|dr|4|257|0.98915
1|AtomicNumber|Correlation|dr|4|258|0.98709
1|AtomicNumber|Correlation|dr|4|259|0.98561
1|AtomicNumber|Correlation|dr|4|260|0.98731
1|AtomicNumber|Correlation|dr|4|261|0.98751
1|AtomicNumber|Correlation|dr|4|262|0.98562
1|AtomicNumber|Correlation|dr|4|263|0.98643
1|AtomicNumber|Correlation|dr|4|264|0.98658
1|AtomicNumber|Correlation|dr|4|265|0.98672
1|AtomicNumber|Correlation|dr|4|266|0.98654
1|AtomicNumber|Correlation|dr|4|267|0.98825
1|AtomicNumber|Correlation|dr|4|268|0.98855
1|AtomicNumber|Correlation|dr|4|269|0.98728
1|AtomicNumber|Correlation|dr|4|270|0.98798
1|AtomicNumber|Correlation|dr|4|271|0.98645
1|AtomicNumber|Correlation|dr|4|272|0.98506
1|AtomicNumber|Correlation|dr|4|273|0.98821
1|AtomicNumber|Correlation|dr|4|274|0.9887
1|AtomicNumber|Correlation|dr|4|275|0.98675
1|AtomicNumber|Correlation|dr|4|276|0.98865
1|AtomicNumber|Correlation|dr|4|277|0.98694
1|AtomicNumber|Correlation|dr|4|278|0.98858
1|AtomicNumber|Correlation|dr|4|279|0.98763
1|AtomicNumber|Correlation|dr|4|280|0.98866
1|AtomicNumber|Correlation|dr|4|281|0.98668
1|AtomicNumber|Correlation|dr|4|282|0.98954
1|AtomicNumber|Correlation|dr|4|283|0.98743
1|AtomicNumber|Correlation|dr|4|284|0.98803
1|AtomicNumber|Correlation|dr|4|285|0.98792
1|AtomicNumber|Correlation|dr|4|286|0.98961
1|AtomicNumber|Correlation|dr|4|287|0.98699
1|AtomicNumber|Correlation|dr|4|288|0.98636
1|AtomicNumber|Correlation|dr|4|289|0.9889
1|AtomicNumber|Correlation|dr|4|290|0.98853
1|AtomicNumber|Correlation|dr|4|291|0.98768
1|AtomicNumber|Correlation|dr|4|292|0.98786
1|AtomicNumber|Correlation|dr|4|293|0.98844
1|AtomicNumber|Correlation|dr|4|294|0.98603
1|AtomicNumber|Correlation|dr|4|295|0.98482
1|AtomicNumber|Correlation|dr|4|296|0.98696
1|AtomicNumber|Correlation|dr|4|297|0.98805
1|AtomicNumber|Correlation|dr|4|298|0.9884
1|AtomicNumber|Correlation|dr|4|299|0.98536
1|AtomicNumber|Correlation|dr|4|300|0.98969
1|AtomicNumber|Correlation|dr|4|301|0.98804
1|AtomicNumber|Correlation|dr|4|302|0.98768
1|AtomicNumber|Correlation|dr|4|303|0.98718
1|AtomicNumber|Correlation|dr|4|304|0.98773
1|AtomicNumber|Correlation|dr|4|305|0.98702
1|AtomicNumber|Correlation|dr|4|306|0.98391
1|AtomicNumber|Correlation|dr|4|307|0.98787
1|AtomicNumber|Correlation|dr|4|308|0.98825
1|AtomicNumber|Correlation|dr|4|309|0.98918
1|AtomicNumber|Correlation|dr|4|310|0.98887
1|AtomicNumber|Correlation|dr|4|311|0.98657
1|AtomicNumber|Correlation|dr|4|312|0.98974
1|AtomicNumber|Correlation|dr|4|313|0.98716
1|AtomicNumber|Correlation|dr|4|314|0.98772
1|AtomicNumber|Correlation|dr|4|315|0.98813
1|AtomicNumber|Correlation|dr|4|316|0.98904
1|AtomicNumber|Correlation|dr|4|317|0.98798
1|AtomicNumber|Correlation|dr|4|318|0.98642
1|AtomicNumber|Correlation|dr|4|319|0.98762
1|AtomicNumber|Correlation|dr|4|320|0.98758
1|AtomicNumber|Correlation|dr|4|321|0.98543
1|AtomicNumber|Correlation|dr|4|322|0.98616
1|AtomicNumber|Correlation|dr|4|323|0.98459
1|AtomicNumber|Correlation|dr|4|324|0.98729
1|AtomicNumber|Correlation|dr|4|325|0.9872
1|AtomicNumber|Correlation|dr|4|326|0.98793
1|AtomicNumber|Correlation|dr|4|327|0.98993
1|AtomicNumber|Correlation|dr|4|328|0.98763
1|AtomicNumber|Correlation|dr|4|329|0.98733
1|AtomicNumber|Correlation|dr|4|330|0.98704
1|AtomicNumber|Correlation|dr|4|331|0.98828
1|AtomicNumber|Correlation|dr|4|332|0.9883
1|AtomicNumber|Correlation|dr|4|333|0.98541
1|AtomicNumber|Correlation|dr|4|334|0.98783
1|AtomicNumber|Correlation|dr|4|335|0.98715
1|AtomicNumber|Correlation|dr|4|336|0.9893
1|AtomicNumber|Correlation|dr|4|337|0.98726
1|AtomicNumber|Correlation|dr|4|338|0.98638
1|AtomicNumber|Correlation|dr|4|339|0.98875
1|AtomicNumber|Correlation|dr|4|340|0.98827
1|AtomicNumber|Correlation|dr|4|341|0.9879
1|AtomicNumber|Correlation|dr|4|342|0.98686
1|AtomicNumber|Correlation|dr|4|343|0.98661
1|AtomicNumber|Correlation|dr|4|344|0.98653
1|AtomicNumber|Correlation|dr|4|345|0.9868
1|AtomicNumber|Correlation|dr|4|346|0.98729
1|AtomicNumber|Correlation|dr|4|347|0.98677
1|AtomicNumber|Correlation|dr|4|348|0.98842
1|AtomicNumber|Correlation|dr|4|349|0.98912
1|AtomicNumber|Correlation|dr|4|350|0.98787
1|AtomicNumber|Correlation|dr|4|351|0.98634
1|AtomicNumber|Correlation|dr|4|352|0.98928
1|AtomicNumber|Correlation|dr|4|353|0.9854
1|AtomicNumber|Correlation|dr|4|354|0.98768
1|AtomicNumber|Correlation|dr|4|355|0.99072
1|AtomicNumber|Correlation|dr|4|356|0.98772
1|AtomicNumber|Correlation|dr|4|357|0.98753
1|AtomicNumber|Correlation|dr|4|358|0.99016
1|AtomicNumber|Correlation|dr|4|359|0.98627
1|AtomicNumber|Correlation|dr|4|360|0.98801
1|AtomicNumber|Correlation|dr|4|361|0.98709
1|AtomicNumber|Correlation|dr|4|362|0.9861
1|AtomicNumber|Correlation|dr|4|363|0.98744
1|AtomicNumber|Correlation|dr|4|364|0.9869
1|AtomicNumber|Correlation|dr|4|365|0.98845
1|AtomicNumber|Correlation|dr|4|366|0.98914
1|AtomicNumber|Correlation|dr|4|367|0.9897
1|AtomicNumber|Correlation|dr|4|368|0.98716
1|AtomicNumber|Correlation|dr|4|369|0.98602
1|AtomicNumber|Correlation|dr|4|370|0.98894
1|AtomicNumber|Correlation|dr|4|371|0.98807
1|AtomicNumber|Correlation|dr|4|372|0.98743
1|AtomicNumber|Correlation|dr|4|373|0.98802
1|AtomicNumber|Correlation|dr|4|374|0.98679
1|AtomicNumber|Correlation|dr|4|375|0.98752
1|AtomicNumber|Correlation|dr|4|376|0.98742
1|AtomicNumber|Correlation|dr|4|377|0.99073
1|AtomicNumber|Correlation|dr|4|378|0.98664
1|AtomicNumber|Correlation|dr|4|379|0.9878
1|AtomicNumber|Correlation|dr|4|380|0.98698
1|AtomicNumber|Correlation|dr|4|381|0.98655
1|AtomicNumber|Correlation|dr|4|382|0.98958
1|AtomicNumber|Correlation|dr|4|383|0.98881
1|AtomicNumber|Correlation|dr|4|384|0.98724
