# Supplementary material for: On DNA numerical representations for genomic similarity computation
Source: PLoS One. 2017 Mar 21;12(3):e0173288. doi: 10.1371/journal.pone.0173288 (PMC5360225; doi:10.1371/journal.pone.0173288)
Supplement: S3 File — The datasets employed in this work. (ZIP) [file pone.0173288.s003.zip › datasets/syntheticalExperimentalScores/sequenceBase_1_transformation_AtomicNumber_metric_Correlation_type_ds_percentage_8.txt]

1|AtomicNumber|Correlation|dr|8|1|0.97858
1|AtomicNumber|Correlation|dr|8|2|0.97961
1|AtomicNumber|Correlation|dr|8|3|0.9769
1|AtomicNumber|Correlation|dr|8|4|0.97784
1|AtomicNumber|Correlation|dr|8|5|0.97745
1|AtomicNumber|Correlation|dr|8|6|0.97949
1|AtomicNumber|Correlation|dr|8|7|0.98328
1|AtomicNumber|Correlation|dr|8|8|0.98135
1|AtomicNumber|Correlation|dr|8|9|0.9786
1|AtomicNumber|Correlation|dr|8|10|0.97826
1|AtomicNumber|Correlation|dr|8|11|0.97852
1|AtomicNumber|Correlation|dr|8|12|0.98076
1|AtomicNumber|Correlation|dr|8|13|0.97884
1|AtomicNumber|Correlation|dr|8|14|0.97898
1|AtomicNumber|Correlation|dr|8|15|0.98085
1|AtomicNumber|Correlation|dr|8|16|0.97944
1|AtomicNumber|Correlation|dr|8|17|0.9784
1|AtomicNumber|Correlation|dr|8|18|0.97595
1|AtomicNumber|Correlation|dr|8|19|0.97726
1|AtomicNumber|Correlation|dr|8|20|0.9818
1|AtomicNumber|Correlation|dr|8|21|0.9746
1|AtomicNumber|Correlation|dr|8|22|0.97927
1|AtomicNumber|Correlation|dr|8|23|0.97714
1|AtomicNumber|Correlation|dr|8|24|0.98024
1|AtomicNumber|Correlation|dr|8|25|0.97934
1|AtomicNumber|Correlation|dr|8|26|0.98116
1|AtomicNumber|Correlation|dr|8|27|0.97723
1|AtomicNumber|Correlation|dr|8|28|0.97724
1|AtomicNumber|Correlation|dr|8|29|0.97992
1|AtomicNumber|Correlation|dr|8|30|0.97737
1|AtomicNumber|Correlation|dr|8|31|0.97725
1|AtomicNumber|Correlation|dr|8|32|0.97926
1|AtomicNumber|Correlation|dr|8|33|0.98043
1|AtomicNumber|Correlation|dr|8|34|0.97807
1|AtomicNumber|Correlation|dr|8|35|0.9823
1|AtomicNumber|Correlation|dr|8|36|0.97993
1|AtomicNumber|Correlation|dr|8|37|0.97852
1|AtomicNumber|Correlation|dr|8|38|0.9821
1|AtomicNumber|Correlation|dr|8|39|0.97656
1|AtomicNumber|Correlation|dr|8|40|0.98205
1|AtomicNumber|Correlation|dr|8|41|0.97924
1|AtomicNumber|Correlation|dr|8|42|0.9784
1|AtomicNumber|Correlation|dr|8|43|0.98255
1|AtomicNumber|Correlation|dr|8|44|0.98187
1|AtomicNumber|Correlation|dr|8|45|0.97794
1|AtomicNumber|Correlation|dr|8|46|0.9755
1|AtomicNumber|Correlation|dr|8|47|0.98008
1|AtomicNumber|Correlation|dr|8|48|0.97758
1|AtomicNumber|Correlation|dr|8|49|0.97832
1|AtomicNumber|Correlation|dr|8|50|0.98078
1|AtomicNumber|Correlation|dr|8|51|0.98227
1|AtomicNumber|Correlation|dr|8|52|0.97991
1|AtomicNumber|Correlation|dr|8|53|0.97925
1|AtomicNumber|Correlation|dr|8|54|0.97867
1|AtomicNumber|Correlation|dr|8|55|0.98296
1|AtomicNumber|Correlation|dr|8|56|0.98065
1|AtomicNumber|Correlation|dr|8|57|0.9795
1|AtomicNumber|Correlation|dr|8|58|0.9772
1|AtomicNumber|Correlation|dr|8|59|0.97843
1|AtomicNumber|Correlation|dr|8|60|0.97879
1|AtomicNumber|Correlation|dr|8|61|0.98086
1|AtomicNumber|Correlation|dr|8|62|0.97993
1|AtomicNumber|Correlation|dr|8|63|0.97734
1|AtomicNumber|Correlation|dr|8|64|0.97908
1|AtomicNumber|Correlation|dr|8|65|0.97568
1|AtomicNumber|Correlation|dr|8|66|0.98069
1|AtomicNumber|Correlation|dr|8|67|0.98135
1|AtomicNumber|Correlation|dr|8|68|0.98054
1|AtomicNumber|Correlation|dr|8|69|0.97964
1|AtomicNumber|Correlation|dr|8|70|0.98385
1|AtomicNumber|Correlation|dr|8|71|0.97909
1|AtomicNumber|Correlation|dr|8|72|0.97791
1|AtomicNumber|Correlation|dr|8|73|0.97591
1|AtomicNumber|Correlation|dr|8|74|0.98129
1|AtomicNumber|Correlation|dr|8|75|0.97834
1|AtomicNumber|Correlation|dr|8|76|0.97796
1|AtomicNumber|Correlation|dr|8|77|0.97512
1|AtomicNumber|Correlation|dr|8|78|0.97982
1|AtomicNumber|Correlation|dr|8|79|0.9814
1|AtomicNumber|Correlation|dr|8|80|0.97712
1|AtomicNumber|Correlation|dr|8|81|0.97879
1|AtomicNumber|Correlation|dr|8|82|0.98095
1|AtomicNumber|Correlation|dr|8|83|0.98253
1|AtomicNumber|Correlation|dr|8|84|0.97712
1|AtomicNumber|Correlation|dr|8|85|0.97887
1|AtomicNumber|Correlation|dr|8|86|0.98129
1|AtomicNumber|Correlation|dr|8|87|0.98453
1|AtomicNumber|Correlation|dr|8|88|0.9808
1|AtomicNumber|Correlation|dr|8|89|0.98101
1|AtomicNumber|Correlation|dr|8|90|0.97794
1|AtomicNumber|Correlation|dr|8|91|0.98011
1|AtomicNumber|Correlation|dr|8|92|0.97849
1|AtomicNumber|Correlation|dr|8|93|0.97938
1|AtomicNumber|Correlation|dr|8|94|0.97979
1|AtomicNumber|Correlation|dr|8|95|0.97806
1|AtomicNumber|Correlation|dr|8|96|0.97634
1|AtomicNumber|Correlation|dr|8|97|0.9793
1|AtomicNumber|Correlation|dr|8|98|0.9793
1|AtomicNumber|Correlation|dr|8|99|0.97721
1|AtomicNumber|Correlation|dr|8|100|0.98004
1|AtomicNumber|Correlation|dr|8|101|0.98059
1|AtomicNumber|Correlation|dr|8|102|0.98094
1|AtomicNumber|Correlation|dr|8|103|0.97697
1|AtomicNumber|Correlation|dr|8|104|0.97808
1|AtomicNumber|Correlation|dr|8|105|0.98196
1|AtomicNumber|Correlation|dr|8|106|0.97916
1|AtomicNumber|Correlation|dr|8|107|0.97905
1|AtomicNumber|Correlation|dr|8|108|0.98288
1|AtomicNumber|Correlation|dr|8|109|0.97818
1|AtomicNumber|Correlation|dr|8|110|0.97984
1|AtomicNumber|Correlation|dr|8|111|0.97759
1|AtomicNumber|Correlation|dr|8|112|0.97672
1|AtomicNumber|Correlation|dr|8|113|0.98315
1|AtomicNumber|Correlation|dr|8|114|0.97997
1|AtomicNumber|Correlation|dr|8|115|0.97706
1|AtomicNumber|Correlation|dr|8|116|0.98075
1|AtomicNumber|Correlation|dr|8|117|0.98163
1|AtomicNumber|Correlation|dr|8|118|0.98017
1|AtomicNumber|Correlation|dr|8|119|0.97859
1|AtomicNumber|Correlation|dr|8|120|0.97661
1|AtomicNumber|Correlation|dr|8|121|0.97971
1|AtomicNumber|Correlation|dr|8|122|0.98077
1|AtomicNumber|Correlation|dr|8|123|0.97924
1|AtomicNumber|Correlation|dr|8|124|0.97838
1|AtomicNumber|Correlation|dr|8|125|0.97851
1|AtomicNumber|Correlation|dr|8|126|0.97909
1|AtomicNumber|Correlation|dr|8|127|0.97771
1|AtomicNumber|Correlation|dr|8|128|0.98227
1|AtomicNumber|Correlation|dr|8|129|0.97894
1|AtomicNumber|Correlation|dr|8|130|0.97759
1|AtomicNumber|Correlation|dr|8|131|0.97928
1|AtomicNumber|Correlation|dr|8|132|0.97769
1|AtomicNumber|Correlation|dr|8|133|0.97815
1|AtomicNumber|Correlation|dr|8|134|0.97718
1|AtomicNumber|Correlation|dr|8|135|0.97724
1|AtomicNumber|Correlation|dr|8|136|0.97971
1|AtomicNumber|Correlation|dr|8|137|0.97888
1|AtomicNumber|Correlation|dr|8|138|0.97591
1|AtomicNumber|Correlation|dr|8|139|0.98088
1|AtomicNumber|Correlation|dr|8|140|0.97782
1|AtomicNumber|Correlation|dr|8|141|0.98201
1|AtomicNumber|Correlation|dr|8|142|0.9812
1|AtomicNumber|Correlation|dr|8|143|0.98048
1|AtomicNumber|Correlation|dr|8|144|0.97813
1|AtomicNumber|Correlation|dr|8|145|0.98156
1|AtomicNumber|Correlation|dr|8|146|0.98133
1|AtomicNumber|Correlation|dr|8|147|0.97941
1|AtomicNumber|Correlation|dr|8|148|0.98079
1|AtomicNumber|Correlation|dr|8|149|0.97777
1|AtomicNumber|Correlation|dr|8|150|0.97979
1|AtomicNumber|Correlation|dr|8|151|0.97939
1|AtomicNumber|Correlation|dr|8|152|0.97946
1|AtomicNumber|Correlation|dr|8|153|0.98091
1|AtomicNumber|Correlation|dr|8|154|0.98298
1|AtomicNumber|Correlation|dr|8|155|0.97857
1|AtomicNumber|Correlation|dr|8|156|0.97868
1|AtomicNumber|Correlation|dr|8|157|0.97993
1|AtomicNumber|Correlation|dr|8|158|0.97925
1|AtomicNumber|Correlation|dr|8|159|0.97923
1|AtomicNumber|Correlation|dr|8|160|0.97799
1|AtomicNumber|Correlation|dr|8|161|0.98014
1|AtomicNumber|Correlation|dr|8|162|0.97989
1|AtomicNumber|Correlation|dr|8|163|0.97919
1|AtomicNumber|Correlation|dr|8|164|0.97838
1|AtomicNumber|Correlation|dr|8|165|0.97991
1|AtomicNumber|Correlation|dr|8|166|0.98018
1|AtomicNumber|Correlation|dr|8|167|0.98109
1|AtomicNumber|Correlation|dr|8|168|0.97704
1|AtomicNumber|Correlation|dr|8|169|0.97902
1|AtomicNumber|Correlation|dr|8|170|0.98165
1|AtomicNumber|Correlation|dr|8|171|0.97909
1|AtomicNumber|Correlation|dr|8|172|0.98068
1|AtomicNumber|Correlation|dr|8|173|0.97575
1|AtomicNumber|Correlation|dr|8|174|0.97771
1|AtomicNumber|Correlation|dr|8|175|0.97816
1|AtomicNumber|Correlation|dr|8|176|0.98056
1|AtomicNumber|Correlation|dr|8|177|0.981
1|AtomicNumber|Correlation|dr|8|178|0.97725
1|AtomicNumber|Correlation|dr|8|179|0.97853
1|AtomicNumber|Correlation|dr|8|180|0.97921
1|AtomicNumber|Correlation|dr|8|181|0.98013
1|AtomicNumber|Correlation|dr|8|182|0.9777
1|AtomicNumber|Correlation|dr|8|183|0.98122
1|AtomicNumber|Correlation|dr|8|184|0.97629
1|AtomicNumber|Correlation|dr|8|185|0.97826
1|AtomicNumber|Correlation|dr|8|186|0.97572
1|AtomicNumber|Correlation|dr|8|187|0.97766
1|AtomicNumber|Correlation|dr|8|188|0.9772
1|AtomicNumber|Correlation|dr|8|189|0.97615
1|AtomicNumber|Correlation|dr|8|190|0.97852
1|AtomicNumber|Correlation|dr|8|191|0.97863
1|AtomicNumber|Correlation|dr|8|192|0.98137
1|AtomicNumber|Correlation|dr|8|193|0.98092
1|AtomicNumber|Correlation|dr|8|194|0.97849
1|AtomicNumber|Correlation|dr|8|195|0.97817
1|AtomicNumber|Correlation|dr|8|196|0.97949
1|AtomicNumber|Correlation|dr|8|197|0.97776
1|AtomicNumber|Correlation|dr|8|198|0.98083
1|AtomicNumber|Correlation|dr|8|199|0.97548
1|AtomicNumber|Correlation|dr|8|200|0.97792
1|AtomicNumber|Correlation|dr|8|201|0.98216
1|AtomicNumber|Correlation|dr|8|202|0.97837
1|AtomicNumber|Correlation|dr|8|203|0.97972
1|AtomicNumber|Correlation|dr|8|204|0.9802
1|AtomicNumber|Correlation|dr|8|205|0.97966
1|AtomicNumber|Correlation|dr|8|206|0.97943
1|AtomicNumber|Correlation|dr|8|207|0.97807
1|AtomicNumber|Correlation|dr|8|208|0.97785
1|AtomicNumber|Correlation|dr|8|209|0.97901
1|AtomicNumber|Correlation|dr|8|210|0.97905
1|AtomicNumber|Correlation|dr|8|211|0.97847
1|AtomicNumber|Correlation|dr|8|212|0.97685
1|AtomicNumber|Correlation|dr|8|213|0.97586
1|AtomicNumber|Correlation|dr|8|214|0.98205
1|AtomicNumber|Correlation|dr|8|215|0.98108
1|AtomicNumber|Correlation|dr|8|216|0.97966
1|AtomicNumber|Correlation|dr|8|217|0.97547
1|AtomicNumber|Correlation|dr|8|218|0.97824
1|AtomicNumber|Correlation|dr|8|219|0.97916
1|AtomicNumber|Correlation|dr|8|220|0.97484
1|AtomicNumber|Correlation|dr|8|221|0.982
1|AtomicNumber|Correlation|dr|8|222|0.97724
1|AtomicNumber|Correlation|dr|8|223|0.97996
1|AtomicNumber|Correlation|dr|8|224|0.98097
1|AtomicNumber|Correlation|dr|8|225|0.97847
1|AtomicNumber|Correlation|dr|8|226|0.97794
1|AtomicNumber|Correlation|dr|8|227|0.98116
1|AtomicNumber|Correlation|dr|8|228|0.98015
1|AtomicNumber|Correlation|dr|8|229|0.97687
1|AtomicNumber|Correlation|dr|8|230|0.97998
1|AtomicNumber|Correlation|dr|8|231|0.97894
1|AtomicNumber|Correlation|dr|8|232|0.97836
1|AtomicNumber|Correlation|dr|8|233|0.97822
1|AtomicNumber|Correlation|dr|8|234|0.98163
1|AtomicNumber|Correlation|dr|8|235|0.978
1|AtomicNumber|Correlation|dr|8|236|0.97753
1|AtomicNumber|Correlation|dr|8|237|0.98306
1|AtomicNumber|Correlation|dr|8|238|0.97682
1|AtomicNumber|Correlation|dr|8|239|0.98153
1|AtomicNumber|Correlation|dr|8|240|0.97664
1|AtomicNumber|Correlation|dr|8|241|0.97924
1|AtomicNumber|Correlation|dr|8|242|0.97851
1|AtomicNumber|Correlation|dr|8|243|0.97963
1|AtomicNumber|Correlation|dr|8|244|0.97799
1|AtomicNumber|Correlation|dr|8|245|0.9806
1|AtomicNumber|Correlation|dr|8|246|0.97851
1|AtomicNumber|Correlation|dr|8|247|0.97816
1|AtomicNumber|Correlation|dr|8|248|0.97838
1|AtomicNumber|Correlation|dr|8|249|0.98022
1|AtomicNumber|Correlation|dr|8|250|0.97982
1|AtomicNumber|Correlation|dr|8|251|0.97958
1|AtomicNumber|Correlation|dr|8|252|0.98108
1|AtomicNumber|Correlation|dr|8|253|0.97782
1|AtomicNumber|Correlation|dr|8|254|0.97976
1|AtomicNumber|Correlation|dr|8|255|0.97939
1|AtomicNumber|Correlation|dr|8|256|0.97639
1|AtomicNumber|Correlation|dr|8|257|0.98014
1|AtomicNumber|Correlation|dr|8|258|0.97619
1|AtomicNumber|Correlation|dr|8|259|0.97804
1|AtomicNumber|Correlation|dr|8|260|0.9756
1|AtomicNumber|Correlation|dr|8|261|0.97831
1|AtomicNumber|Correlation|dr|8|262|0.97986
1|AtomicNumber|Correlation|dr|8|263|0.97811
1|AtomicNumber|Correlation|dr|8|264|0.98051
1|AtomicNumber|Correlation|dr|8|265|0.97712
1|AtomicNumber|Correlation|dr|8|266|0.9774
1|AtomicNumber|Correlation|dr|8|267|0.98006
1|AtomicNumber|Correlation|dr|8|268|0.98002
1|AtomicNumber|Correlation|dr|8|269|0.97866
1|AtomicNumber|Correlation|dr|8|270|0.97881
1|AtomicNumber|Correlation|dr|8|271|0.97795
1|AtomicNumber|Correlation|dr|8|272|0.98044
1|AtomicNumber|Correlation|dr|8|273|0.98284
1|AtomicNumber|Correlation|dr|8|274|0.97783
1|AtomicNumber|Correlation|dr|8|275|0.97816
1|AtomicNumber|Correlation|dr|8|276|0.97922
1|AtomicNumber|Correlation|dr|8|277|0.98026
1|AtomicNumber|Correlation|dr|8|278|0.97827
1|AtomicNumber|Correlation|dr|8|279|0.97879
1|AtomicNumber|Correlation|dr|8|280|0.97734
1|AtomicNumber|Correlation|dr|8|281|0.9796
1|AtomicNumber|Correlation|dr|8|282|0.97984
1|AtomicNumber|Correlation|dr|8|283|0.98005
1|AtomicNumber|Correlation|dr|8|284|0.98134
1|AtomicNumber|Correlation|dr|8|285|0.97622
1|AtomicNumber|Correlation|dr|8|286|0.97608
1|AtomicNumber|Correlation|dr|8|287|0.97787
1|AtomicNumber|Correlation|dr|8|288|0.98077
1|AtomicNumber|Correlation|dr|8|289|0.97968
1|AtomicNumber|Correlation|dr|8|290|0.98098
1|AtomicNumber|Correlation|dr|8|291|0.98131
1|AtomicNumber|Correlation|dr|8|292|0.98038
1|AtomicNumber|Correlation|dr|8|293|0.97944
1|AtomicNumber|Correlation|dr|8|294|0.97749
1|AtomicNumber|Correlation|dr|8|295|0.97673
1|AtomicNumber|Correlation|dr|8|296|0.97716
1|AtomicNumber|Correlation|dr|8|297|0.98095
1|AtomicNumber|Correlation|dr|8|298|0.98119
1|AtomicNumber|Correlation|dr|8|299|0.9804
1|AtomicNumber|Correlation|dr|8|300|0.97941
1|AtomicNumber|Correlation|dr|8|301|0.97849
1|AtomicNumber|Correlation|dr|8|302|0.97845
1|AtomicNumber|Correlation|dr|8|303|0.97588
1|AtomicNumber|Correlation|dr|8|304|0.97706
1|AtomicNumber|Correlation|dr|8|305|0.97755
1|AtomicNumber|Correlation|dr|8|306|0.9782
1|AtomicNumber|Correlation|dr|8|307|0.98006
1|AtomicNumber|Correlation|dr|8|308|0.98131
1|AtomicNumber|Correlation|dr|8|309|0.97916
1|AtomicNumber|Correlation|dr|8|310|0.97663
1|AtomicNumber|Correlation|dr|8|311|0.98013
1|AtomicNumber|Correlation|dr|8|312|0.98003
1|AtomicNumber|Correlation|dr|8|313|0.97903
1|AtomicNumber|Correlation|dr|8|314|0.9788
1|AtomicNumber|Correlation|dr|8|315|0.98107
1|AtomicNumber|Correlation|dr|8|316|0.97912
1|AtomicNumber|Correlation|dr|8|317|0.9793
1|AtomicNumber|Correlation|dr|8|318|0.97988
1|AtomicNumber|Correlation|dr|8|319|0.9786
1|AtomicNumber|Correlation|dr|8|320|0.97933
1|AtomicNumber|Correlation|dr|8|321|0.97898
1|AtomicNumber|Correlation|dr|8|322|0.98096
1|AtomicNumber|Correlation|dr|8|323|0.97945
1|AtomicNumber|Correlation|dr|8|324|0.97905
1|AtomicNumber|Correlation|dr|8|325|0.97985
1|AtomicNumber|Correlation|dr|8|326|0.97706
1|AtomicNumber|Correlation|dr|8|327|0.98294
1|AtomicNumber|Correlation|dr|8|328|0.97987
1|AtomicNumber|Correlation|dr|8|329|0.98073
1|AtomicNumber|Correlation|dr|8|330|0.97804
1|AtomicNumber|Correlation|dr|8|331|0.97655
1|AtomicNumber|Correlation|dr|8|332|0.97532
1|AtomicNumber|Correlation|dr|8|333|0.97813
1|AtomicNumber|Correlation|dr|8|334|0.97803
1|AtomicNumber|Correlation|dr|8|335|0.97847
1|AtomicNumber|Correlation|dr|8|336|0.97672
1|AtomicNumber|Correlation|dr|8|337|0.97943
1|AtomicNumber|Correlation|dr|8|338|0.97911
1|AtomicNumber|Correlation|dr|8|339|0.97809
1|AtomicNumber|Correlation|dr|8|340|0.98043
1|AtomicNumber|Correlation|dr|8|341|0.9823
1|AtomicNumber|Correlation|dr|8|342|0.97781
1|AtomicNumber|Correlation|dr|8|343|0.97732
1|AtomicNumber|Correlation|dr|8|344|0.9781
1|AtomicNumber|Correlation|dr|8|345|0.97761
1|AtomicNumber|Correlation|dr|8|346|0.97671
1|AtomicNumber|Correlation|dr|8|347|0.97905
1|AtomicNumber|Correlation|dr|8|348|0.97339
1|AtomicNumber|Correlation|dr|8|349|0.97707
1|AtomicNumber|Correlation|dr|8|350|0.97941
1|AtomicNumber|Correlation|dr|8|351|0.97725
1|AtomicNumber|Correlation|dr|8|352|0.97619
1|AtomicNumber|Correlation|dr|8|353|0.97905
1|AtomicNumber|Correlation|dr|8|354|0.97988
1|AtomicNumber|Correlation|dr|8|355|0.98318
1|AtomicNumber|Correlation|dr|8|356|0.97845
1|AtomicNumber|Correlation|dr|8|357|0.97945
1|AtomicNumber|Correlation|dr|8|358|0.97947
1|AtomicNumber|Correlation|dr|8|359|0.97726
1|AtomicNumber|Correlation|dr|8|360|0.97754
1|AtomicNumber|Correlation|dr|8|361|0.98073
1|AtomicNumber|Correlation|dr|8|362|0.97978
1|AtomicNumber|Correlation|dr|8|363|0.97731
1|AtomicNumber|Correlation|dr|8|364|0.97982
1|AtomicNumber|Correlation|dr|8|365|0.97826
1|AtomicNumber|Correlation|dr|8|366|0.98088
1|AtomicNumber|Correlation|dr|8|367|0.97901
1|AtomicNumber|Correlation|dr|8|368|0.9799
1|AtomicNumber|Correlation|dr|8|369|0.97715
1|AtomicNumber|Correlation|dr|8|370|0.9787
1|AtomicNumber|Correlation|dr|8|371|0.97882
1|AtomicNumber|Correlation|dr|8|372|0.9811
1|AtomicNumber|Correlation|dr|8|373|0.97941
1|AtomicNumber|Correlation|dr|8|374|0.97879
1|AtomicNumber|Correlation|dr|8|375|0.98188
1|AtomicNumber|Correlation|dr|8|376|0.97886
1|AtomicNumber|Correlation|dr|8|377|0.98022
1|AtomicNumber|Correlation|dr|8|378|0.98064
1|AtomicNumber|Correlation|dr|8|379|0.98165
1|AtomicNumber|Correlation|dr|8|380|0.98004
1|AtomicNumber|Correlation|dr|8|381|0.98224
1|AtomicNumber|Correlation|dr|8|382|0.98002
1|AtomicNumber|Correlation|dr|8|383|0.97864
1|AtomicNumber|Correlation|dr|8|384|0.9804
