# Supplementary material for: On DNA numerical representations for genomic similarity computation
Source: PLoS One. 2017 Mar 21;12(3):e0173288. doi: 10.1371/journal.pone.0173288 (PMC5360225; doi:10.1371/journal.pone.0173288)
Supplement: S3 File — The datasets employed in this work. (ZIP) [file pone.0173288.s003.zip › datasets/syntheticalExperimentalScores/sequenceBase_1_transformation_AtomicNumber_metric_Correlation_type_i_percentage_16.txt]

1|AtomicNumber|Correlation|i|16|1|0.94412
1|AtomicNumber|Correlation|i|16|2|0.94398
1|AtomicNumber|Correlation|i|16|3|0.94397
1|AtomicNumber|Correlation|i|16|4|0.94424
1|AtomicNumber|Correlation|i|16|5|0.944
1|AtomicNumber|Correlation|i|16|6|0.94447
1|AtomicNumber|Correlation|i|16|7|0.94485
1|AtomicNumber|Correlation|i|16|8|0.94412
1|AtomicNumber|Correlation|i|16|9|0.94432
1|AtomicNumber|Correlation|i|16|10|0.94454
1|AtomicNumber|Correlation|i|16|11|0.94343
1|AtomicNumber|Correlation|i|16|12|0.94346
1|AtomicNumber|Correlation|i|16|13|0.94422
1|AtomicNumber|Correlation|i|16|14|0.9445
1|AtomicNumber|Correlation|i|16|15|0.94395
1|AtomicNumber|Correlation|i|16|16|0.94363
1|AtomicNumber|Correlation|i|16|17|0.94415
1|AtomicNumber|Correlation|i|16|18|0.94508
1|AtomicNumber|Correlation|i|16|19|0.94389
1|AtomicNumber|Correlation|i|16|20|0.94412
1|AtomicNumber|Correlation|i|16|21|0.94443
1|AtomicNumber|Correlation|i|16|22|0.94328
1|AtomicNumber|Correlation|i|16|23|0.94329
1|AtomicNumber|Correlation|i|16|24|0.94397
1|AtomicNumber|Correlation|i|16|25|0.94375
1|AtomicNumber|Correlation|i|16|26|0.94407
1|AtomicNumber|Correlation|i|16|27|0.94372
1|AtomicNumber|Correlation|i|16|28|0.94407
1|AtomicNumber|Correlation|i|16|29|0.94417
1|AtomicNumber|Correlation|i|16|30|0.94313
1|AtomicNumber|Correlation|i|16|31|0.94393
1|AtomicNumber|Correlation|i|16|32|0.94354
1|AtomicNumber|Correlation|i|16|33|0.94332
1|AtomicNumber|Correlation|i|16|34|0.94388
1|AtomicNumber|Correlation|i|16|35|0.94395
1|AtomicNumber|Correlation|i|16|36|0.94601
1|AtomicNumber|Correlation|i|16|37|0.94316
1|AtomicNumber|Correlation|i|16|38|0.94455
1|AtomicNumber|Correlation|i|16|39|0.94406
1|AtomicNumber|Correlation|i|16|40|0.94364
1|AtomicNumber|Correlation|i|16|41|0.94402
1|AtomicNumber|Correlation|i|16|42|0.94452
1|AtomicNumber|Correlation|i|16|43|0.94464
1|AtomicNumber|Correlation|i|16|44|0.94331
1|AtomicNumber|Correlation|i|16|45|0.94416
1|AtomicNumber|Correlation|i|16|46|0.94394
1|AtomicNumber|Correlation|i|16|47|0.94467
1|AtomicNumber|Correlation|i|16|48|0.94409
1|AtomicNumber|Correlation|i|16|49|0.94435
1|AtomicNumber|Correlation|i|16|50|0.94344
1|AtomicNumber|Correlation|i|16|51|0.94332
1|AtomicNumber|Correlation|i|16|52|0.94437
1|AtomicNumber|Correlation|i|16|53|0.943
1|AtomicNumber|Correlation|i|16|54|0.94318
1|AtomicNumber|Correlation|i|16|55|0.94395
1|AtomicNumber|Correlation|i|16|56|0.94325
1|AtomicNumber|Correlation|i|16|57|0.94337
1|AtomicNumber|Correlation|i|16|58|0.9446
1|AtomicNumber|Correlation|i|16|59|0.94361
1|AtomicNumber|Correlation|i|16|60|0.9445
1|AtomicNumber|Correlation|i|16|61|0.94402
1|AtomicNumber|Correlation|i|16|62|0.94426
1|AtomicNumber|Correlation|i|16|63|0.94361
1|AtomicNumber|Correlation|i|16|64|0.9431
1|AtomicNumber|Correlation|i|16|65|0.94415
1|AtomicNumber|Correlation|i|16|66|0.94368
1|AtomicNumber|Correlation|i|16|67|0.94439
1|AtomicNumber|Correlation|i|16|68|0.94498
1|AtomicNumber|Correlation|i|16|69|0.94496
1|AtomicNumber|Correlation|i|16|70|0.94378
1|AtomicNumber|Correlation|i|16|71|0.94375
1|AtomicNumber|Correlation|i|16|72|0.94374
1|AtomicNumber|Correlation|i|16|73|0.94384
1|AtomicNumber|Correlation|i|16|74|0.94399
1|AtomicNumber|Correlation|i|16|75|0.94365
1|AtomicNumber|Correlation|i|16|76|0.9449
1|AtomicNumber|Correlation|i|16|77|0.94415
1|AtomicNumber|Correlation|i|16|78|0.94441
1|AtomicNumber|Correlation|i|16|79|0.944
1|AtomicNumber|Correlation|i|16|80|0.94301
1|AtomicNumber|Correlation|i|16|81|0.94356
1|AtomicNumber|Correlation|i|16|82|0.94407
1|AtomicNumber|Correlation|i|16|83|0.94467
1|AtomicNumber|Correlation|i|16|84|0.94392
1|AtomicNumber|Correlation|i|16|85|0.94387
1|AtomicNumber|Correlation|i|16|86|0.94357
1|AtomicNumber|Correlation|i|16|87|0.94433
1|AtomicNumber|Correlation|i|16|88|0.944
1|AtomicNumber|Correlation|i|16|89|0.94394
1|AtomicNumber|Correlation|i|16|90|0.94447
1|AtomicNumber|Correlation|i|16|91|0.94422
1|AtomicNumber|Correlation|i|16|92|0.94473
1|AtomicNumber|Correlation|i|16|93|0.94381
1|AtomicNumber|Correlation|i|16|94|0.94457
1|AtomicNumber|Correlation|i|16|95|0.94426
1|AtomicNumber|Correlation|i|16|96|0.94401
1|AtomicNumber|Correlation|i|16|97|0.94333
1|AtomicNumber|Correlation|i|16|98|0.94314
1|AtomicNumber|Correlation|i|16|99|0.94263
1|AtomicNumber|Correlation|i|16|100|0.94421
1|AtomicNumber|Correlation|i|16|101|0.94417
1|AtomicNumber|Correlation|i|16|102|0.94447
1|AtomicNumber|Correlation|i|16|103|0.94412
1|AtomicNumber|Correlation|i|16|104|0.94378
1|AtomicNumber|Correlation|i|16|105|0.94464
1|AtomicNumber|Correlation|i|16|106|0.94262
1|AtomicNumber|Correlation|i|16|107|0.94469
1|AtomicNumber|Correlation|i|16|108|0.94406
1|AtomicNumber|Correlation|i|16|109|0.94414
1|AtomicNumber|Correlation|i|16|110|0.94437
1|AtomicNumber|Correlation|i|16|111|0.94307
1|AtomicNumber|Correlation|i|16|112|0.94387
1|AtomicNumber|Correlation|i|16|113|0.94348
1|AtomicNumber|Correlation|i|16|114|0.94389
1|AtomicNumber|Correlation|i|16|115|0.94388
1|AtomicNumber|Correlation|i|16|116|0.94348
1|AtomicNumber|Correlation|i|16|117|0.9435
1|AtomicNumber|Correlation|i|16|118|0.94508
1|AtomicNumber|Correlation|i|16|119|0.94328
1|AtomicNumber|Correlation|i|16|120|0.94451
1|AtomicNumber|Correlation|i|16|121|0.94374
1|AtomicNumber|Correlation|i|16|122|0.94331
1|AtomicNumber|Correlation|i|16|123|0.94356
1|AtomicNumber|Correlation|i|16|124|0.94387
1|AtomicNumber|Correlation|i|16|125|0.94388
1|AtomicNumber|Correlation|i|16|126|0.94396
1|AtomicNumber|Correlation|i|16|127|0.94344
1|AtomicNumber|Correlation|i|16|128|0.94393
1|AtomicNumber|Correlation|i|16|129|0.94344
1|AtomicNumber|Correlation|i|16|130|0.94318
1|AtomicNumber|Correlation|i|16|131|0.94396
1|AtomicNumber|Correlation|i|16|132|0.94311
1|AtomicNumber|Correlation|i|16|133|0.94373
1|AtomicNumber|Correlation|i|16|134|0.94435
1|AtomicNumber|Correlation|i|16|135|0.9441
1|AtomicNumber|Correlation|i|16|136|0.94404
1|AtomicNumber|Correlation|i|16|137|0.94464
1|AtomicNumber|Correlation|i|16|138|0.94474
1|AtomicNumber|Correlation|i|16|139|0.94476
1|AtomicNumber|Correlation|i|16|140|0.94451
1|AtomicNumber|Correlation|i|16|141|0.94413
1|AtomicNumber|Correlation|i|16|142|0.94337
1|AtomicNumber|Correlation|i|16|143|0.94363
1|AtomicNumber|Correlation|i|16|144|0.94366
1|AtomicNumber|Correlation|i|16|145|0.94337
1|AtomicNumber|Correlation|i|16|146|0.94349
1|AtomicNumber|Correlation|i|16|147|0.94281
1|AtomicNumber|Correlation|i|16|148|0.94398
1|AtomicNumber|Correlation|i|16|149|0.94347
1|AtomicNumber|Correlation|i|16|150|0.94372
1|AtomicNumber|Correlation|i|16|151|0.94379
1|AtomicNumber|Correlation|i|16|152|0.94418
1|AtomicNumber|Correlation|i|16|153|0.94369
1|AtomicNumber|Correlation|i|16|154|0.9433
1|AtomicNumber|Correlation|i|16|155|0.94481
1|AtomicNumber|Correlation|i|16|156|0.94422
1|AtomicNumber|Correlation|i|16|157|0.94395
1|AtomicNumber|Correlation|i|16|158|0.94395
1|AtomicNumber|Correlation|i|16|159|0.94391
1|AtomicNumber|Correlation|i|16|160|0.94381
1|AtomicNumber|Correlation|i|16|161|0.94429
1|AtomicNumber|Correlation|i|16|162|0.94376
1|AtomicNumber|Correlation|i|16|163|0.94362
1|AtomicNumber|Correlation|i|16|164|0.94268
1|AtomicNumber|Correlation|i|16|165|0.94421
1|AtomicNumber|Correlation|i|16|166|0.94424
1|AtomicNumber|Correlation|i|16|167|0.94427
1|AtomicNumber|Correlation|i|16|168|0.94277
1|AtomicNumber|Correlation|i|16|169|0.94435
1|AtomicNumber|Correlation|i|16|170|0.94325
1|AtomicNumber|Correlation|i|16|171|0.94402
1|AtomicNumber|Correlation|i|16|172|0.94456
1|AtomicNumber|Correlation|i|16|173|0.94307
1|AtomicNumber|Correlation|i|16|174|0.94449
1|AtomicNumber|Correlation|i|16|175|0.9432
1|AtomicNumber|Correlation|i|16|176|0.94311
1|AtomicNumber|Correlation|i|16|177|0.94468
1|AtomicNumber|Correlation|i|16|178|0.94305
1|AtomicNumber|Correlation|i|16|179|0.94369
1|AtomicNumber|Correlation|i|16|180|0.943
1|AtomicNumber|Correlation|i|16|181|0.94518
1|AtomicNumber|Correlation|i|16|182|0.94364
1|AtomicNumber|Correlation|i|16|183|0.94395
1|AtomicNumber|Correlation|i|16|184|0.94475
1|AtomicNumber|Correlation|i|16|185|0.94426
1|AtomicNumber|Correlation|i|16|186|0.94401
1|AtomicNumber|Correlation|i|16|187|0.94364
1|AtomicNumber|Correlation|i|16|188|0.94431
1|AtomicNumber|Correlation|i|16|189|0.94351
1|AtomicNumber|Correlation|i|16|190|0.94349
1|AtomicNumber|Correlation|i|16|191|0.94407
1|AtomicNumber|Correlation|i|16|192|0.94411
1|AtomicNumber|Correlation|i|16|193|0.94376
1|AtomicNumber|Correlation|i|16|194|0.94411
1|AtomicNumber|Correlation|i|16|195|0.94476
1|AtomicNumber|Correlation|i|16|196|0.94489
1|AtomicNumber|Correlation|i|16|197|0.94371
1|AtomicNumber|Correlation|i|16|198|0.94394
1|AtomicNumber|Correlation|i|16|199|0.94342
1|AtomicNumber|Correlation|i|16|200|0.94508
1|AtomicNumber|Correlation|i|16|201|0.94418
1|AtomicNumber|Correlation|i|16|202|0.94429
1|AtomicNumber|Correlation|i|16|203|0.94404
1|AtomicNumber|Correlation|i|16|204|0.94423
1|AtomicNumber|Correlation|i|16|205|0.94362
1|AtomicNumber|Correlation|i|16|206|0.94431
1|AtomicNumber|Correlation|i|16|207|0.94455
1|AtomicNumber|Correlation|i|16|208|0.94433
1|AtomicNumber|Correlation|i|16|209|0.94351
1|AtomicNumber|Correlation|i|16|210|0.9429
1|AtomicNumber|Correlation|i|16|211|0.94369
1|AtomicNumber|Correlation|i|16|212|0.94348
1|AtomicNumber|Correlation|i|16|213|0.94352
1|AtomicNumber|Correlation|i|16|214|0.94354
1|AtomicNumber|Correlation|i|16|215|0.94353
1|AtomicNumber|Correlation|i|16|216|0.94411
1|AtomicNumber|Correlation|i|16|217|0.94395
1|AtomicNumber|Correlation|i|16|218|0.94379
1|AtomicNumber|Correlation|i|16|219|0.945
1|AtomicNumber|Correlation|i|16|220|0.94384
1|AtomicNumber|Correlation|i|16|221|0.94415
1|AtomicNumber|Correlation|i|16|222|0.94373
1|AtomicNumber|Correlation|i|16|223|0.9437
1|AtomicNumber|Correlation|i|16|224|0.94353
1|AtomicNumber|Correlation|i|16|225|0.94437
1|AtomicNumber|Correlation|i|16|226|0.9437
1|AtomicNumber|Correlation|i|16|227|0.94449
1|AtomicNumber|Correlation|i|16|228|0.94334
1|AtomicNumber|Correlation|i|16|229|0.94409
1|AtomicNumber|Correlation|i|16|230|0.94429
1|AtomicNumber|Correlation|i|16|231|0.94353
1|AtomicNumber|Correlation|i|16|232|0.94514
1|AtomicNumber|Correlation|i|16|233|0.94372
1|AtomicNumber|Correlation|i|16|234|0.94448
1|AtomicNumber|Correlation|i|16|235|0.94558
1|AtomicNumber|Correlation|i|16|236|0.94359
1|AtomicNumber|Correlation|i|16|237|0.94412
1|AtomicNumber|Correlation|i|16|238|0.94361
1|AtomicNumber|Correlation|i|16|239|0.94417
1|AtomicNumber|Correlation|i|16|240|0.94402
1|AtomicNumber|Correlation|i|16|241|0.94285
1|AtomicNumber|Correlation|i|16|242|0.943
1|AtomicNumber|Correlation|i|16|243|0.94407
1|AtomicNumber|Correlation|i|16|244|0.94379
1|AtomicNumber|Correlation|i|16|245|0.94314
1|AtomicNumber|Correlation|i|16|246|0.94493
1|AtomicNumber|Correlation|i|16|247|0.9436
1|AtomicNumber|Correlation|i|16|248|0.94366
1|AtomicNumber|Correlation|i|16|249|0.94376
1|AtomicNumber|Correlation|i|16|250|0.9441
1|AtomicNumber|Correlation|i|16|251|0.94454
1|AtomicNumber|Correlation|i|16|252|0.94369
1|AtomicNumber|Correlation|i|16|253|0.944
1|AtomicNumber|Correlation|i|16|254|0.94414
1|AtomicNumber|Correlation|i|16|255|0.9446
1|AtomicNumber|Correlation|i|16|256|0.94499
1|AtomicNumber|Correlation|i|16|257|0.94466
1|AtomicNumber|Correlation|i|16|258|0.94344
1|AtomicNumber|Correlation|i|16|259|0.944
1|AtomicNumber|Correlation|i|16|260|0.94364
1|AtomicNumber|Correlation|i|16|261|0.94296
1|AtomicNumber|Correlation|i|16|262|0.94534
1|AtomicNumber|Correlation|i|16|263|0.94409
1|AtomicNumber|Correlation|i|16|264|0.94378
1|AtomicNumber|Correlation|i|16|265|0.94448
1|AtomicNumber|Correlation|i|16|266|0.94433
1|AtomicNumber|Correlation|i|16|267|0.94427
1|AtomicNumber|Correlation|i|16|268|0.94373
1|AtomicNumber|Correlation|i|16|269|0.94274
1|AtomicNumber|Correlation|i|16|270|0.94323
1|AtomicNumber|Correlation|i|16|271|0.94373
1|AtomicNumber|Correlation|i|16|272|0.94464
1|AtomicNumber|Correlation|i|16|273|0.94362
1|AtomicNumber|Correlation|i|16|274|0.94348
1|AtomicNumber|Correlation|i|16|275|0.94394
1|AtomicNumber|Correlation|i|16|276|0.94387
1|AtomicNumber|Correlation|i|16|277|0.94332
1|AtomicNumber|Correlation|i|16|278|0.94394
1|AtomicNumber|Correlation|i|16|279|0.94347
1|AtomicNumber|Correlation|i|16|280|0.94503
1|AtomicNumber|Correlation|i|16|281|0.94276
1|AtomicNumber|Correlation|i|16|282|0.94357
1|AtomicNumber|Correlation|i|16|283|0.94383
1|AtomicNumber|Correlation|i|16|284|0.94416
1|AtomicNumber|Correlation|i|16|285|0.94401
1|AtomicNumber|Correlation|i|16|286|0.94387
1|AtomicNumber|Correlation|i|16|287|0.9438
1|AtomicNumber|Correlation|i|16|288|0.94334
1|AtomicNumber|Correlation|i|16|289|0.9435
1|AtomicNumber|Correlation|i|16|290|0.94413
1|AtomicNumber|Correlation|i|16|291|0.94417
1|AtomicNumber|Correlation|i|16|292|0.94516
1|AtomicNumber|Correlation|i|16|293|0.94312
1|AtomicNumber|Correlation|i|16|294|0.94347
1|AtomicNumber|Correlation|i|16|295|0.94438
1|AtomicNumber|Correlation|i|16|296|0.944
1|AtomicNumber|Correlation|i|16|297|0.94342
1|AtomicNumber|Correlation|i|16|298|0.94381
1|AtomicNumber|Correlation|i|16|299|0.94421
1|AtomicNumber|Correlation|i|16|300|0.94386
1|AtomicNumber|Correlation|i|16|301|0.94358
1|AtomicNumber|Correlation|i|16|302|0.94403
1|AtomicNumber|Correlation|i|16|303|0.94414
1|AtomicNumber|Correlation|i|16|304|0.94433
1|AtomicNumber|Correlation|i|16|305|0.94318
1|AtomicNumber|Correlation|i|16|306|0.94359
1|AtomicNumber|Correlation|i|16|307|0.94445
1|AtomicNumber|Correlation|i|16|308|0.94403
1|AtomicNumber|Correlation|i|16|309|0.94405
1|AtomicNumber|Correlation|i|16|310|0.94384
1|AtomicNumber|Correlation|i|16|311|0.94508
1|AtomicNumber|Correlation|i|16|312|0.94417
1|AtomicNumber|Correlation|i|16|313|0.94416
1|AtomicNumber|Correlation|i|16|314|0.94411
1|AtomicNumber|Correlation|i|16|315|0.94391
1|AtomicNumber|Correlation|i|16|316|0.94293
1|AtomicNumber|Correlation|i|16|317|0.94432
1|AtomicNumber|Correlation|i|16|318|0.94317
1|AtomicNumber|Correlation|i|16|319|0.9438
1|AtomicNumber|Correlation|i|16|320|0.94343
1|AtomicNumber|Correlation|i|16|321|0.94413
1|AtomicNumber|Correlation|i|16|322|0.94322
1|AtomicNumber|Correlation|i|16|323|0.94384
1|AtomicNumber|Correlation|i|16|324|0.94439
1|AtomicNumber|Correlation|i|16|325|0.94324
1|AtomicNumber|Correlation|i|16|326|0.94343
1|AtomicNumber|Correlation|i|16|327|0.94367
1|AtomicNumber|Correlation|i|16|328|0.94347
1|AtomicNumber|Correlation|i|16|329|0.9438
1|AtomicNumber|Correlation|i|16|330|0.94365
1|AtomicNumber|Correlation|i|16|331|0.94339
1|AtomicNumber|Correlation|i|16|332|0.9434
1|AtomicNumber|Correlation|i|16|333|0.94403
1|AtomicNumber|Correlation|i|16|334|0.94339
1|AtomicNumber|Correlation|i|16|335|0.94329
1|AtomicNumber|Correlation|i|16|336|0.94373
1|AtomicNumber|Correlation|i|16|337|0.94417
1|AtomicNumber|Correlation|i|16|338|0.94443
1|AtomicNumber|Correlation|i|16|339|0.9435
1|AtomicNumber|Correlation|i|16|340|0.94346
1|AtomicNumber|Correlation|i|16|341|0.94386
1|AtomicNumber|Correlation|i|16|342|0.94406
1|AtomicNumber|Correlation|i|16|343|0.9452
1|AtomicNumber|Correlation|i|16|344|0.94376
1|AtomicNumber|Correlation|i|16|345|0.94298
1|AtomicNumber|Correlation|i|16|346|0.94481
1|AtomicNumber|Correlation|i|16|347|0.94384
1|AtomicNumber|Correlation|i|16|348|0.94416
1|AtomicNumber|Correlation|i|16|349|0.94393
1|AtomicNumber|Correlation|i|16|350|0.94287
1|AtomicNumber|Correlation|i|16|351|0.94384
1|AtomicNumber|Correlation|i|16|352|0.94363
1|AtomicNumber|Correlation|i|16|353|0.94327
1|AtomicNumber|Correlation|i|16|354|0.94357
1|AtomicNumber|Correlation|i|16|355|0.94383
1|AtomicNumber|Correlation|i|16|356|0.94345
1|AtomicNumber|Correlation|i|16|357|0.94317
1|AtomicNumber|Correlation|i|16|358|0.94445
1|AtomicNumber|Correlation|i|16|359|0.94461
1|AtomicNumber|Correlation|i|16|360|0.94401
1|AtomicNumber|Correlation|i|16|361|0.94391
1|AtomicNumber|Correlation|i|16|362|0.94271
1|AtomicNumber|Correlation|i|16|363|0.94513
1|AtomicNumber|Correlation|i|16|364|0.9429
1|AtomicNumber|Correlation|i|16|365|0.94353
1|AtomicNumber|Correlation|i|16|366|0.94369
1|AtomicNumber|Correlation|i|16|367|0.9436
1|AtomicNumber|Correlation|i|16|368|0.94425
1|AtomicNumber|Correlation|i|16|369|0.944
1|AtomicNumber|Correlation|i|16|370|0.94344
1|AtomicNumber|Correlation|i|16|371|0.94443
1|AtomicNumber|Correlation|i|16|372|0.94347
1|AtomicNumber|Correlation|i|16|373|0.94368
1|AtomicNumber|Correlation|i|16|374|0.94353
1|AtomicNumber|Correlation|i|16|375|0.94371
1|AtomicNumber|Correlation|i|16|376|0.94443
1|AtomicNumber|Correlation|i|16|377|0.94394
1|AtomicNumber|Correlation|i|16|378|0.94397
1|AtomicNumber|Correlation|i|16|379|0.9443
1|AtomicNumber|Correlation|i|16|380|0.94423
1|AtomicNumber|Correlation|i|16|381|0.94257
1|AtomicNumber|Correlation|i|16|382|0.9434
1|AtomicNumber|Correlation|i|16|383|0.94428
1|AtomicNumber|Correlation|i|16|384|0.94326
