# Supplementary material for: On DNA numerical representations for genomic similarity computation
Source: PLoS One. 2017 Mar 21;12(3):e0173288. doi: 10.1371/journal.pone.0173288 (PMC5360225; doi:10.1371/journal.pone.0173288)
Supplement: S3 File — The datasets employed in this work. (ZIP) [file pone.0173288.s003.zip › datasets/syntheticalExperimentalScores/sequenceBase_1_transformation_AtomicNumber_metric_Correlation_type_i_percentage_2.txt]

1|AtomicNumber|Correlation|i|2|1|0.9863
1|AtomicNumber|Correlation|i|2|2|0.98638
1|AtomicNumber|Correlation|i|2|3|0.98645
1|AtomicNumber|Correlation|i|2|4|0.98605
1|AtomicNumber|Correlation|i|2|5|0.98617
1|AtomicNumber|Correlation|i|2|6|0.98589
1|AtomicNumber|Correlation|i|2|7|0.98582
1|AtomicNumber|Correlation|i|2|8|0.98616
1|AtomicNumber|Correlation|i|2|9|0.98606
1|AtomicNumber|Correlation|i|2|10|0.98626
1|AtomicNumber|Correlation|i|2|11|0.98604
1|AtomicNumber|Correlation|i|2|12|0.98619
1|AtomicNumber|Correlation|i|2|13|0.98566
1|AtomicNumber|Correlation|i|2|14|0.98619
1|AtomicNumber|Correlation|i|2|15|0.98626
1|AtomicNumber|Correlation|i|2|16|0.98594
1|AtomicNumber|Correlation|i|2|17|0.98603
1|AtomicNumber|Correlation|i|2|18|0.98584
1|AtomicNumber|Correlation|i|2|19|0.98581
1|AtomicNumber|Correlation|i|2|20|0.98615
1|AtomicNumber|Correlation|i|2|21|0.98633
1|AtomicNumber|Correlation|i|2|22|0.98634
1|AtomicNumber|Correlation|i|2|23|0.98642
1|AtomicNumber|Correlation|i|2|24|0.9857
1|AtomicNumber|Correlation|i|2|25|0.98628
1|AtomicNumber|Correlation|i|2|26|0.98639
1|AtomicNumber|Correlation|i|2|27|0.98601
1|AtomicNumber|Correlation|i|2|28|0.98648
1|AtomicNumber|Correlation|i|2|29|0.98652
1|AtomicNumber|Correlation|i|2|30|0.98538
1|AtomicNumber|Correlation|i|2|31|0.98644
1|AtomicNumber|Correlation|i|2|32|0.98595
1|AtomicNumber|Correlation|i|2|33|0.98628
1|AtomicNumber|Correlation|i|2|34|0.98605
1|AtomicNumber|Correlation|i|2|35|0.9863
1|AtomicNumber|Correlation|i|2|36|0.98601
1|AtomicNumber|Correlation|i|2|37|0.98652
1|AtomicNumber|Correlation|i|2|38|0.98589
1|AtomicNumber|Correlation|i|2|39|0.98602
1|AtomicNumber|Correlation|i|2|40|0.98595
1|AtomicNumber|Correlation|i|2|41|0.98582
1|AtomicNumber|Correlation|i|2|42|0.9863
1|AtomicNumber|Correlation|i|2|43|0.98584
1|AtomicNumber|Correlation|i|2|44|0.98605
1|AtomicNumber|Correlation|i|2|45|0.9863
1|AtomicNumber|Correlation|i|2|46|0.98609
1|AtomicNumber|Correlation|i|2|47|0.98631
1|AtomicNumber|Correlation|i|2|48|0.98597
1|AtomicNumber|Correlation|i|2|49|0.98624
1|AtomicNumber|Correlation|i|2|50|0.98629
1|AtomicNumber|Correlation|i|2|51|0.98595
1|AtomicNumber|Correlation|i|2|52|0.98641
1|AtomicNumber|Correlation|i|2|53|0.98603
1|AtomicNumber|Correlation|i|2|54|0.9861
1|AtomicNumber|Correlation|i|2|55|0.98619
1|AtomicNumber|Correlation|i|2|56|0.98608
1|AtomicNumber|Correlation|i|2|57|0.98619
1|AtomicNumber|Correlation|i|2|58|0.98621
1|AtomicNumber|Correlation|i|2|59|0.98603
1|AtomicNumber|Correlation|i|2|60|0.98559
1|AtomicNumber|Correlation|i|2|61|0.98625
1|AtomicNumber|Correlation|i|2|62|0.98588
1|AtomicNumber|Correlation|i|2|63|0.98598
1|AtomicNumber|Correlation|i|2|64|0.98587
1|AtomicNumber|Correlation|i|2|65|0.98608
1|AtomicNumber|Correlation|i|2|66|0.9859
1|AtomicNumber|Correlation|i|2|67|0.98629
1|AtomicNumber|Correlation|i|2|68|0.98578
1|AtomicNumber|Correlation|i|2|69|0.98586
1|AtomicNumber|Correlation|i|2|70|0.9861
1|AtomicNumber|Correlation|i|2|71|0.98654
1|AtomicNumber|Correlation|i|2|72|0.98637
1|AtomicNumber|Correlation|i|2|73|0.98586
1|AtomicNumber|Correlation|i|2|74|0.98622
1|AtomicNumber|Correlation|i|2|75|0.9858
1|AtomicNumber|Correlation|i|2|76|0.98586
1|AtomicNumber|Correlation|i|2|77|0.98599
1|AtomicNumber|Correlation|i|2|78|0.98598
1|AtomicNumber|Correlation|i|2|79|0.98611
1|AtomicNumber|Correlation|i|2|80|0.98587
1|AtomicNumber|Correlation|i|2|81|0.98585
1|AtomicNumber|Correlation|i|2|82|0.98622
1|AtomicNumber|Correlation|i|2|83|0.98601
1|AtomicNumber|Correlation|i|2|84|0.98605
1|AtomicNumber|Correlation|i|2|85|0.98623
1|AtomicNumber|Correlation|i|2|86|0.98587
1|AtomicNumber|Correlation|i|2|87|0.98655
1|AtomicNumber|Correlation|i|2|88|0.98639
1|AtomicNumber|Correlation|i|2|89|0.98614
1|AtomicNumber|Correlation|i|2|90|0.98625
1|AtomicNumber|Correlation|i|2|91|0.9862
1|AtomicNumber|Correlation|i|2|92|0.98616
1|AtomicNumber|Correlation|i|2|93|0.98644
1|AtomicNumber|Correlation|i|2|94|0.98638
1|AtomicNumber|Correlation|i|2|95|0.98647
1|AtomicNumber|Correlation|i|2|96|0.98602
1|AtomicNumber|Correlation|i|2|97|0.98615
1|AtomicNumber|Correlation|i|2|98|0.98626
1|AtomicNumber|Correlation|i|2|99|0.98624
1|AtomicNumber|Correlation|i|2|100|0.98616
1|AtomicNumber|Correlation|i|2|101|0.98633
1|AtomicNumber|Correlation|i|2|102|0.98606
1|AtomicNumber|Correlation|i|2|103|0.98591
1|AtomicNumber|Correlation|i|2|104|0.98593
1|AtomicNumber|Correlation|i|2|105|0.98605
1|AtomicNumber|Correlation|i|2|106|0.98663
1|AtomicNumber|Correlation|i|2|107|0.9864
1|AtomicNumber|Correlation|i|2|108|0.98615
1|AtomicNumber|Correlation|i|2|109|0.98641
1|AtomicNumber|Correlation|i|2|110|0.98618
1|AtomicNumber|Correlation|i|2|111|0.98603
1|AtomicNumber|Correlation|i|2|112|0.98616
1|AtomicNumber|Correlation|i|2|113|0.98602
1|AtomicNumber|Correlation|i|2|114|0.98614
1|AtomicNumber|Correlation|i|2|115|0.98566
1|AtomicNumber|Correlation|i|2|116|0.98596
1|AtomicNumber|Correlation|i|2|117|0.98619
1|AtomicNumber|Correlation|i|2|118|0.9861
1|AtomicNumber|Correlation|i|2|119|0.98613
1|AtomicNumber|Correlation|i|2|120|0.98624
1|AtomicNumber|Correlation|i|2|121|0.98637
1|AtomicNumber|Correlation|i|2|122|0.98633
1|AtomicNumber|Correlation|i|2|123|0.98585
1|AtomicNumber|Correlation|i|2|124|0.98611
1|AtomicNumber|Correlation|i|2|125|0.98614
1|AtomicNumber|Correlation|i|2|126|0.9859
1|AtomicNumber|Correlation|i|2|127|0.98595
1|AtomicNumber|Correlation|i|2|128|0.98665
1|AtomicNumber|Correlation|i|2|129|0.98628
1|AtomicNumber|Correlation|i|2|130|0.98636
1|AtomicNumber|Correlation|i|2|131|0.98627
1|AtomicNumber|Correlation|i|2|132|0.98654
1|AtomicNumber|Correlation|i|2|133|0.98598
1|AtomicNumber|Correlation|i|2|134|0.98583
1|AtomicNumber|Correlation|i|2|135|0.98579
1|AtomicNumber|Correlation|i|2|136|0.9862
1|AtomicNumber|Correlation|i|2|137|0.98616
1|AtomicNumber|Correlation|i|2|138|0.98636
1|AtomicNumber|Correlation|i|2|139|0.9861
1|AtomicNumber|Correlation|i|2|140|0.98607
1|AtomicNumber|Correlation|i|2|141|0.98621
1|AtomicNumber|Correlation|i|2|142|0.98586
1|AtomicNumber|Correlation|i|2|143|0.98649
1|AtomicNumber|Correlation|i|2|144|0.98621
1|AtomicNumber|Correlation|i|2|145|0.98609
1|AtomicNumber|Correlation|i|2|146|0.98608
1|AtomicNumber|Correlation|i|2|147|0.98629
1|AtomicNumber|Correlation|i|2|148|0.98574
1|AtomicNumber|Correlation|i|2|149|0.98619
1|AtomicNumber|Correlation|i|2|150|0.98631
1|AtomicNumber|Correlation|i|2|151|0.98616
1|AtomicNumber|Correlation|i|2|152|0.98564
1|AtomicNumber|Correlation|i|2|153|0.98639
1|AtomicNumber|Correlation|i|2|154|0.98624
1|AtomicNumber|Correlation|i|2|155|0.98609
1|AtomicNumber|Correlation|i|2|156|0.98593
1|AtomicNumber|Correlation|i|2|157|0.98599
1|AtomicNumber|Correlation|i|2|158|0.98583
1|AtomicNumber|Correlation|i|2|159|0.98603
1|AtomicNumber|Correlation|i|2|160|0.98629
1|AtomicNumber|Correlation|i|2|161|0.98615
1|AtomicNumber|Correlation|i|2|162|0.98594
1|AtomicNumber|Correlation|i|2|163|0.98616
1|AtomicNumber|Correlation|i|2|164|0.9871
1|AtomicNumber|Correlation|i|2|165|0.98631
1|AtomicNumber|Correlation|i|2|166|0.98607
1|AtomicNumber|Correlation|i|2|167|0.98622
1|AtomicNumber|Correlation|i|2|168|0.98598
1|AtomicNumber|Correlation|i|2|169|0.98618
1|AtomicNumber|Correlation|i|2|170|0.98591
1|AtomicNumber|Correlation|i|2|171|0.98615
1|AtomicNumber|Correlation|i|2|172|0.98598
1|AtomicNumber|Correlation|i|2|173|0.98582
1|AtomicNumber|Correlation|i|2|174|0.98627
1|AtomicNumber|Correlation|i|2|175|0.98585
1|AtomicNumber|Correlation|i|2|176|0.98613
1|AtomicNumber|Correlation|i|2|177|0.98587
1|AtomicNumber|Correlation|i|2|178|0.98617
1|AtomicNumber|Correlation|i|2|179|0.98628
1|AtomicNumber|Correlation|i|2|180|0.98625
1|AtomicNumber|Correlation|i|2|181|0.98615
1|AtomicNumber|Correlation|i|2|182|0.98606
1|AtomicNumber|Correlation|i|2|183|0.98587
1|AtomicNumber|Correlation|i|2|184|0.9861
1|AtomicNumber|Correlation|i|2|185|0.98565
1|AtomicNumber|Correlation|i|2|186|0.98582
1|AtomicNumber|Correlation|i|2|187|0.98556
1|AtomicNumber|Correlation|i|2|188|0.98552
1|AtomicNumber|Correlation|i|2|189|0.98603
1|AtomicNumber|Correlation|i|2|190|0.98618
1|AtomicNumber|Correlation|i|2|191|0.98574
1|AtomicNumber|Correlation|i|2|192|0.98586
1|AtomicNumber|Correlation|i|2|193|0.98623
1|AtomicNumber|Correlation|i|2|194|0.98593
1|AtomicNumber|Correlation|i|2|195|0.98555
1|AtomicNumber|Correlation|i|2|196|0.9857
1|AtomicNumber|Correlation|i|2|197|0.98603
1|AtomicNumber|Correlation|i|2|198|0.98621
1|AtomicNumber|Correlation|i|2|199|0.98626
1|AtomicNumber|Correlation|i|2|200|0.98649
1|AtomicNumber|Correlation|i|2|201|0.98613
1|AtomicNumber|Correlation|i|2|202|0.98607
1|AtomicNumber|Correlation|i|2|203|0.98591
1|AtomicNumber|Correlation|i|2|204|0.98613
1|AtomicNumber|Correlation|i|2|205|0.98627
1|AtomicNumber|Correlation|i|2|206|0.98613
1|AtomicNumber|Correlation|i|2|207|0.98605
1|AtomicNumber|Correlation|i|2|208|0.98586
1|AtomicNumber|Correlation|i|2|209|0.98661
1|AtomicNumber|Correlation|i|2|210|0.98606
1|AtomicNumber|Correlation|i|2|211|0.98624
1|AtomicNumber|Correlation|i|2|212|0.98594
1|AtomicNumber|Correlation|i|2|213|0.98609
1|AtomicNumber|Correlation|i|2|214|0.98634
1|AtomicNumber|Correlation|i|2|215|0.98647
1|AtomicNumber|Correlation|i|2|216|0.98621
1|AtomicNumber|Correlation|i|2|217|0.98599
1|AtomicNumber|Correlation|i|2|218|0.98642
1|AtomicNumber|Correlation|i|2|219|0.98637
1|AtomicNumber|Correlation|i|2|220|0.98643
1|AtomicNumber|Correlation|i|2|221|0.98614
1|AtomicNumber|Correlation|i|2|222|0.98653
1|AtomicNumber|Correlation|i|2|223|0.98608
1|AtomicNumber|Correlation|i|2|224|0.98632
1|AtomicNumber|Correlation|i|2|225|0.98627
1|AtomicNumber|Correlation|i|2|226|0.98628
1|AtomicNumber|Correlation|i|2|227|0.98533
1|AtomicNumber|Correlation|i|2|228|0.98579
1|AtomicNumber|Correlation|i|2|229|0.98622
1|AtomicNumber|Correlation|i|2|230|0.98615
1|AtomicNumber|Correlation|i|2|231|0.98612
1|AtomicNumber|Correlation|i|2|232|0.98575
1|AtomicNumber|Correlation|i|2|233|0.98602
1|AtomicNumber|Correlation|i|2|234|0.98588
1|AtomicNumber|Correlation|i|2|235|0.98675
1|AtomicNumber|Correlation|i|2|236|0.9863
1|AtomicNumber|Correlation|i|2|237|0.98567
1|AtomicNumber|Correlation|i|2|238|0.98633
1|AtomicNumber|Correlation|i|2|239|0.98589
1|AtomicNumber|Correlation|i|2|240|0.98609
1|AtomicNumber|Correlation|i|2|241|0.98598
1|AtomicNumber|Correlation|i|2|242|0.98581
1|AtomicNumber|Correlation|i|2|243|0.98574
1|AtomicNumber|Correlation|i|2|244|0.98595
1|AtomicNumber|Correlation|i|2|245|0.98602
1|AtomicNumber|Correlation|i|2|246|0.98628
1|AtomicNumber|Correlation|i|2|247|0.98612
1|AtomicNumber|Correlation|i|2|248|0.98612
1|AtomicNumber|Correlation|i|2|249|0.9861
1|AtomicNumber|Correlation|i|2|250|0.98577
1|AtomicNumber|Correlation|i|2|251|0.98614
1|AtomicNumber|Correlation|i|2|252|0.9857
1|AtomicNumber|Correlation|i|2|253|0.98588
1|AtomicNumber|Correlation|i|2|254|0.98628
1|AtomicNumber|Correlation|i|2|255|0.98621
1|AtomicNumber|Correlation|i|2|256|0.98635
1|AtomicNumber|Correlation|i|2|257|0.98645
1|AtomicNumber|Correlation|i|2|258|0.98648
1|AtomicNumber|Correlation|i|2|259|0.98628
1|AtomicNumber|Correlation|i|2|260|0.98597
1|AtomicNumber|Correlation|i|2|261|0.98624
1|AtomicNumber|Correlation|i|2|262|0.98647
1|AtomicNumber|Correlation|i|2|263|0.98587
1|AtomicNumber|Correlation|i|2|264|0.98603
1|AtomicNumber|Correlation|i|2|265|0.98638
1|AtomicNumber|Correlation|i|2|266|0.98582
1|AtomicNumber|Correlation|i|2|267|0.98605
1|AtomicNumber|Correlation|i|2|268|0.9857
1|AtomicNumber|Correlation|i|2|269|0.9863
1|AtomicNumber|Correlation|i|2|270|0.98593
1|AtomicNumber|Correlation|i|2|271|0.98599
1|AtomicNumber|Correlation|i|2|272|0.98619
1|AtomicNumber|Correlation|i|2|273|0.98601
1|AtomicNumber|Correlation|i|2|274|0.98634
1|AtomicNumber|Correlation|i|2|275|0.98681
1|AtomicNumber|Correlation|i|2|276|0.98627
1|AtomicNumber|Correlation|i|2|277|0.98608
1|AtomicNumber|Correlation|i|2|278|0.9859
1|AtomicNumber|Correlation|i|2|279|0.98613
1|AtomicNumber|Correlation|i|2|280|0.98597
1|AtomicNumber|Correlation|i|2|281|0.98584
1|AtomicNumber|Correlation|i|2|282|0.98597
1|AtomicNumber|Correlation|i|2|283|0.98634
1|AtomicNumber|Correlation|i|2|284|0.98619
1|AtomicNumber|Correlation|i|2|285|0.98593
1|AtomicNumber|Correlation|i|2|286|0.98609
1|AtomicNumber|Correlation|i|2|287|0.98595
1|AtomicNumber|Correlation|i|2|288|0.98592
1|AtomicNumber|Correlation|i|2|289|0.986
1|AtomicNumber|Correlation|i|2|290|0.98619
1|AtomicNumber|Correlation|i|2|291|0.9864
1|AtomicNumber|Correlation|i|2|292|0.98576
1|AtomicNumber|Correlation|i|2|293|0.98619
1|AtomicNumber|Correlation|i|2|294|0.98596
1|AtomicNumber|Correlation|i|2|295|0.98601
1|AtomicNumber|Correlation|i|2|296|0.98652
1|AtomicNumber|Correlation|i|2|297|0.98621
1|AtomicNumber|Correlation|i|2|298|0.98551
1|AtomicNumber|Correlation|i|2|299|0.98557
1|AtomicNumber|Correlation|i|2|300|0.98628
1|AtomicNumber|Correlation|i|2|301|0.98649
1|AtomicNumber|Correlation|i|2|302|0.98637
1|AtomicNumber|Correlation|i|2|303|0.98614
1|AtomicNumber|Correlation|i|2|304|0.98624
1|AtomicNumber|Correlation|i|2|305|0.98634
1|AtomicNumber|Correlation|i|2|306|0.98623
1|AtomicNumber|Correlation|i|2|307|0.98598
1|AtomicNumber|Correlation|i|2|308|0.98627
1|AtomicNumber|Correlation|i|2|309|0.9856
1|AtomicNumber|Correlation|i|2|310|0.98609
1|AtomicNumber|Correlation|i|2|311|0.9861
1|AtomicNumber|Correlation|i|2|312|0.98619
1|AtomicNumber|Correlation|i|2|313|0.98633
1|AtomicNumber|Correlation|i|2|314|0.98621
1|AtomicNumber|Correlation|i|2|315|0.98634
1|AtomicNumber|Correlation|i|2|316|0.98675
1|AtomicNumber|Correlation|i|2|317|0.98618
1|AtomicNumber|Correlation|i|2|318|0.98603
1|AtomicNumber|Correlation|i|2|319|0.98601
1|AtomicNumber|Correlation|i|2|320|0.98564
1|AtomicNumber|Correlation|i|2|321|0.98641
1|AtomicNumber|Correlation|i|2|322|0.98599
1|AtomicNumber|Correlation|i|2|323|0.98615
1|AtomicNumber|Correlation|i|2|324|0.98591
1|AtomicNumber|Correlation|i|2|325|0.98635
1|AtomicNumber|Correlation|i|2|326|0.98611
1|AtomicNumber|Correlation|i|2|327|0.98589
1|AtomicNumber|Correlation|i|2|328|0.9861
1|AtomicNumber|Correlation|i|2|329|0.98619
1|AtomicNumber|Correlation|i|2|330|0.98589
1|AtomicNumber|Correlation|i|2|331|0.98667
1|AtomicNumber|Correlation|i|2|332|0.98597
1|AtomicNumber|Correlation|i|2|333|0.98563
1|AtomicNumber|Correlation|i|2|334|0.98602
1|AtomicNumber|Correlation|i|2|335|0.98648
1|AtomicNumber|Correlation|i|2|336|0.98608
1|AtomicNumber|Correlation|i|2|337|0.98605
1|AtomicNumber|Correlation|i|2|338|0.98597
1|AtomicNumber|Correlation|i|2|339|0.98602
1|AtomicNumber|Correlation|i|2|340|0.98627
1|AtomicNumber|Correlation|i|2|341|0.98657
1|AtomicNumber|Correlation|i|2|342|0.9859
1|AtomicNumber|Correlation|i|2|343|0.98612
1|AtomicNumber|Correlation|i|2|344|0.98633
1|AtomicNumber|Correlation|i|2|345|0.9859
1|AtomicNumber|Correlation|i|2|346|0.98604
1|AtomicNumber|Correlation|i|2|347|0.98632
1|AtomicNumber|Correlation|i|2|348|0.98586
1|AtomicNumber|Correlation|i|2|349|0.98572
1|AtomicNumber|Correlation|i|2|350|0.98599
1|AtomicNumber|Correlation|i|2|351|0.98574
1|AtomicNumber|Correlation|i|2|352|0.98634
1|AtomicNumber|Correlation|i|2|353|0.98619
1|AtomicNumber|Correlation|i|2|354|0.98589
1|AtomicNumber|Correlation|i|2|355|0.9858
1|AtomicNumber|Correlation|i|2|356|0.98589
1|AtomicNumber|Correlation|i|2|357|0.98587
1|AtomicNumber|Correlation|i|2|358|0.98626
1|AtomicNumber|Correlation|i|2|359|0.98602
1|AtomicNumber|Correlation|i|2|360|0.98582
1|AtomicNumber|Correlation|i|2|361|0.98638
1|AtomicNumber|Correlation|i|2|362|0.98613
1|AtomicNumber|Correlation|i|2|363|0.98588
1|AtomicNumber|Correlation|i|2|364|0.98593
1|AtomicNumber|Correlation|i|2|365|0.98646
1|AtomicNumber|Correlation|i|2|366|0.98598
1|AtomicNumber|Correlation|i|2|367|0.98633
1|AtomicNumber|Correlation|i|2|368|0.98562
1|AtomicNumber|Correlation|i|2|369|0.98615
1|AtomicNumber|Correlation|i|2|370|0.98587
1|AtomicNumber|Correlation|i|2|371|0.9866
1|AtomicNumber|Correlation|i|2|372|0.98618
1|AtomicNumber|Correlation|i|2|373|0.98601
1|AtomicNumber|Correlation|i|2|374|0.98598
1|AtomicNumber|Correlation|i|2|375|0.98574
1|AtomicNumber|Correlation|i|2|376|0.98664
1|AtomicNumber|Correlation|i|2|377|0.98602
1|AtomicNumber|Correlation|i|2|378|0.98587
1|AtomicNumber|Correlation|i|2|379|0.9863
1|AtomicNumber|Correlation|i|2|380|0.98619
1|AtomicNumber|Correlation|i|2|381|0.98626
1|AtomicNumber|Correlation|i|2|382|0.98621
1|AtomicNumber|Correlation|i|2|383|0.98613
1|AtomicNumber|Correlation|i|2|384|0.98612
