# Supplementary material for: On DNA numerical representations for genomic similarity computation
Source: PLoS One. 2017 Mar 21;12(3):e0173288. doi: 10.1371/journal.pone.0173288 (PMC5360225; doi:10.1371/journal.pone.0173288)
Supplement: S3 File — The datasets employed in this work. (ZIP) [file pone.0173288.s003.zip › datasets/syntheticalExperimentalScores/sequenceBase_1_transformation_AtomicNumber_metric_Correlation_type_i_percentage_32.txt]

1|AtomicNumber|Correlation|i|32|1|0.8711
1|AtomicNumber|Correlation|i|32|2|0.87034
1|AtomicNumber|Correlation|i|32|3|0.87019
1|AtomicNumber|Correlation|i|32|4|0.87031
1|AtomicNumber|Correlation|i|32|5|0.86839
1|AtomicNumber|Correlation|i|32|6|0.87081
1|AtomicNumber|Correlation|i|32|7|0.87097
1|AtomicNumber|Correlation|i|32|8|0.87007
1|AtomicNumber|Correlation|i|32|9|0.87205
1|AtomicNumber|Correlation|i|32|10|0.87188
1|AtomicNumber|Correlation|i|32|11|0.87034
1|AtomicNumber|Correlation|i|32|12|0.8717
1|AtomicNumber|Correlation|i|32|13|0.87115
1|AtomicNumber|Correlation|i|32|14|0.8688
1|AtomicNumber|Correlation|i|32|15|0.87052
1|AtomicNumber|Correlation|i|32|16|0.86971
1|AtomicNumber|Correlation|i|32|17|0.87187
1|AtomicNumber|Correlation|i|32|18|0.8703
1|AtomicNumber|Correlation|i|32|19|0.87109
1|AtomicNumber|Correlation|i|32|20|0.87336
1|AtomicNumber|Correlation|i|32|21|0.87328
1|AtomicNumber|Correlation|i|32|22|0.87061
1|AtomicNumber|Correlation|i|32|23|0.87278
1|AtomicNumber|Correlation|i|32|24|0.86799
1|AtomicNumber|Correlation|i|32|25|0.87122
1|AtomicNumber|Correlation|i|32|26|0.86954
1|AtomicNumber|Correlation|i|32|27|0.87042
1|AtomicNumber|Correlation|i|32|28|0.87079
1|AtomicNumber|Correlation|i|32|29|0.86934
1|AtomicNumber|Correlation|i|32|30|0.8713
1|AtomicNumber|Correlation|i|32|31|0.87254
1|AtomicNumber|Correlation|i|32|32|0.8725
1|AtomicNumber|Correlation|i|32|33|0.87232
1|AtomicNumber|Correlation|i|32|34|0.87188
1|AtomicNumber|Correlation|i|32|35|0.87084
1|AtomicNumber|Correlation|i|32|36|0.87337
1|AtomicNumber|Correlation|i|32|37|0.87087
1|AtomicNumber|Correlation|i|32|38|0.87292
1|AtomicNumber|Correlation|i|32|39|0.87031
1|AtomicNumber|Correlation|i|32|40|0.87169
1|AtomicNumber|Correlation|i|32|41|0.87138
1|AtomicNumber|Correlation|i|32|42|0.87113
1|AtomicNumber|Correlation|i|32|43|0.87184
1|AtomicNumber|Correlation|i|32|44|0.87169
1|AtomicNumber|Correlation|i|32|45|0.8703
1|AtomicNumber|Correlation|i|32|46|0.87171
1|AtomicNumber|Correlation|i|32|47|0.87073
1|AtomicNumber|Correlation|i|32|48|0.8713
1|AtomicNumber|Correlation|i|32|49|0.87112
1|AtomicNumber|Correlation|i|32|50|0.87253
1|AtomicNumber|Correlation|i|32|51|0.8684
1|AtomicNumber|Correlation|i|32|52|0.87145
1|AtomicNumber|Correlation|i|32|53|0.86916
1|AtomicNumber|Correlation|i|32|54|0.87061
1|AtomicNumber|Correlation|i|32|55|0.87126
1|AtomicNumber|Correlation|i|32|56|0.87131
1|AtomicNumber|Correlation|i|32|57|0.87077
1|AtomicNumber|Correlation|i|32|58|0.87083
1|AtomicNumber|Correlation|i|32|59|0.87196
1|AtomicNumber|Correlation|i|32|60|0.87267
1|AtomicNumber|Correlation|i|32|61|0.87272
1|AtomicNumber|Correlation|i|32|62|0.87176
1|AtomicNumber|Correlation|i|32|63|0.87482
1|AtomicNumber|Correlation|i|32|64|0.8701
1|AtomicNumber|Correlation|i|32|65|0.87129
1|AtomicNumber|Correlation|i|32|66|0.8708
1|AtomicNumber|Correlation|i|32|67|0.86888
1|AtomicNumber|Correlation|i|32|68|0.8705
1|AtomicNumber|Correlation|i|32|69|0.87227
1|AtomicNumber|Correlation|i|32|70|0.87064
1|AtomicNumber|Correlation|i|32|71|0.8705
1|AtomicNumber|Correlation|i|32|72|0.87027
1|AtomicNumber|Correlation|i|32|73|0.86875
1|AtomicNumber|Correlation|i|32|74|0.8722
1|AtomicNumber|Correlation|i|32|75|0.87124
1|AtomicNumber|Correlation|i|32|76|0.87288
1|AtomicNumber|Correlation|i|32|77|0.87191
1|AtomicNumber|Correlation|i|32|78|0.87249
1|AtomicNumber|Correlation|i|32|79|0.87137
1|AtomicNumber|Correlation|i|32|80|0.87263
1|AtomicNumber|Correlation|i|32|81|0.87091
1|AtomicNumber|Correlation|i|32|82|0.8702
1|AtomicNumber|Correlation|i|32|83|0.86975
1|AtomicNumber|Correlation|i|32|84|0.86917
1|AtomicNumber|Correlation|i|32|85|0.86924
1|AtomicNumber|Correlation|i|32|86|0.87059
1|AtomicNumber|Correlation|i|32|87|0.87183
1|AtomicNumber|Correlation|i|32|88|0.87123
1|AtomicNumber|Correlation|i|32|89|0.87228
1|AtomicNumber|Correlation|i|32|90|0.86998
1|AtomicNumber|Correlation|i|32|91|0.87104
1|AtomicNumber|Correlation|i|32|92|0.87183
1|AtomicNumber|Correlation|i|32|93|0.87061
1|AtomicNumber|Correlation|i|32|94|0.87139
1|AtomicNumber|Correlation|i|32|95|0.87191
1|AtomicNumber|Correlation|i|32|96|0.86987
1|AtomicNumber|Correlation|i|32|97|0.87083
1|AtomicNumber|Correlation|i|32|98|0.87089
1|AtomicNumber|Correlation|i|32|99|0.87217
1|AtomicNumber|Correlation|i|32|100|0.86899
1|AtomicNumber|Correlation|i|32|101|0.87141
1|AtomicNumber|Correlation|i|32|102|0.87027
1|AtomicNumber|Correlation|i|32|103|0.87332
1|AtomicNumber|Correlation|i|32|104|0.87098
1|AtomicNumber|Correlation|i|32|105|0.87003
1|AtomicNumber|Correlation|i|32|106|0.87079
1|AtomicNumber|Correlation|i|32|107|0.87151
1|AtomicNumber|Correlation|i|32|108|0.87333
1|AtomicNumber|Correlation|i|32|109|0.87101
1|AtomicNumber|Correlation|i|32|110|0.87068
1|AtomicNumber|Correlation|i|32|111|0.87035
1|AtomicNumber|Correlation|i|32|112|0.87124
1|AtomicNumber|Correlation|i|32|113|0.86986
1|AtomicNumber|Correlation|i|32|114|0.87109
1|AtomicNumber|Correlation|i|32|115|0.8706
1|AtomicNumber|Correlation|i|32|116|0.87031
1|AtomicNumber|Correlation|i|32|117|0.87207
1|AtomicNumber|Correlation|i|32|118|0.87141
1|AtomicNumber|Correlation|i|32|119|0.86986
1|AtomicNumber|Correlation|i|32|120|0.87104
1|AtomicNumber|Correlation|i|32|121|0.86979
1|AtomicNumber|Correlation|i|32|122|0.87093
1|AtomicNumber|Correlation|i|32|123|0.87166
1|AtomicNumber|Correlation|i|32|124|0.87058
1|AtomicNumber|Correlation|i|32|125|0.86963
1|AtomicNumber|Correlation|i|32|126|0.87131
1|AtomicNumber|Correlation|i|32|127|0.87197
1|AtomicNumber|Correlation|i|32|128|0.87214
1|AtomicNumber|Correlation|i|32|129|0.87271
1|AtomicNumber|Correlation|i|32|130|0.87088
1|AtomicNumber|Correlation|i|32|131|0.86964
1|AtomicNumber|Correlation|i|32|132|0.87186
1|AtomicNumber|Correlation|i|32|133|0.87058
1|AtomicNumber|Correlation|i|32|134|0.87192
1|AtomicNumber|Correlation|i|32|135|0.8696
1|AtomicNumber|Correlation|i|32|136|0.87088
1|AtomicNumber|Correlation|i|32|137|0.87243
1|AtomicNumber|Correlation|i|32|138|0.86902
1|AtomicNumber|Correlation|i|32|139|0.87226
1|AtomicNumber|Correlation|i|32|140|0.8706
1|AtomicNumber|Correlation|i|32|141|0.87212
1|AtomicNumber|Correlation|i|32|142|0.87181
1|AtomicNumber|Correlation|i|32|143|0.87016
1|AtomicNumber|Correlation|i|32|144|0.87045
1|AtomicNumber|Correlation|i|32|145|0.87299
1|AtomicNumber|Correlation|i|32|146|0.87154
1|AtomicNumber|Correlation|i|32|147|0.87067
1|AtomicNumber|Correlation|i|32|148|0.87406
1|AtomicNumber|Correlation|i|32|149|0.86978
1|AtomicNumber|Correlation|i|32|150|0.87015
1|AtomicNumber|Correlation|i|32|151|0.87212
1|AtomicNumber|Correlation|i|32|152|0.87148
1|AtomicNumber|Correlation|i|32|153|0.87221
1|AtomicNumber|Correlation|i|32|154|0.87055
1|AtomicNumber|Correlation|i|32|155|0.87253
1|AtomicNumber|Correlation|i|32|156|0.87393
1|AtomicNumber|Correlation|i|32|157|0.87021
1|AtomicNumber|Correlation|i|32|158|0.87064
1|AtomicNumber|Correlation|i|32|159|0.87064
1|AtomicNumber|Correlation|i|32|160|0.86993
1|AtomicNumber|Correlation|i|32|161|0.87016
1|AtomicNumber|Correlation|i|32|162|0.87055
1|AtomicNumber|Correlation|i|32|163|0.87066
1|AtomicNumber|Correlation|i|32|164|0.86948
1|AtomicNumber|Correlation|i|32|165|0.87093
1|AtomicNumber|Correlation|i|32|166|0.86946
1|AtomicNumber|Correlation|i|32|167|0.86989
1|AtomicNumber|Correlation|i|32|168|0.8722
1|AtomicNumber|Correlation|i|32|169|0.87145
1|AtomicNumber|Correlation|i|32|170|0.87037
1|AtomicNumber|Correlation|i|32|171|0.87098
1|AtomicNumber|Correlation|i|32|172|0.87204
1|AtomicNumber|Correlation|i|32|173|0.87201
1|AtomicNumber|Correlation|i|32|174|0.8709
1|AtomicNumber|Correlation|i|32|175|0.87146
1|AtomicNumber|Correlation|i|32|176|0.87129
1|AtomicNumber|Correlation|i|32|177|0.8706
1|AtomicNumber|Correlation|i|32|178|0.87172
1|AtomicNumber|Correlation|i|32|179|0.86963
1|AtomicNumber|Correlation|i|32|180|0.87209
1|AtomicNumber|Correlation|i|32|181|0.87077
1|AtomicNumber|Correlation|i|32|182|0.8724
1|AtomicNumber|Correlation|i|32|183|0.87049
1|AtomicNumber|Correlation|i|32|184|0.87008
1|AtomicNumber|Correlation|i|32|185|0.87163
1|AtomicNumber|Correlation|i|32|186|0.86986
1|AtomicNumber|Correlation|i|32|187|0.87039
1|AtomicNumber|Correlation|i|32|188|0.87157
1|AtomicNumber|Correlation|i|32|189|0.87038
1|AtomicNumber|Correlation|i|32|190|0.86967
1|AtomicNumber|Correlation|i|32|191|0.87202
1|AtomicNumber|Correlation|i|32|192|0.86908
1|AtomicNumber|Correlation|i|32|193|0.87031
1|AtomicNumber|Correlation|i|32|194|0.87245
1|AtomicNumber|Correlation|i|32|195|0.87175
1|AtomicNumber|Correlation|i|32|196|0.86787
1|AtomicNumber|Correlation|i|32|197|0.87228
1|AtomicNumber|Correlation|i|32|198|0.87185
1|AtomicNumber|Correlation|i|32|199|0.87165
1|AtomicNumber|Correlation|i|32|200|0.87132
1|AtomicNumber|Correlation|i|32|201|0.87206
1|AtomicNumber|Correlation|i|32|202|0.8728
1|AtomicNumber|Correlation|i|32|203|0.8716
1|AtomicNumber|Correlation|i|32|204|0.8703
1|AtomicNumber|Correlation|i|32|205|0.87032
1|AtomicNumber|Correlation|i|32|206|0.8724
1|AtomicNumber|Correlation|i|32|207|0.8701
1|AtomicNumber|Correlation|i|32|208|0.87108
1|AtomicNumber|Correlation|i|32|209|0.87201
1|AtomicNumber|Correlation|i|32|210|0.87169
1|AtomicNumber|Correlation|i|32|211|0.871
1|AtomicNumber|Correlation|i|32|212|0.87075
1|AtomicNumber|Correlation|i|32|213|0.87218
1|AtomicNumber|Correlation|i|32|214|0.87161
1|AtomicNumber|Correlation|i|32|215|0.87105
1|AtomicNumber|Correlation|i|32|216|0.87205
1|AtomicNumber|Correlation|i|32|217|0.87108
1|AtomicNumber|Correlation|i|32|218|0.87037
1|AtomicNumber|Correlation|i|32|219|0.86985
1|AtomicNumber|Correlation|i|32|220|0.8712
1|AtomicNumber|Correlation|i|32|221|0.86905
1|AtomicNumber|Correlation|i|32|222|0.87106
1|AtomicNumber|Correlation|i|32|223|0.87112
1|AtomicNumber|Correlation|i|32|224|0.86995
1|AtomicNumber|Correlation|i|32|225|0.87065
1|AtomicNumber|Correlation|i|32|226|0.87075
1|AtomicNumber|Correlation|i|32|227|0.87138
1|AtomicNumber|Correlation|i|32|228|0.8696
1|AtomicNumber|Correlation|i|32|229|0.8714
1|AtomicNumber|Correlation|i|32|230|0.871
1|AtomicNumber|Correlation|i|32|231|0.87035
1|AtomicNumber|Correlation|i|32|232|0.87036
1|AtomicNumber|Correlation|i|32|233|0.8708
1|AtomicNumber|Correlation|i|32|234|0.87085
1|AtomicNumber|Correlation|i|32|235|0.87072
1|AtomicNumber|Correlation|i|32|236|0.8685
1|AtomicNumber|Correlation|i|32|237|0.8721
1|AtomicNumber|Correlation|i|32|238|0.87091
1|AtomicNumber|Correlation|i|32|239|0.87271
1|AtomicNumber|Correlation|i|32|240|0.87143
1|AtomicNumber|Correlation|i|32|241|0.8705
1|AtomicNumber|Correlation|i|32|242|0.87067
1|AtomicNumber|Correlation|i|32|243|0.87217
1|AtomicNumber|Correlation|i|32|244|0.87147
1|AtomicNumber|Correlation|i|32|245|0.87281
1|AtomicNumber|Correlation|i|32|246|0.87007
1|AtomicNumber|Correlation|i|32|247|0.87103
1|AtomicNumber|Correlation|i|32|248|0.8691
1|AtomicNumber|Correlation|i|32|249|0.87059
1|AtomicNumber|Correlation|i|32|250|0.87053
1|AtomicNumber|Correlation|i|32|251|0.86858
1|AtomicNumber|Correlation|i|32|252|0.87137
1|AtomicNumber|Correlation|i|32|253|0.87308
1|AtomicNumber|Correlation|i|32|254|0.87404
1|AtomicNumber|Correlation|i|32|255|0.87183
1|AtomicNumber|Correlation|i|32|256|0.87122
1|AtomicNumber|Correlation|i|32|257|0.8699
1|AtomicNumber|Correlation|i|32|258|0.87148
1|AtomicNumber|Correlation|i|32|259|0.87069
1|AtomicNumber|Correlation|i|32|260|0.8726
1|AtomicNumber|Correlation|i|32|261|0.87047
1|AtomicNumber|Correlation|i|32|262|0.87232
1|AtomicNumber|Correlation|i|32|263|0.86964
1|AtomicNumber|Correlation|i|32|264|0.87238
1|AtomicNumber|Correlation|i|32|265|0.87074
1|AtomicNumber|Correlation|i|32|266|0.87116
1|AtomicNumber|Correlation|i|32|267|0.87228
1|AtomicNumber|Correlation|i|32|268|0.8697
1|AtomicNumber|Correlation|i|32|269|0.87106
1|AtomicNumber|Correlation|i|32|270|0.86873
1|AtomicNumber|Correlation|i|32|271|0.87144
1|AtomicNumber|Correlation|i|32|272|0.87075
1|AtomicNumber|Correlation|i|32|273|0.8711
1|AtomicNumber|Correlation|i|32|274|0.86975
1|AtomicNumber|Correlation|i|32|275|0.87037
1|AtomicNumber|Correlation|i|32|276|0.87015
1|AtomicNumber|Correlation|i|32|277|0.86969
1|AtomicNumber|Correlation|i|32|278|0.87196
1|AtomicNumber|Correlation|i|32|279|0.87013
1|AtomicNumber|Correlation|i|32|280|0.8714
1|AtomicNumber|Correlation|i|32|281|0.86915
1|AtomicNumber|Correlation|i|32|282|0.87115
1|AtomicNumber|Correlation|i|32|283|0.87274
1|AtomicNumber|Correlation|i|32|284|0.87042
1|AtomicNumber|Correlation|i|32|285|0.86938
1|AtomicNumber|Correlation|i|32|286|0.87225
1|AtomicNumber|Correlation|i|32|287|0.87005
1|AtomicNumber|Correlation|i|32|288|0.87124
1|AtomicNumber|Correlation|i|32|289|0.87237
1|AtomicNumber|Correlation|i|32|290|0.87147
1|AtomicNumber|Correlation|i|32|291|0.8698
1|AtomicNumber|Correlation|i|32|292|0.87005
1|AtomicNumber|Correlation|i|32|293|0.86964
1|AtomicNumber|Correlation|i|32|294|0.87148
1|AtomicNumber|Correlation|i|32|295|0.87119
1|AtomicNumber|Correlation|i|32|296|0.87289
1|AtomicNumber|Correlation|i|32|297|0.87086
1|AtomicNumber|Correlation|i|32|298|0.87108
1|AtomicNumber|Correlation|i|32|299|0.87122
1|AtomicNumber|Correlation|i|32|300|0.87273
1|AtomicNumber|Correlation|i|32|301|0.87149
1|AtomicNumber|Correlation|i|32|302|0.87137
1|AtomicNumber|Correlation|i|32|303|0.87236
1|AtomicNumber|Correlation|i|32|304|0.87283
1|AtomicNumber|Correlation|i|32|305|0.87136
1|AtomicNumber|Correlation|i|32|306|0.86995
1|AtomicNumber|Correlation|i|32|307|0.86966
1|AtomicNumber|Correlation|i|32|308|0.87017
1|AtomicNumber|Correlation|i|32|309|0.87125
1|AtomicNumber|Correlation|i|32|310|0.86811
1|AtomicNumber|Correlation|i|32|311|0.86992
1|AtomicNumber|Correlation|i|32|312|0.87031
1|AtomicNumber|Correlation|i|32|313|0.86991
1|AtomicNumber|Correlation|i|32|314|0.86765
1|AtomicNumber|Correlation|i|32|315|0.8725
1|AtomicNumber|Correlation|i|32|316|0.8736
1|AtomicNumber|Correlation|i|32|317|0.87266
1|AtomicNumber|Correlation|i|32|318|0.87023
1|AtomicNumber|Correlation|i|32|319|0.87177
1|AtomicNumber|Correlation|i|32|320|0.87324
1|AtomicNumber|Correlation|i|32|321|0.87155
1|AtomicNumber|Correlation|i|32|322|0.87194
1|AtomicNumber|Correlation|i|32|323|0.87005
1|AtomicNumber|Correlation|i|32|324|0.86939
1|AtomicNumber|Correlation|i|32|325|0.87206
1|AtomicNumber|Correlation|i|32|326|0.872
1|AtomicNumber|Correlation|i|32|327|0.87093
1|AtomicNumber|Correlation|i|32|328|0.87143
1|AtomicNumber|Correlation|i|32|329|0.87268
1|AtomicNumber|Correlation|i|32|330|0.86995
1|AtomicNumber|Correlation|i|32|331|0.871
1|AtomicNumber|Correlation|i|32|332|0.86989
1|AtomicNumber|Correlation|i|32|333|0.87219
1|AtomicNumber|Correlation|i|32|334|0.87138
1|AtomicNumber|Correlation|i|32|335|0.87041
1|AtomicNumber|Correlation|i|32|336|0.87228
1|AtomicNumber|Correlation|i|32|337|0.87042
1|AtomicNumber|Correlation|i|32|338|0.87177
1|AtomicNumber|Correlation|i|32|339|0.87144
1|AtomicNumber|Correlation|i|32|340|0.87143
1|AtomicNumber|Correlation|i|32|341|0.87289
1|AtomicNumber|Correlation|i|32|342|0.87086
1|AtomicNumber|Correlation|i|32|343|0.87274
1|AtomicNumber|Correlation|i|32|344|0.87243
1|AtomicNumber|Correlation|i|32|345|0.87035
1|AtomicNumber|Correlation|i|32|346|0.87006
1|AtomicNumber|Correlation|i|32|347|0.86992
1|AtomicNumber|Correlation|i|32|348|0.87221
1|AtomicNumber|Correlation|i|32|349|0.87108
1|AtomicNumber|Correlation|i|32|350|0.87094
1|AtomicNumber|Correlation|i|32|351|0.87078
1|AtomicNumber|Correlation|i|32|352|0.87126
1|AtomicNumber|Correlation|i|32|353|0.87161
1|AtomicNumber|Correlation|i|32|354|0.86869
1|AtomicNumber|Correlation|i|32|355|0.87129
1|AtomicNumber|Correlation|i|32|356|0.86966
1|AtomicNumber|Correlation|i|32|357|0.87259
1|AtomicNumber|Correlation|i|32|358|0.87083
1|AtomicNumber|Correlation|i|32|359|0.87242
1|AtomicNumber|Correlation|i|32|360|0.86951
1|AtomicNumber|Correlation|i|32|361|0.87015
1|AtomicNumber|Correlation|i|32|362|0.87203
1|AtomicNumber|Correlation|i|32|363|0.8722
1|AtomicNumber|Correlation|i|32|364|0.86984
1|AtomicNumber|Correlation|i|32|365|0.87195
1|AtomicNumber|Correlation|i|32|366|0.87034
1|AtomicNumber|Correlation|i|32|367|0.87092
1|AtomicNumber|Correlation|i|32|368|0.87205
1|AtomicNumber|Correlation|i|32|369|0.87115
1|AtomicNumber|Correlation|i|32|370|0.87069
1|AtomicNumber|Correlation|i|32|371|0.87261
1|AtomicNumber|Correlation|i|32|372|0.87201
1|AtomicNumber|Correlation|i|32|373|0.87164
1|AtomicNumber|Correlation|i|32|374|0.87104
1|AtomicNumber|Correlation|i|32|375|0.87177
1|AtomicNumber|Correlation|i|32|376|0.87113
1|AtomicNumber|Correlation|i|32|377|0.86881
1|AtomicNumber|Correlation|i|32|378|0.8699
1|AtomicNumber|Correlation|i|32|379|0.87112
1|AtomicNumber|Correlation|i|32|380|0.8698
1|AtomicNumber|Correlation|i|32|381|0.87101
1|AtomicNumber|Correlation|i|32|382|0.87226
1|AtomicNumber|Correlation|i|32|383|0.86992
1|AtomicNumber|Correlation|i|32|384|0.86848
1|AtomicNumber|Correlation|i|32|385|0.8715
1|AtomicNumber|Correlation|i|32|386|0.8717
1|AtomicNumber|Correlation|i|32|387|0.87231
1|AtomicNumber|Correlation|i|32|388|0.87042
1|AtomicNumber|Correlation|i|32|389|0.87047
1|AtomicNumber|Correlation|i|32|390|0.86871
1|AtomicNumber|Correlation|i|32|391|0.87324
1|AtomicNumber|Correlation|i|32|392|0.87287
1|AtomicNumber|Correlation|i|32|393|0.87211
1|AtomicNumber|Correlation|i|32|394|0.87021
1|AtomicNumber|Correlation|i|32|395|0.87142
1|AtomicNumber|Correlation|i|32|396|0.86972
1|AtomicNumber|Correlation|i|32|397|0.87076
1|AtomicNumber|Correlation|i|32|398|0.8728
1|AtomicNumber|Correlation|i|32|399|0.87001
1|AtomicNumber|Correlation|i|32|400|0.87204
