# Supplementary material for: On DNA numerical representations for genomic similarity computation
Source: PLoS One. 2017 Mar 21;12(3):e0173288. doi: 10.1371/journal.pone.0173288 (PMC5360225; doi:10.1371/journal.pone.0173288)
Supplement: S3 File — The datasets employed in this work. (ZIP) [file pone.0173288.s003.zip › datasets/syntheticalExperimentalScores/sequenceBase_1_transformation_AtomicNumber_metric_Correlation_type_i_percentage_4.txt]

1|AtomicNumber|Correlation|i|4|1|0.99133
1|AtomicNumber|Correlation|i|4|2|0.99155
1|AtomicNumber|Correlation|i|4|3|0.99175
1|AtomicNumber|Correlation|i|4|4|0.99108
1|AtomicNumber|Correlation|i|4|5|0.99118
1|AtomicNumber|Correlation|i|4|6|0.99171
1|AtomicNumber|Correlation|i|4|7|0.99127
1|AtomicNumber|Correlation|i|4|8|0.99123
1|AtomicNumber|Correlation|i|4|9|0.99176
1|AtomicNumber|Correlation|i|4|10|0.9914
1|AtomicNumber|Correlation|i|4|11|0.9917
1|AtomicNumber|Correlation|i|4|12|0.99163
1|AtomicNumber|Correlation|i|4|13|0.99148
1|AtomicNumber|Correlation|i|4|14|0.99153
1|AtomicNumber|Correlation|i|4|15|0.99164
1|AtomicNumber|Correlation|i|4|16|0.99161
1|AtomicNumber|Correlation|i|4|17|0.99183
1|AtomicNumber|Correlation|i|4|18|0.99132
1|AtomicNumber|Correlation|i|4|19|0.99171
1|AtomicNumber|Correlation|i|4|20|0.99143
1|AtomicNumber|Correlation|i|4|21|0.99141
1|AtomicNumber|Correlation|i|4|22|0.99119
1|AtomicNumber|Correlation|i|4|23|0.99115
1|AtomicNumber|Correlation|i|4|24|0.99079
1|AtomicNumber|Correlation|i|4|25|0.99142
1|AtomicNumber|Correlation|i|4|26|0.99173
1|AtomicNumber|Correlation|i|4|27|0.99124
1|AtomicNumber|Correlation|i|4|28|0.99133
1|AtomicNumber|Correlation|i|4|29|0.99143
1|AtomicNumber|Correlation|i|4|30|0.99176
1|AtomicNumber|Correlation|i|4|31|0.9915
1|AtomicNumber|Correlation|i|4|32|0.99111
1|AtomicNumber|Correlation|i|4|33|0.99128
1|AtomicNumber|Correlation|i|4|34|0.99142
1|AtomicNumber|Correlation|i|4|35|0.99124
1|AtomicNumber|Correlation|i|4|36|0.99126
1|AtomicNumber|Correlation|i|4|37|0.99129
1|AtomicNumber|Correlation|i|4|38|0.99166
1|AtomicNumber|Correlation|i|4|39|0.9914
1|AtomicNumber|Correlation|i|4|40|0.99099
1|AtomicNumber|Correlation|i|4|41|0.9912
1|AtomicNumber|Correlation|i|4|42|0.99131
1|AtomicNumber|Correlation|i|4|43|0.99126
1|AtomicNumber|Correlation|i|4|44|0.99142
1|AtomicNumber|Correlation|i|4|45|0.99163
1|AtomicNumber|Correlation|i|4|46|0.99138
1|AtomicNumber|Correlation|i|4|47|0.99169
1|AtomicNumber|Correlation|i|4|48|0.99108
1|AtomicNumber|Correlation|i|4|49|0.99153
1|AtomicNumber|Correlation|i|4|50|0.9913
1|AtomicNumber|Correlation|i|4|51|0.99147
1|AtomicNumber|Correlation|i|4|52|0.99169
1|AtomicNumber|Correlation|i|4|53|0.99154
1|AtomicNumber|Correlation|i|4|54|0.99123
1|AtomicNumber|Correlation|i|4|55|0.99138
1|AtomicNumber|Correlation|i|4|56|0.99134
1|AtomicNumber|Correlation|i|4|57|0.99171
1|AtomicNumber|Correlation|i|4|58|0.99151
1|AtomicNumber|Correlation|i|4|59|0.99169
1|AtomicNumber|Correlation|i|4|60|0.99154
1|AtomicNumber|Correlation|i|4|61|0.99125
1|AtomicNumber|Correlation|i|4|62|0.99147
1|AtomicNumber|Correlation|i|4|63|0.9914
1|AtomicNumber|Correlation|i|4|64|0.99131
1|AtomicNumber|Correlation|i|4|65|0.99161
1|AtomicNumber|Correlation|i|4|66|0.9915
1|AtomicNumber|Correlation|i|4|67|0.99155
1|AtomicNumber|Correlation|i|4|68|0.99176
1|AtomicNumber|Correlation|i|4|69|0.99149
1|AtomicNumber|Correlation|i|4|70|0.99151
1|AtomicNumber|Correlation|i|4|71|0.9908
1|AtomicNumber|Correlation|i|4|72|0.9914
1|AtomicNumber|Correlation|i|4|73|0.99138
1|AtomicNumber|Correlation|i|4|74|0.99137
1|AtomicNumber|Correlation|i|4|75|0.99154
1|AtomicNumber|Correlation|i|4|76|0.99168
1|AtomicNumber|Correlation|i|4|77|0.99139
1|AtomicNumber|Correlation|i|4|78|0.9911
1|AtomicNumber|Correlation|i|4|79|0.99153
1|AtomicNumber|Correlation|i|4|80|0.99131
1|AtomicNumber|Correlation|i|4|81|0.99136
1|AtomicNumber|Correlation|i|4|82|0.9917
1|AtomicNumber|Correlation|i|4|83|0.99173
1|AtomicNumber|Correlation|i|4|84|0.99145
1|AtomicNumber|Correlation|i|4|85|0.99146
1|AtomicNumber|Correlation|i|4|86|0.99139
1|AtomicNumber|Correlation|i|4|87|0.99119
1|AtomicNumber|Correlation|i|4|88|0.99143
1|AtomicNumber|Correlation|i|4|89|0.99142
1|AtomicNumber|Correlation|i|4|90|0.99113
1|AtomicNumber|Correlation|i|4|91|0.99154
1|AtomicNumber|Correlation|i|4|92|0.99131
1|AtomicNumber|Correlation|i|4|93|0.99172
1|AtomicNumber|Correlation|i|4|94|0.99156
1|AtomicNumber|Correlation|i|4|95|0.99135
1|AtomicNumber|Correlation|i|4|96|0.99176
1|AtomicNumber|Correlation|i|4|97|0.99104
1|AtomicNumber|Correlation|i|4|98|0.99143
1|AtomicNumber|Correlation|i|4|99|0.99173
1|AtomicNumber|Correlation|i|4|100|0.99108
1|AtomicNumber|Correlation|i|4|101|0.99155
1|AtomicNumber|Correlation|i|4|102|0.99161
1|AtomicNumber|Correlation|i|4|103|0.99181
1|AtomicNumber|Correlation|i|4|104|0.9911
1|AtomicNumber|Correlation|i|4|105|0.99178
1|AtomicNumber|Correlation|i|4|106|0.9915
1|AtomicNumber|Correlation|i|4|107|0.99136
1|AtomicNumber|Correlation|i|4|108|0.9913
1|AtomicNumber|Correlation|i|4|109|0.99142
1|AtomicNumber|Correlation|i|4|110|0.99145
1|AtomicNumber|Correlation|i|4|111|0.99131
1|AtomicNumber|Correlation|i|4|112|0.99144
1|AtomicNumber|Correlation|i|4|113|0.99131
1|AtomicNumber|Correlation|i|4|114|0.99144
1|AtomicNumber|Correlation|i|4|115|0.99178
1|AtomicNumber|Correlation|i|4|116|0.9918
1|AtomicNumber|Correlation|i|4|117|0.99107
1|AtomicNumber|Correlation|i|4|118|0.99152
1|AtomicNumber|Correlation|i|4|119|0.99126
1|AtomicNumber|Correlation|i|4|120|0.99142
1|AtomicNumber|Correlation|i|4|121|0.99128
1|AtomicNumber|Correlation|i|4|122|0.99132
1|AtomicNumber|Correlation|i|4|123|0.99149
1|AtomicNumber|Correlation|i|4|124|0.99173
1|AtomicNumber|Correlation|i|4|125|0.9914
1|AtomicNumber|Correlation|i|4|126|0.99124
1|AtomicNumber|Correlation|i|4|127|0.99166
1|AtomicNumber|Correlation|i|4|128|0.99192
1|AtomicNumber|Correlation|i|4|129|0.99127
1|AtomicNumber|Correlation|i|4|130|0.99169
1|AtomicNumber|Correlation|i|4|131|0.99195
1|AtomicNumber|Correlation|i|4|132|0.99127
1|AtomicNumber|Correlation|i|4|133|0.99153
1|AtomicNumber|Correlation|i|4|134|0.99167
1|AtomicNumber|Correlation|i|4|135|0.99146
1|AtomicNumber|Correlation|i|4|136|0.99149
1|AtomicNumber|Correlation|i|4|137|0.99159
1|AtomicNumber|Correlation|i|4|138|0.99173
1|AtomicNumber|Correlation|i|4|139|0.99153
1|AtomicNumber|Correlation|i|4|140|0.99132
1|AtomicNumber|Correlation|i|4|141|0.99142
1|AtomicNumber|Correlation|i|4|142|0.99121
1|AtomicNumber|Correlation|i|4|143|0.99148
1|AtomicNumber|Correlation|i|4|144|0.99154
1|AtomicNumber|Correlation|i|4|145|0.99114
1|AtomicNumber|Correlation|i|4|146|0.99143
1|AtomicNumber|Correlation|i|4|147|0.99146
1|AtomicNumber|Correlation|i|4|148|0.99159
1|AtomicNumber|Correlation|i|4|149|0.9915
1|AtomicNumber|Correlation|i|4|150|0.99148
1|AtomicNumber|Correlation|i|4|151|0.99151
1|AtomicNumber|Correlation|i|4|152|0.99179
1|AtomicNumber|Correlation|i|4|153|0.99164
1|AtomicNumber|Correlation|i|4|154|0.99092
1|AtomicNumber|Correlation|i|4|155|0.99136
1|AtomicNumber|Correlation|i|4|156|0.99204
1|AtomicNumber|Correlation|i|4|157|0.99148
1|AtomicNumber|Correlation|i|4|158|0.99168
1|AtomicNumber|Correlation|i|4|159|0.99177
1|AtomicNumber|Correlation|i|4|160|0.99132
1|AtomicNumber|Correlation|i|4|161|0.99123
1|AtomicNumber|Correlation|i|4|162|0.99174
1|AtomicNumber|Correlation|i|4|163|0.99121
1|AtomicNumber|Correlation|i|4|164|0.99153
1|AtomicNumber|Correlation|i|4|165|0.99139
1|AtomicNumber|Correlation|i|4|166|0.99139
1|AtomicNumber|Correlation|i|4|167|0.99167
1|AtomicNumber|Correlation|i|4|168|0.99157
1|AtomicNumber|Correlation|i|4|169|0.99124
1|AtomicNumber|Correlation|i|4|170|0.99158
1|AtomicNumber|Correlation|i|4|171|0.99128
1|AtomicNumber|Correlation|i|4|172|0.99113
1|AtomicNumber|Correlation|i|4|173|0.99166
1|AtomicNumber|Correlation|i|4|174|0.99165
1|AtomicNumber|Correlation|i|4|175|0.99119
1|AtomicNumber|Correlation|i|4|176|0.99208
1|AtomicNumber|Correlation|i|4|177|0.99141
1|AtomicNumber|Correlation|i|4|178|0.99148
1|AtomicNumber|Correlation|i|4|179|0.99156
1|AtomicNumber|Correlation|i|4|180|0.99184
1|AtomicNumber|Correlation|i|4|181|0.99145
1|AtomicNumber|Correlation|i|4|182|0.9916
1|AtomicNumber|Correlation|i|4|183|0.99127
1|AtomicNumber|Correlation|i|4|184|0.9923
1|AtomicNumber|Correlation|i|4|185|0.99192
1|AtomicNumber|Correlation|i|4|186|0.99141
1|AtomicNumber|Correlation|i|4|187|0.99142
1|AtomicNumber|Correlation|i|4|188|0.99109
1|AtomicNumber|Correlation|i|4|189|0.99171
1|AtomicNumber|Correlation|i|4|190|0.99153
1|AtomicNumber|Correlation|i|4|191|0.99128
1|AtomicNumber|Correlation|i|4|192|0.99145
1|AtomicNumber|Correlation|i|4|193|0.99139
1|AtomicNumber|Correlation|i|4|194|0.99136
1|AtomicNumber|Correlation|i|4|195|0.9912
1|AtomicNumber|Correlation|i|4|196|0.99144
1|AtomicNumber|Correlation|i|4|197|0.9909
1|AtomicNumber|Correlation|i|4|198|0.9914
1|AtomicNumber|Correlation|i|4|199|0.99129
1|AtomicNumber|Correlation|i|4|200|0.99152
1|AtomicNumber|Correlation|i|4|201|0.99119
1|AtomicNumber|Correlation|i|4|202|0.99118
1|AtomicNumber|Correlation|i|4|203|0.99093
1|AtomicNumber|Correlation|i|4|204|0.9913
1|AtomicNumber|Correlation|i|4|205|0.99163
1|AtomicNumber|Correlation|i|4|206|0.99151
1|AtomicNumber|Correlation|i|4|207|0.99129
1|AtomicNumber|Correlation|i|4|208|0.9916
1|AtomicNumber|Correlation|i|4|209|0.99108
1|AtomicNumber|Correlation|i|4|210|0.99127
1|AtomicNumber|Correlation|i|4|211|0.99155
1|AtomicNumber|Correlation|i|4|212|0.99174
1|AtomicNumber|Correlation|i|4|213|0.99098
1|AtomicNumber|Correlation|i|4|214|0.99168
1|AtomicNumber|Correlation|i|4|215|0.9916
1|AtomicNumber|Correlation|i|4|216|0.99199
1|AtomicNumber|Correlation|i|4|217|0.99134
1|AtomicNumber|Correlation|i|4|218|0.99158
1|AtomicNumber|Correlation|i|4|219|0.9916
1|AtomicNumber|Correlation|i|4|220|0.99113
1|AtomicNumber|Correlation|i|4|221|0.99147
1|AtomicNumber|Correlation|i|4|222|0.99112
1|AtomicNumber|Correlation|i|4|223|0.99114
1|AtomicNumber|Correlation|i|4|224|0.99148
1|AtomicNumber|Correlation|i|4|225|0.99147
1|AtomicNumber|Correlation|i|4|226|0.99127
1|AtomicNumber|Correlation|i|4|227|0.99106
1|AtomicNumber|Correlation|i|4|228|0.99166
1|AtomicNumber|Correlation|i|4|229|0.99117
1|AtomicNumber|Correlation|i|4|230|0.9918
1|AtomicNumber|Correlation|i|4|231|0.99163
1|AtomicNumber|Correlation|i|4|232|0.9915
1|AtomicNumber|Correlation|i|4|233|0.99154
1|AtomicNumber|Correlation|i|4|234|0.99152
1|AtomicNumber|Correlation|i|4|235|0.99132
1|AtomicNumber|Correlation|i|4|236|0.99136
1|AtomicNumber|Correlation|i|4|237|0.9916
1|AtomicNumber|Correlation|i|4|238|0.99159
1|AtomicNumber|Correlation|i|4|239|0.99158
1|AtomicNumber|Correlation|i|4|240|0.99158
1|AtomicNumber|Correlation|i|4|241|0.99134
1|AtomicNumber|Correlation|i|4|242|0.9913
1|AtomicNumber|Correlation|i|4|243|0.99139
1|AtomicNumber|Correlation|i|4|244|0.99167
1|AtomicNumber|Correlation|i|4|245|0.99125
1|AtomicNumber|Correlation|i|4|246|0.99162
1|AtomicNumber|Correlation|i|4|247|0.99123
1|AtomicNumber|Correlation|i|4|248|0.99147
1|AtomicNumber|Correlation|i|4|249|0.99126
1|AtomicNumber|Correlation|i|4|250|0.99125
1|AtomicNumber|Correlation|i|4|251|0.99138
1|AtomicNumber|Correlation|i|4|252|0.99115
1|AtomicNumber|Correlation|i|4|253|0.99155
1|AtomicNumber|Correlation|i|4|254|0.99155
1|AtomicNumber|Correlation|i|4|255|0.99116
1|AtomicNumber|Correlation|i|4|256|0.99152
1|AtomicNumber|Correlation|i|4|257|0.99148
1|AtomicNumber|Correlation|i|4|258|0.99183
1|AtomicNumber|Correlation|i|4|259|0.99175
1|AtomicNumber|Correlation|i|4|260|0.99158
1|AtomicNumber|Correlation|i|4|261|0.99116
1|AtomicNumber|Correlation|i|4|262|0.9911
1|AtomicNumber|Correlation|i|4|263|0.99151
1|AtomicNumber|Correlation|i|4|264|0.99147
1|AtomicNumber|Correlation|i|4|265|0.99123
1|AtomicNumber|Correlation|i|4|266|0.99126
1|AtomicNumber|Correlation|i|4|267|0.99129
1|AtomicNumber|Correlation|i|4|268|0.99168
1|AtomicNumber|Correlation|i|4|269|0.99178
1|AtomicNumber|Correlation|i|4|270|0.99155
1|AtomicNumber|Correlation|i|4|271|0.99136
1|AtomicNumber|Correlation|i|4|272|0.99133
1|AtomicNumber|Correlation|i|4|273|0.99129
1|AtomicNumber|Correlation|i|4|274|0.99143
1|AtomicNumber|Correlation|i|4|275|0.9914
1|AtomicNumber|Correlation|i|4|276|0.99117
1|AtomicNumber|Correlation|i|4|277|0.99111
1|AtomicNumber|Correlation|i|4|278|0.99174
1|AtomicNumber|Correlation|i|4|279|0.99185
1|AtomicNumber|Correlation|i|4|280|0.99151
1|AtomicNumber|Correlation|i|4|281|0.99204
1|AtomicNumber|Correlation|i|4|282|0.99124
1|AtomicNumber|Correlation|i|4|283|0.99117
1|AtomicNumber|Correlation|i|4|284|0.99185
1|AtomicNumber|Correlation|i|4|285|0.99198
1|AtomicNumber|Correlation|i|4|286|0.99162
1|AtomicNumber|Correlation|i|4|287|0.99151
1|AtomicNumber|Correlation|i|4|288|0.99113
1|AtomicNumber|Correlation|i|4|289|0.9913
1|AtomicNumber|Correlation|i|4|290|0.99165
1|AtomicNumber|Correlation|i|4|291|0.99186
1|AtomicNumber|Correlation|i|4|292|0.99159
1|AtomicNumber|Correlation|i|4|293|0.9916
1|AtomicNumber|Correlation|i|4|294|0.99114
1|AtomicNumber|Correlation|i|4|295|0.99125
1|AtomicNumber|Correlation|i|4|296|0.99192
1|AtomicNumber|Correlation|i|4|297|0.99128
1|AtomicNumber|Correlation|i|4|298|0.9916
1|AtomicNumber|Correlation|i|4|299|0.99164
1|AtomicNumber|Correlation|i|4|300|0.9914
1|AtomicNumber|Correlation|i|4|301|0.99138
1|AtomicNumber|Correlation|i|4|302|0.99115
1|AtomicNumber|Correlation|i|4|303|0.99176
1|AtomicNumber|Correlation|i|4|304|0.99161
1|AtomicNumber|Correlation|i|4|305|0.99129
1|AtomicNumber|Correlation|i|4|306|0.99119
1|AtomicNumber|Correlation|i|4|307|0.99121
1|AtomicNumber|Correlation|i|4|308|0.99143
1|AtomicNumber|Correlation|i|4|309|0.99171
1|AtomicNumber|Correlation|i|4|310|0.99129
1|AtomicNumber|Correlation|i|4|311|0.99114
1|AtomicNumber|Correlation|i|4|312|0.99148
1|AtomicNumber|Correlation|i|4|313|0.99152
1|AtomicNumber|Correlation|i|4|314|0.99139
1|AtomicNumber|Correlation|i|4|315|0.99166
1|AtomicNumber|Correlation|i|4|316|0.99154
1|AtomicNumber|Correlation|i|4|317|0.99167
1|AtomicNumber|Correlation|i|4|318|0.99168
1|AtomicNumber|Correlation|i|4|319|0.99146
1|AtomicNumber|Correlation|i|4|320|0.9911
1|AtomicNumber|Correlation|i|4|321|0.99132
1|AtomicNumber|Correlation|i|4|322|0.99154
1|AtomicNumber|Correlation|i|4|323|0.99164
1|AtomicNumber|Correlation|i|4|324|0.9918
1|AtomicNumber|Correlation|i|4|325|0.99205
1|AtomicNumber|Correlation|i|4|326|0.99157
1|AtomicNumber|Correlation|i|4|327|0.99132
1|AtomicNumber|Correlation|i|4|328|0.9913
1|AtomicNumber|Correlation|i|4|329|0.99138
1|AtomicNumber|Correlation|i|4|330|0.99123
1|AtomicNumber|Correlation|i|4|331|0.99148
1|AtomicNumber|Correlation|i|4|332|0.99128
1|AtomicNumber|Correlation|i|4|333|0.99128
1|AtomicNumber|Correlation|i|4|334|0.99156
1|AtomicNumber|Correlation|i|4|335|0.99174
1|AtomicNumber|Correlation|i|4|336|0.99149
1|AtomicNumber|Correlation|i|4|337|0.99175
1|AtomicNumber|Correlation|i|4|338|0.99137
1|AtomicNumber|Correlation|i|4|339|0.99132
1|AtomicNumber|Correlation|i|4|340|0.99124
1|AtomicNumber|Correlation|i|4|341|0.99139
1|AtomicNumber|Correlation|i|4|342|0.99153
1|AtomicNumber|Correlation|i|4|343|0.99174
1|AtomicNumber|Correlation|i|4|344|0.99159
1|AtomicNumber|Correlation|i|4|345|0.9912
1|AtomicNumber|Correlation|i|4|346|0.99122
1|AtomicNumber|Correlation|i|4|347|0.99124
1|AtomicNumber|Correlation|i|4|348|0.99155
1|AtomicNumber|Correlation|i|4|349|0.9921
1|AtomicNumber|Correlation|i|4|350|0.99147
1|AtomicNumber|Correlation|i|4|351|0.99197
1|AtomicNumber|Correlation|i|4|352|0.99137
1|AtomicNumber|Correlation|i|4|353|0.99172
1|AtomicNumber|Correlation|i|4|354|0.99137
1|AtomicNumber|Correlation|i|4|355|0.99149
1|AtomicNumber|Correlation|i|4|356|0.99145
1|AtomicNumber|Correlation|i|4|357|0.99148
1|AtomicNumber|Correlation|i|4|358|0.9914
1|AtomicNumber|Correlation|i|4|359|0.99164
1|AtomicNumber|Correlation|i|4|360|0.99158
1|AtomicNumber|Correlation|i|4|361|0.99146
1|AtomicNumber|Correlation|i|4|362|0.99168
1|AtomicNumber|Correlation|i|4|363|0.99129
1|AtomicNumber|Correlation|i|4|364|0.99162
1|AtomicNumber|Correlation|i|4|365|0.99127
1|AtomicNumber|Correlation|i|4|366|0.99112
1|AtomicNumber|Correlation|i|4|367|0.99157
1|AtomicNumber|Correlation|i|4|368|0.9914
1|AtomicNumber|Correlation|i|4|369|0.99132
1|AtomicNumber|Correlation|i|4|370|0.99124
1|AtomicNumber|Correlation|i|4|371|0.99131
1|AtomicNumber|Correlation|i|4|372|0.9914
1|AtomicNumber|Correlation|i|4|373|0.9913
1|AtomicNumber|Correlation|i|4|374|0.99151
1|AtomicNumber|Correlation|i|4|375|0.99157
1|AtomicNumber|Correlation|i|4|376|0.9917
1|AtomicNumber|Correlation|i|4|377|0.99137
1|AtomicNumber|Correlation|i|4|378|0.99105
1|AtomicNumber|Correlation|i|4|379|0.99131
1|AtomicNumber|Correlation|i|4|380|0.99152
1|AtomicNumber|Correlation|i|4|381|0.99166
1|AtomicNumber|Correlation|i|4|382|0.99131
1|AtomicNumber|Correlation|i|4|383|0.99152
1|AtomicNumber|Correlation|i|4|384|0.99156
