# Supplementary material for: On DNA numerical representations for genomic similarity computation
Source: PLoS One. 2017 Mar 21;12(3):e0173288. doi: 10.1371/journal.pone.0173288 (PMC5360225; doi:10.1371/journal.pone.0173288)
Supplement: S3 File — The datasets employed in this work. (ZIP) [file pone.0173288.s003.zip › datasets/syntheticalExperimentalScores/sequenceBase_1_transformation_AtomicNumber_metric_Correlation_type_i_percentage_8.txt]

1|AtomicNumber|Correlation|i|8|1|0.98355
1|AtomicNumber|Correlation|i|8|2|0.98402
1|AtomicNumber|Correlation|i|8|3|0.98378
1|AtomicNumber|Correlation|i|8|4|0.98275
1|AtomicNumber|Correlation|i|8|5|0.9829
1|AtomicNumber|Correlation|i|8|6|0.98324
1|AtomicNumber|Correlation|i|8|7|0.98398
1|AtomicNumber|Correlation|i|8|8|0.98393
1|AtomicNumber|Correlation|i|8|9|0.98311
1|AtomicNumber|Correlation|i|8|10|0.9837
1|AtomicNumber|Correlation|i|8|11|0.98351
1|AtomicNumber|Correlation|i|8|12|0.98367
1|AtomicNumber|Correlation|i|8|13|0.98322
1|AtomicNumber|Correlation|i|8|14|0.9833
1|AtomicNumber|Correlation|i|8|15|0.9835
1|AtomicNumber|Correlation|i|8|16|0.98336
1|AtomicNumber|Correlation|i|8|17|0.9836
1|AtomicNumber|Correlation|i|8|18|0.98392
1|AtomicNumber|Correlation|i|8|19|0.98293
1|AtomicNumber|Correlation|i|8|20|0.98338
1|AtomicNumber|Correlation|i|8|21|0.98329
1|AtomicNumber|Correlation|i|8|22|0.98402
1|AtomicNumber|Correlation|i|8|23|0.98276
1|AtomicNumber|Correlation|i|8|24|0.98387
1|AtomicNumber|Correlation|i|8|25|0.9834
1|AtomicNumber|Correlation|i|8|26|0.98342
1|AtomicNumber|Correlation|i|8|27|0.98426
1|AtomicNumber|Correlation|i|8|28|0.98373
1|AtomicNumber|Correlation|i|8|29|0.98365
1|AtomicNumber|Correlation|i|8|30|0.98361
1|AtomicNumber|Correlation|i|8|31|0.984
1|AtomicNumber|Correlation|i|8|32|0.98331
1|AtomicNumber|Correlation|i|8|33|0.98379
1|AtomicNumber|Correlation|i|8|34|0.98399
1|AtomicNumber|Correlation|i|8|35|0.98336
1|AtomicNumber|Correlation|i|8|36|0.98384
1|AtomicNumber|Correlation|i|8|37|0.98339
1|AtomicNumber|Correlation|i|8|38|0.98372
1|AtomicNumber|Correlation|i|8|39|0.98372
1|AtomicNumber|Correlation|i|8|40|0.98343
1|AtomicNumber|Correlation|i|8|41|0.9838
1|AtomicNumber|Correlation|i|8|42|0.98305
1|AtomicNumber|Correlation|i|8|43|0.98346
1|AtomicNumber|Correlation|i|8|44|0.98342
1|AtomicNumber|Correlation|i|8|45|0.98347
1|AtomicNumber|Correlation|i|8|46|0.98366
1|AtomicNumber|Correlation|i|8|47|0.98319
1|AtomicNumber|Correlation|i|8|48|0.9834
1|AtomicNumber|Correlation|i|8|49|0.98327
1|AtomicNumber|Correlation|i|8|50|0.98365
1|AtomicNumber|Correlation|i|8|51|0.98329
1|AtomicNumber|Correlation|i|8|52|0.98388
1|AtomicNumber|Correlation|i|8|53|0.983
1|AtomicNumber|Correlation|i|8|54|0.98341
1|AtomicNumber|Correlation|i|8|55|0.98342
1|AtomicNumber|Correlation|i|8|56|0.9835
1|AtomicNumber|Correlation|i|8|57|0.98367
1|AtomicNumber|Correlation|i|8|58|0.98357
1|AtomicNumber|Correlation|i|8|59|0.98376
1|AtomicNumber|Correlation|i|8|60|0.98307
1|AtomicNumber|Correlation|i|8|61|0.98355
1|AtomicNumber|Correlation|i|8|62|0.98307
1|AtomicNumber|Correlation|i|8|63|0.98364
1|AtomicNumber|Correlation|i|8|64|0.98327
1|AtomicNumber|Correlation|i|8|65|0.98378
1|AtomicNumber|Correlation|i|8|66|0.98381
1|AtomicNumber|Correlation|i|8|67|0.98323
1|AtomicNumber|Correlation|i|8|68|0.98298
1|AtomicNumber|Correlation|i|8|69|0.98347
1|AtomicNumber|Correlation|i|8|70|0.98336
1|AtomicNumber|Correlation|i|8|71|0.9835
1|AtomicNumber|Correlation|i|8|72|0.98284
1|AtomicNumber|Correlation|i|8|73|0.9832
1|AtomicNumber|Correlation|i|8|74|0.98337
1|AtomicNumber|Correlation|i|8|75|0.98425
1|AtomicNumber|Correlation|i|8|76|0.98372
1|AtomicNumber|Correlation|i|8|77|0.9838
1|AtomicNumber|Correlation|i|8|78|0.9828
1|AtomicNumber|Correlation|i|8|79|0.98293
1|AtomicNumber|Correlation|i|8|80|0.98323
1|AtomicNumber|Correlation|i|8|81|0.98336
1|AtomicNumber|Correlation|i|8|82|0.98383
1|AtomicNumber|Correlation|i|8|83|0.98303
1|AtomicNumber|Correlation|i|8|84|0.98315
1|AtomicNumber|Correlation|i|8|85|0.98319
1|AtomicNumber|Correlation|i|8|86|0.98376
1|AtomicNumber|Correlation|i|8|87|0.98336
1|AtomicNumber|Correlation|i|8|88|0.98332
1|AtomicNumber|Correlation|i|8|89|0.98322
1|AtomicNumber|Correlation|i|8|90|0.98367
1|AtomicNumber|Correlation|i|8|91|0.98372
1|AtomicNumber|Correlation|i|8|92|0.98353
1|AtomicNumber|Correlation|i|8|93|0.98353
1|AtomicNumber|Correlation|i|8|94|0.9834
1|AtomicNumber|Correlation|i|8|95|0.98343
1|AtomicNumber|Correlation|i|8|96|0.98319
1|AtomicNumber|Correlation|i|8|97|0.9834
1|AtomicNumber|Correlation|i|8|98|0.98335
1|AtomicNumber|Correlation|i|8|99|0.98304
1|AtomicNumber|Correlation|i|8|100|0.98337
1|AtomicNumber|Correlation|i|8|101|0.98345
1|AtomicNumber|Correlation|i|8|102|0.98345
1|AtomicNumber|Correlation|i|8|103|0.98376
1|AtomicNumber|Correlation|i|8|104|0.98353
1|AtomicNumber|Correlation|i|8|105|0.9835
1|AtomicNumber|Correlation|i|8|106|0.9834
1|AtomicNumber|Correlation|i|8|107|0.9835
1|AtomicNumber|Correlation|i|8|108|0.98345
1|AtomicNumber|Correlation|i|8|109|0.98335
1|AtomicNumber|Correlation|i|8|110|0.9836
1|AtomicNumber|Correlation|i|8|111|0.98366
1|AtomicNumber|Correlation|i|8|112|0.98352
1|AtomicNumber|Correlation|i|8|113|0.98398
1|AtomicNumber|Correlation|i|8|114|0.98382
1|AtomicNumber|Correlation|i|8|115|0.98343
1|AtomicNumber|Correlation|i|8|116|0.98318
1|AtomicNumber|Correlation|i|8|117|0.98292
1|AtomicNumber|Correlation|i|8|118|0.98379
1|AtomicNumber|Correlation|i|8|119|0.98337
1|AtomicNumber|Correlation|i|8|120|0.98333
1|AtomicNumber|Correlation|i|8|121|0.98391
1|AtomicNumber|Correlation|i|8|122|0.98322
1|AtomicNumber|Correlation|i|8|123|0.98331
1|AtomicNumber|Correlation|i|8|124|0.9835
1|AtomicNumber|Correlation|i|8|125|0.98314
1|AtomicNumber|Correlation|i|8|126|0.98373
1|AtomicNumber|Correlation|i|8|127|0.98355
1|AtomicNumber|Correlation|i|8|128|0.98317
1|AtomicNumber|Correlation|i|8|129|0.98333
1|AtomicNumber|Correlation|i|8|130|0.98346
1|AtomicNumber|Correlation|i|8|131|0.98336
1|AtomicNumber|Correlation|i|8|132|0.98411
1|AtomicNumber|Correlation|i|8|133|0.98299
1|AtomicNumber|Correlation|i|8|134|0.98339
1|AtomicNumber|Correlation|i|8|135|0.98329
1|AtomicNumber|Correlation|i|8|136|0.98325
1|AtomicNumber|Correlation|i|8|137|0.98327
1|AtomicNumber|Correlation|i|8|138|0.98333
1|AtomicNumber|Correlation|i|8|139|0.98383
1|AtomicNumber|Correlation|i|8|140|0.98336
1|AtomicNumber|Correlation|i|8|141|0.98333
1|AtomicNumber|Correlation|i|8|142|0.98331
1|AtomicNumber|Correlation|i|8|143|0.98386
1|AtomicNumber|Correlation|i|8|144|0.98323
1|AtomicNumber|Correlation|i|8|145|0.98313
1|AtomicNumber|Correlation|i|8|146|0.98388
1|AtomicNumber|Correlation|i|8|147|0.98329
1|AtomicNumber|Correlation|i|8|148|0.98267
1|AtomicNumber|Correlation|i|8|149|0.9835
1|AtomicNumber|Correlation|i|8|150|0.98335
1|AtomicNumber|Correlation|i|8|151|0.98329
1|AtomicNumber|Correlation|i|8|152|0.98369
1|AtomicNumber|Correlation|i|8|153|0.98333
1|AtomicNumber|Correlation|i|8|154|0.98346
1|AtomicNumber|Correlation|i|8|155|0.98319
1|AtomicNumber|Correlation|i|8|156|0.9839
1|AtomicNumber|Correlation|i|8|157|0.98346
1|AtomicNumber|Correlation|i|8|158|0.9833
1|AtomicNumber|Correlation|i|8|159|0.98334
1|AtomicNumber|Correlation|i|8|160|0.98304
1|AtomicNumber|Correlation|i|8|161|0.9832
1|AtomicNumber|Correlation|i|8|162|0.98329
1|AtomicNumber|Correlation|i|8|163|0.98359
1|AtomicNumber|Correlation|i|8|164|0.98364
1|AtomicNumber|Correlation|i|8|165|0.98315
1|AtomicNumber|Correlation|i|8|166|0.9834
1|AtomicNumber|Correlation|i|8|167|0.98383
1|AtomicNumber|Correlation|i|8|168|0.98326
1|AtomicNumber|Correlation|i|8|169|0.9837
1|AtomicNumber|Correlation|i|8|170|0.98286
1|AtomicNumber|Correlation|i|8|171|0.9832
1|AtomicNumber|Correlation|i|8|172|0.98362
1|AtomicNumber|Correlation|i|8|173|0.9835
1|AtomicNumber|Correlation|i|8|174|0.983
1|AtomicNumber|Correlation|i|8|175|0.9838
1|AtomicNumber|Correlation|i|8|176|0.98407
1|AtomicNumber|Correlation|i|8|177|0.9839
1|AtomicNumber|Correlation|i|8|178|0.98283
1|AtomicNumber|Correlation|i|8|179|0.98329
1|AtomicNumber|Correlation|i|8|180|0.98333
1|AtomicNumber|Correlation|i|8|181|0.98305
1|AtomicNumber|Correlation|i|8|182|0.9831
1|AtomicNumber|Correlation|i|8|183|0.98311
1|AtomicNumber|Correlation|i|8|184|0.98345
1|AtomicNumber|Correlation|i|8|185|0.98315
1|AtomicNumber|Correlation|i|8|186|0.98328
1|AtomicNumber|Correlation|i|8|187|0.98375
1|AtomicNumber|Correlation|i|8|188|0.98375
1|AtomicNumber|Correlation|i|8|189|0.98361
1|AtomicNumber|Correlation|i|8|190|0.98354
1|AtomicNumber|Correlation|i|8|191|0.98352
1|AtomicNumber|Correlation|i|8|192|0.98363
1|AtomicNumber|Correlation|i|8|193|0.98324
1|AtomicNumber|Correlation|i|8|194|0.98321
1|AtomicNumber|Correlation|i|8|195|0.98366
1|AtomicNumber|Correlation|i|8|196|0.98344
1|AtomicNumber|Correlation|i|8|197|0.98338
1|AtomicNumber|Correlation|i|8|198|0.98358
1|AtomicNumber|Correlation|i|8|199|0.98436
1|AtomicNumber|Correlation|i|8|200|0.98347
1|AtomicNumber|Correlation|i|8|201|0.98332
1|AtomicNumber|Correlation|i|8|202|0.98305
1|AtomicNumber|Correlation|i|8|203|0.9834
1|AtomicNumber|Correlation|i|8|204|0.98376
1|AtomicNumber|Correlation|i|8|205|0.9832
1|AtomicNumber|Correlation|i|8|206|0.98305
1|AtomicNumber|Correlation|i|8|207|0.9832
1|AtomicNumber|Correlation|i|8|208|0.98358
1|AtomicNumber|Correlation|i|8|209|0.98383
1|AtomicNumber|Correlation|i|8|210|0.9834
1|AtomicNumber|Correlation|i|8|211|0.98351
1|AtomicNumber|Correlation|i|8|212|0.98331
1|AtomicNumber|Correlation|i|8|213|0.98403
1|AtomicNumber|Correlation|i|8|214|0.98324
1|AtomicNumber|Correlation|i|8|215|0.98329
1|AtomicNumber|Correlation|i|8|216|0.98336
1|AtomicNumber|Correlation|i|8|217|0.98365
1|AtomicNumber|Correlation|i|8|218|0.98358
1|AtomicNumber|Correlation|i|8|219|0.9838
1|AtomicNumber|Correlation|i|8|220|0.98336
1|AtomicNumber|Correlation|i|8|221|0.98339
1|AtomicNumber|Correlation|i|8|222|0.98415
1|AtomicNumber|Correlation|i|8|223|0.98385
1|AtomicNumber|Correlation|i|8|224|0.98299
1|AtomicNumber|Correlation|i|8|225|0.98337
1|AtomicNumber|Correlation|i|8|226|0.98348
1|AtomicNumber|Correlation|i|8|227|0.98346
1|AtomicNumber|Correlation|i|8|228|0.98377
1|AtomicNumber|Correlation|i|8|229|0.98346
1|AtomicNumber|Correlation|i|8|230|0.98366
1|AtomicNumber|Correlation|i|8|231|0.98401
1|AtomicNumber|Correlation|i|8|232|0.98302
1|AtomicNumber|Correlation|i|8|233|0.98343
1|AtomicNumber|Correlation|i|8|234|0.98356
1|AtomicNumber|Correlation|i|8|235|0.98352
1|AtomicNumber|Correlation|i|8|236|0.98408
1|AtomicNumber|Correlation|i|8|237|0.98337
1|AtomicNumber|Correlation|i|8|238|0.98347
1|AtomicNumber|Correlation|i|8|239|0.98387
1|AtomicNumber|Correlation|i|8|240|0.98295
1|AtomicNumber|Correlation|i|8|241|0.98326
1|AtomicNumber|Correlation|i|8|242|0.98366
1|AtomicNumber|Correlation|i|8|243|0.98327
1|AtomicNumber|Correlation|i|8|244|0.98362
1|AtomicNumber|Correlation|i|8|245|0.98371
1|AtomicNumber|Correlation|i|8|246|0.98322
1|AtomicNumber|Correlation|i|8|247|0.98315
1|AtomicNumber|Correlation|i|8|248|0.9831
1|AtomicNumber|Correlation|i|8|249|0.9834
1|AtomicNumber|Correlation|i|8|250|0.98329
1|AtomicNumber|Correlation|i|8|251|0.98274
1|AtomicNumber|Correlation|i|8|252|0.9838
1|AtomicNumber|Correlation|i|8|253|0.98301
1|AtomicNumber|Correlation|i|8|254|0.98323
1|AtomicNumber|Correlation|i|8|255|0.98353
1|AtomicNumber|Correlation|i|8|256|0.98361
1|AtomicNumber|Correlation|i|8|257|0.98309
1|AtomicNumber|Correlation|i|8|258|0.98358
1|AtomicNumber|Correlation|i|8|259|0.98331
1|AtomicNumber|Correlation|i|8|260|0.98287
1|AtomicNumber|Correlation|i|8|261|0.98391
1|AtomicNumber|Correlation|i|8|262|0.98371
1|AtomicNumber|Correlation|i|8|263|0.98393
1|AtomicNumber|Correlation|i|8|264|0.98311
1|AtomicNumber|Correlation|i|8|265|0.98324
1|AtomicNumber|Correlation|i|8|266|0.983
1|AtomicNumber|Correlation|i|8|267|0.98345
1|AtomicNumber|Correlation|i|8|268|0.98387
1|AtomicNumber|Correlation|i|8|269|0.98317
1|AtomicNumber|Correlation|i|8|270|0.98334
1|AtomicNumber|Correlation|i|8|271|0.98345
1|AtomicNumber|Correlation|i|8|272|0.98273
1|AtomicNumber|Correlation|i|8|273|0.98405
1|AtomicNumber|Correlation|i|8|274|0.98291
1|AtomicNumber|Correlation|i|8|275|0.98346
1|AtomicNumber|Correlation|i|8|276|0.98355
1|AtomicNumber|Correlation|i|8|277|0.98335
1|AtomicNumber|Correlation|i|8|278|0.98384
1|AtomicNumber|Correlation|i|8|279|0.98299
1|AtomicNumber|Correlation|i|8|280|0.98388
1|AtomicNumber|Correlation|i|8|281|0.98348
1|AtomicNumber|Correlation|i|8|282|0.98384
1|AtomicNumber|Correlation|i|8|283|0.98405
1|AtomicNumber|Correlation|i|8|284|0.98326
1|AtomicNumber|Correlation|i|8|285|0.98327
1|AtomicNumber|Correlation|i|8|286|0.98354
1|AtomicNumber|Correlation|i|8|287|0.9838
1|AtomicNumber|Correlation|i|8|288|0.9835
1|AtomicNumber|Correlation|i|8|289|0.98281
1|AtomicNumber|Correlation|i|8|290|0.98339
1|AtomicNumber|Correlation|i|8|291|0.98332
1|AtomicNumber|Correlation|i|8|292|0.98357
1|AtomicNumber|Correlation|i|8|293|0.9836
1|AtomicNumber|Correlation|i|8|294|0.98379
1|AtomicNumber|Correlation|i|8|295|0.98331
1|AtomicNumber|Correlation|i|8|296|0.98333
1|AtomicNumber|Correlation|i|8|297|0.98384
1|AtomicNumber|Correlation|i|8|298|0.98351
1|AtomicNumber|Correlation|i|8|299|0.98388
1|AtomicNumber|Correlation|i|8|300|0.98342
1|AtomicNumber|Correlation|i|8|301|0.98313
1|AtomicNumber|Correlation|i|8|302|0.98353
1|AtomicNumber|Correlation|i|8|303|0.98293
1|AtomicNumber|Correlation|i|8|304|0.98359
1|AtomicNumber|Correlation|i|8|305|0.98326
1|AtomicNumber|Correlation|i|8|306|0.98316
1|AtomicNumber|Correlation|i|8|307|0.98334
1|AtomicNumber|Correlation|i|8|308|0.98299
1|AtomicNumber|Correlation|i|8|309|0.98312
1|AtomicNumber|Correlation|i|8|310|0.98351
1|AtomicNumber|Correlation|i|8|311|0.98381
1|AtomicNumber|Correlation|i|8|312|0.98389
1|AtomicNumber|Correlation|i|8|313|0.98413
1|AtomicNumber|Correlation|i|8|314|0.98343
1|AtomicNumber|Correlation|i|8|315|0.98323
1|AtomicNumber|Correlation|i|8|316|0.98358
1|AtomicNumber|Correlation|i|8|317|0.98362
1|AtomicNumber|Correlation|i|8|318|0.98372
1|AtomicNumber|Correlation|i|8|319|0.98352
1|AtomicNumber|Correlation|i|8|320|0.98352
1|AtomicNumber|Correlation|i|8|321|0.98319
1|AtomicNumber|Correlation|i|8|322|0.98359
1|AtomicNumber|Correlation|i|8|323|0.98325
1|AtomicNumber|Correlation|i|8|324|0.98347
1|AtomicNumber|Correlation|i|8|325|0.98317
1|AtomicNumber|Correlation|i|8|326|0.98328
1|AtomicNumber|Correlation|i|8|327|0.98339
1|AtomicNumber|Correlation|i|8|328|0.98369
1|AtomicNumber|Correlation|i|8|329|0.98328
1|AtomicNumber|Correlation|i|8|330|0.98292
1|AtomicNumber|Correlation|i|8|331|0.98327
1|AtomicNumber|Correlation|i|8|332|0.98397
1|AtomicNumber|Correlation|i|8|333|0.98341
1|AtomicNumber|Correlation|i|8|334|0.98379
1|AtomicNumber|Correlation|i|8|335|0.98376
1|AtomicNumber|Correlation|i|8|336|0.98336
1|AtomicNumber|Correlation|i|8|337|0.98359
1|AtomicNumber|Correlation|i|8|338|0.98341
1|AtomicNumber|Correlation|i|8|339|0.98363
1|AtomicNumber|Correlation|i|8|340|0.98336
1|AtomicNumber|Correlation|i|8|341|0.98368
1|AtomicNumber|Correlation|i|8|342|0.98299
1|AtomicNumber|Correlation|i|8|343|0.98328
1|AtomicNumber|Correlation|i|8|344|0.98324
1|AtomicNumber|Correlation|i|8|345|0.98348
1|AtomicNumber|Correlation|i|8|346|0.98337
1|AtomicNumber|Correlation|i|8|347|0.98333
1|AtomicNumber|Correlation|i|8|348|0.98343
1|AtomicNumber|Correlation|i|8|349|0.98351
1|AtomicNumber|Correlation|i|8|350|0.98415
1|AtomicNumber|Correlation|i|8|351|0.98332
1|AtomicNumber|Correlation|i|8|352|0.9831
1|AtomicNumber|Correlation|i|8|353|0.98344
1|AtomicNumber|Correlation|i|8|354|0.98327
1|AtomicNumber|Correlation|i|8|355|0.9836
1|AtomicNumber|Correlation|i|8|356|0.9836
1|AtomicNumber|Correlation|i|8|357|0.98376
1|AtomicNumber|Correlation|i|8|358|0.98353
1|AtomicNumber|Correlation|i|8|359|0.98338
1|AtomicNumber|Correlation|i|8|360|0.98327
1|AtomicNumber|Correlation|i|8|361|0.98336
1|AtomicNumber|Correlation|i|8|362|0.98323
1|AtomicNumber|Correlation|i|8|363|0.98375
1|AtomicNumber|Correlation|i|8|364|0.98392
1|AtomicNumber|Correlation|i|8|365|0.98301
1|AtomicNumber|Correlation|i|8|366|0.98369
1|AtomicNumber|Correlation|i|8|367|0.98341
1|AtomicNumber|Correlation|i|8|368|0.98388
1|AtomicNumber|Correlation|i|8|369|0.98309
1|AtomicNumber|Correlation|i|8|370|0.9838
1|AtomicNumber|Correlation|i|8|371|0.9837
1|AtomicNumber|Correlation|i|8|372|0.98364
1|AtomicNumber|Correlation|i|8|373|0.98371
1|AtomicNumber|Correlation|i|8|374|0.98426
1|AtomicNumber|Correlation|i|8|375|0.98308
1|AtomicNumber|Correlation|i|8|376|0.9835
1|AtomicNumber|Correlation|i|8|377|0.98399
1|AtomicNumber|Correlation|i|8|378|0.98324
1|AtomicNumber|Correlation|i|8|379|0.98333
1|AtomicNumber|Correlation|i|8|380|0.98387
1|AtomicNumber|Correlation|i|8|381|0.98334
1|AtomicNumber|Correlation|i|8|382|0.98292
1|AtomicNumber|Correlation|i|8|383|0.98361
1|AtomicNumber|Correlation|i|8|384|0.98343
