# Supplementary material for: On DNA numerical representations for genomic similarity computation
Source: PLoS One. 2017 Mar 21;12(3):e0173288. doi: 10.1371/journal.pone.0173288 (PMC5360225; doi:10.1371/journal.pone.0173288)
Supplement: S3 File — The datasets employed in this work. (ZIP) [file pone.0173288.s003.zip › datasets/syntheticalExperimentalScores/sequenceBase_1_transformation_AtomicNumber_metric_Correlation_type_id_percentage_16.txt]

1|AtomicNumber|Correlation|id|16|1|0.98581
1|AtomicNumber|Correlation|id|16|2|0.99391
1|AtomicNumber|Correlation|id|16|3|0.99211
1|AtomicNumber|Correlation|id|16|4|0.98228
1|AtomicNumber|Correlation|id|16|5|0.99015
1|AtomicNumber|Correlation|id|16|6|0.99309
1|AtomicNumber|Correlation|id|16|7|0.98733
1|AtomicNumber|Correlation|id|16|8|0.99275
1|AtomicNumber|Correlation|id|16|9|0.99218
1|AtomicNumber|Correlation|id|16|10|0.99373
1|AtomicNumber|Correlation|id|16|11|0.9934
1|AtomicNumber|Correlation|id|16|12|0.9928
1|AtomicNumber|Correlation|id|16|13|0.99225
1|AtomicNumber|Correlation|id|16|14|0.99471
1|AtomicNumber|Correlation|id|16|15|0.99126
1|AtomicNumber|Correlation|id|16|16|0.99358
1|AtomicNumber|Correlation|id|16|17|0.99418
1|AtomicNumber|Correlation|id|16|18|0.99016
1|AtomicNumber|Correlation|id|16|19|0.99471
1|AtomicNumber|Correlation|id|16|20|0.98002
1|AtomicNumber|Correlation|id|16|21|0.99249
1|AtomicNumber|Correlation|id|16|22|0.98923
1|AtomicNumber|Correlation|id|16|23|0.99411
1|AtomicNumber|Correlation|id|16|24|0.98684
1|AtomicNumber|Correlation|id|16|25|0.99215
1|AtomicNumber|Correlation|id|16|26|0.99361
1|AtomicNumber|Correlation|id|16|27|0.98715
1|AtomicNumber|Correlation|id|16|28|0.9905
1|AtomicNumber|Correlation|id|16|29|0.99463
1|AtomicNumber|Correlation|id|16|30|0.98995
1|AtomicNumber|Correlation|id|16|31|0.99412
1|AtomicNumber|Correlation|id|16|32|0.99363
1|AtomicNumber|Correlation|id|16|33|0.98764
1|AtomicNumber|Correlation|id|16|34|0.99427
1|AtomicNumber|Correlation|id|16|35|0.99395
1|AtomicNumber|Correlation|id|16|36|0.99231
1|AtomicNumber|Correlation|id|16|37|0.99007
1|AtomicNumber|Correlation|id|16|38|0.98925
1|AtomicNumber|Correlation|id|16|39|0.99169
1|AtomicNumber|Correlation|id|16|40|0.99133
1|AtomicNumber|Correlation|id|16|41|0.98897
1|AtomicNumber|Correlation|id|16|42|0.99428
1|AtomicNumber|Correlation|id|16|43|0.99366
1|AtomicNumber|Correlation|id|16|44|0.99383
1|AtomicNumber|Correlation|id|16|45|0.99271
1|AtomicNumber|Correlation|id|16|46|0.99448
1|AtomicNumber|Correlation|id|16|47|0.99308
1|AtomicNumber|Correlation|id|16|48|0.99217
1|AtomicNumber|Correlation|id|16|49|0.99227
1|AtomicNumber|Correlation|id|16|50|0.98672
1|AtomicNumber|Correlation|id|16|51|0.9892
1|AtomicNumber|Correlation|id|16|52|0.99285
1|AtomicNumber|Correlation|id|16|53|0.99447
1|AtomicNumber|Correlation|id|16|54|0.98726
1|AtomicNumber|Correlation|id|16|55|0.98505
1|AtomicNumber|Correlation|id|16|56|0.98893
1|AtomicNumber|Correlation|id|16|57|0.99215
1|AtomicNumber|Correlation|id|16|58|0.9894
1|AtomicNumber|Correlation|id|16|59|0.99169
1|AtomicNumber|Correlation|id|16|60|0.98602
1|AtomicNumber|Correlation|id|16|61|0.99382
1|AtomicNumber|Correlation|id|16|62|0.9924
1|AtomicNumber|Correlation|id|16|63|0.98732
1|AtomicNumber|Correlation|id|16|64|0.99372
1|AtomicNumber|Correlation|id|16|65|0.9857
1|AtomicNumber|Correlation|id|16|66|0.9925
1|AtomicNumber|Correlation|id|16|67|0.99479
1|AtomicNumber|Correlation|id|16|68|0.9884
1|AtomicNumber|Correlation|id|16|69|0.99285
1|AtomicNumber|Correlation|id|16|70|0.99189
1|AtomicNumber|Correlation|id|16|71|0.98546
1|AtomicNumber|Correlation|id|16|72|0.9928
1|AtomicNumber|Correlation|id|16|73|0.99137
1|AtomicNumber|Correlation|id|16|74|0.99277
1|AtomicNumber|Correlation|id|16|75|0.9944
1|AtomicNumber|Correlation|id|16|76|0.99311
1|AtomicNumber|Correlation|id|16|77|0.98924
1|AtomicNumber|Correlation|id|16|78|0.99013
1|AtomicNumber|Correlation|id|16|79|0.99325
1|AtomicNumber|Correlation|id|16|80|0.9935
1|AtomicNumber|Correlation|id|16|81|0.99374
1|AtomicNumber|Correlation|id|16|82|0.99431
1|AtomicNumber|Correlation|id|16|83|0.9936
1|AtomicNumber|Correlation|id|16|84|0.99465
1|AtomicNumber|Correlation|id|16|85|0.99273
1|AtomicNumber|Correlation|id|16|86|0.99455
1|AtomicNumber|Correlation|id|16|87|0.99442
1|AtomicNumber|Correlation|id|16|88|0.99462
1|AtomicNumber|Correlation|id|16|89|0.98594
1|AtomicNumber|Correlation|id|16|90|0.99288
1|AtomicNumber|Correlation|id|16|91|0.99435
1|AtomicNumber|Correlation|id|16|92|0.99222
1|AtomicNumber|Correlation|id|16|93|0.99496
1|AtomicNumber|Correlation|id|16|94|0.99042
1|AtomicNumber|Correlation|id|16|95|0.99122
1|AtomicNumber|Correlation|id|16|96|0.98743
1|AtomicNumber|Correlation|id|16|97|0.99368
1|AtomicNumber|Correlation|id|16|98|0.99152
1|AtomicNumber|Correlation|id|16|99|0.99148
1|AtomicNumber|Correlation|id|16|100|0.99267
1|AtomicNumber|Correlation|id|16|101|0.99379
1|AtomicNumber|Correlation|id|16|102|0.9932
1|AtomicNumber|Correlation|id|16|103|0.99065
1|AtomicNumber|Correlation|id|16|104|0.99373
1|AtomicNumber|Correlation|id|16|105|0.99358
1|AtomicNumber|Correlation|id|16|106|0.99379
1|AtomicNumber|Correlation|id|16|107|0.99385
1|AtomicNumber|Correlation|id|16|108|0.99426
1|AtomicNumber|Correlation|id|16|109|0.99293
1|AtomicNumber|Correlation|id|16|110|0.98491
1|AtomicNumber|Correlation|id|16|111|0.99446
1|AtomicNumber|Correlation|id|16|112|0.9888
1|AtomicNumber|Correlation|id|16|113|0.99267
1|AtomicNumber|Correlation|id|16|114|0.99426
1|AtomicNumber|Correlation|id|16|115|0.99302
1|AtomicNumber|Correlation|id|16|116|0.99256
1|AtomicNumber|Correlation|id|16|117|0.99403
1|AtomicNumber|Correlation|id|16|118|0.99473
1|AtomicNumber|Correlation|id|16|119|0.98192
1|AtomicNumber|Correlation|id|16|120|0.99263
1|AtomicNumber|Correlation|id|16|121|0.98749
1|AtomicNumber|Correlation|id|16|122|0.9943
1|AtomicNumber|Correlation|id|16|123|0.99146
1|AtomicNumber|Correlation|id|16|124|0.99367
1|AtomicNumber|Correlation|id|16|125|0.98699
1|AtomicNumber|Correlation|id|16|126|0.99446
1|AtomicNumber|Correlation|id|16|127|0.99141
1|AtomicNumber|Correlation|id|16|128|0.98826
1|AtomicNumber|Correlation|id|16|129|0.99414
1|AtomicNumber|Correlation|id|16|130|0.99365
1|AtomicNumber|Correlation|id|16|131|0.99009
1|AtomicNumber|Correlation|id|16|132|0.99292
1|AtomicNumber|Correlation|id|16|133|0.98775
1|AtomicNumber|Correlation|id|16|134|0.99334
1|AtomicNumber|Correlation|id|16|135|0.98948
1|AtomicNumber|Correlation|id|16|136|0.98484
1|AtomicNumber|Correlation|id|16|137|0.991
1|AtomicNumber|Correlation|id|16|138|0.99447
1|AtomicNumber|Correlation|id|16|139|0.99161
1|AtomicNumber|Correlation|id|16|140|0.98965
1|AtomicNumber|Correlation|id|16|141|0.99439
1|AtomicNumber|Correlation|id|16|142|0.98789
1|AtomicNumber|Correlation|id|16|143|0.98691
1|AtomicNumber|Correlation|id|16|144|0.98817
1|AtomicNumber|Correlation|id|16|145|0.99362
1|AtomicNumber|Correlation|id|16|146|0.99285
1|AtomicNumber|Correlation|id|16|147|0.99169
1|AtomicNumber|Correlation|id|16|148|0.99318
1|AtomicNumber|Correlation|id|16|149|0.99211
1|AtomicNumber|Correlation|id|16|150|0.9928
1|AtomicNumber|Correlation|id|16|151|0.99352
1|AtomicNumber|Correlation|id|16|152|0.99231
1|AtomicNumber|Correlation|id|16|153|0.98426
1|AtomicNumber|Correlation|id|16|154|0.99083
1|AtomicNumber|Correlation|id|16|155|0.99412
1|AtomicNumber|Correlation|id|16|156|0.98718
1|AtomicNumber|Correlation|id|16|157|0.994
1|AtomicNumber|Correlation|id|16|158|0.9896
1|AtomicNumber|Correlation|id|16|159|0.99456
1|AtomicNumber|Correlation|id|16|160|0.99155
1|AtomicNumber|Correlation|id|16|161|0.99403
1|AtomicNumber|Correlation|id|16|162|0.99119
1|AtomicNumber|Correlation|id|16|163|0.99241
1|AtomicNumber|Correlation|id|16|164|0.98931
1|AtomicNumber|Correlation|id|16|165|0.98605
1|AtomicNumber|Correlation|id|16|166|0.99124
1|AtomicNumber|Correlation|id|16|167|0.99248
1|AtomicNumber|Correlation|id|16|168|0.99442
1|AtomicNumber|Correlation|id|16|169|0.99357
1|AtomicNumber|Correlation|id|16|170|0.99375
1|AtomicNumber|Correlation|id|16|171|0.99341
1|AtomicNumber|Correlation|id|16|172|0.99323
1|AtomicNumber|Correlation|id|16|173|0.99376
1|AtomicNumber|Correlation|id|16|174|0.99489
1|AtomicNumber|Correlation|id|16|175|0.98863
1|AtomicNumber|Correlation|id|16|176|0.99364
1|AtomicNumber|Correlation|id|16|177|0.9905
1|AtomicNumber|Correlation|id|16|178|0.9838
1|AtomicNumber|Correlation|id|16|179|0.99342
1|AtomicNumber|Correlation|id|16|180|0.9942
1|AtomicNumber|Correlation|id|16|181|0.98708
1|AtomicNumber|Correlation|id|16|182|0.98926
1|AtomicNumber|Correlation|id|16|183|0.99335
1|AtomicNumber|Correlation|id|16|184|0.99192
1|AtomicNumber|Correlation|id|16|185|0.99096
1|AtomicNumber|Correlation|id|16|186|0.99343
1|AtomicNumber|Correlation|id|16|187|0.99407
1|AtomicNumber|Correlation|id|16|188|0.9862
1|AtomicNumber|Correlation|id|16|189|0.99412
1|AtomicNumber|Correlation|id|16|190|0.9851
1|AtomicNumber|Correlation|id|16|191|0.98729
1|AtomicNumber|Correlation|id|16|192|0.98839
1|AtomicNumber|Correlation|id|16|193|0.99333
1|AtomicNumber|Correlation|id|16|194|0.99265
1|AtomicNumber|Correlation|id|16|195|0.99383
1|AtomicNumber|Correlation|id|16|196|0.99396
1|AtomicNumber|Correlation|id|16|197|0.99211
1|AtomicNumber|Correlation|id|16|198|0.98849
1|AtomicNumber|Correlation|id|16|199|0.9883
1|AtomicNumber|Correlation|id|16|200|0.99022
1|AtomicNumber|Correlation|id|16|201|0.99154
1|AtomicNumber|Correlation|id|16|202|0.99226
1|AtomicNumber|Correlation|id|16|203|0.99458
1|AtomicNumber|Correlation|id|16|204|0.99172
1|AtomicNumber|Correlation|id|16|205|0.98622
1|AtomicNumber|Correlation|id|16|206|0.98553
1|AtomicNumber|Correlation|id|16|207|0.9852
1|AtomicNumber|Correlation|id|16|208|0.98941
1|AtomicNumber|Correlation|id|16|209|0.99448
1|AtomicNumber|Correlation|id|16|210|0.99212
1|AtomicNumber|Correlation|id|16|211|0.99424
1|AtomicNumber|Correlation|id|16|212|0.98632
1|AtomicNumber|Correlation|id|16|213|0.99064
1|AtomicNumber|Correlation|id|16|214|0.98704
1|AtomicNumber|Correlation|id|16|215|0.99301
1|AtomicNumber|Correlation|id|16|216|0.98441
1|AtomicNumber|Correlation|id|16|217|0.9947
1|AtomicNumber|Correlation|id|16|218|0.99206
1|AtomicNumber|Correlation|id|16|219|0.99311
1|AtomicNumber|Correlation|id|16|220|0.99276
1|AtomicNumber|Correlation|id|16|221|0.99441
1|AtomicNumber|Correlation|id|16|222|0.99462
1|AtomicNumber|Correlation|id|16|223|0.99221
1|AtomicNumber|Correlation|id|16|224|0.99434
1|AtomicNumber|Correlation|id|16|225|0.9946
1|AtomicNumber|Correlation|id|16|226|0.99058
1|AtomicNumber|Correlation|id|16|227|0.98671
1|AtomicNumber|Correlation|id|16|228|0.99013
1|AtomicNumber|Correlation|id|16|229|0.99431
1|AtomicNumber|Correlation|id|16|230|0.99205
1|AtomicNumber|Correlation|id|16|231|0.99433
1|AtomicNumber|Correlation|id|16|232|0.98959
1|AtomicNumber|Correlation|id|16|233|0.984
1|AtomicNumber|Correlation|id|16|234|0.98658
1|AtomicNumber|Correlation|id|16|235|0.98508
1|AtomicNumber|Correlation|id|16|236|0.98931
1|AtomicNumber|Correlation|id|16|237|0.98866
1|AtomicNumber|Correlation|id|16|238|0.99161
1|AtomicNumber|Correlation|id|16|239|0.9875
1|AtomicNumber|Correlation|id|16|240|0.98885
1|AtomicNumber|Correlation|id|16|241|0.99338
1|AtomicNumber|Correlation|id|16|242|0.99307
1|AtomicNumber|Correlation|id|16|243|0.98687
1|AtomicNumber|Correlation|id|16|244|0.98769
1|AtomicNumber|Correlation|id|16|245|0.9819
1|AtomicNumber|Correlation|id|16|246|0.98128
1|AtomicNumber|Correlation|id|16|247|0.9883
1|AtomicNumber|Correlation|id|16|248|0.98097
1|AtomicNumber|Correlation|id|16|249|0.99383
1|AtomicNumber|Correlation|id|16|250|0.99346
1|AtomicNumber|Correlation|id|16|251|0.99415
1|AtomicNumber|Correlation|id|16|252|0.98018
1|AtomicNumber|Correlation|id|16|253|0.99445
1|AtomicNumber|Correlation|id|16|254|0.98832
1|AtomicNumber|Correlation|id|16|255|0.9923
1|AtomicNumber|Correlation|id|16|256|0.99249
1|AtomicNumber|Correlation|id|16|257|0.99352
1|AtomicNumber|Correlation|id|16|258|0.99436
1|AtomicNumber|Correlation|id|16|259|0.99279
1|AtomicNumber|Correlation|id|16|260|0.98668
1|AtomicNumber|Correlation|id|16|261|0.99289
1|AtomicNumber|Correlation|id|16|262|0.99196
1|AtomicNumber|Correlation|id|16|263|0.98547
1|AtomicNumber|Correlation|id|16|264|0.99421
1|AtomicNumber|Correlation|id|16|265|0.99316
1|AtomicNumber|Correlation|id|16|266|0.98946
1|AtomicNumber|Correlation|id|16|267|0.9882
1|AtomicNumber|Correlation|id|16|268|0.9901
1|AtomicNumber|Correlation|id|16|269|0.99195
1|AtomicNumber|Correlation|id|16|270|0.99218
1|AtomicNumber|Correlation|id|16|271|0.99296
1|AtomicNumber|Correlation|id|16|272|0.99115
1|AtomicNumber|Correlation|id|16|273|0.99198
1|AtomicNumber|Correlation|id|16|274|0.98872
1|AtomicNumber|Correlation|id|16|275|0.9928
1|AtomicNumber|Correlation|id|16|276|0.99193
1|AtomicNumber|Correlation|id|16|277|0.99139
1|AtomicNumber|Correlation|id|16|278|0.99251
1|AtomicNumber|Correlation|id|16|279|0.9918
1|AtomicNumber|Correlation|id|16|280|0.98971
1|AtomicNumber|Correlation|id|16|281|0.99352
1|AtomicNumber|Correlation|id|16|282|0.99181
1|AtomicNumber|Correlation|id|16|283|0.99021
1|AtomicNumber|Correlation|id|16|284|0.99314
1|AtomicNumber|Correlation|id|16|285|0.99224
1|AtomicNumber|Correlation|id|16|286|0.99353
1|AtomicNumber|Correlation|id|16|287|0.99432
1|AtomicNumber|Correlation|id|16|288|0.99483
1|AtomicNumber|Correlation|id|16|289|0.99301
1|AtomicNumber|Correlation|id|16|290|0.98679
1|AtomicNumber|Correlation|id|16|291|0.99217
1|AtomicNumber|Correlation|id|16|292|0.98355
1|AtomicNumber|Correlation|id|16|293|0.98688
1|AtomicNumber|Correlation|id|16|294|0.99044
1|AtomicNumber|Correlation|id|16|295|0.9944
1|AtomicNumber|Correlation|id|16|296|0.99425
1|AtomicNumber|Correlation|id|16|297|0.98484
1|AtomicNumber|Correlation|id|16|298|0.99338
1|AtomicNumber|Correlation|id|16|299|0.98619
1|AtomicNumber|Correlation|id|16|300|0.98686
1|AtomicNumber|Correlation|id|16|301|0.99166
1|AtomicNumber|Correlation|id|16|302|0.99311
1|AtomicNumber|Correlation|id|16|303|0.98623
1|AtomicNumber|Correlation|id|16|304|0.9934
1|AtomicNumber|Correlation|id|16|305|0.99147
1|AtomicNumber|Correlation|id|16|306|0.99012
1|AtomicNumber|Correlation|id|16|307|0.98818
1|AtomicNumber|Correlation|id|16|308|0.99383
1|AtomicNumber|Correlation|id|16|309|0.99285
1|AtomicNumber|Correlation|id|16|310|0.99411
1|AtomicNumber|Correlation|id|16|311|0.99512
1|AtomicNumber|Correlation|id|16|312|0.99155
1|AtomicNumber|Correlation|id|16|313|0.9883
1|AtomicNumber|Correlation|id|16|314|0.99074
1|AtomicNumber|Correlation|id|16|315|0.99258
1|AtomicNumber|Correlation|id|16|316|0.99351
1|AtomicNumber|Correlation|id|16|317|0.99197
1|AtomicNumber|Correlation|id|16|318|0.99056
1|AtomicNumber|Correlation|id|16|319|0.99342
1|AtomicNumber|Correlation|id|16|320|0.99264
1|AtomicNumber|Correlation|id|16|321|0.9941
1|AtomicNumber|Correlation|id|16|322|0.99294
1|AtomicNumber|Correlation|id|16|323|0.99165
1|AtomicNumber|Correlation|id|16|324|0.99297
1|AtomicNumber|Correlation|id|16|325|0.99322
1|AtomicNumber|Correlation|id|16|326|0.98832
1|AtomicNumber|Correlation|id|16|327|0.98706
1|AtomicNumber|Correlation|id|16|328|0.99202
1|AtomicNumber|Correlation|id|16|329|0.99074
1|AtomicNumber|Correlation|id|16|330|0.9923
1|AtomicNumber|Correlation|id|16|331|0.99323
1|AtomicNumber|Correlation|id|16|332|0.99457
1|AtomicNumber|Correlation|id|16|333|0.98458
1|AtomicNumber|Correlation|id|16|334|0.99308
1|AtomicNumber|Correlation|id|16|335|0.99454
1|AtomicNumber|Correlation|id|16|336|0.99021
1|AtomicNumber|Correlation|id|16|337|0.99429
1|AtomicNumber|Correlation|id|16|338|0.98404
1|AtomicNumber|Correlation|id|16|339|0.98959
1|AtomicNumber|Correlation|id|16|340|0.99164
1|AtomicNumber|Correlation|id|16|341|0.99348
1|AtomicNumber|Correlation|id|16|342|0.99163
1|AtomicNumber|Correlation|id|16|343|0.99393
1|AtomicNumber|Correlation|id|16|344|0.99273
1|AtomicNumber|Correlation|id|16|345|0.98845
1|AtomicNumber|Correlation|id|16|346|0.99415
1|AtomicNumber|Correlation|id|16|347|0.98842
1|AtomicNumber|Correlation|id|16|348|0.99229
1|AtomicNumber|Correlation|id|16|349|0.99115
1|AtomicNumber|Correlation|id|16|350|0.99421
1|AtomicNumber|Correlation|id|16|351|0.99238
1|AtomicNumber|Correlation|id|16|352|0.99477
1|AtomicNumber|Correlation|id|16|353|0.99394
1|AtomicNumber|Correlation|id|16|354|0.99151
1|AtomicNumber|Correlation|id|16|355|0.99209
1|AtomicNumber|Correlation|id|16|356|0.99225
1|AtomicNumber|Correlation|id|16|357|0.99352
1|AtomicNumber|Correlation|id|16|358|0.99328
1|AtomicNumber|Correlation|id|16|359|0.99099
1|AtomicNumber|Correlation|id|16|360|0.99379
1|AtomicNumber|Correlation|id|16|361|0.99204
1|AtomicNumber|Correlation|id|16|362|0.99017
1|AtomicNumber|Correlation|id|16|363|0.99482
1|AtomicNumber|Correlation|id|16|364|0.99003
1|AtomicNumber|Correlation|id|16|365|0.99262
1|AtomicNumber|Correlation|id|16|366|0.99002
1|AtomicNumber|Correlation|id|16|367|0.98755
1|AtomicNumber|Correlation|id|16|368|0.99228
1|AtomicNumber|Correlation|id|16|369|0.99081
1|AtomicNumber|Correlation|id|16|370|0.99294
1|AtomicNumber|Correlation|id|16|371|0.99375
1|AtomicNumber|Correlation|id|16|372|0.99423
1|AtomicNumber|Correlation|id|16|373|0.99225
1|AtomicNumber|Correlation|id|16|374|0.99273
1|AtomicNumber|Correlation|id|16|375|0.99156
1|AtomicNumber|Correlation|id|16|376|0.98984
1|AtomicNumber|Correlation|id|16|377|0.99375
1|AtomicNumber|Correlation|id|16|378|0.98768
1|AtomicNumber|Correlation|id|16|379|0.99085
1|AtomicNumber|Correlation|id|16|380|0.98742
1|AtomicNumber|Correlation|id|16|381|0.99336
1|AtomicNumber|Correlation|id|16|382|0.98735
1|AtomicNumber|Correlation|id|16|383|0.9893
1|AtomicNumber|Correlation|id|16|384|0.99023
