# Supplementary material for: On DNA numerical representations for genomic similarity computation
Source: PLoS One. 2017 Mar 21;12(3):e0173288. doi: 10.1371/journal.pone.0173288 (PMC5360225; doi:10.1371/journal.pone.0173288)
Supplement: S3 File — The datasets employed in this work. (ZIP) [file pone.0173288.s003.zip › datasets/syntheticalExperimentalScores/sequenceBase_1_transformation_AtomicNumber_metric_Correlation_type_id_percentage_2.txt]

1|AtomicNumber|Correlation|id|2|1|0.99502
1|AtomicNumber|Correlation|id|2|2|0.99488
1|AtomicNumber|Correlation|id|2|3|0.9955
1|AtomicNumber|Correlation|id|2|4|0.99317
1|AtomicNumber|Correlation|id|2|5|0.99283
1|AtomicNumber|Correlation|id|2|6|0.99453
1|AtomicNumber|Correlation|id|2|7|0.99482
1|AtomicNumber|Correlation|id|2|8|0.99441
1|AtomicNumber|Correlation|id|2|9|0.99537
1|AtomicNumber|Correlation|id|2|10|0.99378
1|AtomicNumber|Correlation|id|2|11|0.99361
1|AtomicNumber|Correlation|id|2|12|0.99334
1|AtomicNumber|Correlation|id|2|13|0.99432
1|AtomicNumber|Correlation|id|2|14|0.99387
1|AtomicNumber|Correlation|id|2|15|0.9936
1|AtomicNumber|Correlation|id|2|16|0.99474
1|AtomicNumber|Correlation|id|2|17|0.99348
1|AtomicNumber|Correlation|id|2|18|0.99599
1|AtomicNumber|Correlation|id|2|19|0.9957
1|AtomicNumber|Correlation|id|2|20|0.99422
1|AtomicNumber|Correlation|id|2|21|0.99569
1|AtomicNumber|Correlation|id|2|22|0.99557
1|AtomicNumber|Correlation|id|2|23|0.99556
1|AtomicNumber|Correlation|id|2|24|0.99165
1|AtomicNumber|Correlation|id|2|25|0.99382
1|AtomicNumber|Correlation|id|2|26|0.99495
1|AtomicNumber|Correlation|id|2|27|0.99389
1|AtomicNumber|Correlation|id|2|28|0.99566
1|AtomicNumber|Correlation|id|2|29|0.99527
1|AtomicNumber|Correlation|id|2|30|0.99522
1|AtomicNumber|Correlation|id|2|31|0.99443
1|AtomicNumber|Correlation|id|2|32|0.99416
1|AtomicNumber|Correlation|id|2|33|0.99322
1|AtomicNumber|Correlation|id|2|34|0.99446
1|AtomicNumber|Correlation|id|2|35|0.99581
1|AtomicNumber|Correlation|id|2|36|0.99436
1|AtomicNumber|Correlation|id|2|37|0.99287
1|AtomicNumber|Correlation|id|2|38|0.9958
1|AtomicNumber|Correlation|id|2|39|0.99263
1|AtomicNumber|Correlation|id|2|40|0.99531
1|AtomicNumber|Correlation|id|2|41|0.99561
1|AtomicNumber|Correlation|id|2|42|0.99528
1|AtomicNumber|Correlation|id|2|43|0.99477
1|AtomicNumber|Correlation|id|2|44|0.99525
1|AtomicNumber|Correlation|id|2|45|0.99227
1|AtomicNumber|Correlation|id|2|46|0.99499
1|AtomicNumber|Correlation|id|2|47|0.99523
1|AtomicNumber|Correlation|id|2|48|0.99592
1|AtomicNumber|Correlation|id|2|49|0.9924
1|AtomicNumber|Correlation|id|2|50|0.99297
1|AtomicNumber|Correlation|id|2|51|0.99497
1|AtomicNumber|Correlation|id|2|52|0.99526
1|AtomicNumber|Correlation|id|2|53|0.99481
1|AtomicNumber|Correlation|id|2|54|0.99668
1|AtomicNumber|Correlation|id|2|55|0.99589
1|AtomicNumber|Correlation|id|2|56|0.9949
1|AtomicNumber|Correlation|id|2|57|0.99181
1|AtomicNumber|Correlation|id|2|58|0.99522
1|AtomicNumber|Correlation|id|2|59|0.99407
1|AtomicNumber|Correlation|id|2|60|0.99244
1|AtomicNumber|Correlation|id|2|61|0.99533
1|AtomicNumber|Correlation|id|2|62|0.99367
1|AtomicNumber|Correlation|id|2|63|0.99361
1|AtomicNumber|Correlation|id|2|64|0.99391
1|AtomicNumber|Correlation|id|2|65|0.99477
1|AtomicNumber|Correlation|id|2|66|0.99591
1|AtomicNumber|Correlation|id|2|67|0.9934
1|AtomicNumber|Correlation|id|2|68|0.9946
1|AtomicNumber|Correlation|id|2|69|0.99528
1|AtomicNumber|Correlation|id|2|70|0.99487
1|AtomicNumber|Correlation|id|2|71|0.99081
1|AtomicNumber|Correlation|id|2|72|0.99331
1|AtomicNumber|Correlation|id|2|73|0.99549
1|AtomicNumber|Correlation|id|2|74|0.99569
1|AtomicNumber|Correlation|id|2|75|0.99585
1|AtomicNumber|Correlation|id|2|76|0.99153
1|AtomicNumber|Correlation|id|2|77|0.99266
1|AtomicNumber|Correlation|id|2|78|0.99167
1|AtomicNumber|Correlation|id|2|79|0.99461
1|AtomicNumber|Correlation|id|2|80|0.99515
1|AtomicNumber|Correlation|id|2|81|0.9956
1|AtomicNumber|Correlation|id|2|82|0.99562
1|AtomicNumber|Correlation|id|2|83|0.99348
1|AtomicNumber|Correlation|id|2|84|0.99433
1|AtomicNumber|Correlation|id|2|85|0.99333
1|AtomicNumber|Correlation|id|2|86|0.99418
1|AtomicNumber|Correlation|id|2|87|0.99329
1|AtomicNumber|Correlation|id|2|88|0.99565
1|AtomicNumber|Correlation|id|2|89|0.99693
1|AtomicNumber|Correlation|id|2|90|0.99372
1|AtomicNumber|Correlation|id|2|91|0.99356
1|AtomicNumber|Correlation|id|2|92|0.99416
1|AtomicNumber|Correlation|id|2|93|0.99434
1|AtomicNumber|Correlation|id|2|94|0.99435
1|AtomicNumber|Correlation|id|2|95|0.99537
1|AtomicNumber|Correlation|id|2|96|0.99319
1|AtomicNumber|Correlation|id|2|97|0.99408
1|AtomicNumber|Correlation|id|2|98|0.99323
1|AtomicNumber|Correlation|id|2|99|0.9948
1|AtomicNumber|Correlation|id|2|100|0.99353
1|AtomicNumber|Correlation|id|2|101|0.99444
1|AtomicNumber|Correlation|id|2|102|0.99537
1|AtomicNumber|Correlation|id|2|103|0.99477
1|AtomicNumber|Correlation|id|2|104|0.99491
1|AtomicNumber|Correlation|id|2|105|0.99327
1|AtomicNumber|Correlation|id|2|106|0.99451
1|AtomicNumber|Correlation|id|2|107|0.9937
1|AtomicNumber|Correlation|id|2|108|0.99083
1|AtomicNumber|Correlation|id|2|109|0.99501
1|AtomicNumber|Correlation|id|2|110|0.99434
1|AtomicNumber|Correlation|id|2|111|0.99479
1|AtomicNumber|Correlation|id|2|112|0.99501
1|AtomicNumber|Correlation|id|2|113|0.99585
1|AtomicNumber|Correlation|id|2|114|0.99549
1|AtomicNumber|Correlation|id|2|115|0.99493
1|AtomicNumber|Correlation|id|2|116|0.99477
1|AtomicNumber|Correlation|id|2|117|0.99299
1|AtomicNumber|Correlation|id|2|118|0.99376
1|AtomicNumber|Correlation|id|2|119|0.99083
1|AtomicNumber|Correlation|id|2|120|0.99388
1|AtomicNumber|Correlation|id|2|121|0.9943
1|AtomicNumber|Correlation|id|2|122|0.99434
1|AtomicNumber|Correlation|id|2|123|0.99344
1|AtomicNumber|Correlation|id|2|124|0.99602
1|AtomicNumber|Correlation|id|2|125|0.9957
1|AtomicNumber|Correlation|id|2|126|0.99519
1|AtomicNumber|Correlation|id|2|127|0.99527
1|AtomicNumber|Correlation|id|2|128|0.99413
1|AtomicNumber|Correlation|id|2|129|0.99356
1|AtomicNumber|Correlation|id|2|130|0.99536
1|AtomicNumber|Correlation|id|2|131|0.99473
1|AtomicNumber|Correlation|id|2|132|0.99595
1|AtomicNumber|Correlation|id|2|133|0.99297
1|AtomicNumber|Correlation|id|2|134|0.99445
1|AtomicNumber|Correlation|id|2|135|0.9944
1|AtomicNumber|Correlation|id|2|136|0.99437
1|AtomicNumber|Correlation|id|2|137|0.99439
1|AtomicNumber|Correlation|id|2|138|0.99537
1|AtomicNumber|Correlation|id|2|139|0.99585
1|AtomicNumber|Correlation|id|2|140|0.99319
1|AtomicNumber|Correlation|id|2|141|0.99523
1|AtomicNumber|Correlation|id|2|142|0.99451
1|AtomicNumber|Correlation|id|2|143|0.99551
1|AtomicNumber|Correlation|id|2|144|0.99338
1|AtomicNumber|Correlation|id|2|145|0.99509
1|AtomicNumber|Correlation|id|2|146|0.99352
1|AtomicNumber|Correlation|id|2|147|0.99338
1|AtomicNumber|Correlation|id|2|148|0.99516
1|AtomicNumber|Correlation|id|2|149|0.99068
1|AtomicNumber|Correlation|id|2|150|0.99476
1|AtomicNumber|Correlation|id|2|151|0.99345
1|AtomicNumber|Correlation|id|2|152|0.99329
1|AtomicNumber|Correlation|id|2|153|0.9937
1|AtomicNumber|Correlation|id|2|154|0.99351
1|AtomicNumber|Correlation|id|2|155|0.99529
1|AtomicNumber|Correlation|id|2|156|0.99508
1|AtomicNumber|Correlation|id|2|157|0.99659
1|AtomicNumber|Correlation|id|2|158|0.99604
1|AtomicNumber|Correlation|id|2|159|0.99597
1|AtomicNumber|Correlation|id|2|160|0.99618
1|AtomicNumber|Correlation|id|2|161|0.99603
1|AtomicNumber|Correlation|id|2|162|0.99587
1|AtomicNumber|Correlation|id|2|163|0.99556
1|AtomicNumber|Correlation|id|2|164|0.99377
1|AtomicNumber|Correlation|id|2|165|0.99479
1|AtomicNumber|Correlation|id|2|166|0.99489
1|AtomicNumber|Correlation|id|2|167|0.99456
1|AtomicNumber|Correlation|id|2|168|0.99487
1|AtomicNumber|Correlation|id|2|169|0.99258
1|AtomicNumber|Correlation|id|2|170|0.99409
1|AtomicNumber|Correlation|id|2|171|0.99373
1|AtomicNumber|Correlation|id|2|172|0.99423
1|AtomicNumber|Correlation|id|2|173|0.99507
1|AtomicNumber|Correlation|id|2|174|0.99462
1|AtomicNumber|Correlation|id|2|175|0.99343
1|AtomicNumber|Correlation|id|2|176|0.99278
1|AtomicNumber|Correlation|id|2|177|0.99438
1|AtomicNumber|Correlation|id|2|178|0.99458
1|AtomicNumber|Correlation|id|2|179|0.993
1|AtomicNumber|Correlation|id|2|180|0.99485
1|AtomicNumber|Correlation|id|2|181|0.99623
1|AtomicNumber|Correlation|id|2|182|0.99361
1|AtomicNumber|Correlation|id|2|183|0.99549
1|AtomicNumber|Correlation|id|2|184|0.99129
1|AtomicNumber|Correlation|id|2|185|0.9957
1|AtomicNumber|Correlation|id|2|186|0.99504
1|AtomicNumber|Correlation|id|2|187|0.99326
1|AtomicNumber|Correlation|id|2|188|0.99489
1|AtomicNumber|Correlation|id|2|189|0.99519
1|AtomicNumber|Correlation|id|2|190|0.99215
1|AtomicNumber|Correlation|id|2|191|0.99052
1|AtomicNumber|Correlation|id|2|192|0.99139
1|AtomicNumber|Correlation|id|2|193|0.99522
1|AtomicNumber|Correlation|id|2|194|0.99158
1|AtomicNumber|Correlation|id|2|195|0.99443
1|AtomicNumber|Correlation|id|2|196|0.99581
1|AtomicNumber|Correlation|id|2|197|0.99617
1|AtomicNumber|Correlation|id|2|198|0.99467
1|AtomicNumber|Correlation|id|2|199|0.99487
1|AtomicNumber|Correlation|id|2|200|0.9934
1|AtomicNumber|Correlation|id|2|201|0.99582
1|AtomicNumber|Correlation|id|2|202|0.99404
1|AtomicNumber|Correlation|id|2|203|0.99468
1|AtomicNumber|Correlation|id|2|204|0.99501
1|AtomicNumber|Correlation|id|2|205|0.99621
1|AtomicNumber|Correlation|id|2|206|0.99452
1|AtomicNumber|Correlation|id|2|207|0.99282
1|AtomicNumber|Correlation|id|2|208|0.99473
1|AtomicNumber|Correlation|id|2|209|0.99261
1|AtomicNumber|Correlation|id|2|210|0.99353
1|AtomicNumber|Correlation|id|2|211|0.99357
1|AtomicNumber|Correlation|id|2|212|0.99399
1|AtomicNumber|Correlation|id|2|213|0.99131
1|AtomicNumber|Correlation|id|2|214|0.99241
1|AtomicNumber|Correlation|id|2|215|0.99547
1|AtomicNumber|Correlation|id|2|216|0.99596
1|AtomicNumber|Correlation|id|2|217|0.99448
1|AtomicNumber|Correlation|id|2|218|0.99556
1|AtomicNumber|Correlation|id|2|219|0.99549
1|AtomicNumber|Correlation|id|2|220|0.99529
1|AtomicNumber|Correlation|id|2|221|0.99726
1|AtomicNumber|Correlation|id|2|222|0.99537
1|AtomicNumber|Correlation|id|2|223|0.9941
1|AtomicNumber|Correlation|id|2|224|0.99231
1|AtomicNumber|Correlation|id|2|225|0.99571
1|AtomicNumber|Correlation|id|2|226|0.99263
1|AtomicNumber|Correlation|id|2|227|0.99318
1|AtomicNumber|Correlation|id|2|228|0.9975
1|AtomicNumber|Correlation|id|2|229|0.99402
1|AtomicNumber|Correlation|id|2|230|0.99548
1|AtomicNumber|Correlation|id|2|231|0.99441
1|AtomicNumber|Correlation|id|2|232|0.99465
1|AtomicNumber|Correlation|id|2|233|0.99503
1|AtomicNumber|Correlation|id|2|234|0.99584
1|AtomicNumber|Correlation|id|2|235|0.99282
1|AtomicNumber|Correlation|id|2|236|0.99619
1|AtomicNumber|Correlation|id|2|237|0.99514
1|AtomicNumber|Correlation|id|2|238|0.99533
1|AtomicNumber|Correlation|id|2|239|0.99539
1|AtomicNumber|Correlation|id|2|240|0.9936
1|AtomicNumber|Correlation|id|2|241|0.99516
1|AtomicNumber|Correlation|id|2|242|0.9933
1|AtomicNumber|Correlation|id|2|243|0.99311
1|AtomicNumber|Correlation|id|2|244|0.99469
1|AtomicNumber|Correlation|id|2|245|0.99426
1|AtomicNumber|Correlation|id|2|246|0.99438
1|AtomicNumber|Correlation|id|2|247|0.9952
1|AtomicNumber|Correlation|id|2|248|0.9953
1|AtomicNumber|Correlation|id|2|249|0.99611
1|AtomicNumber|Correlation|id|2|250|0.99556
1|AtomicNumber|Correlation|id|2|251|0.99591
1|AtomicNumber|Correlation|id|2|252|0.9956
1|AtomicNumber|Correlation|id|2|253|0.99425
1|AtomicNumber|Correlation|id|2|254|0.99501
1|AtomicNumber|Correlation|id|2|255|0.99428
1|AtomicNumber|Correlation|id|2|256|0.99524
1|AtomicNumber|Correlation|id|2|257|0.99352
1|AtomicNumber|Correlation|id|2|258|0.9937
1|AtomicNumber|Correlation|id|2|259|0.99411
1|AtomicNumber|Correlation|id|2|260|0.99638
1|AtomicNumber|Correlation|id|2|261|0.99564
1|AtomicNumber|Correlation|id|2|262|0.99411
1|AtomicNumber|Correlation|id|2|263|0.99581
1|AtomicNumber|Correlation|id|2|264|0.99461
1|AtomicNumber|Correlation|id|2|265|0.99335
1|AtomicNumber|Correlation|id|2|266|0.99479
1|AtomicNumber|Correlation|id|2|267|0.99282
1|AtomicNumber|Correlation|id|2|268|0.9946
1|AtomicNumber|Correlation|id|2|269|0.99463
1|AtomicNumber|Correlation|id|2|270|0.99582
1|AtomicNumber|Correlation|id|2|271|0.99571
1|AtomicNumber|Correlation|id|2|272|0.99574
1|AtomicNumber|Correlation|id|2|273|0.99502
1|AtomicNumber|Correlation|id|2|274|0.99521
1|AtomicNumber|Correlation|id|2|275|0.99502
1|AtomicNumber|Correlation|id|2|276|0.99512
1|AtomicNumber|Correlation|id|2|277|0.99212
1|AtomicNumber|Correlation|id|2|278|0.99462
1|AtomicNumber|Correlation|id|2|279|0.99149
1|AtomicNumber|Correlation|id|2|280|0.99386
1|AtomicNumber|Correlation|id|2|281|0.99495
1|AtomicNumber|Correlation|id|2|282|0.99434
1|AtomicNumber|Correlation|id|2|283|0.99468
1|AtomicNumber|Correlation|id|2|284|0.99258
1|AtomicNumber|Correlation|id|2|285|0.99526
1|AtomicNumber|Correlation|id|2|286|0.994
1|AtomicNumber|Correlation|id|2|287|0.99472
1|AtomicNumber|Correlation|id|2|288|0.99584
1|AtomicNumber|Correlation|id|2|289|0.99508
1|AtomicNumber|Correlation|id|2|290|0.99518
1|AtomicNumber|Correlation|id|2|291|0.99636
1|AtomicNumber|Correlation|id|2|292|0.9939
1|AtomicNumber|Correlation|id|2|293|0.99532
1|AtomicNumber|Correlation|id|2|294|0.99416
1|AtomicNumber|Correlation|id|2|295|0.99282
1|AtomicNumber|Correlation|id|2|296|0.99483
1|AtomicNumber|Correlation|id|2|297|0.99449
1|AtomicNumber|Correlation|id|2|298|0.99392
1|AtomicNumber|Correlation|id|2|299|0.9946
1|AtomicNumber|Correlation|id|2|300|0.99516
1|AtomicNumber|Correlation|id|2|301|0.99246
1|AtomicNumber|Correlation|id|2|302|0.99608
1|AtomicNumber|Correlation|id|2|303|0.99406
1|AtomicNumber|Correlation|id|2|304|0.99422
1|AtomicNumber|Correlation|id|2|305|0.99513
1|AtomicNumber|Correlation|id|2|306|0.99429
1|AtomicNumber|Correlation|id|2|307|0.99442
1|AtomicNumber|Correlation|id|2|308|0.99572
1|AtomicNumber|Correlation|id|2|309|0.99567
1|AtomicNumber|Correlation|id|2|310|0.99442
1|AtomicNumber|Correlation|id|2|311|0.99531
1|AtomicNumber|Correlation|id|2|312|0.99544
1|AtomicNumber|Correlation|id|2|313|0.99446
1|AtomicNumber|Correlation|id|2|314|0.99538
1|AtomicNumber|Correlation|id|2|315|0.99551
1|AtomicNumber|Correlation|id|2|316|0.99273
1|AtomicNumber|Correlation|id|2|317|0.99526
1|AtomicNumber|Correlation|id|2|318|0.99552
1|AtomicNumber|Correlation|id|2|319|0.99456
1|AtomicNumber|Correlation|id|2|320|0.99406
1|AtomicNumber|Correlation|id|2|321|0.99389
1|AtomicNumber|Correlation|id|2|322|0.9928
1|AtomicNumber|Correlation|id|2|323|0.99212
1|AtomicNumber|Correlation|id|2|324|0.99456
1|AtomicNumber|Correlation|id|2|325|0.99423
1|AtomicNumber|Correlation|id|2|326|0.9928
1|AtomicNumber|Correlation|id|2|327|0.99348
1|AtomicNumber|Correlation|id|2|328|0.9955
1|AtomicNumber|Correlation|id|2|329|0.99574
1|AtomicNumber|Correlation|id|2|330|0.9952
1|AtomicNumber|Correlation|id|2|331|0.99565
1|AtomicNumber|Correlation|id|2|332|0.99236
1|AtomicNumber|Correlation|id|2|333|0.99533
1|AtomicNumber|Correlation|id|2|334|0.99081
1|AtomicNumber|Correlation|id|2|335|0.99438
1|AtomicNumber|Correlation|id|2|336|0.99228
1|AtomicNumber|Correlation|id|2|337|0.99314
1|AtomicNumber|Correlation|id|2|338|0.99418
1|AtomicNumber|Correlation|id|2|339|0.99541
1|AtomicNumber|Correlation|id|2|340|0.99349
1|AtomicNumber|Correlation|id|2|341|0.99557
1|AtomicNumber|Correlation|id|2|342|0.9943
1|AtomicNumber|Correlation|id|2|343|0.99692
1|AtomicNumber|Correlation|id|2|344|0.99566
1|AtomicNumber|Correlation|id|2|345|0.99183
1|AtomicNumber|Correlation|id|2|346|0.99515
1|AtomicNumber|Correlation|id|2|347|0.99364
1|AtomicNumber|Correlation|id|2|348|0.99604
1|AtomicNumber|Correlation|id|2|349|0.9949
1|AtomicNumber|Correlation|id|2|350|0.99294
1|AtomicNumber|Correlation|id|2|351|0.99424
1|AtomicNumber|Correlation|id|2|352|0.99486
1|AtomicNumber|Correlation|id|2|353|0.9945
1|AtomicNumber|Correlation|id|2|354|0.99572
1|AtomicNumber|Correlation|id|2|355|0.99633
1|AtomicNumber|Correlation|id|2|356|0.9957
1|AtomicNumber|Correlation|id|2|357|0.99368
1|AtomicNumber|Correlation|id|2|358|0.9948
1|AtomicNumber|Correlation|id|2|359|0.99496
1|AtomicNumber|Correlation|id|2|360|0.99308
1|AtomicNumber|Correlation|id|2|361|0.99384
1|AtomicNumber|Correlation|id|2|362|0.99489
1|AtomicNumber|Correlation|id|2|363|0.99524
1|AtomicNumber|Correlation|id|2|364|0.99513
1|AtomicNumber|Correlation|id|2|365|0.99343
1|AtomicNumber|Correlation|id|2|366|0.99455
1|AtomicNumber|Correlation|id|2|367|0.99391
1|AtomicNumber|Correlation|id|2|368|0.9939
1|AtomicNumber|Correlation|id|2|369|0.99549
1|AtomicNumber|Correlation|id|2|370|0.99437
1|AtomicNumber|Correlation|id|2|371|0.99434
1|AtomicNumber|Correlation|id|2|372|0.99408
1|AtomicNumber|Correlation|id|2|373|0.99407
1|AtomicNumber|Correlation|id|2|374|0.99305
1|AtomicNumber|Correlation|id|2|375|0.99458
1|AtomicNumber|Correlation|id|2|376|0.99455
1|AtomicNumber|Correlation|id|2|377|0.99466
1|AtomicNumber|Correlation|id|2|378|0.99403
1|AtomicNumber|Correlation|id|2|379|0.99614
1|AtomicNumber|Correlation|id|2|380|0.99512
1|AtomicNumber|Correlation|id|2|381|0.99482
1|AtomicNumber|Correlation|id|2|382|0.99514
1|AtomicNumber|Correlation|id|2|383|0.99307
1|AtomicNumber|Correlation|id|2|384|0.99559
