# Supplementary material for: On DNA numerical representations for genomic similarity computation
Source: PLoS One. 2017 Mar 21;12(3):e0173288. doi: 10.1371/journal.pone.0173288 (PMC5360225; doi:10.1371/journal.pone.0173288)
Supplement: S3 File — The datasets employed in this work. (ZIP) [file pone.0173288.s003.zip › datasets/syntheticalExperimentalScores/sequenceBase_1_transformation_AtomicNumber_metric_Correlation_type_id_percentage_32.txt]

1|AtomicNumber|Correlation|id|32|1|0.98943
1|AtomicNumber|Correlation|id|32|2|0.9839
1|AtomicNumber|Correlation|id|32|3|0.99071
1|AtomicNumber|Correlation|id|32|4|0.98469
1|AtomicNumber|Correlation|id|32|5|0.98803
1|AtomicNumber|Correlation|id|32|6|0.99395
1|AtomicNumber|Correlation|id|32|7|0.99442
1|AtomicNumber|Correlation|id|32|8|0.99291
1|AtomicNumber|Correlation|id|32|9|0.98647
1|AtomicNumber|Correlation|id|32|10|0.99348
1|AtomicNumber|Correlation|id|32|11|0.99322
1|AtomicNumber|Correlation|id|32|12|0.99161
1|AtomicNumber|Correlation|id|32|13|0.99289
1|AtomicNumber|Correlation|id|32|14|0.99086
1|AtomicNumber|Correlation|id|32|15|0.9931
1|AtomicNumber|Correlation|id|32|16|0.99305
1|AtomicNumber|Correlation|id|32|17|0.98674
1|AtomicNumber|Correlation|id|32|18|0.99043
1|AtomicNumber|Correlation|id|32|19|0.98397
1|AtomicNumber|Correlation|id|32|20|0.99232
1|AtomicNumber|Correlation|id|32|21|0.9942
1|AtomicNumber|Correlation|id|32|22|0.98553
1|AtomicNumber|Correlation|id|32|23|0.99207
1|AtomicNumber|Correlation|id|32|24|0.99321
1|AtomicNumber|Correlation|id|32|25|0.99316
1|AtomicNumber|Correlation|id|32|26|0.98749
1|AtomicNumber|Correlation|id|32|27|0.99351
1|AtomicNumber|Correlation|id|32|28|0.9894
1|AtomicNumber|Correlation|id|32|29|0.98396
1|AtomicNumber|Correlation|id|32|30|0.98654
1|AtomicNumber|Correlation|id|32|31|0.98733
1|AtomicNumber|Correlation|id|32|32|0.99372
1|AtomicNumber|Correlation|id|32|33|0.97946
1|AtomicNumber|Correlation|id|32|34|0.99351
1|AtomicNumber|Correlation|id|32|35|0.98947
1|AtomicNumber|Correlation|id|32|36|0.99389
1|AtomicNumber|Correlation|id|32|37|0.99161
1|AtomicNumber|Correlation|id|32|38|0.99336
1|AtomicNumber|Correlation|id|32|39|0.98604
1|AtomicNumber|Correlation|id|32|40|0.989
1|AtomicNumber|Correlation|id|32|41|0.99411
1|AtomicNumber|Correlation|id|32|42|0.9922
1|AtomicNumber|Correlation|id|32|43|0.99066
1|AtomicNumber|Correlation|id|32|44|0.98858
1|AtomicNumber|Correlation|id|32|45|0.98452
1|AtomicNumber|Correlation|id|32|46|0.99008
1|AtomicNumber|Correlation|id|32|47|0.9904
1|AtomicNumber|Correlation|id|32|48|0.99121
1|AtomicNumber|Correlation|id|32|49|0.98856
1|AtomicNumber|Correlation|id|32|50|0.98659
1|AtomicNumber|Correlation|id|32|51|0.98503
1|AtomicNumber|Correlation|id|32|52|0.99025
1|AtomicNumber|Correlation|id|32|53|0.98748
1|AtomicNumber|Correlation|id|32|54|0.98677
1|AtomicNumber|Correlation|id|32|55|0.99237
1|AtomicNumber|Correlation|id|32|56|0.99381
1|AtomicNumber|Correlation|id|32|57|0.98483
1|AtomicNumber|Correlation|id|32|58|0.98222
1|AtomicNumber|Correlation|id|32|59|0.99034
1|AtomicNumber|Correlation|id|32|60|0.98916
1|AtomicNumber|Correlation|id|32|61|0.9927
1|AtomicNumber|Correlation|id|32|62|0.99331
1|AtomicNumber|Correlation|id|32|63|0.98425
1|AtomicNumber|Correlation|id|32|64|0.98514
1|AtomicNumber|Correlation|id|32|65|0.9911
1|AtomicNumber|Correlation|id|32|66|0.98973
1|AtomicNumber|Correlation|id|32|67|0.98499
1|AtomicNumber|Correlation|id|32|68|0.98692
1|AtomicNumber|Correlation|id|32|69|0.99101
1|AtomicNumber|Correlation|id|32|70|0.99034
1|AtomicNumber|Correlation|id|32|71|0.99266
1|AtomicNumber|Correlation|id|32|72|0.994
1|AtomicNumber|Correlation|id|32|73|0.99339
1|AtomicNumber|Correlation|id|32|74|0.98654
1|AtomicNumber|Correlation|id|32|75|0.98997
1|AtomicNumber|Correlation|id|32|76|0.99067
1|AtomicNumber|Correlation|id|32|77|0.99201
1|AtomicNumber|Correlation|id|32|78|0.98622
1|AtomicNumber|Correlation|id|32|79|0.98822
1|AtomicNumber|Correlation|id|32|80|0.993
1|AtomicNumber|Correlation|id|32|81|0.99158
1|AtomicNumber|Correlation|id|32|82|0.98663
1|AtomicNumber|Correlation|id|32|83|0.98991
1|AtomicNumber|Correlation|id|32|84|0.98792
1|AtomicNumber|Correlation|id|32|85|0.99238
1|AtomicNumber|Correlation|id|32|86|0.99429
1|AtomicNumber|Correlation|id|32|87|0.9911
1|AtomicNumber|Correlation|id|32|88|0.99036
1|AtomicNumber|Correlation|id|32|89|0.99219
1|AtomicNumber|Correlation|id|32|90|0.97668
1|AtomicNumber|Correlation|id|32|91|0.9889
1|AtomicNumber|Correlation|id|32|92|0.99029
1|AtomicNumber|Correlation|id|32|93|0.99277
1|AtomicNumber|Correlation|id|32|94|0.99156
1|AtomicNumber|Correlation|id|32|95|0.99414
1|AtomicNumber|Correlation|id|32|96|0.9935
1|AtomicNumber|Correlation|id|32|97|0.99092
1|AtomicNumber|Correlation|id|32|98|0.99406
1|AtomicNumber|Correlation|id|32|99|0.99331
1|AtomicNumber|Correlation|id|32|100|0.99332
1|AtomicNumber|Correlation|id|32|101|0.99426
1|AtomicNumber|Correlation|id|32|102|0.99448
1|AtomicNumber|Correlation|id|32|103|0.98718
1|AtomicNumber|Correlation|id|32|104|0.99319
1|AtomicNumber|Correlation|id|32|105|0.98004
1|AtomicNumber|Correlation|id|32|106|0.99319
1|AtomicNumber|Correlation|id|32|107|0.98303
1|AtomicNumber|Correlation|id|32|108|0.98568
1|AtomicNumber|Correlation|id|32|109|0.98808
1|AtomicNumber|Correlation|id|32|110|0.98155
1|AtomicNumber|Correlation|id|32|111|0.98196
1|AtomicNumber|Correlation|id|32|112|0.99062
1|AtomicNumber|Correlation|id|32|113|0.99247
1|AtomicNumber|Correlation|id|32|114|0.98936
1|AtomicNumber|Correlation|id|32|115|0.99355
1|AtomicNumber|Correlation|id|32|116|0.99
1|AtomicNumber|Correlation|id|32|117|0.99305
1|AtomicNumber|Correlation|id|32|118|0.98647
1|AtomicNumber|Correlation|id|32|119|0.99349
1|AtomicNumber|Correlation|id|32|120|0.99419
1|AtomicNumber|Correlation|id|32|121|0.98769
1|AtomicNumber|Correlation|id|32|122|0.98939
1|AtomicNumber|Correlation|id|32|123|0.98441
1|AtomicNumber|Correlation|id|32|124|0.98959
1|AtomicNumber|Correlation|id|32|125|0.98514
1|AtomicNumber|Correlation|id|32|126|0.98698
1|AtomicNumber|Correlation|id|32|127|0.99433
1|AtomicNumber|Correlation|id|32|128|0.99222
1|AtomicNumber|Correlation|id|32|129|0.98643
1|AtomicNumber|Correlation|id|32|130|0.99337
1|AtomicNumber|Correlation|id|32|131|0.99061
1|AtomicNumber|Correlation|id|32|132|0.99123
1|AtomicNumber|Correlation|id|32|133|0.97453
1|AtomicNumber|Correlation|id|32|134|0.9885
1|AtomicNumber|Correlation|id|32|135|0.98829
1|AtomicNumber|Correlation|id|32|136|0.99283
1|AtomicNumber|Correlation|id|32|137|0.99405
1|AtomicNumber|Correlation|id|32|138|0.98428
1|AtomicNumber|Correlation|id|32|139|0.99039
1|AtomicNumber|Correlation|id|32|140|0.98985
1|AtomicNumber|Correlation|id|32|141|0.99397
1|AtomicNumber|Correlation|id|32|142|0.99318
1|AtomicNumber|Correlation|id|32|143|0.98816
1|AtomicNumber|Correlation|id|32|144|0.97694
1|AtomicNumber|Correlation|id|32|145|0.98703
1|AtomicNumber|Correlation|id|32|146|0.99231
1|AtomicNumber|Correlation|id|32|147|0.99238
1|AtomicNumber|Correlation|id|32|148|0.99367
1|AtomicNumber|Correlation|id|32|149|0.9869
1|AtomicNumber|Correlation|id|32|150|0.99328
1|AtomicNumber|Correlation|id|32|151|0.9875
1|AtomicNumber|Correlation|id|32|152|0.99036
1|AtomicNumber|Correlation|id|32|153|0.98889
1|AtomicNumber|Correlation|id|32|154|0.98426
1|AtomicNumber|Correlation|id|32|155|0.98547
1|AtomicNumber|Correlation|id|32|156|0.98902
1|AtomicNumber|Correlation|id|32|157|0.99396
1|AtomicNumber|Correlation|id|32|158|0.98487
1|AtomicNumber|Correlation|id|32|159|0.99172
1|AtomicNumber|Correlation|id|32|160|0.98921
1|AtomicNumber|Correlation|id|32|161|0.98612
1|AtomicNumber|Correlation|id|32|162|0.9932
1|AtomicNumber|Correlation|id|32|163|0.99435
1|AtomicNumber|Correlation|id|32|164|0.99408
1|AtomicNumber|Correlation|id|32|165|0.99397
1|AtomicNumber|Correlation|id|32|166|0.98483
1|AtomicNumber|Correlation|id|32|167|0.98455
1|AtomicNumber|Correlation|id|32|168|0.98598
1|AtomicNumber|Correlation|id|32|169|0.98551
1|AtomicNumber|Correlation|id|32|170|0.99102
1|AtomicNumber|Correlation|id|32|171|0.99416
1|AtomicNumber|Correlation|id|32|172|0.99284
1|AtomicNumber|Correlation|id|32|173|0.99322
1|AtomicNumber|Correlation|id|32|174|0.98535
1|AtomicNumber|Correlation|id|32|175|0.98491
1|AtomicNumber|Correlation|id|32|176|0.98731
1|AtomicNumber|Correlation|id|32|177|0.99367
1|AtomicNumber|Correlation|id|32|178|0.99414
1|AtomicNumber|Correlation|id|32|179|0.99413
1|AtomicNumber|Correlation|id|32|180|0.98534
1|AtomicNumber|Correlation|id|32|181|0.99444
1|AtomicNumber|Correlation|id|32|182|0.99394
1|AtomicNumber|Correlation|id|32|183|0.98524
1|AtomicNumber|Correlation|id|32|184|0.98579
1|AtomicNumber|Correlation|id|32|185|0.99375
1|AtomicNumber|Correlation|id|32|186|0.99286
1|AtomicNumber|Correlation|id|32|187|0.99042
1|AtomicNumber|Correlation|id|32|188|0.98728
1|AtomicNumber|Correlation|id|32|189|0.98613
1|AtomicNumber|Correlation|id|32|190|0.99095
1|AtomicNumber|Correlation|id|32|191|0.98686
1|AtomicNumber|Correlation|id|32|192|0.99312
1|AtomicNumber|Correlation|id|32|193|0.985
1|AtomicNumber|Correlation|id|32|194|0.98547
1|AtomicNumber|Correlation|id|32|195|0.98841
1|AtomicNumber|Correlation|id|32|196|0.99171
1|AtomicNumber|Correlation|id|32|197|0.98862
1|AtomicNumber|Correlation|id|32|198|0.98424
1|AtomicNumber|Correlation|id|32|199|0.99444
1|AtomicNumber|Correlation|id|32|200|0.99183
1|AtomicNumber|Correlation|id|32|201|0.99391
1|AtomicNumber|Correlation|id|32|202|0.9856
1|AtomicNumber|Correlation|id|32|203|0.98841
1|AtomicNumber|Correlation|id|32|204|0.99266
1|AtomicNumber|Correlation|id|32|205|0.98793
1|AtomicNumber|Correlation|id|32|206|0.99339
1|AtomicNumber|Correlation|id|32|207|0.99286
1|AtomicNumber|Correlation|id|32|208|0.98512
1|AtomicNumber|Correlation|id|32|209|0.98453
1|AtomicNumber|Correlation|id|32|210|0.99361
1|AtomicNumber|Correlation|id|32|211|0.98905
1|AtomicNumber|Correlation|id|32|212|0.99326
1|AtomicNumber|Correlation|id|32|213|0.99226
1|AtomicNumber|Correlation|id|32|214|0.98956
1|AtomicNumber|Correlation|id|32|215|0.98563
1|AtomicNumber|Correlation|id|32|216|0.98524
1|AtomicNumber|Correlation|id|32|217|0.99313
1|AtomicNumber|Correlation|id|32|218|0.99339
1|AtomicNumber|Correlation|id|32|219|0.99371
1|AtomicNumber|Correlation|id|32|220|0.99291
1|AtomicNumber|Correlation|id|32|221|0.98521
1|AtomicNumber|Correlation|id|32|222|0.99292
1|AtomicNumber|Correlation|id|32|223|0.986
1|AtomicNumber|Correlation|id|32|224|0.99135
1|AtomicNumber|Correlation|id|32|225|0.99027
1|AtomicNumber|Correlation|id|32|226|0.99328
1|AtomicNumber|Correlation|id|32|227|0.9847
1|AtomicNumber|Correlation|id|32|228|0.9875
1|AtomicNumber|Correlation|id|32|229|0.9912
1|AtomicNumber|Correlation|id|32|230|0.9873
1|AtomicNumber|Correlation|id|32|231|0.98864
1|AtomicNumber|Correlation|id|32|232|0.99338
1|AtomicNumber|Correlation|id|32|233|0.9903
1|AtomicNumber|Correlation|id|32|234|0.988
1|AtomicNumber|Correlation|id|32|235|0.98382
1|AtomicNumber|Correlation|id|32|236|0.99379
1|AtomicNumber|Correlation|id|32|237|0.98833
1|AtomicNumber|Correlation|id|32|238|0.99221
1|AtomicNumber|Correlation|id|32|239|0.99267
1|AtomicNumber|Correlation|id|32|240|0.98605
1|AtomicNumber|Correlation|id|32|241|0.99399
1|AtomicNumber|Correlation|id|32|242|0.99382
1|AtomicNumber|Correlation|id|32|243|0.98834
1|AtomicNumber|Correlation|id|32|244|0.99226
1|AtomicNumber|Correlation|id|32|245|0.98288
1|AtomicNumber|Correlation|id|32|246|0.98772
1|AtomicNumber|Correlation|id|32|247|0.98342
1|AtomicNumber|Correlation|id|32|248|0.98769
1|AtomicNumber|Correlation|id|32|249|0.99341
1|AtomicNumber|Correlation|id|32|250|0.99068
1|AtomicNumber|Correlation|id|32|251|0.99263
1|AtomicNumber|Correlation|id|32|252|0.98682
1|AtomicNumber|Correlation|id|32|253|0.98464
1|AtomicNumber|Correlation|id|32|254|0.98638
1|AtomicNumber|Correlation|id|32|255|0.99207
1|AtomicNumber|Correlation|id|32|256|0.9916
1|AtomicNumber|Correlation|id|32|257|0.98744
1|AtomicNumber|Correlation|id|32|258|0.987
1|AtomicNumber|Correlation|id|32|259|0.98915
1|AtomicNumber|Correlation|id|32|260|0.99449
1|AtomicNumber|Correlation|id|32|261|0.98575
1|AtomicNumber|Correlation|id|32|262|0.9902
1|AtomicNumber|Correlation|id|32|263|0.98852
1|AtomicNumber|Correlation|id|32|264|0.99356
1|AtomicNumber|Correlation|id|32|265|0.99401
1|AtomicNumber|Correlation|id|32|266|0.99089
1|AtomicNumber|Correlation|id|32|267|0.99466
1|AtomicNumber|Correlation|id|32|268|0.99041
1|AtomicNumber|Correlation|id|32|269|0.98884
1|AtomicNumber|Correlation|id|32|270|0.98669
1|AtomicNumber|Correlation|id|32|271|0.98591
1|AtomicNumber|Correlation|id|32|272|0.98681
1|AtomicNumber|Correlation|id|32|273|0.98434
1|AtomicNumber|Correlation|id|32|274|0.99348
1|AtomicNumber|Correlation|id|32|275|0.98866
1|AtomicNumber|Correlation|id|32|276|0.97905
1|AtomicNumber|Correlation|id|32|277|0.98597
1|AtomicNumber|Correlation|id|32|278|0.98577
1|AtomicNumber|Correlation|id|32|279|0.98665
1|AtomicNumber|Correlation|id|32|280|0.99193
1|AtomicNumber|Correlation|id|32|281|0.99377
1|AtomicNumber|Correlation|id|32|282|0.99462
1|AtomicNumber|Correlation|id|32|283|0.98894
1|AtomicNumber|Correlation|id|32|284|0.99217
1|AtomicNumber|Correlation|id|32|285|0.98889
1|AtomicNumber|Correlation|id|32|286|0.98685
1|AtomicNumber|Correlation|id|32|287|0.98678
1|AtomicNumber|Correlation|id|32|288|0.98796
1|AtomicNumber|Correlation|id|32|289|0.98965
1|AtomicNumber|Correlation|id|32|290|0.99227
1|AtomicNumber|Correlation|id|32|291|0.99297
1|AtomicNumber|Correlation|id|32|292|0.98505
1|AtomicNumber|Correlation|id|32|293|0.99045
1|AtomicNumber|Correlation|id|32|294|0.98624
1|AtomicNumber|Correlation|id|32|295|0.99434
1|AtomicNumber|Correlation|id|32|296|0.98466
1|AtomicNumber|Correlation|id|32|297|0.99113
1|AtomicNumber|Correlation|id|32|298|0.99284
1|AtomicNumber|Correlation|id|32|299|0.99033
1|AtomicNumber|Correlation|id|32|300|0.99233
1|AtomicNumber|Correlation|id|32|301|0.98384
1|AtomicNumber|Correlation|id|32|302|0.99425
1|AtomicNumber|Correlation|id|32|303|0.99432
1|AtomicNumber|Correlation|id|32|304|0.98378
1|AtomicNumber|Correlation|id|32|305|0.99377
1|AtomicNumber|Correlation|id|32|306|0.9896
1|AtomicNumber|Correlation|id|32|307|0.99351
1|AtomicNumber|Correlation|id|32|308|0.99335
1|AtomicNumber|Correlation|id|32|309|0.96785
1|AtomicNumber|Correlation|id|32|310|0.99409
1|AtomicNumber|Correlation|id|32|311|0.98619
1|AtomicNumber|Correlation|id|32|312|0.99129
1|AtomicNumber|Correlation|id|32|313|0.98606
1|AtomicNumber|Correlation|id|32|314|0.99032
1|AtomicNumber|Correlation|id|32|315|0.99329
1|AtomicNumber|Correlation|id|32|316|0.99267
1|AtomicNumber|Correlation|id|32|317|0.98413
1|AtomicNumber|Correlation|id|32|318|0.99359
1|AtomicNumber|Correlation|id|32|319|0.98402
1|AtomicNumber|Correlation|id|32|320|0.99272
1|AtomicNumber|Correlation|id|32|321|0.99345
1|AtomicNumber|Correlation|id|32|322|0.98812
1|AtomicNumber|Correlation|id|32|323|0.99418
1|AtomicNumber|Correlation|id|32|324|0.99406
1|AtomicNumber|Correlation|id|32|325|0.98958
1|AtomicNumber|Correlation|id|32|326|0.99229
1|AtomicNumber|Correlation|id|32|327|0.98415
1|AtomicNumber|Correlation|id|32|328|0.97825
1|AtomicNumber|Correlation|id|32|329|0.98419
1|AtomicNumber|Correlation|id|32|330|0.99199
1|AtomicNumber|Correlation|id|32|331|0.99218
1|AtomicNumber|Correlation|id|32|332|0.99007
1|AtomicNumber|Correlation|id|32|333|0.99372
1|AtomicNumber|Correlation|id|32|334|0.98831
1|AtomicNumber|Correlation|id|32|335|0.99294
1|AtomicNumber|Correlation|id|32|336|0.9785
1|AtomicNumber|Correlation|id|32|337|0.99002
1|AtomicNumber|Correlation|id|32|338|0.99318
1|AtomicNumber|Correlation|id|32|339|0.98457
1|AtomicNumber|Correlation|id|32|340|0.99376
1|AtomicNumber|Correlation|id|32|341|0.9927
1|AtomicNumber|Correlation|id|32|342|0.99355
1|AtomicNumber|Correlation|id|32|343|0.9948
1|AtomicNumber|Correlation|id|32|344|0.9894
1|AtomicNumber|Correlation|id|32|345|0.98853
1|AtomicNumber|Correlation|id|32|346|0.99276
1|AtomicNumber|Correlation|id|32|347|0.99423
1|AtomicNumber|Correlation|id|32|348|0.99368
1|AtomicNumber|Correlation|id|32|349|0.98277
1|AtomicNumber|Correlation|id|32|350|0.99196
1|AtomicNumber|Correlation|id|32|351|0.99304
1|AtomicNumber|Correlation|id|32|352|0.98887
1|AtomicNumber|Correlation|id|32|353|0.99009
1|AtomicNumber|Correlation|id|32|354|0.99192
1|AtomicNumber|Correlation|id|32|355|0.98795
1|AtomicNumber|Correlation|id|32|356|0.99271
1|AtomicNumber|Correlation|id|32|357|0.99379
1|AtomicNumber|Correlation|id|32|358|0.98885
1|AtomicNumber|Correlation|id|32|359|0.98956
1|AtomicNumber|Correlation|id|32|360|0.99291
1|AtomicNumber|Correlation|id|32|361|0.99448
1|AtomicNumber|Correlation|id|32|362|0.99464
1|AtomicNumber|Correlation|id|32|363|0.98677
1|AtomicNumber|Correlation|id|32|364|0.99356
1|AtomicNumber|Correlation|id|32|365|0.98489
1|AtomicNumber|Correlation|id|32|366|0.98879
1|AtomicNumber|Correlation|id|32|367|0.98023
1|AtomicNumber|Correlation|id|32|368|0.98438
1|AtomicNumber|Correlation|id|32|369|0.98726
1|AtomicNumber|Correlation|id|32|370|0.98077
1|AtomicNumber|Correlation|id|32|371|0.98719
1|AtomicNumber|Correlation|id|32|372|0.99159
1|AtomicNumber|Correlation|id|32|373|0.98838
1|AtomicNumber|Correlation|id|32|374|0.99281
1|AtomicNumber|Correlation|id|32|375|0.99292
1|AtomicNumber|Correlation|id|32|376|0.98491
1|AtomicNumber|Correlation|id|32|377|0.99286
1|AtomicNumber|Correlation|id|32|378|0.98885
1|AtomicNumber|Correlation|id|32|379|0.98722
1|AtomicNumber|Correlation|id|32|380|0.99152
1|AtomicNumber|Correlation|id|32|381|0.99344
1|AtomicNumber|Correlation|id|32|382|0.99134
1|AtomicNumber|Correlation|id|32|383|0.99348
1|AtomicNumber|Correlation|id|32|384|0.98223
1|AtomicNumber|Correlation|id|32|385|0.9916
1|AtomicNumber|Correlation|id|32|386|0.99413
1|AtomicNumber|Correlation|id|32|387|0.99379
1|AtomicNumber|Correlation|id|32|388|0.98511
1|AtomicNumber|Correlation|id|32|389|0.99176
1|AtomicNumber|Correlation|id|32|390|0.98627
1|AtomicNumber|Correlation|id|32|391|0.985
1|AtomicNumber|Correlation|id|32|392|0.99295
1|AtomicNumber|Correlation|id|32|393|0.99409
1|AtomicNumber|Correlation|id|32|394|0.99421
1|AtomicNumber|Correlation|id|32|395|0.9818
1|AtomicNumber|Correlation|id|32|396|0.99353
1|AtomicNumber|Correlation|id|32|397|0.98271
1|AtomicNumber|Correlation|id|32|398|0.98723
1|AtomicNumber|Correlation|id|32|399|0.9929
1|AtomicNumber|Correlation|id|32|400|0.99455
