# Supplementary material for: On DNA numerical representations for genomic similarity computation
Source: PLoS One. 2017 Mar 21;12(3):e0173288. doi: 10.1371/journal.pone.0173288 (PMC5360225; doi:10.1371/journal.pone.0173288)
Supplement: S3 File — The datasets employed in this work. (ZIP) [file pone.0173288.s003.zip › datasets/syntheticalExperimentalScores/sequenceBase_1_transformation_AtomicNumber_metric_Correlation_type_id_percentage_4.txt]

1|AtomicNumber|Correlation|id|4|1|0.99424
1|AtomicNumber|Correlation|id|4|2|0.99358
1|AtomicNumber|Correlation|id|4|3|0.99146
1|AtomicNumber|Correlation|id|4|4|0.99527
1|AtomicNumber|Correlation|id|4|5|0.99521
1|AtomicNumber|Correlation|id|4|6|0.99464
1|AtomicNumber|Correlation|id|4|7|0.99202
1|AtomicNumber|Correlation|id|4|8|0.99597
1|AtomicNumber|Correlation|id|4|9|0.99568
1|AtomicNumber|Correlation|id|4|10|0.99258
1|AtomicNumber|Correlation|id|4|11|0.99305
1|AtomicNumber|Correlation|id|4|12|0.99529
1|AtomicNumber|Correlation|id|4|13|0.99102
1|AtomicNumber|Correlation|id|4|14|0.99254
1|AtomicNumber|Correlation|id|4|15|0.99318
1|AtomicNumber|Correlation|id|4|16|0.99124
1|AtomicNumber|Correlation|id|4|17|0.99341
1|AtomicNumber|Correlation|id|4|18|0.99199
1|AtomicNumber|Correlation|id|4|19|0.99405
1|AtomicNumber|Correlation|id|4|20|0.99448
1|AtomicNumber|Correlation|id|4|21|0.99388
1|AtomicNumber|Correlation|id|4|22|0.99411
1|AtomicNumber|Correlation|id|4|23|0.99349
1|AtomicNumber|Correlation|id|4|24|0.9954
1|AtomicNumber|Correlation|id|4|25|0.99468
1|AtomicNumber|Correlation|id|4|26|0.99524
1|AtomicNumber|Correlation|id|4|27|0.99418
1|AtomicNumber|Correlation|id|4|28|0.99496
1|AtomicNumber|Correlation|id|4|29|0.99456
1|AtomicNumber|Correlation|id|4|30|0.99451
1|AtomicNumber|Correlation|id|4|31|0.98939
1|AtomicNumber|Correlation|id|4|32|0.9922
1|AtomicNumber|Correlation|id|4|33|0.99414
1|AtomicNumber|Correlation|id|4|34|0.99485
1|AtomicNumber|Correlation|id|4|35|0.99317
1|AtomicNumber|Correlation|id|4|36|0.99502
1|AtomicNumber|Correlation|id|4|37|0.99472
1|AtomicNumber|Correlation|id|4|38|0.99236
1|AtomicNumber|Correlation|id|4|39|0.99283
1|AtomicNumber|Correlation|id|4|40|0.9933
1|AtomicNumber|Correlation|id|4|41|0.99089
1|AtomicNumber|Correlation|id|4|42|0.99215
1|AtomicNumber|Correlation|id|4|43|0.99098
1|AtomicNumber|Correlation|id|4|44|0.99248
1|AtomicNumber|Correlation|id|4|45|0.99401
1|AtomicNumber|Correlation|id|4|46|0.99147
1|AtomicNumber|Correlation|id|4|47|0.99307
1|AtomicNumber|Correlation|id|4|48|0.98851
1|AtomicNumber|Correlation|id|4|49|0.99261
1|AtomicNumber|Correlation|id|4|50|0.99183
1|AtomicNumber|Correlation|id|4|51|0.99361
1|AtomicNumber|Correlation|id|4|52|0.99501
1|AtomicNumber|Correlation|id|4|53|0.99292
1|AtomicNumber|Correlation|id|4|54|0.99418
1|AtomicNumber|Correlation|id|4|55|0.99513
1|AtomicNumber|Correlation|id|4|56|0.99482
1|AtomicNumber|Correlation|id|4|57|0.99509
1|AtomicNumber|Correlation|id|4|58|0.99429
1|AtomicNumber|Correlation|id|4|59|0.99473
1|AtomicNumber|Correlation|id|4|60|0.995
1|AtomicNumber|Correlation|id|4|61|0.99488
1|AtomicNumber|Correlation|id|4|62|0.99335
1|AtomicNumber|Correlation|id|4|63|0.99344
1|AtomicNumber|Correlation|id|4|64|0.99542
1|AtomicNumber|Correlation|id|4|65|0.99523
1|AtomicNumber|Correlation|id|4|66|0.99509
1|AtomicNumber|Correlation|id|4|67|0.99448
1|AtomicNumber|Correlation|id|4|68|0.99297
1|AtomicNumber|Correlation|id|4|69|0.99456
1|AtomicNumber|Correlation|id|4|70|0.99442
1|AtomicNumber|Correlation|id|4|71|0.99485
1|AtomicNumber|Correlation|id|4|72|0.99489
1|AtomicNumber|Correlation|id|4|73|0.99366
1|AtomicNumber|Correlation|id|4|74|0.99502
1|AtomicNumber|Correlation|id|4|75|0.9908
1|AtomicNumber|Correlation|id|4|76|0.99168
1|AtomicNumber|Correlation|id|4|77|0.99333
1|AtomicNumber|Correlation|id|4|78|0.99381
1|AtomicNumber|Correlation|id|4|79|0.99525
1|AtomicNumber|Correlation|id|4|80|0.99269
1|AtomicNumber|Correlation|id|4|81|0.99486
1|AtomicNumber|Correlation|id|4|82|0.99405
1|AtomicNumber|Correlation|id|4|83|0.99309
1|AtomicNumber|Correlation|id|4|84|0.99306
1|AtomicNumber|Correlation|id|4|85|0.99452
1|AtomicNumber|Correlation|id|4|86|0.99381
1|AtomicNumber|Correlation|id|4|87|0.99163
1|AtomicNumber|Correlation|id|4|88|0.99372
1|AtomicNumber|Correlation|id|4|89|0.99291
1|AtomicNumber|Correlation|id|4|90|0.99544
1|AtomicNumber|Correlation|id|4|91|0.99546
1|AtomicNumber|Correlation|id|4|92|0.9933
1|AtomicNumber|Correlation|id|4|93|0.99389
1|AtomicNumber|Correlation|id|4|94|0.99407
1|AtomicNumber|Correlation|id|4|95|0.99482
1|AtomicNumber|Correlation|id|4|96|0.99489
1|AtomicNumber|Correlation|id|4|97|0.99391
1|AtomicNumber|Correlation|id|4|98|0.99417
1|AtomicNumber|Correlation|id|4|99|0.9943
1|AtomicNumber|Correlation|id|4|100|0.99486
1|AtomicNumber|Correlation|id|4|101|0.99438
1|AtomicNumber|Correlation|id|4|102|0.99155
1|AtomicNumber|Correlation|id|4|103|0.99234
1|AtomicNumber|Correlation|id|4|104|0.99059
1|AtomicNumber|Correlation|id|4|105|0.99181
1|AtomicNumber|Correlation|id|4|106|0.99425
1|AtomicNumber|Correlation|id|4|107|0.99246
1|AtomicNumber|Correlation|id|4|108|0.99399
1|AtomicNumber|Correlation|id|4|109|0.99101
1|AtomicNumber|Correlation|id|4|110|0.994
1|AtomicNumber|Correlation|id|4|111|0.99484
1|AtomicNumber|Correlation|id|4|112|0.99408
1|AtomicNumber|Correlation|id|4|113|0.99378
1|AtomicNumber|Correlation|id|4|114|0.99386
1|AtomicNumber|Correlation|id|4|115|0.99327
1|AtomicNumber|Correlation|id|4|116|0.99507
1|AtomicNumber|Correlation|id|4|117|0.99334
1|AtomicNumber|Correlation|id|4|118|0.99239
1|AtomicNumber|Correlation|id|4|119|0.99478
1|AtomicNumber|Correlation|id|4|120|0.99544
1|AtomicNumber|Correlation|id|4|121|0.9946
1|AtomicNumber|Correlation|id|4|122|0.996
1|AtomicNumber|Correlation|id|4|123|0.99507
1|AtomicNumber|Correlation|id|4|124|0.9935
1|AtomicNumber|Correlation|id|4|125|0.99343
1|AtomicNumber|Correlation|id|4|126|0.99294
1|AtomicNumber|Correlation|id|4|127|0.99431
1|AtomicNumber|Correlation|id|4|128|0.99225
1|AtomicNumber|Correlation|id|4|129|0.99472
1|AtomicNumber|Correlation|id|4|130|0.99261
1|AtomicNumber|Correlation|id|4|131|0.9933
1|AtomicNumber|Correlation|id|4|132|0.99288
1|AtomicNumber|Correlation|id|4|133|0.99126
1|AtomicNumber|Correlation|id|4|134|0.99188
1|AtomicNumber|Correlation|id|4|135|0.99314
1|AtomicNumber|Correlation|id|4|136|0.99228
1|AtomicNumber|Correlation|id|4|137|0.995
1|AtomicNumber|Correlation|id|4|138|0.99093
1|AtomicNumber|Correlation|id|4|139|0.99417
1|AtomicNumber|Correlation|id|4|140|0.99403
1|AtomicNumber|Correlation|id|4|141|0.99208
1|AtomicNumber|Correlation|id|4|142|0.99382
1|AtomicNumber|Correlation|id|4|143|0.99358
1|AtomicNumber|Correlation|id|4|144|0.99491
1|AtomicNumber|Correlation|id|4|145|0.99479
1|AtomicNumber|Correlation|id|4|146|0.99267
1|AtomicNumber|Correlation|id|4|147|0.99222
1|AtomicNumber|Correlation|id|4|148|0.99478
1|AtomicNumber|Correlation|id|4|149|0.9929
1|AtomicNumber|Correlation|id|4|150|0.99455
1|AtomicNumber|Correlation|id|4|151|0.99055
1|AtomicNumber|Correlation|id|4|152|0.99527
1|AtomicNumber|Correlation|id|4|153|0.99561
1|AtomicNumber|Correlation|id|4|154|0.99436
1|AtomicNumber|Correlation|id|4|155|0.99194
1|AtomicNumber|Correlation|id|4|156|0.99349
1|AtomicNumber|Correlation|id|4|157|0.99474
1|AtomicNumber|Correlation|id|4|158|0.99168
1|AtomicNumber|Correlation|id|4|159|0.99342
1|AtomicNumber|Correlation|id|4|160|0.99183
1|AtomicNumber|Correlation|id|4|161|0.99459
1|AtomicNumber|Correlation|id|4|162|0.99365
1|AtomicNumber|Correlation|id|4|163|0.9937
1|AtomicNumber|Correlation|id|4|164|0.99469
1|AtomicNumber|Correlation|id|4|165|0.99161
1|AtomicNumber|Correlation|id|4|166|0.99394
1|AtomicNumber|Correlation|id|4|167|0.99098
1|AtomicNumber|Correlation|id|4|168|0.99334
1|AtomicNumber|Correlation|id|4|169|0.99429
1|AtomicNumber|Correlation|id|4|170|0.99431
1|AtomicNumber|Correlation|id|4|171|0.99375
1|AtomicNumber|Correlation|id|4|172|0.99331
1|AtomicNumber|Correlation|id|4|173|0.99526
1|AtomicNumber|Correlation|id|4|174|0.99245
1|AtomicNumber|Correlation|id|4|175|0.99317
1|AtomicNumber|Correlation|id|4|176|0.99494
1|AtomicNumber|Correlation|id|4|177|0.99412
1|AtomicNumber|Correlation|id|4|178|0.99246
1|AtomicNumber|Correlation|id|4|179|0.99471
1|AtomicNumber|Correlation|id|4|180|0.99296
1|AtomicNumber|Correlation|id|4|181|0.99101
1|AtomicNumber|Correlation|id|4|182|0.9922
1|AtomicNumber|Correlation|id|4|183|0.99141
1|AtomicNumber|Correlation|id|4|184|0.9953
1|AtomicNumber|Correlation|id|4|185|0.99519
1|AtomicNumber|Correlation|id|4|186|0.99444
1|AtomicNumber|Correlation|id|4|187|0.99346
1|AtomicNumber|Correlation|id|4|188|0.99271
1|AtomicNumber|Correlation|id|4|189|0.99344
1|AtomicNumber|Correlation|id|4|190|0.98753
1|AtomicNumber|Correlation|id|4|191|0.99522
1|AtomicNumber|Correlation|id|4|192|0.99077
1|AtomicNumber|Correlation|id|4|193|0.99383
1|AtomicNumber|Correlation|id|4|194|0.99233
1|AtomicNumber|Correlation|id|4|195|0.99285
1|AtomicNumber|Correlation|id|4|196|0.99483
1|AtomicNumber|Correlation|id|4|197|0.99471
1|AtomicNumber|Correlation|id|4|198|0.99431
1|AtomicNumber|Correlation|id|4|199|0.99335
1|AtomicNumber|Correlation|id|4|200|0.99578
1|AtomicNumber|Correlation|id|4|201|0.99145
1|AtomicNumber|Correlation|id|4|202|0.99266
1|AtomicNumber|Correlation|id|4|203|0.99243
1|AtomicNumber|Correlation|id|4|204|0.99011
1|AtomicNumber|Correlation|id|4|205|0.99286
1|AtomicNumber|Correlation|id|4|206|0.99274
1|AtomicNumber|Correlation|id|4|207|0.99471
1|AtomicNumber|Correlation|id|4|208|0.995
1|AtomicNumber|Correlation|id|4|209|0.9953
1|AtomicNumber|Correlation|id|4|210|0.99287
1|AtomicNumber|Correlation|id|4|211|0.99166
1|AtomicNumber|Correlation|id|4|212|0.99465
1|AtomicNumber|Correlation|id|4|213|0.99323
1|AtomicNumber|Correlation|id|4|214|0.99358
1|AtomicNumber|Correlation|id|4|215|0.9916
1|AtomicNumber|Correlation|id|4|216|0.99445
1|AtomicNumber|Correlation|id|4|217|0.98936
1|AtomicNumber|Correlation|id|4|218|0.99554
1|AtomicNumber|Correlation|id|4|219|0.99291
1|AtomicNumber|Correlation|id|4|220|0.98998
1|AtomicNumber|Correlation|id|4|221|0.99368
1|AtomicNumber|Correlation|id|4|222|0.99516
1|AtomicNumber|Correlation|id|4|223|0.99375
1|AtomicNumber|Correlation|id|4|224|0.99534
1|AtomicNumber|Correlation|id|4|225|0.99433
1|AtomicNumber|Correlation|id|4|226|0.99507
1|AtomicNumber|Correlation|id|4|227|0.99316
1|AtomicNumber|Correlation|id|4|228|0.99529
1|AtomicNumber|Correlation|id|4|229|0.99512
1|AtomicNumber|Correlation|id|4|230|0.99315
1|AtomicNumber|Correlation|id|4|231|0.99506
1|AtomicNumber|Correlation|id|4|232|0.99423
1|AtomicNumber|Correlation|id|4|233|0.99376
1|AtomicNumber|Correlation|id|4|234|0.9924
1|AtomicNumber|Correlation|id|4|235|0.99146
1|AtomicNumber|Correlation|id|4|236|0.99267
1|AtomicNumber|Correlation|id|4|237|0.99466
1|AtomicNumber|Correlation|id|4|238|0.99327
1|AtomicNumber|Correlation|id|4|239|0.99385
1|AtomicNumber|Correlation|id|4|240|0.99134
1|AtomicNumber|Correlation|id|4|241|0.99196
1|AtomicNumber|Correlation|id|4|242|0.99168
1|AtomicNumber|Correlation|id|4|243|0.99231
1|AtomicNumber|Correlation|id|4|244|0.99455
1|AtomicNumber|Correlation|id|4|245|0.99517
1|AtomicNumber|Correlation|id|4|246|0.99397
1|AtomicNumber|Correlation|id|4|247|0.99501
1|AtomicNumber|Correlation|id|4|248|0.99472
1|AtomicNumber|Correlation|id|4|249|0.99511
1|AtomicNumber|Correlation|id|4|250|0.99229
1|AtomicNumber|Correlation|id|4|251|0.99605
1|AtomicNumber|Correlation|id|4|252|0.99317
1|AtomicNumber|Correlation|id|4|253|0.99411
1|AtomicNumber|Correlation|id|4|254|0.99459
1|AtomicNumber|Correlation|id|4|255|0.99029
1|AtomicNumber|Correlation|id|4|256|0.99333
1|AtomicNumber|Correlation|id|4|257|0.99562
1|AtomicNumber|Correlation|id|4|258|0.99168
1|AtomicNumber|Correlation|id|4|259|0.99337
1|AtomicNumber|Correlation|id|4|260|0.99415
1|AtomicNumber|Correlation|id|4|261|0.99513
1|AtomicNumber|Correlation|id|4|262|0.9943
1|AtomicNumber|Correlation|id|4|263|0.99524
1|AtomicNumber|Correlation|id|4|264|0.99171
1|AtomicNumber|Correlation|id|4|265|0.99365
1|AtomicNumber|Correlation|id|4|266|0.99479
1|AtomicNumber|Correlation|id|4|267|0.99507
1|AtomicNumber|Correlation|id|4|268|0.99497
1|AtomicNumber|Correlation|id|4|269|0.99575
1|AtomicNumber|Correlation|id|4|270|0.99371
1|AtomicNumber|Correlation|id|4|271|0.99425
1|AtomicNumber|Correlation|id|4|272|0.99408
1|AtomicNumber|Correlation|id|4|273|0.9943
1|AtomicNumber|Correlation|id|4|274|0.9948
1|AtomicNumber|Correlation|id|4|275|0.9952
1|AtomicNumber|Correlation|id|4|276|0.99238
1|AtomicNumber|Correlation|id|4|277|0.99172
1|AtomicNumber|Correlation|id|4|278|0.9942
1|AtomicNumber|Correlation|id|4|279|0.99416
1|AtomicNumber|Correlation|id|4|280|0.99307
1|AtomicNumber|Correlation|id|4|281|0.99273
1|AtomicNumber|Correlation|id|4|282|0.99401
1|AtomicNumber|Correlation|id|4|283|0.9956
1|AtomicNumber|Correlation|id|4|284|0.99415
1|AtomicNumber|Correlation|id|4|285|0.99533
1|AtomicNumber|Correlation|id|4|286|0.99391
1|AtomicNumber|Correlation|id|4|287|0.99426
1|AtomicNumber|Correlation|id|4|288|0.99533
1|AtomicNumber|Correlation|id|4|289|0.99479
1|AtomicNumber|Correlation|id|4|290|0.99557
1|AtomicNumber|Correlation|id|4|291|0.99291
1|AtomicNumber|Correlation|id|4|292|0.99215
1|AtomicNumber|Correlation|id|4|293|0.99239
1|AtomicNumber|Correlation|id|4|294|0.99514
1|AtomicNumber|Correlation|id|4|295|0.99575
1|AtomicNumber|Correlation|id|4|296|0.99158
1|AtomicNumber|Correlation|id|4|297|0.99485
1|AtomicNumber|Correlation|id|4|298|0.99295
1|AtomicNumber|Correlation|id|4|299|0.99479
1|AtomicNumber|Correlation|id|4|300|0.99484
1|AtomicNumber|Correlation|id|4|301|0.99434
1|AtomicNumber|Correlation|id|4|302|0.99543
1|AtomicNumber|Correlation|id|4|303|0.99632
1|AtomicNumber|Correlation|id|4|304|0.99325
1|AtomicNumber|Correlation|id|4|305|0.99549
1|AtomicNumber|Correlation|id|4|306|0.99601
1|AtomicNumber|Correlation|id|4|307|0.99504
1|AtomicNumber|Correlation|id|4|308|0.99491
1|AtomicNumber|Correlation|id|4|309|0.99404
1|AtomicNumber|Correlation|id|4|310|0.99409
1|AtomicNumber|Correlation|id|4|311|0.99421
1|AtomicNumber|Correlation|id|4|312|0.99485
1|AtomicNumber|Correlation|id|4|313|0.9932
1|AtomicNumber|Correlation|id|4|314|0.99436
1|AtomicNumber|Correlation|id|4|315|0.99393
1|AtomicNumber|Correlation|id|4|316|0.99339
1|AtomicNumber|Correlation|id|4|317|0.9932
1|AtomicNumber|Correlation|id|4|318|0.99216
1|AtomicNumber|Correlation|id|4|319|0.99333
1|AtomicNumber|Correlation|id|4|320|0.99417
1|AtomicNumber|Correlation|id|4|321|0.9924
1|AtomicNumber|Correlation|id|4|322|0.9922
1|AtomicNumber|Correlation|id|4|323|0.99124
1|AtomicNumber|Correlation|id|4|324|0.99229
1|AtomicNumber|Correlation|id|4|325|0.99443
1|AtomicNumber|Correlation|id|4|326|0.99513
1|AtomicNumber|Correlation|id|4|327|0.99382
1|AtomicNumber|Correlation|id|4|328|0.99331
1|AtomicNumber|Correlation|id|4|329|0.9944
1|AtomicNumber|Correlation|id|4|330|0.99332
1|AtomicNumber|Correlation|id|4|331|0.99508
1|AtomicNumber|Correlation|id|4|332|0.99314
1|AtomicNumber|Correlation|id|4|333|0.99487
1|AtomicNumber|Correlation|id|4|334|0.99154
1|AtomicNumber|Correlation|id|4|335|0.99301
1|AtomicNumber|Correlation|id|4|336|0.99232
1|AtomicNumber|Correlation|id|4|337|0.99573
1|AtomicNumber|Correlation|id|4|338|0.9948
1|AtomicNumber|Correlation|id|4|339|0.99446
1|AtomicNumber|Correlation|id|4|340|0.99316
1|AtomicNumber|Correlation|id|4|341|0.99472
1|AtomicNumber|Correlation|id|4|342|0.99312
1|AtomicNumber|Correlation|id|4|343|0.9947
1|AtomicNumber|Correlation|id|4|344|0.99547
1|AtomicNumber|Correlation|id|4|345|0.99246
1|AtomicNumber|Correlation|id|4|346|0.99443
1|AtomicNumber|Correlation|id|4|347|0.99086
1|AtomicNumber|Correlation|id|4|348|0.99318
1|AtomicNumber|Correlation|id|4|349|0.99329
1|AtomicNumber|Correlation|id|4|350|0.99315
1|AtomicNumber|Correlation|id|4|351|0.9943
1|AtomicNumber|Correlation|id|4|352|0.99368
1|AtomicNumber|Correlation|id|4|353|0.99328
1|AtomicNumber|Correlation|id|4|354|0.9941
1|AtomicNumber|Correlation|id|4|355|0.9922
1|AtomicNumber|Correlation|id|4|356|0.99476
1|AtomicNumber|Correlation|id|4|357|0.99488
1|AtomicNumber|Correlation|id|4|358|0.99239
1|AtomicNumber|Correlation|id|4|359|0.99573
1|AtomicNumber|Correlation|id|4|360|0.99503
1|AtomicNumber|Correlation|id|4|361|0.99517
1|AtomicNumber|Correlation|id|4|362|0.99146
1|AtomicNumber|Correlation|id|4|363|0.99317
1|AtomicNumber|Correlation|id|4|364|0.9916
1|AtomicNumber|Correlation|id|4|365|0.99433
1|AtomicNumber|Correlation|id|4|366|0.99507
1|AtomicNumber|Correlation|id|4|367|0.99446
1|AtomicNumber|Correlation|id|4|368|0.99537
1|AtomicNumber|Correlation|id|4|369|0.99346
1|AtomicNumber|Correlation|id|4|370|0.9941
1|AtomicNumber|Correlation|id|4|371|0.99536
1|AtomicNumber|Correlation|id|4|372|0.99532
1|AtomicNumber|Correlation|id|4|373|0.99486
1|AtomicNumber|Correlation|id|4|374|0.99233
1|AtomicNumber|Correlation|id|4|375|0.99142
1|AtomicNumber|Correlation|id|4|376|0.995
1|AtomicNumber|Correlation|id|4|377|0.99462
1|AtomicNumber|Correlation|id|4|378|0.99095
1|AtomicNumber|Correlation|id|4|379|0.99509
1|AtomicNumber|Correlation|id|4|380|0.99435
1|AtomicNumber|Correlation|id|4|381|0.99463
1|AtomicNumber|Correlation|id|4|382|0.99543
1|AtomicNumber|Correlation|id|4|383|0.99339
1|AtomicNumber|Correlation|id|4|384|0.9939
