# Supplementary material for: On DNA numerical representations for genomic similarity computation
Source: PLoS One. 2017 Mar 21;12(3):e0173288. doi: 10.1371/journal.pone.0173288 (PMC5360225; doi:10.1371/journal.pone.0173288)
Supplement: S3 File — The datasets employed in this work. (ZIP) [file pone.0173288.s003.zip › datasets/syntheticalExperimentalScores/sequenceBase_1_transformation_AtomicNumber_metric_Correlation_type_id_percentage_8.txt]

1|AtomicNumber|Correlation|id|8|1|0.98493
1|AtomicNumber|Correlation|id|8|2|0.99234
1|AtomicNumber|Correlation|id|8|3|0.99453
1|AtomicNumber|Correlation|id|8|4|0.99425
1|AtomicNumber|Correlation|id|8|5|0.9937
1|AtomicNumber|Correlation|id|8|6|0.99332
1|AtomicNumber|Correlation|id|8|7|0.9918
1|AtomicNumber|Correlation|id|8|8|0.99431
1|AtomicNumber|Correlation|id|8|9|0.99454
1|AtomicNumber|Correlation|id|8|10|0.99198
1|AtomicNumber|Correlation|id|8|11|0.99206
1|AtomicNumber|Correlation|id|8|12|0.99473
1|AtomicNumber|Correlation|id|8|13|0.99468
1|AtomicNumber|Correlation|id|8|14|0.99197
1|AtomicNumber|Correlation|id|8|15|0.9944
1|AtomicNumber|Correlation|id|8|16|0.98835
1|AtomicNumber|Correlation|id|8|17|0.99424
1|AtomicNumber|Correlation|id|8|18|0.99485
1|AtomicNumber|Correlation|id|8|19|0.99503
1|AtomicNumber|Correlation|id|8|20|0.99465
1|AtomicNumber|Correlation|id|8|21|0.99051
1|AtomicNumber|Correlation|id|8|22|0.99223
1|AtomicNumber|Correlation|id|8|23|0.99414
1|AtomicNumber|Correlation|id|8|24|0.9932
1|AtomicNumber|Correlation|id|8|25|0.99022
1|AtomicNumber|Correlation|id|8|26|0.99378
1|AtomicNumber|Correlation|id|8|27|0.99437
1|AtomicNumber|Correlation|id|8|28|0.98765
1|AtomicNumber|Correlation|id|8|29|0.99476
1|AtomicNumber|Correlation|id|8|30|0.99395
1|AtomicNumber|Correlation|id|8|31|0.99443
1|AtomicNumber|Correlation|id|8|32|0.99295
1|AtomicNumber|Correlation|id|8|33|0.99488
1|AtomicNumber|Correlation|id|8|34|0.99053
1|AtomicNumber|Correlation|id|8|35|0.99018
1|AtomicNumber|Correlation|id|8|36|0.98856
1|AtomicNumber|Correlation|id|8|37|0.99303
1|AtomicNumber|Correlation|id|8|38|0.99016
1|AtomicNumber|Correlation|id|8|39|0.99097
1|AtomicNumber|Correlation|id|8|40|0.98951
1|AtomicNumber|Correlation|id|8|41|0.9904
1|AtomicNumber|Correlation|id|8|42|0.99404
1|AtomicNumber|Correlation|id|8|43|0.99466
1|AtomicNumber|Correlation|id|8|44|0.99086
1|AtomicNumber|Correlation|id|8|45|0.99042
1|AtomicNumber|Correlation|id|8|46|0.99472
1|AtomicNumber|Correlation|id|8|47|0.99403
1|AtomicNumber|Correlation|id|8|48|0.99375
1|AtomicNumber|Correlation|id|8|49|0.99077
1|AtomicNumber|Correlation|id|8|50|0.99292
1|AtomicNumber|Correlation|id|8|51|0.99275
1|AtomicNumber|Correlation|id|8|52|0.99238
1|AtomicNumber|Correlation|id|8|53|0.99503
1|AtomicNumber|Correlation|id|8|54|0.995
1|AtomicNumber|Correlation|id|8|55|0.99334
1|AtomicNumber|Correlation|id|8|56|0.99282
1|AtomicNumber|Correlation|id|8|57|0.99336
1|AtomicNumber|Correlation|id|8|58|0.99187
1|AtomicNumber|Correlation|id|8|59|0.99479
1|AtomicNumber|Correlation|id|8|60|0.99292
1|AtomicNumber|Correlation|id|8|61|0.99268
1|AtomicNumber|Correlation|id|8|62|0.99003
1|AtomicNumber|Correlation|id|8|63|0.99178
1|AtomicNumber|Correlation|id|8|64|0.99384
1|AtomicNumber|Correlation|id|8|65|0.9949
1|AtomicNumber|Correlation|id|8|66|0.99258
1|AtomicNumber|Correlation|id|8|67|0.99062
1|AtomicNumber|Correlation|id|8|68|0.99475
1|AtomicNumber|Correlation|id|8|69|0.99351
1|AtomicNumber|Correlation|id|8|70|0.99362
1|AtomicNumber|Correlation|id|8|71|0.99226
1|AtomicNumber|Correlation|id|8|72|0.99397
1|AtomicNumber|Correlation|id|8|73|0.99286
1|AtomicNumber|Correlation|id|8|74|0.9927
1|AtomicNumber|Correlation|id|8|75|0.99089
1|AtomicNumber|Correlation|id|8|76|0.99209
1|AtomicNumber|Correlation|id|8|77|0.99451
1|AtomicNumber|Correlation|id|8|78|0.99332
1|AtomicNumber|Correlation|id|8|79|0.99078
1|AtomicNumber|Correlation|id|8|80|0.99488
1|AtomicNumber|Correlation|id|8|81|0.99512
1|AtomicNumber|Correlation|id|8|82|0.98468
1|AtomicNumber|Correlation|id|8|83|0.99503
1|AtomicNumber|Correlation|id|8|84|0.99435
1|AtomicNumber|Correlation|id|8|85|0.99538
1|AtomicNumber|Correlation|id|8|86|0.99401
1|AtomicNumber|Correlation|id|8|87|0.99495
1|AtomicNumber|Correlation|id|8|88|0.99344
1|AtomicNumber|Correlation|id|8|89|0.99491
1|AtomicNumber|Correlation|id|8|90|0.99445
1|AtomicNumber|Correlation|id|8|91|0.99367
1|AtomicNumber|Correlation|id|8|92|0.99153
1|AtomicNumber|Correlation|id|8|93|0.98618
1|AtomicNumber|Correlation|id|8|94|0.99344
1|AtomicNumber|Correlation|id|8|95|0.9943
1|AtomicNumber|Correlation|id|8|96|0.99453
1|AtomicNumber|Correlation|id|8|97|0.99429
1|AtomicNumber|Correlation|id|8|98|0.99073
1|AtomicNumber|Correlation|id|8|99|0.98943
1|AtomicNumber|Correlation|id|8|100|0.99395
1|AtomicNumber|Correlation|id|8|101|0.99381
1|AtomicNumber|Correlation|id|8|102|0.9925
1|AtomicNumber|Correlation|id|8|103|0.99223
1|AtomicNumber|Correlation|id|8|104|0.9924
1|AtomicNumber|Correlation|id|8|105|0.99264
1|AtomicNumber|Correlation|id|8|106|0.98984
1|AtomicNumber|Correlation|id|8|107|0.99468
1|AtomicNumber|Correlation|id|8|108|0.99471
1|AtomicNumber|Correlation|id|8|109|0.99498
1|AtomicNumber|Correlation|id|8|110|0.98949
1|AtomicNumber|Correlation|id|8|111|0.98528
1|AtomicNumber|Correlation|id|8|112|0.98911
1|AtomicNumber|Correlation|id|8|113|0.9889
1|AtomicNumber|Correlation|id|8|114|0.98873
1|AtomicNumber|Correlation|id|8|115|0.99346
1|AtomicNumber|Correlation|id|8|116|0.99545
1|AtomicNumber|Correlation|id|8|117|0.99433
1|AtomicNumber|Correlation|id|8|118|0.99559
1|AtomicNumber|Correlation|id|8|119|0.99369
1|AtomicNumber|Correlation|id|8|120|0.9891
1|AtomicNumber|Correlation|id|8|121|0.99547
1|AtomicNumber|Correlation|id|8|122|0.99325
1|AtomicNumber|Correlation|id|8|123|0.99094
1|AtomicNumber|Correlation|id|8|124|0.99424
1|AtomicNumber|Correlation|id|8|125|0.99118
1|AtomicNumber|Correlation|id|8|126|0.99408
1|AtomicNumber|Correlation|id|8|127|0.99175
1|AtomicNumber|Correlation|id|8|128|0.98992
1|AtomicNumber|Correlation|id|8|129|0.99103
1|AtomicNumber|Correlation|id|8|130|0.99404
1|AtomicNumber|Correlation|id|8|131|0.9948
1|AtomicNumber|Correlation|id|8|132|0.99412
1|AtomicNumber|Correlation|id|8|133|0.9954
1|AtomicNumber|Correlation|id|8|134|0.99398
1|AtomicNumber|Correlation|id|8|135|0.99434
1|AtomicNumber|Correlation|id|8|136|0.98838
1|AtomicNumber|Correlation|id|8|137|0.99103
1|AtomicNumber|Correlation|id|8|138|0.99088
1|AtomicNumber|Correlation|id|8|139|0.99011
1|AtomicNumber|Correlation|id|8|140|0.99095
1|AtomicNumber|Correlation|id|8|141|0.99381
1|AtomicNumber|Correlation|id|8|142|0.9905
1|AtomicNumber|Correlation|id|8|143|0.99394
1|AtomicNumber|Correlation|id|8|144|0.9953
1|AtomicNumber|Correlation|id|8|145|0.99477
1|AtomicNumber|Correlation|id|8|146|0.99044
1|AtomicNumber|Correlation|id|8|147|0.99427
1|AtomicNumber|Correlation|id|8|148|0.99186
1|AtomicNumber|Correlation|id|8|149|0.99222
1|AtomicNumber|Correlation|id|8|150|0.99515
1|AtomicNumber|Correlation|id|8|151|0.99331
1|AtomicNumber|Correlation|id|8|152|0.99115
1|AtomicNumber|Correlation|id|8|153|0.99415
1|AtomicNumber|Correlation|id|8|154|0.98842
1|AtomicNumber|Correlation|id|8|155|0.99461
1|AtomicNumber|Correlation|id|8|156|0.99387
1|AtomicNumber|Correlation|id|8|157|0.99132
1|AtomicNumber|Correlation|id|8|158|0.99477
1|AtomicNumber|Correlation|id|8|159|0.98747
1|AtomicNumber|Correlation|id|8|160|0.99104
1|AtomicNumber|Correlation|id|8|161|0.9921
1|AtomicNumber|Correlation|id|8|162|0.9909
1|AtomicNumber|Correlation|id|8|163|0.99388
1|AtomicNumber|Correlation|id|8|164|0.99182
1|AtomicNumber|Correlation|id|8|165|0.99314
1|AtomicNumber|Correlation|id|8|166|0.99333
1|AtomicNumber|Correlation|id|8|167|0.99
1|AtomicNumber|Correlation|id|8|168|0.99397
1|AtomicNumber|Correlation|id|8|169|0.99335
1|AtomicNumber|Correlation|id|8|170|0.99253
1|AtomicNumber|Correlation|id|8|171|0.99443
1|AtomicNumber|Correlation|id|8|172|0.99358
1|AtomicNumber|Correlation|id|8|173|0.99113
1|AtomicNumber|Correlation|id|8|174|0.99143
1|AtomicNumber|Correlation|id|8|175|0.9944
1|AtomicNumber|Correlation|id|8|176|0.99485
1|AtomicNumber|Correlation|id|8|177|0.99511
1|AtomicNumber|Correlation|id|8|178|0.99024
1|AtomicNumber|Correlation|id|8|179|0.99237
1|AtomicNumber|Correlation|id|8|180|0.99501
1|AtomicNumber|Correlation|id|8|181|0.99478
1|AtomicNumber|Correlation|id|8|182|0.99223
1|AtomicNumber|Correlation|id|8|183|0.99521
1|AtomicNumber|Correlation|id|8|184|0.99265
1|AtomicNumber|Correlation|id|8|185|0.99248
1|AtomicNumber|Correlation|id|8|186|0.99171
1|AtomicNumber|Correlation|id|8|187|0.99077
1|AtomicNumber|Correlation|id|8|188|0.995
1|AtomicNumber|Correlation|id|8|189|0.99485
1|AtomicNumber|Correlation|id|8|190|0.99291
1|AtomicNumber|Correlation|id|8|191|0.9898
1|AtomicNumber|Correlation|id|8|192|0.9942
1|AtomicNumber|Correlation|id|8|193|0.98934
1|AtomicNumber|Correlation|id|8|194|0.99282
1|AtomicNumber|Correlation|id|8|195|0.98389
1|AtomicNumber|Correlation|id|8|196|0.9939
1|AtomicNumber|Correlation|id|8|197|0.99213
1|AtomicNumber|Correlation|id|8|198|0.99145
1|AtomicNumber|Correlation|id|8|199|0.99216
1|AtomicNumber|Correlation|id|8|200|0.99356
1|AtomicNumber|Correlation|id|8|201|0.9923
1|AtomicNumber|Correlation|id|8|202|0.99074
1|AtomicNumber|Correlation|id|8|203|0.99246
1|AtomicNumber|Correlation|id|8|204|0.99489
1|AtomicNumber|Correlation|id|8|205|0.99078
1|AtomicNumber|Correlation|id|8|206|0.99152
1|AtomicNumber|Correlation|id|8|207|0.99139
1|AtomicNumber|Correlation|id|8|208|0.99454
1|AtomicNumber|Correlation|id|8|209|0.99472
1|AtomicNumber|Correlation|id|8|210|0.99272
1|AtomicNumber|Correlation|id|8|211|0.99359
1|AtomicNumber|Correlation|id|8|212|0.99257
1|AtomicNumber|Correlation|id|8|213|0.99287
1|AtomicNumber|Correlation|id|8|214|0.99296
1|AtomicNumber|Correlation|id|8|215|0.99311
1|AtomicNumber|Correlation|id|8|216|0.99328
1|AtomicNumber|Correlation|id|8|217|0.99184
1|AtomicNumber|Correlation|id|8|218|0.99431
1|AtomicNumber|Correlation|id|8|219|0.99448
1|AtomicNumber|Correlation|id|8|220|0.99072
1|AtomicNumber|Correlation|id|8|221|0.99401
1|AtomicNumber|Correlation|id|8|222|0.99432
1|AtomicNumber|Correlation|id|8|223|0.99409
1|AtomicNumber|Correlation|id|8|224|0.99218
1|AtomicNumber|Correlation|id|8|225|0.9897
1|AtomicNumber|Correlation|id|8|226|0.9932
1|AtomicNumber|Correlation|id|8|227|0.99425
1|AtomicNumber|Correlation|id|8|228|0.98981
1|AtomicNumber|Correlation|id|8|229|0.9895
1|AtomicNumber|Correlation|id|8|230|0.99214
1|AtomicNumber|Correlation|id|8|231|0.98983
1|AtomicNumber|Correlation|id|8|232|0.98945
1|AtomicNumber|Correlation|id|8|233|0.99358
1|AtomicNumber|Correlation|id|8|234|0.99411
1|AtomicNumber|Correlation|id|8|235|0.99315
1|AtomicNumber|Correlation|id|8|236|0.99349
1|AtomicNumber|Correlation|id|8|237|0.99443
1|AtomicNumber|Correlation|id|8|238|0.99473
1|AtomicNumber|Correlation|id|8|239|0.99212
1|AtomicNumber|Correlation|id|8|240|0.9879
1|AtomicNumber|Correlation|id|8|241|0.99242
1|AtomicNumber|Correlation|id|8|242|0.99184
1|AtomicNumber|Correlation|id|8|243|0.99237
1|AtomicNumber|Correlation|id|8|244|0.99404
1|AtomicNumber|Correlation|id|8|245|0.99482
1|AtomicNumber|Correlation|id|8|246|0.99475
1|AtomicNumber|Correlation|id|8|247|0.99147
1|AtomicNumber|Correlation|id|8|248|0.99424
1|AtomicNumber|Correlation|id|8|249|0.99288
1|AtomicNumber|Correlation|id|8|250|0.9938
1|AtomicNumber|Correlation|id|8|251|0.99537
1|AtomicNumber|Correlation|id|8|252|0.99439
1|AtomicNumber|Correlation|id|8|253|0.98909
1|AtomicNumber|Correlation|id|8|254|0.99299
1|AtomicNumber|Correlation|id|8|255|0.99291
1|AtomicNumber|Correlation|id|8|256|0.99475
1|AtomicNumber|Correlation|id|8|257|0.9925
1|AtomicNumber|Correlation|id|8|258|0.99303
1|AtomicNumber|Correlation|id|8|259|0.98454
1|AtomicNumber|Correlation|id|8|260|0.995
1|AtomicNumber|Correlation|id|8|261|0.99389
1|AtomicNumber|Correlation|id|8|262|0.99328
1|AtomicNumber|Correlation|id|8|263|0.98922
1|AtomicNumber|Correlation|id|8|264|0.99428
1|AtomicNumber|Correlation|id|8|265|0.99195
1|AtomicNumber|Correlation|id|8|266|0.99423
1|AtomicNumber|Correlation|id|8|267|0.99423
1|AtomicNumber|Correlation|id|8|268|0.99508
1|AtomicNumber|Correlation|id|8|269|0.9941
1|AtomicNumber|Correlation|id|8|270|0.99071
1|AtomicNumber|Correlation|id|8|271|0.99098
1|AtomicNumber|Correlation|id|8|272|0.9906
1|AtomicNumber|Correlation|id|8|273|0.99241
1|AtomicNumber|Correlation|id|8|274|0.9937
1|AtomicNumber|Correlation|id|8|275|0.99525
1|AtomicNumber|Correlation|id|8|276|0.99331
1|AtomicNumber|Correlation|id|8|277|0.99374
1|AtomicNumber|Correlation|id|8|278|0.99324
1|AtomicNumber|Correlation|id|8|279|0.99232
1|AtomicNumber|Correlation|id|8|280|0.99242
1|AtomicNumber|Correlation|id|8|281|0.99458
1|AtomicNumber|Correlation|id|8|282|0.9898
1|AtomicNumber|Correlation|id|8|283|0.99496
1|AtomicNumber|Correlation|id|8|284|0.99001
1|AtomicNumber|Correlation|id|8|285|0.9846
1|AtomicNumber|Correlation|id|8|286|0.99307
1|AtomicNumber|Correlation|id|8|287|0.99467
1|AtomicNumber|Correlation|id|8|288|0.99168
1|AtomicNumber|Correlation|id|8|289|0.99415
1|AtomicNumber|Correlation|id|8|290|0.9933
1|AtomicNumber|Correlation|id|8|291|0.99288
1|AtomicNumber|Correlation|id|8|292|0.99462
1|AtomicNumber|Correlation|id|8|293|0.99281
1|AtomicNumber|Correlation|id|8|294|0.9937
1|AtomicNumber|Correlation|id|8|295|0.99383
1|AtomicNumber|Correlation|id|8|296|0.98978
1|AtomicNumber|Correlation|id|8|297|0.99433
1|AtomicNumber|Correlation|id|8|298|0.99492
1|AtomicNumber|Correlation|id|8|299|0.9911
1|AtomicNumber|Correlation|id|8|300|0.99359
1|AtomicNumber|Correlation|id|8|301|0.99398
1|AtomicNumber|Correlation|id|8|302|0.99071
1|AtomicNumber|Correlation|id|8|303|0.99381
1|AtomicNumber|Correlation|id|8|304|0.99241
1|AtomicNumber|Correlation|id|8|305|0.99379
1|AtomicNumber|Correlation|id|8|306|0.99361
1|AtomicNumber|Correlation|id|8|307|0.99398
1|AtomicNumber|Correlation|id|8|308|0.99502
1|AtomicNumber|Correlation|id|8|309|0.99255
1|AtomicNumber|Correlation|id|8|310|0.99406
1|AtomicNumber|Correlation|id|8|311|0.9931
1|AtomicNumber|Correlation|id|8|312|0.99328
1|AtomicNumber|Correlation|id|8|313|0.99376
1|AtomicNumber|Correlation|id|8|314|0.99359
1|AtomicNumber|Correlation|id|8|315|0.9943
1|AtomicNumber|Correlation|id|8|316|0.99422
1|AtomicNumber|Correlation|id|8|317|0.99433
1|AtomicNumber|Correlation|id|8|318|0.99063
1|AtomicNumber|Correlation|id|8|319|0.99339
1|AtomicNumber|Correlation|id|8|320|0.9949
1|AtomicNumber|Correlation|id|8|321|0.99322
1|AtomicNumber|Correlation|id|8|322|0.99442
1|AtomicNumber|Correlation|id|8|323|0.99341
1|AtomicNumber|Correlation|id|8|324|0.99435
1|AtomicNumber|Correlation|id|8|325|0.99199
1|AtomicNumber|Correlation|id|8|326|0.9946
1|AtomicNumber|Correlation|id|8|327|0.98675
1|AtomicNumber|Correlation|id|8|328|0.99459
1|AtomicNumber|Correlation|id|8|329|0.99124
1|AtomicNumber|Correlation|id|8|330|0.99173
1|AtomicNumber|Correlation|id|8|331|0.99488
1|AtomicNumber|Correlation|id|8|332|0.99401
1|AtomicNumber|Correlation|id|8|333|0.99385
1|AtomicNumber|Correlation|id|8|334|0.99327
1|AtomicNumber|Correlation|id|8|335|0.99422
1|AtomicNumber|Correlation|id|8|336|0.99478
1|AtomicNumber|Correlation|id|8|337|0.99106
1|AtomicNumber|Correlation|id|8|338|0.99225
1|AtomicNumber|Correlation|id|8|339|0.99306
1|AtomicNumber|Correlation|id|8|340|0.99307
1|AtomicNumber|Correlation|id|8|341|0.98525
1|AtomicNumber|Correlation|id|8|342|0.99236
1|AtomicNumber|Correlation|id|8|343|0.99381
1|AtomicNumber|Correlation|id|8|344|0.99259
1|AtomicNumber|Correlation|id|8|345|0.99422
1|AtomicNumber|Correlation|id|8|346|0.99175
1|AtomicNumber|Correlation|id|8|347|0.98866
1|AtomicNumber|Correlation|id|8|348|0.9949
1|AtomicNumber|Correlation|id|8|349|0.99392
1|AtomicNumber|Correlation|id|8|350|0.99054
1|AtomicNumber|Correlation|id|8|351|0.9892
1|AtomicNumber|Correlation|id|8|352|0.9945
1|AtomicNumber|Correlation|id|8|353|0.99469
1|AtomicNumber|Correlation|id|8|354|0.9932
1|AtomicNumber|Correlation|id|8|355|0.99307
1|AtomicNumber|Correlation|id|8|356|0.99295
1|AtomicNumber|Correlation|id|8|357|0.99177
1|AtomicNumber|Correlation|id|8|358|0.99082
1|AtomicNumber|Correlation|id|8|359|0.99376
1|AtomicNumber|Correlation|id|8|360|0.9925
1|AtomicNumber|Correlation|id|8|361|0.98452
1|AtomicNumber|Correlation|id|8|362|0.99312
1|AtomicNumber|Correlation|id|8|363|0.99114
1|AtomicNumber|Correlation|id|8|364|0.99482
1|AtomicNumber|Correlation|id|8|365|0.98747
1|AtomicNumber|Correlation|id|8|366|0.99281
1|AtomicNumber|Correlation|id|8|367|0.99011
1|AtomicNumber|Correlation|id|8|368|0.99063
1|AtomicNumber|Correlation|id|8|369|0.99465
1|AtomicNumber|Correlation|id|8|370|0.99292
1|AtomicNumber|Correlation|id|8|371|0.99318
1|AtomicNumber|Correlation|id|8|372|0.99452
1|AtomicNumber|Correlation|id|8|373|0.99336
1|AtomicNumber|Correlation|id|8|374|0.98784
1|AtomicNumber|Correlation|id|8|375|0.99294
1|AtomicNumber|Correlation|id|8|376|0.99301
1|AtomicNumber|Correlation|id|8|377|0.99459
1|AtomicNumber|Correlation|id|8|378|0.99459
1|AtomicNumber|Correlation|id|8|379|0.98932
1|AtomicNumber|Correlation|id|8|380|0.99024
1|AtomicNumber|Correlation|id|8|381|0.99425
1|AtomicNumber|Correlation|id|8|382|0.99384
1|AtomicNumber|Correlation|id|8|383|0.99284
1|AtomicNumber|Correlation|id|8|384|0.9919
