# Supplementary material for: On DNA numerical representations for genomic similarity computation
Source: PLoS One. 2017 Mar 21;12(3):e0173288. doi: 10.1371/journal.pone.0173288 (PMC5360225; doi:10.1371/journal.pone.0173288)
Supplement: S3 File — The datasets employed in this work. (ZIP) [file pone.0173288.s003.zip › datasets/syntheticalExperimentalScores/sequenceBase_1_transformation_AtomicNumber_metric_Correlation_type_ids_percentage_1.txt]

1|AtomicNumber|Correlation|idr|1|1|0.99693
1|AtomicNumber|Correlation|idr|1|2|0.997
1|AtomicNumber|Correlation|idr|1|3|0.99673
1|AtomicNumber|Correlation|idr|1|4|0.99467
1|AtomicNumber|Correlation|idr|1|5|0.99479
1|AtomicNumber|Correlation|idr|1|6|0.99668
1|AtomicNumber|Correlation|idr|1|7|0.99308
1|AtomicNumber|Correlation|idr|1|8|0.99436
1|AtomicNumber|Correlation|idr|1|9|0.99546
1|AtomicNumber|Correlation|idr|1|10|0.99649
1|AtomicNumber|Correlation|idr|1|11|0.99599
1|AtomicNumber|Correlation|idr|1|12|0.99554
1|AtomicNumber|Correlation|idr|1|13|0.99574
1|AtomicNumber|Correlation|idr|1|14|0.99418
1|AtomicNumber|Correlation|idr|1|15|0.995
1|AtomicNumber|Correlation|idr|1|16|0.99559
1|AtomicNumber|Correlation|idr|1|17|0.99575
1|AtomicNumber|Correlation|idr|1|18|0.99554
1|AtomicNumber|Correlation|idr|1|19|0.99338
1|AtomicNumber|Correlation|idr|1|20|0.99622
1|AtomicNumber|Correlation|idr|1|21|0.99459
1|AtomicNumber|Correlation|idr|1|22|0.99477
1|AtomicNumber|Correlation|idr|1|23|0.99571
1|AtomicNumber|Correlation|idr|1|24|0.99538
1|AtomicNumber|Correlation|idr|1|25|0.99469
1|AtomicNumber|Correlation|idr|1|26|0.99614
1|AtomicNumber|Correlation|idr|1|27|0.99726
1|AtomicNumber|Correlation|idr|1|28|0.99569
1|AtomicNumber|Correlation|idr|1|29|0.99974
1|AtomicNumber|Correlation|idr|1|30|0.99541
1|AtomicNumber|Correlation|idr|1|31|0.99768
1|AtomicNumber|Correlation|idr|1|32|0.99608
1|AtomicNumber|Correlation|idr|1|33|0.99462
1|AtomicNumber|Correlation|idr|1|34|0.99571
1|AtomicNumber|Correlation|idr|1|35|0.99754
1|AtomicNumber|Correlation|idr|1|36|0.99543
1|AtomicNumber|Correlation|idr|1|37|0.99515
1|AtomicNumber|Correlation|idr|1|38|0.99663
1|AtomicNumber|Correlation|idr|1|39|0.99442
1|AtomicNumber|Correlation|idr|1|40|0.99765
1|AtomicNumber|Correlation|idr|1|41|0.99589
1|AtomicNumber|Correlation|idr|1|42|0.99734
1|AtomicNumber|Correlation|idr|1|43|0.99584
1|AtomicNumber|Correlation|idr|1|44|0.99443
1|AtomicNumber|Correlation|idr|1|45|0.99493
1|AtomicNumber|Correlation|idr|1|46|0.99459
1|AtomicNumber|Correlation|idr|1|47|0.99775
1|AtomicNumber|Correlation|idr|1|48|0.99681
1|AtomicNumber|Correlation|idr|1|49|0.99658
1|AtomicNumber|Correlation|idr|1|50|0.99478
1|AtomicNumber|Correlation|idr|1|51|0.99583
1|AtomicNumber|Correlation|idr|1|52|0.99496
1|AtomicNumber|Correlation|idr|1|53|0.99547
1|AtomicNumber|Correlation|idr|1|54|0.99633
1|AtomicNumber|Correlation|idr|1|55|0.99614
1|AtomicNumber|Correlation|idr|1|56|0.99472
1|AtomicNumber|Correlation|idr|1|57|0.99509
1|AtomicNumber|Correlation|idr|1|58|0.99544
1|AtomicNumber|Correlation|idr|1|59|0.99407
1|AtomicNumber|Correlation|idr|1|60|0.99642
1|AtomicNumber|Correlation|idr|1|61|0.99599
1|AtomicNumber|Correlation|idr|1|62|0.99432
1|AtomicNumber|Correlation|idr|1|63|0.99643
1|AtomicNumber|Correlation|idr|1|64|0.99568
1|AtomicNumber|Correlation|idr|1|65|0.99468
1|AtomicNumber|Correlation|idr|1|66|0.99847
1|AtomicNumber|Correlation|idr|1|67|0.99586
1|AtomicNumber|Correlation|idr|1|68|0.99742
1|AtomicNumber|Correlation|idr|1|69|0.99472
1|AtomicNumber|Correlation|idr|1|70|0.99457
1|AtomicNumber|Correlation|idr|1|71|0.99615
1|AtomicNumber|Correlation|idr|1|72|0.99413
1|AtomicNumber|Correlation|idr|1|73|0.99821
1|AtomicNumber|Correlation|idr|1|74|0.99458
1|AtomicNumber|Correlation|idr|1|75|0.99619
1|AtomicNumber|Correlation|idr|1|76|0.99549
1|AtomicNumber|Correlation|idr|1|77|0.99562
1|AtomicNumber|Correlation|idr|1|78|0.99887
1|AtomicNumber|Correlation|idr|1|79|0.99736
1|AtomicNumber|Correlation|idr|1|80|0.99671
1|AtomicNumber|Correlation|idr|1|81|0.99521
1|AtomicNumber|Correlation|idr|1|82|0.99689
1|AtomicNumber|Correlation|idr|1|83|0.99447
1|AtomicNumber|Correlation|idr|1|84|0.99462
1|AtomicNumber|Correlation|idr|1|85|0.99576
1|AtomicNumber|Correlation|idr|1|86|0.99697
1|AtomicNumber|Correlation|idr|1|87|0.99465
1|AtomicNumber|Correlation|idr|1|88|0.99441
1|AtomicNumber|Correlation|idr|1|89|0.99687
1|AtomicNumber|Correlation|idr|1|90|0.99557
1|AtomicNumber|Correlation|idr|1|91|0.99698
1|AtomicNumber|Correlation|idr|1|92|0.9966
1|AtomicNumber|Correlation|idr|1|93|0.99477
1|AtomicNumber|Correlation|idr|1|94|0.99596
1|AtomicNumber|Correlation|idr|1|95|0.99576
1|AtomicNumber|Correlation|idr|1|96|0.99506
1|AtomicNumber|Correlation|idr|1|97|0.99592
1|AtomicNumber|Correlation|idr|1|98|0.99542
1|AtomicNumber|Correlation|idr|1|99|0.99647
1|AtomicNumber|Correlation|idr|1|100|0.99496
1|AtomicNumber|Correlation|idr|1|101|0.99532
1|AtomicNumber|Correlation|idr|1|102|0.99755
1|AtomicNumber|Correlation|idr|1|103|0.99567
1|AtomicNumber|Correlation|idr|1|104|0.99467
1|AtomicNumber|Correlation|idr|1|105|0.99436
1|AtomicNumber|Correlation|idr|1|106|0.99596
1|AtomicNumber|Correlation|idr|1|107|0.99508
1|AtomicNumber|Correlation|idr|1|108|0.99436
1|AtomicNumber|Correlation|idr|1|109|0.99699
1|AtomicNumber|Correlation|idr|1|110|0.99311
1|AtomicNumber|Correlation|idr|1|111|0.99666
1|AtomicNumber|Correlation|idr|1|112|0.99678
1|AtomicNumber|Correlation|idr|1|113|0.99747
1|AtomicNumber|Correlation|idr|1|114|0.99509
1|AtomicNumber|Correlation|idr|1|115|0.99765
1|AtomicNumber|Correlation|idr|1|116|0.99426
1|AtomicNumber|Correlation|idr|1|117|0.99558
1|AtomicNumber|Correlation|idr|1|118|0.99639
1|AtomicNumber|Correlation|idr|1|119|0.99558
1|AtomicNumber|Correlation|idr|1|120|0.99715
1|AtomicNumber|Correlation|idr|1|121|0.99719
1|AtomicNumber|Correlation|idr|1|122|0.99463
1|AtomicNumber|Correlation|idr|1|123|0.99696
1|AtomicNumber|Correlation|idr|1|124|0.99482
1|AtomicNumber|Correlation|idr|1|125|0.99709
1|AtomicNumber|Correlation|idr|1|126|0.9949
1|AtomicNumber|Correlation|idr|1|127|0.99723
1|AtomicNumber|Correlation|idr|1|128|0.99689
1|AtomicNumber|Correlation|idr|1|129|0.9965
1|AtomicNumber|Correlation|idr|1|130|0.99447
1|AtomicNumber|Correlation|idr|1|131|0.99682
1|AtomicNumber|Correlation|idr|1|132|0.99559
1|AtomicNumber|Correlation|idr|1|133|0.9947
1|AtomicNumber|Correlation|idr|1|134|0.99454
1|AtomicNumber|Correlation|idr|1|135|0.99595
1|AtomicNumber|Correlation|idr|1|136|0.99594
1|AtomicNumber|Correlation|idr|1|137|0.99575
1|AtomicNumber|Correlation|idr|1|138|0.99699
1|AtomicNumber|Correlation|idr|1|139|0.99683
1|AtomicNumber|Correlation|idr|1|140|0.99497
1|AtomicNumber|Correlation|idr|1|141|0.99681
1|AtomicNumber|Correlation|idr|1|142|0.9951
1|AtomicNumber|Correlation|idr|1|143|0.99533
1|AtomicNumber|Correlation|idr|1|144|0.99785
1|AtomicNumber|Correlation|idr|1|145|0.99553
1|AtomicNumber|Correlation|idr|1|146|0.99571
1|AtomicNumber|Correlation|idr|1|147|0.99507
1|AtomicNumber|Correlation|idr|1|148|0.99337
1|AtomicNumber|Correlation|idr|1|149|0.99661
1|AtomicNumber|Correlation|idr|1|150|0.99634
1|AtomicNumber|Correlation|idr|1|151|0.99642
1|AtomicNumber|Correlation|idr|1|152|0.99698
1|AtomicNumber|Correlation|idr|1|153|0.9945
1|AtomicNumber|Correlation|idr|1|154|0.99676
1|AtomicNumber|Correlation|idr|1|155|0.99548
1|AtomicNumber|Correlation|idr|1|156|0.99633
1|AtomicNumber|Correlation|idr|1|157|0.99612
1|AtomicNumber|Correlation|idr|1|158|0.99793
1|AtomicNumber|Correlation|idr|1|159|0.99514
1|AtomicNumber|Correlation|idr|1|160|0.9947
1|AtomicNumber|Correlation|idr|1|161|0.99628
1|AtomicNumber|Correlation|idr|1|162|0.99433
1|AtomicNumber|Correlation|idr|1|163|0.99471
1|AtomicNumber|Correlation|idr|1|164|0.99464
1|AtomicNumber|Correlation|idr|1|165|0.99728
1|AtomicNumber|Correlation|idr|1|166|0.99645
1|AtomicNumber|Correlation|idr|1|167|0.99711
1|AtomicNumber|Correlation|idr|1|168|0.99684
1|AtomicNumber|Correlation|idr|1|169|0.99664
1|AtomicNumber|Correlation|idr|1|170|0.99642
1|AtomicNumber|Correlation|idr|1|171|0.99763
1|AtomicNumber|Correlation|idr|1|172|0.99574
1|AtomicNumber|Correlation|idr|1|173|0.99728
1|AtomicNumber|Correlation|idr|1|174|0.99775
1|AtomicNumber|Correlation|idr|1|175|0.99698
1|AtomicNumber|Correlation|idr|1|176|0.99471
1|AtomicNumber|Correlation|idr|1|177|0.99714
1|AtomicNumber|Correlation|idr|1|178|0.99652
1|AtomicNumber|Correlation|idr|1|179|0.99569
1|AtomicNumber|Correlation|idr|1|180|0.9968
1|AtomicNumber|Correlation|idr|1|181|0.99468
1|AtomicNumber|Correlation|idr|1|182|0.99656
1|AtomicNumber|Correlation|idr|1|183|0.99441
1|AtomicNumber|Correlation|idr|1|184|0.99505
1|AtomicNumber|Correlation|idr|1|185|0.99772
1|AtomicNumber|Correlation|idr|1|186|0.99631
1|AtomicNumber|Correlation|idr|1|187|0.99602
1|AtomicNumber|Correlation|idr|1|188|0.9941
1|AtomicNumber|Correlation|idr|1|189|0.99699
1|AtomicNumber|Correlation|idr|1|190|0.99452
1|AtomicNumber|Correlation|idr|1|191|0.99524
1|AtomicNumber|Correlation|idr|1|192|0.99748
1|AtomicNumber|Correlation|idr|1|193|0.9966
1|AtomicNumber|Correlation|idr|1|194|0.99434
1|AtomicNumber|Correlation|idr|1|195|0.99658
1|AtomicNumber|Correlation|idr|1|196|0.99612
1|AtomicNumber|Correlation|idr|1|197|0.99728
1|AtomicNumber|Correlation|idr|1|198|0.99491
1|AtomicNumber|Correlation|idr|1|199|0.9963
1|AtomicNumber|Correlation|idr|1|200|0.99643
1|AtomicNumber|Correlation|idr|1|201|0.9953
1|AtomicNumber|Correlation|idr|1|202|0.99615
1|AtomicNumber|Correlation|idr|1|203|0.99516
1|AtomicNumber|Correlation|idr|1|204|0.9962
1|AtomicNumber|Correlation|idr|1|205|0.99626
1|AtomicNumber|Correlation|idr|1|206|0.99716
1|AtomicNumber|Correlation|idr|1|207|0.99441
1|AtomicNumber|Correlation|idr|1|208|0.99457
1|AtomicNumber|Correlation|idr|1|209|0.99694
1|AtomicNumber|Correlation|idr|1|210|0.99461
1|AtomicNumber|Correlation|idr|1|211|0.99483
1|AtomicNumber|Correlation|idr|1|212|0.99457
1|AtomicNumber|Correlation|idr|1|213|0.99458
1|AtomicNumber|Correlation|idr|1|214|0.99493
1|AtomicNumber|Correlation|idr|1|215|0.99611
1|AtomicNumber|Correlation|idr|1|216|0.99543
1|AtomicNumber|Correlation|idr|1|217|0.9965
1|AtomicNumber|Correlation|idr|1|218|0.99625
1|AtomicNumber|Correlation|idr|1|219|0.99611
1|AtomicNumber|Correlation|idr|1|220|0.99565
1|AtomicNumber|Correlation|idr|1|221|0.99489
1|AtomicNumber|Correlation|idr|1|222|0.99532
1|AtomicNumber|Correlation|idr|1|223|0.9957
1|AtomicNumber|Correlation|idr|1|224|0.99628
1|AtomicNumber|Correlation|idr|1|225|0.99419
1|AtomicNumber|Correlation|idr|1|226|0.99729
1|AtomicNumber|Correlation|idr|1|227|0.99708
1|AtomicNumber|Correlation|idr|1|228|0.99654
1|AtomicNumber|Correlation|idr|1|229|0.99623
1|AtomicNumber|Correlation|idr|1|230|0.9976
1|AtomicNumber|Correlation|idr|1|231|0.99599
1|AtomicNumber|Correlation|idr|1|232|0.99201
1|AtomicNumber|Correlation|idr|1|233|0.99682
1|AtomicNumber|Correlation|idr|1|234|0.99603
1|AtomicNumber|Correlation|idr|1|235|0.9967
1|AtomicNumber|Correlation|idr|1|236|0.99621
1|AtomicNumber|Correlation|idr|1|237|0.99675
1|AtomicNumber|Correlation|idr|1|238|0.99493
1|AtomicNumber|Correlation|idr|1|239|0.99675
1|AtomicNumber|Correlation|idr|1|240|0.99645
1|AtomicNumber|Correlation|idr|1|241|0.99525
1|AtomicNumber|Correlation|idr|1|242|0.99367
1|AtomicNumber|Correlation|idr|1|243|0.99682
1|AtomicNumber|Correlation|idr|1|244|0.99673
1|AtomicNumber|Correlation|idr|1|245|0.99447
1|AtomicNumber|Correlation|idr|1|246|0.99617
1|AtomicNumber|Correlation|idr|1|247|0.99467
1|AtomicNumber|Correlation|idr|1|248|0.99652
1|AtomicNumber|Correlation|idr|1|249|0.99631
1|AtomicNumber|Correlation|idr|1|250|0.99653
1|AtomicNumber|Correlation|idr|1|251|0.99614
1|AtomicNumber|Correlation|idr|1|252|0.99637
1|AtomicNumber|Correlation|idr|1|253|0.99575
1|AtomicNumber|Correlation|idr|1|254|0.99614
1|AtomicNumber|Correlation|idr|1|255|0.99655
1|AtomicNumber|Correlation|idr|1|256|0.99505
1|AtomicNumber|Correlation|idr|1|257|0.99671
1|AtomicNumber|Correlation|idr|1|258|0.99747
1|AtomicNumber|Correlation|idr|1|259|0.99589
1|AtomicNumber|Correlation|idr|1|260|0.9958
1|AtomicNumber|Correlation|idr|1|261|0.99674
1|AtomicNumber|Correlation|idr|1|262|0.99558
1|AtomicNumber|Correlation|idr|1|263|0.99841
1|AtomicNumber|Correlation|idr|1|264|0.99575
1|AtomicNumber|Correlation|idr|1|265|0.99641
1|AtomicNumber|Correlation|idr|1|266|0.99604
1|AtomicNumber|Correlation|idr|1|267|0.99602
1|AtomicNumber|Correlation|idr|1|268|0.99528
1|AtomicNumber|Correlation|idr|1|269|0.99545
1|AtomicNumber|Correlation|idr|1|270|0.99482
1|AtomicNumber|Correlation|idr|1|271|0.99554
1|AtomicNumber|Correlation|idr|1|272|0.99547
1|AtomicNumber|Correlation|idr|1|273|0.99517
1|AtomicNumber|Correlation|idr|1|274|0.99641
1|AtomicNumber|Correlation|idr|1|275|0.99588
1|AtomicNumber|Correlation|idr|1|276|0.99521
1|AtomicNumber|Correlation|idr|1|277|0.99573
1|AtomicNumber|Correlation|idr|1|278|0.99517
1|AtomicNumber|Correlation|idr|1|279|0.99566
1|AtomicNumber|Correlation|idr|1|280|0.99509
1|AtomicNumber|Correlation|idr|1|281|0.99462
1|AtomicNumber|Correlation|idr|1|282|0.99534
1|AtomicNumber|Correlation|idr|1|283|0.99681
1|AtomicNumber|Correlation|idr|1|284|0.99788
1|AtomicNumber|Correlation|idr|1|285|0.99592
1|AtomicNumber|Correlation|idr|1|286|0.99479
1|AtomicNumber|Correlation|idr|1|287|0.9948
1|AtomicNumber|Correlation|idr|1|288|0.99799
1|AtomicNumber|Correlation|idr|1|289|0.99709
1|AtomicNumber|Correlation|idr|1|290|0.99545
1|AtomicNumber|Correlation|idr|1|291|0.99549
1|AtomicNumber|Correlation|idr|1|292|0.99612
1|AtomicNumber|Correlation|idr|1|293|0.99661
1|AtomicNumber|Correlation|idr|1|294|0.99519
1|AtomicNumber|Correlation|idr|1|295|0.99613
1|AtomicNumber|Correlation|idr|1|296|0.99622
1|AtomicNumber|Correlation|idr|1|297|0.99607
1|AtomicNumber|Correlation|idr|1|298|0.99655
1|AtomicNumber|Correlation|idr|1|299|0.99373
1|AtomicNumber|Correlation|idr|1|300|0.9964
1|AtomicNumber|Correlation|idr|1|301|0.99708
1|AtomicNumber|Correlation|idr|1|302|0.99522
1|AtomicNumber|Correlation|idr|1|303|0.99561
1|AtomicNumber|Correlation|idr|1|304|0.99607
1|AtomicNumber|Correlation|idr|1|305|0.99659
1|AtomicNumber|Correlation|idr|1|306|0.99682
1|AtomicNumber|Correlation|idr|1|307|0.99599
1|AtomicNumber|Correlation|idr|1|308|0.99293
1|AtomicNumber|Correlation|idr|1|309|0.99524
1|AtomicNumber|Correlation|idr|1|310|0.99561
1|AtomicNumber|Correlation|idr|1|311|0.99657
1|AtomicNumber|Correlation|idr|1|312|0.99506
1|AtomicNumber|Correlation|idr|1|313|0.99557
1|AtomicNumber|Correlation|idr|1|314|0.99638
1|AtomicNumber|Correlation|idr|1|315|0.99649
1|AtomicNumber|Correlation|idr|1|316|0.99676
1|AtomicNumber|Correlation|idr|1|317|0.99673
1|AtomicNumber|Correlation|idr|1|318|0.99651
1|AtomicNumber|Correlation|idr|1|319|0.99517
1|AtomicNumber|Correlation|idr|1|320|0.99762
1|AtomicNumber|Correlation|idr|1|321|0.99685
1|AtomicNumber|Correlation|idr|1|322|0.99545
1|AtomicNumber|Correlation|idr|1|323|0.99374
1|AtomicNumber|Correlation|idr|1|324|0.99601
1|AtomicNumber|Correlation|idr|1|325|0.99611
1|AtomicNumber|Correlation|idr|1|326|0.99556
1|AtomicNumber|Correlation|idr|1|327|0.99373
1|AtomicNumber|Correlation|idr|1|328|0.99597
1|AtomicNumber|Correlation|idr|1|329|0.99571
1|AtomicNumber|Correlation|idr|1|330|0.99467
1|AtomicNumber|Correlation|idr|1|331|0.99488
1|AtomicNumber|Correlation|idr|1|332|0.9973
1|AtomicNumber|Correlation|idr|1|333|0.99728
1|AtomicNumber|Correlation|idr|1|334|0.99709
1|AtomicNumber|Correlation|idr|1|335|0.99573
1|AtomicNumber|Correlation|idr|1|336|0.99265
1|AtomicNumber|Correlation|idr|1|337|0.99754
1|AtomicNumber|Correlation|idr|1|338|0.99556
1|AtomicNumber|Correlation|idr|1|339|0.99542
1|AtomicNumber|Correlation|idr|1|340|0.99383
1|AtomicNumber|Correlation|idr|1|341|0.99649
1|AtomicNumber|Correlation|idr|1|342|0.99692
1|AtomicNumber|Correlation|idr|1|343|0.99613
1|AtomicNumber|Correlation|idr|1|344|0.99456
1|AtomicNumber|Correlation|idr|1|345|0.9956
1|AtomicNumber|Correlation|idr|1|346|0.99525
1|AtomicNumber|Correlation|idr|1|347|0.9958
1|AtomicNumber|Correlation|idr|1|348|0.99464
1|AtomicNumber|Correlation|idr|1|349|0.99551
1|AtomicNumber|Correlation|idr|1|350|0.99287
1|AtomicNumber|Correlation|idr|1|351|0.996
1|AtomicNumber|Correlation|idr|1|352|0.99635
1|AtomicNumber|Correlation|idr|1|353|0.99611
1|AtomicNumber|Correlation|idr|1|354|0.99644
1|AtomicNumber|Correlation|idr|1|355|0.99682
1|AtomicNumber|Correlation|idr|1|356|0.99614
1|AtomicNumber|Correlation|idr|1|357|0.99631
1|AtomicNumber|Correlation|idr|1|358|0.99641
1|AtomicNumber|Correlation|idr|1|359|0.99583
1|AtomicNumber|Correlation|idr|1|360|0.99594
1|AtomicNumber|Correlation|idr|1|361|0.99689
1|AtomicNumber|Correlation|idr|1|362|0.99464
1|AtomicNumber|Correlation|idr|1|363|0.99467
1|AtomicNumber|Correlation|idr|1|364|0.99478
1|AtomicNumber|Correlation|idr|1|365|0.99496
1|AtomicNumber|Correlation|idr|1|366|0.99614
1|AtomicNumber|Correlation|idr|1|367|0.99667
1|AtomicNumber|Correlation|idr|1|368|0.99554
1|AtomicNumber|Correlation|idr|1|369|0.99562
1|AtomicNumber|Correlation|idr|1|370|0.99552
1|AtomicNumber|Correlation|idr|1|371|0.99607
1|AtomicNumber|Correlation|idr|1|372|0.99355
1|AtomicNumber|Correlation|idr|1|373|0.99637
1|AtomicNumber|Correlation|idr|1|374|0.99562
1|AtomicNumber|Correlation|idr|1|375|0.99558
1|AtomicNumber|Correlation|idr|1|376|0.995
1|AtomicNumber|Correlation|idr|1|377|0.996
1|AtomicNumber|Correlation|idr|1|378|0.99615
1|AtomicNumber|Correlation|idr|1|379|0.99599
1|AtomicNumber|Correlation|idr|1|380|0.99667
1|AtomicNumber|Correlation|idr|1|381|0.99556
1|AtomicNumber|Correlation|idr|1|382|0.99573
1|AtomicNumber|Correlation|idr|1|383|0.99546
1|AtomicNumber|Correlation|idr|1|384|0.99596
