# Supplementary material for: On DNA numerical representations for genomic similarity computation
Source: PLoS One. 2017 Mar 21;12(3):e0173288. doi: 10.1371/journal.pone.0173288 (PMC5360225; doi:10.1371/journal.pone.0173288)
Supplement: S3 File — The datasets employed in this work. (ZIP) [file pone.0173288.s003.zip › datasets/syntheticalExperimentalScores/sequenceBase_1_transformation_AtomicNumber_metric_Correlation_type_ids_percentage_16.txt]

1|AtomicNumber|Correlation|idr|16|1|0.99253
1|AtomicNumber|Correlation|idr|16|2|0.99062
1|AtomicNumber|Correlation|idr|16|3|0.99147
1|AtomicNumber|Correlation|idr|16|4|0.989
1|AtomicNumber|Correlation|idr|16|5|0.98642
1|AtomicNumber|Correlation|idr|16|6|0.98967
1|AtomicNumber|Correlation|idr|16|7|0.99058
1|AtomicNumber|Correlation|idr|16|8|0.98956
1|AtomicNumber|Correlation|idr|16|9|0.98792
1|AtomicNumber|Correlation|idr|16|10|0.99291
1|AtomicNumber|Correlation|idr|16|11|0.98981
1|AtomicNumber|Correlation|idr|16|12|0.99325
1|AtomicNumber|Correlation|idr|16|13|0.98685
1|AtomicNumber|Correlation|idr|16|14|0.99326
1|AtomicNumber|Correlation|idr|16|15|0.99361
1|AtomicNumber|Correlation|idr|16|16|0.98978
1|AtomicNumber|Correlation|idr|16|17|0.99297
1|AtomicNumber|Correlation|idr|16|18|0.99322
1|AtomicNumber|Correlation|idr|16|19|0.99314
1|AtomicNumber|Correlation|idr|16|20|0.99478
1|AtomicNumber|Correlation|idr|16|21|0.99171
1|AtomicNumber|Correlation|idr|16|22|0.99331
1|AtomicNumber|Correlation|idr|16|23|0.99373
1|AtomicNumber|Correlation|idr|16|24|0.99337
1|AtomicNumber|Correlation|idr|16|25|0.99472
1|AtomicNumber|Correlation|idr|16|26|0.99024
1|AtomicNumber|Correlation|idr|16|27|0.99411
1|AtomicNumber|Correlation|idr|16|28|0.99221
1|AtomicNumber|Correlation|idr|16|29|0.99432
1|AtomicNumber|Correlation|idr|16|30|0.99262
1|AtomicNumber|Correlation|idr|16|31|0.99328
1|AtomicNumber|Correlation|idr|16|32|0.99464
1|AtomicNumber|Correlation|idr|16|33|0.99295
1|AtomicNumber|Correlation|idr|16|34|0.99196
1|AtomicNumber|Correlation|idr|16|35|0.99431
1|AtomicNumber|Correlation|idr|16|36|0.98562
1|AtomicNumber|Correlation|idr|16|37|0.99298
1|AtomicNumber|Correlation|idr|16|38|0.99449
1|AtomicNumber|Correlation|idr|16|39|0.98918
1|AtomicNumber|Correlation|idr|16|40|0.99135
1|AtomicNumber|Correlation|idr|16|41|0.99175
1|AtomicNumber|Correlation|idr|16|42|0.99488
1|AtomicNumber|Correlation|idr|16|43|0.99485
1|AtomicNumber|Correlation|idr|16|44|0.99195
1|AtomicNumber|Correlation|idr|16|45|0.99418
1|AtomicNumber|Correlation|idr|16|46|0.99395
1|AtomicNumber|Correlation|idr|16|47|0.99391
1|AtomicNumber|Correlation|idr|16|48|0.9896
1|AtomicNumber|Correlation|idr|16|49|0.9922
1|AtomicNumber|Correlation|idr|16|50|0.98488
1|AtomicNumber|Correlation|idr|16|51|0.99346
1|AtomicNumber|Correlation|idr|16|52|0.99324
1|AtomicNumber|Correlation|idr|16|53|0.99496
1|AtomicNumber|Correlation|idr|16|54|0.98602
1|AtomicNumber|Correlation|idr|16|55|0.99361
1|AtomicNumber|Correlation|idr|16|56|0.99152
1|AtomicNumber|Correlation|idr|16|57|0.99221
1|AtomicNumber|Correlation|idr|16|58|0.99277
1|AtomicNumber|Correlation|idr|16|59|0.99162
1|AtomicNumber|Correlation|idr|16|60|0.99202
1|AtomicNumber|Correlation|idr|16|61|0.99284
1|AtomicNumber|Correlation|idr|16|62|0.99234
1|AtomicNumber|Correlation|idr|16|63|0.99481
1|AtomicNumber|Correlation|idr|16|64|0.99408
1|AtomicNumber|Correlation|idr|16|65|0.99351
1|AtomicNumber|Correlation|idr|16|66|0.99442
1|AtomicNumber|Correlation|idr|16|67|0.99126
1|AtomicNumber|Correlation|idr|16|68|0.99288
1|AtomicNumber|Correlation|idr|16|69|0.99165
1|AtomicNumber|Correlation|idr|16|70|0.9924
1|AtomicNumber|Correlation|idr|16|71|0.99098
1|AtomicNumber|Correlation|idr|16|72|0.99296
1|AtomicNumber|Correlation|idr|16|73|0.99428
1|AtomicNumber|Correlation|idr|16|74|0.99189
1|AtomicNumber|Correlation|idr|16|75|0.99536
1|AtomicNumber|Correlation|idr|16|76|0.98911
1|AtomicNumber|Correlation|idr|16|77|0.99404
1|AtomicNumber|Correlation|idr|16|78|0.98433
1|AtomicNumber|Correlation|idr|16|79|0.99122
1|AtomicNumber|Correlation|idr|16|80|0.98985
1|AtomicNumber|Correlation|idr|16|81|0.99145
1|AtomicNumber|Correlation|idr|16|82|0.98803
1|AtomicNumber|Correlation|idr|16|83|0.99373
1|AtomicNumber|Correlation|idr|16|84|0.9921
1|AtomicNumber|Correlation|idr|16|85|0.98621
1|AtomicNumber|Correlation|idr|16|86|0.99356
1|AtomicNumber|Correlation|idr|16|87|0.98623
1|AtomicNumber|Correlation|idr|16|88|0.98793
1|AtomicNumber|Correlation|idr|16|89|0.99195
1|AtomicNumber|Correlation|idr|16|90|0.98975
1|AtomicNumber|Correlation|idr|16|91|0.99442
1|AtomicNumber|Correlation|idr|16|92|0.99385
1|AtomicNumber|Correlation|idr|16|93|0.98446
1|AtomicNumber|Correlation|idr|16|94|0.99153
1|AtomicNumber|Correlation|idr|16|95|0.99412
1|AtomicNumber|Correlation|idr|16|96|0.99169
1|AtomicNumber|Correlation|idr|16|97|0.98891
1|AtomicNumber|Correlation|idr|16|98|0.99051
1|AtomicNumber|Correlation|idr|16|99|0.99412
1|AtomicNumber|Correlation|idr|16|100|0.99076
1|AtomicNumber|Correlation|idr|16|101|0.9918
1|AtomicNumber|Correlation|idr|16|102|0.98811
1|AtomicNumber|Correlation|idr|16|103|0.99285
1|AtomicNumber|Correlation|idr|16|104|0.98964
1|AtomicNumber|Correlation|idr|16|105|0.9934
1|AtomicNumber|Correlation|idr|16|106|0.99197
1|AtomicNumber|Correlation|idr|16|107|0.99235
1|AtomicNumber|Correlation|idr|16|108|0.99456
1|AtomicNumber|Correlation|idr|16|109|0.99206
1|AtomicNumber|Correlation|idr|16|110|0.99053
1|AtomicNumber|Correlation|idr|16|111|0.99281
1|AtomicNumber|Correlation|idr|16|112|0.98744
1|AtomicNumber|Correlation|idr|16|113|0.98654
1|AtomicNumber|Correlation|idr|16|114|0.98824
1|AtomicNumber|Correlation|idr|16|115|0.99131
1|AtomicNumber|Correlation|idr|16|116|0.99457
1|AtomicNumber|Correlation|idr|16|117|0.98825
1|AtomicNumber|Correlation|idr|16|118|0.99366
1|AtomicNumber|Correlation|idr|16|119|0.99436
1|AtomicNumber|Correlation|idr|16|120|0.99232
1|AtomicNumber|Correlation|idr|16|121|0.99393
1|AtomicNumber|Correlation|idr|16|122|0.99099
1|AtomicNumber|Correlation|idr|16|123|0.99243
1|AtomicNumber|Correlation|idr|16|124|0.99395
1|AtomicNumber|Correlation|idr|16|125|0.98951
1|AtomicNumber|Correlation|idr|16|126|0.99318
1|AtomicNumber|Correlation|idr|16|127|0.98984
1|AtomicNumber|Correlation|idr|16|128|0.99165
1|AtomicNumber|Correlation|idr|16|129|0.99058
1|AtomicNumber|Correlation|idr|16|130|0.99246
1|AtomicNumber|Correlation|idr|16|131|0.99289
1|AtomicNumber|Correlation|idr|16|132|0.99378
1|AtomicNumber|Correlation|idr|16|133|0.99027
1|AtomicNumber|Correlation|idr|16|134|0.9936
1|AtomicNumber|Correlation|idr|16|135|0.9878
1|AtomicNumber|Correlation|idr|16|136|0.99094
1|AtomicNumber|Correlation|idr|16|137|0.99252
1|AtomicNumber|Correlation|idr|16|138|0.99459
1|AtomicNumber|Correlation|idr|16|139|0.99168
1|AtomicNumber|Correlation|idr|16|140|0.99039
1|AtomicNumber|Correlation|idr|16|141|0.99246
1|AtomicNumber|Correlation|idr|16|142|0.99207
1|AtomicNumber|Correlation|idr|16|143|0.99027
1|AtomicNumber|Correlation|idr|16|144|0.99126
1|AtomicNumber|Correlation|idr|16|145|0.99324
1|AtomicNumber|Correlation|idr|16|146|0.99465
1|AtomicNumber|Correlation|idr|16|147|0.99283
1|AtomicNumber|Correlation|idr|16|148|0.9922
1|AtomicNumber|Correlation|idr|16|149|0.99183
1|AtomicNumber|Correlation|idr|16|150|0.99115
1|AtomicNumber|Correlation|idr|16|151|0.99117
1|AtomicNumber|Correlation|idr|16|152|0.98906
1|AtomicNumber|Correlation|idr|16|153|0.99312
1|AtomicNumber|Correlation|idr|16|154|0.99458
1|AtomicNumber|Correlation|idr|16|155|0.99408
1|AtomicNumber|Correlation|idr|16|156|0.99249
1|AtomicNumber|Correlation|idr|16|157|0.99375
1|AtomicNumber|Correlation|idr|16|158|0.99395
1|AtomicNumber|Correlation|idr|16|159|0.99478
1|AtomicNumber|Correlation|idr|16|160|0.99311
1|AtomicNumber|Correlation|idr|16|161|0.98424
1|AtomicNumber|Correlation|idr|16|162|0.99042
1|AtomicNumber|Correlation|idr|16|163|0.99239
1|AtomicNumber|Correlation|idr|16|164|0.99111
1|AtomicNumber|Correlation|idr|16|165|0.9923
1|AtomicNumber|Correlation|idr|16|166|0.99235
1|AtomicNumber|Correlation|idr|16|167|0.99383
1|AtomicNumber|Correlation|idr|16|168|0.99415
1|AtomicNumber|Correlation|idr|16|169|0.99461
1|AtomicNumber|Correlation|idr|16|170|0.99254
1|AtomicNumber|Correlation|idr|16|171|0.98994
1|AtomicNumber|Correlation|idr|16|172|0.99217
1|AtomicNumber|Correlation|idr|16|173|0.99136
1|AtomicNumber|Correlation|idr|16|174|0.98909
1|AtomicNumber|Correlation|idr|16|175|0.99196
1|AtomicNumber|Correlation|idr|16|176|0.9938
1|AtomicNumber|Correlation|idr|16|177|0.99241
1|AtomicNumber|Correlation|idr|16|178|0.99148
1|AtomicNumber|Correlation|idr|16|179|0.99243
1|AtomicNumber|Correlation|idr|16|180|0.9909
1|AtomicNumber|Correlation|idr|16|181|0.99466
1|AtomicNumber|Correlation|idr|16|182|0.98457
1|AtomicNumber|Correlation|idr|16|183|0.9943
1|AtomicNumber|Correlation|idr|16|184|0.99346
1|AtomicNumber|Correlation|idr|16|185|0.98647
1|AtomicNumber|Correlation|idr|16|186|0.9945
1|AtomicNumber|Correlation|idr|16|187|0.98692
1|AtomicNumber|Correlation|idr|16|188|0.98998
1|AtomicNumber|Correlation|idr|16|189|0.99446
1|AtomicNumber|Correlation|idr|16|190|0.99238
1|AtomicNumber|Correlation|idr|16|191|0.99422
1|AtomicNumber|Correlation|idr|16|192|0.99337
1|AtomicNumber|Correlation|idr|16|193|0.99246
1|AtomicNumber|Correlation|idr|16|194|0.99381
1|AtomicNumber|Correlation|idr|16|195|0.99225
1|AtomicNumber|Correlation|idr|16|196|0.98813
1|AtomicNumber|Correlation|idr|16|197|0.99149
1|AtomicNumber|Correlation|idr|16|198|0.99119
1|AtomicNumber|Correlation|idr|16|199|0.99379
1|AtomicNumber|Correlation|idr|16|200|0.99196
1|AtomicNumber|Correlation|idr|16|201|0.99346
1|AtomicNumber|Correlation|idr|16|202|0.99458
1|AtomicNumber|Correlation|idr|16|203|0.99407
1|AtomicNumber|Correlation|idr|16|204|0.99176
1|AtomicNumber|Correlation|idr|16|205|0.99011
1|AtomicNumber|Correlation|idr|16|206|0.98897
1|AtomicNumber|Correlation|idr|16|207|0.98845
1|AtomicNumber|Correlation|idr|16|208|0.99101
1|AtomicNumber|Correlation|idr|16|209|0.99146
1|AtomicNumber|Correlation|idr|16|210|0.99263
1|AtomicNumber|Correlation|idr|16|211|0.99414
1|AtomicNumber|Correlation|idr|16|212|0.99407
1|AtomicNumber|Correlation|idr|16|213|0.99418
1|AtomicNumber|Correlation|idr|16|214|0.98957
1|AtomicNumber|Correlation|idr|16|215|0.99338
1|AtomicNumber|Correlation|idr|16|216|0.99386
1|AtomicNumber|Correlation|idr|16|217|0.98682
1|AtomicNumber|Correlation|idr|16|218|0.98989
1|AtomicNumber|Correlation|idr|16|219|0.99389
1|AtomicNumber|Correlation|idr|16|220|0.9938
1|AtomicNumber|Correlation|idr|16|221|0.99096
1|AtomicNumber|Correlation|idr|16|222|0.99108
1|AtomicNumber|Correlation|idr|16|223|0.99391
1|AtomicNumber|Correlation|idr|16|224|0.99056
1|AtomicNumber|Correlation|idr|16|225|0.98884
1|AtomicNumber|Correlation|idr|16|226|0.99242
1|AtomicNumber|Correlation|idr|16|227|0.99458
1|AtomicNumber|Correlation|idr|16|228|0.99426
1|AtomicNumber|Correlation|idr|16|229|0.9943
1|AtomicNumber|Correlation|idr|16|230|0.98846
1|AtomicNumber|Correlation|idr|16|231|0.99311
1|AtomicNumber|Correlation|idr|16|232|0.98491
1|AtomicNumber|Correlation|idr|16|233|0.99493
1|AtomicNumber|Correlation|idr|16|234|0.99401
1|AtomicNumber|Correlation|idr|16|235|0.99292
1|AtomicNumber|Correlation|idr|16|236|0.99107
1|AtomicNumber|Correlation|idr|16|237|0.99364
1|AtomicNumber|Correlation|idr|16|238|0.99442
1|AtomicNumber|Correlation|idr|16|239|0.98454
1|AtomicNumber|Correlation|idr|16|240|0.99489
1|AtomicNumber|Correlation|idr|16|241|0.99473
1|AtomicNumber|Correlation|idr|16|242|0.99313
1|AtomicNumber|Correlation|idr|16|243|0.98898
1|AtomicNumber|Correlation|idr|16|244|0.99099
1|AtomicNumber|Correlation|idr|16|245|0.98417
1|AtomicNumber|Correlation|idr|16|246|0.99267
1|AtomicNumber|Correlation|idr|16|247|0.9874
1|AtomicNumber|Correlation|idr|16|248|0.99375
1|AtomicNumber|Correlation|idr|16|249|0.99184
1|AtomicNumber|Correlation|idr|16|250|0.99456
1|AtomicNumber|Correlation|idr|16|251|0.98965
1|AtomicNumber|Correlation|idr|16|252|0.99236
1|AtomicNumber|Correlation|idr|16|253|0.99441
1|AtomicNumber|Correlation|idr|16|254|0.9925
1|AtomicNumber|Correlation|idr|16|255|0.99296
1|AtomicNumber|Correlation|idr|16|256|0.99098
1|AtomicNumber|Correlation|idr|16|257|0.99313
1|AtomicNumber|Correlation|idr|16|258|0.99379
1|AtomicNumber|Correlation|idr|16|259|0.99462
1|AtomicNumber|Correlation|idr|16|260|0.99206
1|AtomicNumber|Correlation|idr|16|261|0.99492
1|AtomicNumber|Correlation|idr|16|262|0.99468
1|AtomicNumber|Correlation|idr|16|263|0.99446
1|AtomicNumber|Correlation|idr|16|264|0.99228
1|AtomicNumber|Correlation|idr|16|265|0.99139
1|AtomicNumber|Correlation|idr|16|266|0.99034
1|AtomicNumber|Correlation|idr|16|267|0.98703
1|AtomicNumber|Correlation|idr|16|268|0.99298
1|AtomicNumber|Correlation|idr|16|269|0.98955
1|AtomicNumber|Correlation|idr|16|270|0.99379
1|AtomicNumber|Correlation|idr|16|271|0.99172
1|AtomicNumber|Correlation|idr|16|272|0.99478
1|AtomicNumber|Correlation|idr|16|273|0.99192
1|AtomicNumber|Correlation|idr|16|274|0.99148
1|AtomicNumber|Correlation|idr|16|275|0.98458
1|AtomicNumber|Correlation|idr|16|276|0.98638
1|AtomicNumber|Correlation|idr|16|277|0.99076
1|AtomicNumber|Correlation|idr|16|278|0.99436
1|AtomicNumber|Correlation|idr|16|279|0.99475
1|AtomicNumber|Correlation|idr|16|280|0.98859
1|AtomicNumber|Correlation|idr|16|281|0.9915
1|AtomicNumber|Correlation|idr|16|282|0.99357
1|AtomicNumber|Correlation|idr|16|283|0.99464
1|AtomicNumber|Correlation|idr|16|284|0.98963
1|AtomicNumber|Correlation|idr|16|285|0.99327
1|AtomicNumber|Correlation|idr|16|286|0.9924
1|AtomicNumber|Correlation|idr|16|287|0.98835
1|AtomicNumber|Correlation|idr|16|288|0.99415
1|AtomicNumber|Correlation|idr|16|289|0.9893
1|AtomicNumber|Correlation|idr|16|290|0.98426
1|AtomicNumber|Correlation|idr|16|291|0.99361
1|AtomicNumber|Correlation|idr|16|292|0.99468
1|AtomicNumber|Correlation|idr|16|293|0.99205
1|AtomicNumber|Correlation|idr|16|294|0.99429
1|AtomicNumber|Correlation|idr|16|295|0.99189
1|AtomicNumber|Correlation|idr|16|296|0.99001
1|AtomicNumber|Correlation|idr|16|297|0.99238
1|AtomicNumber|Correlation|idr|16|298|0.99411
1|AtomicNumber|Correlation|idr|16|299|0.98948
1|AtomicNumber|Correlation|idr|16|300|0.99256
1|AtomicNumber|Correlation|idr|16|301|0.99469
1|AtomicNumber|Correlation|idr|16|302|0.99185
1|AtomicNumber|Correlation|idr|16|303|0.98887
1|AtomicNumber|Correlation|idr|16|304|0.99509
1|AtomicNumber|Correlation|idr|16|305|0.99433
1|AtomicNumber|Correlation|idr|16|306|0.99412
1|AtomicNumber|Correlation|idr|16|307|0.9912
1|AtomicNumber|Correlation|idr|16|308|0.99381
1|AtomicNumber|Correlation|idr|16|309|0.9923
1|AtomicNumber|Correlation|idr|16|310|0.99335
1|AtomicNumber|Correlation|idr|16|311|0.99333
1|AtomicNumber|Correlation|idr|16|312|0.99163
1|AtomicNumber|Correlation|idr|16|313|0.99246
1|AtomicNumber|Correlation|idr|16|314|0.98967
1|AtomicNumber|Correlation|idr|16|315|0.9926
1|AtomicNumber|Correlation|idr|16|316|0.99442
1|AtomicNumber|Correlation|idr|16|317|0.99472
1|AtomicNumber|Correlation|idr|16|318|0.99222
1|AtomicNumber|Correlation|idr|16|319|0.99066
1|AtomicNumber|Correlation|idr|16|320|0.99395
1|AtomicNumber|Correlation|idr|16|321|0.99421
1|AtomicNumber|Correlation|idr|16|322|0.99174
1|AtomicNumber|Correlation|idr|16|323|0.99451
1|AtomicNumber|Correlation|idr|16|324|0.99479
1|AtomicNumber|Correlation|idr|16|325|0.99328
1|AtomicNumber|Correlation|idr|16|326|0.99128
1|AtomicNumber|Correlation|idr|16|327|0.99248
1|AtomicNumber|Correlation|idr|16|328|0.98832
1|AtomicNumber|Correlation|idr|16|329|0.99246
1|AtomicNumber|Correlation|idr|16|330|0.98867
1|AtomicNumber|Correlation|idr|16|331|0.99315
1|AtomicNumber|Correlation|idr|16|332|0.99476
1|AtomicNumber|Correlation|idr|16|333|0.99114
1|AtomicNumber|Correlation|idr|16|334|0.98748
1|AtomicNumber|Correlation|idr|16|335|0.99057
1|AtomicNumber|Correlation|idr|16|336|0.99421
1|AtomicNumber|Correlation|idr|16|337|0.98435
1|AtomicNumber|Correlation|idr|16|338|0.99481
1|AtomicNumber|Correlation|idr|16|339|0.99149
1|AtomicNumber|Correlation|idr|16|340|0.98947
1|AtomicNumber|Correlation|idr|16|341|0.9945
1|AtomicNumber|Correlation|idr|16|342|0.99089
1|AtomicNumber|Correlation|idr|16|343|0.98433
1|AtomicNumber|Correlation|idr|16|344|0.99144
1|AtomicNumber|Correlation|idr|16|345|0.99078
1|AtomicNumber|Correlation|idr|16|346|0.99365
1|AtomicNumber|Correlation|idr|16|347|0.99378
1|AtomicNumber|Correlation|idr|16|348|0.9868
1|AtomicNumber|Correlation|idr|16|349|0.99004
1|AtomicNumber|Correlation|idr|16|350|0.99481
1|AtomicNumber|Correlation|idr|16|351|0.99336
1|AtomicNumber|Correlation|idr|16|352|0.99247
1|AtomicNumber|Correlation|idr|16|353|0.99361
1|AtomicNumber|Correlation|idr|16|354|0.98393
1|AtomicNumber|Correlation|idr|16|355|0.99278
1|AtomicNumber|Correlation|idr|16|356|0.99283
1|AtomicNumber|Correlation|idr|16|357|0.99493
1|AtomicNumber|Correlation|idr|16|358|0.99094
1|AtomicNumber|Correlation|idr|16|359|0.99384
1|AtomicNumber|Correlation|idr|16|360|0.99482
1|AtomicNumber|Correlation|idr|16|361|0.99096
1|AtomicNumber|Correlation|idr|16|362|0.99287
1|AtomicNumber|Correlation|idr|16|363|0.98862
1|AtomicNumber|Correlation|idr|16|364|0.99307
1|AtomicNumber|Correlation|idr|16|365|0.99437
1|AtomicNumber|Correlation|idr|16|366|0.98572
1|AtomicNumber|Correlation|idr|16|367|0.98855
1|AtomicNumber|Correlation|idr|16|368|0.9918
1|AtomicNumber|Correlation|idr|16|369|0.9937
1|AtomicNumber|Correlation|idr|16|370|0.99196
1|AtomicNumber|Correlation|idr|16|371|0.99489
1|AtomicNumber|Correlation|idr|16|372|0.993
1|AtomicNumber|Correlation|idr|16|373|0.99403
1|AtomicNumber|Correlation|idr|16|374|0.99394
1|AtomicNumber|Correlation|idr|16|375|0.98996
1|AtomicNumber|Correlation|idr|16|376|0.99347
1|AtomicNumber|Correlation|idr|16|377|0.99432
1|AtomicNumber|Correlation|idr|16|378|0.99224
1|AtomicNumber|Correlation|idr|16|379|0.98973
1|AtomicNumber|Correlation|idr|16|380|0.99355
1|AtomicNumber|Correlation|idr|16|381|0.99248
1|AtomicNumber|Correlation|idr|16|382|0.99355
1|AtomicNumber|Correlation|idr|16|383|0.98974
1|AtomicNumber|Correlation|idr|16|384|0.98515
