# Supplementary material for: On DNA numerical representations for genomic similarity computation
Source: PLoS One. 2017 Mar 21;12(3):e0173288. doi: 10.1371/journal.pone.0173288 (PMC5360225; doi:10.1371/journal.pone.0173288)
Supplement: S3 File — The datasets employed in this work. (ZIP) [file pone.0173288.s003.zip › datasets/syntheticalExperimentalScores/sequenceBase_1_transformation_AtomicNumber_metric_Correlation_type_ids_percentage_2.txt]

1|AtomicNumber|Correlation|idr|2|1|0.99464
1|AtomicNumber|Correlation|idr|2|2|0.99562
1|AtomicNumber|Correlation|idr|2|3|0.99467
1|AtomicNumber|Correlation|idr|2|4|0.9962
1|AtomicNumber|Correlation|idr|2|5|0.99421
1|AtomicNumber|Correlation|idr|2|6|0.99498
1|AtomicNumber|Correlation|idr|2|7|0.99472
1|AtomicNumber|Correlation|idr|2|8|0.99641
1|AtomicNumber|Correlation|idr|2|9|0.99444
1|AtomicNumber|Correlation|idr|2|10|0.99515
1|AtomicNumber|Correlation|idr|2|11|0.99432
1|AtomicNumber|Correlation|idr|2|12|0.99593
1|AtomicNumber|Correlation|idr|2|13|0.99283
1|AtomicNumber|Correlation|idr|2|14|0.99492
1|AtomicNumber|Correlation|idr|2|15|0.99635
1|AtomicNumber|Correlation|idr|2|16|0.99514
1|AtomicNumber|Correlation|idr|2|17|0.99582
1|AtomicNumber|Correlation|idr|2|18|0.99588
1|AtomicNumber|Correlation|idr|2|19|0.99652
1|AtomicNumber|Correlation|idr|2|20|0.99616
1|AtomicNumber|Correlation|idr|2|21|0.99548
1|AtomicNumber|Correlation|idr|2|22|0.99425
1|AtomicNumber|Correlation|idr|2|23|0.9951
1|AtomicNumber|Correlation|idr|2|24|0.99587
1|AtomicNumber|Correlation|idr|2|25|0.99551
1|AtomicNumber|Correlation|idr|2|26|0.99498
1|AtomicNumber|Correlation|idr|2|27|0.99426
1|AtomicNumber|Correlation|idr|2|28|0.99241
1|AtomicNumber|Correlation|idr|2|29|0.99535
1|AtomicNumber|Correlation|idr|2|30|0.9955
1|AtomicNumber|Correlation|idr|2|31|0.99437
1|AtomicNumber|Correlation|idr|2|32|0.99445
1|AtomicNumber|Correlation|idr|2|33|0.99597
1|AtomicNumber|Correlation|idr|2|34|0.99577
1|AtomicNumber|Correlation|idr|2|35|0.9963
1|AtomicNumber|Correlation|idr|2|36|0.99305
1|AtomicNumber|Correlation|idr|2|37|0.99365
1|AtomicNumber|Correlation|idr|2|38|0.99571
1|AtomicNumber|Correlation|idr|2|39|0.99604
1|AtomicNumber|Correlation|idr|2|40|0.99516
1|AtomicNumber|Correlation|idr|2|41|0.99183
1|AtomicNumber|Correlation|idr|2|42|0.99347
1|AtomicNumber|Correlation|idr|2|43|0.99633
1|AtomicNumber|Correlation|idr|2|44|0.99278
1|AtomicNumber|Correlation|idr|2|45|0.99585
1|AtomicNumber|Correlation|idr|2|46|0.99534
1|AtomicNumber|Correlation|idr|2|47|0.99576
1|AtomicNumber|Correlation|idr|2|48|0.99415
1|AtomicNumber|Correlation|idr|2|49|0.99571
1|AtomicNumber|Correlation|idr|2|50|0.99613
1|AtomicNumber|Correlation|idr|2|51|0.99355
1|AtomicNumber|Correlation|idr|2|52|0.99503
1|AtomicNumber|Correlation|idr|2|53|0.99213
1|AtomicNumber|Correlation|idr|2|54|0.9969
1|AtomicNumber|Correlation|idr|2|55|0.99348
1|AtomicNumber|Correlation|idr|2|56|0.99516
1|AtomicNumber|Correlation|idr|2|57|0.99579
1|AtomicNumber|Correlation|idr|2|58|0.99498
1|AtomicNumber|Correlation|idr|2|59|0.99636
1|AtomicNumber|Correlation|idr|2|60|0.9965
1|AtomicNumber|Correlation|idr|2|61|0.99351
1|AtomicNumber|Correlation|idr|2|62|0.99204
1|AtomicNumber|Correlation|idr|2|63|0.99605
1|AtomicNumber|Correlation|idr|2|64|0.99553
1|AtomicNumber|Correlation|idr|2|65|0.99282
1|AtomicNumber|Correlation|idr|2|66|0.99591
1|AtomicNumber|Correlation|idr|2|67|0.99419
1|AtomicNumber|Correlation|idr|2|68|0.99565
1|AtomicNumber|Correlation|idr|2|69|0.99345
1|AtomicNumber|Correlation|idr|2|70|0.99562
1|AtomicNumber|Correlation|idr|2|71|0.99461
1|AtomicNumber|Correlation|idr|2|72|0.99518
1|AtomicNumber|Correlation|idr|2|73|0.99517
1|AtomicNumber|Correlation|idr|2|74|0.99512
1|AtomicNumber|Correlation|idr|2|75|0.99563
1|AtomicNumber|Correlation|idr|2|76|0.99565
1|AtomicNumber|Correlation|idr|2|77|0.99645
1|AtomicNumber|Correlation|idr|2|78|0.99465
1|AtomicNumber|Correlation|idr|2|79|0.99374
1|AtomicNumber|Correlation|idr|2|80|0.99472
1|AtomicNumber|Correlation|idr|2|81|0.99559
1|AtomicNumber|Correlation|idr|2|82|0.99568
1|AtomicNumber|Correlation|idr|2|83|0.99669
1|AtomicNumber|Correlation|idr|2|84|0.99587
1|AtomicNumber|Correlation|idr|2|85|0.99392
1|AtomicNumber|Correlation|idr|2|86|0.99185
1|AtomicNumber|Correlation|idr|2|87|0.99701
1|AtomicNumber|Correlation|idr|2|88|0.99438
1|AtomicNumber|Correlation|idr|2|89|0.99623
1|AtomicNumber|Correlation|idr|2|90|0.99495
1|AtomicNumber|Correlation|idr|2|91|0.9943
1|AtomicNumber|Correlation|idr|2|92|0.99468
1|AtomicNumber|Correlation|idr|2|93|0.99635
1|AtomicNumber|Correlation|idr|2|94|0.99603
1|AtomicNumber|Correlation|idr|2|95|0.99482
1|AtomicNumber|Correlation|idr|2|96|0.99408
1|AtomicNumber|Correlation|idr|2|97|0.99582
1|AtomicNumber|Correlation|idr|2|98|0.99405
1|AtomicNumber|Correlation|idr|2|99|0.9944
1|AtomicNumber|Correlation|idr|2|100|0.99555
1|AtomicNumber|Correlation|idr|2|101|0.99522
1|AtomicNumber|Correlation|idr|2|102|0.99501
1|AtomicNumber|Correlation|idr|2|103|0.99627
1|AtomicNumber|Correlation|idr|2|104|0.99501
1|AtomicNumber|Correlation|idr|2|105|0.99604
1|AtomicNumber|Correlation|idr|2|106|0.99471
1|AtomicNumber|Correlation|idr|2|107|0.99484
1|AtomicNumber|Correlation|idr|2|108|0.9954
1|AtomicNumber|Correlation|idr|2|109|0.99357
1|AtomicNumber|Correlation|idr|2|110|0.99625
1|AtomicNumber|Correlation|idr|2|111|0.99772
1|AtomicNumber|Correlation|idr|2|112|0.99717
1|AtomicNumber|Correlation|idr|2|113|0.99488
1|AtomicNumber|Correlation|idr|2|114|0.99695
1|AtomicNumber|Correlation|idr|2|115|0.99589
1|AtomicNumber|Correlation|idr|2|116|0.99487
1|AtomicNumber|Correlation|idr|2|117|0.99504
1|AtomicNumber|Correlation|idr|2|118|0.99556
1|AtomicNumber|Correlation|idr|2|119|0.99306
1|AtomicNumber|Correlation|idr|2|120|0.9957
1|AtomicNumber|Correlation|idr|2|121|0.99462
1|AtomicNumber|Correlation|idr|2|122|0.99484
1|AtomicNumber|Correlation|idr|2|123|0.99424
1|AtomicNumber|Correlation|idr|2|124|0.99433
1|AtomicNumber|Correlation|idr|2|125|0.99469
1|AtomicNumber|Correlation|idr|2|126|0.99483
1|AtomicNumber|Correlation|idr|2|127|0.99557
1|AtomicNumber|Correlation|idr|2|128|0.99495
1|AtomicNumber|Correlation|idr|2|129|0.99371
1|AtomicNumber|Correlation|idr|2|130|0.99353
1|AtomicNumber|Correlation|idr|2|131|0.99255
1|AtomicNumber|Correlation|idr|2|132|0.9937
1|AtomicNumber|Correlation|idr|2|133|0.99482
1|AtomicNumber|Correlation|idr|2|134|0.997
1|AtomicNumber|Correlation|idr|2|135|0.99359
1|AtomicNumber|Correlation|idr|2|136|0.99656
1|AtomicNumber|Correlation|idr|2|137|0.99461
1|AtomicNumber|Correlation|idr|2|138|0.99451
1|AtomicNumber|Correlation|idr|2|139|0.99436
1|AtomicNumber|Correlation|idr|2|140|0.99618
1|AtomicNumber|Correlation|idr|2|141|0.99493
1|AtomicNumber|Correlation|idr|2|142|0.99524
1|AtomicNumber|Correlation|idr|2|143|0.99463
1|AtomicNumber|Correlation|idr|2|144|0.99511
1|AtomicNumber|Correlation|idr|2|145|0.99548
1|AtomicNumber|Correlation|idr|2|146|0.99596
1|AtomicNumber|Correlation|idr|2|147|0.99386
1|AtomicNumber|Correlation|idr|2|148|0.99589
1|AtomicNumber|Correlation|idr|2|149|0.99436
1|AtomicNumber|Correlation|idr|2|150|0.99539
1|AtomicNumber|Correlation|idr|2|151|0.99446
1|AtomicNumber|Correlation|idr|2|152|0.9961
1|AtomicNumber|Correlation|idr|2|153|0.99443
1|AtomicNumber|Correlation|idr|2|154|0.99278
1|AtomicNumber|Correlation|idr|2|155|0.99667
1|AtomicNumber|Correlation|idr|2|156|0.99524
1|AtomicNumber|Correlation|idr|2|157|0.99784
1|AtomicNumber|Correlation|idr|2|158|0.99439
1|AtomicNumber|Correlation|idr|2|159|0.99441
1|AtomicNumber|Correlation|idr|2|160|0.99623
1|AtomicNumber|Correlation|idr|2|161|0.99495
1|AtomicNumber|Correlation|idr|2|162|0.99513
1|AtomicNumber|Correlation|idr|2|163|0.99509
1|AtomicNumber|Correlation|idr|2|164|0.99462
1|AtomicNumber|Correlation|idr|2|165|0.99462
1|AtomicNumber|Correlation|idr|2|166|0.99227
1|AtomicNumber|Correlation|idr|2|167|0.99412
1|AtomicNumber|Correlation|idr|2|168|0.99536
1|AtomicNumber|Correlation|idr|2|169|0.99391
1|AtomicNumber|Correlation|idr|2|170|0.99443
1|AtomicNumber|Correlation|idr|2|171|0.99552
1|AtomicNumber|Correlation|idr|2|172|0.9951
1|AtomicNumber|Correlation|idr|2|173|0.9937
1|AtomicNumber|Correlation|idr|2|174|0.99573
1|AtomicNumber|Correlation|idr|2|175|0.99544
1|AtomicNumber|Correlation|idr|2|176|0.99499
1|AtomicNumber|Correlation|idr|2|177|0.99317
1|AtomicNumber|Correlation|idr|2|178|0.99477
1|AtomicNumber|Correlation|idr|2|179|0.9939
1|AtomicNumber|Correlation|idr|2|180|0.99607
1|AtomicNumber|Correlation|idr|2|181|0.99287
1|AtomicNumber|Correlation|idr|2|182|0.99605
1|AtomicNumber|Correlation|idr|2|183|0.99525
1|AtomicNumber|Correlation|idr|2|184|0.99501
1|AtomicNumber|Correlation|idr|2|185|0.99469
1|AtomicNumber|Correlation|idr|2|186|0.99649
1|AtomicNumber|Correlation|idr|2|187|0.99322
1|AtomicNumber|Correlation|idr|2|188|0.99623
1|AtomicNumber|Correlation|idr|2|189|0.99603
1|AtomicNumber|Correlation|idr|2|190|0.99198
1|AtomicNumber|Correlation|idr|2|191|0.9934
1|AtomicNumber|Correlation|idr|2|192|0.99648
1|AtomicNumber|Correlation|idr|2|193|0.99578
1|AtomicNumber|Correlation|idr|2|194|0.99516
1|AtomicNumber|Correlation|idr|2|195|0.99329
1|AtomicNumber|Correlation|idr|2|196|0.99529
1|AtomicNumber|Correlation|idr|2|197|0.99452
1|AtomicNumber|Correlation|idr|2|198|0.99548
1|AtomicNumber|Correlation|idr|2|199|0.99639
1|AtomicNumber|Correlation|idr|2|200|0.99683
1|AtomicNumber|Correlation|idr|2|201|0.99566
1|AtomicNumber|Correlation|idr|2|202|0.99587
1|AtomicNumber|Correlation|idr|2|203|0.9964
1|AtomicNumber|Correlation|idr|2|204|0.99467
1|AtomicNumber|Correlation|idr|2|205|0.99374
1|AtomicNumber|Correlation|idr|2|206|0.99438
1|AtomicNumber|Correlation|idr|2|207|0.99548
1|AtomicNumber|Correlation|idr|2|208|0.99513
1|AtomicNumber|Correlation|idr|2|209|0.99519
1|AtomicNumber|Correlation|idr|2|210|0.99534
1|AtomicNumber|Correlation|idr|2|211|0.99611
1|AtomicNumber|Correlation|idr|2|212|0.9955
1|AtomicNumber|Correlation|idr|2|213|0.99525
1|AtomicNumber|Correlation|idr|2|214|0.99501
1|AtomicNumber|Correlation|idr|2|215|0.99329
1|AtomicNumber|Correlation|idr|2|216|0.99547
1|AtomicNumber|Correlation|idr|2|217|0.99641
1|AtomicNumber|Correlation|idr|2|218|0.99406
1|AtomicNumber|Correlation|idr|2|219|0.99495
1|AtomicNumber|Correlation|idr|2|220|0.99708
1|AtomicNumber|Correlation|idr|2|221|0.99563
1|AtomicNumber|Correlation|idr|2|222|0.99364
1|AtomicNumber|Correlation|idr|2|223|0.99243
1|AtomicNumber|Correlation|idr|2|224|0.9972
1|AtomicNumber|Correlation|idr|2|225|0.9935
1|AtomicNumber|Correlation|idr|2|226|0.99539
1|AtomicNumber|Correlation|idr|2|227|0.99512
1|AtomicNumber|Correlation|idr|2|228|0.99467
1|AtomicNumber|Correlation|idr|2|229|0.9949
1|AtomicNumber|Correlation|idr|2|230|0.99483
1|AtomicNumber|Correlation|idr|2|231|0.99275
1|AtomicNumber|Correlation|idr|2|232|0.99556
1|AtomicNumber|Correlation|idr|2|233|0.99591
1|AtomicNumber|Correlation|idr|2|234|0.99339
1|AtomicNumber|Correlation|idr|2|235|0.99503
1|AtomicNumber|Correlation|idr|2|236|0.9944
1|AtomicNumber|Correlation|idr|2|237|0.99465
1|AtomicNumber|Correlation|idr|2|238|0.99609
1|AtomicNumber|Correlation|idr|2|239|0.99531
1|AtomicNumber|Correlation|idr|2|240|0.99642
1|AtomicNumber|Correlation|idr|2|241|0.99552
1|AtomicNumber|Correlation|idr|2|242|0.99429
1|AtomicNumber|Correlation|idr|2|243|0.99496
1|AtomicNumber|Correlation|idr|2|244|0.99282
1|AtomicNumber|Correlation|idr|2|245|0.99492
1|AtomicNumber|Correlation|idr|2|246|0.99538
1|AtomicNumber|Correlation|idr|2|247|0.99312
1|AtomicNumber|Correlation|idr|2|248|0.99455
1|AtomicNumber|Correlation|idr|2|249|0.99515
1|AtomicNumber|Correlation|idr|2|250|0.99644
1|AtomicNumber|Correlation|idr|2|251|0.99519
1|AtomicNumber|Correlation|idr|2|252|0.99598
1|AtomicNumber|Correlation|idr|2|253|0.99784
1|AtomicNumber|Correlation|idr|2|254|0.99649
1|AtomicNumber|Correlation|idr|2|255|0.9948
1|AtomicNumber|Correlation|idr|2|256|0.99556
1|AtomicNumber|Correlation|idr|2|257|0.99655
1|AtomicNumber|Correlation|idr|2|258|0.99606
1|AtomicNumber|Correlation|idr|2|259|0.99336
1|AtomicNumber|Correlation|idr|2|260|0.9946
1|AtomicNumber|Correlation|idr|2|261|0.99386
1|AtomicNumber|Correlation|idr|2|262|0.99296
1|AtomicNumber|Correlation|idr|2|263|0.99621
1|AtomicNumber|Correlation|idr|2|264|0.99295
1|AtomicNumber|Correlation|idr|2|265|0.99506
1|AtomicNumber|Correlation|idr|2|266|0.99671
1|AtomicNumber|Correlation|idr|2|267|0.99555
1|AtomicNumber|Correlation|idr|2|268|0.99251
1|AtomicNumber|Correlation|idr|2|269|0.99626
1|AtomicNumber|Correlation|idr|2|270|0.99628
1|AtomicNumber|Correlation|idr|2|271|0.99524
1|AtomicNumber|Correlation|idr|2|272|0.99383
1|AtomicNumber|Correlation|idr|2|273|0.99581
1|AtomicNumber|Correlation|idr|2|274|0.99554
1|AtomicNumber|Correlation|idr|2|275|0.99553
1|AtomicNumber|Correlation|idr|2|276|0.99531
1|AtomicNumber|Correlation|idr|2|277|0.99634
1|AtomicNumber|Correlation|idr|2|278|0.99573
1|AtomicNumber|Correlation|idr|2|279|0.99468
1|AtomicNumber|Correlation|idr|2|280|0.99596
1|AtomicNumber|Correlation|idr|2|281|0.99493
1|AtomicNumber|Correlation|idr|2|282|0.99536
1|AtomicNumber|Correlation|idr|2|283|0.99266
1|AtomicNumber|Correlation|idr|2|284|0.99572
1|AtomicNumber|Correlation|idr|2|285|0.99405
1|AtomicNumber|Correlation|idr|2|286|0.99397
1|AtomicNumber|Correlation|idr|2|287|0.99529
1|AtomicNumber|Correlation|idr|2|288|0.99504
1|AtomicNumber|Correlation|idr|2|289|0.9953
1|AtomicNumber|Correlation|idr|2|290|0.99314
1|AtomicNumber|Correlation|idr|2|291|0.99415
1|AtomicNumber|Correlation|idr|2|292|0.99686
1|AtomicNumber|Correlation|idr|2|293|0.99421
1|AtomicNumber|Correlation|idr|2|294|0.99367
1|AtomicNumber|Correlation|idr|2|295|0.99442
1|AtomicNumber|Correlation|idr|2|296|0.9955
1|AtomicNumber|Correlation|idr|2|297|0.99281
1|AtomicNumber|Correlation|idr|2|298|0.99262
1|AtomicNumber|Correlation|idr|2|299|0.99459
1|AtomicNumber|Correlation|idr|2|300|0.99512
1|AtomicNumber|Correlation|idr|2|301|0.9966
1|AtomicNumber|Correlation|idr|2|302|0.99529
1|AtomicNumber|Correlation|idr|2|303|0.99524
1|AtomicNumber|Correlation|idr|2|304|0.99442
1|AtomicNumber|Correlation|idr|2|305|0.99315
1|AtomicNumber|Correlation|idr|2|306|0.99532
1|AtomicNumber|Correlation|idr|2|307|0.99681
1|AtomicNumber|Correlation|idr|2|308|0.99543
1|AtomicNumber|Correlation|idr|2|309|0.99457
1|AtomicNumber|Correlation|idr|2|310|0.99626
1|AtomicNumber|Correlation|idr|2|311|0.99375
1|AtomicNumber|Correlation|idr|2|312|0.99545
1|AtomicNumber|Correlation|idr|2|313|0.99414
1|AtomicNumber|Correlation|idr|2|314|0.9961
1|AtomicNumber|Correlation|idr|2|315|0.99665
1|AtomicNumber|Correlation|idr|2|316|0.99654
1|AtomicNumber|Correlation|idr|2|317|0.99364
1|AtomicNumber|Correlation|idr|2|318|0.99544
1|AtomicNumber|Correlation|idr|2|319|0.9937
1|AtomicNumber|Correlation|idr|2|320|0.99602
1|AtomicNumber|Correlation|idr|2|321|0.996
1|AtomicNumber|Correlation|idr|2|322|0.99583
1|AtomicNumber|Correlation|idr|2|323|0.99331
1|AtomicNumber|Correlation|idr|2|324|0.99278
1|AtomicNumber|Correlation|idr|2|325|0.99366
1|AtomicNumber|Correlation|idr|2|326|0.99315
1|AtomicNumber|Correlation|idr|2|327|0.99531
1|AtomicNumber|Correlation|idr|2|328|0.99593
1|AtomicNumber|Correlation|idr|2|329|0.99263
1|AtomicNumber|Correlation|idr|2|330|0.99479
1|AtomicNumber|Correlation|idr|2|331|0.99625
1|AtomicNumber|Correlation|idr|2|332|0.99414
1|AtomicNumber|Correlation|idr|2|333|0.99503
1|AtomicNumber|Correlation|idr|2|334|0.99519
1|AtomicNumber|Correlation|idr|2|335|0.9956
1|AtomicNumber|Correlation|idr|2|336|0.99221
1|AtomicNumber|Correlation|idr|2|337|0.9954
1|AtomicNumber|Correlation|idr|2|338|0.99566
1|AtomicNumber|Correlation|idr|2|339|0.99529
1|AtomicNumber|Correlation|idr|2|340|0.99603
1|AtomicNumber|Correlation|idr|2|341|0.99536
1|AtomicNumber|Correlation|idr|2|342|0.99648
1|AtomicNumber|Correlation|idr|2|343|0.99511
1|AtomicNumber|Correlation|idr|2|344|0.9966
1|AtomicNumber|Correlation|idr|2|345|0.99478
1|AtomicNumber|Correlation|idr|2|346|0.99414
1|AtomicNumber|Correlation|idr|2|347|0.99393
1|AtomicNumber|Correlation|idr|2|348|0.99475
1|AtomicNumber|Correlation|idr|2|349|0.99584
1|AtomicNumber|Correlation|idr|2|350|0.9954
1|AtomicNumber|Correlation|idr|2|351|0.99481
1|AtomicNumber|Correlation|idr|2|352|0.99464
1|AtomicNumber|Correlation|idr|2|353|0.99494
1|AtomicNumber|Correlation|idr|2|354|0.99551
1|AtomicNumber|Correlation|idr|2|355|0.99381
1|AtomicNumber|Correlation|idr|2|356|0.99452
1|AtomicNumber|Correlation|idr|2|357|0.99467
1|AtomicNumber|Correlation|idr|2|358|0.99431
1|AtomicNumber|Correlation|idr|2|359|0.99484
1|AtomicNumber|Correlation|idr|2|360|0.99416
1|AtomicNumber|Correlation|idr|2|361|0.99476
1|AtomicNumber|Correlation|idr|2|362|0.99602
1|AtomicNumber|Correlation|idr|2|363|0.99159
1|AtomicNumber|Correlation|idr|2|364|0.995
1|AtomicNumber|Correlation|idr|2|365|0.99586
1|AtomicNumber|Correlation|idr|2|366|0.99625
1|AtomicNumber|Correlation|idr|2|367|0.99505
1|AtomicNumber|Correlation|idr|2|368|0.99476
1|AtomicNumber|Correlation|idr|2|369|0.99514
1|AtomicNumber|Correlation|idr|2|370|0.99587
1|AtomicNumber|Correlation|idr|2|371|0.99326
1|AtomicNumber|Correlation|idr|2|372|0.99468
1|AtomicNumber|Correlation|idr|2|373|0.99387
1|AtomicNumber|Correlation|idr|2|374|0.99437
1|AtomicNumber|Correlation|idr|2|375|0.99467
1|AtomicNumber|Correlation|idr|2|376|0.99625
1|AtomicNumber|Correlation|idr|2|377|0.99496
1|AtomicNumber|Correlation|idr|2|378|0.99583
1|AtomicNumber|Correlation|idr|2|379|0.99349
1|AtomicNumber|Correlation|idr|2|380|0.99521
1|AtomicNumber|Correlation|idr|2|381|0.99631
1|AtomicNumber|Correlation|idr|2|382|0.99613
1|AtomicNumber|Correlation|idr|2|383|0.99368
1|AtomicNumber|Correlation|idr|2|384|0.9946
