# Supplementary material for: On DNA numerical representations for genomic similarity computation
Source: PLoS One. 2017 Mar 21;12(3):e0173288. doi: 10.1371/journal.pone.0173288 (PMC5360225; doi:10.1371/journal.pone.0173288)
Supplement: S3 File — The datasets employed in this work. (ZIP) [file pone.0173288.s003.zip › datasets/syntheticalExperimentalScores/sequenceBase_1_transformation_AtomicNumber_metric_Correlation_type_ids_percentage_32.txt]

1|AtomicNumber|Correlation|idr|32|1|0.99443
1|AtomicNumber|Correlation|idr|32|2|0.99349
1|AtomicNumber|Correlation|idr|32|3|0.99297
1|AtomicNumber|Correlation|idr|32|4|0.9909
1|AtomicNumber|Correlation|idr|32|5|0.98583
1|AtomicNumber|Correlation|idr|32|6|0.9854
1|AtomicNumber|Correlation|idr|32|7|0.99363
1|AtomicNumber|Correlation|idr|32|8|0.99306
1|AtomicNumber|Correlation|idr|32|9|0.99013
1|AtomicNumber|Correlation|idr|32|10|0.99388
1|AtomicNumber|Correlation|idr|32|11|0.99001
1|AtomicNumber|Correlation|idr|32|12|0.99023
1|AtomicNumber|Correlation|idr|32|13|0.98998
1|AtomicNumber|Correlation|idr|32|14|0.99215
1|AtomicNumber|Correlation|idr|32|15|0.99401
1|AtomicNumber|Correlation|idr|32|16|0.98979
1|AtomicNumber|Correlation|idr|32|17|0.98896
1|AtomicNumber|Correlation|idr|32|18|0.9935
1|AtomicNumber|Correlation|idr|32|19|0.99222
1|AtomicNumber|Correlation|idr|32|20|0.99332
1|AtomicNumber|Correlation|idr|32|21|0.98485
1|AtomicNumber|Correlation|idr|32|22|0.98957
1|AtomicNumber|Correlation|idr|32|23|0.99334
1|AtomicNumber|Correlation|idr|32|24|0.99219
1|AtomicNumber|Correlation|idr|32|25|0.99332
1|AtomicNumber|Correlation|idr|32|26|0.99215
1|AtomicNumber|Correlation|idr|32|27|0.99342
1|AtomicNumber|Correlation|idr|32|28|0.99428
1|AtomicNumber|Correlation|idr|32|29|0.99238
1|AtomicNumber|Correlation|idr|32|30|0.98708
1|AtomicNumber|Correlation|idr|32|31|0.99261
1|AtomicNumber|Correlation|idr|32|32|0.98896
1|AtomicNumber|Correlation|idr|32|33|0.99239
1|AtomicNumber|Correlation|idr|32|34|0.99115
1|AtomicNumber|Correlation|idr|32|35|0.9913
1|AtomicNumber|Correlation|idr|32|36|0.99175
1|AtomicNumber|Correlation|idr|32|37|0.98903
1|AtomicNumber|Correlation|idr|32|38|0.99404
1|AtomicNumber|Correlation|idr|32|39|0.99288
1|AtomicNumber|Correlation|idr|32|40|0.99063
1|AtomicNumber|Correlation|idr|32|41|0.9926
1|AtomicNumber|Correlation|idr|32|42|0.99387
1|AtomicNumber|Correlation|idr|32|43|0.99103
1|AtomicNumber|Correlation|idr|32|44|0.99109
1|AtomicNumber|Correlation|idr|32|45|0.98747
1|AtomicNumber|Correlation|idr|32|46|0.99389
1|AtomicNumber|Correlation|idr|32|47|0.99307
1|AtomicNumber|Correlation|idr|32|48|0.99283
1|AtomicNumber|Correlation|idr|32|49|0.98667
1|AtomicNumber|Correlation|idr|32|50|0.98706
1|AtomicNumber|Correlation|idr|32|51|0.98963
1|AtomicNumber|Correlation|idr|32|52|0.99375
1|AtomicNumber|Correlation|idr|32|53|0.99159
1|AtomicNumber|Correlation|idr|32|54|0.99125
1|AtomicNumber|Correlation|idr|32|55|0.99253
1|AtomicNumber|Correlation|idr|32|56|0.99459
1|AtomicNumber|Correlation|idr|32|57|0.99072
1|AtomicNumber|Correlation|idr|32|58|0.9943
1|AtomicNumber|Correlation|idr|32|59|0.98677
1|AtomicNumber|Correlation|idr|32|60|0.99101
1|AtomicNumber|Correlation|idr|32|61|0.98976
1|AtomicNumber|Correlation|idr|32|62|0.9914
1|AtomicNumber|Correlation|idr|32|63|0.99389
1|AtomicNumber|Correlation|idr|32|64|0.98942
1|AtomicNumber|Correlation|idr|32|65|0.98365
1|AtomicNumber|Correlation|idr|32|66|0.98521
1|AtomicNumber|Correlation|idr|32|67|0.99161
1|AtomicNumber|Correlation|idr|32|68|0.99319
1|AtomicNumber|Correlation|idr|32|69|0.99125
1|AtomicNumber|Correlation|idr|32|70|0.98739
1|AtomicNumber|Correlation|idr|32|71|0.99072
1|AtomicNumber|Correlation|idr|32|72|0.98778
1|AtomicNumber|Correlation|idr|32|73|0.98796
1|AtomicNumber|Correlation|idr|32|74|0.99049
1|AtomicNumber|Correlation|idr|32|75|0.9942
1|AtomicNumber|Correlation|idr|32|76|0.9895
1|AtomicNumber|Correlation|idr|32|77|0.99027
1|AtomicNumber|Correlation|idr|32|78|0.99121
1|AtomicNumber|Correlation|idr|32|79|0.99085
1|AtomicNumber|Correlation|idr|32|80|0.99064
1|AtomicNumber|Correlation|idr|32|81|0.9909
1|AtomicNumber|Correlation|idr|32|82|0.99391
1|AtomicNumber|Correlation|idr|32|83|0.98862
1|AtomicNumber|Correlation|idr|32|84|0.99412
1|AtomicNumber|Correlation|idr|32|85|0.99154
1|AtomicNumber|Correlation|idr|32|86|0.99427
1|AtomicNumber|Correlation|idr|32|87|0.9902
1|AtomicNumber|Correlation|idr|32|88|0.99329
1|AtomicNumber|Correlation|idr|32|89|0.98665
1|AtomicNumber|Correlation|idr|32|90|0.989
1|AtomicNumber|Correlation|idr|32|91|0.98962
1|AtomicNumber|Correlation|idr|32|92|0.99382
1|AtomicNumber|Correlation|idr|32|93|0.99407
1|AtomicNumber|Correlation|idr|32|94|0.99439
1|AtomicNumber|Correlation|idr|32|95|0.99346
1|AtomicNumber|Correlation|idr|32|96|0.9879
1|AtomicNumber|Correlation|idr|32|97|0.99157
1|AtomicNumber|Correlation|idr|32|98|0.992
1|AtomicNumber|Correlation|idr|32|99|0.99062
1|AtomicNumber|Correlation|idr|32|100|0.9917
1|AtomicNumber|Correlation|idr|32|101|0.98771
1|AtomicNumber|Correlation|idr|32|102|0.98676
1|AtomicNumber|Correlation|idr|32|103|0.98504
1|AtomicNumber|Correlation|idr|32|104|0.9834
1|AtomicNumber|Correlation|idr|32|105|0.99061
1|AtomicNumber|Correlation|idr|32|106|0.98807
1|AtomicNumber|Correlation|idr|32|107|0.98831
1|AtomicNumber|Correlation|idr|32|108|0.98944
1|AtomicNumber|Correlation|idr|32|109|0.98895
1|AtomicNumber|Correlation|idr|32|110|0.98016
1|AtomicNumber|Correlation|idr|32|111|0.98715
1|AtomicNumber|Correlation|idr|32|112|0.99011
1|AtomicNumber|Correlation|idr|32|113|0.99245
1|AtomicNumber|Correlation|idr|32|114|0.99122
1|AtomicNumber|Correlation|idr|32|115|0.99058
1|AtomicNumber|Correlation|idr|32|116|0.98806
1|AtomicNumber|Correlation|idr|32|117|0.99113
1|AtomicNumber|Correlation|idr|32|118|0.99186
1|AtomicNumber|Correlation|idr|32|119|0.99425
1|AtomicNumber|Correlation|idr|32|120|0.99002
1|AtomicNumber|Correlation|idr|32|121|0.98936
1|AtomicNumber|Correlation|idr|32|122|0.99144
1|AtomicNumber|Correlation|idr|32|123|0.99384
1|AtomicNumber|Correlation|idr|32|124|0.98696
1|AtomicNumber|Correlation|idr|32|125|0.98835
1|AtomicNumber|Correlation|idr|32|126|0.99273
1|AtomicNumber|Correlation|idr|32|127|0.99322
1|AtomicNumber|Correlation|idr|32|128|0.99478
1|AtomicNumber|Correlation|idr|32|129|0.99007
1|AtomicNumber|Correlation|idr|32|130|0.99219
1|AtomicNumber|Correlation|idr|32|131|0.98562
1|AtomicNumber|Correlation|idr|32|132|0.9895
1|AtomicNumber|Correlation|idr|32|133|0.99445
1|AtomicNumber|Correlation|idr|32|134|0.99471
1|AtomicNumber|Correlation|idr|32|135|0.99277
1|AtomicNumber|Correlation|idr|32|136|0.99352
1|AtomicNumber|Correlation|idr|32|137|0.99129
1|AtomicNumber|Correlation|idr|32|138|0.98572
1|AtomicNumber|Correlation|idr|32|139|0.98431
1|AtomicNumber|Correlation|idr|32|140|0.99195
1|AtomicNumber|Correlation|idr|32|141|0.99188
1|AtomicNumber|Correlation|idr|32|142|0.99313
1|AtomicNumber|Correlation|idr|32|143|0.99401
1|AtomicNumber|Correlation|idr|32|144|0.98804
1|AtomicNumber|Correlation|idr|32|145|0.98978
1|AtomicNumber|Correlation|idr|32|146|0.98792
1|AtomicNumber|Correlation|idr|32|147|0.99298
1|AtomicNumber|Correlation|idr|32|148|0.98764
1|AtomicNumber|Correlation|idr|32|149|0.99177
1|AtomicNumber|Correlation|idr|32|150|0.98929
1|AtomicNumber|Correlation|idr|32|151|0.99025
1|AtomicNumber|Correlation|idr|32|152|0.99465
1|AtomicNumber|Correlation|idr|32|153|0.98878
1|AtomicNumber|Correlation|idr|32|154|0.99349
1|AtomicNumber|Correlation|idr|32|155|0.99387
1|AtomicNumber|Correlation|idr|32|156|0.99092
1|AtomicNumber|Correlation|idr|32|157|0.99293
1|AtomicNumber|Correlation|idr|32|158|0.99195
1|AtomicNumber|Correlation|idr|32|159|0.99236
1|AtomicNumber|Correlation|idr|32|160|0.99321
1|AtomicNumber|Correlation|idr|32|161|0.99349
1|AtomicNumber|Correlation|idr|32|162|0.99379
1|AtomicNumber|Correlation|idr|32|163|0.99134
1|AtomicNumber|Correlation|idr|32|164|0.98765
1|AtomicNumber|Correlation|idr|32|165|0.99108
1|AtomicNumber|Correlation|idr|32|166|0.99232
1|AtomicNumber|Correlation|idr|32|167|0.9892
1|AtomicNumber|Correlation|idr|32|168|0.98874
1|AtomicNumber|Correlation|idr|32|169|0.98162
1|AtomicNumber|Correlation|idr|32|170|0.99433
1|AtomicNumber|Correlation|idr|32|171|0.98765
1|AtomicNumber|Correlation|idr|32|172|0.98651
1|AtomicNumber|Correlation|idr|32|173|0.99448
1|AtomicNumber|Correlation|idr|32|174|0.98288
1|AtomicNumber|Correlation|idr|32|175|0.9901
1|AtomicNumber|Correlation|idr|32|176|0.99039
1|AtomicNumber|Correlation|idr|32|177|0.99303
1|AtomicNumber|Correlation|idr|32|178|0.99003
1|AtomicNumber|Correlation|idr|32|179|0.99332
1|AtomicNumber|Correlation|idr|32|180|0.99468
1|AtomicNumber|Correlation|idr|32|181|0.9912
1|AtomicNumber|Correlation|idr|32|182|0.99028
1|AtomicNumber|Correlation|idr|32|183|0.98462
1|AtomicNumber|Correlation|idr|32|184|0.99337
1|AtomicNumber|Correlation|idr|32|185|0.98514
1|AtomicNumber|Correlation|idr|32|186|0.991
1|AtomicNumber|Correlation|idr|32|187|0.98473
1|AtomicNumber|Correlation|idr|32|188|0.98378
1|AtomicNumber|Correlation|idr|32|189|0.99052
1|AtomicNumber|Correlation|idr|32|190|0.99427
1|AtomicNumber|Correlation|idr|32|191|0.99159
1|AtomicNumber|Correlation|idr|32|192|0.98261
1|AtomicNumber|Correlation|idr|32|193|0.99363
1|AtomicNumber|Correlation|idr|32|194|0.9864
1|AtomicNumber|Correlation|idr|32|195|0.99362
1|AtomicNumber|Correlation|idr|32|196|0.98816
1|AtomicNumber|Correlation|idr|32|197|0.98925
1|AtomicNumber|Correlation|idr|32|198|0.99004
1|AtomicNumber|Correlation|idr|32|199|0.99115
1|AtomicNumber|Correlation|idr|32|200|0.98694
1|AtomicNumber|Correlation|idr|32|201|0.99164
1|AtomicNumber|Correlation|idr|32|202|0.98496
1|AtomicNumber|Correlation|idr|32|203|0.99094
1|AtomicNumber|Correlation|idr|32|204|0.99019
1|AtomicNumber|Correlation|idr|32|205|0.99296
1|AtomicNumber|Correlation|idr|32|206|0.98467
1|AtomicNumber|Correlation|idr|32|207|0.98928
1|AtomicNumber|Correlation|idr|32|208|0.99001
1|AtomicNumber|Correlation|idr|32|209|0.98686
1|AtomicNumber|Correlation|idr|32|210|0.98843
1|AtomicNumber|Correlation|idr|32|211|0.9842
1|AtomicNumber|Correlation|idr|32|212|0.99195
1|AtomicNumber|Correlation|idr|32|213|0.9903
1|AtomicNumber|Correlation|idr|32|214|0.98984
1|AtomicNumber|Correlation|idr|32|215|0.98811
1|AtomicNumber|Correlation|idr|32|216|0.99274
1|AtomicNumber|Correlation|idr|32|217|0.98695
1|AtomicNumber|Correlation|idr|32|218|0.98437
1|AtomicNumber|Correlation|idr|32|219|0.99189
1|AtomicNumber|Correlation|idr|32|220|0.98833
1|AtomicNumber|Correlation|idr|32|221|0.99082
1|AtomicNumber|Correlation|idr|32|222|0.99194
1|AtomicNumber|Correlation|idr|32|223|0.99428
1|AtomicNumber|Correlation|idr|32|224|0.98713
1|AtomicNumber|Correlation|idr|32|225|0.98956
1|AtomicNumber|Correlation|idr|32|226|0.99388
1|AtomicNumber|Correlation|idr|32|227|0.99342
1|AtomicNumber|Correlation|idr|32|228|0.99208
1|AtomicNumber|Correlation|idr|32|229|0.99409
1|AtomicNumber|Correlation|idr|32|230|0.98697
1|AtomicNumber|Correlation|idr|32|231|0.99419
1|AtomicNumber|Correlation|idr|32|232|0.98404
1|AtomicNumber|Correlation|idr|32|233|0.9867
1|AtomicNumber|Correlation|idr|32|234|0.9928
1|AtomicNumber|Correlation|idr|32|235|0.98963
1|AtomicNumber|Correlation|idr|32|236|0.98832
1|AtomicNumber|Correlation|idr|32|237|0.99349
1|AtomicNumber|Correlation|idr|32|238|0.99062
1|AtomicNumber|Correlation|idr|32|239|0.99035
1|AtomicNumber|Correlation|idr|32|240|0.99397
1|AtomicNumber|Correlation|idr|32|241|0.99263
1|AtomicNumber|Correlation|idr|32|242|0.99331
1|AtomicNumber|Correlation|idr|32|243|0.98382
1|AtomicNumber|Correlation|idr|32|244|0.98424
1|AtomicNumber|Correlation|idr|32|245|0.98367
1|AtomicNumber|Correlation|idr|32|246|0.99278
1|AtomicNumber|Correlation|idr|32|247|0.9874
1|AtomicNumber|Correlation|idr|32|248|0.99391
1|AtomicNumber|Correlation|idr|32|249|0.99437
1|AtomicNumber|Correlation|idr|32|250|0.99391
1|AtomicNumber|Correlation|idr|32|251|0.98683
1|AtomicNumber|Correlation|idr|32|252|0.99145
1|AtomicNumber|Correlation|idr|32|253|0.99442
1|AtomicNumber|Correlation|idr|32|254|0.98597
1|AtomicNumber|Correlation|idr|32|255|0.9927
1|AtomicNumber|Correlation|idr|32|256|0.98616
1|AtomicNumber|Correlation|idr|32|257|0.99261
1|AtomicNumber|Correlation|idr|32|258|0.98881
1|AtomicNumber|Correlation|idr|32|259|0.9917
1|AtomicNumber|Correlation|idr|32|260|0.98477
1|AtomicNumber|Correlation|idr|32|261|0.99181
1|AtomicNumber|Correlation|idr|32|262|0.9913
1|AtomicNumber|Correlation|idr|32|263|0.99005
1|AtomicNumber|Correlation|idr|32|264|0.99368
1|AtomicNumber|Correlation|idr|32|265|0.9923
1|AtomicNumber|Correlation|idr|32|266|0.99242
1|AtomicNumber|Correlation|idr|32|267|0.99293
1|AtomicNumber|Correlation|idr|32|268|0.99125
1|AtomicNumber|Correlation|idr|32|269|0.99328
1|AtomicNumber|Correlation|idr|32|270|0.98494
1|AtomicNumber|Correlation|idr|32|271|0.98663
1|AtomicNumber|Correlation|idr|32|272|0.99012
1|AtomicNumber|Correlation|idr|32|273|0.98637
1|AtomicNumber|Correlation|idr|32|274|0.99133
1|AtomicNumber|Correlation|idr|32|275|0.99249
1|AtomicNumber|Correlation|idr|32|276|0.9904
1|AtomicNumber|Correlation|idr|32|277|0.99453
1|AtomicNumber|Correlation|idr|32|278|0.98825
1|AtomicNumber|Correlation|idr|32|279|0.9932
1|AtomicNumber|Correlation|idr|32|280|0.9947
1|AtomicNumber|Correlation|idr|32|281|0.98834
1|AtomicNumber|Correlation|idr|32|282|0.98929
1|AtomicNumber|Correlation|idr|32|283|0.98772
1|AtomicNumber|Correlation|idr|32|284|0.9928
1|AtomicNumber|Correlation|idr|32|285|0.98374
1|AtomicNumber|Correlation|idr|32|286|0.99189
1|AtomicNumber|Correlation|idr|32|287|0.99405
1|AtomicNumber|Correlation|idr|32|288|0.9897
1|AtomicNumber|Correlation|idr|32|289|0.99459
1|AtomicNumber|Correlation|idr|32|290|0.99008
1|AtomicNumber|Correlation|idr|32|291|0.99337
1|AtomicNumber|Correlation|idr|32|292|0.99155
1|AtomicNumber|Correlation|idr|32|293|0.98857
1|AtomicNumber|Correlation|idr|32|294|0.99101
1|AtomicNumber|Correlation|idr|32|295|0.98425
1|AtomicNumber|Correlation|idr|32|296|0.988
1|AtomicNumber|Correlation|idr|32|297|0.98382
1|AtomicNumber|Correlation|idr|32|298|0.9854
1|AtomicNumber|Correlation|idr|32|299|0.99025
1|AtomicNumber|Correlation|idr|32|300|0.98993
1|AtomicNumber|Correlation|idr|32|301|0.98904
1|AtomicNumber|Correlation|idr|32|302|0.98639
1|AtomicNumber|Correlation|idr|32|303|0.9941
1|AtomicNumber|Correlation|idr|32|304|0.98938
1|AtomicNumber|Correlation|idr|32|305|0.98957
1|AtomicNumber|Correlation|idr|32|306|0.99272
1|AtomicNumber|Correlation|idr|32|307|0.98547
1|AtomicNumber|Correlation|idr|32|308|0.99487
1|AtomicNumber|Correlation|idr|32|309|0.99415
1|AtomicNumber|Correlation|idr|32|310|0.9933
1|AtomicNumber|Correlation|idr|32|311|0.99175
1|AtomicNumber|Correlation|idr|32|312|0.99391
1|AtomicNumber|Correlation|idr|32|313|0.98989
1|AtomicNumber|Correlation|idr|32|314|0.98529
1|AtomicNumber|Correlation|idr|32|315|0.99479
1|AtomicNumber|Correlation|idr|32|316|0.99254
1|AtomicNumber|Correlation|idr|32|317|0.9929
1|AtomicNumber|Correlation|idr|32|318|0.99448
1|AtomicNumber|Correlation|idr|32|319|0.99157
1|AtomicNumber|Correlation|idr|32|320|0.98834
1|AtomicNumber|Correlation|idr|32|321|0.98404
1|AtomicNumber|Correlation|idr|32|322|0.99038
1|AtomicNumber|Correlation|idr|32|323|0.99202
1|AtomicNumber|Correlation|idr|32|324|0.9941
1|AtomicNumber|Correlation|idr|32|325|0.99353
1|AtomicNumber|Correlation|idr|32|326|0.9881
1|AtomicNumber|Correlation|idr|32|327|0.98555
1|AtomicNumber|Correlation|idr|32|328|0.98583
1|AtomicNumber|Correlation|idr|32|329|0.99376
1|AtomicNumber|Correlation|idr|32|330|0.99101
1|AtomicNumber|Correlation|idr|32|331|0.99373
1|AtomicNumber|Correlation|idr|32|332|0.99194
1|AtomicNumber|Correlation|idr|32|333|0.99422
1|AtomicNumber|Correlation|idr|32|334|0.99409
1|AtomicNumber|Correlation|idr|32|335|0.99041
1|AtomicNumber|Correlation|idr|32|336|0.9862
1|AtomicNumber|Correlation|idr|32|337|0.99262
1|AtomicNumber|Correlation|idr|32|338|0.98762
1|AtomicNumber|Correlation|idr|32|339|0.99423
1|AtomicNumber|Correlation|idr|32|340|0.99391
1|AtomicNumber|Correlation|idr|32|341|0.99288
1|AtomicNumber|Correlation|idr|32|342|0.99413
1|AtomicNumber|Correlation|idr|32|343|0.98645
1|AtomicNumber|Correlation|idr|32|344|0.9936
1|AtomicNumber|Correlation|idr|32|345|0.99381
1|AtomicNumber|Correlation|idr|32|346|0.99008
1|AtomicNumber|Correlation|idr|32|347|0.98879
1|AtomicNumber|Correlation|idr|32|348|0.99205
1|AtomicNumber|Correlation|idr|32|349|0.99165
1|AtomicNumber|Correlation|idr|32|350|0.99017
1|AtomicNumber|Correlation|idr|32|351|0.99098
1|AtomicNumber|Correlation|idr|32|352|0.99107
1|AtomicNumber|Correlation|idr|32|353|0.99402
1|AtomicNumber|Correlation|idr|32|354|0.99116
1|AtomicNumber|Correlation|idr|32|355|0.99271
1|AtomicNumber|Correlation|idr|32|356|0.99384
1|AtomicNumber|Correlation|idr|32|357|0.98402
1|AtomicNumber|Correlation|idr|32|358|0.98834
1|AtomicNumber|Correlation|idr|32|359|0.99262
1|AtomicNumber|Correlation|idr|32|360|0.99295
1|AtomicNumber|Correlation|idr|32|361|0.99167
1|AtomicNumber|Correlation|idr|32|362|0.99321
1|AtomicNumber|Correlation|idr|32|363|0.98992
1|AtomicNumber|Correlation|idr|32|364|0.99292
1|AtomicNumber|Correlation|idr|32|365|0.99343
1|AtomicNumber|Correlation|idr|32|366|0.99022
1|AtomicNumber|Correlation|idr|32|367|0.99065
1|AtomicNumber|Correlation|idr|32|368|0.99125
1|AtomicNumber|Correlation|idr|32|369|0.99187
1|AtomicNumber|Correlation|idr|32|370|0.98996
1|AtomicNumber|Correlation|idr|32|371|0.99217
1|AtomicNumber|Correlation|idr|32|372|0.9905
1|AtomicNumber|Correlation|idr|32|373|0.99318
1|AtomicNumber|Correlation|idr|32|374|0.99266
1|AtomicNumber|Correlation|idr|32|375|0.98641
1|AtomicNumber|Correlation|idr|32|376|0.99149
1|AtomicNumber|Correlation|idr|32|377|0.9911
1|AtomicNumber|Correlation|idr|32|378|0.98693
1|AtomicNumber|Correlation|idr|32|379|0.98574
1|AtomicNumber|Correlation|idr|32|380|0.9856
1|AtomicNumber|Correlation|idr|32|381|0.99278
1|AtomicNumber|Correlation|idr|32|382|0.99356
1|AtomicNumber|Correlation|idr|32|383|0.99251
1|AtomicNumber|Correlation|idr|32|384|0.99222
1|AtomicNumber|Correlation|idr|32|385|0.98924
1|AtomicNumber|Correlation|idr|32|386|0.98442
1|AtomicNumber|Correlation|idr|32|387|0.99204
1|AtomicNumber|Correlation|idr|32|388|0.98378
1|AtomicNumber|Correlation|idr|32|389|0.98908
1|AtomicNumber|Correlation|idr|32|390|0.98964
1|AtomicNumber|Correlation|idr|32|391|0.98681
1|AtomicNumber|Correlation|idr|32|392|0.98966
1|AtomicNumber|Correlation|idr|32|393|0.99322
1|AtomicNumber|Correlation|idr|32|394|0.99369
1|AtomicNumber|Correlation|idr|32|395|0.9934
1|AtomicNumber|Correlation|idr|32|396|0.99453
1|AtomicNumber|Correlation|idr|32|397|0.99072
1|AtomicNumber|Correlation|idr|32|398|0.98493
1|AtomicNumber|Correlation|idr|32|399|0.9913
1|AtomicNumber|Correlation|idr|32|400|0.99352
