# Supplementary material for: On DNA numerical representations for genomic similarity computation
Source: PLoS One. 2017 Mar 21;12(3):e0173288. doi: 10.1371/journal.pone.0173288 (PMC5360225; doi:10.1371/journal.pone.0173288)
Supplement: S3 File — The datasets employed in this work. (ZIP) [file pone.0173288.s003.zip › datasets/syntheticalExperimentalScores/sequenceBase_1_transformation_AtomicNumber_metric_Correlation_type_ids_percentage_8.txt]

1|AtomicNumber|Correlation|idr|8|1|0.9959
1|AtomicNumber|Correlation|idr|8|2|0.99414
1|AtomicNumber|Correlation|idr|8|3|0.99412
1|AtomicNumber|Correlation|idr|8|4|0.99553
1|AtomicNumber|Correlation|idr|8|5|0.99237
1|AtomicNumber|Correlation|idr|8|6|0.99526
1|AtomicNumber|Correlation|idr|8|7|0.99531
1|AtomicNumber|Correlation|idr|8|8|0.99462
1|AtomicNumber|Correlation|idr|8|9|0.99589
1|AtomicNumber|Correlation|idr|8|10|0.99429
1|AtomicNumber|Correlation|idr|8|11|0.99199
1|AtomicNumber|Correlation|idr|8|12|0.99522
1|AtomicNumber|Correlation|idr|8|13|0.99362
1|AtomicNumber|Correlation|idr|8|14|0.99271
1|AtomicNumber|Correlation|idr|8|15|0.99083
1|AtomicNumber|Correlation|idr|8|16|0.99341
1|AtomicNumber|Correlation|idr|8|17|0.99339
1|AtomicNumber|Correlation|idr|8|18|0.99407
1|AtomicNumber|Correlation|idr|8|19|0.99149
1|AtomicNumber|Correlation|idr|8|20|0.99432
1|AtomicNumber|Correlation|idr|8|21|0.99194
1|AtomicNumber|Correlation|idr|8|22|0.99221
1|AtomicNumber|Correlation|idr|8|23|0.9867
1|AtomicNumber|Correlation|idr|8|24|0.99446
1|AtomicNumber|Correlation|idr|8|25|0.99238
1|AtomicNumber|Correlation|idr|8|26|0.99066
1|AtomicNumber|Correlation|idr|8|27|0.99398
1|AtomicNumber|Correlation|idr|8|28|0.99546
1|AtomicNumber|Correlation|idr|8|29|0.99454
1|AtomicNumber|Correlation|idr|8|30|0.98958
1|AtomicNumber|Correlation|idr|8|31|0.99323
1|AtomicNumber|Correlation|idr|8|32|0.98999
1|AtomicNumber|Correlation|idr|8|33|0.99027
1|AtomicNumber|Correlation|idr|8|34|0.99498
1|AtomicNumber|Correlation|idr|8|35|0.99265
1|AtomicNumber|Correlation|idr|8|36|0.99387
1|AtomicNumber|Correlation|idr|8|37|0.99479
1|AtomicNumber|Correlation|idr|8|38|0.99458
1|AtomicNumber|Correlation|idr|8|39|0.99331
1|AtomicNumber|Correlation|idr|8|40|0.99525
1|AtomicNumber|Correlation|idr|8|41|0.99179
1|AtomicNumber|Correlation|idr|8|42|0.98842
1|AtomicNumber|Correlation|idr|8|43|0.99461
1|AtomicNumber|Correlation|idr|8|44|0.9927
1|AtomicNumber|Correlation|idr|8|45|0.99441
1|AtomicNumber|Correlation|idr|8|46|0.99365
1|AtomicNumber|Correlation|idr|8|47|0.99218
1|AtomicNumber|Correlation|idr|8|48|0.99461
1|AtomicNumber|Correlation|idr|8|49|0.9951
1|AtomicNumber|Correlation|idr|8|50|0.99456
1|AtomicNumber|Correlation|idr|8|51|0.99548
1|AtomicNumber|Correlation|idr|8|52|0.99204
1|AtomicNumber|Correlation|idr|8|53|0.98927
1|AtomicNumber|Correlation|idr|8|54|0.99345
1|AtomicNumber|Correlation|idr|8|55|0.99439
1|AtomicNumber|Correlation|idr|8|56|0.9938
1|AtomicNumber|Correlation|idr|8|57|0.99291
1|AtomicNumber|Correlation|idr|8|58|0.99029
1|AtomicNumber|Correlation|idr|8|59|0.99256
1|AtomicNumber|Correlation|idr|8|60|0.99018
1|AtomicNumber|Correlation|idr|8|61|0.99129
1|AtomicNumber|Correlation|idr|8|62|0.99199
1|AtomicNumber|Correlation|idr|8|63|0.99364
1|AtomicNumber|Correlation|idr|8|64|0.99349
1|AtomicNumber|Correlation|idr|8|65|0.99444
1|AtomicNumber|Correlation|idr|8|66|0.99343
1|AtomicNumber|Correlation|idr|8|67|0.98814
1|AtomicNumber|Correlation|idr|8|68|0.99229
1|AtomicNumber|Correlation|idr|8|69|0.99325
1|AtomicNumber|Correlation|idr|8|70|0.99582
1|AtomicNumber|Correlation|idr|8|71|0.99442
1|AtomicNumber|Correlation|idr|8|72|0.99129
1|AtomicNumber|Correlation|idr|8|73|0.99214
1|AtomicNumber|Correlation|idr|8|74|0.99188
1|AtomicNumber|Correlation|idr|8|75|0.99361
1|AtomicNumber|Correlation|idr|8|76|0.99539
1|AtomicNumber|Correlation|idr|8|77|0.99488
1|AtomicNumber|Correlation|idr|8|78|0.99242
1|AtomicNumber|Correlation|idr|8|79|0.99328
1|AtomicNumber|Correlation|idr|8|80|0.99496
1|AtomicNumber|Correlation|idr|8|81|0.99459
1|AtomicNumber|Correlation|idr|8|82|0.99313
1|AtomicNumber|Correlation|idr|8|83|0.9948
1|AtomicNumber|Correlation|idr|8|84|0.99334
1|AtomicNumber|Correlation|idr|8|85|0.99237
1|AtomicNumber|Correlation|idr|8|86|0.99282
1|AtomicNumber|Correlation|idr|8|87|0.99454
1|AtomicNumber|Correlation|idr|8|88|0.99495
1|AtomicNumber|Correlation|idr|8|89|0.98902
1|AtomicNumber|Correlation|idr|8|90|0.99468
1|AtomicNumber|Correlation|idr|8|91|0.99504
1|AtomicNumber|Correlation|idr|8|92|0.99388
1|AtomicNumber|Correlation|idr|8|93|0.99476
1|AtomicNumber|Correlation|idr|8|94|0.99389
1|AtomicNumber|Correlation|idr|8|95|0.99537
1|AtomicNumber|Correlation|idr|8|96|0.99487
1|AtomicNumber|Correlation|idr|8|97|0.99493
1|AtomicNumber|Correlation|idr|8|98|0.99275
1|AtomicNumber|Correlation|idr|8|99|0.99298
1|AtomicNumber|Correlation|idr|8|100|0.99499
1|AtomicNumber|Correlation|idr|8|101|0.99509
1|AtomicNumber|Correlation|idr|8|102|0.99224
1|AtomicNumber|Correlation|idr|8|103|0.99449
1|AtomicNumber|Correlation|idr|8|104|0.9928
1|AtomicNumber|Correlation|idr|8|105|0.99129
1|AtomicNumber|Correlation|idr|8|106|0.99568
1|AtomicNumber|Correlation|idr|8|107|0.99363
1|AtomicNumber|Correlation|idr|8|108|0.99286
1|AtomicNumber|Correlation|idr|8|109|0.99263
1|AtomicNumber|Correlation|idr|8|110|0.99392
1|AtomicNumber|Correlation|idr|8|111|0.99364
1|AtomicNumber|Correlation|idr|8|112|0.99377
1|AtomicNumber|Correlation|idr|8|113|0.9941
1|AtomicNumber|Correlation|idr|8|114|0.99503
1|AtomicNumber|Correlation|idr|8|115|0.99002
1|AtomicNumber|Correlation|idr|8|116|0.9946
1|AtomicNumber|Correlation|idr|8|117|0.992
1|AtomicNumber|Correlation|idr|8|118|0.99436
1|AtomicNumber|Correlation|idr|8|119|0.99086
1|AtomicNumber|Correlation|idr|8|120|0.9954
1|AtomicNumber|Correlation|idr|8|121|0.99312
1|AtomicNumber|Correlation|idr|8|122|0.99501
1|AtomicNumber|Correlation|idr|8|123|0.99238
1|AtomicNumber|Correlation|idr|8|124|0.99375
1|AtomicNumber|Correlation|idr|8|125|0.99445
1|AtomicNumber|Correlation|idr|8|126|0.9934
1|AtomicNumber|Correlation|idr|8|127|0.99505
1|AtomicNumber|Correlation|idr|8|128|0.99311
1|AtomicNumber|Correlation|idr|8|129|0.99555
1|AtomicNumber|Correlation|idr|8|130|0.99404
1|AtomicNumber|Correlation|idr|8|131|0.99304
1|AtomicNumber|Correlation|idr|8|132|0.99465
1|AtomicNumber|Correlation|idr|8|133|0.99034
1|AtomicNumber|Correlation|idr|8|134|0.9944
1|AtomicNumber|Correlation|idr|8|135|0.99267
1|AtomicNumber|Correlation|idr|8|136|0.98819
1|AtomicNumber|Correlation|idr|8|137|0.99522
1|AtomicNumber|Correlation|idr|8|138|0.99204
1|AtomicNumber|Correlation|idr|8|139|0.99249
1|AtomicNumber|Correlation|idr|8|140|0.99384
1|AtomicNumber|Correlation|idr|8|141|0.99229
1|AtomicNumber|Correlation|idr|8|142|0.99192
1|AtomicNumber|Correlation|idr|8|143|0.9946
1|AtomicNumber|Correlation|idr|8|144|0.99031
1|AtomicNumber|Correlation|idr|8|145|0.99382
1|AtomicNumber|Correlation|idr|8|146|0.98975
1|AtomicNumber|Correlation|idr|8|147|0.99192
1|AtomicNumber|Correlation|idr|8|148|0.99476
1|AtomicNumber|Correlation|idr|8|149|0.99289
1|AtomicNumber|Correlation|idr|8|150|0.99084
1|AtomicNumber|Correlation|idr|8|151|0.99269
1|AtomicNumber|Correlation|idr|8|152|0.99363
1|AtomicNumber|Correlation|idr|8|153|0.99248
1|AtomicNumber|Correlation|idr|8|154|0.98755
1|AtomicNumber|Correlation|idr|8|155|0.99304
1|AtomicNumber|Correlation|idr|8|156|0.99502
1|AtomicNumber|Correlation|idr|8|157|0.99123
1|AtomicNumber|Correlation|idr|8|158|0.99187
1|AtomicNumber|Correlation|idr|8|159|0.99251
1|AtomicNumber|Correlation|idr|8|160|0.98884
1|AtomicNumber|Correlation|idr|8|161|0.99558
1|AtomicNumber|Correlation|idr|8|162|0.99006
1|AtomicNumber|Correlation|idr|8|163|0.99296
1|AtomicNumber|Correlation|idr|8|164|0.99372
1|AtomicNumber|Correlation|idr|8|165|0.99117
1|AtomicNumber|Correlation|idr|8|166|0.99395
1|AtomicNumber|Correlation|idr|8|167|0.99172
1|AtomicNumber|Correlation|idr|8|168|0.99459
1|AtomicNumber|Correlation|idr|8|169|0.99256
1|AtomicNumber|Correlation|idr|8|170|0.99113
1|AtomicNumber|Correlation|idr|8|171|0.99357
1|AtomicNumber|Correlation|idr|8|172|0.99336
1|AtomicNumber|Correlation|idr|8|173|0.99325
1|AtomicNumber|Correlation|idr|8|174|0.99469
1|AtomicNumber|Correlation|idr|8|175|0.99288
1|AtomicNumber|Correlation|idr|8|176|0.99429
1|AtomicNumber|Correlation|idr|8|177|0.9941
1|AtomicNumber|Correlation|idr|8|178|0.98931
1|AtomicNumber|Correlation|idr|8|179|0.99445
1|AtomicNumber|Correlation|idr|8|180|0.99457
1|AtomicNumber|Correlation|idr|8|181|0.99527
1|AtomicNumber|Correlation|idr|8|182|0.994
1|AtomicNumber|Correlation|idr|8|183|0.99472
1|AtomicNumber|Correlation|idr|8|184|0.99371
1|AtomicNumber|Correlation|idr|8|185|0.994
1|AtomicNumber|Correlation|idr|8|186|0.99576
1|AtomicNumber|Correlation|idr|8|187|0.99365
1|AtomicNumber|Correlation|idr|8|188|0.99584
1|AtomicNumber|Correlation|idr|8|189|0.99429
1|AtomicNumber|Correlation|idr|8|190|0.99377
1|AtomicNumber|Correlation|idr|8|191|0.99019
1|AtomicNumber|Correlation|idr|8|192|0.99208
1|AtomicNumber|Correlation|idr|8|193|0.99498
1|AtomicNumber|Correlation|idr|8|194|0.99292
1|AtomicNumber|Correlation|idr|8|195|0.98888
1|AtomicNumber|Correlation|idr|8|196|0.99258
1|AtomicNumber|Correlation|idr|8|197|0.99415
1|AtomicNumber|Correlation|idr|8|198|0.99444
1|AtomicNumber|Correlation|idr|8|199|0.99419
1|AtomicNumber|Correlation|idr|8|200|0.99333
1|AtomicNumber|Correlation|idr|8|201|0.98975
1|AtomicNumber|Correlation|idr|8|202|0.99253
1|AtomicNumber|Correlation|idr|8|203|0.9909
1|AtomicNumber|Correlation|idr|8|204|0.99168
1|AtomicNumber|Correlation|idr|8|205|0.99537
1|AtomicNumber|Correlation|idr|8|206|0.99503
1|AtomicNumber|Correlation|idr|8|207|0.99406
1|AtomicNumber|Correlation|idr|8|208|0.99361
1|AtomicNumber|Correlation|idr|8|209|0.99221
1|AtomicNumber|Correlation|idr|8|210|0.99484
1|AtomicNumber|Correlation|idr|8|211|0.99497
1|AtomicNumber|Correlation|idr|8|212|0.99423
1|AtomicNumber|Correlation|idr|8|213|0.99346
1|AtomicNumber|Correlation|idr|8|214|0.99337
1|AtomicNumber|Correlation|idr|8|215|0.99402
1|AtomicNumber|Correlation|idr|8|216|0.99255
1|AtomicNumber|Correlation|idr|8|217|0.99121
1|AtomicNumber|Correlation|idr|8|218|0.99404
1|AtomicNumber|Correlation|idr|8|219|0.99494
1|AtomicNumber|Correlation|idr|8|220|0.99565
1|AtomicNumber|Correlation|idr|8|221|0.99419
1|AtomicNumber|Correlation|idr|8|222|0.99305
1|AtomicNumber|Correlation|idr|8|223|0.99424
1|AtomicNumber|Correlation|idr|8|224|0.99417
1|AtomicNumber|Correlation|idr|8|225|0.9951
1|AtomicNumber|Correlation|idr|8|226|0.9925
1|AtomicNumber|Correlation|idr|8|227|0.99354
1|AtomicNumber|Correlation|idr|8|228|0.99254
1|AtomicNumber|Correlation|idr|8|229|0.99228
1|AtomicNumber|Correlation|idr|8|230|0.99395
1|AtomicNumber|Correlation|idr|8|231|0.99285
1|AtomicNumber|Correlation|idr|8|232|0.99436
1|AtomicNumber|Correlation|idr|8|233|0.9946
1|AtomicNumber|Correlation|idr|8|234|0.99561
1|AtomicNumber|Correlation|idr|8|235|0.99494
1|AtomicNumber|Correlation|idr|8|236|0.99394
1|AtomicNumber|Correlation|idr|8|237|0.98968
1|AtomicNumber|Correlation|idr|8|238|0.99421
1|AtomicNumber|Correlation|idr|8|239|0.99058
1|AtomicNumber|Correlation|idr|8|240|0.98678
1|AtomicNumber|Correlation|idr|8|241|0.99089
1|AtomicNumber|Correlation|idr|8|242|0.98711
1|AtomicNumber|Correlation|idr|8|243|0.99301
1|AtomicNumber|Correlation|idr|8|244|0.99562
1|AtomicNumber|Correlation|idr|8|245|0.9946
1|AtomicNumber|Correlation|idr|8|246|0.99565
1|AtomicNumber|Correlation|idr|8|247|0.99412
1|AtomicNumber|Correlation|idr|8|248|0.99178
1|AtomicNumber|Correlation|idr|8|249|0.99371
1|AtomicNumber|Correlation|idr|8|250|0.99513
1|AtomicNumber|Correlation|idr|8|251|0.99465
1|AtomicNumber|Correlation|idr|8|252|0.98841
1|AtomicNumber|Correlation|idr|8|253|0.99535
1|AtomicNumber|Correlation|idr|8|254|0.99258
1|AtomicNumber|Correlation|idr|8|255|0.98941
1|AtomicNumber|Correlation|idr|8|256|0.99304
1|AtomicNumber|Correlation|idr|8|257|0.9918
1|AtomicNumber|Correlation|idr|8|258|0.99384
1|AtomicNumber|Correlation|idr|8|259|0.99307
1|AtomicNumber|Correlation|idr|8|260|0.99567
1|AtomicNumber|Correlation|idr|8|261|0.98897
1|AtomicNumber|Correlation|idr|8|262|0.99343
1|AtomicNumber|Correlation|idr|8|263|0.99291
1|AtomicNumber|Correlation|idr|8|264|0.99477
1|AtomicNumber|Correlation|idr|8|265|0.99105
1|AtomicNumber|Correlation|idr|8|266|0.99222
1|AtomicNumber|Correlation|idr|8|267|0.99351
1|AtomicNumber|Correlation|idr|8|268|0.99376
1|AtomicNumber|Correlation|idr|8|269|0.99579
1|AtomicNumber|Correlation|idr|8|270|0.99304
1|AtomicNumber|Correlation|idr|8|271|0.99355
1|AtomicNumber|Correlation|idr|8|272|0.99428
1|AtomicNumber|Correlation|idr|8|273|0.99661
1|AtomicNumber|Correlation|idr|8|274|0.99554
1|AtomicNumber|Correlation|idr|8|275|0.99475
1|AtomicNumber|Correlation|idr|8|276|0.99222
1|AtomicNumber|Correlation|idr|8|277|0.99046
1|AtomicNumber|Correlation|idr|8|278|0.99292
1|AtomicNumber|Correlation|idr|8|279|0.99404
1|AtomicNumber|Correlation|idr|8|280|0.99338
1|AtomicNumber|Correlation|idr|8|281|0.99397
1|AtomicNumber|Correlation|idr|8|282|0.99557
1|AtomicNumber|Correlation|idr|8|283|0.99045
1|AtomicNumber|Correlation|idr|8|284|0.99461
1|AtomicNumber|Correlation|idr|8|285|0.99478
1|AtomicNumber|Correlation|idr|8|286|0.99321
1|AtomicNumber|Correlation|idr|8|287|0.99517
1|AtomicNumber|Correlation|idr|8|288|0.99357
1|AtomicNumber|Correlation|idr|8|289|0.99293
1|AtomicNumber|Correlation|idr|8|290|0.99118
1|AtomicNumber|Correlation|idr|8|291|0.98986
1|AtomicNumber|Correlation|idr|8|292|0.99415
1|AtomicNumber|Correlation|idr|8|293|0.99317
1|AtomicNumber|Correlation|idr|8|294|0.99458
1|AtomicNumber|Correlation|idr|8|295|0.99123
1|AtomicNumber|Correlation|idr|8|296|0.99301
1|AtomicNumber|Correlation|idr|8|297|0.99091
1|AtomicNumber|Correlation|idr|8|298|0.99404
1|AtomicNumber|Correlation|idr|8|299|0.99132
1|AtomicNumber|Correlation|idr|8|300|0.99042
1|AtomicNumber|Correlation|idr|8|301|0.99482
1|AtomicNumber|Correlation|idr|8|302|0.99452
1|AtomicNumber|Correlation|idr|8|303|0.99463
1|AtomicNumber|Correlation|idr|8|304|0.98964
1|AtomicNumber|Correlation|idr|8|305|0.9917
1|AtomicNumber|Correlation|idr|8|306|0.99502
1|AtomicNumber|Correlation|idr|8|307|0.99312
1|AtomicNumber|Correlation|idr|8|308|0.99098
1|AtomicNumber|Correlation|idr|8|309|0.99404
1|AtomicNumber|Correlation|idr|8|310|0.99502
1|AtomicNumber|Correlation|idr|8|311|0.99423
1|AtomicNumber|Correlation|idr|8|312|0.99353
1|AtomicNumber|Correlation|idr|8|313|0.99454
1|AtomicNumber|Correlation|idr|8|314|0.99228
1|AtomicNumber|Correlation|idr|8|315|0.99449
1|AtomicNumber|Correlation|idr|8|316|0.99243
1|AtomicNumber|Correlation|idr|8|317|0.98722
1|AtomicNumber|Correlation|idr|8|318|0.99317
1|AtomicNumber|Correlation|idr|8|319|0.98979
1|AtomicNumber|Correlation|idr|8|320|0.99513
1|AtomicNumber|Correlation|idr|8|321|0.99555
1|AtomicNumber|Correlation|idr|8|322|0.9944
1|AtomicNumber|Correlation|idr|8|323|0.99235
1|AtomicNumber|Correlation|idr|8|324|0.99376
1|AtomicNumber|Correlation|idr|8|325|0.99248
1|AtomicNumber|Correlation|idr|8|326|0.9949
1|AtomicNumber|Correlation|idr|8|327|0.99324
1|AtomicNumber|Correlation|idr|8|328|0.99159
1|AtomicNumber|Correlation|idr|8|329|0.99201
1|AtomicNumber|Correlation|idr|8|330|0.99365
1|AtomicNumber|Correlation|idr|8|331|0.99354
1|AtomicNumber|Correlation|idr|8|332|0.99433
1|AtomicNumber|Correlation|idr|8|333|0.99536
1|AtomicNumber|Correlation|idr|8|334|0.9944
1|AtomicNumber|Correlation|idr|8|335|0.9923
1|AtomicNumber|Correlation|idr|8|336|0.99293
1|AtomicNumber|Correlation|idr|8|337|0.99419
1|AtomicNumber|Correlation|idr|8|338|0.99403
1|AtomicNumber|Correlation|idr|8|339|0.99366
1|AtomicNumber|Correlation|idr|8|340|0.99461
1|AtomicNumber|Correlation|idr|8|341|0.99044
1|AtomicNumber|Correlation|idr|8|342|0.99534
1|AtomicNumber|Correlation|idr|8|343|0.99033
1|AtomicNumber|Correlation|idr|8|344|0.99433
1|AtomicNumber|Correlation|idr|8|345|0.99441
1|AtomicNumber|Correlation|idr|8|346|0.9952
1|AtomicNumber|Correlation|idr|8|347|0.99215
1|AtomicNumber|Correlation|idr|8|348|0.99417
1|AtomicNumber|Correlation|idr|8|349|0.99115
1|AtomicNumber|Correlation|idr|8|350|0.99001
1|AtomicNumber|Correlation|idr|8|351|0.9947
1|AtomicNumber|Correlation|idr|8|352|0.99344
1|AtomicNumber|Correlation|idr|8|353|0.99431
1|AtomicNumber|Correlation|idr|8|354|0.99442
1|AtomicNumber|Correlation|idr|8|355|0.99361
1|AtomicNumber|Correlation|idr|8|356|0.9945
1|AtomicNumber|Correlation|idr|8|357|0.99413
1|AtomicNumber|Correlation|idr|8|358|0.99423
1|AtomicNumber|Correlation|idr|8|359|0.99516
1|AtomicNumber|Correlation|idr|8|360|0.99233
1|AtomicNumber|Correlation|idr|8|361|0.99262
1|AtomicNumber|Correlation|idr|8|362|0.99341
1|AtomicNumber|Correlation|idr|8|363|0.9913
1|AtomicNumber|Correlation|idr|8|364|0.99377
1|AtomicNumber|Correlation|idr|8|365|0.99437
1|AtomicNumber|Correlation|idr|8|366|0.99036
1|AtomicNumber|Correlation|idr|8|367|0.99061
1|AtomicNumber|Correlation|idr|8|368|0.99247
1|AtomicNumber|Correlation|idr|8|369|0.99202
1|AtomicNumber|Correlation|idr|8|370|0.989
1|AtomicNumber|Correlation|idr|8|371|0.99423
1|AtomicNumber|Correlation|idr|8|372|0.99219
1|AtomicNumber|Correlation|idr|8|373|0.99421
1|AtomicNumber|Correlation|idr|8|374|0.99093
1|AtomicNumber|Correlation|idr|8|375|0.99447
1|AtomicNumber|Correlation|idr|8|376|0.99477
1|AtomicNumber|Correlation|idr|8|377|0.98976
1|AtomicNumber|Correlation|idr|8|378|0.9872
1|AtomicNumber|Correlation|idr|8|379|0.99258
1|AtomicNumber|Correlation|idr|8|380|0.99189
1|AtomicNumber|Correlation|idr|8|381|0.99298
1|AtomicNumber|Correlation|idr|8|382|0.99063
1|AtomicNumber|Correlation|idr|8|383|0.99138
1|AtomicNumber|Correlation|idr|8|384|0.99507
