# Supplementary material for: On DNA numerical representations for genomic similarity computation
Source: PLoS One. 2017 Mar 21;12(3):e0173288. doi: 10.1371/journal.pone.0173288 (PMC5360225; doi:10.1371/journal.pone.0173288)
Supplement: S3 File — The datasets employed in this work. (ZIP) [file pone.0173288.s003.zip › datasets/syntheticalExperimentalScores/sequenceBase_1_transformation_AtomicNumber_metric_Correlation_type_is_percentage_1.txt]

1|AtomicNumber|Correlation|ir|1|1|0.99561
1|AtomicNumber|Correlation|ir|1|2|0.99441
1|AtomicNumber|Correlation|ir|1|3|0.99545
1|AtomicNumber|Correlation|ir|1|4|0.9942
1|AtomicNumber|Correlation|ir|1|5|0.99491
1|AtomicNumber|Correlation|ir|1|6|0.99431
1|AtomicNumber|Correlation|ir|1|7|0.99322
1|AtomicNumber|Correlation|ir|1|8|0.99448
1|AtomicNumber|Correlation|ir|1|9|0.99364
1|AtomicNumber|Correlation|ir|1|10|0.99471
1|AtomicNumber|Correlation|ir|1|11|0.99447
1|AtomicNumber|Correlation|ir|1|12|0.99341
1|AtomicNumber|Correlation|ir|1|13|0.99416
1|AtomicNumber|Correlation|ir|1|14|0.99316
1|AtomicNumber|Correlation|ir|1|15|0.99356
1|AtomicNumber|Correlation|ir|1|16|0.99664
1|AtomicNumber|Correlation|ir|1|17|0.99298
1|AtomicNumber|Correlation|ir|1|18|0.99357
1|AtomicNumber|Correlation|ir|1|19|0.99771
1|AtomicNumber|Correlation|ir|1|20|0.99769
1|AtomicNumber|Correlation|ir|1|21|0.99538
1|AtomicNumber|Correlation|ir|1|22|0.99314
1|AtomicNumber|Correlation|ir|1|23|0.99363
1|AtomicNumber|Correlation|ir|1|24|0.99223
1|AtomicNumber|Correlation|ir|1|25|0.99384
1|AtomicNumber|Correlation|ir|1|26|0.99641
1|AtomicNumber|Correlation|ir|1|27|0.99665
1|AtomicNumber|Correlation|ir|1|28|0.99253
1|AtomicNumber|Correlation|ir|1|29|0.99411
1|AtomicNumber|Correlation|ir|1|30|0.99328
1|AtomicNumber|Correlation|ir|1|31|0.99649
1|AtomicNumber|Correlation|ir|1|32|0.99419
1|AtomicNumber|Correlation|ir|1|33|0.99369
1|AtomicNumber|Correlation|ir|1|34|0.99749
1|AtomicNumber|Correlation|ir|1|35|0.99345
1|AtomicNumber|Correlation|ir|1|36|0.99348
1|AtomicNumber|Correlation|ir|1|37|0.99395
1|AtomicNumber|Correlation|ir|1|38|0.9943
1|AtomicNumber|Correlation|ir|1|39|0.99396
1|AtomicNumber|Correlation|ir|1|40|0.99355
1|AtomicNumber|Correlation|ir|1|41|0.99334
1|AtomicNumber|Correlation|ir|1|42|0.99404
1|AtomicNumber|Correlation|ir|1|43|0.99272
1|AtomicNumber|Correlation|ir|1|44|0.99465
1|AtomicNumber|Correlation|ir|1|45|0.99464
1|AtomicNumber|Correlation|ir|1|46|0.99613
1|AtomicNumber|Correlation|ir|1|47|0.99251
1|AtomicNumber|Correlation|ir|1|48|0.99389
1|AtomicNumber|Correlation|ir|1|49|0.99414
1|AtomicNumber|Correlation|ir|1|50|0.99325
1|AtomicNumber|Correlation|ir|1|51|0.99477
1|AtomicNumber|Correlation|ir|1|52|0.99396
1|AtomicNumber|Correlation|ir|1|53|0.99474
1|AtomicNumber|Correlation|ir|1|54|0.99538
1|AtomicNumber|Correlation|ir|1|55|0.99319
1|AtomicNumber|Correlation|ir|1|56|0.99382
1|AtomicNumber|Correlation|ir|1|57|0.99376
1|AtomicNumber|Correlation|ir|1|58|0.99249
1|AtomicNumber|Correlation|ir|1|59|0.99396
1|AtomicNumber|Correlation|ir|1|60|0.99493
1|AtomicNumber|Correlation|ir|1|61|0.99386
1|AtomicNumber|Correlation|ir|1|62|0.99637
1|AtomicNumber|Correlation|ir|1|63|0.99503
1|AtomicNumber|Correlation|ir|1|64|0.99469
1|AtomicNumber|Correlation|ir|1|65|0.99553
1|AtomicNumber|Correlation|ir|1|66|0.99251
1|AtomicNumber|Correlation|ir|1|67|0.99516
1|AtomicNumber|Correlation|ir|1|68|0.99385
1|AtomicNumber|Correlation|ir|1|69|0.99298
1|AtomicNumber|Correlation|ir|1|70|0.99316
1|AtomicNumber|Correlation|ir|1|71|0.9982
1|AtomicNumber|Correlation|ir|1|72|0.99393
1|AtomicNumber|Correlation|ir|1|73|0.99561
1|AtomicNumber|Correlation|ir|1|74|0.99366
1|AtomicNumber|Correlation|ir|1|75|0.99564
1|AtomicNumber|Correlation|ir|1|76|0.99595
1|AtomicNumber|Correlation|ir|1|77|0.99341
1|AtomicNumber|Correlation|ir|1|78|0.99433
1|AtomicNumber|Correlation|ir|1|79|0.99344
1|AtomicNumber|Correlation|ir|1|80|0.99335
1|AtomicNumber|Correlation|ir|1|81|0.9937
1|AtomicNumber|Correlation|ir|1|82|0.99758
1|AtomicNumber|Correlation|ir|1|83|0.9943
1|AtomicNumber|Correlation|ir|1|84|0.99311
1|AtomicNumber|Correlation|ir|1|85|0.99555
1|AtomicNumber|Correlation|ir|1|86|0.99488
1|AtomicNumber|Correlation|ir|1|87|0.99361
1|AtomicNumber|Correlation|ir|1|88|0.99448
1|AtomicNumber|Correlation|ir|1|89|0.99598
1|AtomicNumber|Correlation|ir|1|90|0.99343
1|AtomicNumber|Correlation|ir|1|91|0.99398
1|AtomicNumber|Correlation|ir|1|92|0.99306
1|AtomicNumber|Correlation|ir|1|93|0.99536
1|AtomicNumber|Correlation|ir|1|94|0.99379
1|AtomicNumber|Correlation|ir|1|95|0.99704
1|AtomicNumber|Correlation|ir|1|96|0.99425
1|AtomicNumber|Correlation|ir|1|97|0.99493
1|AtomicNumber|Correlation|ir|1|98|0.99394
1|AtomicNumber|Correlation|ir|1|99|0.99489
1|AtomicNumber|Correlation|ir|1|100|0.99438
1|AtomicNumber|Correlation|ir|1|101|0.99398
1|AtomicNumber|Correlation|ir|1|102|0.99488
1|AtomicNumber|Correlation|ir|1|103|0.99403
1|AtomicNumber|Correlation|ir|1|104|0.99412
1|AtomicNumber|Correlation|ir|1|105|0.99318
1|AtomicNumber|Correlation|ir|1|106|0.99547
1|AtomicNumber|Correlation|ir|1|107|0.99323
1|AtomicNumber|Correlation|ir|1|108|0.99321
1|AtomicNumber|Correlation|ir|1|109|0.99442
1|AtomicNumber|Correlation|ir|1|110|0.99265
1|AtomicNumber|Correlation|ir|1|111|0.99494
1|AtomicNumber|Correlation|ir|1|112|0.99496
1|AtomicNumber|Correlation|ir|1|113|0.99377
1|AtomicNumber|Correlation|ir|1|114|0.9941
1|AtomicNumber|Correlation|ir|1|115|0.99428
1|AtomicNumber|Correlation|ir|1|116|0.99412
1|AtomicNumber|Correlation|ir|1|117|0.99483
1|AtomicNumber|Correlation|ir|1|118|0.99401
1|AtomicNumber|Correlation|ir|1|119|0.99305
1|AtomicNumber|Correlation|ir|1|120|0.99346
1|AtomicNumber|Correlation|ir|1|121|0.99411
1|AtomicNumber|Correlation|ir|1|122|0.99368
1|AtomicNumber|Correlation|ir|1|123|0.9947
1|AtomicNumber|Correlation|ir|1|124|0.99539
1|AtomicNumber|Correlation|ir|1|125|0.99549
1|AtomicNumber|Correlation|ir|1|126|0.99554
1|AtomicNumber|Correlation|ir|1|127|0.9932
1|AtomicNumber|Correlation|ir|1|128|0.9944
1|AtomicNumber|Correlation|ir|1|129|0.99555
1|AtomicNumber|Correlation|ir|1|130|0.99433
1|AtomicNumber|Correlation|ir|1|131|0.99632
1|AtomicNumber|Correlation|ir|1|132|0.99474
1|AtomicNumber|Correlation|ir|1|133|0.9933
1|AtomicNumber|Correlation|ir|1|134|0.99369
1|AtomicNumber|Correlation|ir|1|135|0.99319
1|AtomicNumber|Correlation|ir|1|136|0.99327
1|AtomicNumber|Correlation|ir|1|137|0.99487
1|AtomicNumber|Correlation|ir|1|138|0.99343
1|AtomicNumber|Correlation|ir|1|139|0.99463
1|AtomicNumber|Correlation|ir|1|140|0.99325
1|AtomicNumber|Correlation|ir|1|141|0.9946
1|AtomicNumber|Correlation|ir|1|142|0.99333
1|AtomicNumber|Correlation|ir|1|143|0.994
1|AtomicNumber|Correlation|ir|1|144|0.99277
1|AtomicNumber|Correlation|ir|1|145|0.9935
1|AtomicNumber|Correlation|ir|1|146|0.99337
1|AtomicNumber|Correlation|ir|1|147|0.99413
1|AtomicNumber|Correlation|ir|1|148|0.99463
1|AtomicNumber|Correlation|ir|1|149|0.99634
1|AtomicNumber|Correlation|ir|1|150|0.99251
1|AtomicNumber|Correlation|ir|1|151|0.99584
1|AtomicNumber|Correlation|ir|1|152|0.99544
1|AtomicNumber|Correlation|ir|1|153|0.99418
1|AtomicNumber|Correlation|ir|1|154|0.99393
1|AtomicNumber|Correlation|ir|1|155|0.993
1|AtomicNumber|Correlation|ir|1|156|0.99354
1|AtomicNumber|Correlation|ir|1|157|0.99267
1|AtomicNumber|Correlation|ir|1|158|0.99402
1|AtomicNumber|Correlation|ir|1|159|0.99418
1|AtomicNumber|Correlation|ir|1|160|0.99507
1|AtomicNumber|Correlation|ir|1|161|0.99353
1|AtomicNumber|Correlation|ir|1|162|0.99743
1|AtomicNumber|Correlation|ir|1|163|0.99399
1|AtomicNumber|Correlation|ir|1|164|0.99668
1|AtomicNumber|Correlation|ir|1|165|0.99363
1|AtomicNumber|Correlation|ir|1|166|0.99335
1|AtomicNumber|Correlation|ir|1|167|0.99344
1|AtomicNumber|Correlation|ir|1|168|0.99333
1|AtomicNumber|Correlation|ir|1|169|0.99244
1|AtomicNumber|Correlation|ir|1|170|0.99421
1|AtomicNumber|Correlation|ir|1|171|0.99353
1|AtomicNumber|Correlation|ir|1|172|0.99322
1|AtomicNumber|Correlation|ir|1|173|0.99307
1|AtomicNumber|Correlation|ir|1|174|0.99422
1|AtomicNumber|Correlation|ir|1|175|0.99609
1|AtomicNumber|Correlation|ir|1|176|0.99489
1|AtomicNumber|Correlation|ir|1|177|0.99381
1|AtomicNumber|Correlation|ir|1|178|0.99527
1|AtomicNumber|Correlation|ir|1|179|0.99322
1|AtomicNumber|Correlation|ir|1|180|0.99197
1|AtomicNumber|Correlation|ir|1|181|0.99441
1|AtomicNumber|Correlation|ir|1|182|0.99325
1|AtomicNumber|Correlation|ir|1|183|0.99336
1|AtomicNumber|Correlation|ir|1|184|0.99215
1|AtomicNumber|Correlation|ir|1|185|0.99516
1|AtomicNumber|Correlation|ir|1|186|0.99423
1|AtomicNumber|Correlation|ir|1|187|0.99409
1|AtomicNumber|Correlation|ir|1|188|0.99839
1|AtomicNumber|Correlation|ir|1|189|0.99384
1|AtomicNumber|Correlation|ir|1|190|0.994
1|AtomicNumber|Correlation|ir|1|191|0.99602
1|AtomicNumber|Correlation|ir|1|192|0.99565
1|AtomicNumber|Correlation|ir|1|193|0.99426
1|AtomicNumber|Correlation|ir|1|194|0.99468
1|AtomicNumber|Correlation|ir|1|195|0.99357
1|AtomicNumber|Correlation|ir|1|196|0.99438
1|AtomicNumber|Correlation|ir|1|197|0.99483
1|AtomicNumber|Correlation|ir|1|198|0.99459
1|AtomicNumber|Correlation|ir|1|199|0.99429
1|AtomicNumber|Correlation|ir|1|200|0.99326
1|AtomicNumber|Correlation|ir|1|201|0.994
1|AtomicNumber|Correlation|ir|1|202|0.9938
1|AtomicNumber|Correlation|ir|1|203|0.995
1|AtomicNumber|Correlation|ir|1|204|0.99489
1|AtomicNumber|Correlation|ir|1|205|0.99471
1|AtomicNumber|Correlation|ir|1|206|0.9943
1|AtomicNumber|Correlation|ir|1|207|0.99392
1|AtomicNumber|Correlation|ir|1|208|0.99563
1|AtomicNumber|Correlation|ir|1|209|0.99359
1|AtomicNumber|Correlation|ir|1|210|0.99365
1|AtomicNumber|Correlation|ir|1|211|0.99266
1|AtomicNumber|Correlation|ir|1|212|0.99458
1|AtomicNumber|Correlation|ir|1|213|0.99524
1|AtomicNumber|Correlation|ir|1|214|0.99416
1|AtomicNumber|Correlation|ir|1|215|0.99458
1|AtomicNumber|Correlation|ir|1|216|0.9953
1|AtomicNumber|Correlation|ir|1|217|0.99539
1|AtomicNumber|Correlation|ir|1|218|0.9949
1|AtomicNumber|Correlation|ir|1|219|0.99313
1|AtomicNumber|Correlation|ir|1|220|0.99564
1|AtomicNumber|Correlation|ir|1|221|0.9957
1|AtomicNumber|Correlation|ir|1|222|0.99386
1|AtomicNumber|Correlation|ir|1|223|0.99174
1|AtomicNumber|Correlation|ir|1|224|0.99434
1|AtomicNumber|Correlation|ir|1|225|0.99518
1|AtomicNumber|Correlation|ir|1|226|0.99384
1|AtomicNumber|Correlation|ir|1|227|0.99337
1|AtomicNumber|Correlation|ir|1|228|0.99347
1|AtomicNumber|Correlation|ir|1|229|0.99386
1|AtomicNumber|Correlation|ir|1|230|0.99621
1|AtomicNumber|Correlation|ir|1|231|0.99432
1|AtomicNumber|Correlation|ir|1|232|0.99395
1|AtomicNumber|Correlation|ir|1|233|0.99259
1|AtomicNumber|Correlation|ir|1|234|0.99548
1|AtomicNumber|Correlation|ir|1|235|0.99651
1|AtomicNumber|Correlation|ir|1|236|0.9923
1|AtomicNumber|Correlation|ir|1|237|0.99332
1|AtomicNumber|Correlation|ir|1|238|0.9929
1|AtomicNumber|Correlation|ir|1|239|0.99528
1|AtomicNumber|Correlation|ir|1|240|0.99398
1|AtomicNumber|Correlation|ir|1|241|0.99414
1|AtomicNumber|Correlation|ir|1|242|0.99556
1|AtomicNumber|Correlation|ir|1|243|0.99439
1|AtomicNumber|Correlation|ir|1|244|0.99456
1|AtomicNumber|Correlation|ir|1|245|0.9935
1|AtomicNumber|Correlation|ir|1|246|0.99528
1|AtomicNumber|Correlation|ir|1|247|0.99433
1|AtomicNumber|Correlation|ir|1|248|0.99442
1|AtomicNumber|Correlation|ir|1|249|0.99316
1|AtomicNumber|Correlation|ir|1|250|0.99466
1|AtomicNumber|Correlation|ir|1|251|0.99824
1|AtomicNumber|Correlation|ir|1|252|0.99468
1|AtomicNumber|Correlation|ir|1|253|0.99464
1|AtomicNumber|Correlation|ir|1|254|0.9937
1|AtomicNumber|Correlation|ir|1|255|0.99412
1|AtomicNumber|Correlation|ir|1|256|0.99388
1|AtomicNumber|Correlation|ir|1|257|0.99661
1|AtomicNumber|Correlation|ir|1|258|0.99578
1|AtomicNumber|Correlation|ir|1|259|0.99293
1|AtomicNumber|Correlation|ir|1|260|0.99448
1|AtomicNumber|Correlation|ir|1|261|0.99437
1|AtomicNumber|Correlation|ir|1|262|0.99529
1|AtomicNumber|Correlation|ir|1|263|0.99275
1|AtomicNumber|Correlation|ir|1|264|0.99593
1|AtomicNumber|Correlation|ir|1|265|0.99439
1|AtomicNumber|Correlation|ir|1|266|0.99568
1|AtomicNumber|Correlation|ir|1|267|0.99549
1|AtomicNumber|Correlation|ir|1|268|0.99431
1|AtomicNumber|Correlation|ir|1|269|0.99473
1|AtomicNumber|Correlation|ir|1|270|0.99442
1|AtomicNumber|Correlation|ir|1|271|0.99366
1|AtomicNumber|Correlation|ir|1|272|0.99469
1|AtomicNumber|Correlation|ir|1|273|0.99443
1|AtomicNumber|Correlation|ir|1|274|0.99323
1|AtomicNumber|Correlation|ir|1|275|0.99581
1|AtomicNumber|Correlation|ir|1|276|0.99316
1|AtomicNumber|Correlation|ir|1|277|0.99252
1|AtomicNumber|Correlation|ir|1|278|0.99361
1|AtomicNumber|Correlation|ir|1|279|0.99396
1|AtomicNumber|Correlation|ir|1|280|0.99353
1|AtomicNumber|Correlation|ir|1|281|0.99511
1|AtomicNumber|Correlation|ir|1|282|0.99367
1|AtomicNumber|Correlation|ir|1|283|0.99381
1|AtomicNumber|Correlation|ir|1|284|0.9938
1|AtomicNumber|Correlation|ir|1|285|0.99384
1|AtomicNumber|Correlation|ir|1|286|0.99416
1|AtomicNumber|Correlation|ir|1|287|0.9945
1|AtomicNumber|Correlation|ir|1|288|0.99289
1|AtomicNumber|Correlation|ir|1|289|0.99522
1|AtomicNumber|Correlation|ir|1|290|0.99412
1|AtomicNumber|Correlation|ir|1|291|0.99258
1|AtomicNumber|Correlation|ir|1|292|0.99329
1|AtomicNumber|Correlation|ir|1|293|0.99479
1|AtomicNumber|Correlation|ir|1|294|0.99501
1|AtomicNumber|Correlation|ir|1|295|0.99457
1|AtomicNumber|Correlation|ir|1|296|0.99545
1|AtomicNumber|Correlation|ir|1|297|0.99409
1|AtomicNumber|Correlation|ir|1|298|0.994
1|AtomicNumber|Correlation|ir|1|299|0.99302
1|AtomicNumber|Correlation|ir|1|300|0.99367
1|AtomicNumber|Correlation|ir|1|301|0.99435
1|AtomicNumber|Correlation|ir|1|302|0.99532
1|AtomicNumber|Correlation|ir|1|303|0.99253
1|AtomicNumber|Correlation|ir|1|304|0.99394
1|AtomicNumber|Correlation|ir|1|305|0.99458
1|AtomicNumber|Correlation|ir|1|306|0.99415
1|AtomicNumber|Correlation|ir|1|307|0.99303
1|AtomicNumber|Correlation|ir|1|308|0.99368
1|AtomicNumber|Correlation|ir|1|309|0.99316
1|AtomicNumber|Correlation|ir|1|310|0.99519
1|AtomicNumber|Correlation|ir|1|311|0.99544
1|AtomicNumber|Correlation|ir|1|312|0.99342
1|AtomicNumber|Correlation|ir|1|313|0.99322
1|AtomicNumber|Correlation|ir|1|314|0.99646
1|AtomicNumber|Correlation|ir|1|315|0.99488
1|AtomicNumber|Correlation|ir|1|316|0.99287
1|AtomicNumber|Correlation|ir|1|317|0.99262
1|AtomicNumber|Correlation|ir|1|318|0.99423
1|AtomicNumber|Correlation|ir|1|319|0.99341
1|AtomicNumber|Correlation|ir|1|320|0.99322
1|AtomicNumber|Correlation|ir|1|321|0.99377
1|AtomicNumber|Correlation|ir|1|322|0.9964
1|AtomicNumber|Correlation|ir|1|323|0.99411
1|AtomicNumber|Correlation|ir|1|324|0.99508
1|AtomicNumber|Correlation|ir|1|325|0.9946
1|AtomicNumber|Correlation|ir|1|326|0.99467
1|AtomicNumber|Correlation|ir|1|327|0.99521
1|AtomicNumber|Correlation|ir|1|328|0.99173
1|AtomicNumber|Correlation|ir|1|329|0.99432
1|AtomicNumber|Correlation|ir|1|330|0.99521
1|AtomicNumber|Correlation|ir|1|331|0.99639
1|AtomicNumber|Correlation|ir|1|332|0.99362
1|AtomicNumber|Correlation|ir|1|333|0.99409
1|AtomicNumber|Correlation|ir|1|334|0.99381
1|AtomicNumber|Correlation|ir|1|335|0.99494
1|AtomicNumber|Correlation|ir|1|336|0.99346
1|AtomicNumber|Correlation|ir|1|337|0.99402
1|AtomicNumber|Correlation|ir|1|338|0.99385
1|AtomicNumber|Correlation|ir|1|339|0.99303
1|AtomicNumber|Correlation|ir|1|340|0.99388
1|AtomicNumber|Correlation|ir|1|341|0.99322
1|AtomicNumber|Correlation|ir|1|342|0.99354
1|AtomicNumber|Correlation|ir|1|343|0.99468
1|AtomicNumber|Correlation|ir|1|344|0.99441
1|AtomicNumber|Correlation|ir|1|345|0.99334
1|AtomicNumber|Correlation|ir|1|346|0.99478
1|AtomicNumber|Correlation|ir|1|347|0.99289
1|AtomicNumber|Correlation|ir|1|348|0.99335
1|AtomicNumber|Correlation|ir|1|349|0.99342
1|AtomicNumber|Correlation|ir|1|350|0.99441
1|AtomicNumber|Correlation|ir|1|351|0.99372
1|AtomicNumber|Correlation|ir|1|352|0.99433
1|AtomicNumber|Correlation|ir|1|353|0.99569
1|AtomicNumber|Correlation|ir|1|354|0.99267
1|AtomicNumber|Correlation|ir|1|355|0.99395
1|AtomicNumber|Correlation|ir|1|356|0.99393
1|AtomicNumber|Correlation|ir|1|357|0.99453
1|AtomicNumber|Correlation|ir|1|358|0.99638
1|AtomicNumber|Correlation|ir|1|359|0.99445
1|AtomicNumber|Correlation|ir|1|360|0.99385
1|AtomicNumber|Correlation|ir|1|361|0.99361
1|AtomicNumber|Correlation|ir|1|362|0.99545
1|AtomicNumber|Correlation|ir|1|363|0.99363
1|AtomicNumber|Correlation|ir|1|364|0.99421
1|AtomicNumber|Correlation|ir|1|365|0.99509
1|AtomicNumber|Correlation|ir|1|366|0.99422
1|AtomicNumber|Correlation|ir|1|367|0.99496
1|AtomicNumber|Correlation|ir|1|368|0.99318
1|AtomicNumber|Correlation|ir|1|369|0.99561
1|AtomicNumber|Correlation|ir|1|370|0.99379
1|AtomicNumber|Correlation|ir|1|371|0.99398
1|AtomicNumber|Correlation|ir|1|372|0.994
1|AtomicNumber|Correlation|ir|1|373|0.99335
1|AtomicNumber|Correlation|ir|1|374|0.99549
1|AtomicNumber|Correlation|ir|1|375|0.99341
1|AtomicNumber|Correlation|ir|1|376|0.99443
1|AtomicNumber|Correlation|ir|1|377|0.99304
1|AtomicNumber|Correlation|ir|1|378|0.99298
1|AtomicNumber|Correlation|ir|1|379|0.99369
1|AtomicNumber|Correlation|ir|1|380|0.99359
1|AtomicNumber|Correlation|ir|1|381|0.99324
1|AtomicNumber|Correlation|ir|1|382|0.99319
1|AtomicNumber|Correlation|ir|1|383|0.99668
1|AtomicNumber|Correlation|ir|1|384|0.99575
