# Supplementary material for: On DNA numerical representations for genomic similarity computation
Source: PLoS One. 2017 Mar 21;12(3):e0173288. doi: 10.1371/journal.pone.0173288 (PMC5360225; doi:10.1371/journal.pone.0173288)
Supplement: S3 File — The datasets employed in this work. (ZIP) [file pone.0173288.s003.zip › datasets/syntheticalExperimentalScores/sequenceBase_1_transformation_AtomicNumber_metric_Correlation_type_is_percentage_16.txt]

1|AtomicNumber|Correlation|ir|16|1|0.98327
1|AtomicNumber|Correlation|ir|16|2|0.97927
1|AtomicNumber|Correlation|ir|16|3|0.98654
1|AtomicNumber|Correlation|ir|16|4|0.98272
1|AtomicNumber|Correlation|ir|16|5|0.98019
1|AtomicNumber|Correlation|ir|16|6|0.98197
1|AtomicNumber|Correlation|ir|16|7|0.98011
1|AtomicNumber|Correlation|ir|16|8|0.9824
1|AtomicNumber|Correlation|ir|16|9|0.98651
1|AtomicNumber|Correlation|ir|16|10|0.98354
1|AtomicNumber|Correlation|ir|16|11|0.98405
1|AtomicNumber|Correlation|ir|16|12|0.98724
1|AtomicNumber|Correlation|ir|16|13|0.98264
1|AtomicNumber|Correlation|ir|16|14|0.98257
1|AtomicNumber|Correlation|ir|16|15|0.98359
1|AtomicNumber|Correlation|ir|16|16|0.98138
1|AtomicNumber|Correlation|ir|16|17|0.97495
1|AtomicNumber|Correlation|ir|16|18|0.97694
1|AtomicNumber|Correlation|ir|16|19|0.97623
1|AtomicNumber|Correlation|ir|16|20|0.98472
1|AtomicNumber|Correlation|ir|16|21|0.98038
1|AtomicNumber|Correlation|ir|16|22|0.9855
1|AtomicNumber|Correlation|ir|16|23|0.98551
1|AtomicNumber|Correlation|ir|16|24|0.98358
1|AtomicNumber|Correlation|ir|16|25|0.98352
1|AtomicNumber|Correlation|ir|16|26|0.98146
1|AtomicNumber|Correlation|ir|16|27|0.98253
1|AtomicNumber|Correlation|ir|16|28|0.98481
1|AtomicNumber|Correlation|ir|16|29|0.98116
1|AtomicNumber|Correlation|ir|16|30|0.97773
1|AtomicNumber|Correlation|ir|16|31|0.98043
1|AtomicNumber|Correlation|ir|16|32|0.98416
1|AtomicNumber|Correlation|ir|16|33|0.98425
1|AtomicNumber|Correlation|ir|16|34|0.98459
1|AtomicNumber|Correlation|ir|16|35|0.98662
1|AtomicNumber|Correlation|ir|16|36|0.98481
1|AtomicNumber|Correlation|ir|16|37|0.97784
1|AtomicNumber|Correlation|ir|16|38|0.98358
1|AtomicNumber|Correlation|ir|16|39|0.97909
1|AtomicNumber|Correlation|ir|16|40|0.97908
1|AtomicNumber|Correlation|ir|16|41|0.98113
1|AtomicNumber|Correlation|ir|16|42|0.98294
1|AtomicNumber|Correlation|ir|16|43|0.9859
1|AtomicNumber|Correlation|ir|16|44|0.98051
1|AtomicNumber|Correlation|ir|16|45|0.9844
1|AtomicNumber|Correlation|ir|16|46|0.98657
1|AtomicNumber|Correlation|ir|16|47|0.98781
1|AtomicNumber|Correlation|ir|16|48|0.98538
1|AtomicNumber|Correlation|ir|16|49|0.9829
1|AtomicNumber|Correlation|ir|16|50|0.97864
1|AtomicNumber|Correlation|ir|16|51|0.98149
1|AtomicNumber|Correlation|ir|16|52|0.98656
1|AtomicNumber|Correlation|ir|16|53|0.9873
1|AtomicNumber|Correlation|ir|16|54|0.97991
1|AtomicNumber|Correlation|ir|16|55|0.98112
1|AtomicNumber|Correlation|ir|16|56|0.97819
1|AtomicNumber|Correlation|ir|16|57|0.98228
1|AtomicNumber|Correlation|ir|16|58|0.98677
1|AtomicNumber|Correlation|ir|16|59|0.984
1|AtomicNumber|Correlation|ir|16|60|0.98281
1|AtomicNumber|Correlation|ir|16|61|0.97622
1|AtomicNumber|Correlation|ir|16|62|0.981
1|AtomicNumber|Correlation|ir|16|63|0.98425
1|AtomicNumber|Correlation|ir|16|64|0.98436
1|AtomicNumber|Correlation|ir|16|65|0.98278
1|AtomicNumber|Correlation|ir|16|66|0.98337
1|AtomicNumber|Correlation|ir|16|67|0.98301
1|AtomicNumber|Correlation|ir|16|68|0.98401
1|AtomicNumber|Correlation|ir|16|69|0.9792
1|AtomicNumber|Correlation|ir|16|70|0.98369
1|AtomicNumber|Correlation|ir|16|71|0.98594
1|AtomicNumber|Correlation|ir|16|72|0.98287
1|AtomicNumber|Correlation|ir|16|73|0.98299
1|AtomicNumber|Correlation|ir|16|74|0.97085
1|AtomicNumber|Correlation|ir|16|75|0.98187
1|AtomicNumber|Correlation|ir|16|76|0.98307
1|AtomicNumber|Correlation|ir|16|77|0.98329
1|AtomicNumber|Correlation|ir|16|78|0.98206
1|AtomicNumber|Correlation|ir|16|79|0.9824
1|AtomicNumber|Correlation|ir|16|80|0.97973
1|AtomicNumber|Correlation|ir|16|81|0.98292
1|AtomicNumber|Correlation|ir|16|82|0.98644
1|AtomicNumber|Correlation|ir|16|83|0.98526
1|AtomicNumber|Correlation|ir|16|84|0.98394
1|AtomicNumber|Correlation|ir|16|85|0.98416
1|AtomicNumber|Correlation|ir|16|86|0.98272
1|AtomicNumber|Correlation|ir|16|87|0.98257
1|AtomicNumber|Correlation|ir|16|88|0.98355
1|AtomicNumber|Correlation|ir|16|89|0.98388
1|AtomicNumber|Correlation|ir|16|90|0.98148
1|AtomicNumber|Correlation|ir|16|91|0.9858
1|AtomicNumber|Correlation|ir|16|92|0.98153
1|AtomicNumber|Correlation|ir|16|93|0.98214
1|AtomicNumber|Correlation|ir|16|94|0.98316
1|AtomicNumber|Correlation|ir|16|95|0.98802
1|AtomicNumber|Correlation|ir|16|96|0.98508
1|AtomicNumber|Correlation|ir|16|97|0.98294
1|AtomicNumber|Correlation|ir|16|98|0.98213
1|AtomicNumber|Correlation|ir|16|99|0.9821
1|AtomicNumber|Correlation|ir|16|100|0.97916
1|AtomicNumber|Correlation|ir|16|101|0.98161
1|AtomicNumber|Correlation|ir|16|102|0.98288
1|AtomicNumber|Correlation|ir|16|103|0.98717
1|AtomicNumber|Correlation|ir|16|104|0.98123
1|AtomicNumber|Correlation|ir|16|105|0.98662
1|AtomicNumber|Correlation|ir|16|106|0.98129
1|AtomicNumber|Correlation|ir|16|107|0.98403
1|AtomicNumber|Correlation|ir|16|108|0.98446
1|AtomicNumber|Correlation|ir|16|109|0.97979
1|AtomicNumber|Correlation|ir|16|110|0.98275
1|AtomicNumber|Correlation|ir|16|111|0.98112
1|AtomicNumber|Correlation|ir|16|112|0.98409
1|AtomicNumber|Correlation|ir|16|113|0.98347
1|AtomicNumber|Correlation|ir|16|114|0.98446
1|AtomicNumber|Correlation|ir|16|115|0.98159
1|AtomicNumber|Correlation|ir|16|116|0.97501
1|AtomicNumber|Correlation|ir|16|117|0.98217
1|AtomicNumber|Correlation|ir|16|118|0.98308
1|AtomicNumber|Correlation|ir|16|119|0.98752
1|AtomicNumber|Correlation|ir|16|120|0.98368
1|AtomicNumber|Correlation|ir|16|121|0.98654
1|AtomicNumber|Correlation|ir|16|122|0.98756
1|AtomicNumber|Correlation|ir|16|123|0.98462
1|AtomicNumber|Correlation|ir|16|124|0.98442
1|AtomicNumber|Correlation|ir|16|125|0.98541
1|AtomicNumber|Correlation|ir|16|126|0.98344
1|AtomicNumber|Correlation|ir|16|127|0.97277
1|AtomicNumber|Correlation|ir|16|128|0.98608
1|AtomicNumber|Correlation|ir|16|129|0.98077
1|AtomicNumber|Correlation|ir|16|130|0.9797
1|AtomicNumber|Correlation|ir|16|131|0.98435
1|AtomicNumber|Correlation|ir|16|132|0.97708
1|AtomicNumber|Correlation|ir|16|133|0.98439
1|AtomicNumber|Correlation|ir|16|134|0.9825
1|AtomicNumber|Correlation|ir|16|135|0.98175
1|AtomicNumber|Correlation|ir|16|136|0.98353
1|AtomicNumber|Correlation|ir|16|137|0.98535
1|AtomicNumber|Correlation|ir|16|138|0.98093
1|AtomicNumber|Correlation|ir|16|139|0.98446
1|AtomicNumber|Correlation|ir|16|140|0.9837
1|AtomicNumber|Correlation|ir|16|141|0.98155
1|AtomicNumber|Correlation|ir|16|142|0.98339
1|AtomicNumber|Correlation|ir|16|143|0.98415
1|AtomicNumber|Correlation|ir|16|144|0.98234
1|AtomicNumber|Correlation|ir|16|145|0.98291
1|AtomicNumber|Correlation|ir|16|146|0.9819
1|AtomicNumber|Correlation|ir|16|147|0.98882
1|AtomicNumber|Correlation|ir|16|148|0.97726
1|AtomicNumber|Correlation|ir|16|149|0.98633
1|AtomicNumber|Correlation|ir|16|150|0.97914
1|AtomicNumber|Correlation|ir|16|151|0.98223
1|AtomicNumber|Correlation|ir|16|152|0.984
1|AtomicNumber|Correlation|ir|16|153|0.97941
1|AtomicNumber|Correlation|ir|16|154|0.98341
1|AtomicNumber|Correlation|ir|16|155|0.97911
1|AtomicNumber|Correlation|ir|16|156|0.97927
1|AtomicNumber|Correlation|ir|16|157|0.9834
1|AtomicNumber|Correlation|ir|16|158|0.97976
1|AtomicNumber|Correlation|ir|16|159|0.98536
1|AtomicNumber|Correlation|ir|16|160|0.98346
1|AtomicNumber|Correlation|ir|16|161|0.97932
1|AtomicNumber|Correlation|ir|16|162|0.98109
1|AtomicNumber|Correlation|ir|16|163|0.9865
1|AtomicNumber|Correlation|ir|16|164|0.98281
1|AtomicNumber|Correlation|ir|16|165|0.98578
1|AtomicNumber|Correlation|ir|16|166|0.98484
1|AtomicNumber|Correlation|ir|16|167|0.98472
1|AtomicNumber|Correlation|ir|16|168|0.98359
1|AtomicNumber|Correlation|ir|16|169|0.98091
1|AtomicNumber|Correlation|ir|16|170|0.98042
1|AtomicNumber|Correlation|ir|16|171|0.98403
1|AtomicNumber|Correlation|ir|16|172|0.98284
1|AtomicNumber|Correlation|ir|16|173|0.97912
1|AtomicNumber|Correlation|ir|16|174|0.98378
1|AtomicNumber|Correlation|ir|16|175|0.98318
1|AtomicNumber|Correlation|ir|16|176|0.98579
1|AtomicNumber|Correlation|ir|16|177|0.98697
1|AtomicNumber|Correlation|ir|16|178|0.98082
1|AtomicNumber|Correlation|ir|16|179|0.98327
1|AtomicNumber|Correlation|ir|16|180|0.98229
1|AtomicNumber|Correlation|ir|16|181|0.98464
1|AtomicNumber|Correlation|ir|16|182|0.98693
1|AtomicNumber|Correlation|ir|16|183|0.9838
1|AtomicNumber|Correlation|ir|16|184|0.9847
1|AtomicNumber|Correlation|ir|16|185|0.98242
1|AtomicNumber|Correlation|ir|16|186|0.98311
1|AtomicNumber|Correlation|ir|16|187|0.98339
1|AtomicNumber|Correlation|ir|16|188|0.98384
1|AtomicNumber|Correlation|ir|16|189|0.97814
1|AtomicNumber|Correlation|ir|16|190|0.98404
1|AtomicNumber|Correlation|ir|16|191|0.98015
1|AtomicNumber|Correlation|ir|16|192|0.98435
1|AtomicNumber|Correlation|ir|16|193|0.98508
1|AtomicNumber|Correlation|ir|16|194|0.983
1|AtomicNumber|Correlation|ir|16|195|0.98017
1|AtomicNumber|Correlation|ir|16|196|0.98328
1|AtomicNumber|Correlation|ir|16|197|0.98415
1|AtomicNumber|Correlation|ir|16|198|0.982
1|AtomicNumber|Correlation|ir|16|199|0.97919
1|AtomicNumber|Correlation|ir|16|200|0.9834
1|AtomicNumber|Correlation|ir|16|201|0.97877
1|AtomicNumber|Correlation|ir|16|202|0.98463
1|AtomicNumber|Correlation|ir|16|203|0.98202
1|AtomicNumber|Correlation|ir|16|204|0.98452
1|AtomicNumber|Correlation|ir|16|205|0.97967
1|AtomicNumber|Correlation|ir|16|206|0.98137
1|AtomicNumber|Correlation|ir|16|207|0.98401
1|AtomicNumber|Correlation|ir|16|208|0.98508
1|AtomicNumber|Correlation|ir|16|209|0.98763
1|AtomicNumber|Correlation|ir|16|210|0.98702
1|AtomicNumber|Correlation|ir|16|211|0.9846
1|AtomicNumber|Correlation|ir|16|212|0.97778
1|AtomicNumber|Correlation|ir|16|213|0.98361
1|AtomicNumber|Correlation|ir|16|214|0.98049
1|AtomicNumber|Correlation|ir|16|215|0.98842
1|AtomicNumber|Correlation|ir|16|216|0.98655
1|AtomicNumber|Correlation|ir|16|217|0.98113
1|AtomicNumber|Correlation|ir|16|218|0.98332
1|AtomicNumber|Correlation|ir|16|219|0.98735
1|AtomicNumber|Correlation|ir|16|220|0.98455
1|AtomicNumber|Correlation|ir|16|221|0.98502
1|AtomicNumber|Correlation|ir|16|222|0.98422
1|AtomicNumber|Correlation|ir|16|223|0.98317
1|AtomicNumber|Correlation|ir|16|224|0.97805
1|AtomicNumber|Correlation|ir|16|225|0.98051
1|AtomicNumber|Correlation|ir|16|226|0.98095
1|AtomicNumber|Correlation|ir|16|227|0.98409
1|AtomicNumber|Correlation|ir|16|228|0.98621
1|AtomicNumber|Correlation|ir|16|229|0.98583
1|AtomicNumber|Correlation|ir|16|230|0.98221
1|AtomicNumber|Correlation|ir|16|231|0.98471
1|AtomicNumber|Correlation|ir|16|232|0.98165
1|AtomicNumber|Correlation|ir|16|233|0.97761
1|AtomicNumber|Correlation|ir|16|234|0.98594
1|AtomicNumber|Correlation|ir|16|235|0.98234
1|AtomicNumber|Correlation|ir|16|236|0.97925
1|AtomicNumber|Correlation|ir|16|237|0.98651
1|AtomicNumber|Correlation|ir|16|238|0.98288
1|AtomicNumber|Correlation|ir|16|239|0.97845
1|AtomicNumber|Correlation|ir|16|240|0.98528
1|AtomicNumber|Correlation|ir|16|241|0.98415
1|AtomicNumber|Correlation|ir|16|242|0.98081
1|AtomicNumber|Correlation|ir|16|243|0.98569
1|AtomicNumber|Correlation|ir|16|244|0.98172
1|AtomicNumber|Correlation|ir|16|245|0.98822
1|AtomicNumber|Correlation|ir|16|246|0.98286
1|AtomicNumber|Correlation|ir|16|247|0.98369
1|AtomicNumber|Correlation|ir|16|248|0.98388
1|AtomicNumber|Correlation|ir|16|249|0.98142
1|AtomicNumber|Correlation|ir|16|250|0.98039
1|AtomicNumber|Correlation|ir|16|251|0.97907
1|AtomicNumber|Correlation|ir|16|252|0.9834
1|AtomicNumber|Correlation|ir|16|253|0.98208
1|AtomicNumber|Correlation|ir|16|254|0.98671
1|AtomicNumber|Correlation|ir|16|255|0.98082
1|AtomicNumber|Correlation|ir|16|256|0.98318
1|AtomicNumber|Correlation|ir|16|257|0.98784
1|AtomicNumber|Correlation|ir|16|258|0.98532
1|AtomicNumber|Correlation|ir|16|259|0.98697
1|AtomicNumber|Correlation|ir|16|260|0.98573
1|AtomicNumber|Correlation|ir|16|261|0.9811
1|AtomicNumber|Correlation|ir|16|262|0.98086
1|AtomicNumber|Correlation|ir|16|263|0.98121
1|AtomicNumber|Correlation|ir|16|264|0.98429
1|AtomicNumber|Correlation|ir|16|265|0.98254
1|AtomicNumber|Correlation|ir|16|266|0.98563
1|AtomicNumber|Correlation|ir|16|267|0.98269
1|AtomicNumber|Correlation|ir|16|268|0.98261
1|AtomicNumber|Correlation|ir|16|269|0.98204
1|AtomicNumber|Correlation|ir|16|270|0.98049
1|AtomicNumber|Correlation|ir|16|271|0.9844
1|AtomicNumber|Correlation|ir|16|272|0.98316
1|AtomicNumber|Correlation|ir|16|273|0.98351
1|AtomicNumber|Correlation|ir|16|274|0.97994
1|AtomicNumber|Correlation|ir|16|275|0.98712
1|AtomicNumber|Correlation|ir|16|276|0.98328
1|AtomicNumber|Correlation|ir|16|277|0.98363
1|AtomicNumber|Correlation|ir|16|278|0.98591
1|AtomicNumber|Correlation|ir|16|279|0.98089
1|AtomicNumber|Correlation|ir|16|280|0.9844
1|AtomicNumber|Correlation|ir|16|281|0.98198
1|AtomicNumber|Correlation|ir|16|282|0.98542
1|AtomicNumber|Correlation|ir|16|283|0.97909
1|AtomicNumber|Correlation|ir|16|284|0.98363
1|AtomicNumber|Correlation|ir|16|285|0.98152
1|AtomicNumber|Correlation|ir|16|286|0.9835
1|AtomicNumber|Correlation|ir|16|287|0.98432
1|AtomicNumber|Correlation|ir|16|288|0.98337
1|AtomicNumber|Correlation|ir|16|289|0.97892
1|AtomicNumber|Correlation|ir|16|290|0.98158
1|AtomicNumber|Correlation|ir|16|291|0.98072
1|AtomicNumber|Correlation|ir|16|292|0.9825
1|AtomicNumber|Correlation|ir|16|293|0.98298
1|AtomicNumber|Correlation|ir|16|294|0.98265
1|AtomicNumber|Correlation|ir|16|295|0.98154
1|AtomicNumber|Correlation|ir|16|296|0.98524
1|AtomicNumber|Correlation|ir|16|297|0.98628
1|AtomicNumber|Correlation|ir|16|298|0.98476
1|AtomicNumber|Correlation|ir|16|299|0.98443
1|AtomicNumber|Correlation|ir|16|300|0.98497
1|AtomicNumber|Correlation|ir|16|301|0.98404
1|AtomicNumber|Correlation|ir|16|302|0.98468
1|AtomicNumber|Correlation|ir|16|303|0.98395
1|AtomicNumber|Correlation|ir|16|304|0.98519
1|AtomicNumber|Correlation|ir|16|305|0.98366
1|AtomicNumber|Correlation|ir|16|306|0.98329
1|AtomicNumber|Correlation|ir|16|307|0.98547
1|AtomicNumber|Correlation|ir|16|308|0.98352
1|AtomicNumber|Correlation|ir|16|309|0.98513
1|AtomicNumber|Correlation|ir|16|310|0.98586
1|AtomicNumber|Correlation|ir|16|311|0.98495
1|AtomicNumber|Correlation|ir|16|312|0.98436
1|AtomicNumber|Correlation|ir|16|313|0.98087
1|AtomicNumber|Correlation|ir|16|314|0.98452
1|AtomicNumber|Correlation|ir|16|315|0.98336
1|AtomicNumber|Correlation|ir|16|316|0.98524
1|AtomicNumber|Correlation|ir|16|317|0.97981
1|AtomicNumber|Correlation|ir|16|318|0.98112
1|AtomicNumber|Correlation|ir|16|319|0.9827
1|AtomicNumber|Correlation|ir|16|320|0.98528
1|AtomicNumber|Correlation|ir|16|321|0.98198
1|AtomicNumber|Correlation|ir|16|322|0.98546
1|AtomicNumber|Correlation|ir|16|323|0.98151
1|AtomicNumber|Correlation|ir|16|324|0.98698
1|AtomicNumber|Correlation|ir|16|325|0.98414
1|AtomicNumber|Correlation|ir|16|326|0.98463
1|AtomicNumber|Correlation|ir|16|327|0.98101
1|AtomicNumber|Correlation|ir|16|328|0.98824
1|AtomicNumber|Correlation|ir|16|329|0.98389
1|AtomicNumber|Correlation|ir|16|330|0.97947
1|AtomicNumber|Correlation|ir|16|331|0.97858
1|AtomicNumber|Correlation|ir|16|332|0.98168
1|AtomicNumber|Correlation|ir|16|333|0.98444
1|AtomicNumber|Correlation|ir|16|334|0.98314
1|AtomicNumber|Correlation|ir|16|335|0.98347
1|AtomicNumber|Correlation|ir|16|336|0.98238
1|AtomicNumber|Correlation|ir|16|337|0.98236
1|AtomicNumber|Correlation|ir|16|338|0.98225
1|AtomicNumber|Correlation|ir|16|339|0.98168
1|AtomicNumber|Correlation|ir|16|340|0.98079
1|AtomicNumber|Correlation|ir|16|341|0.98268
1|AtomicNumber|Correlation|ir|16|342|0.98119
1|AtomicNumber|Correlation|ir|16|343|0.98374
1|AtomicNumber|Correlation|ir|16|344|0.98108
1|AtomicNumber|Correlation|ir|16|345|0.98286
1|AtomicNumber|Correlation|ir|16|346|0.98681
1|AtomicNumber|Correlation|ir|16|347|0.98221
1|AtomicNumber|Correlation|ir|16|348|0.98444
1|AtomicNumber|Correlation|ir|16|349|0.9864
1|AtomicNumber|Correlation|ir|16|350|0.98323
1|AtomicNumber|Correlation|ir|16|351|0.98709
1|AtomicNumber|Correlation|ir|16|352|0.98282
1|AtomicNumber|Correlation|ir|16|353|0.97989
1|AtomicNumber|Correlation|ir|16|354|0.98334
1|AtomicNumber|Correlation|ir|16|355|0.9856
1|AtomicNumber|Correlation|ir|16|356|0.98053
1|AtomicNumber|Correlation|ir|16|357|0.98541
1|AtomicNumber|Correlation|ir|16|358|0.98237
1|AtomicNumber|Correlation|ir|16|359|0.98211
1|AtomicNumber|Correlation|ir|16|360|0.98077
1|AtomicNumber|Correlation|ir|16|361|0.98535
1|AtomicNumber|Correlation|ir|16|362|0.9817
1|AtomicNumber|Correlation|ir|16|363|0.98465
1|AtomicNumber|Correlation|ir|16|364|0.9841
1|AtomicNumber|Correlation|ir|16|365|0.98441
1|AtomicNumber|Correlation|ir|16|366|0.98425
1|AtomicNumber|Correlation|ir|16|367|0.98119
1|AtomicNumber|Correlation|ir|16|368|0.98513
1|AtomicNumber|Correlation|ir|16|369|0.98267
1|AtomicNumber|Correlation|ir|16|370|0.98197
1|AtomicNumber|Correlation|ir|16|371|0.98485
1|AtomicNumber|Correlation|ir|16|372|0.98467
1|AtomicNumber|Correlation|ir|16|373|0.98151
1|AtomicNumber|Correlation|ir|16|374|0.98707
1|AtomicNumber|Correlation|ir|16|375|0.98737
1|AtomicNumber|Correlation|ir|16|376|0.9829
1|AtomicNumber|Correlation|ir|16|377|0.98352
1|AtomicNumber|Correlation|ir|16|378|0.98279
1|AtomicNumber|Correlation|ir|16|379|0.98611
1|AtomicNumber|Correlation|ir|16|380|0.98517
1|AtomicNumber|Correlation|ir|16|381|0.98489
1|AtomicNumber|Correlation|ir|16|382|0.98194
1|AtomicNumber|Correlation|ir|16|383|0.98061
1|AtomicNumber|Correlation|ir|16|384|0.98096
