# Supplementary material for: On DNA numerical representations for genomic similarity computation
Source: PLoS One. 2017 Mar 21;12(3):e0173288. doi: 10.1371/journal.pone.0173288 (PMC5360225; doi:10.1371/journal.pone.0173288)
Supplement: S3 File — The datasets employed in this work. (ZIP) [file pone.0173288.s003.zip › datasets/syntheticalExperimentalScores/sequenceBase_1_transformation_AtomicNumber_metric_Correlation_type_is_percentage_2.txt]

1|AtomicNumber|Correlation|ir|2|1|0.99033
1|AtomicNumber|Correlation|ir|2|2|0.99
1|AtomicNumber|Correlation|ir|2|3|0.99266
1|AtomicNumber|Correlation|ir|2|4|0.99093
1|AtomicNumber|Correlation|ir|2|5|0.99331
1|AtomicNumber|Correlation|ir|2|6|0.99225
1|AtomicNumber|Correlation|ir|2|7|0.9893
1|AtomicNumber|Correlation|ir|2|8|0.9928
1|AtomicNumber|Correlation|ir|2|9|0.99258
1|AtomicNumber|Correlation|ir|2|10|0.99196
1|AtomicNumber|Correlation|ir|2|11|0.99129
1|AtomicNumber|Correlation|ir|2|12|0.9931
1|AtomicNumber|Correlation|ir|2|13|0.99147
1|AtomicNumber|Correlation|ir|2|14|0.99096
1|AtomicNumber|Correlation|ir|2|15|0.99192
1|AtomicNumber|Correlation|ir|2|16|0.99124
1|AtomicNumber|Correlation|ir|2|17|0.99211
1|AtomicNumber|Correlation|ir|2|18|0.99096
1|AtomicNumber|Correlation|ir|2|19|0.99123
1|AtomicNumber|Correlation|ir|2|20|0.99223
1|AtomicNumber|Correlation|ir|2|21|0.99172
1|AtomicNumber|Correlation|ir|2|22|0.99008
1|AtomicNumber|Correlation|ir|2|23|0.9901
1|AtomicNumber|Correlation|ir|2|24|0.99182
1|AtomicNumber|Correlation|ir|2|25|0.99554
1|AtomicNumber|Correlation|ir|2|26|0.9902
1|AtomicNumber|Correlation|ir|2|27|0.99164
1|AtomicNumber|Correlation|ir|2|28|0.99045
1|AtomicNumber|Correlation|ir|2|29|0.99219
1|AtomicNumber|Correlation|ir|2|30|0.99303
1|AtomicNumber|Correlation|ir|2|31|0.99139
1|AtomicNumber|Correlation|ir|2|32|0.99083
1|AtomicNumber|Correlation|ir|2|33|0.99175
1|AtomicNumber|Correlation|ir|2|34|0.99124
1|AtomicNumber|Correlation|ir|2|35|0.99427
1|AtomicNumber|Correlation|ir|2|36|0.99312
1|AtomicNumber|Correlation|ir|2|37|0.9927
1|AtomicNumber|Correlation|ir|2|38|0.99147
1|AtomicNumber|Correlation|ir|2|39|0.99231
1|AtomicNumber|Correlation|ir|2|40|0.9901
1|AtomicNumber|Correlation|ir|2|41|0.99022
1|AtomicNumber|Correlation|ir|2|42|0.9906
1|AtomicNumber|Correlation|ir|2|43|0.99087
1|AtomicNumber|Correlation|ir|2|44|0.99308
1|AtomicNumber|Correlation|ir|2|45|0.98976
1|AtomicNumber|Correlation|ir|2|46|0.99352
1|AtomicNumber|Correlation|ir|2|47|0.9892
1|AtomicNumber|Correlation|ir|2|48|0.99287
1|AtomicNumber|Correlation|ir|2|49|0.99051
1|AtomicNumber|Correlation|ir|2|50|0.98808
1|AtomicNumber|Correlation|ir|2|51|0.99074
1|AtomicNumber|Correlation|ir|2|52|0.99132
1|AtomicNumber|Correlation|ir|2|53|0.99201
1|AtomicNumber|Correlation|ir|2|54|0.99258
1|AtomicNumber|Correlation|ir|2|55|0.99161
1|AtomicNumber|Correlation|ir|2|56|0.99205
1|AtomicNumber|Correlation|ir|2|57|0.98862
1|AtomicNumber|Correlation|ir|2|58|0.99297
1|AtomicNumber|Correlation|ir|2|59|0.99093
1|AtomicNumber|Correlation|ir|2|60|0.9931
1|AtomicNumber|Correlation|ir|2|61|0.99346
1|AtomicNumber|Correlation|ir|2|62|0.99069
1|AtomicNumber|Correlation|ir|2|63|0.99246
1|AtomicNumber|Correlation|ir|2|64|0.99209
1|AtomicNumber|Correlation|ir|2|65|0.9893
1|AtomicNumber|Correlation|ir|2|66|0.99047
1|AtomicNumber|Correlation|ir|2|67|0.99082
1|AtomicNumber|Correlation|ir|2|68|0.99276
1|AtomicNumber|Correlation|ir|2|69|0.99027
1|AtomicNumber|Correlation|ir|2|70|0.99063
1|AtomicNumber|Correlation|ir|2|71|0.99137
1|AtomicNumber|Correlation|ir|2|72|0.99137
1|AtomicNumber|Correlation|ir|2|73|0.99173
1|AtomicNumber|Correlation|ir|2|74|0.99122
1|AtomicNumber|Correlation|ir|2|75|0.99241
1|AtomicNumber|Correlation|ir|2|76|0.99278
1|AtomicNumber|Correlation|ir|2|77|0.99276
1|AtomicNumber|Correlation|ir|2|78|0.99027
1|AtomicNumber|Correlation|ir|2|79|0.99094
1|AtomicNumber|Correlation|ir|2|80|0.99048
1|AtomicNumber|Correlation|ir|2|81|0.99035
1|AtomicNumber|Correlation|ir|2|82|0.99079
1|AtomicNumber|Correlation|ir|2|83|0.99299
1|AtomicNumber|Correlation|ir|2|84|0.99274
1|AtomicNumber|Correlation|ir|2|85|0.99213
1|AtomicNumber|Correlation|ir|2|86|0.9914
1|AtomicNumber|Correlation|ir|2|87|0.98928
1|AtomicNumber|Correlation|ir|2|88|0.99028
1|AtomicNumber|Correlation|ir|2|89|0.99103
1|AtomicNumber|Correlation|ir|2|90|0.99281
1|AtomicNumber|Correlation|ir|2|91|0.99152
1|AtomicNumber|Correlation|ir|2|92|0.99275
1|AtomicNumber|Correlation|ir|2|93|0.99047
1|AtomicNumber|Correlation|ir|2|94|0.99276
1|AtomicNumber|Correlation|ir|2|95|0.99175
1|AtomicNumber|Correlation|ir|2|96|0.99017
1|AtomicNumber|Correlation|ir|2|97|0.99097
1|AtomicNumber|Correlation|ir|2|98|0.9919
1|AtomicNumber|Correlation|ir|2|99|0.99283
1|AtomicNumber|Correlation|ir|2|100|0.99015
1|AtomicNumber|Correlation|ir|2|101|0.98934
1|AtomicNumber|Correlation|ir|2|102|0.99162
1|AtomicNumber|Correlation|ir|2|103|0.99267
1|AtomicNumber|Correlation|ir|2|104|0.99321
1|AtomicNumber|Correlation|ir|2|105|0.99137
1|AtomicNumber|Correlation|ir|2|106|0.99025
1|AtomicNumber|Correlation|ir|2|107|0.99175
1|AtomicNumber|Correlation|ir|2|108|0.99442
1|AtomicNumber|Correlation|ir|2|109|0.99239
1|AtomicNumber|Correlation|ir|2|110|0.99195
1|AtomicNumber|Correlation|ir|2|111|0.99177
1|AtomicNumber|Correlation|ir|2|112|0.99082
1|AtomicNumber|Correlation|ir|2|113|0.99203
1|AtomicNumber|Correlation|ir|2|114|0.99293
1|AtomicNumber|Correlation|ir|2|115|0.99248
1|AtomicNumber|Correlation|ir|2|116|0.99218
1|AtomicNumber|Correlation|ir|2|117|0.99116
1|AtomicNumber|Correlation|ir|2|118|0.99207
1|AtomicNumber|Correlation|ir|2|119|0.99105
1|AtomicNumber|Correlation|ir|2|120|0.99208
1|AtomicNumber|Correlation|ir|2|121|0.99212
1|AtomicNumber|Correlation|ir|2|122|0.99129
1|AtomicNumber|Correlation|ir|2|123|0.99219
1|AtomicNumber|Correlation|ir|2|124|0.99252
1|AtomicNumber|Correlation|ir|2|125|0.99265
1|AtomicNumber|Correlation|ir|2|126|0.99069
1|AtomicNumber|Correlation|ir|2|127|0.99108
1|AtomicNumber|Correlation|ir|2|128|0.99202
1|AtomicNumber|Correlation|ir|2|129|0.99173
1|AtomicNumber|Correlation|ir|2|130|0.99272
1|AtomicNumber|Correlation|ir|2|131|0.99203
1|AtomicNumber|Correlation|ir|2|132|0.99133
1|AtomicNumber|Correlation|ir|2|133|0.99149
1|AtomicNumber|Correlation|ir|2|134|0.99177
1|AtomicNumber|Correlation|ir|2|135|0.99098
1|AtomicNumber|Correlation|ir|2|136|0.99254
1|AtomicNumber|Correlation|ir|2|137|0.99125
1|AtomicNumber|Correlation|ir|2|138|0.99051
1|AtomicNumber|Correlation|ir|2|139|0.99227
1|AtomicNumber|Correlation|ir|2|140|0.99172
1|AtomicNumber|Correlation|ir|2|141|0.99309
1|AtomicNumber|Correlation|ir|2|142|0.99235
1|AtomicNumber|Correlation|ir|2|143|0.99211
1|AtomicNumber|Correlation|ir|2|144|0.99094
1|AtomicNumber|Correlation|ir|2|145|0.99255
1|AtomicNumber|Correlation|ir|2|146|0.99143
1|AtomicNumber|Correlation|ir|2|147|0.99138
1|AtomicNumber|Correlation|ir|2|148|0.99156
1|AtomicNumber|Correlation|ir|2|149|0.99478
1|AtomicNumber|Correlation|ir|2|150|0.99118
1|AtomicNumber|Correlation|ir|2|151|0.99334
1|AtomicNumber|Correlation|ir|2|152|0.9932
1|AtomicNumber|Correlation|ir|2|153|0.9917
1|AtomicNumber|Correlation|ir|2|154|0.99153
1|AtomicNumber|Correlation|ir|2|155|0.99043
1|AtomicNumber|Correlation|ir|2|156|0.99194
1|AtomicNumber|Correlation|ir|2|157|0.99173
1|AtomicNumber|Correlation|ir|2|158|0.99122
1|AtomicNumber|Correlation|ir|2|159|0.99232
1|AtomicNumber|Correlation|ir|2|160|0.99115
1|AtomicNumber|Correlation|ir|2|161|0.99084
1|AtomicNumber|Correlation|ir|2|162|0.99364
1|AtomicNumber|Correlation|ir|2|163|0.99065
1|AtomicNumber|Correlation|ir|2|164|0.99231
1|AtomicNumber|Correlation|ir|2|165|0.99028
1|AtomicNumber|Correlation|ir|2|166|0.99071
1|AtomicNumber|Correlation|ir|2|167|0.99217
1|AtomicNumber|Correlation|ir|2|168|0.99072
1|AtomicNumber|Correlation|ir|2|169|0.98958
1|AtomicNumber|Correlation|ir|2|170|0.99181
1|AtomicNumber|Correlation|ir|2|171|0.99022
1|AtomicNumber|Correlation|ir|2|172|0.99061
1|AtomicNumber|Correlation|ir|2|173|0.99323
1|AtomicNumber|Correlation|ir|2|174|0.99057
1|AtomicNumber|Correlation|ir|2|175|0.98989
1|AtomicNumber|Correlation|ir|2|176|0.99346
1|AtomicNumber|Correlation|ir|2|177|0.99211
1|AtomicNumber|Correlation|ir|2|178|0.98949
1|AtomicNumber|Correlation|ir|2|179|0.99344
1|AtomicNumber|Correlation|ir|2|180|0.99216
1|AtomicNumber|Correlation|ir|2|181|0.98986
1|AtomicNumber|Correlation|ir|2|182|0.99211
1|AtomicNumber|Correlation|ir|2|183|0.99208
1|AtomicNumber|Correlation|ir|2|184|0.98925
1|AtomicNumber|Correlation|ir|2|185|0.98992
1|AtomicNumber|Correlation|ir|2|186|0.99319
1|AtomicNumber|Correlation|ir|2|187|0.99152
1|AtomicNumber|Correlation|ir|2|188|0.99161
1|AtomicNumber|Correlation|ir|2|189|0.99598
1|AtomicNumber|Correlation|ir|2|190|0.99072
1|AtomicNumber|Correlation|ir|2|191|0.99442
1|AtomicNumber|Correlation|ir|2|192|0.99412
1|AtomicNumber|Correlation|ir|2|193|0.99095
1|AtomicNumber|Correlation|ir|2|194|0.99258
1|AtomicNumber|Correlation|ir|2|195|0.99212
1|AtomicNumber|Correlation|ir|2|196|0.99129
1|AtomicNumber|Correlation|ir|2|197|0.99473
1|AtomicNumber|Correlation|ir|2|198|0.99026
1|AtomicNumber|Correlation|ir|2|199|0.99179
1|AtomicNumber|Correlation|ir|2|200|0.99226
1|AtomicNumber|Correlation|ir|2|201|0.99004
1|AtomicNumber|Correlation|ir|2|202|0.99152
1|AtomicNumber|Correlation|ir|2|203|0.99094
1|AtomicNumber|Correlation|ir|2|204|0.99278
1|AtomicNumber|Correlation|ir|2|205|0.99182
1|AtomicNumber|Correlation|ir|2|206|0.9904
1|AtomicNumber|Correlation|ir|2|207|0.9894
1|AtomicNumber|Correlation|ir|2|208|0.99064
1|AtomicNumber|Correlation|ir|2|209|0.99116
1|AtomicNumber|Correlation|ir|2|210|0.99339
1|AtomicNumber|Correlation|ir|2|211|0.99106
1|AtomicNumber|Correlation|ir|2|212|0.99278
1|AtomicNumber|Correlation|ir|2|213|0.99236
1|AtomicNumber|Correlation|ir|2|214|0.99148
1|AtomicNumber|Correlation|ir|2|215|0.99141
1|AtomicNumber|Correlation|ir|2|216|0.99202
1|AtomicNumber|Correlation|ir|2|217|0.99108
1|AtomicNumber|Correlation|ir|2|218|0.99197
1|AtomicNumber|Correlation|ir|2|219|0.98889
1|AtomicNumber|Correlation|ir|2|220|0.99255
1|AtomicNumber|Correlation|ir|2|221|0.99056
1|AtomicNumber|Correlation|ir|2|222|0.99449
1|AtomicNumber|Correlation|ir|2|223|0.99364
1|AtomicNumber|Correlation|ir|2|224|0.99057
1|AtomicNumber|Correlation|ir|2|225|0.99059
1|AtomicNumber|Correlation|ir|2|226|0.99245
1|AtomicNumber|Correlation|ir|2|227|0.99159
1|AtomicNumber|Correlation|ir|2|228|0.99098
1|AtomicNumber|Correlation|ir|2|229|0.99109
1|AtomicNumber|Correlation|ir|2|230|0.99188
1|AtomicNumber|Correlation|ir|2|231|0.99195
1|AtomicNumber|Correlation|ir|2|232|0.99181
1|AtomicNumber|Correlation|ir|2|233|0.99223
1|AtomicNumber|Correlation|ir|2|234|0.99232
1|AtomicNumber|Correlation|ir|2|235|0.99018
1|AtomicNumber|Correlation|ir|2|236|0.99261
1|AtomicNumber|Correlation|ir|2|237|0.99361
1|AtomicNumber|Correlation|ir|2|238|0.99127
1|AtomicNumber|Correlation|ir|2|239|0.99221
1|AtomicNumber|Correlation|ir|2|240|0.99088
1|AtomicNumber|Correlation|ir|2|241|0.99096
1|AtomicNumber|Correlation|ir|2|242|0.99219
1|AtomicNumber|Correlation|ir|2|243|0.99208
1|AtomicNumber|Correlation|ir|2|244|0.99307
1|AtomicNumber|Correlation|ir|2|245|0.9915
1|AtomicNumber|Correlation|ir|2|246|0.99037
1|AtomicNumber|Correlation|ir|2|247|0.99013
1|AtomicNumber|Correlation|ir|2|248|0.98976
1|AtomicNumber|Correlation|ir|2|249|0.99183
1|AtomicNumber|Correlation|ir|2|250|0.99039
1|AtomicNumber|Correlation|ir|2|251|0.99168
1|AtomicNumber|Correlation|ir|2|252|0.99136
1|AtomicNumber|Correlation|ir|2|253|0.99043
1|AtomicNumber|Correlation|ir|2|254|0.9924
1|AtomicNumber|Correlation|ir|2|255|0.9924
1|AtomicNumber|Correlation|ir|2|256|0.99285
1|AtomicNumber|Correlation|ir|2|257|0.99085
1|AtomicNumber|Correlation|ir|2|258|0.99102
1|AtomicNumber|Correlation|ir|2|259|0.99154
1|AtomicNumber|Correlation|ir|2|260|0.99496
1|AtomicNumber|Correlation|ir|2|261|0.99285
1|AtomicNumber|Correlation|ir|2|262|0.99436
1|AtomicNumber|Correlation|ir|2|263|0.99203
1|AtomicNumber|Correlation|ir|2|264|0.99163
1|AtomicNumber|Correlation|ir|2|265|0.98991
1|AtomicNumber|Correlation|ir|2|266|0.99033
1|AtomicNumber|Correlation|ir|2|267|0.99196
1|AtomicNumber|Correlation|ir|2|268|0.99125
1|AtomicNumber|Correlation|ir|2|269|0.99035
1|AtomicNumber|Correlation|ir|2|270|0.99152
1|AtomicNumber|Correlation|ir|2|271|0.9926
1|AtomicNumber|Correlation|ir|2|272|0.9923
1|AtomicNumber|Correlation|ir|2|273|0.98871
1|AtomicNumber|Correlation|ir|2|274|0.99098
1|AtomicNumber|Correlation|ir|2|275|0.99122
1|AtomicNumber|Correlation|ir|2|276|0.99169
1|AtomicNumber|Correlation|ir|2|277|0.99244
1|AtomicNumber|Correlation|ir|2|278|0.99054
1|AtomicNumber|Correlation|ir|2|279|0.99348
1|AtomicNumber|Correlation|ir|2|280|0.99352
1|AtomicNumber|Correlation|ir|2|281|0.99228
1|AtomicNumber|Correlation|ir|2|282|0.99116
1|AtomicNumber|Correlation|ir|2|283|0.99064
1|AtomicNumber|Correlation|ir|2|284|0.99134
1|AtomicNumber|Correlation|ir|2|285|0.99255
1|AtomicNumber|Correlation|ir|2|286|0.99228
1|AtomicNumber|Correlation|ir|2|287|0.98976
1|AtomicNumber|Correlation|ir|2|288|0.99106
1|AtomicNumber|Correlation|ir|2|289|0.98953
1|AtomicNumber|Correlation|ir|2|290|0.99207
1|AtomicNumber|Correlation|ir|2|291|0.99218
1|AtomicNumber|Correlation|ir|2|292|0.99101
1|AtomicNumber|Correlation|ir|2|293|0.99299
1|AtomicNumber|Correlation|ir|2|294|0.99376
1|AtomicNumber|Correlation|ir|2|295|0.99121
1|AtomicNumber|Correlation|ir|2|296|0.99061
1|AtomicNumber|Correlation|ir|2|297|0.99203
1|AtomicNumber|Correlation|ir|2|298|0.99304
1|AtomicNumber|Correlation|ir|2|299|0.99189
1|AtomicNumber|Correlation|ir|2|300|0.99188
1|AtomicNumber|Correlation|ir|2|301|0.9931
1|AtomicNumber|Correlation|ir|2|302|0.99122
1|AtomicNumber|Correlation|ir|2|303|0.99123
1|AtomicNumber|Correlation|ir|2|304|0.99181
1|AtomicNumber|Correlation|ir|2|305|0.99261
1|AtomicNumber|Correlation|ir|2|306|0.99247
1|AtomicNumber|Correlation|ir|2|307|0.98978
1|AtomicNumber|Correlation|ir|2|308|0.99096
1|AtomicNumber|Correlation|ir|2|309|0.99142
1|AtomicNumber|Correlation|ir|2|310|0.98989
1|AtomicNumber|Correlation|ir|2|311|0.99369
1|AtomicNumber|Correlation|ir|2|312|0.9921
1|AtomicNumber|Correlation|ir|2|313|0.99369
1|AtomicNumber|Correlation|ir|2|314|0.98936
1|AtomicNumber|Correlation|ir|2|315|0.9917
1|AtomicNumber|Correlation|ir|2|316|0.99131
1|AtomicNumber|Correlation|ir|2|317|0.9896
1|AtomicNumber|Correlation|ir|2|318|0.9919
1|AtomicNumber|Correlation|ir|2|319|0.99132
1|AtomicNumber|Correlation|ir|2|320|0.9917
1|AtomicNumber|Correlation|ir|2|321|0.9913
1|AtomicNumber|Correlation|ir|2|322|0.99027
1|AtomicNumber|Correlation|ir|2|323|0.99361
1|AtomicNumber|Correlation|ir|2|324|0.99107
1|AtomicNumber|Correlation|ir|2|325|0.99164
1|AtomicNumber|Correlation|ir|2|326|0.99276
1|AtomicNumber|Correlation|ir|2|327|0.99074
1|AtomicNumber|Correlation|ir|2|328|0.9891
1|AtomicNumber|Correlation|ir|2|329|0.99143
1|AtomicNumber|Correlation|ir|2|330|0.99014
1|AtomicNumber|Correlation|ir|2|331|0.99242
1|AtomicNumber|Correlation|ir|2|332|0.99212
1|AtomicNumber|Correlation|ir|2|333|0.98998
1|AtomicNumber|Correlation|ir|2|334|0.98883
1|AtomicNumber|Correlation|ir|2|335|0.98952
1|AtomicNumber|Correlation|ir|2|336|0.99028
1|AtomicNumber|Correlation|ir|2|337|0.99292
1|AtomicNumber|Correlation|ir|2|338|0.99125
1|AtomicNumber|Correlation|ir|2|339|0.99312
1|AtomicNumber|Correlation|ir|2|340|0.99008
1|AtomicNumber|Correlation|ir|2|341|0.99134
1|AtomicNumber|Correlation|ir|2|342|0.99058
1|AtomicNumber|Correlation|ir|2|343|0.99188
1|AtomicNumber|Correlation|ir|2|344|0.99167
1|AtomicNumber|Correlation|ir|2|345|0.9911
1|AtomicNumber|Correlation|ir|2|346|0.98994
1|AtomicNumber|Correlation|ir|2|347|0.99199
1|AtomicNumber|Correlation|ir|2|348|0.99184
1|AtomicNumber|Correlation|ir|2|349|0.98834
1|AtomicNumber|Correlation|ir|2|350|0.99058
1|AtomicNumber|Correlation|ir|2|351|0.99243
1|AtomicNumber|Correlation|ir|2|352|0.99144
1|AtomicNumber|Correlation|ir|2|353|0.99106
1|AtomicNumber|Correlation|ir|2|354|0.99063
1|AtomicNumber|Correlation|ir|2|355|0.99234
1|AtomicNumber|Correlation|ir|2|356|0.99078
1|AtomicNumber|Correlation|ir|2|357|0.99271
1|AtomicNumber|Correlation|ir|2|358|0.99179
1|AtomicNumber|Correlation|ir|2|359|0.98986
1|AtomicNumber|Correlation|ir|2|360|0.99101
1|AtomicNumber|Correlation|ir|2|361|0.99258
1|AtomicNumber|Correlation|ir|2|362|0.99043
1|AtomicNumber|Correlation|ir|2|363|0.99186
1|AtomicNumber|Correlation|ir|2|364|0.99254
1|AtomicNumber|Correlation|ir|2|365|0.99003
1|AtomicNumber|Correlation|ir|2|366|0.99253
1|AtomicNumber|Correlation|ir|2|367|0.99226
1|AtomicNumber|Correlation|ir|2|368|0.99284
1|AtomicNumber|Correlation|ir|2|369|0.99083
1|AtomicNumber|Correlation|ir|2|370|0.99367
1|AtomicNumber|Correlation|ir|2|371|0.9927
1|AtomicNumber|Correlation|ir|2|372|0.99049
1|AtomicNumber|Correlation|ir|2|373|0.99302
1|AtomicNumber|Correlation|ir|2|374|0.98998
1|AtomicNumber|Correlation|ir|2|375|0.99152
1|AtomicNumber|Correlation|ir|2|376|0.99263
1|AtomicNumber|Correlation|ir|2|377|0.99124
1|AtomicNumber|Correlation|ir|2|378|0.99147
1|AtomicNumber|Correlation|ir|2|379|0.98973
1|AtomicNumber|Correlation|ir|2|380|0.99057
1|AtomicNumber|Correlation|ir|2|381|0.99181
1|AtomicNumber|Correlation|ir|2|382|0.99032
1|AtomicNumber|Correlation|ir|2|383|0.99362
1|AtomicNumber|Correlation|ir|2|384|0.99275
