# Supplementary material for: On DNA numerical representations for genomic similarity computation
Source: PLoS One. 2017 Mar 21;12(3):e0173288. doi: 10.1371/journal.pone.0173288 (PMC5360225; doi:10.1371/journal.pone.0173288)
Supplement: S3 File — The datasets employed in this work. (ZIP) [file pone.0173288.s003.zip › datasets/syntheticalExperimentalScores/sequenceBase_1_transformation_AtomicNumber_metric_Correlation_type_is_percentage_32.txt]

1|AtomicNumber|Correlation|ir|32|1|0.9443
1|AtomicNumber|Correlation|ir|32|2|0.94839
1|AtomicNumber|Correlation|ir|32|3|0.93618
1|AtomicNumber|Correlation|ir|32|4|0.93562
1|AtomicNumber|Correlation|ir|32|5|0.93708
1|AtomicNumber|Correlation|ir|32|6|0.9383
1|AtomicNumber|Correlation|ir|32|7|0.94528
1|AtomicNumber|Correlation|ir|32|8|0.94883
1|AtomicNumber|Correlation|ir|32|9|0.94122
1|AtomicNumber|Correlation|ir|32|10|0.94818
1|AtomicNumber|Correlation|ir|32|11|0.94829
1|AtomicNumber|Correlation|ir|32|12|0.94686
1|AtomicNumber|Correlation|ir|32|13|0.94237
1|AtomicNumber|Correlation|ir|32|14|0.94592
1|AtomicNumber|Correlation|ir|32|15|0.9381
1|AtomicNumber|Correlation|ir|32|16|0.93965
1|AtomicNumber|Correlation|ir|32|17|0.94337
1|AtomicNumber|Correlation|ir|32|18|0.94268
1|AtomicNumber|Correlation|ir|32|19|0.94858
1|AtomicNumber|Correlation|ir|32|20|0.93848
1|AtomicNumber|Correlation|ir|32|21|0.93741
1|AtomicNumber|Correlation|ir|32|22|0.9459
1|AtomicNumber|Correlation|ir|32|23|0.94225
1|AtomicNumber|Correlation|ir|32|24|0.94543
1|AtomicNumber|Correlation|ir|32|25|0.93901
1|AtomicNumber|Correlation|ir|32|26|0.9457
1|AtomicNumber|Correlation|ir|32|27|0.95945
1|AtomicNumber|Correlation|ir|32|28|0.9369
1|AtomicNumber|Correlation|ir|32|29|0.94274
1|AtomicNumber|Correlation|ir|32|30|0.94112
1|AtomicNumber|Correlation|ir|32|31|0.94778
1|AtomicNumber|Correlation|ir|32|32|0.94919
1|AtomicNumber|Correlation|ir|32|33|0.9353
1|AtomicNumber|Correlation|ir|32|34|0.9477
1|AtomicNumber|Correlation|ir|32|35|0.93809
1|AtomicNumber|Correlation|ir|32|36|0.93593
1|AtomicNumber|Correlation|ir|32|37|0.94201
1|AtomicNumber|Correlation|ir|32|38|0.94805
1|AtomicNumber|Correlation|ir|32|39|0.94553
1|AtomicNumber|Correlation|ir|32|40|0.938
1|AtomicNumber|Correlation|ir|32|41|0.94025
1|AtomicNumber|Correlation|ir|32|42|0.94038
1|AtomicNumber|Correlation|ir|32|43|0.93821
1|AtomicNumber|Correlation|ir|32|44|0.9348
1|AtomicNumber|Correlation|ir|32|45|0.94344
1|AtomicNumber|Correlation|ir|32|46|0.94084
1|AtomicNumber|Correlation|ir|32|47|0.94009
1|AtomicNumber|Correlation|ir|32|48|0.9485
1|AtomicNumber|Correlation|ir|32|49|0.94716
1|AtomicNumber|Correlation|ir|32|50|0.9367
1|AtomicNumber|Correlation|ir|32|51|0.94566
1|AtomicNumber|Correlation|ir|32|52|0.94154
1|AtomicNumber|Correlation|ir|32|53|0.94888
1|AtomicNumber|Correlation|ir|32|54|0.94595
1|AtomicNumber|Correlation|ir|32|55|0.95036
1|AtomicNumber|Correlation|ir|32|56|0.94775
1|AtomicNumber|Correlation|ir|32|57|0.94022
1|AtomicNumber|Correlation|ir|32|58|0.95291
1|AtomicNumber|Correlation|ir|32|59|0.94453
1|AtomicNumber|Correlation|ir|32|60|0.93808
1|AtomicNumber|Correlation|ir|32|61|0.93675
1|AtomicNumber|Correlation|ir|32|62|0.94101
1|AtomicNumber|Correlation|ir|32|63|0.95194
1|AtomicNumber|Correlation|ir|32|64|0.94616
1|AtomicNumber|Correlation|ir|32|65|0.9426
1|AtomicNumber|Correlation|ir|32|66|0.94852
1|AtomicNumber|Correlation|ir|32|67|0.95048
1|AtomicNumber|Correlation|ir|32|68|0.93715
1|AtomicNumber|Correlation|ir|32|69|0.94776
1|AtomicNumber|Correlation|ir|32|70|0.93734
1|AtomicNumber|Correlation|ir|32|71|0.94606
1|AtomicNumber|Correlation|ir|32|72|0.9483
1|AtomicNumber|Correlation|ir|32|73|0.93859
1|AtomicNumber|Correlation|ir|32|74|0.94619
1|AtomicNumber|Correlation|ir|32|75|0.93773
1|AtomicNumber|Correlation|ir|32|76|0.93938
1|AtomicNumber|Correlation|ir|32|77|0.93573
1|AtomicNumber|Correlation|ir|32|78|0.93741
1|AtomicNumber|Correlation|ir|32|79|0.94657
1|AtomicNumber|Correlation|ir|32|80|0.93799
1|AtomicNumber|Correlation|ir|32|81|0.94711
1|AtomicNumber|Correlation|ir|32|82|0.94523
1|AtomicNumber|Correlation|ir|32|83|0.95074
1|AtomicNumber|Correlation|ir|32|84|0.9444
1|AtomicNumber|Correlation|ir|32|85|0.94552
1|AtomicNumber|Correlation|ir|32|86|0.94045
1|AtomicNumber|Correlation|ir|32|87|0.93673
1|AtomicNumber|Correlation|ir|32|88|0.94267
1|AtomicNumber|Correlation|ir|32|89|0.94052
1|AtomicNumber|Correlation|ir|32|90|0.94642
1|AtomicNumber|Correlation|ir|32|91|0.93811
1|AtomicNumber|Correlation|ir|32|92|0.94638
1|AtomicNumber|Correlation|ir|32|93|0.94374
1|AtomicNumber|Correlation|ir|32|94|0.94006
1|AtomicNumber|Correlation|ir|32|95|0.94656
1|AtomicNumber|Correlation|ir|32|96|0.94389
1|AtomicNumber|Correlation|ir|32|97|0.94024
1|AtomicNumber|Correlation|ir|32|98|0.94945
1|AtomicNumber|Correlation|ir|32|99|0.94513
1|AtomicNumber|Correlation|ir|32|100|0.9416
1|AtomicNumber|Correlation|ir|32|101|0.95069
1|AtomicNumber|Correlation|ir|32|102|0.94595
1|AtomicNumber|Correlation|ir|32|103|0.94917
1|AtomicNumber|Correlation|ir|32|104|0.94718
1|AtomicNumber|Correlation|ir|32|105|0.93471
1|AtomicNumber|Correlation|ir|32|106|0.94816
1|AtomicNumber|Correlation|ir|32|107|0.94325
1|AtomicNumber|Correlation|ir|32|108|0.93119
1|AtomicNumber|Correlation|ir|32|109|0.9452
1|AtomicNumber|Correlation|ir|32|110|0.93828
1|AtomicNumber|Correlation|ir|32|111|0.94266
1|AtomicNumber|Correlation|ir|32|112|0.94884
1|AtomicNumber|Correlation|ir|32|113|0.94364
1|AtomicNumber|Correlation|ir|32|114|0.94316
1|AtomicNumber|Correlation|ir|32|115|0.94646
1|AtomicNumber|Correlation|ir|32|116|0.9413
1|AtomicNumber|Correlation|ir|32|117|0.9498
1|AtomicNumber|Correlation|ir|32|118|0.95135
1|AtomicNumber|Correlation|ir|32|119|0.94532
1|AtomicNumber|Correlation|ir|32|120|0.94371
1|AtomicNumber|Correlation|ir|32|121|0.94573
1|AtomicNumber|Correlation|ir|32|122|0.94217
1|AtomicNumber|Correlation|ir|32|123|0.9476
1|AtomicNumber|Correlation|ir|32|124|0.94439
1|AtomicNumber|Correlation|ir|32|125|0.9352
1|AtomicNumber|Correlation|ir|32|126|0.94677
1|AtomicNumber|Correlation|ir|32|127|0.94248
1|AtomicNumber|Correlation|ir|32|128|0.95347
1|AtomicNumber|Correlation|ir|32|129|0.94063
1|AtomicNumber|Correlation|ir|32|130|0.93915
1|AtomicNumber|Correlation|ir|32|131|0.95131
1|AtomicNumber|Correlation|ir|32|132|0.93848
1|AtomicNumber|Correlation|ir|32|133|0.95122
1|AtomicNumber|Correlation|ir|32|134|0.93674
1|AtomicNumber|Correlation|ir|32|135|0.945
1|AtomicNumber|Correlation|ir|32|136|0.94999
1|AtomicNumber|Correlation|ir|32|137|0.94447
1|AtomicNumber|Correlation|ir|32|138|0.95123
1|AtomicNumber|Correlation|ir|32|139|0.94618
1|AtomicNumber|Correlation|ir|32|140|0.94201
1|AtomicNumber|Correlation|ir|32|141|0.9377
1|AtomicNumber|Correlation|ir|32|142|0.94125
1|AtomicNumber|Correlation|ir|32|143|0.95004
1|AtomicNumber|Correlation|ir|32|144|0.93988
1|AtomicNumber|Correlation|ir|32|145|0.94306
1|AtomicNumber|Correlation|ir|32|146|0.95142
1|AtomicNumber|Correlation|ir|32|147|0.93847
1|AtomicNumber|Correlation|ir|32|148|0.94704
1|AtomicNumber|Correlation|ir|32|149|0.94135
1|AtomicNumber|Correlation|ir|32|150|0.94713
1|AtomicNumber|Correlation|ir|32|151|0.93691
1|AtomicNumber|Correlation|ir|32|152|0.94393
1|AtomicNumber|Correlation|ir|32|153|0.95197
1|AtomicNumber|Correlation|ir|32|154|0.94539
1|AtomicNumber|Correlation|ir|32|155|0.94602
1|AtomicNumber|Correlation|ir|32|156|0.93969
1|AtomicNumber|Correlation|ir|32|157|0.95045
1|AtomicNumber|Correlation|ir|32|158|0.94786
1|AtomicNumber|Correlation|ir|32|159|0.94651
1|AtomicNumber|Correlation|ir|32|160|0.94728
1|AtomicNumber|Correlation|ir|32|161|0.93889
1|AtomicNumber|Correlation|ir|32|162|0.94943
1|AtomicNumber|Correlation|ir|32|163|0.93392
1|AtomicNumber|Correlation|ir|32|164|0.94457
1|AtomicNumber|Correlation|ir|32|165|0.94348
1|AtomicNumber|Correlation|ir|32|166|0.94517
1|AtomicNumber|Correlation|ir|32|167|0.94813
1|AtomicNumber|Correlation|ir|32|168|0.93974
1|AtomicNumber|Correlation|ir|32|169|0.94844
1|AtomicNumber|Correlation|ir|32|170|0.945
1|AtomicNumber|Correlation|ir|32|171|0.93712
1|AtomicNumber|Correlation|ir|32|172|0.94529
1|AtomicNumber|Correlation|ir|32|173|0.93542
1|AtomicNumber|Correlation|ir|32|174|0.94026
1|AtomicNumber|Correlation|ir|32|175|0.94996
1|AtomicNumber|Correlation|ir|32|176|0.94384
1|AtomicNumber|Correlation|ir|32|177|0.94259
1|AtomicNumber|Correlation|ir|32|178|0.93699
1|AtomicNumber|Correlation|ir|32|179|0.93886
1|AtomicNumber|Correlation|ir|32|180|0.94915
1|AtomicNumber|Correlation|ir|32|181|0.94489
1|AtomicNumber|Correlation|ir|32|182|0.94165
1|AtomicNumber|Correlation|ir|32|183|0.94915
1|AtomicNumber|Correlation|ir|32|184|0.94778
1|AtomicNumber|Correlation|ir|32|185|0.9395
1|AtomicNumber|Correlation|ir|32|186|0.94536
1|AtomicNumber|Correlation|ir|32|187|0.95099
1|AtomicNumber|Correlation|ir|32|188|0.95041
1|AtomicNumber|Correlation|ir|32|189|0.95218
1|AtomicNumber|Correlation|ir|32|190|0.9374
1|AtomicNumber|Correlation|ir|32|191|0.94192
1|AtomicNumber|Correlation|ir|32|192|0.94087
1|AtomicNumber|Correlation|ir|32|193|0.94199
1|AtomicNumber|Correlation|ir|32|194|0.94071
1|AtomicNumber|Correlation|ir|32|195|0.94408
1|AtomicNumber|Correlation|ir|32|196|0.95317
1|AtomicNumber|Correlation|ir|32|197|0.94576
1|AtomicNumber|Correlation|ir|32|198|0.94001
1|AtomicNumber|Correlation|ir|32|199|0.93815
1|AtomicNumber|Correlation|ir|32|200|0.94605
1|AtomicNumber|Correlation|ir|32|201|0.94123
1|AtomicNumber|Correlation|ir|32|202|0.94816
1|AtomicNumber|Correlation|ir|32|203|0.9388
1|AtomicNumber|Correlation|ir|32|204|0.94091
1|AtomicNumber|Correlation|ir|32|205|0.94887
1|AtomicNumber|Correlation|ir|32|206|0.93592
1|AtomicNumber|Correlation|ir|32|207|0.94046
1|AtomicNumber|Correlation|ir|32|208|0.94277
1|AtomicNumber|Correlation|ir|32|209|0.93996
1|AtomicNumber|Correlation|ir|32|210|0.94561
1|AtomicNumber|Correlation|ir|32|211|0.94634
1|AtomicNumber|Correlation|ir|32|212|0.94776
1|AtomicNumber|Correlation|ir|32|213|0.94092
1|AtomicNumber|Correlation|ir|32|214|0.94085
1|AtomicNumber|Correlation|ir|32|215|0.95086
1|AtomicNumber|Correlation|ir|32|216|0.93707
1|AtomicNumber|Correlation|ir|32|217|0.93393
1|AtomicNumber|Correlation|ir|32|218|0.94817
1|AtomicNumber|Correlation|ir|32|219|0.9452
1|AtomicNumber|Correlation|ir|32|220|0.94063
1|AtomicNumber|Correlation|ir|32|221|0.93716
1|AtomicNumber|Correlation|ir|32|222|0.95238
1|AtomicNumber|Correlation|ir|32|223|0.95141
1|AtomicNumber|Correlation|ir|32|224|0.94
1|AtomicNumber|Correlation|ir|32|225|0.94865
1|AtomicNumber|Correlation|ir|32|226|0.94285
1|AtomicNumber|Correlation|ir|32|227|0.94115
1|AtomicNumber|Correlation|ir|32|228|0.94822
1|AtomicNumber|Correlation|ir|32|229|0.94086
1|AtomicNumber|Correlation|ir|32|230|0.94058
1|AtomicNumber|Correlation|ir|32|231|0.9535
1|AtomicNumber|Correlation|ir|32|232|0.94697
1|AtomicNumber|Correlation|ir|32|233|0.95124
1|AtomicNumber|Correlation|ir|32|234|0.93567
1|AtomicNumber|Correlation|ir|32|235|0.94873
1|AtomicNumber|Correlation|ir|32|236|0.9468
1|AtomicNumber|Correlation|ir|32|237|0.94069
1|AtomicNumber|Correlation|ir|32|238|0.94065
1|AtomicNumber|Correlation|ir|32|239|0.93778
1|AtomicNumber|Correlation|ir|32|240|0.93709
1|AtomicNumber|Correlation|ir|32|241|0.9436
1|AtomicNumber|Correlation|ir|32|242|0.95149
1|AtomicNumber|Correlation|ir|32|243|0.94586
1|AtomicNumber|Correlation|ir|32|244|0.93752
1|AtomicNumber|Correlation|ir|32|245|0.94337
1|AtomicNumber|Correlation|ir|32|246|0.9479
1|AtomicNumber|Correlation|ir|32|247|0.94294
1|AtomicNumber|Correlation|ir|32|248|0.94353
1|AtomicNumber|Correlation|ir|32|249|0.94972
1|AtomicNumber|Correlation|ir|32|250|0.94228
1|AtomicNumber|Correlation|ir|32|251|0.93559
1|AtomicNumber|Correlation|ir|32|252|0.93635
1|AtomicNumber|Correlation|ir|32|253|0.94619
1|AtomicNumber|Correlation|ir|32|254|0.94554
1|AtomicNumber|Correlation|ir|32|255|0.94352
1|AtomicNumber|Correlation|ir|32|256|0.93844
1|AtomicNumber|Correlation|ir|32|257|0.94275
1|AtomicNumber|Correlation|ir|32|258|0.93792
1|AtomicNumber|Correlation|ir|32|259|0.94697
1|AtomicNumber|Correlation|ir|32|260|0.93763
1|AtomicNumber|Correlation|ir|32|261|0.94234
1|AtomicNumber|Correlation|ir|32|262|0.93646
1|AtomicNumber|Correlation|ir|32|263|0.94382
1|AtomicNumber|Correlation|ir|32|264|0.95153
1|AtomicNumber|Correlation|ir|32|265|0.94669
1|AtomicNumber|Correlation|ir|32|266|0.94079
1|AtomicNumber|Correlation|ir|32|267|0.9456
1|AtomicNumber|Correlation|ir|32|268|0.93776
1|AtomicNumber|Correlation|ir|32|269|0.94437
1|AtomicNumber|Correlation|ir|32|270|0.94884
1|AtomicNumber|Correlation|ir|32|271|0.93966
1|AtomicNumber|Correlation|ir|32|272|0.94619
1|AtomicNumber|Correlation|ir|32|273|0.94321
1|AtomicNumber|Correlation|ir|32|274|0.94782
1|AtomicNumber|Correlation|ir|32|275|0.94783
1|AtomicNumber|Correlation|ir|32|276|0.94674
1|AtomicNumber|Correlation|ir|32|277|0.94575
1|AtomicNumber|Correlation|ir|32|278|0.93775
1|AtomicNumber|Correlation|ir|32|279|0.94954
1|AtomicNumber|Correlation|ir|32|280|0.94841
1|AtomicNumber|Correlation|ir|32|281|0.94511
1|AtomicNumber|Correlation|ir|32|282|0.95004
1|AtomicNumber|Correlation|ir|32|283|0.94183
1|AtomicNumber|Correlation|ir|32|284|0.9369
1|AtomicNumber|Correlation|ir|32|285|0.94692
1|AtomicNumber|Correlation|ir|32|286|0.94175
1|AtomicNumber|Correlation|ir|32|287|0.94425
1|AtomicNumber|Correlation|ir|32|288|0.94081
1|AtomicNumber|Correlation|ir|32|289|0.94849
1|AtomicNumber|Correlation|ir|32|290|0.94263
1|AtomicNumber|Correlation|ir|32|291|0.9429
1|AtomicNumber|Correlation|ir|32|292|0.94299
1|AtomicNumber|Correlation|ir|32|293|0.95019
1|AtomicNumber|Correlation|ir|32|294|0.94948
1|AtomicNumber|Correlation|ir|32|295|0.93825
1|AtomicNumber|Correlation|ir|32|296|0.93954
1|AtomicNumber|Correlation|ir|32|297|0.94551
1|AtomicNumber|Correlation|ir|32|298|0.94478
1|AtomicNumber|Correlation|ir|32|299|0.94238
1|AtomicNumber|Correlation|ir|32|300|0.94689
1|AtomicNumber|Correlation|ir|32|301|0.95155
1|AtomicNumber|Correlation|ir|32|302|0.94327
1|AtomicNumber|Correlation|ir|32|303|0.94286
1|AtomicNumber|Correlation|ir|32|304|0.93685
1|AtomicNumber|Correlation|ir|32|305|0.9406
1|AtomicNumber|Correlation|ir|32|306|0.95275
1|AtomicNumber|Correlation|ir|32|307|0.93898
1|AtomicNumber|Correlation|ir|32|308|0.94538
1|AtomicNumber|Correlation|ir|32|309|0.94952
1|AtomicNumber|Correlation|ir|32|310|0.94382
1|AtomicNumber|Correlation|ir|32|311|0.93901
1|AtomicNumber|Correlation|ir|32|312|0.94295
1|AtomicNumber|Correlation|ir|32|313|0.94579
1|AtomicNumber|Correlation|ir|32|314|0.94214
1|AtomicNumber|Correlation|ir|32|315|0.93713
1|AtomicNumber|Correlation|ir|32|316|0.93894
1|AtomicNumber|Correlation|ir|32|317|0.94609
1|AtomicNumber|Correlation|ir|32|318|0.94201
1|AtomicNumber|Correlation|ir|32|319|0.94068
1|AtomicNumber|Correlation|ir|32|320|0.94906
1|AtomicNumber|Correlation|ir|32|321|0.93777
1|AtomicNumber|Correlation|ir|32|322|0.95169
1|AtomicNumber|Correlation|ir|32|323|0.94963
1|AtomicNumber|Correlation|ir|32|324|0.93953
1|AtomicNumber|Correlation|ir|32|325|0.9449
1|AtomicNumber|Correlation|ir|32|326|0.9394
1|AtomicNumber|Correlation|ir|32|327|0.94419
1|AtomicNumber|Correlation|ir|32|328|0.9504
1|AtomicNumber|Correlation|ir|32|329|0.93997
1|AtomicNumber|Correlation|ir|32|330|0.94781
1|AtomicNumber|Correlation|ir|32|331|0.94044
1|AtomicNumber|Correlation|ir|32|332|0.93945
1|AtomicNumber|Correlation|ir|32|333|0.94458
1|AtomicNumber|Correlation|ir|32|334|0.94176
1|AtomicNumber|Correlation|ir|32|335|0.93499
1|AtomicNumber|Correlation|ir|32|336|0.93719
1|AtomicNumber|Correlation|ir|32|337|0.94123
1|AtomicNumber|Correlation|ir|32|338|0.94534
1|AtomicNumber|Correlation|ir|32|339|0.93543
1|AtomicNumber|Correlation|ir|32|340|0.95079
1|AtomicNumber|Correlation|ir|32|341|0.95154
1|AtomicNumber|Correlation|ir|32|342|0.94301
1|AtomicNumber|Correlation|ir|32|343|0.93798
1|AtomicNumber|Correlation|ir|32|344|0.93831
1|AtomicNumber|Correlation|ir|32|345|0.94747
1|AtomicNumber|Correlation|ir|32|346|0.94354
1|AtomicNumber|Correlation|ir|32|347|0.94505
1|AtomicNumber|Correlation|ir|32|348|0.94269
1|AtomicNumber|Correlation|ir|32|349|0.94544
1|AtomicNumber|Correlation|ir|32|350|0.94213
1|AtomicNumber|Correlation|ir|32|351|0.95124
1|AtomicNumber|Correlation|ir|32|352|0.93618
1|AtomicNumber|Correlation|ir|32|353|0.94707
1|AtomicNumber|Correlation|ir|32|354|0.94995
1|AtomicNumber|Correlation|ir|32|355|0.94175
1|AtomicNumber|Correlation|ir|32|356|0.94528
1|AtomicNumber|Correlation|ir|32|357|0.94943
1|AtomicNumber|Correlation|ir|32|358|0.9372
1|AtomicNumber|Correlation|ir|32|359|0.94111
1|AtomicNumber|Correlation|ir|32|360|0.94356
1|AtomicNumber|Correlation|ir|32|361|0.94396
1|AtomicNumber|Correlation|ir|32|362|0.9439
1|AtomicNumber|Correlation|ir|32|363|0.94584
1|AtomicNumber|Correlation|ir|32|364|0.94112
1|AtomicNumber|Correlation|ir|32|365|0.94208
1|AtomicNumber|Correlation|ir|32|366|0.94467
1|AtomicNumber|Correlation|ir|32|367|0.93719
1|AtomicNumber|Correlation|ir|32|368|0.94708
1|AtomicNumber|Correlation|ir|32|369|0.94735
1|AtomicNumber|Correlation|ir|32|370|0.94154
1|AtomicNumber|Correlation|ir|32|371|0.9426
1|AtomicNumber|Correlation|ir|32|372|0.93785
1|AtomicNumber|Correlation|ir|32|373|0.9443
1|AtomicNumber|Correlation|ir|32|374|0.93384
1|AtomicNumber|Correlation|ir|32|375|0.94432
1|AtomicNumber|Correlation|ir|32|376|0.93548
1|AtomicNumber|Correlation|ir|32|377|0.94851
1|AtomicNumber|Correlation|ir|32|378|0.94564
1|AtomicNumber|Correlation|ir|32|379|0.9437
1|AtomicNumber|Correlation|ir|32|380|0.94277
1|AtomicNumber|Correlation|ir|32|381|0.94357
1|AtomicNumber|Correlation|ir|32|382|0.94346
1|AtomicNumber|Correlation|ir|32|383|0.94472
1|AtomicNumber|Correlation|ir|32|384|0.95006
1|AtomicNumber|Correlation|ir|32|385|0.93787
1|AtomicNumber|Correlation|ir|32|386|0.94115
1|AtomicNumber|Correlation|ir|32|387|0.95222
1|AtomicNumber|Correlation|ir|32|388|0.93394
1|AtomicNumber|Correlation|ir|32|389|0.94536
1|AtomicNumber|Correlation|ir|32|390|0.94007
1|AtomicNumber|Correlation|ir|32|391|0.94132
1|AtomicNumber|Correlation|ir|32|392|0.95244
1|AtomicNumber|Correlation|ir|32|393|0.9338
1|AtomicNumber|Correlation|ir|32|394|0.95483
1|AtomicNumber|Correlation|ir|32|395|0.94491
1|AtomicNumber|Correlation|ir|32|396|0.94792
1|AtomicNumber|Correlation|ir|32|397|0.94443
1|AtomicNumber|Correlation|ir|32|398|0.94469
1|AtomicNumber|Correlation|ir|32|399|0.94858
1|AtomicNumber|Correlation|ir|32|400|0.94364
