# Supplementary material for: On DNA numerical representations for genomic similarity computation
Source: PLoS One. 2017 Mar 21;12(3):e0173288. doi: 10.1371/journal.pone.0173288 (PMC5360225; doi:10.1371/journal.pone.0173288)
Supplement: S3 File — The datasets employed in this work. (ZIP) [file pone.0173288.s003.zip › datasets/syntheticalExperimentalScores/sequenceBase_1_transformation_AtomicNumber_metric_Correlation_type_is_percentage_4.txt]

1|AtomicNumber|Correlation|ir|4|1|0.98902
1|AtomicNumber|Correlation|ir|4|2|0.98456
1|AtomicNumber|Correlation|ir|4|3|0.98515
1|AtomicNumber|Correlation|ir|4|4|0.98664
1|AtomicNumber|Correlation|ir|4|5|0.98913
1|AtomicNumber|Correlation|ir|4|6|0.98833
1|AtomicNumber|Correlation|ir|4|7|0.98463
1|AtomicNumber|Correlation|ir|4|8|0.98476
1|AtomicNumber|Correlation|ir|4|9|0.98554
1|AtomicNumber|Correlation|ir|4|10|0.98614
1|AtomicNumber|Correlation|ir|4|11|0.98556
1|AtomicNumber|Correlation|ir|4|12|0.98802
1|AtomicNumber|Correlation|ir|4|13|0.98551
1|AtomicNumber|Correlation|ir|4|14|0.9854
1|AtomicNumber|Correlation|ir|4|15|0.98629
1|AtomicNumber|Correlation|ir|4|16|0.98526
1|AtomicNumber|Correlation|ir|4|17|0.98449
1|AtomicNumber|Correlation|ir|4|18|0.98979
1|AtomicNumber|Correlation|ir|4|19|0.98463
1|AtomicNumber|Correlation|ir|4|20|0.98465
1|AtomicNumber|Correlation|ir|4|21|0.9847
1|AtomicNumber|Correlation|ir|4|22|0.98516
1|AtomicNumber|Correlation|ir|4|23|0.98899
1|AtomicNumber|Correlation|ir|4|24|0.9877
1|AtomicNumber|Correlation|ir|4|25|0.98547
1|AtomicNumber|Correlation|ir|4|26|0.98755
1|AtomicNumber|Correlation|ir|4|27|0.98482
1|AtomicNumber|Correlation|ir|4|28|0.98624
1|AtomicNumber|Correlation|ir|4|29|0.98559
1|AtomicNumber|Correlation|ir|4|30|0.98964
1|AtomicNumber|Correlation|ir|4|31|0.98484
1|AtomicNumber|Correlation|ir|4|32|0.98652
1|AtomicNumber|Correlation|ir|4|33|0.98468
1|AtomicNumber|Correlation|ir|4|34|0.98802
1|AtomicNumber|Correlation|ir|4|35|0.98461
1|AtomicNumber|Correlation|ir|4|36|0.98702
1|AtomicNumber|Correlation|ir|4|37|0.98597
1|AtomicNumber|Correlation|ir|4|38|0.98733
1|AtomicNumber|Correlation|ir|4|39|0.98778
1|AtomicNumber|Correlation|ir|4|40|0.98733
1|AtomicNumber|Correlation|ir|4|41|0.98513
1|AtomicNumber|Correlation|ir|4|42|0.98736
1|AtomicNumber|Correlation|ir|4|43|0.98756
1|AtomicNumber|Correlation|ir|4|44|0.98686
1|AtomicNumber|Correlation|ir|4|45|0.98756
1|AtomicNumber|Correlation|ir|4|46|0.9849
1|AtomicNumber|Correlation|ir|4|47|0.98441
1|AtomicNumber|Correlation|ir|4|48|0.9845
1|AtomicNumber|Correlation|ir|4|49|0.98619
1|AtomicNumber|Correlation|ir|4|50|0.98523
1|AtomicNumber|Correlation|ir|4|51|0.98733
1|AtomicNumber|Correlation|ir|4|52|0.98825
1|AtomicNumber|Correlation|ir|4|53|0.98673
1|AtomicNumber|Correlation|ir|4|54|0.98732
1|AtomicNumber|Correlation|ir|4|55|0.98779
1|AtomicNumber|Correlation|ir|4|56|0.98828
1|AtomicNumber|Correlation|ir|4|57|0.98504
1|AtomicNumber|Correlation|ir|4|58|0.98543
1|AtomicNumber|Correlation|ir|4|59|0.98665
1|AtomicNumber|Correlation|ir|4|60|0.98839
1|AtomicNumber|Correlation|ir|4|61|0.98607
1|AtomicNumber|Correlation|ir|4|62|0.98479
1|AtomicNumber|Correlation|ir|4|63|0.9878
1|AtomicNumber|Correlation|ir|4|64|0.98461
1|AtomicNumber|Correlation|ir|4|65|0.98445
1|AtomicNumber|Correlation|ir|4|66|0.98491
1|AtomicNumber|Correlation|ir|4|67|0.98858
1|AtomicNumber|Correlation|ir|4|68|0.98497
1|AtomicNumber|Correlation|ir|4|69|0.98553
1|AtomicNumber|Correlation|ir|4|70|0.98706
1|AtomicNumber|Correlation|ir|4|71|0.98836
1|AtomicNumber|Correlation|ir|4|72|0.98844
1|AtomicNumber|Correlation|ir|4|73|0.98598
1|AtomicNumber|Correlation|ir|4|74|0.98808
1|AtomicNumber|Correlation|ir|4|75|0.98852
1|AtomicNumber|Correlation|ir|4|76|0.98776
1|AtomicNumber|Correlation|ir|4|77|0.98497
1|AtomicNumber|Correlation|ir|4|78|0.98769
1|AtomicNumber|Correlation|ir|4|79|0.98472
1|AtomicNumber|Correlation|ir|4|80|0.98788
1|AtomicNumber|Correlation|ir|4|81|0.99031
1|AtomicNumber|Correlation|ir|4|82|0.98478
1|AtomicNumber|Correlation|ir|4|83|0.98496
1|AtomicNumber|Correlation|ir|4|84|0.98496
1|AtomicNumber|Correlation|ir|4|85|0.98899
1|AtomicNumber|Correlation|ir|4|86|0.98485
1|AtomicNumber|Correlation|ir|4|87|0.98912
1|AtomicNumber|Correlation|ir|4|88|0.98541
1|AtomicNumber|Correlation|ir|4|89|0.98664
1|AtomicNumber|Correlation|ir|4|90|0.988
1|AtomicNumber|Correlation|ir|4|91|0.98484
1|AtomicNumber|Correlation|ir|4|92|0.98448
1|AtomicNumber|Correlation|ir|4|93|0.98642
1|AtomicNumber|Correlation|ir|4|94|0.98673
1|AtomicNumber|Correlation|ir|4|95|0.98875
1|AtomicNumber|Correlation|ir|4|96|0.98672
1|AtomicNumber|Correlation|ir|4|97|0.98795
1|AtomicNumber|Correlation|ir|4|98|0.98825
1|AtomicNumber|Correlation|ir|4|99|0.98444
1|AtomicNumber|Correlation|ir|4|100|0.98848
1|AtomicNumber|Correlation|ir|4|101|0.98597
1|AtomicNumber|Correlation|ir|4|102|0.98531
1|AtomicNumber|Correlation|ir|4|103|0.98479
1|AtomicNumber|Correlation|ir|4|104|0.9849
1|AtomicNumber|Correlation|ir|4|105|0.98809
1|AtomicNumber|Correlation|ir|4|106|0.98486
1|AtomicNumber|Correlation|ir|4|107|0.98821
1|AtomicNumber|Correlation|ir|4|108|0.98493
1|AtomicNumber|Correlation|ir|4|109|0.98946
1|AtomicNumber|Correlation|ir|4|110|0.98469
1|AtomicNumber|Correlation|ir|4|111|0.98848
1|AtomicNumber|Correlation|ir|4|112|0.98696
1|AtomicNumber|Correlation|ir|4|113|0.98451
1|AtomicNumber|Correlation|ir|4|114|0.98647
1|AtomicNumber|Correlation|ir|4|115|0.98466
1|AtomicNumber|Correlation|ir|4|116|0.985
1|AtomicNumber|Correlation|ir|4|117|0.98509
1|AtomicNumber|Correlation|ir|4|118|0.98429
1|AtomicNumber|Correlation|ir|4|119|0.98808
1|AtomicNumber|Correlation|ir|4|120|0.98768
1|AtomicNumber|Correlation|ir|4|121|0.98648
1|AtomicNumber|Correlation|ir|4|122|0.98581
1|AtomicNumber|Correlation|ir|4|123|0.9855
1|AtomicNumber|Correlation|ir|4|124|0.98744
1|AtomicNumber|Correlation|ir|4|125|0.98637
1|AtomicNumber|Correlation|ir|4|126|0.9862
1|AtomicNumber|Correlation|ir|4|127|0.98784
1|AtomicNumber|Correlation|ir|4|128|0.98553
1|AtomicNumber|Correlation|ir|4|129|0.98599
1|AtomicNumber|Correlation|ir|4|130|0.98456
1|AtomicNumber|Correlation|ir|4|131|0.98658
1|AtomicNumber|Correlation|ir|4|132|0.98513
1|AtomicNumber|Correlation|ir|4|133|0.98594
1|AtomicNumber|Correlation|ir|4|134|0.99048
1|AtomicNumber|Correlation|ir|4|135|0.98488
1|AtomicNumber|Correlation|ir|4|136|0.98842
1|AtomicNumber|Correlation|ir|4|137|0.98699
1|AtomicNumber|Correlation|ir|4|138|0.98511
1|AtomicNumber|Correlation|ir|4|139|0.98615
1|AtomicNumber|Correlation|ir|4|140|0.98778
1|AtomicNumber|Correlation|ir|4|141|0.98925
1|AtomicNumber|Correlation|ir|4|142|0.98537
1|AtomicNumber|Correlation|ir|4|143|0.98826
1|AtomicNumber|Correlation|ir|4|144|0.98432
1|AtomicNumber|Correlation|ir|4|145|0.98567
1|AtomicNumber|Correlation|ir|4|146|0.98478
1|AtomicNumber|Correlation|ir|4|147|0.98518
1|AtomicNumber|Correlation|ir|4|148|0.9844
1|AtomicNumber|Correlation|ir|4|149|0.9877
1|AtomicNumber|Correlation|ir|4|150|0.98604
1|AtomicNumber|Correlation|ir|4|151|0.98861
1|AtomicNumber|Correlation|ir|4|152|0.98746
1|AtomicNumber|Correlation|ir|4|153|0.98554
1|AtomicNumber|Correlation|ir|4|154|0.98708
1|AtomicNumber|Correlation|ir|4|155|0.98545
1|AtomicNumber|Correlation|ir|4|156|0.98565
1|AtomicNumber|Correlation|ir|4|157|0.99075
1|AtomicNumber|Correlation|ir|4|158|0.98422
1|AtomicNumber|Correlation|ir|4|159|0.98579
1|AtomicNumber|Correlation|ir|4|160|0.98482
1|AtomicNumber|Correlation|ir|4|161|0.98643
1|AtomicNumber|Correlation|ir|4|162|0.98545
1|AtomicNumber|Correlation|ir|4|163|0.98569
1|AtomicNumber|Correlation|ir|4|164|0.98624
1|AtomicNumber|Correlation|ir|4|165|0.98452
1|AtomicNumber|Correlation|ir|4|166|0.98882
1|AtomicNumber|Correlation|ir|4|167|0.98487
1|AtomicNumber|Correlation|ir|4|168|0.98451
1|AtomicNumber|Correlation|ir|4|169|0.98483
1|AtomicNumber|Correlation|ir|4|170|0.98501
1|AtomicNumber|Correlation|ir|4|171|0.98618
1|AtomicNumber|Correlation|ir|4|172|0.98976
1|AtomicNumber|Correlation|ir|4|173|0.98481
1|AtomicNumber|Correlation|ir|4|174|0.98933
1|AtomicNumber|Correlation|ir|4|175|0.98623
1|AtomicNumber|Correlation|ir|4|176|0.98464
1|AtomicNumber|Correlation|ir|4|177|0.98587
1|AtomicNumber|Correlation|ir|4|178|0.98909
1|AtomicNumber|Correlation|ir|4|179|0.98446
1|AtomicNumber|Correlation|ir|4|180|0.98597
1|AtomicNumber|Correlation|ir|4|181|0.99051
1|AtomicNumber|Correlation|ir|4|182|0.98564
1|AtomicNumber|Correlation|ir|4|183|0.98491
1|AtomicNumber|Correlation|ir|4|184|0.98621
1|AtomicNumber|Correlation|ir|4|185|0.985
1|AtomicNumber|Correlation|ir|4|186|0.98683
1|AtomicNumber|Correlation|ir|4|187|0.98635
1|AtomicNumber|Correlation|ir|4|188|0.98547
1|AtomicNumber|Correlation|ir|4|189|0.98623
1|AtomicNumber|Correlation|ir|4|190|0.9864
1|AtomicNumber|Correlation|ir|4|191|0.98643
1|AtomicNumber|Correlation|ir|4|192|0.98639
1|AtomicNumber|Correlation|ir|4|193|0.98867
1|AtomicNumber|Correlation|ir|4|194|0.98458
1|AtomicNumber|Correlation|ir|4|195|0.98535
1|AtomicNumber|Correlation|ir|4|196|0.98483
1|AtomicNumber|Correlation|ir|4|197|0.98643
1|AtomicNumber|Correlation|ir|4|198|0.98508
1|AtomicNumber|Correlation|ir|4|199|0.98408
1|AtomicNumber|Correlation|ir|4|200|0.98842
1|AtomicNumber|Correlation|ir|4|201|0.98811
1|AtomicNumber|Correlation|ir|4|202|0.985
1|AtomicNumber|Correlation|ir|4|203|0.98536
1|AtomicNumber|Correlation|ir|4|204|0.98852
1|AtomicNumber|Correlation|ir|4|205|0.98534
1|AtomicNumber|Correlation|ir|4|206|0.9892
1|AtomicNumber|Correlation|ir|4|207|0.98468
1|AtomicNumber|Correlation|ir|4|208|0.98595
1|AtomicNumber|Correlation|ir|4|209|0.98636
1|AtomicNumber|Correlation|ir|4|210|0.98474
1|AtomicNumber|Correlation|ir|4|211|0.98619
1|AtomicNumber|Correlation|ir|4|212|0.98611
1|AtomicNumber|Correlation|ir|4|213|0.98799
1|AtomicNumber|Correlation|ir|4|214|0.98491
1|AtomicNumber|Correlation|ir|4|215|0.98466
1|AtomicNumber|Correlation|ir|4|216|0.98601
1|AtomicNumber|Correlation|ir|4|217|0.98884
1|AtomicNumber|Correlation|ir|4|218|0.98565
1|AtomicNumber|Correlation|ir|4|219|0.98469
1|AtomicNumber|Correlation|ir|4|220|0.98783
1|AtomicNumber|Correlation|ir|4|221|0.98523
1|AtomicNumber|Correlation|ir|4|222|0.9851
1|AtomicNumber|Correlation|ir|4|223|0.98658
1|AtomicNumber|Correlation|ir|4|224|0.985
1|AtomicNumber|Correlation|ir|4|225|0.9883
1|AtomicNumber|Correlation|ir|4|226|0.98624
1|AtomicNumber|Correlation|ir|4|227|0.98488
1|AtomicNumber|Correlation|ir|4|228|0.98465
1|AtomicNumber|Correlation|ir|4|229|0.98917
1|AtomicNumber|Correlation|ir|4|230|0.98784
1|AtomicNumber|Correlation|ir|4|231|0.98735
1|AtomicNumber|Correlation|ir|4|232|0.98429
1|AtomicNumber|Correlation|ir|4|233|0.98558
1|AtomicNumber|Correlation|ir|4|234|0.98614
1|AtomicNumber|Correlation|ir|4|235|0.98743
1|AtomicNumber|Correlation|ir|4|236|0.98747
1|AtomicNumber|Correlation|ir|4|237|0.98466
1|AtomicNumber|Correlation|ir|4|238|0.98828
1|AtomicNumber|Correlation|ir|4|239|0.98625
1|AtomicNumber|Correlation|ir|4|240|0.9898
1|AtomicNumber|Correlation|ir|4|241|0.98707
1|AtomicNumber|Correlation|ir|4|242|0.9863
1|AtomicNumber|Correlation|ir|4|243|0.98606
1|AtomicNumber|Correlation|ir|4|244|0.98477
1|AtomicNumber|Correlation|ir|4|245|0.98453
1|AtomicNumber|Correlation|ir|4|246|0.98534
1|AtomicNumber|Correlation|ir|4|247|0.98518
1|AtomicNumber|Correlation|ir|4|248|0.98901
1|AtomicNumber|Correlation|ir|4|249|0.98572
1|AtomicNumber|Correlation|ir|4|250|0.98589
1|AtomicNumber|Correlation|ir|4|251|0.98501
1|AtomicNumber|Correlation|ir|4|252|0.9866
1|AtomicNumber|Correlation|ir|4|253|0.98455
1|AtomicNumber|Correlation|ir|4|254|0.98518
1|AtomicNumber|Correlation|ir|4|255|0.98778
1|AtomicNumber|Correlation|ir|4|256|0.98468
1|AtomicNumber|Correlation|ir|4|257|0.98656
1|AtomicNumber|Correlation|ir|4|258|0.98516
1|AtomicNumber|Correlation|ir|4|259|0.98756
1|AtomicNumber|Correlation|ir|4|260|0.98738
1|AtomicNumber|Correlation|ir|4|261|0.9867
1|AtomicNumber|Correlation|ir|4|262|0.98471
1|AtomicNumber|Correlation|ir|4|263|0.98931
1|AtomicNumber|Correlation|ir|4|264|0.98802
1|AtomicNumber|Correlation|ir|4|265|0.98751
1|AtomicNumber|Correlation|ir|4|266|0.98669
1|AtomicNumber|Correlation|ir|4|267|0.98461
1|AtomicNumber|Correlation|ir|4|268|0.98579
1|AtomicNumber|Correlation|ir|4|269|0.98508
1|AtomicNumber|Correlation|ir|4|270|0.98657
1|AtomicNumber|Correlation|ir|4|271|0.9904
1|AtomicNumber|Correlation|ir|4|272|0.98675
1|AtomicNumber|Correlation|ir|4|273|0.98697
1|AtomicNumber|Correlation|ir|4|274|0.98777
1|AtomicNumber|Correlation|ir|4|275|0.98621
1|AtomicNumber|Correlation|ir|4|276|0.98772
1|AtomicNumber|Correlation|ir|4|277|0.9844
1|AtomicNumber|Correlation|ir|4|278|0.98709
1|AtomicNumber|Correlation|ir|4|279|0.98693
1|AtomicNumber|Correlation|ir|4|280|0.98936
1|AtomicNumber|Correlation|ir|4|281|0.98571
1|AtomicNumber|Correlation|ir|4|282|0.98791
1|AtomicNumber|Correlation|ir|4|283|0.98463
1|AtomicNumber|Correlation|ir|4|284|0.98483
1|AtomicNumber|Correlation|ir|4|285|0.98536
1|AtomicNumber|Correlation|ir|4|286|0.98542
1|AtomicNumber|Correlation|ir|4|287|0.98479
1|AtomicNumber|Correlation|ir|4|288|0.98905
1|AtomicNumber|Correlation|ir|4|289|0.98878
1|AtomicNumber|Correlation|ir|4|290|0.98522
1|AtomicNumber|Correlation|ir|4|291|0.98489
1|AtomicNumber|Correlation|ir|4|292|0.98707
1|AtomicNumber|Correlation|ir|4|293|0.98515
1|AtomicNumber|Correlation|ir|4|294|0.98697
1|AtomicNumber|Correlation|ir|4|295|0.9875
1|AtomicNumber|Correlation|ir|4|296|0.98457
1|AtomicNumber|Correlation|ir|4|297|0.98535
1|AtomicNumber|Correlation|ir|4|298|0.98457
1|AtomicNumber|Correlation|ir|4|299|0.98465
1|AtomicNumber|Correlation|ir|4|300|0.98728
1|AtomicNumber|Correlation|ir|4|301|0.98668
1|AtomicNumber|Correlation|ir|4|302|0.98486
1|AtomicNumber|Correlation|ir|4|303|0.98546
1|AtomicNumber|Correlation|ir|4|304|0.98654
1|AtomicNumber|Correlation|ir|4|305|0.98755
1|AtomicNumber|Correlation|ir|4|306|0.98508
1|AtomicNumber|Correlation|ir|4|307|0.98765
1|AtomicNumber|Correlation|ir|4|308|0.9881
1|AtomicNumber|Correlation|ir|4|309|0.98479
1|AtomicNumber|Correlation|ir|4|310|0.98761
1|AtomicNumber|Correlation|ir|4|311|0.98564
1|AtomicNumber|Correlation|ir|4|312|0.98482
1|AtomicNumber|Correlation|ir|4|313|0.98734
1|AtomicNumber|Correlation|ir|4|314|0.98783
1|AtomicNumber|Correlation|ir|4|315|0.98552
1|AtomicNumber|Correlation|ir|4|316|0.98662
1|AtomicNumber|Correlation|ir|4|317|0.98435
1|AtomicNumber|Correlation|ir|4|318|0.98831
1|AtomicNumber|Correlation|ir|4|319|0.9854
1|AtomicNumber|Correlation|ir|4|320|0.98473
1|AtomicNumber|Correlation|ir|4|321|0.98601
1|AtomicNumber|Correlation|ir|4|322|0.98787
1|AtomicNumber|Correlation|ir|4|323|0.98456
1|AtomicNumber|Correlation|ir|4|324|0.98767
1|AtomicNumber|Correlation|ir|4|325|0.98537
1|AtomicNumber|Correlation|ir|4|326|0.98465
1|AtomicNumber|Correlation|ir|4|327|0.98436
1|AtomicNumber|Correlation|ir|4|328|0.98664
1|AtomicNumber|Correlation|ir|4|329|0.98514
1|AtomicNumber|Correlation|ir|4|330|0.98566
1|AtomicNumber|Correlation|ir|4|331|0.98665
1|AtomicNumber|Correlation|ir|4|332|0.98586
1|AtomicNumber|Correlation|ir|4|333|0.9867
1|AtomicNumber|Correlation|ir|4|334|0.98618
1|AtomicNumber|Correlation|ir|4|335|0.98761
1|AtomicNumber|Correlation|ir|4|336|0.98541
1|AtomicNumber|Correlation|ir|4|337|0.98559
1|AtomicNumber|Correlation|ir|4|338|0.98641
1|AtomicNumber|Correlation|ir|4|339|0.98666
1|AtomicNumber|Correlation|ir|4|340|0.98616
1|AtomicNumber|Correlation|ir|4|341|0.98484
1|AtomicNumber|Correlation|ir|4|342|0.98814
1|AtomicNumber|Correlation|ir|4|343|0.98831
1|AtomicNumber|Correlation|ir|4|344|0.98443
1|AtomicNumber|Correlation|ir|4|345|0.98785
1|AtomicNumber|Correlation|ir|4|346|0.98669
1|AtomicNumber|Correlation|ir|4|347|0.98778
1|AtomicNumber|Correlation|ir|4|348|0.98655
1|AtomicNumber|Correlation|ir|4|349|0.98919
1|AtomicNumber|Correlation|ir|4|350|0.98765
1|AtomicNumber|Correlation|ir|4|351|0.9846
1|AtomicNumber|Correlation|ir|4|352|0.98728
1|AtomicNumber|Correlation|ir|4|353|0.98533
1|AtomicNumber|Correlation|ir|4|354|0.98621
1|AtomicNumber|Correlation|ir|4|355|0.98701
1|AtomicNumber|Correlation|ir|4|356|0.9861
1|AtomicNumber|Correlation|ir|4|357|0.98685
1|AtomicNumber|Correlation|ir|4|358|0.98488
1|AtomicNumber|Correlation|ir|4|359|0.98699
1|AtomicNumber|Correlation|ir|4|360|0.98751
1|AtomicNumber|Correlation|ir|4|361|0.98508
1|AtomicNumber|Correlation|ir|4|362|0.98453
1|AtomicNumber|Correlation|ir|4|363|0.9854
1|AtomicNumber|Correlation|ir|4|364|0.98817
1|AtomicNumber|Correlation|ir|4|365|0.98548
1|AtomicNumber|Correlation|ir|4|366|0.98624
1|AtomicNumber|Correlation|ir|4|367|0.98645
1|AtomicNumber|Correlation|ir|4|368|0.98521
1|AtomicNumber|Correlation|ir|4|369|0.98701
1|AtomicNumber|Correlation|ir|4|370|0.98532
1|AtomicNumber|Correlation|ir|4|371|0.98734
1|AtomicNumber|Correlation|ir|4|372|0.98816
1|AtomicNumber|Correlation|ir|4|373|0.98973
1|AtomicNumber|Correlation|ir|4|374|0.98653
1|AtomicNumber|Correlation|ir|4|375|0.98649
1|AtomicNumber|Correlation|ir|4|376|0.98693
1|AtomicNumber|Correlation|ir|4|377|0.98671
1|AtomicNumber|Correlation|ir|4|378|0.98495
1|AtomicNumber|Correlation|ir|4|379|0.98676
1|AtomicNumber|Correlation|ir|4|380|0.98587
1|AtomicNumber|Correlation|ir|4|381|0.98523
1|AtomicNumber|Correlation|ir|4|382|0.98478
1|AtomicNumber|Correlation|ir|4|383|0.98623
1|AtomicNumber|Correlation|ir|4|384|0.98674
