# Supplementary material for: On DNA numerical representations for genomic similarity computation
Source: PLoS One. 2017 Mar 21;12(3):e0173288. doi: 10.1371/journal.pone.0173288 (PMC5360225; doi:10.1371/journal.pone.0173288)
Supplement: S3 File — The datasets employed in this work. (ZIP) [file pone.0173288.s003.zip › datasets/syntheticalExperimentalScores/sequenceBase_1_transformation_AtomicNumber_metric_Correlation_type_is_percentage_8.txt]

1|AtomicNumber|Correlation|ir|8|1|0.99303
1|AtomicNumber|Correlation|ir|8|2|0.9919
1|AtomicNumber|Correlation|ir|8|3|0.99033
1|AtomicNumber|Correlation|ir|8|4|0.98773
1|AtomicNumber|Correlation|ir|8|5|0.99033
1|AtomicNumber|Correlation|ir|8|6|0.98856
1|AtomicNumber|Correlation|ir|8|7|0.99161
1|AtomicNumber|Correlation|ir|8|8|0.98982
1|AtomicNumber|Correlation|ir|8|9|0.99136
1|AtomicNumber|Correlation|ir|8|10|0.9904
1|AtomicNumber|Correlation|ir|8|11|0.98664
1|AtomicNumber|Correlation|ir|8|12|0.99239
1|AtomicNumber|Correlation|ir|8|13|0.99371
1|AtomicNumber|Correlation|ir|8|14|0.99257
1|AtomicNumber|Correlation|ir|8|15|0.9909
1|AtomicNumber|Correlation|ir|8|16|0.99069
1|AtomicNumber|Correlation|ir|8|17|0.99257
1|AtomicNumber|Correlation|ir|8|18|0.99143
1|AtomicNumber|Correlation|ir|8|19|0.99246
1|AtomicNumber|Correlation|ir|8|20|0.991
1|AtomicNumber|Correlation|ir|8|21|0.9868
1|AtomicNumber|Correlation|ir|8|22|0.98948
1|AtomicNumber|Correlation|ir|8|23|0.99254
1|AtomicNumber|Correlation|ir|8|24|0.9885
1|AtomicNumber|Correlation|ir|8|25|0.99139
1|AtomicNumber|Correlation|ir|8|26|0.99297
1|AtomicNumber|Correlation|ir|8|27|0.98912
1|AtomicNumber|Correlation|ir|8|28|0.99044
1|AtomicNumber|Correlation|ir|8|29|0.99101
1|AtomicNumber|Correlation|ir|8|30|0.98849
1|AtomicNumber|Correlation|ir|8|31|0.99041
1|AtomicNumber|Correlation|ir|8|32|0.99278
1|AtomicNumber|Correlation|ir|8|33|0.99197
1|AtomicNumber|Correlation|ir|8|34|0.99259
1|AtomicNumber|Correlation|ir|8|35|0.99342
1|AtomicNumber|Correlation|ir|8|36|0.9911
1|AtomicNumber|Correlation|ir|8|37|0.99095
1|AtomicNumber|Correlation|ir|8|38|0.99307
1|AtomicNumber|Correlation|ir|8|39|0.99098
1|AtomicNumber|Correlation|ir|8|40|0.99306
1|AtomicNumber|Correlation|ir|8|41|0.98821
1|AtomicNumber|Correlation|ir|8|42|0.99286
1|AtomicNumber|Correlation|ir|8|43|0.98873
1|AtomicNumber|Correlation|ir|8|44|0.9914
1|AtomicNumber|Correlation|ir|8|45|0.99008
1|AtomicNumber|Correlation|ir|8|46|0.98922
1|AtomicNumber|Correlation|ir|8|47|0.99175
1|AtomicNumber|Correlation|ir|8|48|0.99268
1|AtomicNumber|Correlation|ir|8|49|0.99204
1|AtomicNumber|Correlation|ir|8|50|0.99026
1|AtomicNumber|Correlation|ir|8|51|0.99348
1|AtomicNumber|Correlation|ir|8|52|0.99393
1|AtomicNumber|Correlation|ir|8|53|0.9888
1|AtomicNumber|Correlation|ir|8|54|0.99295
1|AtomicNumber|Correlation|ir|8|55|0.99055
1|AtomicNumber|Correlation|ir|8|56|0.99299
1|AtomicNumber|Correlation|ir|8|57|0.99138
1|AtomicNumber|Correlation|ir|8|58|0.9904
1|AtomicNumber|Correlation|ir|8|59|0.9886
1|AtomicNumber|Correlation|ir|8|60|0.98987
1|AtomicNumber|Correlation|ir|8|61|0.99294
1|AtomicNumber|Correlation|ir|8|62|0.9933
1|AtomicNumber|Correlation|ir|8|63|0.9918
1|AtomicNumber|Correlation|ir|8|64|0.98967
1|AtomicNumber|Correlation|ir|8|65|0.99108
1|AtomicNumber|Correlation|ir|8|66|0.99316
1|AtomicNumber|Correlation|ir|8|67|0.99295
1|AtomicNumber|Correlation|ir|8|68|0.99146
1|AtomicNumber|Correlation|ir|8|69|0.98955
1|AtomicNumber|Correlation|ir|8|70|0.9933
1|AtomicNumber|Correlation|ir|8|71|0.98989
1|AtomicNumber|Correlation|ir|8|72|0.99321
1|AtomicNumber|Correlation|ir|8|73|0.99297
1|AtomicNumber|Correlation|ir|8|74|0.99314
1|AtomicNumber|Correlation|ir|8|75|0.99211
1|AtomicNumber|Correlation|ir|8|76|0.99234
1|AtomicNumber|Correlation|ir|8|77|0.99192
1|AtomicNumber|Correlation|ir|8|78|0.99257
1|AtomicNumber|Correlation|ir|8|79|0.9904
1|AtomicNumber|Correlation|ir|8|80|0.99033
1|AtomicNumber|Correlation|ir|8|81|0.99014
1|AtomicNumber|Correlation|ir|8|82|0.99158
1|AtomicNumber|Correlation|ir|8|83|0.99342
1|AtomicNumber|Correlation|ir|8|84|0.99298
1|AtomicNumber|Correlation|ir|8|85|0.9917
1|AtomicNumber|Correlation|ir|8|86|0.9927
1|AtomicNumber|Correlation|ir|8|87|0.99174
1|AtomicNumber|Correlation|ir|8|88|0.9915
1|AtomicNumber|Correlation|ir|8|89|0.99173
1|AtomicNumber|Correlation|ir|8|90|0.99288
1|AtomicNumber|Correlation|ir|8|91|0.99339
1|AtomicNumber|Correlation|ir|8|92|0.99345
1|AtomicNumber|Correlation|ir|8|93|0.99316
1|AtomicNumber|Correlation|ir|8|94|0.99179
1|AtomicNumber|Correlation|ir|8|95|0.99016
1|AtomicNumber|Correlation|ir|8|96|0.98927
1|AtomicNumber|Correlation|ir|8|97|0.99347
1|AtomicNumber|Correlation|ir|8|98|0.99254
1|AtomicNumber|Correlation|ir|8|99|0.98908
1|AtomicNumber|Correlation|ir|8|100|0.99157
1|AtomicNumber|Correlation|ir|8|101|0.99248
1|AtomicNumber|Correlation|ir|8|102|0.98986
1|AtomicNumber|Correlation|ir|8|103|0.99032
1|AtomicNumber|Correlation|ir|8|104|0.99041
1|AtomicNumber|Correlation|ir|8|105|0.99358
1|AtomicNumber|Correlation|ir|8|106|0.9915
1|AtomicNumber|Correlation|ir|8|107|0.99173
1|AtomicNumber|Correlation|ir|8|108|0.99026
1|AtomicNumber|Correlation|ir|8|109|0.98886
1|AtomicNumber|Correlation|ir|8|110|0.98988
1|AtomicNumber|Correlation|ir|8|111|0.99326
1|AtomicNumber|Correlation|ir|8|112|0.99187
1|AtomicNumber|Correlation|ir|8|113|0.98963
1|AtomicNumber|Correlation|ir|8|114|0.9934
1|AtomicNumber|Correlation|ir|8|115|0.98964
1|AtomicNumber|Correlation|ir|8|116|0.98939
1|AtomicNumber|Correlation|ir|8|117|0.98873
1|AtomicNumber|Correlation|ir|8|118|0.98786
1|AtomicNumber|Correlation|ir|8|119|0.99005
1|AtomicNumber|Correlation|ir|8|120|0.99182
1|AtomicNumber|Correlation|ir|8|121|0.98711
1|AtomicNumber|Correlation|ir|8|122|0.99257
1|AtomicNumber|Correlation|ir|8|123|0.99299
1|AtomicNumber|Correlation|ir|8|124|0.99193
1|AtomicNumber|Correlation|ir|8|125|0.9931
1|AtomicNumber|Correlation|ir|8|126|0.99091
1|AtomicNumber|Correlation|ir|8|127|0.99122
1|AtomicNumber|Correlation|ir|8|128|0.99064
1|AtomicNumber|Correlation|ir|8|129|0.98926
1|AtomicNumber|Correlation|ir|8|130|0.99344
1|AtomicNumber|Correlation|ir|8|131|0.99294
1|AtomicNumber|Correlation|ir|8|132|0.99094
1|AtomicNumber|Correlation|ir|8|133|0.99243
1|AtomicNumber|Correlation|ir|8|134|0.99135
1|AtomicNumber|Correlation|ir|8|135|0.99117
1|AtomicNumber|Correlation|ir|8|136|0.98921
1|AtomicNumber|Correlation|ir|8|137|0.99138
1|AtomicNumber|Correlation|ir|8|138|0.99081
1|AtomicNumber|Correlation|ir|8|139|0.99375
1|AtomicNumber|Correlation|ir|8|140|0.99143
1|AtomicNumber|Correlation|ir|8|141|0.99137
1|AtomicNumber|Correlation|ir|8|142|0.98861
1|AtomicNumber|Correlation|ir|8|143|0.99311
1|AtomicNumber|Correlation|ir|8|144|0.99097
1|AtomicNumber|Correlation|ir|8|145|0.99081
1|AtomicNumber|Correlation|ir|8|146|0.99047
1|AtomicNumber|Correlation|ir|8|147|0.99028
1|AtomicNumber|Correlation|ir|8|148|0.98746
1|AtomicNumber|Correlation|ir|8|149|0.99212
1|AtomicNumber|Correlation|ir|8|150|0.99032
1|AtomicNumber|Correlation|ir|8|151|0.99192
1|AtomicNumber|Correlation|ir|8|152|0.98921
1|AtomicNumber|Correlation|ir|8|153|0.99252
1|AtomicNumber|Correlation|ir|8|154|0.9933
1|AtomicNumber|Correlation|ir|8|155|0.99055
1|AtomicNumber|Correlation|ir|8|156|0.99145
1|AtomicNumber|Correlation|ir|8|157|0.99049
1|AtomicNumber|Correlation|ir|8|158|0.99331
1|AtomicNumber|Correlation|ir|8|159|0.99109
1|AtomicNumber|Correlation|ir|8|160|0.99287
1|AtomicNumber|Correlation|ir|8|161|0.99294
1|AtomicNumber|Correlation|ir|8|162|0.99108
1|AtomicNumber|Correlation|ir|8|163|0.98968
1|AtomicNumber|Correlation|ir|8|164|0.98929
1|AtomicNumber|Correlation|ir|8|165|0.99
1|AtomicNumber|Correlation|ir|8|166|0.99333
1|AtomicNumber|Correlation|ir|8|167|0.98941
1|AtomicNumber|Correlation|ir|8|168|0.99291
1|AtomicNumber|Correlation|ir|8|169|0.99044
1|AtomicNumber|Correlation|ir|8|170|0.99176
1|AtomicNumber|Correlation|ir|8|171|0.99164
1|AtomicNumber|Correlation|ir|8|172|0.98931
1|AtomicNumber|Correlation|ir|8|173|0.99328
1|AtomicNumber|Correlation|ir|8|174|0.99362
1|AtomicNumber|Correlation|ir|8|175|0.98979
1|AtomicNumber|Correlation|ir|8|176|0.99337
1|AtomicNumber|Correlation|ir|8|177|0.99261
1|AtomicNumber|Correlation|ir|8|178|0.99011
1|AtomicNumber|Correlation|ir|8|179|0.99273
1|AtomicNumber|Correlation|ir|8|180|0.98883
1|AtomicNumber|Correlation|ir|8|181|0.99306
1|AtomicNumber|Correlation|ir|8|182|0.9933
1|AtomicNumber|Correlation|ir|8|183|0.99049
1|AtomicNumber|Correlation|ir|8|184|0.99361
1|AtomicNumber|Correlation|ir|8|185|0.99289
1|AtomicNumber|Correlation|ir|8|186|0.99139
1|AtomicNumber|Correlation|ir|8|187|0.99199
1|AtomicNumber|Correlation|ir|8|188|0.99018
1|AtomicNumber|Correlation|ir|8|189|0.99354
1|AtomicNumber|Correlation|ir|8|190|0.99304
1|AtomicNumber|Correlation|ir|8|191|0.99356
1|AtomicNumber|Correlation|ir|8|192|0.98957
1|AtomicNumber|Correlation|ir|8|193|0.98846
1|AtomicNumber|Correlation|ir|8|194|0.99312
1|AtomicNumber|Correlation|ir|8|195|0.99044
1|AtomicNumber|Correlation|ir|8|196|0.99292
1|AtomicNumber|Correlation|ir|8|197|0.99299
1|AtomicNumber|Correlation|ir|8|198|0.99066
1|AtomicNumber|Correlation|ir|8|199|0.9919
1|AtomicNumber|Correlation|ir|8|200|0.98789
1|AtomicNumber|Correlation|ir|8|201|0.9915
1|AtomicNumber|Correlation|ir|8|202|0.9917
1|AtomicNumber|Correlation|ir|8|203|0.99132
1|AtomicNumber|Correlation|ir|8|204|0.99371
1|AtomicNumber|Correlation|ir|8|205|0.98995
1|AtomicNumber|Correlation|ir|8|206|0.99224
1|AtomicNumber|Correlation|ir|8|207|0.99301
1|AtomicNumber|Correlation|ir|8|208|0.98625
1|AtomicNumber|Correlation|ir|8|209|0.99003
1|AtomicNumber|Correlation|ir|8|210|0.98982
1|AtomicNumber|Correlation|ir|8|211|0.99336
1|AtomicNumber|Correlation|ir|8|212|0.99143
1|AtomicNumber|Correlation|ir|8|213|0.9908
1|AtomicNumber|Correlation|ir|8|214|0.99342
1|AtomicNumber|Correlation|ir|8|215|0.98868
1|AtomicNumber|Correlation|ir|8|216|0.98971
1|AtomicNumber|Correlation|ir|8|217|0.9926
1|AtomicNumber|Correlation|ir|8|218|0.99058
1|AtomicNumber|Correlation|ir|8|219|0.99312
1|AtomicNumber|Correlation|ir|8|220|0.99093
1|AtomicNumber|Correlation|ir|8|221|0.99079
1|AtomicNumber|Correlation|ir|8|222|0.99314
1|AtomicNumber|Correlation|ir|8|223|0.99227
1|AtomicNumber|Correlation|ir|8|224|0.99194
1|AtomicNumber|Correlation|ir|8|225|0.99305
1|AtomicNumber|Correlation|ir|8|226|0.99333
1|AtomicNumber|Correlation|ir|8|227|0.99335
1|AtomicNumber|Correlation|ir|8|228|0.9887
1|AtomicNumber|Correlation|ir|8|229|0.99196
1|AtomicNumber|Correlation|ir|8|230|0.99042
1|AtomicNumber|Correlation|ir|8|231|0.98994
1|AtomicNumber|Correlation|ir|8|232|0.98882
1|AtomicNumber|Correlation|ir|8|233|0.98866
1|AtomicNumber|Correlation|ir|8|234|0.98878
1|AtomicNumber|Correlation|ir|8|235|0.988
1|AtomicNumber|Correlation|ir|8|236|0.9893
1|AtomicNumber|Correlation|ir|8|237|0.99183
1|AtomicNumber|Correlation|ir|8|238|0.99066
1|AtomicNumber|Correlation|ir|8|239|0.99197
1|AtomicNumber|Correlation|ir|8|240|0.99212
1|AtomicNumber|Correlation|ir|8|241|0.992
1|AtomicNumber|Correlation|ir|8|242|0.98717
1|AtomicNumber|Correlation|ir|8|243|0.99312
1|AtomicNumber|Correlation|ir|8|244|0.98925
1|AtomicNumber|Correlation|ir|8|245|0.9934
1|AtomicNumber|Correlation|ir|8|246|0.99352
1|AtomicNumber|Correlation|ir|8|247|0.99238
1|AtomicNumber|Correlation|ir|8|248|0.99061
1|AtomicNumber|Correlation|ir|8|249|0.99107
1|AtomicNumber|Correlation|ir|8|250|0.99318
1|AtomicNumber|Correlation|ir|8|251|0.9904
1|AtomicNumber|Correlation|ir|8|252|0.99181
1|AtomicNumber|Correlation|ir|8|253|0.99227
1|AtomicNumber|Correlation|ir|8|254|0.98892
1|AtomicNumber|Correlation|ir|8|255|0.9909
1|AtomicNumber|Correlation|ir|8|256|0.99368
1|AtomicNumber|Correlation|ir|8|257|0.99029
1|AtomicNumber|Correlation|ir|8|258|0.99039
1|AtomicNumber|Correlation|ir|8|259|0.98845
1|AtomicNumber|Correlation|ir|8|260|0.99281
1|AtomicNumber|Correlation|ir|8|261|0.99313
1|AtomicNumber|Correlation|ir|8|262|0.99295
1|AtomicNumber|Correlation|ir|8|263|0.99087
1|AtomicNumber|Correlation|ir|8|264|0.99203
1|AtomicNumber|Correlation|ir|8|265|0.99104
1|AtomicNumber|Correlation|ir|8|266|0.98752
1|AtomicNumber|Correlation|ir|8|267|0.99126
1|AtomicNumber|Correlation|ir|8|268|0.99039
1|AtomicNumber|Correlation|ir|8|269|0.99108
1|AtomicNumber|Correlation|ir|8|270|0.99094
1|AtomicNumber|Correlation|ir|8|271|0.99097
1|AtomicNumber|Correlation|ir|8|272|0.99278
1|AtomicNumber|Correlation|ir|8|273|0.9901
1|AtomicNumber|Correlation|ir|8|274|0.99098
1|AtomicNumber|Correlation|ir|8|275|0.99084
1|AtomicNumber|Correlation|ir|8|276|0.98909
1|AtomicNumber|Correlation|ir|8|277|0.99147
1|AtomicNumber|Correlation|ir|8|278|0.99335
1|AtomicNumber|Correlation|ir|8|279|0.99127
1|AtomicNumber|Correlation|ir|8|280|0.99355
1|AtomicNumber|Correlation|ir|8|281|0.99253
1|AtomicNumber|Correlation|ir|8|282|0.99112
1|AtomicNumber|Correlation|ir|8|283|0.99064
1|AtomicNumber|Correlation|ir|8|284|0.99289
1|AtomicNumber|Correlation|ir|8|285|0.99153
1|AtomicNumber|Correlation|ir|8|286|0.98873
1|AtomicNumber|Correlation|ir|8|287|0.99339
1|AtomicNumber|Correlation|ir|8|288|0.99326
1|AtomicNumber|Correlation|ir|8|289|0.9882
1|AtomicNumber|Correlation|ir|8|290|0.99257
1|AtomicNumber|Correlation|ir|8|291|0.99253
1|AtomicNumber|Correlation|ir|8|292|0.98928
1|AtomicNumber|Correlation|ir|8|293|0.99084
1|AtomicNumber|Correlation|ir|8|294|0.99098
1|AtomicNumber|Correlation|ir|8|295|0.99316
1|AtomicNumber|Correlation|ir|8|296|0.99258
1|AtomicNumber|Correlation|ir|8|297|0.9902
1|AtomicNumber|Correlation|ir|8|298|0.99324
1|AtomicNumber|Correlation|ir|8|299|0.98842
1|AtomicNumber|Correlation|ir|8|300|0.99383
1|AtomicNumber|Correlation|ir|8|301|0.9867
1|AtomicNumber|Correlation|ir|8|302|0.99057
1|AtomicNumber|Correlation|ir|8|303|0.98994
1|AtomicNumber|Correlation|ir|8|304|0.9934
1|AtomicNumber|Correlation|ir|8|305|0.99271
1|AtomicNumber|Correlation|ir|8|306|0.99314
1|AtomicNumber|Correlation|ir|8|307|0.99325
1|AtomicNumber|Correlation|ir|8|308|0.98834
1|AtomicNumber|Correlation|ir|8|309|0.99302
1|AtomicNumber|Correlation|ir|8|310|0.99043
1|AtomicNumber|Correlation|ir|8|311|0.99147
1|AtomicNumber|Correlation|ir|8|312|0.99324
1|AtomicNumber|Correlation|ir|8|313|0.98812
1|AtomicNumber|Correlation|ir|8|314|0.99353
1|AtomicNumber|Correlation|ir|8|315|0.99212
1|AtomicNumber|Correlation|ir|8|316|0.99382
1|AtomicNumber|Correlation|ir|8|317|0.99249
1|AtomicNumber|Correlation|ir|8|318|0.99286
1|AtomicNumber|Correlation|ir|8|319|0.98808
1|AtomicNumber|Correlation|ir|8|320|0.99075
1|AtomicNumber|Correlation|ir|8|321|0.99092
1|AtomicNumber|Correlation|ir|8|322|0.98954
1|AtomicNumber|Correlation|ir|8|323|0.98752
1|AtomicNumber|Correlation|ir|8|324|0.98987
1|AtomicNumber|Correlation|ir|8|325|0.99208
1|AtomicNumber|Correlation|ir|8|326|0.99348
1|AtomicNumber|Correlation|ir|8|327|0.99049
1|AtomicNumber|Correlation|ir|8|328|0.99264
1|AtomicNumber|Correlation|ir|8|329|0.99114
1|AtomicNumber|Correlation|ir|8|330|0.9925
1|AtomicNumber|Correlation|ir|8|331|0.99167
1|AtomicNumber|Correlation|ir|8|332|0.99173
1|AtomicNumber|Correlation|ir|8|333|0.99207
1|AtomicNumber|Correlation|ir|8|334|0.99206
1|AtomicNumber|Correlation|ir|8|335|0.98481
1|AtomicNumber|Correlation|ir|8|336|0.99358
1|AtomicNumber|Correlation|ir|8|337|0.99027
1|AtomicNumber|Correlation|ir|8|338|0.99342
1|AtomicNumber|Correlation|ir|8|339|0.9917
1|AtomicNumber|Correlation|ir|8|340|0.99278
1|AtomicNumber|Correlation|ir|8|341|0.99093
1|AtomicNumber|Correlation|ir|8|342|0.9905
1|AtomicNumber|Correlation|ir|8|343|0.99282
1|AtomicNumber|Correlation|ir|8|344|0.98871
1|AtomicNumber|Correlation|ir|8|345|0.99179
1|AtomicNumber|Correlation|ir|8|346|0.99169
1|AtomicNumber|Correlation|ir|8|347|0.98933
1|AtomicNumber|Correlation|ir|8|348|0.99193
1|AtomicNumber|Correlation|ir|8|349|0.99115
1|AtomicNumber|Correlation|ir|8|350|0.99172
1|AtomicNumber|Correlation|ir|8|351|0.99173
1|AtomicNumber|Correlation|ir|8|352|0.99023
1|AtomicNumber|Correlation|ir|8|353|0.99357
1|AtomicNumber|Correlation|ir|8|354|0.99068
1|AtomicNumber|Correlation|ir|8|355|0.98961
1|AtomicNumber|Correlation|ir|8|356|0.99093
1|AtomicNumber|Correlation|ir|8|357|0.99078
1|AtomicNumber|Correlation|ir|8|358|0.98892
1|AtomicNumber|Correlation|ir|8|359|0.99155
1|AtomicNumber|Correlation|ir|8|360|0.98985
1|AtomicNumber|Correlation|ir|8|361|0.99158
1|AtomicNumber|Correlation|ir|8|362|0.9923
1|AtomicNumber|Correlation|ir|8|363|0.99296
1|AtomicNumber|Correlation|ir|8|364|0.9917
1|AtomicNumber|Correlation|ir|8|365|0.98725
1|AtomicNumber|Correlation|ir|8|366|0.98906
1|AtomicNumber|Correlation|ir|8|367|0.99172
1|AtomicNumber|Correlation|ir|8|368|0.99175
1|AtomicNumber|Correlation|ir|8|369|0.98602
1|AtomicNumber|Correlation|ir|8|370|0.99109
1|AtomicNumber|Correlation|ir|8|371|0.98927
1|AtomicNumber|Correlation|ir|8|372|0.99352
1|AtomicNumber|Correlation|ir|8|373|0.99247
1|AtomicNumber|Correlation|ir|8|374|0.99237
1|AtomicNumber|Correlation|ir|8|375|0.99335
1|AtomicNumber|Correlation|ir|8|376|0.98641
1|AtomicNumber|Correlation|ir|8|377|0.99181
1|AtomicNumber|Correlation|ir|8|378|0.99338
1|AtomicNumber|Correlation|ir|8|379|0.98754
1|AtomicNumber|Correlation|ir|8|380|0.99374
1|AtomicNumber|Correlation|ir|8|381|0.99346
1|AtomicNumber|Correlation|ir|8|382|0.99284
1|AtomicNumber|Correlation|ir|8|383|0.99065
1|AtomicNumber|Correlation|ir|8|384|0.99169
