# Supplementary material for: On DNA numerical representations for genomic similarity computation
Source: PLoS One. 2017 Mar 21;12(3):e0173288. doi: 10.1371/journal.pone.0173288 (PMC5360225; doi:10.1371/journal.pone.0173288)
Supplement: S3 File — The datasets employed in this work. (ZIP) [file pone.0173288.s003.zip › datasets/syntheticalExperimentalScores/sequenceBase_1_transformation_AtomicNumber_metric_Correlation_type_s_percentage_1.txt]

1|AtomicNumber|Correlation|r|1|1|0.99991
1|AtomicNumber|Correlation|r|1|2|0.99985
1|AtomicNumber|Correlation|r|1|3|0.99992
1|AtomicNumber|Correlation|r|1|4|0.99973
1|AtomicNumber|Correlation|r|1|5|0.99985
1|AtomicNumber|Correlation|r|1|6|0.99989
1|AtomicNumber|Correlation|r|1|7|0.99988
1|AtomicNumber|Correlation|r|1|8|0.99989
1|AtomicNumber|Correlation|r|1|9|0.99989
1|AtomicNumber|Correlation|r|1|10|0.99992
1|AtomicNumber|Correlation|r|1|11|0.99975
1|AtomicNumber|Correlation|r|1|12|0.99982
1|AtomicNumber|Correlation|r|1|13|0.9999
1|AtomicNumber|Correlation|r|1|14|0.99992
1|AtomicNumber|Correlation|r|1|15|0.99987
1|AtomicNumber|Correlation|r|1|16|0.99989
1|AtomicNumber|Correlation|r|1|17|0.99976
1|AtomicNumber|Correlation|r|1|18|0.99983
1|AtomicNumber|Correlation|r|1|19|0.9999
1|AtomicNumber|Correlation|r|1|20|0.99994
1|AtomicNumber|Correlation|r|1|21|0.99989
1|AtomicNumber|Correlation|r|1|22|0.99987
1|AtomicNumber|Correlation|r|1|23|0.99992
1|AtomicNumber|Correlation|r|1|24|0.99988
1|AtomicNumber|Correlation|r|1|25|0.99988
1|AtomicNumber|Correlation|r|1|26|0.9999
1|AtomicNumber|Correlation|r|1|27|0.99988
1|AtomicNumber|Correlation|r|1|28|0.99994
1|AtomicNumber|Correlation|r|1|29|0.99986
1|AtomicNumber|Correlation|r|1|30|0.99986
1|AtomicNumber|Correlation|r|1|31|0.99982
1|AtomicNumber|Correlation|r|1|32|0.99991
1|AtomicNumber|Correlation|r|1|33|0.99989
1|AtomicNumber|Correlation|r|1|34|0.99985
1|AtomicNumber|Correlation|r|1|35|0.99997
1|AtomicNumber|Correlation|r|1|36|0.99991
1|AtomicNumber|Correlation|r|1|37|0.99995
1|AtomicNumber|Correlation|r|1|38|0.99988
1|AtomicNumber|Correlation|r|1|39|0.99989
1|AtomicNumber|Correlation|r|1|40|0.99982
1|AtomicNumber|Correlation|r|1|41|0.99992
1|AtomicNumber|Correlation|r|1|42|0.99984
1|AtomicNumber|Correlation|r|1|43|0.99989
1|AtomicNumber|Correlation|r|1|44|0.99991
1|AtomicNumber|Correlation|r|1|45|0.99993
1|AtomicNumber|Correlation|r|1|46|0.99994
1|AtomicNumber|Correlation|r|1|47|0.99985
1|AtomicNumber|Correlation|r|1|48|0.9999
1|AtomicNumber|Correlation|r|1|49|0.99986
1|AtomicNumber|Correlation|r|1|50|0.99991
1|AtomicNumber|Correlation|r|1|51|0.99988
1|AtomicNumber|Correlation|r|1|52|0.99994
1|AtomicNumber|Correlation|r|1|53|0.9999
1|AtomicNumber|Correlation|r|1|54|0.99993
1|AtomicNumber|Correlation|r|1|55|0.99983
1|AtomicNumber|Correlation|r|1|56|0.99985
1|AtomicNumber|Correlation|r|1|57|0.99992
1|AtomicNumber|Correlation|r|1|58|0.99986
1|AtomicNumber|Correlation|r|1|59|0.9999
1|AtomicNumber|Correlation|r|1|60|0.99991
1|AtomicNumber|Correlation|r|1|61|0.99991
1|AtomicNumber|Correlation|r|1|62|0.99994
1|AtomicNumber|Correlation|r|1|63|0.99984
1|AtomicNumber|Correlation|r|1|64|0.99991
1|AtomicNumber|Correlation|r|1|65|0.99992
1|AtomicNumber|Correlation|r|1|66|0.99983
1|AtomicNumber|Correlation|r|1|67|0.99988
1|AtomicNumber|Correlation|r|1|68|0.99991
1|AtomicNumber|Correlation|r|1|69|0.99982
1|AtomicNumber|Correlation|r|1|70|0.99985
1|AtomicNumber|Correlation|r|1|71|0.99991
1|AtomicNumber|Correlation|r|1|72|0.99988
1|AtomicNumber|Correlation|r|1|73|0.99991
1|AtomicNumber|Correlation|r|1|74|0.99987
1|AtomicNumber|Correlation|r|1|75|0.9999
1|AtomicNumber|Correlation|r|1|76|0.9999
1|AtomicNumber|Correlation|r|1|77|0.9999
1|AtomicNumber|Correlation|r|1|78|0.99988
1|AtomicNumber|Correlation|r|1|79|0.99994
1|AtomicNumber|Correlation|r|1|80|0.99991
1|AtomicNumber|Correlation|r|1|81|0.99987
1|AtomicNumber|Correlation|r|1|82|0.99988
1|AtomicNumber|Correlation|r|1|83|0.99991
1|AtomicNumber|Correlation|r|1|84|0.99979
1|AtomicNumber|Correlation|r|1|85|0.99986
1|AtomicNumber|Correlation|r|1|86|0.99989
1|AtomicNumber|Correlation|r|1|87|0.99983
1|AtomicNumber|Correlation|r|1|88|0.99996
1|AtomicNumber|Correlation|r|1|89|0.99988
1|AtomicNumber|Correlation|r|1|90|0.99992
1|AtomicNumber|Correlation|r|1|91|0.99989
1|AtomicNumber|Correlation|r|1|92|0.99992
1|AtomicNumber|Correlation|r|1|93|0.99985
1|AtomicNumber|Correlation|r|1|94|0.99988
1|AtomicNumber|Correlation|r|1|95|0.99982
1|AtomicNumber|Correlation|r|1|96|0.99987
1|AtomicNumber|Correlation|r|1|97|0.99976
1|AtomicNumber|Correlation|r|1|98|0.99979
1|AtomicNumber|Correlation|r|1|99|0.99988
1|AtomicNumber|Correlation|r|1|100|0.9999
1|AtomicNumber|Correlation|r|1|101|0.99992
1|AtomicNumber|Correlation|r|1|102|0.99987
1|AtomicNumber|Correlation|r|1|103|0.99986
1|AtomicNumber|Correlation|r|1|104|0.99988
1|AtomicNumber|Correlation|r|1|105|0.99997
1|AtomicNumber|Correlation|r|1|106|0.9998
1|AtomicNumber|Correlation|r|1|107|0.99993
1|AtomicNumber|Correlation|r|1|108|0.99982
1|AtomicNumber|Correlation|r|1|109|0.99994
1|AtomicNumber|Correlation|r|1|110|0.99987
1|AtomicNumber|Correlation|r|1|111|0.99988
1|AtomicNumber|Correlation|r|1|112|0.9999
1|AtomicNumber|Correlation|r|1|113|0.99997
1|AtomicNumber|Correlation|r|1|114|0.99985
1|AtomicNumber|Correlation|r|1|115|0.99993
1|AtomicNumber|Correlation|r|1|116|0.99986
1|AtomicNumber|Correlation|r|1|117|0.99991
1|AtomicNumber|Correlation|r|1|118|0.99989
1|AtomicNumber|Correlation|r|1|119|0.99986
1|AtomicNumber|Correlation|r|1|120|0.99992
1|AtomicNumber|Correlation|r|1|121|0.99989
1|AtomicNumber|Correlation|r|1|122|0.9999
1|AtomicNumber|Correlation|r|1|123|0.99985
1|AtomicNumber|Correlation|r|1|124|0.99993
1|AtomicNumber|Correlation|r|1|125|0.99992
1|AtomicNumber|Correlation|r|1|126|0.99984
1|AtomicNumber|Correlation|r|1|127|0.99989
1|AtomicNumber|Correlation|r|1|128|0.99987
1|AtomicNumber|Correlation|r|1|129|0.99988
1|AtomicNumber|Correlation|r|1|130|0.99986
1|AtomicNumber|Correlation|r|1|131|0.99993
1|AtomicNumber|Correlation|r|1|132|0.99989
1|AtomicNumber|Correlation|r|1|133|0.99989
1|AtomicNumber|Correlation|r|1|134|0.99991
1|AtomicNumber|Correlation|r|1|135|0.99984
1|AtomicNumber|Correlation|r|1|136|0.99989
1|AtomicNumber|Correlation|r|1|137|0.99986
1|AtomicNumber|Correlation|r|1|138|0.99994
1|AtomicNumber|Correlation|r|1|139|0.99991
1|AtomicNumber|Correlation|r|1|140|0.99989
1|AtomicNumber|Correlation|r|1|141|0.99993
1|AtomicNumber|Correlation|r|1|142|0.9999
1|AtomicNumber|Correlation|r|1|143|0.99984
1|AtomicNumber|Correlation|r|1|144|0.99986
1|AtomicNumber|Correlation|r|1|145|0.99984
1|AtomicNumber|Correlation|r|1|146|0.99989
1|AtomicNumber|Correlation|r|1|147|0.99991
1|AtomicNumber|Correlation|r|1|148|0.99987
1|AtomicNumber|Correlation|r|1|149|0.99989
1|AtomicNumber|Correlation|r|1|150|0.99985
1|AtomicNumber|Correlation|r|1|151|0.99992
1|AtomicNumber|Correlation|r|1|152|0.99981
1|AtomicNumber|Correlation|r|1|153|0.99992
1|AtomicNumber|Correlation|r|1|154|0.99988
1|AtomicNumber|Correlation|r|1|155|0.99983
1|AtomicNumber|Correlation|r|1|156|0.99995
1|AtomicNumber|Correlation|r|1|157|0.99987
1|AtomicNumber|Correlation|r|1|158|0.99992
1|AtomicNumber|Correlation|r|1|159|0.99986
1|AtomicNumber|Correlation|r|1|160|0.9999
1|AtomicNumber|Correlation|r|1|161|0.99987
1|AtomicNumber|Correlation|r|1|162|0.99991
1|AtomicNumber|Correlation|r|1|163|0.99984
1|AtomicNumber|Correlation|r|1|164|0.9999
1|AtomicNumber|Correlation|r|1|165|0.99987
1|AtomicNumber|Correlation|r|1|166|0.99992
1|AtomicNumber|Correlation|r|1|167|0.99989
1|AtomicNumber|Correlation|r|1|168|0.99995
1|AtomicNumber|Correlation|r|1|169|0.99989
1|AtomicNumber|Correlation|r|1|170|0.99989
1|AtomicNumber|Correlation|r|1|171|0.99988
1|AtomicNumber|Correlation|r|1|172|0.99983
1|AtomicNumber|Correlation|r|1|173|0.9999
1|AtomicNumber|Correlation|r|1|174|0.99984
1|AtomicNumber|Correlation|r|1|175|0.99984
1|AtomicNumber|Correlation|r|1|176|0.99986
1|AtomicNumber|Correlation|r|1|177|0.99987
1|AtomicNumber|Correlation|r|1|178|0.99982
1|AtomicNumber|Correlation|r|1|179|0.99989
1|AtomicNumber|Correlation|r|1|180|0.99992
1|AtomicNumber|Correlation|r|1|181|0.99987
1|AtomicNumber|Correlation|r|1|182|0.99992
1|AtomicNumber|Correlation|r|1|183|0.99987
1|AtomicNumber|Correlation|r|1|184|0.99991
1|AtomicNumber|Correlation|r|1|185|0.99995
1|AtomicNumber|Correlation|r|1|186|0.99989
1|AtomicNumber|Correlation|r|1|187|0.99996
1|AtomicNumber|Correlation|r|1|188|0.99997
1|AtomicNumber|Correlation|r|1|189|0.99989
1|AtomicNumber|Correlation|r|1|190|0.99985
1|AtomicNumber|Correlation|r|1|191|0.9999
1|AtomicNumber|Correlation|r|1|192|0.99992
1|AtomicNumber|Correlation|r|1|193|0.99984
1|AtomicNumber|Correlation|r|1|194|0.9999
1|AtomicNumber|Correlation|r|1|195|0.99989
1|AtomicNumber|Correlation|r|1|196|0.99995
1|AtomicNumber|Correlation|r|1|197|0.99984
1|AtomicNumber|Correlation|r|1|198|0.99993
1|AtomicNumber|Correlation|r|1|199|0.99993
1|AtomicNumber|Correlation|r|1|200|0.9999
1|AtomicNumber|Correlation|r|1|201|0.99992
1|AtomicNumber|Correlation|r|1|202|0.99991
1|AtomicNumber|Correlation|r|1|203|0.99986
1|AtomicNumber|Correlation|r|1|204|0.9999
1|AtomicNumber|Correlation|r|1|205|0.9999
1|AtomicNumber|Correlation|r|1|206|0.99988
1|AtomicNumber|Correlation|r|1|207|0.99985
1|AtomicNumber|Correlation|r|1|208|0.99996
1|AtomicNumber|Correlation|r|1|209|0.99989
1|AtomicNumber|Correlation|r|1|210|0.99991
1|AtomicNumber|Correlation|r|1|211|0.99991
1|AtomicNumber|Correlation|r|1|212|0.99985
1|AtomicNumber|Correlation|r|1|213|0.99997
1|AtomicNumber|Correlation|r|1|214|0.99987
1|AtomicNumber|Correlation|r|1|215|0.99989
1|AtomicNumber|Correlation|r|1|216|0.99993
1|AtomicNumber|Correlation|r|1|217|0.99988
1|AtomicNumber|Correlation|r|1|218|0.99988
1|AtomicNumber|Correlation|r|1|219|0.99993
1|AtomicNumber|Correlation|r|1|220|0.9999
1|AtomicNumber|Correlation|r|1|221|0.99984
1|AtomicNumber|Correlation|r|1|222|0.99985
1|AtomicNumber|Correlation|r|1|223|0.99985
1|AtomicNumber|Correlation|r|1|224|0.9999
1|AtomicNumber|Correlation|r|1|225|0.9999
1|AtomicNumber|Correlation|r|1|226|0.99987
1|AtomicNumber|Correlation|r|1|227|0.99994
1|AtomicNumber|Correlation|r|1|228|0.99994
1|AtomicNumber|Correlation|r|1|229|0.9999
1|AtomicNumber|Correlation|r|1|230|0.99984
1|AtomicNumber|Correlation|r|1|231|0.99987
1|AtomicNumber|Correlation|r|1|232|0.99987
1|AtomicNumber|Correlation|r|1|233|0.99986
1|AtomicNumber|Correlation|r|1|234|0.99991
1|AtomicNumber|Correlation|r|1|235|0.99987
1|AtomicNumber|Correlation|r|1|236|0.99988
1|AtomicNumber|Correlation|r|1|237|0.99985
1|AtomicNumber|Correlation|r|1|238|0.99992
1|AtomicNumber|Correlation|r|1|239|0.99989
1|AtomicNumber|Correlation|r|1|240|0.99987
1|AtomicNumber|Correlation|r|1|241|0.99985
1|AtomicNumber|Correlation|r|1|242|0.9999
1|AtomicNumber|Correlation|r|1|243|0.99991
1|AtomicNumber|Correlation|r|1|244|0.99987
1|AtomicNumber|Correlation|r|1|245|0.99988
1|AtomicNumber|Correlation|r|1|246|0.99992
1|AtomicNumber|Correlation|r|1|247|0.99984
1|AtomicNumber|Correlation|r|1|248|0.99986
1|AtomicNumber|Correlation|r|1|249|0.99978
1|AtomicNumber|Correlation|r|1|250|0.99989
1|AtomicNumber|Correlation|r|1|251|0.99995
1|AtomicNumber|Correlation|r|1|252|0.99992
1|AtomicNumber|Correlation|r|1|253|0.9999
1|AtomicNumber|Correlation|r|1|254|0.99991
1|AtomicNumber|Correlation|r|1|255|0.99991
1|AtomicNumber|Correlation|r|1|256|0.99992
1|AtomicNumber|Correlation|r|1|257|0.99988
1|AtomicNumber|Correlation|r|1|258|0.99991
1|AtomicNumber|Correlation|r|1|259|0.9999
1|AtomicNumber|Correlation|r|1|260|0.99989
1|AtomicNumber|Correlation|r|1|261|0.99989
1|AtomicNumber|Correlation|r|1|262|0.99984
1|AtomicNumber|Correlation|r|1|263|0.99989
1|AtomicNumber|Correlation|r|1|264|0.99982
1|AtomicNumber|Correlation|r|1|265|0.99994
1|AtomicNumber|Correlation|r|1|266|0.99982
1|AtomicNumber|Correlation|r|1|267|0.99982
1|AtomicNumber|Correlation|r|1|268|0.99995
1|AtomicNumber|Correlation|r|1|269|0.99987
1|AtomicNumber|Correlation|r|1|270|0.99991
1|AtomicNumber|Correlation|r|1|271|0.99996
1|AtomicNumber|Correlation|r|1|272|0.99992
1|AtomicNumber|Correlation|r|1|273|0.9998
1|AtomicNumber|Correlation|r|1|274|0.99994
1|AtomicNumber|Correlation|r|1|275|0.99994
1|AtomicNumber|Correlation|r|1|276|0.99985
1|AtomicNumber|Correlation|r|1|277|0.99988
1|AtomicNumber|Correlation|r|1|278|0.99988
1|AtomicNumber|Correlation|r|1|279|0.99997
1|AtomicNumber|Correlation|r|1|280|0.9999
1|AtomicNumber|Correlation|r|1|281|0.99992
1|AtomicNumber|Correlation|r|1|282|0.99987
1|AtomicNumber|Correlation|r|1|283|0.99985
1|AtomicNumber|Correlation|r|1|284|0.99986
1|AtomicNumber|Correlation|r|1|285|0.99992
1|AtomicNumber|Correlation|r|1|286|0.99998
1|AtomicNumber|Correlation|r|1|287|0.99993
1|AtomicNumber|Correlation|r|1|288|0.99992
1|AtomicNumber|Correlation|r|1|289|0.99989
1|AtomicNumber|Correlation|r|1|290|0.99988
1|AtomicNumber|Correlation|r|1|291|0.9999
1|AtomicNumber|Correlation|r|1|292|0.99991
1|AtomicNumber|Correlation|r|1|293|0.99982
1|AtomicNumber|Correlation|r|1|294|0.99989
1|AtomicNumber|Correlation|r|1|295|0.99987
1|AtomicNumber|Correlation|r|1|296|0.99993
1|AtomicNumber|Correlation|r|1|297|0.99995
1|AtomicNumber|Correlation|r|1|298|0.99989
1|AtomicNumber|Correlation|r|1|299|0.99982
1|AtomicNumber|Correlation|r|1|300|0.99995
1|AtomicNumber|Correlation|r|1|301|0.99992
1|AtomicNumber|Correlation|r|1|302|0.99992
1|AtomicNumber|Correlation|r|1|303|0.99992
1|AtomicNumber|Correlation|r|1|304|0.99994
1|AtomicNumber|Correlation|r|1|305|0.99987
1|AtomicNumber|Correlation|r|1|306|0.99983
1|AtomicNumber|Correlation|r|1|307|0.99983
1|AtomicNumber|Correlation|r|1|308|0.99992
1|AtomicNumber|Correlation|r|1|309|0.99992
1|AtomicNumber|Correlation|r|1|310|0.99987
1|AtomicNumber|Correlation|r|1|311|0.99992
1|AtomicNumber|Correlation|r|1|312|0.99994
1|AtomicNumber|Correlation|r|1|313|0.99981
1|AtomicNumber|Correlation|r|1|314|0.99987
1|AtomicNumber|Correlation|r|1|315|0.9999
1|AtomicNumber|Correlation|r|1|316|0.99989
1|AtomicNumber|Correlation|r|1|317|0.9999
1|AtomicNumber|Correlation|r|1|318|0.9999
1|AtomicNumber|Correlation|r|1|319|0.99996
1|AtomicNumber|Correlation|r|1|320|0.99992
1|AtomicNumber|Correlation|r|1|321|0.99988
1|AtomicNumber|Correlation|r|1|322|0.9999
1|AtomicNumber|Correlation|r|1|323|0.99991
1|AtomicNumber|Correlation|r|1|324|0.99991
1|AtomicNumber|Correlation|r|1|325|0.99982
1|AtomicNumber|Correlation|r|1|326|0.99986
1|AtomicNumber|Correlation|r|1|327|0.99989
1|AtomicNumber|Correlation|r|1|328|0.99988
1|AtomicNumber|Correlation|r|1|329|0.99983
1|AtomicNumber|Correlation|r|1|330|0.99986
1|AtomicNumber|Correlation|r|1|331|0.99987
1|AtomicNumber|Correlation|r|1|332|0.99996
1|AtomicNumber|Correlation|r|1|333|0.99986
1|AtomicNumber|Correlation|r|1|334|0.99987
1|AtomicNumber|Correlation|r|1|335|0.99986
1|AtomicNumber|Correlation|r|1|336|0.9999
1|AtomicNumber|Correlation|r|1|337|0.99984
1|AtomicNumber|Correlation|r|1|338|0.99992
1|AtomicNumber|Correlation|r|1|339|0.99995
1|AtomicNumber|Correlation|r|1|340|0.99977
1|AtomicNumber|Correlation|r|1|341|0.99983
1|AtomicNumber|Correlation|r|1|342|0.99986
1|AtomicNumber|Correlation|r|1|343|0.99979
1|AtomicNumber|Correlation|r|1|344|0.99987
1|AtomicNumber|Correlation|r|1|345|0.99984
1|AtomicNumber|Correlation|r|1|346|0.9998
1|AtomicNumber|Correlation|r|1|347|0.99988
1|AtomicNumber|Correlation|r|1|348|0.99992
1|AtomicNumber|Correlation|r|1|349|0.99986
1|AtomicNumber|Correlation|r|1|350|0.99993
1|AtomicNumber|Correlation|r|1|351|0.99986
1|AtomicNumber|Correlation|r|1|352|0.99987
1|AtomicNumber|Correlation|r|1|353|0.99995
1|AtomicNumber|Correlation|r|1|354|0.99987
1|AtomicNumber|Correlation|r|1|355|0.99995
1|AtomicNumber|Correlation|r|1|356|0.99994
1|AtomicNumber|Correlation|r|1|357|0.9999
1|AtomicNumber|Correlation|r|1|358|0.99994
1|AtomicNumber|Correlation|r|1|359|0.99996
1|AtomicNumber|Correlation|r|1|360|0.99988
1|AtomicNumber|Correlation|r|1|361|0.99983
1|AtomicNumber|Correlation|r|1|362|0.99988
1|AtomicNumber|Correlation|r|1|363|0.99989
1|AtomicNumber|Correlation|r|1|364|0.99989
1|AtomicNumber|Correlation|r|1|365|0.99989
1|AtomicNumber|Correlation|r|1|366|0.99991
1|AtomicNumber|Correlation|r|1|367|0.99988
1|AtomicNumber|Correlation|r|1|368|0.99988
1|AtomicNumber|Correlation|r|1|369|0.99978
1|AtomicNumber|Correlation|r|1|370|0.99992
1|AtomicNumber|Correlation|r|1|371|0.9998
1|AtomicNumber|Correlation|r|1|372|0.99991
1|AtomicNumber|Correlation|r|1|373|0.99994
1|AtomicNumber|Correlation|r|1|374|0.99986
1|AtomicNumber|Correlation|r|1|375|0.99989
1|AtomicNumber|Correlation|r|1|376|0.99988
1|AtomicNumber|Correlation|r|1|377|0.99987
1|AtomicNumber|Correlation|r|1|378|0.99982
1|AtomicNumber|Correlation|r|1|379|0.99985
1|AtomicNumber|Correlation|r|1|380|0.99989
1|AtomicNumber|Correlation|r|1|381|0.99984
1|AtomicNumber|Correlation|r|1|382|0.9999
1|AtomicNumber|Correlation|r|1|383|0.99993
1|AtomicNumber|Correlation|r|1|384|0.99995
