# Supplementary material for: On DNA numerical representations for genomic similarity computation
Source: PLoS One. 2017 Mar 21;12(3):e0173288. doi: 10.1371/journal.pone.0173288 (PMC5360225; doi:10.1371/journal.pone.0173288)
Supplement: S3 File — The datasets employed in this work. (ZIP) [file pone.0173288.s003.zip › datasets/syntheticalExperimentalScores/sequenceBase_1_transformation_AtomicNumber_metric_Correlation_type_s_percentage_16.txt]

1|AtomicNumber|Correlation|r|16|1|0.9983
1|AtomicNumber|Correlation|r|16|2|0.99818
1|AtomicNumber|Correlation|r|16|3|0.99838
1|AtomicNumber|Correlation|r|16|4|0.99839
1|AtomicNumber|Correlation|r|16|5|0.99843
1|AtomicNumber|Correlation|r|16|6|0.99852
1|AtomicNumber|Correlation|r|16|7|0.99856
1|AtomicNumber|Correlation|r|16|8|0.99848
1|AtomicNumber|Correlation|r|16|9|0.99831
1|AtomicNumber|Correlation|r|16|10|0.99855
1|AtomicNumber|Correlation|r|16|11|0.99872
1|AtomicNumber|Correlation|r|16|12|0.99833
1|AtomicNumber|Correlation|r|16|13|0.99806
1|AtomicNumber|Correlation|r|16|14|0.99859
1|AtomicNumber|Correlation|r|16|15|0.99827
1|AtomicNumber|Correlation|r|16|16|0.99867
1|AtomicNumber|Correlation|r|16|17|0.99826
1|AtomicNumber|Correlation|r|16|18|0.9982
1|AtomicNumber|Correlation|r|16|19|0.99837
1|AtomicNumber|Correlation|r|16|20|0.99839
1|AtomicNumber|Correlation|r|16|21|0.9985
1|AtomicNumber|Correlation|r|16|22|0.99868
1|AtomicNumber|Correlation|r|16|23|0.99833
1|AtomicNumber|Correlation|r|16|24|0.9984
1|AtomicNumber|Correlation|r|16|25|0.9986
1|AtomicNumber|Correlation|r|16|26|0.99846
1|AtomicNumber|Correlation|r|16|27|0.99832
1|AtomicNumber|Correlation|r|16|28|0.99833
1|AtomicNumber|Correlation|r|16|29|0.99823
1|AtomicNumber|Correlation|r|16|30|0.99838
1|AtomicNumber|Correlation|r|16|31|0.99834
1|AtomicNumber|Correlation|r|16|32|0.99851
1|AtomicNumber|Correlation|r|16|33|0.99871
1|AtomicNumber|Correlation|r|16|34|0.99866
1|AtomicNumber|Correlation|r|16|35|0.99854
1|AtomicNumber|Correlation|r|16|36|0.9987
1|AtomicNumber|Correlation|r|16|37|0.9984
1|AtomicNumber|Correlation|r|16|38|0.99862
1|AtomicNumber|Correlation|r|16|39|0.99854
1|AtomicNumber|Correlation|r|16|40|0.99848
1|AtomicNumber|Correlation|r|16|41|0.99844
1|AtomicNumber|Correlation|r|16|42|0.99859
1|AtomicNumber|Correlation|r|16|43|0.99852
1|AtomicNumber|Correlation|r|16|44|0.99849
1|AtomicNumber|Correlation|r|16|45|0.99844
1|AtomicNumber|Correlation|r|16|46|0.99875
1|AtomicNumber|Correlation|r|16|47|0.99873
1|AtomicNumber|Correlation|r|16|48|0.99866
1|AtomicNumber|Correlation|r|16|49|0.99839
1|AtomicNumber|Correlation|r|16|50|0.99824
1|AtomicNumber|Correlation|r|16|51|0.99859
1|AtomicNumber|Correlation|r|16|52|0.99819
1|AtomicNumber|Correlation|r|16|53|0.99829
1|AtomicNumber|Correlation|r|16|54|0.99842
1|AtomicNumber|Correlation|r|16|55|0.99841
1|AtomicNumber|Correlation|r|16|56|0.99819
1|AtomicNumber|Correlation|r|16|57|0.99855
1|AtomicNumber|Correlation|r|16|58|0.99846
1|AtomicNumber|Correlation|r|16|59|0.99872
1|AtomicNumber|Correlation|r|16|60|0.99847
1|AtomicNumber|Correlation|r|16|61|0.99863
1|AtomicNumber|Correlation|r|16|62|0.99847
1|AtomicNumber|Correlation|r|16|63|0.99849
1|AtomicNumber|Correlation|r|16|64|0.99864
1|AtomicNumber|Correlation|r|16|65|0.99849
1|AtomicNumber|Correlation|r|16|66|0.99845
1|AtomicNumber|Correlation|r|16|67|0.99865
1|AtomicNumber|Correlation|r|16|68|0.99837
1|AtomicNumber|Correlation|r|16|69|0.99851
1|AtomicNumber|Correlation|r|16|70|0.99858
1|AtomicNumber|Correlation|r|16|71|0.99834
1|AtomicNumber|Correlation|r|16|72|0.99864
1|AtomicNumber|Correlation|r|16|73|0.99877
1|AtomicNumber|Correlation|r|16|74|0.99838
1|AtomicNumber|Correlation|r|16|75|0.99846
1|AtomicNumber|Correlation|r|16|76|0.99866
1|AtomicNumber|Correlation|r|16|77|0.99865
1|AtomicNumber|Correlation|r|16|78|0.99834
1|AtomicNumber|Correlation|r|16|79|0.99826
1|AtomicNumber|Correlation|r|16|80|0.99865
1|AtomicNumber|Correlation|r|16|81|0.9984
1|AtomicNumber|Correlation|r|16|82|0.99837
1|AtomicNumber|Correlation|r|16|83|0.99844
1|AtomicNumber|Correlation|r|16|84|0.99851
1|AtomicNumber|Correlation|r|16|85|0.99849
1|AtomicNumber|Correlation|r|16|86|0.99854
1|AtomicNumber|Correlation|r|16|87|0.99847
1|AtomicNumber|Correlation|r|16|88|0.99858
1|AtomicNumber|Correlation|r|16|89|0.99873
1|AtomicNumber|Correlation|r|16|90|0.9982
1|AtomicNumber|Correlation|r|16|91|0.99875
1|AtomicNumber|Correlation|r|16|92|0.99858
1|AtomicNumber|Correlation|r|16|93|0.99825
1|AtomicNumber|Correlation|r|16|94|0.99828
1|AtomicNumber|Correlation|r|16|95|0.99851
1|AtomicNumber|Correlation|r|16|96|0.99871
1|AtomicNumber|Correlation|r|16|97|0.99833
1|AtomicNumber|Correlation|r|16|98|0.99859
1|AtomicNumber|Correlation|r|16|99|0.99867
1|AtomicNumber|Correlation|r|16|100|0.99854
1|AtomicNumber|Correlation|r|16|101|0.99833
1|AtomicNumber|Correlation|r|16|102|0.99852
1|AtomicNumber|Correlation|r|16|103|0.9986
1|AtomicNumber|Correlation|r|16|104|0.99852
1|AtomicNumber|Correlation|r|16|105|0.99876
1|AtomicNumber|Correlation|r|16|106|0.99845
1|AtomicNumber|Correlation|r|16|107|0.9986
1|AtomicNumber|Correlation|r|16|108|0.99862
1|AtomicNumber|Correlation|r|16|109|0.99876
1|AtomicNumber|Correlation|r|16|110|0.99864
1|AtomicNumber|Correlation|r|16|111|0.99861
1|AtomicNumber|Correlation|r|16|112|0.99871
1|AtomicNumber|Correlation|r|16|113|0.99839
1|AtomicNumber|Correlation|r|16|114|0.99864
1|AtomicNumber|Correlation|r|16|115|0.99866
1|AtomicNumber|Correlation|r|16|116|0.99827
1|AtomicNumber|Correlation|r|16|117|0.99838
1|AtomicNumber|Correlation|r|16|118|0.99852
1|AtomicNumber|Correlation|r|16|119|0.99848
1|AtomicNumber|Correlation|r|16|120|0.99836
1|AtomicNumber|Correlation|r|16|121|0.99837
1|AtomicNumber|Correlation|r|16|122|0.99871
1|AtomicNumber|Correlation|r|16|123|0.99824
1|AtomicNumber|Correlation|r|16|124|0.99868
1|AtomicNumber|Correlation|r|16|125|0.99855
1|AtomicNumber|Correlation|r|16|126|0.99823
1|AtomicNumber|Correlation|r|16|127|0.99844
1|AtomicNumber|Correlation|r|16|128|0.99866
1|AtomicNumber|Correlation|r|16|129|0.99835
1|AtomicNumber|Correlation|r|16|130|0.99856
1|AtomicNumber|Correlation|r|16|131|0.99849
1|AtomicNumber|Correlation|r|16|132|0.9982
1|AtomicNumber|Correlation|r|16|133|0.99856
1|AtomicNumber|Correlation|r|16|134|0.99872
1|AtomicNumber|Correlation|r|16|135|0.99854
1|AtomicNumber|Correlation|r|16|136|0.99825
1|AtomicNumber|Correlation|r|16|137|0.99836
1|AtomicNumber|Correlation|r|16|138|0.99821
1|AtomicNumber|Correlation|r|16|139|0.99836
1|AtomicNumber|Correlation|r|16|140|0.99849
1|AtomicNumber|Correlation|r|16|141|0.99824
1|AtomicNumber|Correlation|r|16|142|0.99842
1|AtomicNumber|Correlation|r|16|143|0.99848
1|AtomicNumber|Correlation|r|16|144|0.99865
1|AtomicNumber|Correlation|r|16|145|0.99862
1|AtomicNumber|Correlation|r|16|146|0.99838
1|AtomicNumber|Correlation|r|16|147|0.99835
1|AtomicNumber|Correlation|r|16|148|0.99846
1|AtomicNumber|Correlation|r|16|149|0.99859
1|AtomicNumber|Correlation|r|16|150|0.99847
1|AtomicNumber|Correlation|r|16|151|0.99845
1|AtomicNumber|Correlation|r|16|152|0.99836
1|AtomicNumber|Correlation|r|16|153|0.99824
1|AtomicNumber|Correlation|r|16|154|0.99852
1|AtomicNumber|Correlation|r|16|155|0.99853
1|AtomicNumber|Correlation|r|16|156|0.99829
1|AtomicNumber|Correlation|r|16|157|0.99854
1|AtomicNumber|Correlation|r|16|158|0.99865
1|AtomicNumber|Correlation|r|16|159|0.99838
1|AtomicNumber|Correlation|r|16|160|0.99858
1|AtomicNumber|Correlation|r|16|161|0.99861
1|AtomicNumber|Correlation|r|16|162|0.9985
1|AtomicNumber|Correlation|r|16|163|0.99861
1|AtomicNumber|Correlation|r|16|164|0.99868
1|AtomicNumber|Correlation|r|16|165|0.99858
1|AtomicNumber|Correlation|r|16|166|0.99831
1|AtomicNumber|Correlation|r|16|167|0.99858
1|AtomicNumber|Correlation|r|16|168|0.99866
1|AtomicNumber|Correlation|r|16|169|0.99863
1|AtomicNumber|Correlation|r|16|170|0.99842
1|AtomicNumber|Correlation|r|16|171|0.99846
1|AtomicNumber|Correlation|r|16|172|0.99842
1|AtomicNumber|Correlation|r|16|173|0.99854
1|AtomicNumber|Correlation|r|16|174|0.99869
1|AtomicNumber|Correlation|r|16|175|0.99861
1|AtomicNumber|Correlation|r|16|176|0.99863
1|AtomicNumber|Correlation|r|16|177|0.9986
1|AtomicNumber|Correlation|r|16|178|0.9984
1|AtomicNumber|Correlation|r|16|179|0.99846
1|AtomicNumber|Correlation|r|16|180|0.99854
1|AtomicNumber|Correlation|r|16|181|0.99833
1|AtomicNumber|Correlation|r|16|182|0.99858
1|AtomicNumber|Correlation|r|16|183|0.99858
1|AtomicNumber|Correlation|r|16|184|0.99847
1|AtomicNumber|Correlation|r|16|185|0.99833
1|AtomicNumber|Correlation|r|16|186|0.9986
1|AtomicNumber|Correlation|r|16|187|0.99848
1|AtomicNumber|Correlation|r|16|188|0.99863
1|AtomicNumber|Correlation|r|16|189|0.99849
1|AtomicNumber|Correlation|r|16|190|0.99855
1|AtomicNumber|Correlation|r|16|191|0.99842
1|AtomicNumber|Correlation|r|16|192|0.99827
1|AtomicNumber|Correlation|r|16|193|0.99829
1|AtomicNumber|Correlation|r|16|194|0.99875
1|AtomicNumber|Correlation|r|16|195|0.99883
1|AtomicNumber|Correlation|r|16|196|0.99867
1|AtomicNumber|Correlation|r|16|197|0.99866
1|AtomicNumber|Correlation|r|16|198|0.99836
1|AtomicNumber|Correlation|r|16|199|0.99849
1|AtomicNumber|Correlation|r|16|200|0.99867
1|AtomicNumber|Correlation|r|16|201|0.99858
1|AtomicNumber|Correlation|r|16|202|0.99868
1|AtomicNumber|Correlation|r|16|203|0.99852
1|AtomicNumber|Correlation|r|16|204|0.99859
1|AtomicNumber|Correlation|r|16|205|0.99846
1|AtomicNumber|Correlation|r|16|206|0.99832
1|AtomicNumber|Correlation|r|16|207|0.99864
1|AtomicNumber|Correlation|r|16|208|0.99881
1|AtomicNumber|Correlation|r|16|209|0.99855
1|AtomicNumber|Correlation|r|16|210|0.99858
1|AtomicNumber|Correlation|r|16|211|0.9984
1|AtomicNumber|Correlation|r|16|212|0.99848
1|AtomicNumber|Correlation|r|16|213|0.99844
1|AtomicNumber|Correlation|r|16|214|0.99854
1|AtomicNumber|Correlation|r|16|215|0.99831
1|AtomicNumber|Correlation|r|16|216|0.99848
1|AtomicNumber|Correlation|r|16|217|0.99859
1|AtomicNumber|Correlation|r|16|218|0.99835
1|AtomicNumber|Correlation|r|16|219|0.99845
1|AtomicNumber|Correlation|r|16|220|0.99873
1|AtomicNumber|Correlation|r|16|221|0.99823
1|AtomicNumber|Correlation|r|16|222|0.99842
1|AtomicNumber|Correlation|r|16|223|0.99851
1|AtomicNumber|Correlation|r|16|224|0.9984
1|AtomicNumber|Correlation|r|16|225|0.99847
1|AtomicNumber|Correlation|r|16|226|0.99848
1|AtomicNumber|Correlation|r|16|227|0.99846
1|AtomicNumber|Correlation|r|16|228|0.99879
1|AtomicNumber|Correlation|r|16|229|0.99853
1|AtomicNumber|Correlation|r|16|230|0.99853
1|AtomicNumber|Correlation|r|16|231|0.99843
1|AtomicNumber|Correlation|r|16|232|0.99835
1|AtomicNumber|Correlation|r|16|233|0.99831
1|AtomicNumber|Correlation|r|16|234|0.99831
1|AtomicNumber|Correlation|r|16|235|0.99838
1|AtomicNumber|Correlation|r|16|236|0.9986
1|AtomicNumber|Correlation|r|16|237|0.99852
1|AtomicNumber|Correlation|r|16|238|0.99828
1|AtomicNumber|Correlation|r|16|239|0.99831
1|AtomicNumber|Correlation|r|16|240|0.99848
1|AtomicNumber|Correlation|r|16|241|0.99845
1|AtomicNumber|Correlation|r|16|242|0.99853
1|AtomicNumber|Correlation|r|16|243|0.99847
1|AtomicNumber|Correlation|r|16|244|0.99833
1|AtomicNumber|Correlation|r|16|245|0.99846
1|AtomicNumber|Correlation|r|16|246|0.99854
1|AtomicNumber|Correlation|r|16|247|0.99848
1|AtomicNumber|Correlation|r|16|248|0.99848
1|AtomicNumber|Correlation|r|16|249|0.99845
1|AtomicNumber|Correlation|r|16|250|0.99875
1|AtomicNumber|Correlation|r|16|251|0.99845
1|AtomicNumber|Correlation|r|16|252|0.99859
1|AtomicNumber|Correlation|r|16|253|0.99828
1|AtomicNumber|Correlation|r|16|254|0.99834
1|AtomicNumber|Correlation|r|16|255|0.99842
1|AtomicNumber|Correlation|r|16|256|0.99857
1|AtomicNumber|Correlation|r|16|257|0.99845
1|AtomicNumber|Correlation|r|16|258|0.99847
1|AtomicNumber|Correlation|r|16|259|0.99842
1|AtomicNumber|Correlation|r|16|260|0.99861
1|AtomicNumber|Correlation|r|16|261|0.9986
1|AtomicNumber|Correlation|r|16|262|0.99846
1|AtomicNumber|Correlation|r|16|263|0.99861
1|AtomicNumber|Correlation|r|16|264|0.99871
1|AtomicNumber|Correlation|r|16|265|0.99846
1|AtomicNumber|Correlation|r|16|266|0.9984
1|AtomicNumber|Correlation|r|16|267|0.99858
1|AtomicNumber|Correlation|r|16|268|0.99852
1|AtomicNumber|Correlation|r|16|269|0.99832
1|AtomicNumber|Correlation|r|16|270|0.99843
1|AtomicNumber|Correlation|r|16|271|0.99857
1|AtomicNumber|Correlation|r|16|272|0.99834
1|AtomicNumber|Correlation|r|16|273|0.99852
1|AtomicNumber|Correlation|r|16|274|0.99815
1|AtomicNumber|Correlation|r|16|275|0.99848
1|AtomicNumber|Correlation|r|16|276|0.99822
1|AtomicNumber|Correlation|r|16|277|0.99868
1|AtomicNumber|Correlation|r|16|278|0.99857
1|AtomicNumber|Correlation|r|16|279|0.99836
1|AtomicNumber|Correlation|r|16|280|0.99845
1|AtomicNumber|Correlation|r|16|281|0.99863
1|AtomicNumber|Correlation|r|16|282|0.99848
1|AtomicNumber|Correlation|r|16|283|0.99826
1|AtomicNumber|Correlation|r|16|284|0.99839
1|AtomicNumber|Correlation|r|16|285|0.99851
1|AtomicNumber|Correlation|r|16|286|0.9985
1|AtomicNumber|Correlation|r|16|287|0.99842
1|AtomicNumber|Correlation|r|16|288|0.99844
1|AtomicNumber|Correlation|r|16|289|0.99846
1|AtomicNumber|Correlation|r|16|290|0.99843
1|AtomicNumber|Correlation|r|16|291|0.9986
1|AtomicNumber|Correlation|r|16|292|0.99818
1|AtomicNumber|Correlation|r|16|293|0.9983
1|AtomicNumber|Correlation|r|16|294|0.99856
1|AtomicNumber|Correlation|r|16|295|0.99816
1|AtomicNumber|Correlation|r|16|296|0.99855
1|AtomicNumber|Correlation|r|16|297|0.9987
1|AtomicNumber|Correlation|r|16|298|0.99849
1|AtomicNumber|Correlation|r|16|299|0.99801
1|AtomicNumber|Correlation|r|16|300|0.99863
1|AtomicNumber|Correlation|r|16|301|0.99842
1|AtomicNumber|Correlation|r|16|302|0.99852
1|AtomicNumber|Correlation|r|16|303|0.99865
1|AtomicNumber|Correlation|r|16|304|0.99835
1|AtomicNumber|Correlation|r|16|305|0.99848
1|AtomicNumber|Correlation|r|16|306|0.99852
1|AtomicNumber|Correlation|r|16|307|0.99851
1|AtomicNumber|Correlation|r|16|308|0.99834
1|AtomicNumber|Correlation|r|16|309|0.99859
1|AtomicNumber|Correlation|r|16|310|0.99858
1|AtomicNumber|Correlation|r|16|311|0.99853
1|AtomicNumber|Correlation|r|16|312|0.99852
1|AtomicNumber|Correlation|r|16|313|0.99857
1|AtomicNumber|Correlation|r|16|314|0.9984
1|AtomicNumber|Correlation|r|16|315|0.99849
1|AtomicNumber|Correlation|r|16|316|0.99843
1|AtomicNumber|Correlation|r|16|317|0.99881
1|AtomicNumber|Correlation|r|16|318|0.99839
1|AtomicNumber|Correlation|r|16|319|0.99857
1|AtomicNumber|Correlation|r|16|320|0.99866
1|AtomicNumber|Correlation|r|16|321|0.99829
1|AtomicNumber|Correlation|r|16|322|0.99841
1|AtomicNumber|Correlation|r|16|323|0.99843
1|AtomicNumber|Correlation|r|16|324|0.9983
1|AtomicNumber|Correlation|r|16|325|0.99876
1|AtomicNumber|Correlation|r|16|326|0.99834
1|AtomicNumber|Correlation|r|16|327|0.99866
1|AtomicNumber|Correlation|r|16|328|0.99837
1|AtomicNumber|Correlation|r|16|329|0.9986
1|AtomicNumber|Correlation|r|16|330|0.99824
1|AtomicNumber|Correlation|r|16|331|0.99807
1|AtomicNumber|Correlation|r|16|332|0.99859
1|AtomicNumber|Correlation|r|16|333|0.99853
1|AtomicNumber|Correlation|r|16|334|0.99833
1|AtomicNumber|Correlation|r|16|335|0.99848
1|AtomicNumber|Correlation|r|16|336|0.99855
1|AtomicNumber|Correlation|r|16|337|0.99861
1|AtomicNumber|Correlation|r|16|338|0.99855
1|AtomicNumber|Correlation|r|16|339|0.99872
1|AtomicNumber|Correlation|r|16|340|0.99856
1|AtomicNumber|Correlation|r|16|341|0.99833
1|AtomicNumber|Correlation|r|16|342|0.99819
1|AtomicNumber|Correlation|r|16|343|0.99855
1|AtomicNumber|Correlation|r|16|344|0.99843
1|AtomicNumber|Correlation|r|16|345|0.99856
1|AtomicNumber|Correlation|r|16|346|0.99874
1|AtomicNumber|Correlation|r|16|347|0.99861
1|AtomicNumber|Correlation|r|16|348|0.99857
1|AtomicNumber|Correlation|r|16|349|0.99828
1|AtomicNumber|Correlation|r|16|350|0.99845
1|AtomicNumber|Correlation|r|16|351|0.99842
1|AtomicNumber|Correlation|r|16|352|0.99851
1|AtomicNumber|Correlation|r|16|353|0.99858
1|AtomicNumber|Correlation|r|16|354|0.9987
1|AtomicNumber|Correlation|r|16|355|0.99826
1|AtomicNumber|Correlation|r|16|356|0.99822
1|AtomicNumber|Correlation|r|16|357|0.99856
1|AtomicNumber|Correlation|r|16|358|0.99861
1|AtomicNumber|Correlation|r|16|359|0.99867
1|AtomicNumber|Correlation|r|16|360|0.99839
1|AtomicNumber|Correlation|r|16|361|0.99854
1|AtomicNumber|Correlation|r|16|362|0.99853
1|AtomicNumber|Correlation|r|16|363|0.99843
1|AtomicNumber|Correlation|r|16|364|0.99867
1|AtomicNumber|Correlation|r|16|365|0.99849
1|AtomicNumber|Correlation|r|16|366|0.99821
1|AtomicNumber|Correlation|r|16|367|0.9986
1|AtomicNumber|Correlation|r|16|368|0.99863
1|AtomicNumber|Correlation|r|16|369|0.9986
1|AtomicNumber|Correlation|r|16|370|0.99837
1|AtomicNumber|Correlation|r|16|371|0.99837
1|AtomicNumber|Correlation|r|16|372|0.99833
1|AtomicNumber|Correlation|r|16|373|0.99843
1|AtomicNumber|Correlation|r|16|374|0.99876
1|AtomicNumber|Correlation|r|16|375|0.99836
1|AtomicNumber|Correlation|r|16|376|0.99853
1|AtomicNumber|Correlation|r|16|377|0.9984
1|AtomicNumber|Correlation|r|16|378|0.99849
1|AtomicNumber|Correlation|r|16|379|0.9984
1|AtomicNumber|Correlation|r|16|380|0.99855
1|AtomicNumber|Correlation|r|16|381|0.99862
1|AtomicNumber|Correlation|r|16|382|0.99839
1|AtomicNumber|Correlation|r|16|383|0.99855
1|AtomicNumber|Correlation|r|16|384|0.99837
