# Supplementary material for: On DNA numerical representations for genomic similarity computation
Source: PLoS One. 2017 Mar 21;12(3):e0173288. doi: 10.1371/journal.pone.0173288 (PMC5360225; doi:10.1371/journal.pone.0173288)
Supplement: S3 File — The datasets employed in this work. (ZIP) [file pone.0173288.s003.zip › datasets/syntheticalExperimentalScores/sequenceBase_1_transformation_AtomicNumber_metric_Correlation_type_s_percentage_32.txt]

1|AtomicNumber|Correlation|r|32|1|0.99736
1|AtomicNumber|Correlation|r|32|2|0.99707
1|AtomicNumber|Correlation|r|32|3|0.99757
1|AtomicNumber|Correlation|r|32|4|0.99743
1|AtomicNumber|Correlation|r|32|5|0.99752
1|AtomicNumber|Correlation|r|32|6|0.99731
1|AtomicNumber|Correlation|r|32|7|0.9975
1|AtomicNumber|Correlation|r|32|8|0.99757
1|AtomicNumber|Correlation|r|32|9|0.99704
1|AtomicNumber|Correlation|r|32|10|0.99729
1|AtomicNumber|Correlation|r|32|11|0.99762
1|AtomicNumber|Correlation|r|32|12|0.99747
1|AtomicNumber|Correlation|r|32|13|0.99717
1|AtomicNumber|Correlation|r|32|14|0.99726
1|AtomicNumber|Correlation|r|32|15|0.9973
1|AtomicNumber|Correlation|r|32|16|0.99745
1|AtomicNumber|Correlation|r|32|17|0.99717
1|AtomicNumber|Correlation|r|32|18|0.99752
1|AtomicNumber|Correlation|r|32|19|0.99739
1|AtomicNumber|Correlation|r|32|20|0.99763
1|AtomicNumber|Correlation|r|32|21|0.99753
1|AtomicNumber|Correlation|r|32|22|0.99761
1|AtomicNumber|Correlation|r|32|23|0.99705
1|AtomicNumber|Correlation|r|32|24|0.99718
1|AtomicNumber|Correlation|r|32|25|0.99739
1|AtomicNumber|Correlation|r|32|26|0.99744
1|AtomicNumber|Correlation|r|32|27|0.99725
1|AtomicNumber|Correlation|r|32|28|0.99715
1|AtomicNumber|Correlation|r|32|29|0.99751
1|AtomicNumber|Correlation|r|32|30|0.99709
1|AtomicNumber|Correlation|r|32|31|0.99729
1|AtomicNumber|Correlation|r|32|32|0.99762
1|AtomicNumber|Correlation|r|32|33|0.9973
1|AtomicNumber|Correlation|r|32|34|0.99771
1|AtomicNumber|Correlation|r|32|35|0.99723
1|AtomicNumber|Correlation|r|32|36|0.99698
1|AtomicNumber|Correlation|r|32|37|0.99781
1|AtomicNumber|Correlation|r|32|38|0.99765
1|AtomicNumber|Correlation|r|32|39|0.99713
1|AtomicNumber|Correlation|r|32|40|0.99741
1|AtomicNumber|Correlation|r|32|41|0.99712
1|AtomicNumber|Correlation|r|32|42|0.99744
1|AtomicNumber|Correlation|r|32|43|0.99747
1|AtomicNumber|Correlation|r|32|44|0.99745
1|AtomicNumber|Correlation|r|32|45|0.9975
1|AtomicNumber|Correlation|r|32|46|0.99729
1|AtomicNumber|Correlation|r|32|47|0.99715
1|AtomicNumber|Correlation|r|32|48|0.99737
1|AtomicNumber|Correlation|r|32|49|0.99722
1|AtomicNumber|Correlation|r|32|50|0.99728
1|AtomicNumber|Correlation|r|32|51|0.99762
1|AtomicNumber|Correlation|r|32|52|0.9976
1|AtomicNumber|Correlation|r|32|53|0.99768
1|AtomicNumber|Correlation|r|32|54|0.99766
1|AtomicNumber|Correlation|r|32|55|0.99758
1|AtomicNumber|Correlation|r|32|56|0.99776
1|AtomicNumber|Correlation|r|32|57|0.99745
1|AtomicNumber|Correlation|r|32|58|0.99738
1|AtomicNumber|Correlation|r|32|59|0.99738
1|AtomicNumber|Correlation|r|32|60|0.99728
1|AtomicNumber|Correlation|r|32|61|0.99689
1|AtomicNumber|Correlation|r|32|62|0.99705
1|AtomicNumber|Correlation|r|32|63|0.9974
1|AtomicNumber|Correlation|r|32|64|0.99757
1|AtomicNumber|Correlation|r|32|65|0.99727
1|AtomicNumber|Correlation|r|32|66|0.99725
1|AtomicNumber|Correlation|r|32|67|0.99748
1|AtomicNumber|Correlation|r|32|68|0.997
1|AtomicNumber|Correlation|r|32|69|0.9972
1|AtomicNumber|Correlation|r|32|70|0.99743
1|AtomicNumber|Correlation|r|32|71|0.99756
1|AtomicNumber|Correlation|r|32|72|0.997
1|AtomicNumber|Correlation|r|32|73|0.9971
1|AtomicNumber|Correlation|r|32|74|0.99736
1|AtomicNumber|Correlation|r|32|75|0.99753
1|AtomicNumber|Correlation|r|32|76|0.99705
1|AtomicNumber|Correlation|r|32|77|0.99741
1|AtomicNumber|Correlation|r|32|78|0.9975
1|AtomicNumber|Correlation|r|32|79|0.99716
1|AtomicNumber|Correlation|r|32|80|0.99729
1|AtomicNumber|Correlation|r|32|81|0.99734
1|AtomicNumber|Correlation|r|32|82|0.99751
1|AtomicNumber|Correlation|r|32|83|0.99737
1|AtomicNumber|Correlation|r|32|84|0.9973
1|AtomicNumber|Correlation|r|32|85|0.99753
1|AtomicNumber|Correlation|r|32|86|0.9974
1|AtomicNumber|Correlation|r|32|87|0.99752
1|AtomicNumber|Correlation|r|32|88|0.99729
1|AtomicNumber|Correlation|r|32|89|0.99732
1|AtomicNumber|Correlation|r|32|90|0.99749
1|AtomicNumber|Correlation|r|32|91|0.99702
1|AtomicNumber|Correlation|r|32|92|0.99712
1|AtomicNumber|Correlation|r|32|93|0.99721
1|AtomicNumber|Correlation|r|32|94|0.99772
1|AtomicNumber|Correlation|r|32|95|0.99726
1|AtomicNumber|Correlation|r|32|96|0.99744
1|AtomicNumber|Correlation|r|32|97|0.99766
1|AtomicNumber|Correlation|r|32|98|0.99759
1|AtomicNumber|Correlation|r|32|99|0.99711
1|AtomicNumber|Correlation|r|32|100|0.997
1|AtomicNumber|Correlation|r|32|101|0.99723
1|AtomicNumber|Correlation|r|32|102|0.99739
1|AtomicNumber|Correlation|r|32|103|0.99745
1|AtomicNumber|Correlation|r|32|104|0.99727
1|AtomicNumber|Correlation|r|32|105|0.99771
1|AtomicNumber|Correlation|r|32|106|0.9973
1|AtomicNumber|Correlation|r|32|107|0.99766
1|AtomicNumber|Correlation|r|32|108|0.99737
1|AtomicNumber|Correlation|r|32|109|0.99791
1|AtomicNumber|Correlation|r|32|110|0.99762
1|AtomicNumber|Correlation|r|32|111|0.99734
1|AtomicNumber|Correlation|r|32|112|0.9972
1|AtomicNumber|Correlation|r|32|113|0.9977
1|AtomicNumber|Correlation|r|32|114|0.99705
1|AtomicNumber|Correlation|r|32|115|0.99747
1|AtomicNumber|Correlation|r|32|116|0.99737
1|AtomicNumber|Correlation|r|32|117|0.99739
1|AtomicNumber|Correlation|r|32|118|0.99719
1|AtomicNumber|Correlation|r|32|119|0.99715
1|AtomicNumber|Correlation|r|32|120|0.99716
1|AtomicNumber|Correlation|r|32|121|0.99737
1|AtomicNumber|Correlation|r|32|122|0.99727
1|AtomicNumber|Correlation|r|32|123|0.99681
1|AtomicNumber|Correlation|r|32|124|0.99721
1|AtomicNumber|Correlation|r|32|125|0.99767
1|AtomicNumber|Correlation|r|32|126|0.99722
1|AtomicNumber|Correlation|r|32|127|0.99724
1|AtomicNumber|Correlation|r|32|128|0.99724
1|AtomicNumber|Correlation|r|32|129|0.99763
1|AtomicNumber|Correlation|r|32|130|0.99738
1|AtomicNumber|Correlation|r|32|131|0.99757
1|AtomicNumber|Correlation|r|32|132|0.99715
1|AtomicNumber|Correlation|r|32|133|0.99725
1|AtomicNumber|Correlation|r|32|134|0.99736
1|AtomicNumber|Correlation|r|32|135|0.99747
1|AtomicNumber|Correlation|r|32|136|0.99731
1|AtomicNumber|Correlation|r|32|137|0.99693
1|AtomicNumber|Correlation|r|32|138|0.99742
1|AtomicNumber|Correlation|r|32|139|0.99731
1|AtomicNumber|Correlation|r|32|140|0.99717
1|AtomicNumber|Correlation|r|32|141|0.99748
1|AtomicNumber|Correlation|r|32|142|0.99724
1|AtomicNumber|Correlation|r|32|143|0.99709
1|AtomicNumber|Correlation|r|32|144|0.99743
1|AtomicNumber|Correlation|r|32|145|0.99746
1|AtomicNumber|Correlation|r|32|146|0.9974
1|AtomicNumber|Correlation|r|32|147|0.99743
1|AtomicNumber|Correlation|r|32|148|0.99734
1|AtomicNumber|Correlation|r|32|149|0.99728
1|AtomicNumber|Correlation|r|32|150|0.99736
1|AtomicNumber|Correlation|r|32|151|0.99722
1|AtomicNumber|Correlation|r|32|152|0.99742
1|AtomicNumber|Correlation|r|32|153|0.99754
1|AtomicNumber|Correlation|r|32|154|0.99713
1|AtomicNumber|Correlation|r|32|155|0.99764
1|AtomicNumber|Correlation|r|32|156|0.99721
1|AtomicNumber|Correlation|r|32|157|0.99763
1|AtomicNumber|Correlation|r|32|158|0.99773
1|AtomicNumber|Correlation|r|32|159|0.9973
1|AtomicNumber|Correlation|r|32|160|0.99751
1|AtomicNumber|Correlation|r|32|161|0.99757
1|AtomicNumber|Correlation|r|32|162|0.99739
1|AtomicNumber|Correlation|r|32|163|0.99706
1|AtomicNumber|Correlation|r|32|164|0.99751
1|AtomicNumber|Correlation|r|32|165|0.99764
1|AtomicNumber|Correlation|r|32|166|0.99728
1|AtomicNumber|Correlation|r|32|167|0.99719
1|AtomicNumber|Correlation|r|32|168|0.99735
1|AtomicNumber|Correlation|r|32|169|0.99766
1|AtomicNumber|Correlation|r|32|170|0.99721
1|AtomicNumber|Correlation|r|32|171|0.99748
1|AtomicNumber|Correlation|r|32|172|0.99781
1|AtomicNumber|Correlation|r|32|173|0.99705
1|AtomicNumber|Correlation|r|32|174|0.9972
1|AtomicNumber|Correlation|r|32|175|0.99744
1|AtomicNumber|Correlation|r|32|176|0.9972
1|AtomicNumber|Correlation|r|32|177|0.99738
1|AtomicNumber|Correlation|r|32|178|0.99722
1|AtomicNumber|Correlation|r|32|179|0.99739
1|AtomicNumber|Correlation|r|32|180|0.99727
1|AtomicNumber|Correlation|r|32|181|0.99724
1|AtomicNumber|Correlation|r|32|182|0.99721
1|AtomicNumber|Correlation|r|32|183|0.99716
1|AtomicNumber|Correlation|r|32|184|0.99742
1|AtomicNumber|Correlation|r|32|185|0.9976
1|AtomicNumber|Correlation|r|32|186|0.99745
1|AtomicNumber|Correlation|r|32|187|0.9974
1|AtomicNumber|Correlation|r|32|188|0.99763
1|AtomicNumber|Correlation|r|32|189|0.99729
1|AtomicNumber|Correlation|r|32|190|0.99741
1|AtomicNumber|Correlation|r|32|191|0.99758
1|AtomicNumber|Correlation|r|32|192|0.99731
1|AtomicNumber|Correlation|r|32|193|0.99757
1|AtomicNumber|Correlation|r|32|194|0.99735
1|AtomicNumber|Correlation|r|32|195|0.99727
1|AtomicNumber|Correlation|r|32|196|0.99747
1|AtomicNumber|Correlation|r|32|197|0.99732
1|AtomicNumber|Correlation|r|32|198|0.99753
1|AtomicNumber|Correlation|r|32|199|0.99733
1|AtomicNumber|Correlation|r|32|200|0.99777
1|AtomicNumber|Correlation|r|32|201|0.99695
1|AtomicNumber|Correlation|r|32|202|0.99742
1|AtomicNumber|Correlation|r|32|203|0.9973
1|AtomicNumber|Correlation|r|32|204|0.99763
1|AtomicNumber|Correlation|r|32|205|0.9972
1|AtomicNumber|Correlation|r|32|206|0.99746
1|AtomicNumber|Correlation|r|32|207|0.9976
1|AtomicNumber|Correlation|r|32|208|0.99737
1|AtomicNumber|Correlation|r|32|209|0.99747
1|AtomicNumber|Correlation|r|32|210|0.99753
1|AtomicNumber|Correlation|r|32|211|0.99735
1|AtomicNumber|Correlation|r|32|212|0.99724
1|AtomicNumber|Correlation|r|32|213|0.99698
1|AtomicNumber|Correlation|r|32|214|0.99747
1|AtomicNumber|Correlation|r|32|215|0.99728
1|AtomicNumber|Correlation|r|32|216|0.99729
1|AtomicNumber|Correlation|r|32|217|0.99752
1|AtomicNumber|Correlation|r|32|218|0.99701
1|AtomicNumber|Correlation|r|32|219|0.99757
1|AtomicNumber|Correlation|r|32|220|0.99764
1|AtomicNumber|Correlation|r|32|221|0.9972
1|AtomicNumber|Correlation|r|32|222|0.99729
1|AtomicNumber|Correlation|r|32|223|0.99708
1|AtomicNumber|Correlation|r|32|224|0.99737
1|AtomicNumber|Correlation|r|32|225|0.99741
1|AtomicNumber|Correlation|r|32|226|0.99741
1|AtomicNumber|Correlation|r|32|227|0.99758
1|AtomicNumber|Correlation|r|32|228|0.99724
1|AtomicNumber|Correlation|r|32|229|0.99734
1|AtomicNumber|Correlation|r|32|230|0.99738
1|AtomicNumber|Correlation|r|32|231|0.99718
1|AtomicNumber|Correlation|r|32|232|0.99686
1|AtomicNumber|Correlation|r|32|233|0.99751
1|AtomicNumber|Correlation|r|32|234|0.99727
1|AtomicNumber|Correlation|r|32|235|0.99724
1|AtomicNumber|Correlation|r|32|236|0.99725
1|AtomicNumber|Correlation|r|32|237|0.9976
1|AtomicNumber|Correlation|r|32|238|0.99709
1|AtomicNumber|Correlation|r|32|239|0.99727
1|AtomicNumber|Correlation|r|32|240|0.99766
1|AtomicNumber|Correlation|r|32|241|0.99728
1|AtomicNumber|Correlation|r|32|242|0.99724
1|AtomicNumber|Correlation|r|32|243|0.99732
1|AtomicNumber|Correlation|r|32|244|0.99724
1|AtomicNumber|Correlation|r|32|245|0.99722
1|AtomicNumber|Correlation|r|32|246|0.99722
1|AtomicNumber|Correlation|r|32|247|0.99759
1|AtomicNumber|Correlation|r|32|248|0.99749
1|AtomicNumber|Correlation|r|32|249|0.99755
1|AtomicNumber|Correlation|r|32|250|0.99733
1|AtomicNumber|Correlation|r|32|251|0.99745
1|AtomicNumber|Correlation|r|32|252|0.99741
1|AtomicNumber|Correlation|r|32|253|0.99773
1|AtomicNumber|Correlation|r|32|254|0.99705
1|AtomicNumber|Correlation|r|32|255|0.99733
1|AtomicNumber|Correlation|r|32|256|0.99769
1|AtomicNumber|Correlation|r|32|257|0.99749
1|AtomicNumber|Correlation|r|32|258|0.99765
1|AtomicNumber|Correlation|r|32|259|0.99751
1|AtomicNumber|Correlation|r|32|260|0.99718
1|AtomicNumber|Correlation|r|32|261|0.9973
1|AtomicNumber|Correlation|r|32|262|0.99722
1|AtomicNumber|Correlation|r|32|263|0.99726
1|AtomicNumber|Correlation|r|32|264|0.99761
1|AtomicNumber|Correlation|r|32|265|0.9973
1|AtomicNumber|Correlation|r|32|266|0.99751
1|AtomicNumber|Correlation|r|32|267|0.99742
1|AtomicNumber|Correlation|r|32|268|0.99744
1|AtomicNumber|Correlation|r|32|269|0.99734
1|AtomicNumber|Correlation|r|32|270|0.99746
1|AtomicNumber|Correlation|r|32|271|0.99748
1|AtomicNumber|Correlation|r|32|272|0.99721
1|AtomicNumber|Correlation|r|32|273|0.99741
1|AtomicNumber|Correlation|r|32|274|0.99741
1|AtomicNumber|Correlation|r|32|275|0.99766
1|AtomicNumber|Correlation|r|32|276|0.99757
1|AtomicNumber|Correlation|r|32|277|0.99716
1|AtomicNumber|Correlation|r|32|278|0.9975
1|AtomicNumber|Correlation|r|32|279|0.99746
1|AtomicNumber|Correlation|r|32|280|0.99715
1|AtomicNumber|Correlation|r|32|281|0.99752
1|AtomicNumber|Correlation|r|32|282|0.99736
1|AtomicNumber|Correlation|r|32|283|0.99759
1|AtomicNumber|Correlation|r|32|284|0.99738
1|AtomicNumber|Correlation|r|32|285|0.9973
1|AtomicNumber|Correlation|r|32|286|0.99735
1|AtomicNumber|Correlation|r|32|287|0.99768
1|AtomicNumber|Correlation|r|32|288|0.99731
1|AtomicNumber|Correlation|r|32|289|0.99726
1|AtomicNumber|Correlation|r|32|290|0.99729
1|AtomicNumber|Correlation|r|32|291|0.99731
1|AtomicNumber|Correlation|r|32|292|0.99727
1|AtomicNumber|Correlation|r|32|293|0.9975
1|AtomicNumber|Correlation|r|32|294|0.9974
1|AtomicNumber|Correlation|r|32|295|0.99735
1|AtomicNumber|Correlation|r|32|296|0.99743
1|AtomicNumber|Correlation|r|32|297|0.99769
1|AtomicNumber|Correlation|r|32|298|0.99716
1|AtomicNumber|Correlation|r|32|299|0.99717
1|AtomicNumber|Correlation|r|32|300|0.99721
1|AtomicNumber|Correlation|r|32|301|0.99739
1|AtomicNumber|Correlation|r|32|302|0.99748
1|AtomicNumber|Correlation|r|32|303|0.9973
1|AtomicNumber|Correlation|r|32|304|0.99743
1|AtomicNumber|Correlation|r|32|305|0.99696
1|AtomicNumber|Correlation|r|32|306|0.99749
1|AtomicNumber|Correlation|r|32|307|0.99703
1|AtomicNumber|Correlation|r|32|308|0.99721
1|AtomicNumber|Correlation|r|32|309|0.99741
1|AtomicNumber|Correlation|r|32|310|0.99711
1|AtomicNumber|Correlation|r|32|311|0.99726
1|AtomicNumber|Correlation|r|32|312|0.99707
1|AtomicNumber|Correlation|r|32|313|0.9973
1|AtomicNumber|Correlation|r|32|314|0.99753
1|AtomicNumber|Correlation|r|32|315|0.99709
1|AtomicNumber|Correlation|r|32|316|0.99754
1|AtomicNumber|Correlation|r|32|317|0.99764
1|AtomicNumber|Correlation|r|32|318|0.99728
1|AtomicNumber|Correlation|r|32|319|0.99745
1|AtomicNumber|Correlation|r|32|320|0.99749
1|AtomicNumber|Correlation|r|32|321|0.99748
1|AtomicNumber|Correlation|r|32|322|0.99744
1|AtomicNumber|Correlation|r|32|323|0.99728
1|AtomicNumber|Correlation|r|32|324|0.99761
1|AtomicNumber|Correlation|r|32|325|0.99722
1|AtomicNumber|Correlation|r|32|326|0.99749
1|AtomicNumber|Correlation|r|32|327|0.99743
1|AtomicNumber|Correlation|r|32|328|0.99736
1|AtomicNumber|Correlation|r|32|329|0.99736
1|AtomicNumber|Correlation|r|32|330|0.99702
1|AtomicNumber|Correlation|r|32|331|0.99745
1|AtomicNumber|Correlation|r|32|332|0.99712
1|AtomicNumber|Correlation|r|32|333|0.9973
1|AtomicNumber|Correlation|r|32|334|0.99748
1|AtomicNumber|Correlation|r|32|335|0.99697
1|AtomicNumber|Correlation|r|32|336|0.9973
1|AtomicNumber|Correlation|r|32|337|0.99725
1|AtomicNumber|Correlation|r|32|338|0.99708
1|AtomicNumber|Correlation|r|32|339|0.99771
1|AtomicNumber|Correlation|r|32|340|0.99747
1|AtomicNumber|Correlation|r|32|341|0.99713
1|AtomicNumber|Correlation|r|32|342|0.99741
1|AtomicNumber|Correlation|r|32|343|0.99695
1|AtomicNumber|Correlation|r|32|344|0.99683
1|AtomicNumber|Correlation|r|32|345|0.9977
1|AtomicNumber|Correlation|r|32|346|0.9972
1|AtomicNumber|Correlation|r|32|347|0.99735
1|AtomicNumber|Correlation|r|32|348|0.99734
1|AtomicNumber|Correlation|r|32|349|0.99722
1|AtomicNumber|Correlation|r|32|350|0.99733
1|AtomicNumber|Correlation|r|32|351|0.99731
1|AtomicNumber|Correlation|r|32|352|0.9971
1|AtomicNumber|Correlation|r|32|353|0.99702
1|AtomicNumber|Correlation|r|32|354|0.99742
1|AtomicNumber|Correlation|r|32|355|0.99726
1|AtomicNumber|Correlation|r|32|356|0.99702
1|AtomicNumber|Correlation|r|32|357|0.99744
1|AtomicNumber|Correlation|r|32|358|0.99741
1|AtomicNumber|Correlation|r|32|359|0.99709
1|AtomicNumber|Correlation|r|32|360|0.99738
1|AtomicNumber|Correlation|r|32|361|0.9977
1|AtomicNumber|Correlation|r|32|362|0.99745
1|AtomicNumber|Correlation|r|32|363|0.99745
1|AtomicNumber|Correlation|r|32|364|0.99723
1|AtomicNumber|Correlation|r|32|365|0.99723
1|AtomicNumber|Correlation|r|32|366|0.99747
1|AtomicNumber|Correlation|r|32|367|0.99737
1|AtomicNumber|Correlation|r|32|368|0.9976
1|AtomicNumber|Correlation|r|32|369|0.99744
1|AtomicNumber|Correlation|r|32|370|0.99726
1|AtomicNumber|Correlation|r|32|371|0.9974
1|AtomicNumber|Correlation|r|32|372|0.99742
1|AtomicNumber|Correlation|r|32|373|0.99773
1|AtomicNumber|Correlation|r|32|374|0.99751
1|AtomicNumber|Correlation|r|32|375|0.9972
1|AtomicNumber|Correlation|r|32|376|0.99708
1|AtomicNumber|Correlation|r|32|377|0.99726
1|AtomicNumber|Correlation|r|32|378|0.9974
1|AtomicNumber|Correlation|r|32|379|0.99737
1|AtomicNumber|Correlation|r|32|380|0.99748
1|AtomicNumber|Correlation|r|32|381|0.9972
1|AtomicNumber|Correlation|r|32|382|0.997
1|AtomicNumber|Correlation|r|32|383|0.99745
1|AtomicNumber|Correlation|r|32|384|0.99723
1|AtomicNumber|Correlation|r|32|385|0.99729
1|AtomicNumber|Correlation|r|32|386|0.99745
1|AtomicNumber|Correlation|r|32|387|0.99727
1|AtomicNumber|Correlation|r|32|388|0.99712
1|AtomicNumber|Correlation|r|32|389|0.99732
1|AtomicNumber|Correlation|r|32|390|0.99751
1|AtomicNumber|Correlation|r|32|391|0.99737
1|AtomicNumber|Correlation|r|32|392|0.99739
1|AtomicNumber|Correlation|r|32|393|0.99756
1|AtomicNumber|Correlation|r|32|394|0.99759
1|AtomicNumber|Correlation|r|32|395|0.99727
1|AtomicNumber|Correlation|r|32|396|0.99698
1|AtomicNumber|Correlation|r|32|397|0.99724
1|AtomicNumber|Correlation|r|32|398|0.99719
1|AtomicNumber|Correlation|r|32|399|0.99733
1|AtomicNumber|Correlation|r|32|400|0.99704
