# Supplementary material for: On DNA numerical representations for genomic similarity computation
Source: PLoS One. 2017 Mar 21;12(3):e0173288. doi: 10.1371/journal.pone.0173288 (PMC5360225; doi:10.1371/journal.pone.0173288)
Supplement: S3 File — The datasets employed in this work. (ZIP) [file pone.0173288.s003.zip › datasets/syntheticalExperimentalScores/sequenceBase_1_transformation_AtomicNumber_metric_Correlation_type_s_percentage_4.txt]

1|AtomicNumber|Correlation|r|4|1|0.99938
1|AtomicNumber|Correlation|r|4|2|0.99958
1|AtomicNumber|Correlation|r|4|3|0.99949
1|AtomicNumber|Correlation|r|4|4|0.9995
1|AtomicNumber|Correlation|r|4|5|0.99946
1|AtomicNumber|Correlation|r|4|6|0.99955
1|AtomicNumber|Correlation|r|4|7|0.99955
1|AtomicNumber|Correlation|r|4|8|0.99962
1|AtomicNumber|Correlation|r|4|9|0.99955
1|AtomicNumber|Correlation|r|4|10|0.99947
1|AtomicNumber|Correlation|r|4|11|0.99963
1|AtomicNumber|Correlation|r|4|12|0.99966
1|AtomicNumber|Correlation|r|4|13|0.99959
1|AtomicNumber|Correlation|r|4|14|0.99959
1|AtomicNumber|Correlation|r|4|15|0.99957
1|AtomicNumber|Correlation|r|4|16|0.99962
1|AtomicNumber|Correlation|r|4|17|0.99948
1|AtomicNumber|Correlation|r|4|18|0.99948
1|AtomicNumber|Correlation|r|4|19|0.99937
1|AtomicNumber|Correlation|r|4|20|0.99962
1|AtomicNumber|Correlation|r|4|21|0.99954
1|AtomicNumber|Correlation|r|4|22|0.99959
1|AtomicNumber|Correlation|r|4|23|0.99966
1|AtomicNumber|Correlation|r|4|24|0.99968
1|AtomicNumber|Correlation|r|4|25|0.99942
1|AtomicNumber|Correlation|r|4|26|0.9995
1|AtomicNumber|Correlation|r|4|27|0.99962
1|AtomicNumber|Correlation|r|4|28|0.99952
1|AtomicNumber|Correlation|r|4|29|0.9996
1|AtomicNumber|Correlation|r|4|30|0.99958
1|AtomicNumber|Correlation|r|4|31|0.99944
1|AtomicNumber|Correlation|r|4|32|0.99935
1|AtomicNumber|Correlation|r|4|33|0.99937
1|AtomicNumber|Correlation|r|4|34|0.99947
1|AtomicNumber|Correlation|r|4|35|0.99961
1|AtomicNumber|Correlation|r|4|36|0.99952
1|AtomicNumber|Correlation|r|4|37|0.99963
1|AtomicNumber|Correlation|r|4|38|0.99957
1|AtomicNumber|Correlation|r|4|39|0.99947
1|AtomicNumber|Correlation|r|4|40|0.99948
1|AtomicNumber|Correlation|r|4|41|0.99944
1|AtomicNumber|Correlation|r|4|42|0.99962
1|AtomicNumber|Correlation|r|4|43|0.99955
1|AtomicNumber|Correlation|r|4|44|0.99961
1|AtomicNumber|Correlation|r|4|45|0.99954
1|AtomicNumber|Correlation|r|4|46|0.99953
1|AtomicNumber|Correlation|r|4|47|0.99942
1|AtomicNumber|Correlation|r|4|48|0.9996
1|AtomicNumber|Correlation|r|4|49|0.99956
1|AtomicNumber|Correlation|r|4|50|0.99967
1|AtomicNumber|Correlation|r|4|51|0.99943
1|AtomicNumber|Correlation|r|4|52|0.99964
1|AtomicNumber|Correlation|r|4|53|0.99971
1|AtomicNumber|Correlation|r|4|54|0.9996
1|AtomicNumber|Correlation|r|4|55|0.99965
1|AtomicNumber|Correlation|r|4|56|0.99962
1|AtomicNumber|Correlation|r|4|57|0.9995
1|AtomicNumber|Correlation|r|4|58|0.99948
1|AtomicNumber|Correlation|r|4|59|0.99963
1|AtomicNumber|Correlation|r|4|60|0.99964
1|AtomicNumber|Correlation|r|4|61|0.99965
1|AtomicNumber|Correlation|r|4|62|0.99949
1|AtomicNumber|Correlation|r|4|63|0.99948
1|AtomicNumber|Correlation|r|4|64|0.99959
1|AtomicNumber|Correlation|r|4|65|0.9996
1|AtomicNumber|Correlation|r|4|66|0.99948
1|AtomicNumber|Correlation|r|4|67|0.99958
1|AtomicNumber|Correlation|r|4|68|0.99944
1|AtomicNumber|Correlation|r|4|69|0.99954
1|AtomicNumber|Correlation|r|4|70|0.99952
1|AtomicNumber|Correlation|r|4|71|0.9996
1|AtomicNumber|Correlation|r|4|72|0.99952
1|AtomicNumber|Correlation|r|4|73|0.99964
1|AtomicNumber|Correlation|r|4|74|0.99952
1|AtomicNumber|Correlation|r|4|75|0.99952
1|AtomicNumber|Correlation|r|4|76|0.99969
1|AtomicNumber|Correlation|r|4|77|0.99946
1|AtomicNumber|Correlation|r|4|78|0.99964
1|AtomicNumber|Correlation|r|4|79|0.99963
1|AtomicNumber|Correlation|r|4|80|0.9996
1|AtomicNumber|Correlation|r|4|81|0.99961
1|AtomicNumber|Correlation|r|4|82|0.9994
1|AtomicNumber|Correlation|r|4|83|0.99956
1|AtomicNumber|Correlation|r|4|84|0.99968
1|AtomicNumber|Correlation|r|4|85|0.99955
1|AtomicNumber|Correlation|r|4|86|0.99962
1|AtomicNumber|Correlation|r|4|87|0.99959
1|AtomicNumber|Correlation|r|4|88|0.99955
1|AtomicNumber|Correlation|r|4|89|0.99955
1|AtomicNumber|Correlation|r|4|90|0.99941
1|AtomicNumber|Correlation|r|4|91|0.99955
1|AtomicNumber|Correlation|r|4|92|0.99962
1|AtomicNumber|Correlation|r|4|93|0.99963
1|AtomicNumber|Correlation|r|4|94|0.99955
1|AtomicNumber|Correlation|r|4|95|0.99959
1|AtomicNumber|Correlation|r|4|96|0.99947
1|AtomicNumber|Correlation|r|4|97|0.99957
1|AtomicNumber|Correlation|r|4|98|0.99967
1|AtomicNumber|Correlation|r|4|99|0.99952
1|AtomicNumber|Correlation|r|4|100|0.99948
1|AtomicNumber|Correlation|r|4|101|0.99957
1|AtomicNumber|Correlation|r|4|102|0.99962
1|AtomicNumber|Correlation|r|4|103|0.99956
1|AtomicNumber|Correlation|r|4|104|0.99959
1|AtomicNumber|Correlation|r|4|105|0.99953
1|AtomicNumber|Correlation|r|4|106|0.99951
1|AtomicNumber|Correlation|r|4|107|0.99946
1|AtomicNumber|Correlation|r|4|108|0.99973
1|AtomicNumber|Correlation|r|4|109|0.99951
1|AtomicNumber|Correlation|r|4|110|0.99949
1|AtomicNumber|Correlation|r|4|111|0.99961
1|AtomicNumber|Correlation|r|4|112|0.99965
1|AtomicNumber|Correlation|r|4|113|0.99964
1|AtomicNumber|Correlation|r|4|114|0.99957
1|AtomicNumber|Correlation|r|4|115|0.99962
1|AtomicNumber|Correlation|r|4|116|0.99952
1|AtomicNumber|Correlation|r|4|117|0.99961
1|AtomicNumber|Correlation|r|4|118|0.99963
1|AtomicNumber|Correlation|r|4|119|0.99954
1|AtomicNumber|Correlation|r|4|120|0.99951
1|AtomicNumber|Correlation|r|4|121|0.99955
1|AtomicNumber|Correlation|r|4|122|0.99965
1|AtomicNumber|Correlation|r|4|123|0.99963
1|AtomicNumber|Correlation|r|4|124|0.99957
1|AtomicNumber|Correlation|r|4|125|0.99966
1|AtomicNumber|Correlation|r|4|126|0.99953
1|AtomicNumber|Correlation|r|4|127|0.99943
1|AtomicNumber|Correlation|r|4|128|0.99966
1|AtomicNumber|Correlation|r|4|129|0.99969
1|AtomicNumber|Correlation|r|4|130|0.99954
1|AtomicNumber|Correlation|r|4|131|0.99965
1|AtomicNumber|Correlation|r|4|132|0.99958
1|AtomicNumber|Correlation|r|4|133|0.99963
1|AtomicNumber|Correlation|r|4|134|0.99954
1|AtomicNumber|Correlation|r|4|135|0.9995
1|AtomicNumber|Correlation|r|4|136|0.99955
1|AtomicNumber|Correlation|r|4|137|0.99955
1|AtomicNumber|Correlation|r|4|138|0.99963
1|AtomicNumber|Correlation|r|4|139|0.99972
1|AtomicNumber|Correlation|r|4|140|0.9994
1|AtomicNumber|Correlation|r|4|141|0.99976
1|AtomicNumber|Correlation|r|4|142|0.9995
1|AtomicNumber|Correlation|r|4|143|0.99945
1|AtomicNumber|Correlation|r|4|144|0.99968
1|AtomicNumber|Correlation|r|4|145|0.99959
1|AtomicNumber|Correlation|r|4|146|0.9995
1|AtomicNumber|Correlation|r|4|147|0.99953
1|AtomicNumber|Correlation|r|4|148|0.99956
1|AtomicNumber|Correlation|r|4|149|0.99952
1|AtomicNumber|Correlation|r|4|150|0.99961
1|AtomicNumber|Correlation|r|4|151|0.99959
1|AtomicNumber|Correlation|r|4|152|0.99953
1|AtomicNumber|Correlation|r|4|153|0.99936
1|AtomicNumber|Correlation|r|4|154|0.99954
1|AtomicNumber|Correlation|r|4|155|0.99955
1|AtomicNumber|Correlation|r|4|156|0.99963
1|AtomicNumber|Correlation|r|4|157|0.9994
1|AtomicNumber|Correlation|r|4|158|0.99935
1|AtomicNumber|Correlation|r|4|159|0.99951
1|AtomicNumber|Correlation|r|4|160|0.99964
1|AtomicNumber|Correlation|r|4|161|0.99951
1|AtomicNumber|Correlation|r|4|162|0.99946
1|AtomicNumber|Correlation|r|4|163|0.99957
1|AtomicNumber|Correlation|r|4|164|0.99949
1|AtomicNumber|Correlation|r|4|165|0.9996
1|AtomicNumber|Correlation|r|4|166|0.99948
1|AtomicNumber|Correlation|r|4|167|0.99949
1|AtomicNumber|Correlation|r|4|168|0.99963
1|AtomicNumber|Correlation|r|4|169|0.99955
1|AtomicNumber|Correlation|r|4|170|0.99953
1|AtomicNumber|Correlation|r|4|171|0.99935
1|AtomicNumber|Correlation|r|4|172|0.99951
1|AtomicNumber|Correlation|r|4|173|0.99957
1|AtomicNumber|Correlation|r|4|174|0.99966
1|AtomicNumber|Correlation|r|4|175|0.99942
1|AtomicNumber|Correlation|r|4|176|0.99975
1|AtomicNumber|Correlation|r|4|177|0.99955
1|AtomicNumber|Correlation|r|4|178|0.99957
1|AtomicNumber|Correlation|r|4|179|0.99948
1|AtomicNumber|Correlation|r|4|180|0.99956
1|AtomicNumber|Correlation|r|4|181|0.9995
1|AtomicNumber|Correlation|r|4|182|0.99964
1|AtomicNumber|Correlation|r|4|183|0.99962
1|AtomicNumber|Correlation|r|4|184|0.99959
1|AtomicNumber|Correlation|r|4|185|0.99964
1|AtomicNumber|Correlation|r|4|186|0.99968
1|AtomicNumber|Correlation|r|4|187|0.99957
1|AtomicNumber|Correlation|r|4|188|0.99948
1|AtomicNumber|Correlation|r|4|189|0.99959
1|AtomicNumber|Correlation|r|4|190|0.99957
1|AtomicNumber|Correlation|r|4|191|0.99959
1|AtomicNumber|Correlation|r|4|192|0.99961
1|AtomicNumber|Correlation|r|4|193|0.99972
1|AtomicNumber|Correlation|r|4|194|0.99952
1|AtomicNumber|Correlation|r|4|195|0.9995
1|AtomicNumber|Correlation|r|4|196|0.99963
1|AtomicNumber|Correlation|r|4|197|0.99953
1|AtomicNumber|Correlation|r|4|198|0.99956
1|AtomicNumber|Correlation|r|4|199|0.99966
1|AtomicNumber|Correlation|r|4|200|0.99966
1|AtomicNumber|Correlation|r|4|201|0.99962
1|AtomicNumber|Correlation|r|4|202|0.99947
1|AtomicNumber|Correlation|r|4|203|0.99962
1|AtomicNumber|Correlation|r|4|204|0.99953
1|AtomicNumber|Correlation|r|4|205|0.99958
1|AtomicNumber|Correlation|r|4|206|0.9996
1|AtomicNumber|Correlation|r|4|207|0.99966
1|AtomicNumber|Correlation|r|4|208|0.99958
1|AtomicNumber|Correlation|r|4|209|0.99952
1|AtomicNumber|Correlation|r|4|210|0.99956
1|AtomicNumber|Correlation|r|4|211|0.99964
1|AtomicNumber|Correlation|r|4|212|0.99966
1|AtomicNumber|Correlation|r|4|213|0.99942
1|AtomicNumber|Correlation|r|4|214|0.99966
1|AtomicNumber|Correlation|r|4|215|0.99953
1|AtomicNumber|Correlation|r|4|216|0.99958
1|AtomicNumber|Correlation|r|4|217|0.9995
1|AtomicNumber|Correlation|r|4|218|0.99939
1|AtomicNumber|Correlation|r|4|219|0.99974
1|AtomicNumber|Correlation|r|4|220|0.9994
1|AtomicNumber|Correlation|r|4|221|0.99945
1|AtomicNumber|Correlation|r|4|222|0.99954
1|AtomicNumber|Correlation|r|4|223|0.9996
1|AtomicNumber|Correlation|r|4|224|0.99962
1|AtomicNumber|Correlation|r|4|225|0.99964
1|AtomicNumber|Correlation|r|4|226|0.99962
1|AtomicNumber|Correlation|r|4|227|0.99966
1|AtomicNumber|Correlation|r|4|228|0.9997
1|AtomicNumber|Correlation|r|4|229|0.99955
1|AtomicNumber|Correlation|r|4|230|0.99949
1|AtomicNumber|Correlation|r|4|231|0.9995
1|AtomicNumber|Correlation|r|4|232|0.99958
1|AtomicNumber|Correlation|r|4|233|0.99973
1|AtomicNumber|Correlation|r|4|234|0.99968
1|AtomicNumber|Correlation|r|4|235|0.99943
1|AtomicNumber|Correlation|r|4|236|0.99968
1|AtomicNumber|Correlation|r|4|237|0.99948
1|AtomicNumber|Correlation|r|4|238|0.99961
1|AtomicNumber|Correlation|r|4|239|0.99965
1|AtomicNumber|Correlation|r|4|240|0.99964
1|AtomicNumber|Correlation|r|4|241|0.99959
1|AtomicNumber|Correlation|r|4|242|0.99958
1|AtomicNumber|Correlation|r|4|243|0.9996
1|AtomicNumber|Correlation|r|4|244|0.99952
1|AtomicNumber|Correlation|r|4|245|0.99962
1|AtomicNumber|Correlation|r|4|246|0.99947
1|AtomicNumber|Correlation|r|4|247|0.99959
1|AtomicNumber|Correlation|r|4|248|0.99944
1|AtomicNumber|Correlation|r|4|249|0.9996
1|AtomicNumber|Correlation|r|4|250|0.99955
1|AtomicNumber|Correlation|r|4|251|0.99969
1|AtomicNumber|Correlation|r|4|252|0.99946
1|AtomicNumber|Correlation|r|4|253|0.99956
1|AtomicNumber|Correlation|r|4|254|0.99955
1|AtomicNumber|Correlation|r|4|255|0.99946
1|AtomicNumber|Correlation|r|4|256|0.99962
1|AtomicNumber|Correlation|r|4|257|0.99965
1|AtomicNumber|Correlation|r|4|258|0.99952
1|AtomicNumber|Correlation|r|4|259|0.99966
1|AtomicNumber|Correlation|r|4|260|0.99956
1|AtomicNumber|Correlation|r|4|261|0.9996
1|AtomicNumber|Correlation|r|4|262|0.99945
1|AtomicNumber|Correlation|r|4|263|0.99963
1|AtomicNumber|Correlation|r|4|264|0.99943
1|AtomicNumber|Correlation|r|4|265|0.99947
1|AtomicNumber|Correlation|r|4|266|0.99965
1|AtomicNumber|Correlation|r|4|267|0.99953
1|AtomicNumber|Correlation|r|4|268|0.99949
1|AtomicNumber|Correlation|r|4|269|0.99954
1|AtomicNumber|Correlation|r|4|270|0.99945
1|AtomicNumber|Correlation|r|4|271|0.99955
1|AtomicNumber|Correlation|r|4|272|0.9994
1|AtomicNumber|Correlation|r|4|273|0.99946
1|AtomicNumber|Correlation|r|4|274|0.99952
1|AtomicNumber|Correlation|r|4|275|0.99958
1|AtomicNumber|Correlation|r|4|276|0.99966
1|AtomicNumber|Correlation|r|4|277|0.99959
1|AtomicNumber|Correlation|r|4|278|0.99961
1|AtomicNumber|Correlation|r|4|279|0.99953
1|AtomicNumber|Correlation|r|4|280|0.99955
1|AtomicNumber|Correlation|r|4|281|0.99952
1|AtomicNumber|Correlation|r|4|282|0.99946
1|AtomicNumber|Correlation|r|4|283|0.99954
1|AtomicNumber|Correlation|r|4|284|0.99967
1|AtomicNumber|Correlation|r|4|285|0.99953
1|AtomicNumber|Correlation|r|4|286|0.9996
1|AtomicNumber|Correlation|r|4|287|0.99952
1|AtomicNumber|Correlation|r|4|288|0.99945
1|AtomicNumber|Correlation|r|4|289|0.99966
1|AtomicNumber|Correlation|r|4|290|0.99951
1|AtomicNumber|Correlation|r|4|291|0.99956
1|AtomicNumber|Correlation|r|4|292|0.99945
1|AtomicNumber|Correlation|r|4|293|0.99957
1|AtomicNumber|Correlation|r|4|294|0.99968
1|AtomicNumber|Correlation|r|4|295|0.99947
1|AtomicNumber|Correlation|r|4|296|0.99967
1|AtomicNumber|Correlation|r|4|297|0.99964
1|AtomicNumber|Correlation|r|4|298|0.99951
1|AtomicNumber|Correlation|r|4|299|0.99965
1|AtomicNumber|Correlation|r|4|300|0.99952
1|AtomicNumber|Correlation|r|4|301|0.99955
1|AtomicNumber|Correlation|r|4|302|0.99949
1|AtomicNumber|Correlation|r|4|303|0.99961
1|AtomicNumber|Correlation|r|4|304|0.99948
1|AtomicNumber|Correlation|r|4|305|0.99954
1|AtomicNumber|Correlation|r|4|306|0.99958
1|AtomicNumber|Correlation|r|4|307|0.99946
1|AtomicNumber|Correlation|r|4|308|0.99954
1|AtomicNumber|Correlation|r|4|309|0.99941
1|AtomicNumber|Correlation|r|4|310|0.99944
1|AtomicNumber|Correlation|r|4|311|0.99957
1|AtomicNumber|Correlation|r|4|312|0.99949
1|AtomicNumber|Correlation|r|4|313|0.99954
1|AtomicNumber|Correlation|r|4|314|0.99929
1|AtomicNumber|Correlation|r|4|315|0.99967
1|AtomicNumber|Correlation|r|4|316|0.99954
1|AtomicNumber|Correlation|r|4|317|0.9996
1|AtomicNumber|Correlation|r|4|318|0.99953
1|AtomicNumber|Correlation|r|4|319|0.99963
1|AtomicNumber|Correlation|r|4|320|0.99949
1|AtomicNumber|Correlation|r|4|321|0.99951
1|AtomicNumber|Correlation|r|4|322|0.99956
1|AtomicNumber|Correlation|r|4|323|0.99958
1|AtomicNumber|Correlation|r|4|324|0.99962
1|AtomicNumber|Correlation|r|4|325|0.9996
1|AtomicNumber|Correlation|r|4|326|0.99951
1|AtomicNumber|Correlation|r|4|327|0.99957
1|AtomicNumber|Correlation|r|4|328|0.99949
1|AtomicNumber|Correlation|r|4|329|0.99954
1|AtomicNumber|Correlation|r|4|330|0.99959
1|AtomicNumber|Correlation|r|4|331|0.99954
1|AtomicNumber|Correlation|r|4|332|0.99946
1|AtomicNumber|Correlation|r|4|333|0.99951
1|AtomicNumber|Correlation|r|4|334|0.99941
1|AtomicNumber|Correlation|r|4|335|0.99958
1|AtomicNumber|Correlation|r|4|336|0.99955
1|AtomicNumber|Correlation|r|4|337|0.99957
1|AtomicNumber|Correlation|r|4|338|0.99938
1|AtomicNumber|Correlation|r|4|339|0.99963
1|AtomicNumber|Correlation|r|4|340|0.99948
1|AtomicNumber|Correlation|r|4|341|0.99958
1|AtomicNumber|Correlation|r|4|342|0.99954
1|AtomicNumber|Correlation|r|4|343|0.99946
1|AtomicNumber|Correlation|r|4|344|0.99956
1|AtomicNumber|Correlation|r|4|345|0.99961
1|AtomicNumber|Correlation|r|4|346|0.99958
1|AtomicNumber|Correlation|r|4|347|0.99961
1|AtomicNumber|Correlation|r|4|348|0.99949
1|AtomicNumber|Correlation|r|4|349|0.99971
1|AtomicNumber|Correlation|r|4|350|0.99967
1|AtomicNumber|Correlation|r|4|351|0.99957
1|AtomicNumber|Correlation|r|4|352|0.99951
1|AtomicNumber|Correlation|r|4|353|0.99955
1|AtomicNumber|Correlation|r|4|354|0.99957
1|AtomicNumber|Correlation|r|4|355|0.99952
1|AtomicNumber|Correlation|r|4|356|0.99966
1|AtomicNumber|Correlation|r|4|357|0.99959
1|AtomicNumber|Correlation|r|4|358|0.99961
1|AtomicNumber|Correlation|r|4|359|0.99939
1|AtomicNumber|Correlation|r|4|360|0.99958
1|AtomicNumber|Correlation|r|4|361|0.99955
1|AtomicNumber|Correlation|r|4|362|0.99969
1|AtomicNumber|Correlation|r|4|363|0.99965
1|AtomicNumber|Correlation|r|4|364|0.9996
1|AtomicNumber|Correlation|r|4|365|0.99932
1|AtomicNumber|Correlation|r|4|366|0.99948
1|AtomicNumber|Correlation|r|4|367|0.99948
1|AtomicNumber|Correlation|r|4|368|0.99962
1|AtomicNumber|Correlation|r|4|369|0.99956
1|AtomicNumber|Correlation|r|4|370|0.99956
1|AtomicNumber|Correlation|r|4|371|0.99963
1|AtomicNumber|Correlation|r|4|372|0.99966
1|AtomicNumber|Correlation|r|4|373|0.99952
1|AtomicNumber|Correlation|r|4|374|0.99947
1|AtomicNumber|Correlation|r|4|375|0.99959
1|AtomicNumber|Correlation|r|4|376|0.99953
1|AtomicNumber|Correlation|r|4|377|0.99958
1|AtomicNumber|Correlation|r|4|378|0.99962
1|AtomicNumber|Correlation|r|4|379|0.99954
1|AtomicNumber|Correlation|r|4|380|0.99962
1|AtomicNumber|Correlation|r|4|381|0.99957
1|AtomicNumber|Correlation|r|4|382|0.9995
1|AtomicNumber|Correlation|r|4|383|0.99959
1|AtomicNumber|Correlation|r|4|384|0.99958
