# Supplementary material for: On DNA numerical representations for genomic similarity computation
Source: PLoS One. 2017 Mar 21;12(3):e0173288. doi: 10.1371/journal.pone.0173288 (PMC5360225; doi:10.1371/journal.pone.0173288)
Supplement: S3 File — The datasets employed in this work. (ZIP) [file pone.0173288.s003.zip › datasets/syntheticalExperimentalScores/sequenceBase_1_transformation_AtomicNumber_metric_Correlation_type_s_percentage_8.txt]

1|AtomicNumber|Correlation|r|8|1|0.99926
1|AtomicNumber|Correlation|r|8|2|0.99947
1|AtomicNumber|Correlation|r|8|3|0.99918
1|AtomicNumber|Correlation|r|8|4|0.99921
1|AtomicNumber|Correlation|r|8|5|0.99938
1|AtomicNumber|Correlation|r|8|6|0.9992
1|AtomicNumber|Correlation|r|8|7|0.99897
1|AtomicNumber|Correlation|r|8|8|0.99923
1|AtomicNumber|Correlation|r|8|9|0.99899
1|AtomicNumber|Correlation|r|8|10|0.99915
1|AtomicNumber|Correlation|r|8|11|0.9992
1|AtomicNumber|Correlation|r|8|12|0.99895
1|AtomicNumber|Correlation|r|8|13|0.99908
1|AtomicNumber|Correlation|r|8|14|0.99924
1|AtomicNumber|Correlation|r|8|15|0.99921
1|AtomicNumber|Correlation|r|8|16|0.99921
1|AtomicNumber|Correlation|r|8|17|0.99899
1|AtomicNumber|Correlation|r|8|18|0.99912
1|AtomicNumber|Correlation|r|8|19|0.99924
1|AtomicNumber|Correlation|r|8|20|0.99902
1|AtomicNumber|Correlation|r|8|21|0.99926
1|AtomicNumber|Correlation|r|8|22|0.99901
1|AtomicNumber|Correlation|r|8|23|0.99901
1|AtomicNumber|Correlation|r|8|24|0.99901
1|AtomicNumber|Correlation|r|8|25|0.99912
1|AtomicNumber|Correlation|r|8|26|0.99918
1|AtomicNumber|Correlation|r|8|27|0.99913
1|AtomicNumber|Correlation|r|8|28|0.99922
1|AtomicNumber|Correlation|r|8|29|0.99917
1|AtomicNumber|Correlation|r|8|30|0.99907
1|AtomicNumber|Correlation|r|8|31|0.99913
1|AtomicNumber|Correlation|r|8|32|0.99914
1|AtomicNumber|Correlation|r|8|33|0.99926
1|AtomicNumber|Correlation|r|8|34|0.99923
1|AtomicNumber|Correlation|r|8|35|0.99922
1|AtomicNumber|Correlation|r|8|36|0.99913
1|AtomicNumber|Correlation|r|8|37|0.99905
1|AtomicNumber|Correlation|r|8|38|0.99927
1|AtomicNumber|Correlation|r|8|39|0.99914
1|AtomicNumber|Correlation|r|8|40|0.9992
1|AtomicNumber|Correlation|r|8|41|0.99922
1|AtomicNumber|Correlation|r|8|42|0.99909
1|AtomicNumber|Correlation|r|8|43|0.99917
1|AtomicNumber|Correlation|r|8|44|0.99918
1|AtomicNumber|Correlation|r|8|45|0.99921
1|AtomicNumber|Correlation|r|8|46|0.99925
1|AtomicNumber|Correlation|r|8|47|0.99908
1|AtomicNumber|Correlation|r|8|48|0.99901
1|AtomicNumber|Correlation|r|8|49|0.99912
1|AtomicNumber|Correlation|r|8|50|0.99911
1|AtomicNumber|Correlation|r|8|51|0.99921
1|AtomicNumber|Correlation|r|8|52|0.99919
1|AtomicNumber|Correlation|r|8|53|0.99926
1|AtomicNumber|Correlation|r|8|54|0.99904
1|AtomicNumber|Correlation|r|8|55|0.99893
1|AtomicNumber|Correlation|r|8|56|0.99926
1|AtomicNumber|Correlation|r|8|57|0.99905
1|AtomicNumber|Correlation|r|8|58|0.99906
1|AtomicNumber|Correlation|r|8|59|0.99915
1|AtomicNumber|Correlation|r|8|60|0.99911
1|AtomicNumber|Correlation|r|8|61|0.99907
1|AtomicNumber|Correlation|r|8|62|0.99906
1|AtomicNumber|Correlation|r|8|63|0.99905
1|AtomicNumber|Correlation|r|8|64|0.99924
1|AtomicNumber|Correlation|r|8|65|0.99912
1|AtomicNumber|Correlation|r|8|66|0.99891
1|AtomicNumber|Correlation|r|8|67|0.99906
1|AtomicNumber|Correlation|r|8|68|0.99916
1|AtomicNumber|Correlation|r|8|69|0.99922
1|AtomicNumber|Correlation|r|8|70|0.99918
1|AtomicNumber|Correlation|r|8|71|0.99923
1|AtomicNumber|Correlation|r|8|72|0.99903
1|AtomicNumber|Correlation|r|8|73|0.999
1|AtomicNumber|Correlation|r|8|74|0.99916
1|AtomicNumber|Correlation|r|8|75|0.99915
1|AtomicNumber|Correlation|r|8|76|0.9991
1|AtomicNumber|Correlation|r|8|77|0.99911
1|AtomicNumber|Correlation|r|8|78|0.99905
1|AtomicNumber|Correlation|r|8|79|0.99912
1|AtomicNumber|Correlation|r|8|80|0.99895
1|AtomicNumber|Correlation|r|8|81|0.99931
1|AtomicNumber|Correlation|r|8|82|0.99924
1|AtomicNumber|Correlation|r|8|83|0.9991
1|AtomicNumber|Correlation|r|8|84|0.99932
1|AtomicNumber|Correlation|r|8|85|0.99902
1|AtomicNumber|Correlation|r|8|86|0.99905
1|AtomicNumber|Correlation|r|8|87|0.99897
1|AtomicNumber|Correlation|r|8|88|0.99911
1|AtomicNumber|Correlation|r|8|89|0.99935
1|AtomicNumber|Correlation|r|8|90|0.99921
1|AtomicNumber|Correlation|r|8|91|0.99921
1|AtomicNumber|Correlation|r|8|92|0.99912
1|AtomicNumber|Correlation|r|8|93|0.99919
1|AtomicNumber|Correlation|r|8|94|0.99931
1|AtomicNumber|Correlation|r|8|95|0.9992
1|AtomicNumber|Correlation|r|8|96|0.99918
1|AtomicNumber|Correlation|r|8|97|0.9993
1|AtomicNumber|Correlation|r|8|98|0.99907
1|AtomicNumber|Correlation|r|8|99|0.99899
1|AtomicNumber|Correlation|r|8|100|0.9992
1|AtomicNumber|Correlation|r|8|101|0.99933
1|AtomicNumber|Correlation|r|8|102|0.99899
1|AtomicNumber|Correlation|r|8|103|0.99912
1|AtomicNumber|Correlation|r|8|104|0.999
1|AtomicNumber|Correlation|r|8|105|0.99925
1|AtomicNumber|Correlation|r|8|106|0.99907
1|AtomicNumber|Correlation|r|8|107|0.99918
1|AtomicNumber|Correlation|r|8|108|0.9992
1|AtomicNumber|Correlation|r|8|109|0.99922
1|AtomicNumber|Correlation|r|8|110|0.99931
1|AtomicNumber|Correlation|r|8|111|0.99929
1|AtomicNumber|Correlation|r|8|112|0.99914
1|AtomicNumber|Correlation|r|8|113|0.99923
1|AtomicNumber|Correlation|r|8|114|0.99925
1|AtomicNumber|Correlation|r|8|115|0.99908
1|AtomicNumber|Correlation|r|8|116|0.99914
1|AtomicNumber|Correlation|r|8|117|0.99922
1|AtomicNumber|Correlation|r|8|118|0.99924
1|AtomicNumber|Correlation|r|8|119|0.99904
1|AtomicNumber|Correlation|r|8|120|0.99912
1|AtomicNumber|Correlation|r|8|121|0.99922
1|AtomicNumber|Correlation|r|8|122|0.99927
1|AtomicNumber|Correlation|r|8|123|0.9992
1|AtomicNumber|Correlation|r|8|124|0.9992
1|AtomicNumber|Correlation|r|8|125|0.99936
1|AtomicNumber|Correlation|r|8|126|0.99928
1|AtomicNumber|Correlation|r|8|127|0.99912
1|AtomicNumber|Correlation|r|8|128|0.99918
1|AtomicNumber|Correlation|r|8|129|0.99929
1|AtomicNumber|Correlation|r|8|130|0.99928
1|AtomicNumber|Correlation|r|8|131|0.99916
1|AtomicNumber|Correlation|r|8|132|0.99938
1|AtomicNumber|Correlation|r|8|133|0.99935
1|AtomicNumber|Correlation|r|8|134|0.99918
1|AtomicNumber|Correlation|r|8|135|0.99933
1|AtomicNumber|Correlation|r|8|136|0.99932
1|AtomicNumber|Correlation|r|8|137|0.9993
1|AtomicNumber|Correlation|r|8|138|0.99917
1|AtomicNumber|Correlation|r|8|139|0.99906
1|AtomicNumber|Correlation|r|8|140|0.99931
1|AtomicNumber|Correlation|r|8|141|0.99927
1|AtomicNumber|Correlation|r|8|142|0.99931
1|AtomicNumber|Correlation|r|8|143|0.99909
1|AtomicNumber|Correlation|r|8|144|0.99913
1|AtomicNumber|Correlation|r|8|145|0.99909
1|AtomicNumber|Correlation|r|8|146|0.99934
1|AtomicNumber|Correlation|r|8|147|0.99932
1|AtomicNumber|Correlation|r|8|148|0.99912
1|AtomicNumber|Correlation|r|8|149|0.99913
1|AtomicNumber|Correlation|r|8|150|0.99908
1|AtomicNumber|Correlation|r|8|151|0.99916
1|AtomicNumber|Correlation|r|8|152|0.99923
1|AtomicNumber|Correlation|r|8|153|0.99916
1|AtomicNumber|Correlation|r|8|154|0.99907
1|AtomicNumber|Correlation|r|8|155|0.99908
1|AtomicNumber|Correlation|r|8|156|0.9991
1|AtomicNumber|Correlation|r|8|157|0.99914
1|AtomicNumber|Correlation|r|8|158|0.99916
1|AtomicNumber|Correlation|r|8|159|0.99923
1|AtomicNumber|Correlation|r|8|160|0.99902
1|AtomicNumber|Correlation|r|8|161|0.99917
1|AtomicNumber|Correlation|r|8|162|0.99934
1|AtomicNumber|Correlation|r|8|163|0.99925
1|AtomicNumber|Correlation|r|8|164|0.99912
1|AtomicNumber|Correlation|r|8|165|0.99918
1|AtomicNumber|Correlation|r|8|166|0.99925
1|AtomicNumber|Correlation|r|8|167|0.99905
1|AtomicNumber|Correlation|r|8|168|0.99911
1|AtomicNumber|Correlation|r|8|169|0.99917
1|AtomicNumber|Correlation|r|8|170|0.99923
1|AtomicNumber|Correlation|r|8|171|0.9993
1|AtomicNumber|Correlation|r|8|172|0.99915
1|AtomicNumber|Correlation|r|8|173|0.99906
1|AtomicNumber|Correlation|r|8|174|0.99906
1|AtomicNumber|Correlation|r|8|175|0.99914
1|AtomicNumber|Correlation|r|8|176|0.99906
1|AtomicNumber|Correlation|r|8|177|0.99939
1|AtomicNumber|Correlation|r|8|178|0.99934
1|AtomicNumber|Correlation|r|8|179|0.99923
1|AtomicNumber|Correlation|r|8|180|0.99917
1|AtomicNumber|Correlation|r|8|181|0.99918
1|AtomicNumber|Correlation|r|8|182|0.99925
1|AtomicNumber|Correlation|r|8|183|0.9991
1|AtomicNumber|Correlation|r|8|184|0.9992
1|AtomicNumber|Correlation|r|8|185|0.99919
1|AtomicNumber|Correlation|r|8|186|0.99912
1|AtomicNumber|Correlation|r|8|187|0.99931
1|AtomicNumber|Correlation|r|8|188|0.99932
1|AtomicNumber|Correlation|r|8|189|0.99913
1|AtomicNumber|Correlation|r|8|190|0.99908
1|AtomicNumber|Correlation|r|8|191|0.99913
1|AtomicNumber|Correlation|r|8|192|0.99932
1|AtomicNumber|Correlation|r|8|193|0.99924
1|AtomicNumber|Correlation|r|8|194|0.99908
1|AtomicNumber|Correlation|r|8|195|0.9992
1|AtomicNumber|Correlation|r|8|196|0.99925
1|AtomicNumber|Correlation|r|8|197|0.99917
1|AtomicNumber|Correlation|r|8|198|0.9991
1|AtomicNumber|Correlation|r|8|199|0.99934
1|AtomicNumber|Correlation|r|8|200|0.99914
1|AtomicNumber|Correlation|r|8|201|0.99905
1|AtomicNumber|Correlation|r|8|202|0.99922
1|AtomicNumber|Correlation|r|8|203|0.99908
1|AtomicNumber|Correlation|r|8|204|0.99927
1|AtomicNumber|Correlation|r|8|205|0.99908
1|AtomicNumber|Correlation|r|8|206|0.99905
1|AtomicNumber|Correlation|r|8|207|0.9994
1|AtomicNumber|Correlation|r|8|208|0.99919
1|AtomicNumber|Correlation|r|8|209|0.99927
1|AtomicNumber|Correlation|r|8|210|0.99905
1|AtomicNumber|Correlation|r|8|211|0.99917
1|AtomicNumber|Correlation|r|8|212|0.99907
1|AtomicNumber|Correlation|r|8|213|0.99924
1|AtomicNumber|Correlation|r|8|214|0.99903
1|AtomicNumber|Correlation|r|8|215|0.99929
1|AtomicNumber|Correlation|r|8|216|0.99917
1|AtomicNumber|Correlation|r|8|217|0.99912
1|AtomicNumber|Correlation|r|8|218|0.99918
1|AtomicNumber|Correlation|r|8|219|0.99921
1|AtomicNumber|Correlation|r|8|220|0.99918
1|AtomicNumber|Correlation|r|8|221|0.99936
1|AtomicNumber|Correlation|r|8|222|0.99919
1|AtomicNumber|Correlation|r|8|223|0.99902
1|AtomicNumber|Correlation|r|8|224|0.99912
1|AtomicNumber|Correlation|r|8|225|0.99893
1|AtomicNumber|Correlation|r|8|226|0.99922
1|AtomicNumber|Correlation|r|8|227|0.99895
1|AtomicNumber|Correlation|r|8|228|0.99919
1|AtomicNumber|Correlation|r|8|229|0.99939
1|AtomicNumber|Correlation|r|8|230|0.99919
1|AtomicNumber|Correlation|r|8|231|0.99928
1|AtomicNumber|Correlation|r|8|232|0.99914
1|AtomicNumber|Correlation|r|8|233|0.99916
1|AtomicNumber|Correlation|r|8|234|0.99922
1|AtomicNumber|Correlation|r|8|235|0.99901
1|AtomicNumber|Correlation|r|8|236|0.99924
1|AtomicNumber|Correlation|r|8|237|0.99907
1|AtomicNumber|Correlation|r|8|238|0.99901
1|AtomicNumber|Correlation|r|8|239|0.99913
1|AtomicNumber|Correlation|r|8|240|0.99922
1|AtomicNumber|Correlation|r|8|241|0.9992
1|AtomicNumber|Correlation|r|8|242|0.99931
1|AtomicNumber|Correlation|r|8|243|0.99925
1|AtomicNumber|Correlation|r|8|244|0.99919
1|AtomicNumber|Correlation|r|8|245|0.9991
1|AtomicNumber|Correlation|r|8|246|0.9991
1|AtomicNumber|Correlation|r|8|247|0.99903
1|AtomicNumber|Correlation|r|8|248|0.99922
1|AtomicNumber|Correlation|r|8|249|0.99924
1|AtomicNumber|Correlation|r|8|250|0.99926
1|AtomicNumber|Correlation|r|8|251|0.99922
1|AtomicNumber|Correlation|r|8|252|0.99902
1|AtomicNumber|Correlation|r|8|253|0.99939
1|AtomicNumber|Correlation|r|8|254|0.99933
1|AtomicNumber|Correlation|r|8|255|0.99918
1|AtomicNumber|Correlation|r|8|256|0.99925
1|AtomicNumber|Correlation|r|8|257|0.99933
1|AtomicNumber|Correlation|r|8|258|0.9992
1|AtomicNumber|Correlation|r|8|259|0.99921
1|AtomicNumber|Correlation|r|8|260|0.99925
1|AtomicNumber|Correlation|r|8|261|0.99919
1|AtomicNumber|Correlation|r|8|262|0.99908
1|AtomicNumber|Correlation|r|8|263|0.99915
1|AtomicNumber|Correlation|r|8|264|0.99914
1|AtomicNumber|Correlation|r|8|265|0.99916
1|AtomicNumber|Correlation|r|8|266|0.99931
1|AtomicNumber|Correlation|r|8|267|0.9993
1|AtomicNumber|Correlation|r|8|268|0.99916
1|AtomicNumber|Correlation|r|8|269|0.9992
1|AtomicNumber|Correlation|r|8|270|0.99917
1|AtomicNumber|Correlation|r|8|271|0.99912
1|AtomicNumber|Correlation|r|8|272|0.9992
1|AtomicNumber|Correlation|r|8|273|0.99922
1|AtomicNumber|Correlation|r|8|274|0.99921
1|AtomicNumber|Correlation|r|8|275|0.99928
1|AtomicNumber|Correlation|r|8|276|0.99921
1|AtomicNumber|Correlation|r|8|277|0.99905
1|AtomicNumber|Correlation|r|8|278|0.9991
1|AtomicNumber|Correlation|r|8|279|0.99915
1|AtomicNumber|Correlation|r|8|280|0.99914
1|AtomicNumber|Correlation|r|8|281|0.99926
1|AtomicNumber|Correlation|r|8|282|0.99912
1|AtomicNumber|Correlation|r|8|283|0.99924
1|AtomicNumber|Correlation|r|8|284|0.99918
1|AtomicNumber|Correlation|r|8|285|0.99898
1|AtomicNumber|Correlation|r|8|286|0.99901
1|AtomicNumber|Correlation|r|8|287|0.99924
1|AtomicNumber|Correlation|r|8|288|0.99923
1|AtomicNumber|Correlation|r|8|289|0.99911
1|AtomicNumber|Correlation|r|8|290|0.99902
1|AtomicNumber|Correlation|r|8|291|0.99911
1|AtomicNumber|Correlation|r|8|292|0.99911
1|AtomicNumber|Correlation|r|8|293|0.99913
1|AtomicNumber|Correlation|r|8|294|0.99892
1|AtomicNumber|Correlation|r|8|295|0.99911
1|AtomicNumber|Correlation|r|8|296|0.99905
1|AtomicNumber|Correlation|r|8|297|0.99916
1|AtomicNumber|Correlation|r|8|298|0.99926
1|AtomicNumber|Correlation|r|8|299|0.99913
1|AtomicNumber|Correlation|r|8|300|0.99918
1|AtomicNumber|Correlation|r|8|301|0.99939
1|AtomicNumber|Correlation|r|8|302|0.99921
1|AtomicNumber|Correlation|r|8|303|0.99919
1|AtomicNumber|Correlation|r|8|304|0.99936
1|AtomicNumber|Correlation|r|8|305|0.99927
1|AtomicNumber|Correlation|r|8|306|0.99902
1|AtomicNumber|Correlation|r|8|307|0.99911
1|AtomicNumber|Correlation|r|8|308|0.9991
1|AtomicNumber|Correlation|r|8|309|0.99915
1|AtomicNumber|Correlation|r|8|310|0.99932
1|AtomicNumber|Correlation|r|8|311|0.9991
1|AtomicNumber|Correlation|r|8|312|0.99924
1|AtomicNumber|Correlation|r|8|313|0.99937
1|AtomicNumber|Correlation|r|8|314|0.99911
1|AtomicNumber|Correlation|r|8|315|0.99897
1|AtomicNumber|Correlation|r|8|316|0.99909
1|AtomicNumber|Correlation|r|8|317|0.99915
1|AtomicNumber|Correlation|r|8|318|0.99917
1|AtomicNumber|Correlation|r|8|319|0.99927
1|AtomicNumber|Correlation|r|8|320|0.99934
1|AtomicNumber|Correlation|r|8|321|0.99924
1|AtomicNumber|Correlation|r|8|322|0.99903
1|AtomicNumber|Correlation|r|8|323|0.99909
1|AtomicNumber|Correlation|r|8|324|0.99928
1|AtomicNumber|Correlation|r|8|325|0.99933
1|AtomicNumber|Correlation|r|8|326|0.99924
1|AtomicNumber|Correlation|r|8|327|0.99913
1|AtomicNumber|Correlation|r|8|328|0.99934
1|AtomicNumber|Correlation|r|8|329|0.99912
1|AtomicNumber|Correlation|r|8|330|0.99902
1|AtomicNumber|Correlation|r|8|331|0.99896
1|AtomicNumber|Correlation|r|8|332|0.99912
1|AtomicNumber|Correlation|r|8|333|0.99924
1|AtomicNumber|Correlation|r|8|334|0.9992
1|AtomicNumber|Correlation|r|8|335|0.99914
1|AtomicNumber|Correlation|r|8|336|0.99921
1|AtomicNumber|Correlation|r|8|337|0.99924
1|AtomicNumber|Correlation|r|8|338|0.9992
1|AtomicNumber|Correlation|r|8|339|0.99924
1|AtomicNumber|Correlation|r|8|340|0.99929
1|AtomicNumber|Correlation|r|8|341|0.99897
1|AtomicNumber|Correlation|r|8|342|0.99944
1|AtomicNumber|Correlation|r|8|343|0.99926
1|AtomicNumber|Correlation|r|8|344|0.99929
1|AtomicNumber|Correlation|r|8|345|0.99919
1|AtomicNumber|Correlation|r|8|346|0.99919
1|AtomicNumber|Correlation|r|8|347|0.99905
1|AtomicNumber|Correlation|r|8|348|0.99917
1|AtomicNumber|Correlation|r|8|349|0.99929
1|AtomicNumber|Correlation|r|8|350|0.99904
1|AtomicNumber|Correlation|r|8|351|0.99908
1|AtomicNumber|Correlation|r|8|352|0.99918
1|AtomicNumber|Correlation|r|8|353|0.99937
1|AtomicNumber|Correlation|r|8|354|0.99911
1|AtomicNumber|Correlation|r|8|355|0.99912
1|AtomicNumber|Correlation|r|8|356|0.9992
1|AtomicNumber|Correlation|r|8|357|0.99917
1|AtomicNumber|Correlation|r|8|358|0.99912
1|AtomicNumber|Correlation|r|8|359|0.99913
1|AtomicNumber|Correlation|r|8|360|0.99914
1|AtomicNumber|Correlation|r|8|361|0.99907
1|AtomicNumber|Correlation|r|8|362|0.99922
1|AtomicNumber|Correlation|r|8|363|0.99911
1|AtomicNumber|Correlation|r|8|364|0.99906
1|AtomicNumber|Correlation|r|8|365|0.99933
1|AtomicNumber|Correlation|r|8|366|0.99927
1|AtomicNumber|Correlation|r|8|367|0.99914
1|AtomicNumber|Correlation|r|8|368|0.99915
1|AtomicNumber|Correlation|r|8|369|0.99922
1|AtomicNumber|Correlation|r|8|370|0.99913
1|AtomicNumber|Correlation|r|8|371|0.99914
1|AtomicNumber|Correlation|r|8|372|0.99924
1|AtomicNumber|Correlation|r|8|373|0.99905
1|AtomicNumber|Correlation|r|8|374|0.99926
1|AtomicNumber|Correlation|r|8|375|0.99908
1|AtomicNumber|Correlation|r|8|376|0.99925
1|AtomicNumber|Correlation|r|8|377|0.99907
1|AtomicNumber|Correlation|r|8|378|0.99909
1|AtomicNumber|Correlation|r|8|379|0.99932
1|AtomicNumber|Correlation|r|8|380|0.99909
1|AtomicNumber|Correlation|r|8|381|0.99921
1|AtomicNumber|Correlation|r|8|382|0.99914
1|AtomicNumber|Correlation|r|8|383|0.99916
1|AtomicNumber|Correlation|r|8|384|0.99932
