# Supplementary material for: On DNA numerical representations for genomic similarity computation
Source: PLoS One. 2017 Mar 21;12(3):e0173288. doi: 10.1371/journal.pone.0173288 (PMC5360225; doi:10.1371/journal.pone.0173288)
Supplement: S3 File — The datasets employed in this work. (ZIP) [file pone.0173288.s003.zip › datasets/syntheticalExperimentalScores/sequenceBase_1_transformation_AtomicNumber_metric_NormL2_type_d_percentage_1.txt]

1|AtomicNumber|NormL2|d|1|1|6256.2399
1|AtomicNumber|NormL2|d|1|2|6229.9356
1|AtomicNumber|NormL2|d|1|3|6217.4426
1|AtomicNumber|NormL2|d|1|4|6258.8425
1|AtomicNumber|NormL2|d|1|5|6202.1904
1|AtomicNumber|NormL2|d|1|6|6164.4632
1|AtomicNumber|NormL2|d|1|7|6211.4443
1|AtomicNumber|NormL2|d|1|8|5708.1078
1|AtomicNumber|NormL2|d|1|9|6049.3305
1|AtomicNumber|NormL2|d|1|10|6175.7395
1|AtomicNumber|NormL2|d|1|11|6172.06
1|AtomicNumber|NormL2|d|1|12|6261.5686
1|AtomicNumber|NormL2|d|1|13|6256.4576
1|AtomicNumber|NormL2|d|1|14|6247.2124
1|AtomicNumber|NormL2|d|1|15|6275.1163
1|AtomicNumber|NormL2|d|1|16|6235.0414
1|AtomicNumber|NormL2|d|1|17|6236.7437
1|AtomicNumber|NormL2|d|1|18|6260.3564
1|AtomicNumber|NormL2|d|1|19|6115.5999
1|AtomicNumber|NormL2|d|1|20|6182.8016
1|AtomicNumber|NormL2|d|1|21|6265.9808
1|AtomicNumber|NormL2|d|1|22|6095.4478
1|AtomicNumber|NormL2|d|1|23|6237.5733
1|AtomicNumber|NormL2|d|1|24|6447.6712
1|AtomicNumber|NormL2|d|1|25|6250.0156
1|AtomicNumber|NormL2|d|1|26|6002.108
1|AtomicNumber|NormL2|d|1|27|6214.6645
1|AtomicNumber|NormL2|d|1|28|6106.0726
1|AtomicNumber|NormL2|d|1|29|6094.4709
1|AtomicNumber|NormL2|d|1|30|6255.6087
1|AtomicNumber|NormL2|d|1|31|6294.6177
1|AtomicNumber|NormL2|d|1|32|6272.4672
1|AtomicNumber|NormL2|d|1|33|6258.1987
1|AtomicNumber|NormL2|d|1|34|6316.6862
1|AtomicNumber|NormL2|d|1|35|6237.4031
1|AtomicNumber|NormL2|d|1|36|6364.1339
1|AtomicNumber|NormL2|d|1|37|5936.1094
1|AtomicNumber|NormL2|d|1|38|6099.0241
1|AtomicNumber|NormL2|d|1|39|6418.5413
1|AtomicNumber|NormL2|d|1|40|6022.4173
1|AtomicNumber|NormL2|d|1|41|6105.9107
1|AtomicNumber|NormL2|d|1|42|6423.1216
1|AtomicNumber|NormL2|d|1|43|6115.0874
1|AtomicNumber|NormL2|d|1|44|6181.8838
1|AtomicNumber|NormL2|d|1|45|6295.84
1|AtomicNumber|NormL2|d|1|46|6290.863
1|AtomicNumber|NormL2|d|1|47|6182.1076
1|AtomicNumber|NormL2|d|1|48|6306.9033
1|AtomicNumber|NormL2|d|1|49|6204.4369
1|AtomicNumber|NormL2|d|1|50|6300.926
1|AtomicNumber|NormL2|d|1|51|6218.2306
1|AtomicNumber|NormL2|d|1|52|6241.906
1|AtomicNumber|NormL2|d|1|53|6135.9641
1|AtomicNumber|NormL2|d|1|54|6069.0219
1|AtomicNumber|NormL2|d|1|55|6158.8344
1|AtomicNumber|NormL2|d|1|56|6100.7121
1|AtomicNumber|NormL2|d|1|57|6302.1072
1|AtomicNumber|NormL2|d|1|58|6406.4709
1|AtomicNumber|NormL2|d|1|59|6255.8142
1|AtomicNumber|NormL2|d|1|60|6332.5516
1|AtomicNumber|NormL2|d|1|61|5904.2503
1|AtomicNumber|NormL2|d|1|62|6380.5527
1|AtomicNumber|NormL2|d|1|63|6237.9813
1|AtomicNumber|NormL2|d|1|64|6150.5677
1|AtomicNumber|NormL2|d|1|65|6392.9967
1|AtomicNumber|NormL2|d|1|66|6365.0938
1|AtomicNumber|NormL2|d|1|67|6220.716
1|AtomicNumber|NormL2|d|1|68|6120.6588
1|AtomicNumber|NormL2|d|1|69|6262.6684
1|AtomicNumber|NormL2|d|1|70|6101.8367
1|AtomicNumber|NormL2|d|1|71|6363.294
1|AtomicNumber|NormL2|d|1|72|6307.9041
1|AtomicNumber|NormL2|d|1|73|6223.901
1|AtomicNumber|NormL2|d|1|74|6456.0314
1|AtomicNumber|NormL2|d|1|75|6283.7822
1|AtomicNumber|NormL2|d|1|76|6222.5423
1|AtomicNumber|NormL2|d|1|77|6385.252
1|AtomicNumber|NormL2|d|1|78|6165.6723
1|AtomicNumber|NormL2|d|1|79|6207.817
1|AtomicNumber|NormL2|d|1|80|6228.9581
1|AtomicNumber|NormL2|d|1|81|6170.916
1|AtomicNumber|NormL2|d|1|82|6152.5794
1|AtomicNumber|NormL2|d|1|83|6294.3726
1|AtomicNumber|NormL2|d|1|84|6230.201
1|AtomicNumber|NormL2|d|1|85|6158.2374
1|AtomicNumber|NormL2|d|1|86|5953.8886
1|AtomicNumber|NormL2|d|1|87|6298.2235
1|AtomicNumber|NormL2|d|1|88|6176.3258
1|AtomicNumber|NormL2|d|1|89|6176.628
1|AtomicNumber|NormL2|d|1|90|6380.045
1|AtomicNumber|NormL2|d|1|91|6230.5753
1|AtomicNumber|NormL2|d|1|92|6183.6685
1|AtomicNumber|NormL2|d|1|93|6351.6849
1|AtomicNumber|NormL2|d|1|94|6158.9483
1|AtomicNumber|NormL2|d|1|95|6130.3806
1|AtomicNumber|NormL2|d|1|96|6203.0985
1|AtomicNumber|NormL2|d|1|97|6222.0875
1|AtomicNumber|NormL2|d|1|98|6245.5952
1|AtomicNumber|NormL2|d|1|99|6011.2639
1|AtomicNumber|NormL2|d|1|100|6250.224
1|AtomicNumber|NormL2|d|1|101|5946.2838
1|AtomicNumber|NormL2|d|1|102|6295.3102
1|AtomicNumber|NormL2|d|1|103|6178.3298
1|AtomicNumber|NormL2|d|1|104|6286.9564
1|AtomicNumber|NormL2|d|1|105|6230.2197
1|AtomicNumber|NormL2|d|1|106|6365.2941
1|AtomicNumber|NormL2|d|1|107|6253.6462
1|AtomicNumber|NormL2|d|1|108|6223.7591
1|AtomicNumber|NormL2|d|1|109|6176.4974
1|AtomicNumber|NormL2|d|1|110|6069.9891
1|AtomicNumber|NormL2|d|1|111|6238.6995
1|AtomicNumber|NormL2|d|1|112|6236.823
1|AtomicNumber|NormL2|d|1|113|6287.762
1|AtomicNumber|NormL2|d|1|114|6229.1694
1|AtomicNumber|NormL2|d|1|115|6204.5891
1|AtomicNumber|NormL2|d|1|116|6273.4766
1|AtomicNumber|NormL2|d|1|117|6359.6007
1|AtomicNumber|NormL2|d|1|118|6199.6544
1|AtomicNumber|NormL2|d|1|119|5748.6964
1|AtomicNumber|NormL2|d|1|120|6447.3619
1|AtomicNumber|NormL2|d|1|121|6089.1831
1|AtomicNumber|NormL2|d|1|122|6343.8892
1|AtomicNumber|NormL2|d|1|123|6228.0284
1|AtomicNumber|NormL2|d|1|124|6196.6256
1|AtomicNumber|NormL2|d|1|125|6187.9676
1|AtomicNumber|NormL2|d|1|126|6193.4238
1|AtomicNumber|NormL2|d|1|127|6187.8055
1|AtomicNumber|NormL2|d|1|128|6023.8645
1|AtomicNumber|NormL2|d|1|129|6450.9376
1|AtomicNumber|NormL2|d|1|130|6319.6186
1|AtomicNumber|NormL2|d|1|131|6024.5561
1|AtomicNumber|NormL2|d|1|132|6291.3317
1|AtomicNumber|NormL2|d|1|133|6100.8063
1|AtomicNumber|NormL2|d|1|134|6245.525
1|AtomicNumber|NormL2|d|1|135|6260.7016
1|AtomicNumber|NormL2|d|1|136|6205.97
1|AtomicNumber|NormL2|d|1|137|6362.9621
1|AtomicNumber|NormL2|d|1|138|6372.628
1|AtomicNumber|NormL2|d|1|139|6301.9702
1|AtomicNumber|NormL2|d|1|140|6358.3864
1|AtomicNumber|NormL2|d|1|141|6053.0779
1|AtomicNumber|NormL2|d|1|142|6168.7698
1|AtomicNumber|NormL2|d|1|143|6144.8169
1|AtomicNumber|NormL2|d|1|144|6263.5462
1|AtomicNumber|NormL2|d|1|145|6323.9742
1|AtomicNumber|NormL2|d|1|146|6109.1048
1|AtomicNumber|NormL2|d|1|147|6248.2463
1|AtomicNumber|NormL2|d|1|148|6185.1082
1|AtomicNumber|NormL2|d|1|149|6262.5724
1|AtomicNumber|NormL2|d|1|150|6251.1959
1|AtomicNumber|NormL2|d|1|151|6205.0809
1|AtomicNumber|NormL2|d|1|152|6300.5033
1|AtomicNumber|NormL2|d|1|153|6218.7285
1|AtomicNumber|NormL2|d|1|154|6263.9601
1|AtomicNumber|NormL2|d|1|155|6396.244
1|AtomicNumber|NormL2|d|1|156|5963.7533
1|AtomicNumber|NormL2|d|1|157|6454.3915
1|AtomicNumber|NormL2|d|1|158|6078.515
1|AtomicNumber|NormL2|d|1|159|6190.2561
1|AtomicNumber|NormL2|d|1|160|6264.9452
1|AtomicNumber|NormL2|d|1|161|6309.6945
1|AtomicNumber|NormL2|d|1|162|6286.6785
1|AtomicNumber|NormL2|d|1|163|6280.9766
1|AtomicNumber|NormL2|d|1|164|6312.5014
1|AtomicNumber|NormL2|d|1|165|6137.3766
1|AtomicNumber|NormL2|d|1|166|6164.7077
1|AtomicNumber|NormL2|d|1|167|6369.4947
1|AtomicNumber|NormL2|d|1|168|6348.7731
1|AtomicNumber|NormL2|d|1|169|6278.1309
1|AtomicNumber|NormL2|d|1|170|6342.8843
1|AtomicNumber|NormL2|d|1|171|6233.4168
1|AtomicNumber|NormL2|d|1|172|6367.8858
1|AtomicNumber|NormL2|d|1|173|6205.5328
1|AtomicNumber|NormL2|d|1|174|6163.1335
1|AtomicNumber|NormL2|d|1|175|6131.1787
1|AtomicNumber|NormL2|d|1|176|6301.4268
1|AtomicNumber|NormL2|d|1|177|6116.78
1|AtomicNumber|NormL2|d|1|178|6302.2263
1|AtomicNumber|NormL2|d|1|179|6282.3772
1|AtomicNumber|NormL2|d|1|180|6159.9196
1|AtomicNumber|NormL2|d|1|181|6289.8441
1|AtomicNumber|NormL2|d|1|182|6197.752
1|AtomicNumber|NormL2|d|1|183|6332.7781
1|AtomicNumber|NormL2|d|1|184|6070.1518
1|AtomicNumber|NormL2|d|1|185|6064.7557
1|AtomicNumber|NormL2|d|1|186|6271.9843
1|AtomicNumber|NormL2|d|1|187|6317.1653
1|AtomicNumber|NormL2|d|1|188|6318.8667
1|AtomicNumber|NormL2|d|1|189|6129.8032
1|AtomicNumber|NormL2|d|1|190|6297.3225
1|AtomicNumber|NormL2|d|1|191|6276.4101
1|AtomicNumber|NormL2|d|1|192|6243.2543
1|AtomicNumber|NormL2|d|1|193|6232.6187
1|AtomicNumber|NormL2|d|1|194|6318.7267
1|AtomicNumber|NormL2|d|1|195|6179.8369
1|AtomicNumber|NormL2|d|1|196|6206.1845
1|AtomicNumber|NormL2|d|1|197|6259.2803
1|AtomicNumber|NormL2|d|1|198|6227.8825
1|AtomicNumber|NormL2|d|1|199|6272.5177
1|AtomicNumber|NormL2|d|1|200|6047.0308
1|AtomicNumber|NormL2|d|1|201|6218.6607
1|AtomicNumber|NormL2|d|1|202|6283.1645
1|AtomicNumber|NormL2|d|1|203|6338.8002
1|AtomicNumber|NormL2|d|1|204|6206.2211
1|AtomicNumber|NormL2|d|1|205|6281.5506
1|AtomicNumber|NormL2|d|1|206|6007.5995
1|AtomicNumber|NormL2|d|1|207|6010.2298
1|AtomicNumber|NormL2|d|1|208|6230.265
1|AtomicNumber|NormL2|d|1|209|6237.3032
1|AtomicNumber|NormL2|d|1|210|6224.363
1|AtomicNumber|NormL2|d|1|211|6094.0762
1|AtomicNumber|NormL2|d|1|212|6271.4645
1|AtomicNumber|NormL2|d|1|213|6166.736
1|AtomicNumber|NormL2|d|1|214|6303.2454
1|AtomicNumber|NormL2|d|1|215|6131.1501
1|AtomicNumber|NormL2|d|1|216|6321.8511
1|AtomicNumber|NormL2|d|1|217|6352.3164
1|AtomicNumber|NormL2|d|1|218|6364.3987
1|AtomicNumber|NormL2|d|1|219|6226.6386
1|AtomicNumber|NormL2|d|1|220|6130.8572
1|AtomicNumber|NormL2|d|1|221|6060.959
1|AtomicNumber|NormL2|d|1|222|6078.2285
1|AtomicNumber|NormL2|d|1|223|6159.8435
1|AtomicNumber|NormL2|d|1|224|6207.7165
1|AtomicNumber|NormL2|d|1|225|6286.5548
1|AtomicNumber|NormL2|d|1|226|6363.0258
1|AtomicNumber|NormL2|d|1|227|6274.6433
1|AtomicNumber|NormL2|d|1|228|6275.5548
1|AtomicNumber|NormL2|d|1|229|6011.2792
1|AtomicNumber|NormL2|d|1|230|6053.0365
1|AtomicNumber|NormL2|d|1|231|6375.8544
1|AtomicNumber|NormL2|d|1|232|6256.8606
1|AtomicNumber|NormL2|d|1|233|6356.5242
1|AtomicNumber|NormL2|d|1|234|6204.7109
1|AtomicNumber|NormL2|d|1|235|6193.5412
1|AtomicNumber|NormL2|d|1|236|5907.9749
1|AtomicNumber|NormL2|d|1|237|6166.5645
1|AtomicNumber|NormL2|d|1|238|6240.0888
1|AtomicNumber|NormL2|d|1|239|6289.2554
1|AtomicNumber|NormL2|d|1|240|6221.123
1|AtomicNumber|NormL2|d|1|241|6178.1732
1|AtomicNumber|NormL2|d|1|242|6185.8846
1|AtomicNumber|NormL2|d|1|243|6067.1252
1|AtomicNumber|NormL2|d|1|244|6258.635
1|AtomicNumber|NormL2|d|1|245|6202.8583
1|AtomicNumber|NormL2|d|1|246|6155.0712
1|AtomicNumber|NormL2|d|1|247|6164.7623
1|AtomicNumber|NormL2|d|1|248|6119.9008
1|AtomicNumber|NormL2|d|1|249|6155.6665
1|AtomicNumber|NormL2|d|1|250|6291.7143
1|AtomicNumber|NormL2|d|1|251|5996.1
1|AtomicNumber|NormL2|d|1|252|6055.6668
1|AtomicNumber|NormL2|d|1|253|6074.102
1|AtomicNumber|NormL2|d|1|254|6214.2739
1|AtomicNumber|NormL2|d|1|255|6164.7008
1|AtomicNumber|NormL2|d|1|256|5998.3936
1|AtomicNumber|NormL2|d|1|257|6320.3844
1|AtomicNumber|NormL2|d|1|258|6277.1999
1|AtomicNumber|NormL2|d|1|259|6156.3112
1|AtomicNumber|NormL2|d|1|260|6091.4275
1|AtomicNumber|NormL2|d|1|261|5973.6575
1|AtomicNumber|NormL2|d|1|262|6204.0954
1|AtomicNumber|NormL2|d|1|263|6359.3867
1|AtomicNumber|NormL2|d|1|264|6209.5205
1|AtomicNumber|NormL2|d|1|265|6175.4946
1|AtomicNumber|NormL2|d|1|266|6384.4271
1|AtomicNumber|NormL2|d|1|267|6126.5565
1|AtomicNumber|NormL2|d|1|268|6180.2126
1|AtomicNumber|NormL2|d|1|269|6246.7039
1|AtomicNumber|NormL2|d|1|270|6310.5203
1|AtomicNumber|NormL2|d|1|271|6223.2375
1|AtomicNumber|NormL2|d|1|272|6260.9238
1|AtomicNumber|NormL2|d|1|273|6274.7263
1|AtomicNumber|NormL2|d|1|274|6267.1364
1|AtomicNumber|NormL2|d|1|275|6252.1835
1|AtomicNumber|NormL2|d|1|276|6206.3517
1|AtomicNumber|NormL2|d|1|277|6290.6702
1|AtomicNumber|NormL2|d|1|278|6158.5746
1|AtomicNumber|NormL2|d|1|279|6271.9074
1|AtomicNumber|NormL2|d|1|280|6376.4146
1|AtomicNumber|NormL2|d|1|281|6297.079
1|AtomicNumber|NormL2|d|1|282|6306.1687
1|AtomicNumber|NormL2|d|1|283|6162.5967
1|AtomicNumber|NormL2|d|1|284|6276.1143
1|AtomicNumber|NormL2|d|1|285|6319.8137
1|AtomicNumber|NormL2|d|1|286|6149.1962
1|AtomicNumber|NormL2|d|1|287|6192.8402
1|AtomicNumber|NormL2|d|1|288|6208.4431
1|AtomicNumber|NormL2|d|1|289|6225.8111
1|AtomicNumber|NormL2|d|1|290|6414.7207
1|AtomicNumber|NormL2|d|1|291|6204.6082
1|AtomicNumber|NormL2|d|1|292|6176.7121
1|AtomicNumber|NormL2|d|1|293|6234.1609
1|AtomicNumber|NormL2|d|1|294|6111.5892
1|AtomicNumber|NormL2|d|1|295|6385.5895
1|AtomicNumber|NormL2|d|1|296|6000.6635
1|AtomicNumber|NormL2|d|1|297|6141.4543
1|AtomicNumber|NormL2|d|1|298|6298.6967
1|AtomicNumber|NormL2|d|1|299|6095.6402
1|AtomicNumber|NormL2|d|1|300|6095.6554
1|AtomicNumber|NormL2|d|1|301|6130.1871
1|AtomicNumber|NormL2|d|1|302|6305.072
1|AtomicNumber|NormL2|d|1|303|6145.5452
1|AtomicNumber|NormL2|d|1|304|6221.8452
1|AtomicNumber|NormL2|d|1|305|6332.8452
1|AtomicNumber|NormL2|d|1|306|5910.8163
1|AtomicNumber|NormL2|d|1|307|6023.5872
1|AtomicNumber|NormL2|d|1|308|6110.3941
1|AtomicNumber|NormL2|d|1|309|6263.1891
1|AtomicNumber|NormL2|d|1|310|6402.698
1|AtomicNumber|NormL2|d|1|311|6290.0916
1|AtomicNumber|NormL2|d|1|312|6320.3399
1|AtomicNumber|NormL2|d|1|313|5879.0405
1|AtomicNumber|NormL2|d|1|314|6265.1935
1|AtomicNumber|NormL2|d|1|315|6235.8188
1|AtomicNumber|NormL2|d|1|316|6363.8122
1|AtomicNumber|NormL2|d|1|317|6246.9786
1|AtomicNumber|NormL2|d|1|318|6295.134
1|AtomicNumber|NormL2|d|1|319|6336.2981
1|AtomicNumber|NormL2|d|1|320|6287.867
1|AtomicNumber|NormL2|d|1|321|6461.3111
1|AtomicNumber|NormL2|d|1|322|6204.1339
1|AtomicNumber|NormL2|d|1|323|6094.6722
1|AtomicNumber|NormL2|d|1|324|6241.9994
1|AtomicNumber|NormL2|d|1|325|6333.4478
1|AtomicNumber|NormL2|d|1|326|6252.7885
1|AtomicNumber|NormL2|d|1|327|6061.4129
1|AtomicNumber|NormL2|d|1|328|6059.3245
1|AtomicNumber|NormL2|d|1|329|6376.34
1|AtomicNumber|NormL2|d|1|330|6106.3304
1|AtomicNumber|NormL2|d|1|331|6406.2919
1|AtomicNumber|NormL2|d|1|332|6064.2338
1|AtomicNumber|NormL2|d|1|333|6255.9943
1|AtomicNumber|NormL2|d|1|334|6221.0711
1|AtomicNumber|NormL2|d|1|335|6104.2916
1|AtomicNumber|NormL2|d|1|336|6169.0419
1|AtomicNumber|NormL2|d|1|337|6112.412
1|AtomicNumber|NormL2|d|1|338|6312.9575
1|AtomicNumber|NormL2|d|1|339|6327.918
1|AtomicNumber|NormL2|d|1|340|6268.3533
1|AtomicNumber|NormL2|d|1|341|6226.8167
1|AtomicNumber|NormL2|d|1|342|6228.525
1|AtomicNumber|NormL2|d|1|343|6132.3298
1|AtomicNumber|NormL2|d|1|344|6294.2945
1|AtomicNumber|NormL2|d|1|345|6267.2311
1|AtomicNumber|NormL2|d|1|346|6092.0431
1|AtomicNumber|NormL2|d|1|347|6286.1829
1|AtomicNumber|NormL2|d|1|348|6384.144
1|AtomicNumber|NormL2|d|1|349|6206.1777
1|AtomicNumber|NormL2|d|1|350|6072.7631
1|AtomicNumber|NormL2|d|1|351|6028.8622
1|AtomicNumber|NormL2|d|1|352|6285.6662
1|AtomicNumber|NormL2|d|1|353|6254.0589
1|AtomicNumber|NormL2|d|1|354|6082.9708
1|AtomicNumber|NormL2|d|1|355|6318.8595
1|AtomicNumber|NormL2|d|1|356|6311.7499
1|AtomicNumber|NormL2|d|1|357|5843.6065
1|AtomicNumber|NormL2|d|1|358|6258.341
1|AtomicNumber|NormL2|d|1|359|6064.5363
1|AtomicNumber|NormL2|d|1|360|6321.0349
1|AtomicNumber|NormL2|d|1|361|6163.3618
1|AtomicNumber|NormL2|d|1|362|6290.0117
1|AtomicNumber|NormL2|d|1|363|6326.1252
1|AtomicNumber|NormL2|d|1|364|6351.0789
1|AtomicNumber|NormL2|d|1|365|6393.8925
1|AtomicNumber|NormL2|d|1|366|6151.3646
1|AtomicNumber|NormL2|d|1|367|6468.3504
1|AtomicNumber|NormL2|d|1|368|6307.2874
1|AtomicNumber|NormL2|d|1|369|6308.7285
1|AtomicNumber|NormL2|d|1|370|6225.1381
1|AtomicNumber|NormL2|d|1|371|6140.7775
1|AtomicNumber|NormL2|d|1|372|6021.8721
1|AtomicNumber|NormL2|d|1|373|6362.1366
1|AtomicNumber|NormL2|d|1|374|6210.816
1|AtomicNumber|NormL2|d|1|375|6146.7968
1|AtomicNumber|NormL2|d|1|376|6129.4306
1|AtomicNumber|NormL2|d|1|377|6238.0803
1|AtomicNumber|NormL2|d|1|378|6212.8635
1|AtomicNumber|NormL2|d|1|379|6342.4993
1|AtomicNumber|NormL2|d|1|380|6387.3133
1|AtomicNumber|NormL2|d|1|381|6203.1698
1|AtomicNumber|NormL2|d|1|382|6297.8027
1|AtomicNumber|NormL2|d|1|383|6287.5839
1|AtomicNumber|NormL2|d|1|384|6253.1401
1|AtomicNumber|NormL2|d|1|385|6185.5118
1|AtomicNumber|NormL2|d|1|386|6037.2638
1|AtomicNumber|NormL2|d|1|387|6266.6388
1|AtomicNumber|NormL2|d|1|388|6427.9196
1|AtomicNumber|NormL2|d|1|389|6405.414
1|AtomicNumber|NormL2|d|1|390|6214.5296
1|AtomicNumber|NormL2|d|1|391|6191.0848
1|AtomicNumber|NormL2|d|1|392|6282.7179
1|AtomicNumber|NormL2|d|1|393|6376.6495
1|AtomicNumber|NormL2|d|1|394|6306.8501
1|AtomicNumber|NormL2|d|1|395|6148.0372
1|AtomicNumber|NormL2|d|1|396|6022.9388
1|AtomicNumber|NormL2|d|1|397|6249.6539
1|AtomicNumber|NormL2|d|1|398|6376.0112
1|AtomicNumber|NormL2|d|1|399|6332.8741
1|AtomicNumber|NormL2|d|1|400|6333.6723
