# Supplementary material for: On DNA numerical representations for genomic similarity computation
Source: PLoS One. 2017 Mar 21;12(3):e0173288. doi: 10.1371/journal.pone.0173288 (PMC5360225; doi:10.1371/journal.pone.0173288)
Supplement: S3 File — The datasets employed in this work. (ZIP) [file pone.0173288.s003.zip › datasets/syntheticalExperimentalScores/sequenceBase_1_transformation_AtomicNumber_metric_NormL2_type_d_percentage_16.txt]

1|AtomicNumber|NormL2|d|16|1|18795.9288
1|AtomicNumber|NormL2|d|16|2|18646.4238
1|AtomicNumber|NormL2|d|16|3|18760.995
1|AtomicNumber|NormL2|d|16|4|18749.6048
1|AtomicNumber|NormL2|d|16|5|18769.824
1|AtomicNumber|NormL2|d|16|6|18765.8161
1|AtomicNumber|NormL2|d|16|7|18762.6279
1|AtomicNumber|NormL2|d|16|8|18757.7809
1|AtomicNumber|NormL2|d|16|9|18719.9577
1|AtomicNumber|NormL2|d|16|10|18733.0393
1|AtomicNumber|NormL2|d|16|11|18744.9505
1|AtomicNumber|NormL2|d|16|12|18658.4433
1|AtomicNumber|NormL2|d|16|13|18687.9089
1|AtomicNumber|NormL2|d|16|14|18688.5323
1|AtomicNumber|NormL2|d|16|15|18725.0556
1|AtomicNumber|NormL2|d|16|16|18732.864
1|AtomicNumber|NormL2|d|16|17|18669.239
1|AtomicNumber|NormL2|d|16|18|18723.865
1|AtomicNumber|NormL2|d|16|19|18680.1008
1|AtomicNumber|NormL2|d|16|20|18838.0748
1|AtomicNumber|NormL2|d|16|21|18686.4509
1|AtomicNumber|NormL2|d|16|22|18723.2653
1|AtomicNumber|NormL2|d|16|23|18723.8055
1|AtomicNumber|NormL2|d|16|24|18770.2722
1|AtomicNumber|NormL2|d|16|25|18721.7895
1|AtomicNumber|NormL2|d|16|26|18793.6461
1|AtomicNumber|NormL2|d|16|27|18925.9708
1|AtomicNumber|NormL2|d|16|28|18753.7648
1|AtomicNumber|NormL2|d|16|29|18801.1783
1|AtomicNumber|NormL2|d|16|30|18794.4771
1|AtomicNumber|NormL2|d|16|31|18804.1158
1|AtomicNumber|NormL2|d|16|32|18730.9284
1|AtomicNumber|NormL2|d|16|33|18771.0985
1|AtomicNumber|NormL2|d|16|34|18725.7321
1|AtomicNumber|NormL2|d|16|35|18665.1686
1|AtomicNumber|NormL2|d|16|36|18639.7774
1|AtomicNumber|NormL2|d|16|37|18685.5705
1|AtomicNumber|NormL2|d|16|38|18683.5117
1|AtomicNumber|NormL2|d|16|39|18678.495
1|AtomicNumber|NormL2|d|16|40|18718.6708
1|AtomicNumber|NormL2|d|16|41|18723.48
1|AtomicNumber|NormL2|d|16|42|18725.4264
1|AtomicNumber|NormL2|d|16|43|18699.0923
1|AtomicNumber|NormL2|d|16|44|18783.7476
1|AtomicNumber|NormL2|d|16|45|18763.2717
1|AtomicNumber|NormL2|d|16|46|18814.3939
1|AtomicNumber|NormL2|d|16|47|18750.263
1|AtomicNumber|NormL2|d|16|48|18706.1906
1|AtomicNumber|NormL2|d|16|49|18718.2126
1|AtomicNumber|NormL2|d|16|50|18742.358
1|AtomicNumber|NormL2|d|16|51|18700.907
1|AtomicNumber|NormL2|d|16|52|18720.2331
1|AtomicNumber|NormL2|d|16|53|18745.2129
1|AtomicNumber|NormL2|d|16|54|18762.4239
1|AtomicNumber|NormL2|d|16|55|18838.2456
1|AtomicNumber|NormL2|d|16|56|18768.4553
1|AtomicNumber|NormL2|d|16|57|18703.0359
1|AtomicNumber|NormL2|d|16|58|18735.8164
1|AtomicNumber|NormL2|d|16|59|18784.8802
1|AtomicNumber|NormL2|d|16|60|18724.552
1|AtomicNumber|NormL2|d|16|61|18707.6792
1|AtomicNumber|NormL2|d|16|62|18794.2437
1|AtomicNumber|NormL2|d|16|63|18817.4116
1|AtomicNumber|NormL2|d|16|64|18727.9741
1|AtomicNumber|NormL2|d|16|65|18792.3771
1|AtomicNumber|NormL2|d|16|66|18689.5763
1|AtomicNumber|NormL2|d|16|67|18840.8968
1|AtomicNumber|NormL2|d|16|68|18775.31
1|AtomicNumber|NormL2|d|16|69|18855.5481
1|AtomicNumber|NormL2|d|16|70|18687.0609
1|AtomicNumber|NormL2|d|16|71|18757.575
1|AtomicNumber|NormL2|d|16|72|18785.3595
1|AtomicNumber|NormL2|d|16|73|18820.0392
1|AtomicNumber|NormL2|d|16|74|18761.5186
1|AtomicNumber|NormL2|d|16|75|18807.8658
1|AtomicNumber|NormL2|d|16|76|18834.9401
1|AtomicNumber|NormL2|d|16|77|18732.3665
1|AtomicNumber|NormL2|d|16|78|18762.0252
1|AtomicNumber|NormL2|d|16|79|18752.9025
1|AtomicNumber|NormL2|d|16|80|18775.8564
1|AtomicNumber|NormL2|d|16|81|18741.5146
1|AtomicNumber|NormL2|d|16|82|18753.7699
1|AtomicNumber|NormL2|d|16|83|18700.5267
1|AtomicNumber|NormL2|d|16|84|18779.3497
1|AtomicNumber|NormL2|d|16|85|18790.1025
1|AtomicNumber|NormL2|d|16|86|18729.5775
1|AtomicNumber|NormL2|d|16|87|18777.5858
1|AtomicNumber|NormL2|d|16|88|18785.5512
1|AtomicNumber|NormL2|d|16|89|18804.3577
1|AtomicNumber|NormL2|d|16|90|18786.6881
1|AtomicNumber|NormL2|d|16|91|18754.1872
1|AtomicNumber|NormL2|d|16|92|18693.2238
1|AtomicNumber|NormL2|d|16|93|18777.6915
1|AtomicNumber|NormL2|d|16|94|18762.5357
1|AtomicNumber|NormL2|d|16|95|18788.7323
1|AtomicNumber|NormL2|d|16|96|18738.346
1|AtomicNumber|NormL2|d|16|97|18780.2762
1|AtomicNumber|NormL2|d|16|98|18749.4385
1|AtomicNumber|NormL2|d|16|99|18779.9541
1|AtomicNumber|NormL2|d|16|100|18766.8961
1|AtomicNumber|NormL2|d|16|101|18749.2731
1|AtomicNumber|NormL2|d|16|102|18767.1474
1|AtomicNumber|NormL2|d|16|103|18734.7017
1|AtomicNumber|NormL2|d|16|104|18823.0412
1|AtomicNumber|NormL2|d|16|105|18833.4338
1|AtomicNumber|NormL2|d|16|106|18799.1577
1|AtomicNumber|NormL2|d|16|107|18688.0796
1|AtomicNumber|NormL2|d|16|108|18702.4264
1|AtomicNumber|NormL2|d|16|109|18783.6658
1|AtomicNumber|NormL2|d|16|110|18755.6127
1|AtomicNumber|NormL2|d|16|111|18870.6345
1|AtomicNumber|NormL2|d|16|112|18748.0431
1|AtomicNumber|NormL2|d|16|113|18792.8998
1|AtomicNumber|NormL2|d|16|114|18812.8688
1|AtomicNumber|NormL2|d|16|115|18744.5773
1|AtomicNumber|NormL2|d|16|116|18733.1646
1|AtomicNumber|NormL2|d|16|117|18773.6161
1|AtomicNumber|NormL2|d|16|118|18819.3334
1|AtomicNumber|NormL2|d|16|119|18795.2159
1|AtomicNumber|NormL2|d|16|120|18783.1204
1|AtomicNumber|NormL2|d|16|121|18731.4253
1|AtomicNumber|NormL2|d|16|122|18697.889
1|AtomicNumber|NormL2|d|16|123|18807.3894
1|AtomicNumber|NormL2|d|16|124|18770.5815
1|AtomicNumber|NormL2|d|16|125|18783.2196
1|AtomicNumber|NormL2|d|16|126|18802.8803
1|AtomicNumber|NormL2|d|16|127|18876.4933
1|AtomicNumber|NormL2|d|16|128|18797.6783
1|AtomicNumber|NormL2|d|16|129|18745.2098
1|AtomicNumber|NormL2|d|16|130|18810.5836
1|AtomicNumber|NormL2|d|16|131|18825.2674
1|AtomicNumber|NormL2|d|16|132|18745.3438
1|AtomicNumber|NormL2|d|16|133|18721.417
1|AtomicNumber|NormL2|d|16|134|18743.9633
1|AtomicNumber|NormL2|d|16|135|18698.6867
1|AtomicNumber|NormL2|d|16|136|18826.9889
1|AtomicNumber|NormL2|d|16|137|18854.4467
1|AtomicNumber|NormL2|d|16|138|18765.8048
1|AtomicNumber|NormL2|d|16|139|18791.2754
1|AtomicNumber|NormL2|d|16|140|18781.0526
1|AtomicNumber|NormL2|d|16|141|18763.9144
1|AtomicNumber|NormL2|d|16|142|18769.3799
1|AtomicNumber|NormL2|d|16|143|18744.2361
1|AtomicNumber|NormL2|d|16|144|18751.2511
1|AtomicNumber|NormL2|d|16|145|18727.7492
1|AtomicNumber|NormL2|d|16|146|18817.9068
1|AtomicNumber|NormL2|d|16|147|18760.7515
1|AtomicNumber|NormL2|d|16|148|18818.5163
1|AtomicNumber|NormL2|d|16|149|18723.1547
1|AtomicNumber|NormL2|d|16|150|18675.7471
1|AtomicNumber|NormL2|d|16|151|18863.8937
1|AtomicNumber|NormL2|d|16|152|18652.0472
1|AtomicNumber|NormL2|d|16|153|18717.6797
1|AtomicNumber|NormL2|d|16|154|18804.3006
1|AtomicNumber|NormL2|d|16|155|18796.9977
1|AtomicNumber|NormL2|d|16|156|18673.369
1|AtomicNumber|NormL2|d|16|157|18788.6587
1|AtomicNumber|NormL2|d|16|158|18739.2619
1|AtomicNumber|NormL2|d|16|159|18786.7419
1|AtomicNumber|NormL2|d|16|160|18709.7461
1|AtomicNumber|NormL2|d|16|161|18722.8219
1|AtomicNumber|NormL2|d|16|162|18875.9501
1|AtomicNumber|NormL2|d|16|163|18710.8453
1|AtomicNumber|NormL2|d|16|164|18732.9837
1|AtomicNumber|NormL2|d|16|165|18738.2509
1|AtomicNumber|NormL2|d|16|166|18817.5341
1|AtomicNumber|NormL2|d|16|167|18755.3641
1|AtomicNumber|NormL2|d|16|168|18773.3119
1|AtomicNumber|NormL2|d|16|169|18805.2659
1|AtomicNumber|NormL2|d|16|170|18801.2101
1|AtomicNumber|NormL2|d|16|171|18700.4649
1|AtomicNumber|NormL2|d|16|172|18871.3378
1|AtomicNumber|NormL2|d|16|173|18839.8447
1|AtomicNumber|NormL2|d|16|174|18793.7455
1|AtomicNumber|NormL2|d|16|175|18756.2677
1|AtomicNumber|NormL2|d|16|176|18852.4265
1|AtomicNumber|NormL2|d|16|177|18753.8003
1|AtomicNumber|NormL2|d|16|178|18777.495
1|AtomicNumber|NormL2|d|16|179|18772.5626
1|AtomicNumber|NormL2|d|16|180|18834.2221
1|AtomicNumber|NormL2|d|16|181|18805.1776
1|AtomicNumber|NormL2|d|16|182|18718.9762
1|AtomicNumber|NormL2|d|16|183|18680.4281
1|AtomicNumber|NormL2|d|16|184|18768.2209
1|AtomicNumber|NormL2|d|16|185|18769.9781
1|AtomicNumber|NormL2|d|16|186|18716.5269
1|AtomicNumber|NormL2|d|16|187|18789.9495
1|AtomicNumber|NormL2|d|16|188|18812.5735
1|AtomicNumber|NormL2|d|16|189|18690.6263
1|AtomicNumber|NormL2|d|16|190|18714.5277
1|AtomicNumber|NormL2|d|16|191|18722.8943
1|AtomicNumber|NormL2|d|16|192|18745.6771
1|AtomicNumber|NormL2|d|16|193|18634.0889
1|AtomicNumber|NormL2|d|16|194|18812.2073
1|AtomicNumber|NormL2|d|16|195|18782.748
1|AtomicNumber|NormL2|d|16|196|18750.8782
1|AtomicNumber|NormL2|d|16|197|18683.7013
1|AtomicNumber|NormL2|d|16|198|18803.176
1|AtomicNumber|NormL2|d|16|199|18837.9701
1|AtomicNumber|NormL2|d|16|200|18671.9478
1|AtomicNumber|NormL2|d|16|201|18750.5093
1|AtomicNumber|NormL2|d|16|202|18791.5366
1|AtomicNumber|NormL2|d|16|203|18814.2973
1|AtomicNumber|NormL2|d|16|204|18779.2383
1|AtomicNumber|NormL2|d|16|205|18773.3311
1|AtomicNumber|NormL2|d|16|206|18735.2611
1|AtomicNumber|NormL2|d|16|207|18721.6025
1|AtomicNumber|NormL2|d|16|208|18802.5381
1|AtomicNumber|NormL2|d|16|209|18826.1043
1|AtomicNumber|NormL2|d|16|210|18697.1075
1|AtomicNumber|NormL2|d|16|211|18793.8778
1|AtomicNumber|NormL2|d|16|212|18786.4028
1|AtomicNumber|NormL2|d|16|213|18795.4778
1|AtomicNumber|NormL2|d|16|214|18753.0706
1|AtomicNumber|NormL2|d|16|215|18689.8024
1|AtomicNumber|NormL2|d|16|216|18787.7272
1|AtomicNumber|NormL2|d|16|217|18677.3591
1|AtomicNumber|NormL2|d|16|218|18821.7671
1|AtomicNumber|NormL2|d|16|219|18713.9672
1|AtomicNumber|NormL2|d|16|220|18713.7012
1|AtomicNumber|NormL2|d|16|221|18755.3684
1|AtomicNumber|NormL2|d|16|222|18791.294
1|AtomicNumber|NormL2|d|16|223|18766.111
1|AtomicNumber|NormL2|d|16|224|18930.0532
1|AtomicNumber|NormL2|d|16|225|18806.4804
1|AtomicNumber|NormL2|d|16|226|18792.7414
1|AtomicNumber|NormL2|d|16|227|18806.1596
1|AtomicNumber|NormL2|d|16|228|18707.9954
1|AtomicNumber|NormL2|d|16|229|18732.125
1|AtomicNumber|NormL2|d|16|230|18697.2859
1|AtomicNumber|NormL2|d|16|231|18857.6927
1|AtomicNumber|NormL2|d|16|232|18767.497
1|AtomicNumber|NormL2|d|16|233|18740.481
1|AtomicNumber|NormL2|d|16|234|18810.6423
1|AtomicNumber|NormL2|d|16|235|18737.6996
1|AtomicNumber|NormL2|d|16|236|18740.1428
1|AtomicNumber|NormL2|d|16|237|18683.9719
1|AtomicNumber|NormL2|d|16|238|18752.1557
1|AtomicNumber|NormL2|d|16|239|18722.547
1|AtomicNumber|NormL2|d|16|240|18769.7445
1|AtomicNumber|NormL2|d|16|241|18701.0888
1|AtomicNumber|NormL2|d|16|242|18762.299
1|AtomicNumber|NormL2|d|16|243|18791.8518
1|AtomicNumber|NormL2|d|16|244|18737.4462
1|AtomicNumber|NormL2|d|16|245|18774.7791
1|AtomicNumber|NormL2|d|16|246|18782.7965
1|AtomicNumber|NormL2|d|16|247|18815.664
1|AtomicNumber|NormL2|d|16|248|18715.3451
1|AtomicNumber|NormL2|d|16|249|18756.8234
1|AtomicNumber|NormL2|d|16|250|18802.9623
1|AtomicNumber|NormL2|d|16|251|18725.7383
1|AtomicNumber|NormL2|d|16|252|18724.1511
1|AtomicNumber|NormL2|d|16|253|18716.44
1|AtomicNumber|NormL2|d|16|254|18821.8415
1|AtomicNumber|NormL2|d|16|255|18754.4448
1|AtomicNumber|NormL2|d|16|256|18822.2246
1|AtomicNumber|NormL2|d|16|257|18746.9649
1|AtomicNumber|NormL2|d|16|258|18781.5119
1|AtomicNumber|NormL2|d|16|259|18688.4394
1|AtomicNumber|NormL2|d|16|260|18811.453
1|AtomicNumber|NormL2|d|16|261|18773.827
1|AtomicNumber|NormL2|d|16|262|18846.026
1|AtomicNumber|NormL2|d|16|263|18772.5147
1|AtomicNumber|NormL2|d|16|264|18700.5287
1|AtomicNumber|NormL2|d|16|265|18730.3774
1|AtomicNumber|NormL2|d|16|266|18704.9122
1|AtomicNumber|NormL2|d|16|267|18684.7892
1|AtomicNumber|NormL2|d|16|268|18746.4859
1|AtomicNumber|NormL2|d|16|269|18728.8545
1|AtomicNumber|NormL2|d|16|270|18799.1805
1|AtomicNumber|NormL2|d|16|271|18763.7559
1|AtomicNumber|NormL2|d|16|272|18727.0065
1|AtomicNumber|NormL2|d|16|273|18690.7998
1|AtomicNumber|NormL2|d|16|274|18752.3952
1|AtomicNumber|NormL2|d|16|275|18795.7726
1|AtomicNumber|NormL2|d|16|276|18793.7863
1|AtomicNumber|NormL2|d|16|277|18631.1636
1|AtomicNumber|NormL2|d|16|278|18723.1143
1|AtomicNumber|NormL2|d|16|279|18832.3442
1|AtomicNumber|NormL2|d|16|280|18787.4169
1|AtomicNumber|NormL2|d|16|281|18740.885
1|AtomicNumber|NormL2|d|16|282|18741.8109
1|AtomicNumber|NormL2|d|16|283|18836.7101
1|AtomicNumber|NormL2|d|16|284|18777.0053
1|AtomicNumber|NormL2|d|16|285|18697.4167
1|AtomicNumber|NormL2|d|16|286|18742.7936
1|AtomicNumber|NormL2|d|16|287|18676.7619
1|AtomicNumber|NormL2|d|16|288|18711.6243
1|AtomicNumber|NormL2|d|16|289|18809.1709
1|AtomicNumber|NormL2|d|16|290|18714.1097
1|AtomicNumber|NormL2|d|16|291|18759.0793
1|AtomicNumber|NormL2|d|16|292|18727.0787
1|AtomicNumber|NormL2|d|16|293|18732.1653
1|AtomicNumber|NormL2|d|16|294|18713.4117
1|AtomicNumber|NormL2|d|16|295|18818.1647
1|AtomicNumber|NormL2|d|16|296|18731.6558
1|AtomicNumber|NormL2|d|16|297|18788.9735
1|AtomicNumber|NormL2|d|16|298|18727.105
1|AtomicNumber|NormL2|d|16|299|18675.8883
1|AtomicNumber|NormL2|d|16|300|18766.0979
1|AtomicNumber|NormL2|d|16|301|18758.3896
1|AtomicNumber|NormL2|d|16|302|18641.9955
1|AtomicNumber|NormL2|d|16|303|18726.6265
1|AtomicNumber|NormL2|d|16|304|18710.9751
1|AtomicNumber|NormL2|d|16|305|18801.0834
1|AtomicNumber|NormL2|d|16|306|18803.3666
1|AtomicNumber|NormL2|d|16|307|18768.2002
1|AtomicNumber|NormL2|d|16|308|18762.8272
1|AtomicNumber|NormL2|d|16|309|18825.7529
1|AtomicNumber|NormL2|d|16|310|18761.6472
1|AtomicNumber|NormL2|d|16|311|18729.6625
1|AtomicNumber|NormL2|d|16|312|18775.3647
1|AtomicNumber|NormL2|d|16|313|18774.279
1|AtomicNumber|NormL2|d|16|314|18681.9537
1|AtomicNumber|NormL2|d|16|315|18681.6267
1|AtomicNumber|NormL2|d|16|316|18744.5523
1|AtomicNumber|NormL2|d|16|317|18809.6503
1|AtomicNumber|NormL2|d|16|318|18718.7989
1|AtomicNumber|NormL2|d|16|319|18792.1748
1|AtomicNumber|NormL2|d|16|320|18776.4324
1|AtomicNumber|NormL2|d|16|321|18767.4896
1|AtomicNumber|NormL2|d|16|322|18783.6107
1|AtomicNumber|NormL2|d|16|323|18742.8201
1|AtomicNumber|NormL2|d|16|324|18809.9989
1|AtomicNumber|NormL2|d|16|325|18702.1922
1|AtomicNumber|NormL2|d|16|326|18719.1063
1|AtomicNumber|NormL2|d|16|327|18698.7112
1|AtomicNumber|NormL2|d|16|328|18771.7179
1|AtomicNumber|NormL2|d|16|329|18785.8623
1|AtomicNumber|NormL2|d|16|330|18813.9922
1|AtomicNumber|NormL2|d|16|331|18784.8453
1|AtomicNumber|NormL2|d|16|332|18745.0741
1|AtomicNumber|NormL2|d|16|333|18828.3958
1|AtomicNumber|NormL2|d|16|334|18847.4733
1|AtomicNumber|NormL2|d|16|335|18757.3661
1|AtomicNumber|NormL2|d|16|336|18839.965
1|AtomicNumber|NormL2|d|16|337|18780.9479
1|AtomicNumber|NormL2|d|16|338|18652.4016
1|AtomicNumber|NormL2|d|16|339|18746.5367
1|AtomicNumber|NormL2|d|16|340|18807.844
1|AtomicNumber|NormL2|d|16|341|18762.199
1|AtomicNumber|NormL2|d|16|342|18706.2054
1|AtomicNumber|NormL2|d|16|343|18711.4375
1|AtomicNumber|NormL2|d|16|344|18807.0603
1|AtomicNumber|NormL2|d|16|345|18750.1681
1|AtomicNumber|NormL2|d|16|346|18788.7763
1|AtomicNumber|NormL2|d|16|347|18737.0593
1|AtomicNumber|NormL2|d|16|348|18801.8493
1|AtomicNumber|NormL2|d|16|349|18764.141
1|AtomicNumber|NormL2|d|16|350|18834.8141
1|AtomicNumber|NormL2|d|16|351|18774.2496
1|AtomicNumber|NormL2|d|16|352|18694.3852
1|AtomicNumber|NormL2|d|16|353|18773.3313
1|AtomicNumber|NormL2|d|16|354|18814.4258
1|AtomicNumber|NormL2|d|16|355|18817.2251
1|AtomicNumber|NormL2|d|16|356|18760.3143
1|AtomicNumber|NormL2|d|16|357|18706.6215
1|AtomicNumber|NormL2|d|16|358|18633.2634
1|AtomicNumber|NormL2|d|16|359|18758.5634
1|AtomicNumber|NormL2|d|16|360|18922.8648
1|AtomicNumber|NormL2|d|16|361|18776.403
1|AtomicNumber|NormL2|d|16|362|18728.3152
1|AtomicNumber|NormL2|d|16|363|18721.7918
1|AtomicNumber|NormL2|d|16|364|18786.5748
1|AtomicNumber|NormL2|d|16|365|18725.6921
1|AtomicNumber|NormL2|d|16|366|18783.2759
1|AtomicNumber|NormL2|d|16|367|18826.2933
1|AtomicNumber|NormL2|d|16|368|18795.0891
1|AtomicNumber|NormL2|d|16|369|18720.5457
1|AtomicNumber|NormL2|d|16|370|18773.8429
1|AtomicNumber|NormL2|d|16|371|18808.8391
1|AtomicNumber|NormL2|d|16|372|18789.6418
1|AtomicNumber|NormL2|d|16|373|18729.2414
1|AtomicNumber|NormL2|d|16|374|18703.074
1|AtomicNumber|NormL2|d|16|375|18724.9558
1|AtomicNumber|NormL2|d|16|376|18861.8532
1|AtomicNumber|NormL2|d|16|377|18729.0559
1|AtomicNumber|NormL2|d|16|378|18810.7339
1|AtomicNumber|NormL2|d|16|379|18782.6607
1|AtomicNumber|NormL2|d|16|380|18658.4314
1|AtomicNumber|NormL2|d|16|381|18741.4615
1|AtomicNumber|NormL2|d|16|382|18735.2744
1|AtomicNumber|NormL2|d|16|383|18772.5107
1|AtomicNumber|NormL2|d|16|384|18770.4244
1|AtomicNumber|NormL2|d|16|385|18721.8278
1|AtomicNumber|NormL2|d|16|386|18760.721
1|AtomicNumber|NormL2|d|16|387|18740.1596
1|AtomicNumber|NormL2|d|16|388|18666.5011
1|AtomicNumber|NormL2|d|16|389|18747.9902
1|AtomicNumber|NormL2|d|16|390|18751.7143
1|AtomicNumber|NormL2|d|16|391|18746.898
1|AtomicNumber|NormL2|d|16|392|18777.6194
1|AtomicNumber|NormL2|d|16|393|18707.1495
1|AtomicNumber|NormL2|d|16|394|18716.8948
1|AtomicNumber|NormL2|d|16|395|18807.1499
1|AtomicNumber|NormL2|d|16|396|18792.0547
1|AtomicNumber|NormL2|d|16|397|18740.0402
1|AtomicNumber|NormL2|d|16|398|18790.4393
1|AtomicNumber|NormL2|d|16|399|18800.1552
1|AtomicNumber|NormL2|d|16|400|18714.8199
