# Supplementary material for: On DNA numerical representations for genomic similarity computation
Source: PLoS One. 2017 Mar 21;12(3):e0173288. doi: 10.1371/journal.pone.0173288 (PMC5360225; doi:10.1371/journal.pone.0173288)
Supplement: S3 File — The datasets employed in this work. (ZIP) [file pone.0173288.s003.zip › datasets/syntheticalExperimentalScores/sequenceBase_1_transformation_AtomicNumber_metric_NormL2_type_d_percentage_2.txt]

1|AtomicNumber|NormL2|d|2|1|7602.9825
1|AtomicNumber|NormL2|d|2|2|7594.7906
1|AtomicNumber|NormL2|d|2|3|7699.181
1|AtomicNumber|NormL2|d|2|4|7648.543
1|AtomicNumber|NormL2|d|2|5|7570.2922
1|AtomicNumber|NormL2|d|2|6|7622.172
1|AtomicNumber|NormL2|d|2|7|7582.047
1|AtomicNumber|NormL2|d|2|8|7484.7514
1|AtomicNumber|NormL2|d|2|9|7561.6645
1|AtomicNumber|NormL2|d|2|10|7572.921
1|AtomicNumber|NormL2|d|2|11|7661.3908
1|AtomicNumber|NormL2|d|2|12|7493.4373
1|AtomicNumber|NormL2|d|2|13|7556.8628
1|AtomicNumber|NormL2|d|2|14|7625
1|AtomicNumber|NormL2|d|2|15|7502.893
1|AtomicNumber|NormL2|d|2|16|7556.3651
1|AtomicNumber|NormL2|d|2|17|7606.2271
1|AtomicNumber|NormL2|d|2|18|7549.1611
1|AtomicNumber|NormL2|d|2|19|7610.2171
1|AtomicNumber|NormL2|d|2|20|7495.2675
1|AtomicNumber|NormL2|d|2|21|7610.4496
1|AtomicNumber|NormL2|d|2|22|7551.0441
1|AtomicNumber|NormL2|d|2|23|7714.3572
1|AtomicNumber|NormL2|d|2|24|7540.7318
1|AtomicNumber|NormL2|d|2|25|7645.4667
1|AtomicNumber|NormL2|d|2|26|7557.9584
1|AtomicNumber|NormL2|d|2|27|7447.4527
1|AtomicNumber|NormL2|d|2|28|7614.4615
1|AtomicNumber|NormL2|d|2|29|7624.9976
1|AtomicNumber|NormL2|d|2|30|7557.4595
1|AtomicNumber|NormL2|d|2|31|7717.6147
1|AtomicNumber|NormL2|d|2|32|7545.8338
1|AtomicNumber|NormL2|d|2|33|7563.0584
1|AtomicNumber|NormL2|d|2|34|7694.2499
1|AtomicNumber|NormL2|d|2|35|7594.7461
1|AtomicNumber|NormL2|d|2|36|7687.4096
1|AtomicNumber|NormL2|d|2|37|7683.5446
1|AtomicNumber|NormL2|d|2|38|7609.5089
1|AtomicNumber|NormL2|d|2|39|7549.5977
1|AtomicNumber|NormL2|d|2|40|7596.1629
1|AtomicNumber|NormL2|d|2|41|7507.7928
1|AtomicNumber|NormL2|d|2|42|7617.9736
1|AtomicNumber|NormL2|d|2|43|7670.9142
1|AtomicNumber|NormL2|d|2|44|7592.4354
1|AtomicNumber|NormL2|d|2|45|7578.0385
1|AtomicNumber|NormL2|d|2|46|7671.0763
1|AtomicNumber|NormL2|d|2|47|7657.6375
1|AtomicNumber|NormL2|d|2|48|7499.5326
1|AtomicNumber|NormL2|d|2|49|7595.5517
1|AtomicNumber|NormL2|d|2|50|7514.6959
1|AtomicNumber|NormL2|d|2|51|7535.0886
1|AtomicNumber|NormL2|d|2|52|7466.4132
1|AtomicNumber|NormL2|d|2|53|7630.0762
1|AtomicNumber|NormL2|d|2|54|7605.5246
1|AtomicNumber|NormL2|d|2|55|7673.4368
1|AtomicNumber|NormL2|d|2|56|7642.7507
1|AtomicNumber|NormL2|d|2|57|7520.5225
1|AtomicNumber|NormL2|d|2|58|7655.6434
1|AtomicNumber|NormL2|d|2|59|7589.7398
1|AtomicNumber|NormL2|d|2|60|7647.6779
1|AtomicNumber|NormL2|d|2|61|7712.6549
1|AtomicNumber|NormL2|d|2|62|7659.6504
1|AtomicNumber|NormL2|d|2|63|7484.3115
1|AtomicNumber|NormL2|d|2|64|7428.7806
1|AtomicNumber|NormL2|d|2|65|7519.3001
1|AtomicNumber|NormL2|d|2|66|7490.8591
1|AtomicNumber|NormL2|d|2|67|7600.3957
1|AtomicNumber|NormL2|d|2|68|7638.1731
1|AtomicNumber|NormL2|d|2|69|7616.5858
1|AtomicNumber|NormL2|d|2|70|7753.7006
1|AtomicNumber|NormL2|d|2|71|7705.9679
1|AtomicNumber|NormL2|d|2|72|7509.3827
1|AtomicNumber|NormL2|d|2|73|7525.8445
1|AtomicNumber|NormL2|d|2|74|7621.8441
1|AtomicNumber|NormL2|d|2|75|7631.6956
1|AtomicNumber|NormL2|d|2|76|7642.0305
1|AtomicNumber|NormL2|d|2|77|7615.2836
1|AtomicNumber|NormL2|d|2|78|7612.7059
1|AtomicNumber|NormL2|d|2|79|7454.5762
1|AtomicNumber|NormL2|d|2|80|7591.8845
1|AtomicNumber|NormL2|d|2|81|7589.23
1|AtomicNumber|NormL2|d|2|82|7506.6046
1|AtomicNumber|NormL2|d|2|83|7672.6798
1|AtomicNumber|NormL2|d|2|84|7476.6131
1|AtomicNumber|NormL2|d|2|85|7616.5123
1|AtomicNumber|NormL2|d|2|86|7525.4497
1|AtomicNumber|NormL2|d|2|87|7710.4359
1|AtomicNumber|NormL2|d|2|88|7646.6388
1|AtomicNumber|NormL2|d|2|89|7596.7979
1|AtomicNumber|NormL2|d|2|90|7592.1288
1|AtomicNumber|NormL2|d|2|91|7643.4772
1|AtomicNumber|NormL2|d|2|92|7564.1044
1|AtomicNumber|NormL2|d|2|93|7601.1593
1|AtomicNumber|NormL2|d|2|94|7541.758
1|AtomicNumber|NormL2|d|2|95|7508.227
1|AtomicNumber|NormL2|d|2|96|7569.0969
1|AtomicNumber|NormL2|d|2|97|7686.6382
1|AtomicNumber|NormL2|d|2|98|7563.0733
1|AtomicNumber|NormL2|d|2|99|7594.3749
1|AtomicNumber|NormL2|d|2|100|7627.4627
1|AtomicNumber|NormL2|d|2|101|7359.5299
1|AtomicNumber|NormL2|d|2|102|7669.1003
1|AtomicNumber|NormL2|d|2|103|7691.4452
1|AtomicNumber|NormL2|d|2|104|7573.9048
1|AtomicNumber|NormL2|d|2|105|7713.2522
1|AtomicNumber|NormL2|d|2|106|7577.5587
1|AtomicNumber|NormL2|d|2|107|7556.6502
1|AtomicNumber|NormL2|d|2|108|7592.9974
1|AtomicNumber|NormL2|d|2|109|7511.5077
1|AtomicNumber|NormL2|d|2|110|7670.0175
1|AtomicNumber|NormL2|d|2|111|7530.1123
1|AtomicNumber|NormL2|d|2|112|7537.9764
1|AtomicNumber|NormL2|d|2|113|7632.1983
1|AtomicNumber|NormL2|d|2|114|7668.0928
1|AtomicNumber|NormL2|d|2|115|7434.7943
1|AtomicNumber|NormL2|d|2|116|7579.5326
1|AtomicNumber|NormL2|d|2|117|7613.7769
1|AtomicNumber|NormL2|d|2|118|7612.0435
1|AtomicNumber|NormL2|d|2|119|7528.26
1|AtomicNumber|NormL2|d|2|120|7604.5304
1|AtomicNumber|NormL2|d|2|121|7658.3286
1|AtomicNumber|NormL2|d|2|122|7580.3808
1|AtomicNumber|NormL2|d|2|123|7596.8018
1|AtomicNumber|NormL2|d|2|124|7618.519
1|AtomicNumber|NormL2|d|2|125|7562.5105
1|AtomicNumber|NormL2|d|2|126|7630.0668
1|AtomicNumber|NormL2|d|2|127|7688.6398
1|AtomicNumber|NormL2|d|2|128|7596.9015
1|AtomicNumber|NormL2|d|2|129|7515.4375
1|AtomicNumber|NormL2|d|2|130|7626.2108
1|AtomicNumber|NormL2|d|2|131|7729.949
1|AtomicNumber|NormL2|d|2|132|7602.3257
1|AtomicNumber|NormL2|d|2|133|7580.7298
1|AtomicNumber|NormL2|d|2|134|7620.3223
1|AtomicNumber|NormL2|d|2|135|7640.8047
1|AtomicNumber|NormL2|d|2|136|7550.3533
1|AtomicNumber|NormL2|d|2|137|7423.0701
1|AtomicNumber|NormL2|d|2|138|7633.0801
1|AtomicNumber|NormL2|d|2|139|7670.7467
1|AtomicNumber|NormL2|d|2|140|7592.8763
1|AtomicNumber|NormL2|d|2|141|7669.33
1|AtomicNumber|NormL2|d|2|142|7488.8821
1|AtomicNumber|NormL2|d|2|143|7626.787
1|AtomicNumber|NormL2|d|2|144|7669.9748
1|AtomicNumber|NormL2|d|2|145|7575.5778
1|AtomicNumber|NormL2|d|2|146|7724.1347
1|AtomicNumber|NormL2|d|2|147|7626.6402
1|AtomicNumber|NormL2|d|2|148|7621.0601
1|AtomicNumber|NormL2|d|2|149|7675.9159
1|AtomicNumber|NormL2|d|2|150|7567.7243
1|AtomicNumber|NormL2|d|2|151|7585.0213
1|AtomicNumber|NormL2|d|2|152|7673.0696
1|AtomicNumber|NormL2|d|2|153|7704.4316
1|AtomicNumber|NormL2|d|2|154|7686.3417
1|AtomicNumber|NormL2|d|2|155|7695.9381
1|AtomicNumber|NormL2|d|2|156|7548.7602
1|AtomicNumber|NormL2|d|2|157|7486.5476
1|AtomicNumber|NormL2|d|2|158|7651.4316
1|AtomicNumber|NormL2|d|2|159|7624.9463
1|AtomicNumber|NormL2|d|2|160|7528.1411
1|AtomicNumber|NormL2|d|2|161|7526.4652
1|AtomicNumber|NormL2|d|2|162|7649.4562
1|AtomicNumber|NormL2|d|2|163|7655.5215
1|AtomicNumber|NormL2|d|2|164|7553.8462
1|AtomicNumber|NormL2|d|2|165|7626.5167
1|AtomicNumber|NormL2|d|2|166|7660.964
1|AtomicNumber|NormL2|d|2|167|7580.7366
1|AtomicNumber|NormL2|d|2|168|7654.7832
1|AtomicNumber|NormL2|d|2|169|7715.4948
1|AtomicNumber|NormL2|d|2|170|7655.3109
1|AtomicNumber|NormL2|d|2|171|7635.557
1|AtomicNumber|NormL2|d|2|172|7618.4039
1|AtomicNumber|NormL2|d|2|173|7594.0415
1|AtomicNumber|NormL2|d|2|174|7613.9537
1|AtomicNumber|NormL2|d|2|175|7651.7398
1|AtomicNumber|NormL2|d|2|176|7581.3004
1|AtomicNumber|NormL2|d|2|177|7568.3945
1|AtomicNumber|NormL2|d|2|178|7537.328
1|AtomicNumber|NormL2|d|2|179|7527.1865
1|AtomicNumber|NormL2|d|2|180|7626.8693
1|AtomicNumber|NormL2|d|2|181|7726.7763
1|AtomicNumber|NormL2|d|2|182|7619.1242
1|AtomicNumber|NormL2|d|2|183|7540.5161
1|AtomicNumber|NormL2|d|2|184|7487.1466
1|AtomicNumber|NormL2|d|2|185|7631.8896
1|AtomicNumber|NormL2|d|2|186|7592.8811
1|AtomicNumber|NormL2|d|2|187|7637.718
1|AtomicNumber|NormL2|d|2|188|7685.0241
1|AtomicNumber|NormL2|d|2|189|7605.7973
1|AtomicNumber|NormL2|d|2|190|7721.5284
1|AtomicNumber|NormL2|d|2|191|7641.2998
1|AtomicNumber|NormL2|d|2|192|7555.6035
1|AtomicNumber|NormL2|d|2|193|7715.2424
1|AtomicNumber|NormL2|d|2|194|7573.188
1|AtomicNumber|NormL2|d|2|195|7511.6123
1|AtomicNumber|NormL2|d|2|196|7514.3901
1|AtomicNumber|NormL2|d|2|197|7569.8334
1|AtomicNumber|NormL2|d|2|198|7514.0902
1|AtomicNumber|NormL2|d|2|199|7522.1384
1|AtomicNumber|NormL2|d|2|200|7535.4646
1|AtomicNumber|NormL2|d|2|201|7630.825
1|AtomicNumber|NormL2|d|2|202|7584.9338
1|AtomicNumber|NormL2|d|2|203|7616.7556
1|AtomicNumber|NormL2|d|2|204|7687.9355
1|AtomicNumber|NormL2|d|2|205|7625.4107
1|AtomicNumber|NormL2|d|2|206|7594.2803
1|AtomicNumber|NormL2|d|2|207|7682.4519
1|AtomicNumber|NormL2|d|2|208|7568.5705
1|AtomicNumber|NormL2|d|2|209|7644.0418
1|AtomicNumber|NormL2|d|2|210|7534.0246
1|AtomicNumber|NormL2|d|2|211|7775.6067
1|AtomicNumber|NormL2|d|2|212|7528.6732
1|AtomicNumber|NormL2|d|2|213|7687.2889
1|AtomicNumber|NormL2|d|2|214|7599.0428
1|AtomicNumber|NormL2|d|2|215|7606.8395
1|AtomicNumber|NormL2|d|2|216|7628.3309
1|AtomicNumber|NormL2|d|2|217|7645.9188
1|AtomicNumber|NormL2|d|2|218|7587.4306
1|AtomicNumber|NormL2|d|2|219|7401.0322
1|AtomicNumber|NormL2|d|2|220|7486.0409
1|AtomicNumber|NormL2|d|2|221|7548.8012
1|AtomicNumber|NormL2|d|2|222|7484.3075
1|AtomicNumber|NormL2|d|2|223|7609.6906
1|AtomicNumber|NormL2|d|2|224|7628.8183
1|AtomicNumber|NormL2|d|2|225|7612.9461
1|AtomicNumber|NormL2|d|2|226|7635.009
1|AtomicNumber|NormL2|d|2|227|7605.2304
1|AtomicNumber|NormL2|d|2|228|7540.3348
1|AtomicNumber|NormL2|d|2|229|7553.5035
1|AtomicNumber|NormL2|d|2|230|7627.8107
1|AtomicNumber|NormL2|d|2|231|7516.4938
1|AtomicNumber|NormL2|d|2|232|7653.5042
1|AtomicNumber|NormL2|d|2|233|7611.4218
1|AtomicNumber|NormL2|d|2|234|7530.2666
1|AtomicNumber|NormL2|d|2|235|7618.8758
1|AtomicNumber|NormL2|d|2|236|7752.2661
1|AtomicNumber|NormL2|d|2|237|7603.0639
1|AtomicNumber|NormL2|d|2|238|7678.3258
1|AtomicNumber|NormL2|d|2|239|7474.2589
1|AtomicNumber|NormL2|d|2|240|7575.7289
1|AtomicNumber|NormL2|d|2|241|7651.3349
1|AtomicNumber|NormL2|d|2|242|7495.5604
1|AtomicNumber|NormL2|d|2|243|7596.6578
1|AtomicNumber|NormL2|d|2|244|7598.0739
1|AtomicNumber|NormL2|d|2|245|7617.1089
1|AtomicNumber|NormL2|d|2|246|7545.6243
1|AtomicNumber|NormL2|d|2|247|7605.7558
1|AtomicNumber|NormL2|d|2|248|7545.3821
1|AtomicNumber|NormL2|d|2|249|7588.9837
1|AtomicNumber|NormL2|d|2|250|7734.7328
1|AtomicNumber|NormL2|d|2|251|7574.065
1|AtomicNumber|NormL2|d|2|252|7631.6073
1|AtomicNumber|NormL2|d|2|253|7628.0697
1|AtomicNumber|NormL2|d|2|254|7540.3024
1|AtomicNumber|NormL2|d|2|255|7621.7957
1|AtomicNumber|NormL2|d|2|256|7682.1721
1|AtomicNumber|NormL2|d|2|257|7635.2531
1|AtomicNumber|NormL2|d|2|258|7467.2505
1|AtomicNumber|NormL2|d|2|259|7542.9084
1|AtomicNumber|NormL2|d|2|260|7563.7904
1|AtomicNumber|NormL2|d|2|261|7643.7772
1|AtomicNumber|NormL2|d|2|262|7547.3812
1|AtomicNumber|NormL2|d|2|263|7652.9861
1|AtomicNumber|NormL2|d|2|264|7710.5652
1|AtomicNumber|NormL2|d|2|265|7593.3514
1|AtomicNumber|NormL2|d|2|266|7710.0672
1|AtomicNumber|NormL2|d|2|267|7531.4474
1|AtomicNumber|NormL2|d|2|268|7489.0155
1|AtomicNumber|NormL2|d|2|269|7503.7171
1|AtomicNumber|NormL2|d|2|270|7662.3776
1|AtomicNumber|NormL2|d|2|271|7691.5111
1|AtomicNumber|NormL2|d|2|272|7692.6668
1|AtomicNumber|NormL2|d|2|273|7574.7442
1|AtomicNumber|NormL2|d|2|274|7657.0453
1|AtomicNumber|NormL2|d|2|275|7604.5804
1|AtomicNumber|NormL2|d|2|276|7588.2534
1|AtomicNumber|NormL2|d|2|277|7656.11
1|AtomicNumber|NormL2|d|2|278|7545.3757
1|AtomicNumber|NormL2|d|2|279|7522.9169
1|AtomicNumber|NormL2|d|2|280|7667.6364
1|AtomicNumber|NormL2|d|2|281|7502.7307
1|AtomicNumber|NormL2|d|2|282|7575.6155
1|AtomicNumber|NormL2|d|2|283|7567.3679
1|AtomicNumber|NormL2|d|2|284|7612.1499
1|AtomicNumber|NormL2|d|2|285|7655.8795
1|AtomicNumber|NormL2|d|2|286|7606.02
1|AtomicNumber|NormL2|d|2|287|7583.896
1|AtomicNumber|NormL2|d|2|288|7646.5779
1|AtomicNumber|NormL2|d|2|289|7565.2737
1|AtomicNumber|NormL2|d|2|290|7702.9596
1|AtomicNumber|NormL2|d|2|291|7579.8806
1|AtomicNumber|NormL2|d|2|292|7562.8791
1|AtomicNumber|NormL2|d|2|293|7500.1581
1|AtomicNumber|NormL2|d|2|294|7580.8803
1|AtomicNumber|NormL2|d|2|295|7668.6749
1|AtomicNumber|NormL2|d|2|296|7652.2933
1|AtomicNumber|NormL2|d|2|297|7700.0279
1|AtomicNumber|NormL2|d|2|298|7670.7125
1|AtomicNumber|NormL2|d|2|299|7662.2404
1|AtomicNumber|NormL2|d|2|300|7717.1558
1|AtomicNumber|NormL2|d|2|301|7549.4565
1|AtomicNumber|NormL2|d|2|302|7673.0849
1|AtomicNumber|NormL2|d|2|303|7642.1481
1|AtomicNumber|NormL2|d|2|304|7523.1012
1|AtomicNumber|NormL2|d|2|305|7411.1
1|AtomicNumber|NormL2|d|2|306|7505.9964
1|AtomicNumber|NormL2|d|2|307|7549.7704
1|AtomicNumber|NormL2|d|2|308|7564.5201
1|AtomicNumber|NormL2|d|2|309|7695.4328
1|AtomicNumber|NormL2|d|2|310|7686.6182
1|AtomicNumber|NormL2|d|2|311|7589.3647
1|AtomicNumber|NormL2|d|2|312|7621.9742
1|AtomicNumber|NormL2|d|2|313|7630.1268
1|AtomicNumber|NormL2|d|2|314|7597.9655
1|AtomicNumber|NormL2|d|2|315|7566.6071
1|AtomicNumber|NormL2|d|2|316|7553.9732
1|AtomicNumber|NormL2|d|2|317|7608.9581
1|AtomicNumber|NormL2|d|2|318|7627.4132
1|AtomicNumber|NormL2|d|2|319|7734.2878
1|AtomicNumber|NormL2|d|2|320|7634.2715
1|AtomicNumber|NormL2|d|2|321|7547.45
1|AtomicNumber|NormL2|d|2|322|7585.0752
1|AtomicNumber|NormL2|d|2|323|7564.0031
1|AtomicNumber|NormL2|d|2|324|7494.9087
1|AtomicNumber|NormL2|d|2|325|7581.4074
1|AtomicNumber|NormL2|d|2|326|7560.7541
1|AtomicNumber|NormL2|d|2|327|7548.904
1|AtomicNumber|NormL2|d|2|328|7585.5884
1|AtomicNumber|NormL2|d|2|329|7635.1607
1|AtomicNumber|NormL2|d|2|330|7601.0351
1|AtomicNumber|NormL2|d|2|331|7611.6084
1|AtomicNumber|NormL2|d|2|332|7544.1555
1|AtomicNumber|NormL2|d|2|333|7565.3717
1|AtomicNumber|NormL2|d|2|334|7755.4914
1|AtomicNumber|NormL2|d|2|335|7689.1433
1|AtomicNumber|NormL2|d|2|336|7664.6133
1|AtomicNumber|NormL2|d|2|337|7634.0518
1|AtomicNumber|NormL2|d|2|338|7713.3826
1|AtomicNumber|NormL2|d|2|339|7509.4223
1|AtomicNumber|NormL2|d|2|340|7459.5421
1|AtomicNumber|NormL2|d|2|341|7734.6125
1|AtomicNumber|NormL2|d|2|342|7612.0299
1|AtomicNumber|NormL2|d|2|343|7769.5695
1|AtomicNumber|NormL2|d|2|344|7636.6512
1|AtomicNumber|NormL2|d|2|345|7565.8864
1|AtomicNumber|NormL2|d|2|346|7542.6671
1|AtomicNumber|NormL2|d|2|347|7541.6111
1|AtomicNumber|NormL2|d|2|348|7438.9409
1|AtomicNumber|NormL2|d|2|349|7609.175
1|AtomicNumber|NormL2|d|2|350|7640.7906
1|AtomicNumber|NormL2|d|2|351|7575.4434
1|AtomicNumber|NormL2|d|2|352|7449.4766
1|AtomicNumber|NormL2|d|2|353|7622.8298
1|AtomicNumber|NormL2|d|2|354|7636.5066
1|AtomicNumber|NormL2|d|2|355|7728.343
1|AtomicNumber|NormL2|d|2|356|7602.1553
1|AtomicNumber|NormL2|d|2|357|7627.4143
1|AtomicNumber|NormL2|d|2|358|7440.7543
1|AtomicNumber|NormL2|d|2|359|7509.7701
1|AtomicNumber|NormL2|d|2|360|7483.8144
1|AtomicNumber|NormL2|d|2|361|7585.9552
1|AtomicNumber|NormL2|d|2|362|7646.7366
1|AtomicNumber|NormL2|d|2|363|7652.3214
1|AtomicNumber|NormL2|d|2|364|7540.3081
1|AtomicNumber|NormL2|d|2|365|7690.4008
1|AtomicNumber|NormL2|d|2|366|7649.8158
1|AtomicNumber|NormL2|d|2|367|7606.043
1|AtomicNumber|NormL2|d|2|368|7549.6321
1|AtomicNumber|NormL2|d|2|369|7569.3484
1|AtomicNumber|NormL2|d|2|370|7481.5521
1|AtomicNumber|NormL2|d|2|371|7701.4601
1|AtomicNumber|NormL2|d|2|372|7646.5824
1|AtomicNumber|NormL2|d|2|373|7640.6604
1|AtomicNumber|NormL2|d|2|374|7562.1989
1|AtomicNumber|NormL2|d|2|375|7556.2362
1|AtomicNumber|NormL2|d|2|376|7546.3884
1|AtomicNumber|NormL2|d|2|377|7641.0957
1|AtomicNumber|NormL2|d|2|378|7537.8465
1|AtomicNumber|NormL2|d|2|379|7612.8105
1|AtomicNumber|NormL2|d|2|380|7559.7094
1|AtomicNumber|NormL2|d|2|381|7514.3483
1|AtomicNumber|NormL2|d|2|382|7540.3
1|AtomicNumber|NormL2|d|2|383|7616.7883
1|AtomicNumber|NormL2|d|2|384|7599.7514
1|AtomicNumber|NormL2|d|2|385|7686.4471
1|AtomicNumber|NormL2|d|2|386|7663.0382
1|AtomicNumber|NormL2|d|2|387|7561.1384
1|AtomicNumber|NormL2|d|2|388|7554.5993
1|AtomicNumber|NormL2|d|2|389|7655.5033
1|AtomicNumber|NormL2|d|2|390|7654.5693
1|AtomicNumber|NormL2|d|2|391|7646.2288
1|AtomicNumber|NormL2|d|2|392|7692.4165
1|AtomicNumber|NormL2|d|2|393|7613.1352
1|AtomicNumber|NormL2|d|2|394|7603.7151
1|AtomicNumber|NormL2|d|2|395|7587.1553
1|AtomicNumber|NormL2|d|2|396|7615.7419
1|AtomicNumber|NormL2|d|2|397|7614.771
1|AtomicNumber|NormL2|d|2|398|7628.3736
1|AtomicNumber|NormL2|d|2|399|7631.9456
1|AtomicNumber|NormL2|d|2|400|7514.5291
