# Supplementary material for: On DNA numerical representations for genomic similarity computation
Source: PLoS One. 2017 Mar 21;12(3):e0173288. doi: 10.1371/journal.pone.0173288 (PMC5360225; doi:10.1371/journal.pone.0173288)
Supplement: S3 File — The datasets employed in this work. (ZIP) [file pone.0173288.s003.zip › datasets/syntheticalExperimentalScores/sequenceBase_1_transformation_AtomicNumber_metric_NormL2_type_d_percentage_32.txt]

1|AtomicNumber|NormL2|d|32|1|26594.4067
1|AtomicNumber|NormL2|d|32|2|26536.9597
1|AtomicNumber|NormL2|d|32|3|26643.0856
1|AtomicNumber|NormL2|d|32|4|26620.1578
1|AtomicNumber|NormL2|d|32|5|26537.9297
1|AtomicNumber|NormL2|d|32|6|26564.6539
1|AtomicNumber|NormL2|d|32|7|26605.7919
1|AtomicNumber|NormL2|d|32|8|26559.2173
1|AtomicNumber|NormL2|d|32|9|26556.6044
1|AtomicNumber|NormL2|d|32|10|26555.0639
1|AtomicNumber|NormL2|d|32|11|26569.3708
1|AtomicNumber|NormL2|d|32|12|26501.5038
1|AtomicNumber|NormL2|d|32|13|26523.1171
1|AtomicNumber|NormL2|d|32|14|26553.6887
1|AtomicNumber|NormL2|d|32|15|26501.3159
1|AtomicNumber|NormL2|d|32|16|26641.7242
1|AtomicNumber|NormL2|d|32|17|26556.8108
1|AtomicNumber|NormL2|d|32|18|26467.9294
1|AtomicNumber|NormL2|d|32|19|26522.3706
1|AtomicNumber|NormL2|d|32|20|26605.5959
1|AtomicNumber|NormL2|d|32|21|26470.3277
1|AtomicNumber|NormL2|d|32|22|26598.9024
1|AtomicNumber|NormL2|d|32|23|26538.2969
1|AtomicNumber|NormL2|d|32|24|26540.6948
1|AtomicNumber|NormL2|d|32|25|26482.1969
1|AtomicNumber|NormL2|d|32|26|26598.3121
1|AtomicNumber|NormL2|d|32|27|26514.883
1|AtomicNumber|NormL2|d|32|28|26527.0297
1|AtomicNumber|NormL2|d|32|29|26629.3819
1|AtomicNumber|NormL2|d|32|30|26559.4992
1|AtomicNumber|NormL2|d|32|31|26541.5406
1|AtomicNumber|NormL2|d|32|32|26574.5808
1|AtomicNumber|NormL2|d|32|33|26536.7915
1|AtomicNumber|NormL2|d|32|34|26577.7779
1|AtomicNumber|NormL2|d|32|35|26554.8161
1|AtomicNumber|NormL2|d|32|36|26513.0749
1|AtomicNumber|NormL2|d|32|37|26587.8889
1|AtomicNumber|NormL2|d|32|38|26614.3453
1|AtomicNumber|NormL2|d|32|39|26532.7696
1|AtomicNumber|NormL2|d|32|40|26479.1053
1|AtomicNumber|NormL2|d|32|41|26573.6536
1|AtomicNumber|NormL2|d|32|42|26541.5654
1|AtomicNumber|NormL2|d|32|43|26562.8026
1|AtomicNumber|NormL2|d|32|44|26490.1515
1|AtomicNumber|NormL2|d|32|45|26586.0613
1|AtomicNumber|NormL2|d|32|46|26516.7328
1|AtomicNumber|NormL2|d|32|47|26518.996
1|AtomicNumber|NormL2|d|32|48|26554.4279
1|AtomicNumber|NormL2|d|32|49|26448.5935
1|AtomicNumber|NormL2|d|32|50|26483.2503
1|AtomicNumber|NormL2|d|32|51|26589.2968
1|AtomicNumber|NormL2|d|32|52|26553.3559
1|AtomicNumber|NormL2|d|32|53|26524.5547
1|AtomicNumber|NormL2|d|32|54|26532.2425
1|AtomicNumber|NormL2|d|32|55|26514.2526
1|AtomicNumber|NormL2|d|32|56|26616.8436
1|AtomicNumber|NormL2|d|32|57|26513.5653
1|AtomicNumber|NormL2|d|32|58|26601.9407
1|AtomicNumber|NormL2|d|32|59|26567.4261
1|AtomicNumber|NormL2|d|32|60|26596.8598
1|AtomicNumber|NormL2|d|32|61|26568.8676
1|AtomicNumber|NormL2|d|32|62|26601.9194
1|AtomicNumber|NormL2|d|32|63|26459.2321
1|AtomicNumber|NormL2|d|32|64|26531.2056
1|AtomicNumber|NormL2|d|32|65|26500.0137
1|AtomicNumber|NormL2|d|32|66|26578.3062
1|AtomicNumber|NormL2|d|32|67|26565.5659
1|AtomicNumber|NormL2|d|32|68|26505.7647
1|AtomicNumber|NormL2|d|32|69|26513.8688
1|AtomicNumber|NormL2|d|32|70|26561.1184
1|AtomicNumber|NormL2|d|32|71|26546.9781
1|AtomicNumber|NormL2|d|32|72|26553.9847
1|AtomicNumber|NormL2|d|32|73|26519.742
1|AtomicNumber|NormL2|d|32|74|26442.8908
1|AtomicNumber|NormL2|d|32|75|26603.2997
1|AtomicNumber|NormL2|d|32|76|26635.0301
1|AtomicNumber|NormL2|d|32|77|26513.5251
1|AtomicNumber|NormL2|d|32|78|26540.7334
1|AtomicNumber|NormL2|d|32|79|26513.1164
1|AtomicNumber|NormL2|d|32|80|26627.9799
1|AtomicNumber|NormL2|d|32|81|26573.2948
1|AtomicNumber|NormL2|d|32|82|26560.7308
1|AtomicNumber|NormL2|d|32|83|26540.1458
1|AtomicNumber|NormL2|d|32|84|26564.3988
1|AtomicNumber|NormL2|d|32|85|26497.9159
1|AtomicNumber|NormL2|d|32|86|26567.5748
1|AtomicNumber|NormL2|d|32|87|26522.6068
1|AtomicNumber|NormL2|d|32|88|26532.9863
1|AtomicNumber|NormL2|d|32|89|26619.1137
1|AtomicNumber|NormL2|d|32|90|26613.0179
1|AtomicNumber|NormL2|d|32|91|26510.9977
1|AtomicNumber|NormL2|d|32|92|26532.4
1|AtomicNumber|NormL2|d|32|93|26534.3745
1|AtomicNumber|NormL2|d|32|94|26554.553
1|AtomicNumber|NormL2|d|32|95|26665.8903
1|AtomicNumber|NormL2|d|32|96|26530.0844
1|AtomicNumber|NormL2|d|32|97|26581.9702
1|AtomicNumber|NormL2|d|32|98|26515.7781
1|AtomicNumber|NormL2|d|32|99|26541.4635
1|AtomicNumber|NormL2|d|32|100|26519.1042
1|AtomicNumber|NormL2|d|32|101|26629.297
1|AtomicNumber|NormL2|d|32|102|26537.6115
1|AtomicNumber|NormL2|d|32|103|26554.1346
1|AtomicNumber|NormL2|d|32|104|26528.7474
1|AtomicNumber|NormL2|d|32|105|26521.8075
1|AtomicNumber|NormL2|d|32|106|26544.7206
1|AtomicNumber|NormL2|d|32|107|26593.6045
1|AtomicNumber|NormL2|d|32|108|26575.4633
1|AtomicNumber|NormL2|d|32|109|26601.9272
1|AtomicNumber|NormL2|d|32|110|26570.2841
1|AtomicNumber|NormL2|d|32|111|26570.6055
1|AtomicNumber|NormL2|d|32|112|26625.0861
1|AtomicNumber|NormL2|d|32|113|26537.6673
1|AtomicNumber|NormL2|d|32|114|26535.387
1|AtomicNumber|NormL2|d|32|115|26569.1851
1|AtomicNumber|NormL2|d|32|116|26552.3902
1|AtomicNumber|NormL2|d|32|117|26549.673
1|AtomicNumber|NormL2|d|32|118|26525.4069
1|AtomicNumber|NormL2|d|32|119|26574.6933
1|AtomicNumber|NormL2|d|32|120|26559.5674
1|AtomicNumber|NormL2|d|32|121|26641.3361
1|AtomicNumber|NormL2|d|32|122|26583.2723
1|AtomicNumber|NormL2|d|32|123|26489.355
1|AtomicNumber|NormL2|d|32|124|26530.3417
1|AtomicNumber|NormL2|d|32|125|26624.7446
1|AtomicNumber|NormL2|d|32|126|26541.2222
1|AtomicNumber|NormL2|d|32|127|26533.7917
1|AtomicNumber|NormL2|d|32|128|26509.8695
1|AtomicNumber|NormL2|d|32|129|26536.5781
1|AtomicNumber|NormL2|d|32|130|26606.6514
1|AtomicNumber|NormL2|d|32|131|26523.5509
1|AtomicNumber|NormL2|d|32|132|26639.0156
1|AtomicNumber|NormL2|d|32|133|26577.1403
1|AtomicNumber|NormL2|d|32|134|26572.5613
1|AtomicNumber|NormL2|d|32|135|26497.9742
1|AtomicNumber|NormL2|d|32|136|26550.0137
1|AtomicNumber|NormL2|d|32|137|26517.4091
1|AtomicNumber|NormL2|d|32|138|26523.7892
1|AtomicNumber|NormL2|d|32|139|26558.5028
1|AtomicNumber|NormL2|d|32|140|26641.7208
1|AtomicNumber|NormL2|d|32|141|26545.4738
1|AtomicNumber|NormL2|d|32|142|26549.0028
1|AtomicNumber|NormL2|d|32|143|26634.8309
1|AtomicNumber|NormL2|d|32|144|26607.0594
1|AtomicNumber|NormL2|d|32|145|26559.2513
1|AtomicNumber|NormL2|d|32|146|26508.6224
1|AtomicNumber|NormL2|d|32|147|26574.4623
1|AtomicNumber|NormL2|d|32|148|26551.6001
1|AtomicNumber|NormL2|d|32|149|26536.9153
1|AtomicNumber|NormL2|d|32|150|26527.3127
1|AtomicNumber|NormL2|d|32|151|26567.0581
1|AtomicNumber|NormL2|d|32|152|26601.8008
1|AtomicNumber|NormL2|d|32|153|26455.2834
1|AtomicNumber|NormL2|d|32|154|26589.2683
1|AtomicNumber|NormL2|d|32|155|26564.328
1|AtomicNumber|NormL2|d|32|156|26542.3464
1|AtomicNumber|NormL2|d|32|157|26595.5112
1|AtomicNumber|NormL2|d|32|158|26547.784
1|AtomicNumber|NormL2|d|32|159|26588.8304
1|AtomicNumber|NormL2|d|32|160|26493.8884
1|AtomicNumber|NormL2|d|32|161|26545.0384
1|AtomicNumber|NormL2|d|32|162|26524.4184
1|AtomicNumber|NormL2|d|32|163|26436.7089
1|AtomicNumber|NormL2|d|32|164|26553.6568
1|AtomicNumber|NormL2|d|32|165|26639.2632
1|AtomicNumber|NormL2|d|32|166|26548.3354
1|AtomicNumber|NormL2|d|32|167|26475.4579
1|AtomicNumber|NormL2|d|32|168|26547.659
1|AtomicNumber|NormL2|d|32|169|26434.4301
1|AtomicNumber|NormL2|d|32|170|26538.2576
1|AtomicNumber|NormL2|d|32|171|26513.9439
1|AtomicNumber|NormL2|d|32|172|26562.9541
1|AtomicNumber|NormL2|d|32|173|26473.9892
1|AtomicNumber|NormL2|d|32|174|26493.0304
1|AtomicNumber|NormL2|d|32|175|26563.5732
1|AtomicNumber|NormL2|d|32|176|26522.9753
1|AtomicNumber|NormL2|d|32|177|26551.7983
1|AtomicNumber|NormL2|d|32|178|26547.3335
1|AtomicNumber|NormL2|d|32|179|26674.4981
1|AtomicNumber|NormL2|d|32|180|26575.23
1|AtomicNumber|NormL2|d|32|181|26547.8113
1|AtomicNumber|NormL2|d|32|182|26501.1568
1|AtomicNumber|NormL2|d|32|183|26596.8371
1|AtomicNumber|NormL2|d|32|184|26475.7643
1|AtomicNumber|NormL2|d|32|185|26635.3041
1|AtomicNumber|NormL2|d|32|186|26558.1941
1|AtomicNumber|NormL2|d|32|187|26541.3792
1|AtomicNumber|NormL2|d|32|188|26622.9262
1|AtomicNumber|NormL2|d|32|189|26509.9499
1|AtomicNumber|NormL2|d|32|190|26563.6853
1|AtomicNumber|NormL2|d|32|191|26561.0747
1|AtomicNumber|NormL2|d|32|192|26542.4098
1|AtomicNumber|NormL2|d|32|193|26607.9755
1|AtomicNumber|NormL2|d|32|194|26500.9062
1|AtomicNumber|NormL2|d|32|195|26568.0909
1|AtomicNumber|NormL2|d|32|196|26564.4408
1|AtomicNumber|NormL2|d|32|197|26653.1046
1|AtomicNumber|NormL2|d|32|198|26625.1801
1|AtomicNumber|NormL2|d|32|199|26476.3288
1|AtomicNumber|NormL2|d|32|200|26544.3706
1|AtomicNumber|NormL2|d|32|201|26484.2448
1|AtomicNumber|NormL2|d|32|202|26547.0078
1|AtomicNumber|NormL2|d|32|203|26494.8352
1|AtomicNumber|NormL2|d|32|204|26534.2942
1|AtomicNumber|NormL2|d|32|205|26498.5454
1|AtomicNumber|NormL2|d|32|206|26617.5948
1|AtomicNumber|NormL2|d|32|207|26512.3916
1|AtomicNumber|NormL2|d|32|208|26522.3091
1|AtomicNumber|NormL2|d|32|209|26661.158
1|AtomicNumber|NormL2|d|32|210|26482.807
1|AtomicNumber|NormL2|d|32|211|26526.0483
1|AtomicNumber|NormL2|d|32|212|26585.1886
1|AtomicNumber|NormL2|d|32|213|26539.7339
1|AtomicNumber|NormL2|d|32|214|26540.0033
1|AtomicNumber|NormL2|d|32|215|26594.6306
1|AtomicNumber|NormL2|d|32|216|26515.1727
1|AtomicNumber|NormL2|d|32|217|26501.2152
1|AtomicNumber|NormL2|d|32|218|26521.9156
1|AtomicNumber|NormL2|d|32|219|26587.048
1|AtomicNumber|NormL2|d|32|220|26578.8763
1|AtomicNumber|NormL2|d|32|221|26582.0468
1|AtomicNumber|NormL2|d|32|222|26556.4114
1|AtomicNumber|NormL2|d|32|223|26490.6721
1|AtomicNumber|NormL2|d|32|224|26504.4384
1|AtomicNumber|NormL2|d|32|225|26583.7466
1|AtomicNumber|NormL2|d|32|226|26550.171
1|AtomicNumber|NormL2|d|32|227|26554.1782
1|AtomicNumber|NormL2|d|32|228|26585.2516
1|AtomicNumber|NormL2|d|32|229|26546.9274
1|AtomicNumber|NormL2|d|32|230|26489.418
1|AtomicNumber|NormL2|d|32|231|26582.9804
1|AtomicNumber|NormL2|d|32|232|26514.4496
1|AtomicNumber|NormL2|d|32|233|26509.5125
1|AtomicNumber|NormL2|d|32|234|26534.3067
1|AtomicNumber|NormL2|d|32|235|26534.9537
1|AtomicNumber|NormL2|d|32|236|26579.9641
1|AtomicNumber|NormL2|d|32|237|26511.2812
1|AtomicNumber|NormL2|d|32|238|26550.1129
1|AtomicNumber|NormL2|d|32|239|26625.506
1|AtomicNumber|NormL2|d|32|240|26457.8734
1|AtomicNumber|NormL2|d|32|241|26596.124
1|AtomicNumber|NormL2|d|32|242|26551.8472
1|AtomicNumber|NormL2|d|32|243|26589.8976
1|AtomicNumber|NormL2|d|32|244|26568.9421
1|AtomicNumber|NormL2|d|32|245|26548.1995
1|AtomicNumber|NormL2|d|32|246|26557.4671
1|AtomicNumber|NormL2|d|32|247|26589.1391
1|AtomicNumber|NormL2|d|32|248|26547.1566
1|AtomicNumber|NormL2|d|32|249|26615.187
1|AtomicNumber|NormL2|d|32|250|26624.4853
1|AtomicNumber|NormL2|d|32|251|26646.4723
1|AtomicNumber|NormL2|d|32|252|26574.6252
1|AtomicNumber|NormL2|d|32|253|26467.405
1|AtomicNumber|NormL2|d|32|254|26665.8124
1|AtomicNumber|NormL2|d|32|255|26504.6984
1|AtomicNumber|NormL2|d|32|256|26558.9747
1|AtomicNumber|NormL2|d|32|257|26563.7153
1|AtomicNumber|NormL2|d|32|258|26576.2051
1|AtomicNumber|NormL2|d|32|259|26501.6848
1|AtomicNumber|NormL2|d|32|260|26579.3371
1|AtomicNumber|NormL2|d|32|261|26547.2349
1|AtomicNumber|NormL2|d|32|262|26569.9822
1|AtomicNumber|NormL2|d|32|263|26408.2008
1|AtomicNumber|NormL2|d|32|264|26568.7041
1|AtomicNumber|NormL2|d|32|265|26594.7898
1|AtomicNumber|NormL2|d|32|266|26643.4354
1|AtomicNumber|NormL2|d|32|267|26502.3297
1|AtomicNumber|NormL2|d|32|268|26596.3166
1|AtomicNumber|NormL2|d|32|269|26494.1935
1|AtomicNumber|NormL2|d|32|270|26549.8113
1|AtomicNumber|NormL2|d|32|271|26564.152
1|AtomicNumber|NormL2|d|32|272|26554.8396
1|AtomicNumber|NormL2|d|32|273|26597.6837
1|AtomicNumber|NormL2|d|32|274|26621.2266
1|AtomicNumber|NormL2|d|32|275|26512.2473
1|AtomicNumber|NormL2|d|32|276|26597.8526
1|AtomicNumber|NormL2|d|32|277|26609.5962
1|AtomicNumber|NormL2|d|32|278|26590.6516
1|AtomicNumber|NormL2|d|32|279|26579.5144
1|AtomicNumber|NormL2|d|32|280|26519.2391
1|AtomicNumber|NormL2|d|32|281|26544.0254
1|AtomicNumber|NormL2|d|32|282|26521.1165
1|AtomicNumber|NormL2|d|32|283|26555.2991
1|AtomicNumber|NormL2|d|32|284|26530.7744
1|AtomicNumber|NormL2|d|32|285|26522.6862
1|AtomicNumber|NormL2|d|32|286|26426.8611
1|AtomicNumber|NormL2|d|32|287|26484.4431
1|AtomicNumber|NormL2|d|32|288|26592.7345
1|AtomicNumber|NormL2|d|32|289|26460.1329
1|AtomicNumber|NormL2|d|32|290|26497.78
1|AtomicNumber|NormL2|d|32|291|26599.2099
1|AtomicNumber|NormL2|d|32|292|26597.1295
1|AtomicNumber|NormL2|d|32|293|26557.8087
1|AtomicNumber|NormL2|d|32|294|26547.5091
1|AtomicNumber|NormL2|d|32|295|26578.1925
1|AtomicNumber|NormL2|d|32|296|26555.9777
1|AtomicNumber|NormL2|d|32|297|26543.9393
1|AtomicNumber|NormL2|d|32|298|26536.2809
1|AtomicNumber|NormL2|d|32|299|26556.2882
1|AtomicNumber|NormL2|d|32|300|26534.0725
1|AtomicNumber|NormL2|d|32|301|26539.3915
1|AtomicNumber|NormL2|d|32|302|26494.1536
1|AtomicNumber|NormL2|d|32|303|26543.6822
1|AtomicNumber|NormL2|d|32|304|26537.217
1|AtomicNumber|NormL2|d|32|305|26542.3252
1|AtomicNumber|NormL2|d|32|306|26517.7205
1|AtomicNumber|NormL2|d|32|307|26452.6209
1|AtomicNumber|NormL2|d|32|308|26462.5584
1|AtomicNumber|NormL2|d|32|309|26515.1066
1|AtomicNumber|NormL2|d|32|310|26503.9313
1|AtomicNumber|NormL2|d|32|311|26633.9076
1|AtomicNumber|NormL2|d|32|312|26566.5756
1|AtomicNumber|NormL2|d|32|313|26612.2457
1|AtomicNumber|NormL2|d|32|314|26454.0982
1|AtomicNumber|NormL2|d|32|315|26571.2516
1|AtomicNumber|NormL2|d|32|316|26602.1459
1|AtomicNumber|NormL2|d|32|317|26534.3724
1|AtomicNumber|NormL2|d|32|318|26541.2169
1|AtomicNumber|NormL2|d|32|319|26535.491
1|AtomicNumber|NormL2|d|32|320|26623.4825
1|AtomicNumber|NormL2|d|32|321|26593.7896
1|AtomicNumber|NormL2|d|32|322|26641.5063
1|AtomicNumber|NormL2|d|32|323|26536.8906
1|AtomicNumber|NormL2|d|32|324|26425.4271
1|AtomicNumber|NormL2|d|32|325|26549.1953
1|AtomicNumber|NormL2|d|32|326|26556.9439
1|AtomicNumber|NormL2|d|32|327|26537.504
1|AtomicNumber|NormL2|d|32|328|26523.6821
1|AtomicNumber|NormL2|d|32|329|26578.7759
1|AtomicNumber|NormL2|d|32|330|26535.5249
1|AtomicNumber|NormL2|d|32|331|26610.7673
1|AtomicNumber|NormL2|d|32|332|26520.8689
1|AtomicNumber|NormL2|d|32|333|26568.251
1|AtomicNumber|NormL2|d|32|334|26492.4485
1|AtomicNumber|NormL2|d|32|335|26547.9759
1|AtomicNumber|NormL2|d|32|336|26552.3096
1|AtomicNumber|NormL2|d|32|337|26584.6912
1|AtomicNumber|NormL2|d|32|338|26563.7259
1|AtomicNumber|NormL2|d|32|339|26494.7443
1|AtomicNumber|NormL2|d|32|340|26605.0888
1|AtomicNumber|NormL2|d|32|341|26539.4231
1|AtomicNumber|NormL2|d|32|342|26555.3672
1|AtomicNumber|NormL2|d|32|343|26563.187
1|AtomicNumber|NormL2|d|32|344|26589.5829
1|AtomicNumber|NormL2|d|32|345|26495.8
1|AtomicNumber|NormL2|d|32|346|26473.0248
1|AtomicNumber|NormL2|d|32|347|26481.3942
1|AtomicNumber|NormL2|d|32|348|26603.993
1|AtomicNumber|NormL2|d|32|349|26527.7448
1|AtomicNumber|NormL2|d|32|350|26571.2373
1|AtomicNumber|NormL2|d|32|351|26535.4382
1|AtomicNumber|NormL2|d|32|352|26584.397
1|AtomicNumber|NormL2|d|32|353|26603.2943
1|AtomicNumber|NormL2|d|32|354|26537.3192
1|AtomicNumber|NormL2|d|32|355|26555.5021
1|AtomicNumber|NormL2|d|32|356|26501.369
1|AtomicNumber|NormL2|d|32|357|26585.2511
1|AtomicNumber|NormL2|d|32|358|26584.0971
1|AtomicNumber|NormL2|d|32|359|26592.6502
1|AtomicNumber|NormL2|d|32|360|26586.6538
1|AtomicNumber|NormL2|d|32|361|26582.8401
1|AtomicNumber|NormL2|d|32|362|26563.4234
1|AtomicNumber|NormL2|d|32|363|26569.0924
1|AtomicNumber|NormL2|d|32|364|26503.7701
1|AtomicNumber|NormL2|d|32|365|26534.6123
1|AtomicNumber|NormL2|d|32|366|26525.3719
1|AtomicNumber|NormL2|d|32|367|26551.6992
1|AtomicNumber|NormL2|d|32|368|26576.3365
1|AtomicNumber|NormL2|d|32|369|26520.2566
1|AtomicNumber|NormL2|d|32|370|26514.7107
1|AtomicNumber|NormL2|d|32|371|26507.8302
1|AtomicNumber|NormL2|d|32|372|26434.6404
1|AtomicNumber|NormL2|d|32|373|26561.2408
1|AtomicNumber|NormL2|d|32|374|26562.2819
1|AtomicNumber|NormL2|d|32|375|26575.4495
1|AtomicNumber|NormL2|d|32|376|26577.7707
1|AtomicNumber|NormL2|d|32|377|26515.0166
1|AtomicNumber|NormL2|d|32|378|26583.5105
1|AtomicNumber|NormL2|d|32|379|26554.4532
1|AtomicNumber|NormL2|d|32|380|26560.1478
1|AtomicNumber|NormL2|d|32|381|26587.2674
1|AtomicNumber|NormL2|d|32|382|26541.3811
1|AtomicNumber|NormL2|d|32|383|26523.0785
1|AtomicNumber|NormL2|d|32|384|26535.1818
1|AtomicNumber|NormL2|d|32|385|26566.8148
1|AtomicNumber|NormL2|d|32|386|26604.8763
1|AtomicNumber|NormL2|d|32|387|26514.879
1|AtomicNumber|NormL2|d|32|388|26611.4283
1|AtomicNumber|NormL2|d|32|389|26557.5042
1|AtomicNumber|NormL2|d|32|390|26631.6194
1|AtomicNumber|NormL2|d|32|391|26520.1321
1|AtomicNumber|NormL2|d|32|392|26644.3605
1|AtomicNumber|NormL2|d|32|393|26440.9945
1|AtomicNumber|NormL2|d|32|394|26522.0321
1|AtomicNumber|NormL2|d|32|395|26562.1303
1|AtomicNumber|NormL2|d|32|396|26488.873
1|AtomicNumber|NormL2|d|32|397|26535.9236
1|AtomicNumber|NormL2|d|32|398|26570.113
1|AtomicNumber|NormL2|d|32|399|26593.711
1|AtomicNumber|NormL2|d|32|400|26481.897
