# Supplementary material for: On DNA numerical representations for genomic similarity computation
Source: PLoS One. 2017 Mar 21;12(3):e0173288. doi: 10.1371/journal.pone.0173288 (PMC5360225; doi:10.1371/journal.pone.0173288)
Supplement: S3 File — The datasets employed in this work. (ZIP) [file pone.0173288.s003.zip › datasets/syntheticalExperimentalScores/sequenceBase_1_transformation_AtomicNumber_metric_NormL2_type_d_percentage_4.txt]

1|AtomicNumber|NormL2|d|4|1|9841.3458
1|AtomicNumber|NormL2|d|4|2|9964.4363
1|AtomicNumber|NormL2|d|4|3|9883.0313
1|AtomicNumber|NormL2|d|4|4|9917.4404
1|AtomicNumber|NormL2|d|4|5|9898.5659
1|AtomicNumber|NormL2|d|4|6|9841.3731
1|AtomicNumber|NormL2|d|4|7|9848.9908
1|AtomicNumber|NormL2|d|4|8|9872.5864
1|AtomicNumber|NormL2|d|4|9|9932.2302
1|AtomicNumber|NormL2|d|4|10|9859.4984
1|AtomicNumber|NormL2|d|4|11|9837.7369
1|AtomicNumber|NormL2|d|4|12|9945.5888
1|AtomicNumber|NormL2|d|4|13|9755.5947
1|AtomicNumber|NormL2|d|4|14|9946.1731
1|AtomicNumber|NormL2|d|4|15|9945.1829
1|AtomicNumber|NormL2|d|4|16|9897.7876
1|AtomicNumber|NormL2|d|4|17|9823.4605
1|AtomicNumber|NormL2|d|4|18|9885.7947
1|AtomicNumber|NormL2|d|4|19|9874.173
1|AtomicNumber|NormL2|d|4|20|9910.8227
1|AtomicNumber|NormL2|d|4|21|9872.6197
1|AtomicNumber|NormL2|d|4|22|9900.4506
1|AtomicNumber|NormL2|d|4|23|9929.4679
1|AtomicNumber|NormL2|d|4|24|9837.3718
1|AtomicNumber|NormL2|d|4|25|9780.1611
1|AtomicNumber|NormL2|d|4|26|9877.2542
1|AtomicNumber|NormL2|d|4|27|9822.448
1|AtomicNumber|NormL2|d|4|28|9796.7207
1|AtomicNumber|NormL2|d|4|29|9891.3395
1|AtomicNumber|NormL2|d|4|30|9923.5565
1|AtomicNumber|NormL2|d|4|31|9874.7965
1|AtomicNumber|NormL2|d|4|32|9882.6171
1|AtomicNumber|NormL2|d|4|33|9866.2163
1|AtomicNumber|NormL2|d|4|34|9860.7445
1|AtomicNumber|NormL2|d|4|35|9951.8704
1|AtomicNumber|NormL2|d|4|36|9930.2998
1|AtomicNumber|NormL2|d|4|37|9865.8102
1|AtomicNumber|NormL2|d|4|38|9797.8201
1|AtomicNumber|NormL2|d|4|39|9888.8064
1|AtomicNumber|NormL2|d|4|40|9898.6175
1|AtomicNumber|NormL2|d|4|41|9916.1216
1|AtomicNumber|NormL2|d|4|42|9881.5285
1|AtomicNumber|NormL2|d|4|43|9863.2002
1|AtomicNumber|NormL2|d|4|44|9945.9473
1|AtomicNumber|NormL2|d|4|45|9914.485
1|AtomicNumber|NormL2|d|4|46|9877.713
1|AtomicNumber|NormL2|d|4|47|9896.1069
1|AtomicNumber|NormL2|d|4|48|9898.4641
1|AtomicNumber|NormL2|d|4|49|9807.4539
1|AtomicNumber|NormL2|d|4|50|9927.8453
1|AtomicNumber|NormL2|d|4|51|9786.4121
1|AtomicNumber|NormL2|d|4|52|9900.4167
1|AtomicNumber|NormL2|d|4|53|9866.4086
1|AtomicNumber|NormL2|d|4|54|9922.6246
1|AtomicNumber|NormL2|d|4|55|9817.4303
1|AtomicNumber|NormL2|d|4|56|9917.9744
1|AtomicNumber|NormL2|d|4|57|9943.5451
1|AtomicNumber|NormL2|d|4|58|9920.861
1|AtomicNumber|NormL2|d|4|59|9975.6608
1|AtomicNumber|NormL2|d|4|60|9858.8674
1|AtomicNumber|NormL2|d|4|61|9822.9774
1|AtomicNumber|NormL2|d|4|62|9853.8768
1|AtomicNumber|NormL2|d|4|63|9819.3481
1|AtomicNumber|NormL2|d|4|64|9878.6519
1|AtomicNumber|NormL2|d|4|65|9884.5602
1|AtomicNumber|NormL2|d|4|66|9825.0814
1|AtomicNumber|NormL2|d|4|67|9827.5962
1|AtomicNumber|NormL2|d|4|68|9907.9794
1|AtomicNumber|NormL2|d|4|69|9831.581
1|AtomicNumber|NormL2|d|4|70|9880.9278
1|AtomicNumber|NormL2|d|4|71|9951.8875
1|AtomicNumber|NormL2|d|4|72|9864.8125
1|AtomicNumber|NormL2|d|4|73|9854.7443
1|AtomicNumber|NormL2|d|4|74|9939.9987
1|AtomicNumber|NormL2|d|4|75|9827.1376
1|AtomicNumber|NormL2|d|4|76|9903.2163
1|AtomicNumber|NormL2|d|4|77|9871.9004
1|AtomicNumber|NormL2|d|4|78|9868.8769
1|AtomicNumber|NormL2|d|4|79|9934.0302
1|AtomicNumber|NormL2|d|4|80|9896.8375
1|AtomicNumber|NormL2|d|4|81|9898.4978
1|AtomicNumber|NormL2|d|4|82|9866.7274
1|AtomicNumber|NormL2|d|4|83|9839.7156
1|AtomicNumber|NormL2|d|4|84|9898.2942
1|AtomicNumber|NormL2|d|4|85|9932.3621
1|AtomicNumber|NormL2|d|4|86|9946.7488
1|AtomicNumber|NormL2|d|4|87|9890.9369
1|AtomicNumber|NormL2|d|4|88|9802.5346
1|AtomicNumber|NormL2|d|4|89|9823.264
1|AtomicNumber|NormL2|d|4|90|9944.1306
1|AtomicNumber|NormL2|d|4|91|9831.3151
1|AtomicNumber|NormL2|d|4|92|9890.2964
1|AtomicNumber|NormL2|d|4|93|9900.2768
1|AtomicNumber|NormL2|d|4|94|9828.2358
1|AtomicNumber|NormL2|d|4|95|9943.6808
1|AtomicNumber|NormL2|d|4|96|9900.334
1|AtomicNumber|NormL2|d|4|97|9985.5961
1|AtomicNumber|NormL2|d|4|98|9845.682
1|AtomicNumber|NormL2|d|4|99|9902.5214
1|AtomicNumber|NormL2|d|4|100|9895.2578
1|AtomicNumber|NormL2|d|4|101|9800.6256
1|AtomicNumber|NormL2|d|4|102|9855.2476
1|AtomicNumber|NormL2|d|4|103|9924.3366
1|AtomicNumber|NormL2|d|4|104|9902.2537
1|AtomicNumber|NormL2|d|4|105|9962.3613
1|AtomicNumber|NormL2|d|4|106|9900.865
1|AtomicNumber|NormL2|d|4|107|9903.3804
1|AtomicNumber|NormL2|d|4|108|9760.3725
1|AtomicNumber|NormL2|d|4|109|9887.5081
1|AtomicNumber|NormL2|d|4|110|9918.9608
1|AtomicNumber|NormL2|d|4|111|9813.6643
1|AtomicNumber|NormL2|d|4|112|10031.5606
1|AtomicNumber|NormL2|d|4|113|9867.9403
1|AtomicNumber|NormL2|d|4|114|9825.2662
1|AtomicNumber|NormL2|d|4|115|9898.5782
1|AtomicNumber|NormL2|d|4|116|9813.1267
1|AtomicNumber|NormL2|d|4|117|9920.8408
1|AtomicNumber|NormL2|d|4|118|9861.8209
1|AtomicNumber|NormL2|d|4|119|9773.416
1|AtomicNumber|NormL2|d|4|120|9850.5741
1|AtomicNumber|NormL2|d|4|121|9844.0416
1|AtomicNumber|NormL2|d|4|122|9867.6105
1|AtomicNumber|NormL2|d|4|123|9940.9449
1|AtomicNumber|NormL2|d|4|124|9911.4803
1|AtomicNumber|NormL2|d|4|125|9906.0432
1|AtomicNumber|NormL2|d|4|126|9866.4743
1|AtomicNumber|NormL2|d|4|127|9911.146
1|AtomicNumber|NormL2|d|4|128|9930.5244
1|AtomicNumber|NormL2|d|4|129|9911.8797
1|AtomicNumber|NormL2|d|4|130|9837.6873
1|AtomicNumber|NormL2|d|4|131|9853.332
1|AtomicNumber|NormL2|d|4|132|9821.1015
1|AtomicNumber|NormL2|d|4|133|9848.2633
1|AtomicNumber|NormL2|d|4|134|9898.355
1|AtomicNumber|NormL2|d|4|135|9902.8507
1|AtomicNumber|NormL2|d|4|136|9883.3466
1|AtomicNumber|NormL2|d|4|137|9970.6106
1|AtomicNumber|NormL2|d|4|138|9956.7598
1|AtomicNumber|NormL2|d|4|139|9972.8702
1|AtomicNumber|NormL2|d|4|140|9801.1424
1|AtomicNumber|NormL2|d|4|141|9875.3338
1|AtomicNumber|NormL2|d|4|142|9893.3036
1|AtomicNumber|NormL2|d|4|143|9789.3194
1|AtomicNumber|NormL2|d|4|144|9953.6848
1|AtomicNumber|NormL2|d|4|145|9914.6026
1|AtomicNumber|NormL2|d|4|146|9845.7985
1|AtomicNumber|NormL2|d|4|147|9932.7617
1|AtomicNumber|NormL2|d|4|148|9788.9805
1|AtomicNumber|NormL2|d|4|149|9914.4152
1|AtomicNumber|NormL2|d|4|150|9840.4889
1|AtomicNumber|NormL2|d|4|151|9886.7587
1|AtomicNumber|NormL2|d|4|152|9811.4716
1|AtomicNumber|NormL2|d|4|153|9776.9352
1|AtomicNumber|NormL2|d|4|154|9955.6417
1|AtomicNumber|NormL2|d|4|155|9951.2521
1|AtomicNumber|NormL2|d|4|156|9936.4273
1|AtomicNumber|NormL2|d|4|157|9956.7823
1|AtomicNumber|NormL2|d|4|158|9824.8186
1|AtomicNumber|NormL2|d|4|159|9858.0198
1|AtomicNumber|NormL2|d|4|160|9753.2317
1|AtomicNumber|NormL2|d|4|161|9894.6736
1|AtomicNumber|NormL2|d|4|162|9909.3898
1|AtomicNumber|NormL2|d|4|163|9874.5025
1|AtomicNumber|NormL2|d|4|164|9816.3753
1|AtomicNumber|NormL2|d|4|165|9898.9299
1|AtomicNumber|NormL2|d|4|166|9809.0977
1|AtomicNumber|NormL2|d|4|167|9761.7911
1|AtomicNumber|NormL2|d|4|168|9857.6065
1|AtomicNumber|NormL2|d|4|169|9839.9214
1|AtomicNumber|NormL2|d|4|170|10007.6783
1|AtomicNumber|NormL2|d|4|171|9964.86
1|AtomicNumber|NormL2|d|4|172|9882.2177
1|AtomicNumber|NormL2|d|4|173|9778.8564
1|AtomicNumber|NormL2|d|4|174|9835.069
1|AtomicNumber|NormL2|d|4|175|9835.4029
1|AtomicNumber|NormL2|d|4|176|9916.27
1|AtomicNumber|NormL2|d|4|177|9912.2632
1|AtomicNumber|NormL2|d|4|178|9878.4861
1|AtomicNumber|NormL2|d|4|179|9878.4113
1|AtomicNumber|NormL2|d|4|180|9817.9767
1|AtomicNumber|NormL2|d|4|181|9757.6878
1|AtomicNumber|NormL2|d|4|182|9969.8234
1|AtomicNumber|NormL2|d|4|183|9922.5732
1|AtomicNumber|NormL2|d|4|184|9878.8845
1|AtomicNumber|NormL2|d|4|185|9904.4751
1|AtomicNumber|NormL2|d|4|186|9816.8597
1|AtomicNumber|NormL2|d|4|187|9911.6493
1|AtomicNumber|NormL2|d|4|188|9841.0514
1|AtomicNumber|NormL2|d|4|189|9827.3071
1|AtomicNumber|NormL2|d|4|190|9910.4626
1|AtomicNumber|NormL2|d|4|191|9843.5117
1|AtomicNumber|NormL2|d|4|192|9870.6263
1|AtomicNumber|NormL2|d|4|193|9953.551
1|AtomicNumber|NormL2|d|4|194|9867.7554
1|AtomicNumber|NormL2|d|4|195|9880.9657
1|AtomicNumber|NormL2|d|4|196|9843.0835
1|AtomicNumber|NormL2|d|4|197|9987.6362
1|AtomicNumber|NormL2|d|4|198|9926.0896
1|AtomicNumber|NormL2|d|4|199|9934.6241
1|AtomicNumber|NormL2|d|4|200|9784.2436
1|AtomicNumber|NormL2|d|4|201|9771.2753
1|AtomicNumber|NormL2|d|4|202|9889.3128
1|AtomicNumber|NormL2|d|4|203|9972.9138
1|AtomicNumber|NormL2|d|4|204|9867.3644
1|AtomicNumber|NormL2|d|4|205|9854.862
1|AtomicNumber|NormL2|d|4|206|9894.1845
1|AtomicNumber|NormL2|d|4|207|9841.1209
1|AtomicNumber|NormL2|d|4|208|9882.0761
1|AtomicNumber|NormL2|d|4|209|9843.1225
1|AtomicNumber|NormL2|d|4|210|9825.7923
1|AtomicNumber|NormL2|d|4|211|9884.7333
1|AtomicNumber|NormL2|d|4|212|9779.553
1|AtomicNumber|NormL2|d|4|213|9754.7517
1|AtomicNumber|NormL2|d|4|214|9937.5808
1|AtomicNumber|NormL2|d|4|215|9912.9368
1|AtomicNumber|NormL2|d|4|216|9817.102
1|AtomicNumber|NormL2|d|4|217|9791.1647
1|AtomicNumber|NormL2|d|4|218|9891.4223
1|AtomicNumber|NormL2|d|4|219|9811.7019
1|AtomicNumber|NormL2|d|4|220|9924.2969
1|AtomicNumber|NormL2|d|4|221|9939.9488
1|AtomicNumber|NormL2|d|4|222|9835.3741
1|AtomicNumber|NormL2|d|4|223|9860.886
1|AtomicNumber|NormL2|d|4|224|9878.3088
1|AtomicNumber|NormL2|d|4|225|9963.0866
1|AtomicNumber|NormL2|d|4|226|9880.2009
1|AtomicNumber|NormL2|d|4|227|9777.9355
1|AtomicNumber|NormL2|d|4|228|9888.5576
1|AtomicNumber|NormL2|d|4|229|9870.706
1|AtomicNumber|NormL2|d|4|230|9917.8083
1|AtomicNumber|NormL2|d|4|231|9874.2043
1|AtomicNumber|NormL2|d|4|232|9800.3579
1|AtomicNumber|NormL2|d|4|233|10006.3207
1|AtomicNumber|NormL2|d|4|234|10035.9311
1|AtomicNumber|NormL2|d|4|235|9772.0629
1|AtomicNumber|NormL2|d|4|236|9843.3424
1|AtomicNumber|NormL2|d|4|237|9752.7256
1|AtomicNumber|NormL2|d|4|238|9758.7128
1|AtomicNumber|NormL2|d|4|239|9911.3511
1|AtomicNumber|NormL2|d|4|240|9887.6596
1|AtomicNumber|NormL2|d|4|241|9910.0274
1|AtomicNumber|NormL2|d|4|242|9937.9002
1|AtomicNumber|NormL2|d|4|243|9788.6066
1|AtomicNumber|NormL2|d|4|244|9879.2302
1|AtomicNumber|NormL2|d|4|245|9762.2754
1|AtomicNumber|NormL2|d|4|246|9877.1701
1|AtomicNumber|NormL2|d|4|247|9936.8088
1|AtomicNumber|NormL2|d|4|248|9855.0062
1|AtomicNumber|NormL2|d|4|249|9868.4258
1|AtomicNumber|NormL2|d|4|250|9860.938
1|AtomicNumber|NormL2|d|4|251|9963.3066
1|AtomicNumber|NormL2|d|4|252|9944.5046
1|AtomicNumber|NormL2|d|4|253|9838.8192
1|AtomicNumber|NormL2|d|4|254|9955.5056
1|AtomicNumber|NormL2|d|4|255|9850.2244
1|AtomicNumber|NormL2|d|4|256|9844.1568
1|AtomicNumber|NormL2|d|4|257|9861.7945
1|AtomicNumber|NormL2|d|4|258|9831.2977
1|AtomicNumber|NormL2|d|4|259|9917.1841
1|AtomicNumber|NormL2|d|4|260|9947.1452
1|AtomicNumber|NormL2|d|4|261|9848.3562
1|AtomicNumber|NormL2|d|4|262|10016.2027
1|AtomicNumber|NormL2|d|4|263|10025.9711
1|AtomicNumber|NormL2|d|4|264|9892.5555
1|AtomicNumber|NormL2|d|4|265|9847.4476
1|AtomicNumber|NormL2|d|4|266|9890.4463
1|AtomicNumber|NormL2|d|4|267|9865.9501
1|AtomicNumber|NormL2|d|4|268|9762.3423
1|AtomicNumber|NormL2|d|4|269|9762.339
1|AtomicNumber|NormL2|d|4|270|9857.5241
1|AtomicNumber|NormL2|d|4|271|9882.7431
1|AtomicNumber|NormL2|d|4|272|9969.7068
1|AtomicNumber|NormL2|d|4|273|9826.766
1|AtomicNumber|NormL2|d|4|274|9778.7477
1|AtomicNumber|NormL2|d|4|275|9909.406
1|AtomicNumber|NormL2|d|4|276|9959.4513
1|AtomicNumber|NormL2|d|4|277|9954.1109
1|AtomicNumber|NormL2|d|4|278|9706.0318
1|AtomicNumber|NormL2|d|4|279|9885.9932
1|AtomicNumber|NormL2|d|4|280|9846.2135
1|AtomicNumber|NormL2|d|4|281|9852.1632
1|AtomicNumber|NormL2|d|4|282|9835.0265
1|AtomicNumber|NormL2|d|4|283|9850.7603
1|AtomicNumber|NormL2|d|4|284|9825.0681
1|AtomicNumber|NormL2|d|4|285|9776.8111
1|AtomicNumber|NormL2|d|4|286|9904.6445
1|AtomicNumber|NormL2|d|4|287|9913.3962
1|AtomicNumber|NormL2|d|4|288|9828.4656
1|AtomicNumber|NormL2|d|4|289|9953.2002
1|AtomicNumber|NormL2|d|4|290|9843.9531
1|AtomicNumber|NormL2|d|4|291|9925.3025
1|AtomicNumber|NormL2|d|4|292|9912.0331
1|AtomicNumber|NormL2|d|4|293|9911.5373
1|AtomicNumber|NormL2|d|4|294|9849.3551
1|AtomicNumber|NormL2|d|4|295|9976.3139
1|AtomicNumber|NormL2|d|4|296|9897.2878
1|AtomicNumber|NormL2|d|4|297|9861.4251
1|AtomicNumber|NormL2|d|4|298|9865.0722
1|AtomicNumber|NormL2|d|4|299|9910.2971
1|AtomicNumber|NormL2|d|4|300|9817.1822
1|AtomicNumber|NormL2|d|4|301|9833.7321
1|AtomicNumber|NormL2|d|4|302|9798.4833
1|AtomicNumber|NormL2|d|4|303|9908.6175
1|AtomicNumber|NormL2|d|4|304|9953.5572
1|AtomicNumber|NormL2|d|4|305|9756.5853
1|AtomicNumber|NormL2|d|4|306|9886.1366
1|AtomicNumber|NormL2|d|4|307|9897.7712
1|AtomicNumber|NormL2|d|4|308|9879.7955
1|AtomicNumber|NormL2|d|4|309|9926.9292
1|AtomicNumber|NormL2|d|4|310|9907.5125
1|AtomicNumber|NormL2|d|4|311|9815.8735
1|AtomicNumber|NormL2|d|4|312|9878.0844
1|AtomicNumber|NormL2|d|4|313|9851.3471
1|AtomicNumber|NormL2|d|4|314|9922.6206
1|AtomicNumber|NormL2|d|4|315|9859.2571
1|AtomicNumber|NormL2|d|4|316|9933.4456
1|AtomicNumber|NormL2|d|4|317|9822.8491
1|AtomicNumber|NormL2|d|4|318|9957.2267
1|AtomicNumber|NormL2|d|4|319|9896.4201
1|AtomicNumber|NormL2|d|4|320|9815.1891
1|AtomicNumber|NormL2|d|4|321|9806.3994
1|AtomicNumber|NormL2|d|4|322|9850.8965
1|AtomicNumber|NormL2|d|4|323|9775.6711
1|AtomicNumber|NormL2|d|4|324|9806.2759
1|AtomicNumber|NormL2|d|4|325|9991.0578
1|AtomicNumber|NormL2|d|4|326|9886.8951
1|AtomicNumber|NormL2|d|4|327|9853.1017
1|AtomicNumber|NormL2|d|4|328|9870.1925
1|AtomicNumber|NormL2|d|4|329|9890.1787
1|AtomicNumber|NormL2|d|4|330|9839.7592
1|AtomicNumber|NormL2|d|4|331|9821.8961
1|AtomicNumber|NormL2|d|4|332|9864.6783
1|AtomicNumber|NormL2|d|4|333|9926.5627
1|AtomicNumber|NormL2|d|4|334|9842.0687
1|AtomicNumber|NormL2|d|4|335|9760.4463
1|AtomicNumber|NormL2|d|4|336|9866.0739
1|AtomicNumber|NormL2|d|4|337|9920.9332
1|AtomicNumber|NormL2|d|4|338|9875.1346
1|AtomicNumber|NormL2|d|4|339|9901.1316
1|AtomicNumber|NormL2|d|4|340|9794.6321
1|AtomicNumber|NormL2|d|4|341|9948.3023
1|AtomicNumber|NormL2|d|4|342|9938.7149
1|AtomicNumber|NormL2|d|4|343|9803.5077
1|AtomicNumber|NormL2|d|4|344|9861.2554
1|AtomicNumber|NormL2|d|4|345|9927.9387
1|AtomicNumber|NormL2|d|4|346|9871.6561
1|AtomicNumber|NormL2|d|4|347|9826.6215
1|AtomicNumber|NormL2|d|4|348|9902.0816
1|AtomicNumber|NormL2|d|4|349|9782.8196
1|AtomicNumber|NormL2|d|4|350|9978.698
1|AtomicNumber|NormL2|d|4|351|9822.6397
1|AtomicNumber|NormL2|d|4|352|9892.6688
1|AtomicNumber|NormL2|d|4|353|9848.2475
1|AtomicNumber|NormL2|d|4|354|9981.8897
1|AtomicNumber|NormL2|d|4|355|9795.5948
1|AtomicNumber|NormL2|d|4|356|9841.7003
1|AtomicNumber|NormL2|d|4|357|9902.6993
1|AtomicNumber|NormL2|d|4|358|9936.5255
1|AtomicNumber|NormL2|d|4|359|9799.7343
1|AtomicNumber|NormL2|d|4|360|9866.4482
1|AtomicNumber|NormL2|d|4|361|9868.1854
1|AtomicNumber|NormL2|d|4|362|9877.9768
1|AtomicNumber|NormL2|d|4|363|9839.831
1|AtomicNumber|NormL2|d|4|364|9847.0866
1|AtomicNumber|NormL2|d|4|365|9918.505
1|AtomicNumber|NormL2|d|4|366|9901.8353
1|AtomicNumber|NormL2|d|4|367|9974.3502
1|AtomicNumber|NormL2|d|4|368|9948.2704
1|AtomicNumber|NormL2|d|4|369|9821.4372
1|AtomicNumber|NormL2|d|4|370|9935.0006
1|AtomicNumber|NormL2|d|4|371|9852.7494
1|AtomicNumber|NormL2|d|4|372|9865.388
1|AtomicNumber|NormL2|d|4|373|9820.2841
1|AtomicNumber|NormL2|d|4|374|9891.4997
1|AtomicNumber|NormL2|d|4|375|9849.2866
1|AtomicNumber|NormL2|d|4|376|9956.4649
1|AtomicNumber|NormL2|d|4|377|9804.7537
1|AtomicNumber|NormL2|d|4|378|9932.4877
1|AtomicNumber|NormL2|d|4|379|9863.7623
1|AtomicNumber|NormL2|d|4|380|9902.9472
1|AtomicNumber|NormL2|d|4|381|9857.7232
1|AtomicNumber|NormL2|d|4|382|9970.3565
1|AtomicNumber|NormL2|d|4|383|9771.9622
1|AtomicNumber|NormL2|d|4|384|9886.5305
1|AtomicNumber|NormL2|d|4|385|9917.1138
1|AtomicNumber|NormL2|d|4|386|9665.3943
1|AtomicNumber|NormL2|d|4|387|9823.9983
1|AtomicNumber|NormL2|d|4|388|9760.9605
1|AtomicNumber|NormL2|d|4|389|9817.5785
1|AtomicNumber|NormL2|d|4|390|9947.7079
1|AtomicNumber|NormL2|d|4|391|9870.5796
1|AtomicNumber|NormL2|d|4|392|9758.0187
1|AtomicNumber|NormL2|d|4|393|9879.2668
1|AtomicNumber|NormL2|d|4|394|9822.2331
1|AtomicNumber|NormL2|d|4|395|9911.1872
1|AtomicNumber|NormL2|d|4|396|9893.1663
1|AtomicNumber|NormL2|d|4|397|9909.6701
1|AtomicNumber|NormL2|d|4|398|9928.2655
1|AtomicNumber|NormL2|d|4|399|9841.2367
1|AtomicNumber|NormL2|d|4|400|9923.6706
