# Supplementary material for: On DNA numerical representations for genomic similarity computation
Source: PLoS One. 2017 Mar 21;12(3):e0173288. doi: 10.1371/journal.pone.0173288 (PMC5360225; doi:10.1371/journal.pone.0173288)
Supplement: S3 File — The datasets employed in this work. (ZIP) [file pone.0173288.s003.zip › datasets/syntheticalExperimentalScores/sequenceBase_1_transformation_AtomicNumber_metric_NormL2_type_d_percentage_8.txt]

1|AtomicNumber|NormL2|d|8|1|13494.1788
1|AtomicNumber|NormL2|d|8|2|13519.2797
1|AtomicNumber|NormL2|d|8|3|13474.0266
1|AtomicNumber|NormL2|d|8|4|13707.9517
1|AtomicNumber|NormL2|d|8|5|13598.9064
1|AtomicNumber|NormL2|d|8|6|13508.3274
1|AtomicNumber|NormL2|d|8|7|13669.7292
1|AtomicNumber|NormL2|d|8|8|13546.4335
1|AtomicNumber|NormL2|d|8|9|13566.1368
1|AtomicNumber|NormL2|d|8|10|13581.1201
1|AtomicNumber|NormL2|d|8|11|13543.4301
1|AtomicNumber|NormL2|d|8|12|13567.9633
1|AtomicNumber|NormL2|d|8|13|13556.5542
1|AtomicNumber|NormL2|d|8|14|13558.2533
1|AtomicNumber|NormL2|d|8|15|13612.0039
1|AtomicNumber|NormL2|d|8|16|13473.5994
1|AtomicNumber|NormL2|d|8|17|13635.8761
1|AtomicNumber|NormL2|d|8|18|13548.2606
1|AtomicNumber|NormL2|d|8|19|13598.9859
1|AtomicNumber|NormL2|d|8|20|13566.1005
1|AtomicNumber|NormL2|d|8|21|13552.6403
1|AtomicNumber|NormL2|d|8|22|13486.0835
1|AtomicNumber|NormL2|d|8|23|13531.5279
1|AtomicNumber|NormL2|d|8|24|13676.2578
1|AtomicNumber|NormL2|d|8|25|13492.9641
1|AtomicNumber|NormL2|d|8|26|13550.398
1|AtomicNumber|NormL2|d|8|27|13571.888
1|AtomicNumber|NormL2|d|8|28|13511.6783
1|AtomicNumber|NormL2|d|8|29|13511.4874
1|AtomicNumber|NormL2|d|8|30|13561.7185
1|AtomicNumber|NormL2|d|8|31|13645.5622
1|AtomicNumber|NormL2|d|8|32|13565.6982
1|AtomicNumber|NormL2|d|8|33|13521.3078
1|AtomicNumber|NormL2|d|8|34|13504.9854
1|AtomicNumber|NormL2|d|8|35|13555.9504
1|AtomicNumber|NormL2|d|8|36|13558.1352
1|AtomicNumber|NormL2|d|8|37|13624.8927
1|AtomicNumber|NormL2|d|8|38|13596.8275
1|AtomicNumber|NormL2|d|8|39|13622.8423
1|AtomicNumber|NormL2|d|8|40|13536.0691
1|AtomicNumber|NormL2|d|8|41|13659.0218
1|AtomicNumber|NormL2|d|8|42|13505.4322
1|AtomicNumber|NormL2|d|8|43|13602.5743
1|AtomicNumber|NormL2|d|8|44|13481.6428
1|AtomicNumber|NormL2|d|8|45|13545.8882
1|AtomicNumber|NormL2|d|8|46|13628.9704
1|AtomicNumber|NormL2|d|8|47|13506.219
1|AtomicNumber|NormL2|d|8|48|13584.1669
1|AtomicNumber|NormL2|d|8|49|13580.0487
1|AtomicNumber|NormL2|d|8|50|13602.5751
1|AtomicNumber|NormL2|d|8|51|13585.0335
1|AtomicNumber|NormL2|d|8|52|13559.5006
1|AtomicNumber|NormL2|d|8|53|13513.1132
1|AtomicNumber|NormL2|d|8|54|13591.9554
1|AtomicNumber|NormL2|d|8|55|13544.3651
1|AtomicNumber|NormL2|d|8|56|13604.085
1|AtomicNumber|NormL2|d|8|57|13468.3859
1|AtomicNumber|NormL2|d|8|58|13612.8012
1|AtomicNumber|NormL2|d|8|59|13626.5604
1|AtomicNumber|NormL2|d|8|60|13558.2105
1|AtomicNumber|NormL2|d|8|61|13583.2071
1|AtomicNumber|NormL2|d|8|62|13563.9233
1|AtomicNumber|NormL2|d|8|63|13581.0248
1|AtomicNumber|NormL2|d|8|64|13520.5822
1|AtomicNumber|NormL2|d|8|65|13522.6536
1|AtomicNumber|NormL2|d|8|66|13549.8376
1|AtomicNumber|NormL2|d|8|67|13622.96
1|AtomicNumber|NormL2|d|8|68|13517.1833
1|AtomicNumber|NormL2|d|8|69|13642.4219
1|AtomicNumber|NormL2|d|8|70|13484.7226
1|AtomicNumber|NormL2|d|8|71|13530.1863
1|AtomicNumber|NormL2|d|8|72|13565.6118
1|AtomicNumber|NormL2|d|8|73|13631.1554
1|AtomicNumber|NormL2|d|8|74|13513.3174
1|AtomicNumber|NormL2|d|8|75|13482.342
1|AtomicNumber|NormL2|d|8|76|13565.3052
1|AtomicNumber|NormL2|d|8|77|13597.1013
1|AtomicNumber|NormL2|d|8|78|13498.9216
1|AtomicNumber|NormL2|d|8|79|13540.1735
1|AtomicNumber|NormL2|d|8|80|13526.9258
1|AtomicNumber|NormL2|d|8|81|13537.0685
1|AtomicNumber|NormL2|d|8|82|13616.6507
1|AtomicNumber|NormL2|d|8|83|13564.8905
1|AtomicNumber|NormL2|d|8|84|13559.0541
1|AtomicNumber|NormL2|d|8|85|13621.7857
1|AtomicNumber|NormL2|d|8|86|13568.6865
1|AtomicNumber|NormL2|d|8|87|13554.7669
1|AtomicNumber|NormL2|d|8|88|13438.1951
1|AtomicNumber|NormL2|d|8|89|13611.9832
1|AtomicNumber|NormL2|d|8|90|13544.1843
1|AtomicNumber|NormL2|d|8|91|13556.3368
1|AtomicNumber|NormL2|d|8|92|13644.8945
1|AtomicNumber|NormL2|d|8|93|13524.9936
1|AtomicNumber|NormL2|d|8|94|13580.6553
1|AtomicNumber|NormL2|d|8|95|13646.8961
1|AtomicNumber|NormL2|d|8|96|13649.6114
1|AtomicNumber|NormL2|d|8|97|13558.3711
1|AtomicNumber|NormL2|d|8|98|13551.834
1|AtomicNumber|NormL2|d|8|99|13581.5756
1|AtomicNumber|NormL2|d|8|100|13615.75
1|AtomicNumber|NormL2|d|8|101|13584.7411
1|AtomicNumber|NormL2|d|8|102|13585.4617
1|AtomicNumber|NormL2|d|8|103|13539.0818
1|AtomicNumber|NormL2|d|8|104|13504.8091
1|AtomicNumber|NormL2|d|8|105|13567.3085
1|AtomicNumber|NormL2|d|8|106|13638.6194
1|AtomicNumber|NormL2|d|8|107|13488.145
1|AtomicNumber|NormL2|d|8|108|13623.2084
1|AtomicNumber|NormL2|d|8|109|13555.217
1|AtomicNumber|NormL2|d|8|110|13519.3066
1|AtomicNumber|NormL2|d|8|111|13625.9651
1|AtomicNumber|NormL2|d|8|112|13508.393
1|AtomicNumber|NormL2|d|8|113|13576.875
1|AtomicNumber|NormL2|d|8|114|13501.2205
1|AtomicNumber|NormL2|d|8|115|13576.1343
1|AtomicNumber|NormL2|d|8|116|13547.2799
1|AtomicNumber|NormL2|d|8|117|13552.2195
1|AtomicNumber|NormL2|d|8|118|13537.0069
1|AtomicNumber|NormL2|d|8|119|13552.4266
1|AtomicNumber|NormL2|d|8|120|13539.1045
1|AtomicNumber|NormL2|d|8|121|13549.9903
1|AtomicNumber|NormL2|d|8|122|13544.6311
1|AtomicNumber|NormL2|d|8|123|13579.9552
1|AtomicNumber|NormL2|d|8|124|13549.5833
1|AtomicNumber|NormL2|d|8|125|13553.2303
1|AtomicNumber|NormL2|d|8|126|13604.4503
1|AtomicNumber|NormL2|d|8|127|13565.4928
1|AtomicNumber|NormL2|d|8|128|13599.6971
1|AtomicNumber|NormL2|d|8|129|13550.7072
1|AtomicNumber|NormL2|d|8|130|13605.3953
1|AtomicNumber|NormL2|d|8|131|13535.4831
1|AtomicNumber|NormL2|d|8|132|13649.4105
1|AtomicNumber|NormL2|d|8|133|13518.2215
1|AtomicNumber|NormL2|d|8|134|13531.7705
1|AtomicNumber|NormL2|d|8|135|13578.502
1|AtomicNumber|NormL2|d|8|136|13531.35
1|AtomicNumber|NormL2|d|8|137|13551.4959
1|AtomicNumber|NormL2|d|8|138|13632.5907
1|AtomicNumber|NormL2|d|8|139|13552.8307
1|AtomicNumber|NormL2|d|8|140|13574.3116
1|AtomicNumber|NormL2|d|8|141|13530.4819
1|AtomicNumber|NormL2|d|8|142|13622.4512
1|AtomicNumber|NormL2|d|8|143|13571.9119
1|AtomicNumber|NormL2|d|8|144|13620.5011
1|AtomicNumber|NormL2|d|8|145|13577.2038
1|AtomicNumber|NormL2|d|8|146|13613.7523
1|AtomicNumber|NormL2|d|8|147|13497.1382
1|AtomicNumber|NormL2|d|8|148|13514.8628
1|AtomicNumber|NormL2|d|8|149|13572.7909
1|AtomicNumber|NormL2|d|8|150|13534.4322
1|AtomicNumber|NormL2|d|8|151|13535.8859
1|AtomicNumber|NormL2|d|8|152|13562.6341
1|AtomicNumber|NormL2|d|8|153|13501.4535
1|AtomicNumber|NormL2|d|8|154|13554.8402
1|AtomicNumber|NormL2|d|8|155|13590.7395
1|AtomicNumber|NormL2|d|8|156|13519.8377
1|AtomicNumber|NormL2|d|8|157|13575.0185
1|AtomicNumber|NormL2|d|8|158|13573.0005
1|AtomicNumber|NormL2|d|8|159|13508.2608
1|AtomicNumber|NormL2|d|8|160|13516.655
1|AtomicNumber|NormL2|d|8|161|13566.2978
1|AtomicNumber|NormL2|d|8|162|13485.2138
1|AtomicNumber|NormL2|d|8|163|13588.3927
1|AtomicNumber|NormL2|d|8|164|13570.0884
1|AtomicNumber|NormL2|d|8|165|13627.0473
1|AtomicNumber|NormL2|d|8|166|13654.8207
1|AtomicNumber|NormL2|d|8|167|13551.1657
1|AtomicNumber|NormL2|d|8|168|13425.2116
1|AtomicNumber|NormL2|d|8|169|13550.1664
1|AtomicNumber|NormL2|d|8|170|13509.1478
1|AtomicNumber|NormL2|d|8|171|13582.3131
1|AtomicNumber|NormL2|d|8|172|13617.7437
1|AtomicNumber|NormL2|d|8|173|13579.1014
1|AtomicNumber|NormL2|d|8|174|13543.786
1|AtomicNumber|NormL2|d|8|175|13570.8522
1|AtomicNumber|NormL2|d|8|176|13585.9544
1|AtomicNumber|NormL2|d|8|177|13597.1762
1|AtomicNumber|NormL2|d|8|178|13530.0031
1|AtomicNumber|NormL2|d|8|179|13504.8963
1|AtomicNumber|NormL2|d|8|180|13618.0139
1|AtomicNumber|NormL2|d|8|181|13565.645
1|AtomicNumber|NormL2|d|8|182|13547.1502
1|AtomicNumber|NormL2|d|8|183|13578.7365
1|AtomicNumber|NormL2|d|8|184|13629.1571
1|AtomicNumber|NormL2|d|8|185|13528.4624
1|AtomicNumber|NormL2|d|8|186|13616.008
1|AtomicNumber|NormL2|d|8|187|13609.4176
1|AtomicNumber|NormL2|d|8|188|13562.3439
1|AtomicNumber|NormL2|d|8|189|13593.4345
1|AtomicNumber|NormL2|d|8|190|13580.585
1|AtomicNumber|NormL2|d|8|191|13547.0177
1|AtomicNumber|NormL2|d|8|192|13504.2758
1|AtomicNumber|NormL2|d|8|193|13478.4116
1|AtomicNumber|NormL2|d|8|194|13602.6063
1|AtomicNumber|NormL2|d|8|195|13569.9837
1|AtomicNumber|NormL2|d|8|196|13540.8379
1|AtomicNumber|NormL2|d|8|197|13615.1573
1|AtomicNumber|NormL2|d|8|198|13560.6504
1|AtomicNumber|NormL2|d|8|199|13621.7925
1|AtomicNumber|NormL2|d|8|200|13601.3919
1|AtomicNumber|NormL2|d|8|201|13533.8055
1|AtomicNumber|NormL2|d|8|202|13604.3682
1|AtomicNumber|NormL2|d|8|203|13528.548
1|AtomicNumber|NormL2|d|8|204|13563.1769
1|AtomicNumber|NormL2|d|8|205|13609.9772
1|AtomicNumber|NormL2|d|8|206|13483.7653
1|AtomicNumber|NormL2|d|8|207|13575.0239
1|AtomicNumber|NormL2|d|8|208|13556.7323
1|AtomicNumber|NormL2|d|8|209|13607.2744
1|AtomicNumber|NormL2|d|8|210|13543.7383
1|AtomicNumber|NormL2|d|8|211|13599.8869
1|AtomicNumber|NormL2|d|8|212|13579.1991
1|AtomicNumber|NormL2|d|8|213|13610.5396
1|AtomicNumber|NormL2|d|8|214|13575.6464
1|AtomicNumber|NormL2|d|8|215|13562.8528
1|AtomicNumber|NormL2|d|8|216|13564.4263
1|AtomicNumber|NormL2|d|8|217|13616.5129
1|AtomicNumber|NormL2|d|8|218|13650.6162
1|AtomicNumber|NormL2|d|8|219|13633.9845
1|AtomicNumber|NormL2|d|8|220|13581.3729
1|AtomicNumber|NormL2|d|8|221|13567.5354
1|AtomicNumber|NormL2|d|8|222|13559.3866
1|AtomicNumber|NormL2|d|8|223|13581.6943
1|AtomicNumber|NormL2|d|8|224|13517.2423
1|AtomicNumber|NormL2|d|8|225|13581.6224
1|AtomicNumber|NormL2|d|8|226|13463.2932
1|AtomicNumber|NormL2|d|8|227|13568.3088
1|AtomicNumber|NormL2|d|8|228|13477.2625
1|AtomicNumber|NormL2|d|8|229|13610.0996
1|AtomicNumber|NormL2|d|8|230|13564.6758
1|AtomicNumber|NormL2|d|8|231|13565.4707
1|AtomicNumber|NormL2|d|8|232|13635.4986
1|AtomicNumber|NormL2|d|8|233|13502.2501
1|AtomicNumber|NormL2|d|8|234|13625.9879
1|AtomicNumber|NormL2|d|8|235|13583.9327
1|AtomicNumber|NormL2|d|8|236|13582.0568
1|AtomicNumber|NormL2|d|8|237|13595.9385
1|AtomicNumber|NormL2|d|8|238|13576.7916
1|AtomicNumber|NormL2|d|8|239|13643.8224
1|AtomicNumber|NormL2|d|8|240|13575.8579
1|AtomicNumber|NormL2|d|8|241|13554.6208
1|AtomicNumber|NormL2|d|8|242|13541.8482
1|AtomicNumber|NormL2|d|8|243|13524.6302
1|AtomicNumber|NormL2|d|8|244|13508.1831
1|AtomicNumber|NormL2|d|8|245|13536.4381
1|AtomicNumber|NormL2|d|8|246|13567.0394
1|AtomicNumber|NormL2|d|8|247|13563.9617
1|AtomicNumber|NormL2|d|8|248|13483.7589
1|AtomicNumber|NormL2|d|8|249|13643.0832
1|AtomicNumber|NormL2|d|8|250|13600.3581
1|AtomicNumber|NormL2|d|8|251|13507.4608
1|AtomicNumber|NormL2|d|8|252|13524.3853
1|AtomicNumber|NormL2|d|8|253|13602.5622
1|AtomicNumber|NormL2|d|8|254|13495.1336
1|AtomicNumber|NormL2|d|8|255|13564.8739
1|AtomicNumber|NormL2|d|8|256|13477.7165
1|AtomicNumber|NormL2|d|8|257|13546.2333
1|AtomicNumber|NormL2|d|8|258|13617.1638
1|AtomicNumber|NormL2|d|8|259|13545.18
1|AtomicNumber|NormL2|d|8|260|13599.0618
1|AtomicNumber|NormL2|d|8|261|13632.9089
1|AtomicNumber|NormL2|d|8|262|13527.5769
1|AtomicNumber|NormL2|d|8|263|13492.7229
1|AtomicNumber|NormL2|d|8|264|13618.1163
1|AtomicNumber|NormL2|d|8|265|13493.243
1|AtomicNumber|NormL2|d|8|266|13636.2352
1|AtomicNumber|NormL2|d|8|267|13580.8256
1|AtomicNumber|NormL2|d|8|268|13593.2815
1|AtomicNumber|NormL2|d|8|269|13529.2348
1|AtomicNumber|NormL2|d|8|270|13585.8054
1|AtomicNumber|NormL2|d|8|271|13585.3465
1|AtomicNumber|NormL2|d|8|272|13550.6887
1|AtomicNumber|NormL2|d|8|273|13554.5085
1|AtomicNumber|NormL2|d|8|274|13583.803
1|AtomicNumber|NormL2|d|8|275|13550.8848
1|AtomicNumber|NormL2|d|8|276|13604.2823
1|AtomicNumber|NormL2|d|8|277|13540.8639
1|AtomicNumber|NormL2|d|8|278|13573.1045
1|AtomicNumber|NormL2|d|8|279|13556.8819
1|AtomicNumber|NormL2|d|8|280|13526.9034
1|AtomicNumber|NormL2|d|8|281|13653.7294
1|AtomicNumber|NormL2|d|8|282|13613.087
1|AtomicNumber|NormL2|d|8|283|13579.2004
1|AtomicNumber|NormL2|d|8|284|13565.2905
1|AtomicNumber|NormL2|d|8|285|13529.4611
1|AtomicNumber|NormL2|d|8|286|13469.6166
1|AtomicNumber|NormL2|d|8|287|13561.8751
1|AtomicNumber|NormL2|d|8|288|13544.126
1|AtomicNumber|NormL2|d|8|289|13581.1972
1|AtomicNumber|NormL2|d|8|290|13505.169
1|AtomicNumber|NormL2|d|8|291|13553.8742
1|AtomicNumber|NormL2|d|8|292|13568.5775
1|AtomicNumber|NormL2|d|8|293|13529.6084
1|AtomicNumber|NormL2|d|8|294|13599.0301
1|AtomicNumber|NormL2|d|8|295|13665.1286
1|AtomicNumber|NormL2|d|8|296|13551.5804
1|AtomicNumber|NormL2|d|8|297|13535.047
1|AtomicNumber|NormL2|d|8|298|13553.09
1|AtomicNumber|NormL2|d|8|299|13570.5153
1|AtomicNumber|NormL2|d|8|300|13609.5315
1|AtomicNumber|NormL2|d|8|301|13605.2636
1|AtomicNumber|NormL2|d|8|302|13455.175
1|AtomicNumber|NormL2|d|8|303|13556.4539
1|AtomicNumber|NormL2|d|8|304|13508.3622
1|AtomicNumber|NormL2|d|8|305|13651.7166
1|AtomicNumber|NormL2|d|8|306|13454.8245
1|AtomicNumber|NormL2|d|8|307|13614.9228
1|AtomicNumber|NormL2|d|8|308|13499.6799
1|AtomicNumber|NormL2|d|8|309|13439.5066
1|AtomicNumber|NormL2|d|8|310|13533.4144
1|AtomicNumber|NormL2|d|8|311|13620.4547
1|AtomicNumber|NormL2|d|8|312|13465.8935
1|AtomicNumber|NormL2|d|8|313|13480.96
1|AtomicNumber|NormL2|d|8|314|13499.875
1|AtomicNumber|NormL2|d|8|315|13612.1814
1|AtomicNumber|NormL2|d|8|316|13502.8102
1|AtomicNumber|NormL2|d|8|317|13507.6293
1|AtomicNumber|NormL2|d|8|318|13512.5726
1|AtomicNumber|NormL2|d|8|319|13629.1678
1|AtomicNumber|NormL2|d|8|320|13503.7033
1|AtomicNumber|NormL2|d|8|321|13540.1494
1|AtomicNumber|NormL2|d|8|322|13584.6758
1|AtomicNumber|NormL2|d|8|323|13582.5787
1|AtomicNumber|NormL2|d|8|324|13508.3419
1|AtomicNumber|NormL2|d|8|325|13587.8021
1|AtomicNumber|NormL2|d|8|326|13622.8144
1|AtomicNumber|NormL2|d|8|327|13619.4035
1|AtomicNumber|NormL2|d|8|328|13555.2502
1|AtomicNumber|NormL2|d|8|329|13576.0547
1|AtomicNumber|NormL2|d|8|330|13561.7058
1|AtomicNumber|NormL2|d|8|331|13603.0476
1|AtomicNumber|NormL2|d|8|332|13475.6729
1|AtomicNumber|NormL2|d|8|333|13565.576
1|AtomicNumber|NormL2|d|8|334|13648.0284
1|AtomicNumber|NormL2|d|8|335|13500.9503
1|AtomicNumber|NormL2|d|8|336|13521.8568
1|AtomicNumber|NormL2|d|8|337|13518.4445
1|AtomicNumber|NormL2|d|8|338|13653.8789
1|AtomicNumber|NormL2|d|8|339|13576.8392
1|AtomicNumber|NormL2|d|8|340|13567.4755
1|AtomicNumber|NormL2|d|8|341|13528.2705
1|AtomicNumber|NormL2|d|8|342|13519.3778
1|AtomicNumber|NormL2|d|8|343|13462.3555
1|AtomicNumber|NormL2|d|8|344|13489.271
1|AtomicNumber|NormL2|d|8|345|13560.6868
1|AtomicNumber|NormL2|d|8|346|13461.1978
1|AtomicNumber|NormL2|d|8|347|13542.6795
1|AtomicNumber|NormL2|d|8|348|13623.8711
1|AtomicNumber|NormL2|d|8|349|13502.82
1|AtomicNumber|NormL2|d|8|350|13599.2369
1|AtomicNumber|NormL2|d|8|351|13571.2115
1|AtomicNumber|NormL2|d|8|352|13596.2941
1|AtomicNumber|NormL2|d|8|353|13525.0686
1|AtomicNumber|NormL2|d|8|354|13497.8709
1|AtomicNumber|NormL2|d|8|355|13607.6866
1|AtomicNumber|NormL2|d|8|356|13451.222
1|AtomicNumber|NormL2|d|8|357|13555.0092
1|AtomicNumber|NormL2|d|8|358|13577.3489
1|AtomicNumber|NormL2|d|8|359|13608.704
1|AtomicNumber|NormL2|d|8|360|13547.7313
1|AtomicNumber|NormL2|d|8|361|13569.4908
1|AtomicNumber|NormL2|d|8|362|13597.1547
1|AtomicNumber|NormL2|d|8|363|13572.3701
1|AtomicNumber|NormL2|d|8|364|13519.4241
1|AtomicNumber|NormL2|d|8|365|13622.8233
1|AtomicNumber|NormL2|d|8|366|13590.7992
1|AtomicNumber|NormL2|d|8|367|13648.8187
1|AtomicNumber|NormL2|d|8|368|13509.2992
1|AtomicNumber|NormL2|d|8|369|13598.0217
1|AtomicNumber|NormL2|d|8|370|13481.2577
1|AtomicNumber|NormL2|d|8|371|13631.3586
1|AtomicNumber|NormL2|d|8|372|13588.8216
1|AtomicNumber|NormL2|d|8|373|13564.3698
1|AtomicNumber|NormL2|d|8|374|13548.561
1|AtomicNumber|NormL2|d|8|375|13512.8
1|AtomicNumber|NormL2|d|8|376|13511.3756
1|AtomicNumber|NormL2|d|8|377|13531.4208
1|AtomicNumber|NormL2|d|8|378|13517.0241
1|AtomicNumber|NormL2|d|8|379|13543.0878
1|AtomicNumber|NormL2|d|8|380|13608.7736
1|AtomicNumber|NormL2|d|8|381|13524.7324
1|AtomicNumber|NormL2|d|8|382|13588.3275
1|AtomicNumber|NormL2|d|8|383|13638.1345
1|AtomicNumber|NormL2|d|8|384|13599.959
1|AtomicNumber|NormL2|d|8|385|13465.1744
1|AtomicNumber|NormL2|d|8|386|13555.6643
1|AtomicNumber|NormL2|d|8|387|13551.8886
1|AtomicNumber|NormL2|d|8|388|13580.5294
1|AtomicNumber|NormL2|d|8|389|13615.115
1|AtomicNumber|NormL2|d|8|390|13633.5763
1|AtomicNumber|NormL2|d|8|391|13480.0291
1|AtomicNumber|NormL2|d|8|392|13553.2966
1|AtomicNumber|NormL2|d|8|393|13581.6011
1|AtomicNumber|NormL2|d|8|394|13556.7595
1|AtomicNumber|NormL2|d|8|395|13532.3011
1|AtomicNumber|NormL2|d|8|396|13611.4741
1|AtomicNumber|NormL2|d|8|397|13602.5633
1|AtomicNumber|NormL2|d|8|398|13578.7082
1|AtomicNumber|NormL2|d|8|399|13522.566
1|AtomicNumber|NormL2|d|8|400|13577.7461
