# Supplementary material for: On DNA numerical representations for genomic similarity computation
Source: PLoS One. 2017 Mar 21;12(3):e0173288. doi: 10.1371/journal.pone.0173288 (PMC5360225; doi:10.1371/journal.pone.0173288)
Supplement: S3 File — The datasets employed in this work. (ZIP) [file pone.0173288.s003.zip › datasets/syntheticalExperimentalScores/sequenceBase_1_transformation_AtomicNumber_metric_NormL2_type_ds_percentage_1.txt]

1|AtomicNumber|NormL2|dr|1|1|5483.6668
1|AtomicNumber|NormL2|dr|1|2|5785.6389
1|AtomicNumber|NormL2|dr|1|3|5043.4352
1|AtomicNumber|NormL2|dr|1|4|4875.1424
1|AtomicNumber|NormL2|dr|1|5|3038.2039
1|AtomicNumber|NormL2|dr|1|6|5045.423
1|AtomicNumber|NormL2|dr|1|7|5404.9758
1|AtomicNumber|NormL2|dr|1|8|5904.1728
1|AtomicNumber|NormL2|dr|1|9|5540.6258
1|AtomicNumber|NormL2|dr|1|10|5728.5241
1|AtomicNumber|NormL2|dr|1|11|5711.9889
1|AtomicNumber|NormL2|dr|1|12|4740.4118
1|AtomicNumber|NormL2|dr|1|13|5627.8584
1|AtomicNumber|NormL2|dr|1|14|5328.8532
1|AtomicNumber|NormL2|dr|1|15|4639.6841
1|AtomicNumber|NormL2|dr|1|16|4735.0675
1|AtomicNumber|NormL2|dr|1|17|5238.2275
1|AtomicNumber|NormL2|dr|1|18|5315.8503
1|AtomicNumber|NormL2|dr|1|19|5303.6945
1|AtomicNumber|NormL2|dr|1|20|5383.1422
1|AtomicNumber|NormL2|dr|1|21|5298.1267
1|AtomicNumber|NormL2|dr|1|22|5128.1978
1|AtomicNumber|NormL2|dr|1|23|5488.1007
1|AtomicNumber|NormL2|dr|1|24|5506.4909
1|AtomicNumber|NormL2|dr|1|25|4284.7685
1|AtomicNumber|NormL2|dr|1|26|5161.7698
1|AtomicNumber|NormL2|dr|1|27|5484.6107
1|AtomicNumber|NormL2|dr|1|28|5846.4963
1|AtomicNumber|NormL2|dr|1|29|5416.0473
1|AtomicNumber|NormL2|dr|1|30|5785.2012
1|AtomicNumber|NormL2|dr|1|31|5414.8664
1|AtomicNumber|NormL2|dr|1|32|5001.2287
1|AtomicNumber|NormL2|dr|1|33|5247.9894
1|AtomicNumber|NormL2|dr|1|34|5416.8952
1|AtomicNumber|NormL2|dr|1|35|5677.1578
1|AtomicNumber|NormL2|dr|1|36|5496.581
1|AtomicNumber|NormL2|dr|1|37|5172.8074
1|AtomicNumber|NormL2|dr|1|38|5554.1977
1|AtomicNumber|NormL2|dr|1|39|5291.4452
1|AtomicNumber|NormL2|dr|1|40|5613.5266
1|AtomicNumber|NormL2|dr|1|41|4474.5063
1|AtomicNumber|NormL2|dr|1|42|5652.6431
1|AtomicNumber|NormL2|dr|1|43|5769.2522
1|AtomicNumber|NormL2|dr|1|44|5243.553
1|AtomicNumber|NormL2|dr|1|45|4166.7006
1|AtomicNumber|NormL2|dr|1|46|5556.39
1|AtomicNumber|NormL2|dr|1|47|4876.3276
1|AtomicNumber|NormL2|dr|1|48|4492.5826
1|AtomicNumber|NormL2|dr|1|49|5650.1468
1|AtomicNumber|NormL2|dr|1|50|5057.1454
1|AtomicNumber|NormL2|dr|1|51|4577.1583
1|AtomicNumber|NormL2|dr|1|52|5084.0655
1|AtomicNumber|NormL2|dr|1|53|5220.5313
1|AtomicNumber|NormL2|dr|1|54|5982.361
1|AtomicNumber|NormL2|dr|1|55|5099.3623
1|AtomicNumber|NormL2|dr|1|56|5642.5876
1|AtomicNumber|NormL2|dr|1|57|5042.7492
1|AtomicNumber|NormL2|dr|1|58|5422.3157
1|AtomicNumber|NormL2|dr|1|59|5348.9916
1|AtomicNumber|NormL2|dr|1|60|4390.3211
1|AtomicNumber|NormL2|dr|1|61|5414.1757
1|AtomicNumber|NormL2|dr|1|62|5474.8246
1|AtomicNumber|NormL2|dr|1|63|4633.2884
1|AtomicNumber|NormL2|dr|1|64|5964.6901
1|AtomicNumber|NormL2|dr|1|65|5939.8876
1|AtomicNumber|NormL2|dr|1|66|5173.9158
1|AtomicNumber|NormL2|dr|1|67|5593.1034
1|AtomicNumber|NormL2|dr|1|68|5504.5006
1|AtomicNumber|NormL2|dr|1|69|5441.4298
1|AtomicNumber|NormL2|dr|1|70|5239.676
1|AtomicNumber|NormL2|dr|1|71|5684.8801
1|AtomicNumber|NormL2|dr|1|72|5193.6566
1|AtomicNumber|NormL2|dr|1|73|4512.1444
1|AtomicNumber|NormL2|dr|1|74|5458.783
1|AtomicNumber|NormL2|dr|1|75|5588.3619
1|AtomicNumber|NormL2|dr|1|76|5379.7411
1|AtomicNumber|NormL2|dr|1|77|5137.2174
1|AtomicNumber|NormL2|dr|1|78|4559.9143
1|AtomicNumber|NormL2|dr|1|79|6157.9767
1|AtomicNumber|NormL2|dr|1|80|5261.3277
1|AtomicNumber|NormL2|dr|1|81|5337.3099
1|AtomicNumber|NormL2|dr|1|82|5369.226
1|AtomicNumber|NormL2|dr|1|83|5443.6302
1|AtomicNumber|NormL2|dr|1|84|4649.4347
1|AtomicNumber|NormL2|dr|1|85|5195.3691
1|AtomicNumber|NormL2|dr|1|86|4689.8281
1|AtomicNumber|NormL2|dr|1|87|5485.0843
1|AtomicNumber|NormL2|dr|1|88|5530.739
1|AtomicNumber|NormL2|dr|1|89|5139.4525
1|AtomicNumber|NormL2|dr|1|90|5895.6751
1|AtomicNumber|NormL2|dr|1|91|5804.8578
1|AtomicNumber|NormL2|dr|1|92|5581.5095
1|AtomicNumber|NormL2|dr|1|93|3306.6106
1|AtomicNumber|NormL2|dr|1|94|5879.6505
1|AtomicNumber|NormL2|dr|1|95|5819.1463
1|AtomicNumber|NormL2|dr|1|96|5306.5733
1|AtomicNumber|NormL2|dr|1|97|5130.5725
1|AtomicNumber|NormL2|dr|1|98|5328.6278
1|AtomicNumber|NormL2|dr|1|99|5533.802
1|AtomicNumber|NormL2|dr|1|100|5101.9348
1|AtomicNumber|NormL2|dr|1|101|5693.9563
1|AtomicNumber|NormL2|dr|1|102|5506.2707
1|AtomicNumber|NormL2|dr|1|103|5717.1319
1|AtomicNumber|NormL2|dr|1|104|5733.1997
1|AtomicNumber|NormL2|dr|1|105|5678.6443
1|AtomicNumber|NormL2|dr|1|106|5151.8407
1|AtomicNumber|NormL2|dr|1|107|4853.4542
1|AtomicNumber|NormL2|dr|1|108|4983.3219
1|AtomicNumber|NormL2|dr|1|109|4918.2068
1|AtomicNumber|NormL2|dr|1|110|5392.0767
1|AtomicNumber|NormL2|dr|1|111|5878.9032
1|AtomicNumber|NormL2|dr|1|112|5495.8007
1|AtomicNumber|NormL2|dr|1|113|5393.7519
1|AtomicNumber|NormL2|dr|1|114|5180.7303
1|AtomicNumber|NormL2|dr|1|115|5022.2423
1|AtomicNumber|NormL2|dr|1|116|3488.4075
1|AtomicNumber|NormL2|dr|1|117|5403.9561
1|AtomicNumber|NormL2|dr|1|118|5838.5316
1|AtomicNumber|NormL2|dr|1|119|5210.861
1|AtomicNumber|NormL2|dr|1|120|5506.9835
1|AtomicNumber|NormL2|dr|1|121|5423.3945
1|AtomicNumber|NormL2|dr|1|122|5182.0565
1|AtomicNumber|NormL2|dr|1|123|5139.0422
1|AtomicNumber|NormL2|dr|1|124|4175.2142
1|AtomicNumber|NormL2|dr|1|125|5425.2104
1|AtomicNumber|NormL2|dr|1|126|4980.7145
1|AtomicNumber|NormL2|dr|1|127|5080.7994
1|AtomicNumber|NormL2|dr|1|128|5595.3551
1|AtomicNumber|NormL2|dr|1|129|4991.2549
1|AtomicNumber|NormL2|dr|1|130|4755.7155
1|AtomicNumber|NormL2|dr|1|131|5120.2907
1|AtomicNumber|NormL2|dr|1|132|5457.576
1|AtomicNumber|NormL2|dr|1|133|4678.6113
1|AtomicNumber|NormL2|dr|1|134|5588.4798
1|AtomicNumber|NormL2|dr|1|135|4702.38
1|AtomicNumber|NormL2|dr|1|136|5473.8214
1|AtomicNumber|NormL2|dr|1|137|5266.4698
1|AtomicNumber|NormL2|dr|1|138|4933.0486
1|AtomicNumber|NormL2|dr|1|139|5445.6856
1|AtomicNumber|NormL2|dr|1|140|5412.7401
1|AtomicNumber|NormL2|dr|1|141|5028.0814
1|AtomicNumber|NormL2|dr|1|142|4876.1282
1|AtomicNumber|NormL2|dr|1|143|5539.781
1|AtomicNumber|NormL2|dr|1|144|4951.6004
1|AtomicNumber|NormL2|dr|1|145|5498.282
1|AtomicNumber|NormL2|dr|1|146|4624.47
1|AtomicNumber|NormL2|dr|1|147|5927.0991
1|AtomicNumber|NormL2|dr|1|148|3846.2635
1|AtomicNumber|NormL2|dr|1|149|4151.7511
1|AtomicNumber|NormL2|dr|1|150|4989.86
1|AtomicNumber|NormL2|dr|1|151|5070.3715
1|AtomicNumber|NormL2|dr|1|152|4849.4427
1|AtomicNumber|NormL2|dr|1|153|3804.1966
1|AtomicNumber|NormL2|dr|1|154|5341.7625
1|AtomicNumber|NormL2|dr|1|155|5576.2392
1|AtomicNumber|NormL2|dr|1|156|5366.5454
1|AtomicNumber|NormL2|dr|1|157|5229.5658
1|AtomicNumber|NormL2|dr|1|158|4550.7493
1|AtomicNumber|NormL2|dr|1|159|5120.5959
1|AtomicNumber|NormL2|dr|1|160|5106.9048
1|AtomicNumber|NormL2|dr|1|161|4663.9879
1|AtomicNumber|NormL2|dr|1|162|5529.2928
1|AtomicNumber|NormL2|dr|1|163|5222.7758
1|AtomicNumber|NormL2|dr|1|164|4783.183
1|AtomicNumber|NormL2|dr|1|165|5511.5902
1|AtomicNumber|NormL2|dr|1|166|4507.0437
1|AtomicNumber|NormL2|dr|1|167|4414.1079
1|AtomicNumber|NormL2|dr|1|168|5776.6224
1|AtomicNumber|NormL2|dr|1|169|5417.7746
1|AtomicNumber|NormL2|dr|1|170|5633.8559
1|AtomicNumber|NormL2|dr|1|171|5279.9978
1|AtomicNumber|NormL2|dr|1|172|5466.817
1|AtomicNumber|NormL2|dr|1|173|4605.0422
1|AtomicNumber|NormL2|dr|1|174|4150.9696
1|AtomicNumber|NormL2|dr|1|175|5341.7049
1|AtomicNumber|NormL2|dr|1|176|4947.0014
1|AtomicNumber|NormL2|dr|1|177|4435.3583
1|AtomicNumber|NormL2|dr|1|178|5351.2462
1|AtomicNumber|NormL2|dr|1|179|5353.6425
1|AtomicNumber|NormL2|dr|1|180|5181.7241
1|AtomicNumber|NormL2|dr|1|181|5896.1487
1|AtomicNumber|NormL2|dr|1|182|4988.3921
1|AtomicNumber|NormL2|dr|1|183|5213.0004
1|AtomicNumber|NormL2|dr|1|184|4599.333
1|AtomicNumber|NormL2|dr|1|185|5474.1157
1|AtomicNumber|NormL2|dr|1|186|5426.4959
1|AtomicNumber|NormL2|dr|1|187|4800.504
1|AtomicNumber|NormL2|dr|1|188|5678.5005
1|AtomicNumber|NormL2|dr|1|189|5585.9614
1|AtomicNumber|NormL2|dr|1|190|5353.476
1|AtomicNumber|NormL2|dr|1|191|5255.9614
1|AtomicNumber|NormL2|dr|1|192|4085.8553
1|AtomicNumber|NormL2|dr|1|193|5455.0995
1|AtomicNumber|NormL2|dr|1|194|5181.832
1|AtomicNumber|NormL2|dr|1|195|4558.638
1|AtomicNumber|NormL2|dr|1|196|5653.6108
1|AtomicNumber|NormL2|dr|1|197|5519.6136
1|AtomicNumber|NormL2|dr|1|198|4829.1272
1|AtomicNumber|NormL2|dr|1|199|5566.5791
1|AtomicNumber|NormL2|dr|1|200|5181.9746
1|AtomicNumber|NormL2|dr|1|201|5559.0708
1|AtomicNumber|NormL2|dr|1|202|5221.7451
1|AtomicNumber|NormL2|dr|1|203|4661.1342
1|AtomicNumber|NormL2|dr|1|204|5943.9032
1|AtomicNumber|NormL2|dr|1|205|5235.4346
1|AtomicNumber|NormL2|dr|1|206|5907.017
1|AtomicNumber|NormL2|dr|1|207|5144.7789
1|AtomicNumber|NormL2|dr|1|208|5534.1978
1|AtomicNumber|NormL2|dr|1|209|5304.1928
1|AtomicNumber|NormL2|dr|1|210|5069.0975
1|AtomicNumber|NormL2|dr|1|211|5530.7765
1|AtomicNumber|NormL2|dr|1|212|4207.1518
1|AtomicNumber|NormL2|dr|1|213|5322.9775
1|AtomicNumber|NormL2|dr|1|214|5463.5194
1|AtomicNumber|NormL2|dr|1|215|5579.5373
1|AtomicNumber|NormL2|dr|1|216|4900.299
1|AtomicNumber|NormL2|dr|1|217|5377.7754
1|AtomicNumber|NormL2|dr|1|218|5251.7869
1|AtomicNumber|NormL2|dr|1|219|5106.8829
1|AtomicNumber|NormL2|dr|1|220|4907.102
1|AtomicNumber|NormL2|dr|1|221|5169.3994
1|AtomicNumber|NormL2|dr|1|222|4644.688
1|AtomicNumber|NormL2|dr|1|223|5611.8859
1|AtomicNumber|NormL2|dr|1|224|4273.1434
1|AtomicNumber|NormL2|dr|1|225|4875.2842
1|AtomicNumber|NormL2|dr|1|226|4291.4178
1|AtomicNumber|NormL2|dr|1|227|5220.8702
1|AtomicNumber|NormL2|dr|1|228|5411.9975
1|AtomicNumber|NormL2|dr|1|229|5120.2679
1|AtomicNumber|NormL2|dr|1|230|4535.6181
1|AtomicNumber|NormL2|dr|1|231|5767.8621
1|AtomicNumber|NormL2|dr|1|232|5156.6285
1|AtomicNumber|NormL2|dr|1|233|5417.1136
1|AtomicNumber|NormL2|dr|1|234|5336.6986
1|AtomicNumber|NormL2|dr|1|235|4922.909
1|AtomicNumber|NormL2|dr|1|236|4789.0711
1|AtomicNumber|NormL2|dr|1|237|5029.9117
1|AtomicNumber|NormL2|dr|1|238|5777.2091
1|AtomicNumber|NormL2|dr|1|239|4870.4457
1|AtomicNumber|NormL2|dr|1|240|5618.2199
1|AtomicNumber|NormL2|dr|1|241|5293.1566
1|AtomicNumber|NormL2|dr|1|242|5750.5103
1|AtomicNumber|NormL2|dr|1|243|5223.5475
1|AtomicNumber|NormL2|dr|1|244|5683.7078
1|AtomicNumber|NormL2|dr|1|245|5268.2941
1|AtomicNumber|NormL2|dr|1|246|5467.355
1|AtomicNumber|NormL2|dr|1|247|5581.3819
1|AtomicNumber|NormL2|dr|1|248|5899.1626
1|AtomicNumber|NormL2|dr|1|249|5366.9212
1|AtomicNumber|NormL2|dr|1|250|5042.6701
1|AtomicNumber|NormL2|dr|1|251|5203.2666
1|AtomicNumber|NormL2|dr|1|252|5661.7196
1|AtomicNumber|NormL2|dr|1|253|4688.2301
1|AtomicNumber|NormL2|dr|1|254|4776.2701
1|AtomicNumber|NormL2|dr|1|255|5710.7756
1|AtomicNumber|NormL2|dr|1|256|5268.3185
1|AtomicNumber|NormL2|dr|1|257|4432.815
1|AtomicNumber|NormL2|dr|1|258|5425.5554
1|AtomicNumber|NormL2|dr|1|259|4350.1847
1|AtomicNumber|NormL2|dr|1|260|4553.6067
1|AtomicNumber|NormL2|dr|1|261|4875.3472
1|AtomicNumber|NormL2|dr|1|262|5820.8166
1|AtomicNumber|NormL2|dr|1|263|5558.0707
1|AtomicNumber|NormL2|dr|1|264|5274.4282
1|AtomicNumber|NormL2|dr|1|265|4576.668
1|AtomicNumber|NormL2|dr|1|266|5552.6329
1|AtomicNumber|NormL2|dr|1|267|5506.3995
1|AtomicNumber|NormL2|dr|1|268|5756.837
1|AtomicNumber|NormL2|dr|1|269|5202.104
1|AtomicNumber|NormL2|dr|1|270|4578.2866
1|AtomicNumber|NormL2|dr|1|271|4544.3739
1|AtomicNumber|NormL2|dr|1|272|5496.7703
1|AtomicNumber|NormL2|dr|1|273|4662.3496
1|AtomicNumber|NormL2|dr|1|274|5313.5484
1|AtomicNumber|NormL2|dr|1|275|5406.1923
1|AtomicNumber|NormL2|dr|1|276|5590.4732
1|AtomicNumber|NormL2|dr|1|277|4269.0561
1|AtomicNumber|NormL2|dr|1|278|4914.5182
1|AtomicNumber|NormL2|dr|1|279|5862.0131
1|AtomicNumber|NormL2|dr|1|280|4868.5182
1|AtomicNumber|NormL2|dr|1|281|5949.6698
1|AtomicNumber|NormL2|dr|1|282|5189.1503
1|AtomicNumber|NormL2|dr|1|283|5317.6003
1|AtomicNumber|NormL2|dr|1|284|5736.2023
1|AtomicNumber|NormL2|dr|1|285|4829.212
1|AtomicNumber|NormL2|dr|1|286|5136.4465
1|AtomicNumber|NormL2|dr|1|287|5315.7535
1|AtomicNumber|NormL2|dr|1|288|5147.9913
1|AtomicNumber|NormL2|dr|1|289|5794.1577
1|AtomicNumber|NormL2|dr|1|290|5644.0974
1|AtomicNumber|NormL2|dr|1|291|4966.2388
1|AtomicNumber|NormL2|dr|1|292|4848.2895
1|AtomicNumber|NormL2|dr|1|293|5878.1798
1|AtomicNumber|NormL2|dr|1|294|5827.3061
1|AtomicNumber|NormL2|dr|1|295|2678.2139
1|AtomicNumber|NormL2|dr|1|296|4715.5804
1|AtomicNumber|NormL2|dr|1|297|5180.4644
1|AtomicNumber|NormL2|dr|1|298|4777.4372
1|AtomicNumber|NormL2|dr|1|299|2865.9988
1|AtomicNumber|NormL2|dr|1|300|5829.0638
1|AtomicNumber|NormL2|dr|1|301|6020.186
1|AtomicNumber|NormL2|dr|1|302|4436.4324
1|AtomicNumber|NormL2|dr|1|303|3883.0833
1|AtomicNumber|NormL2|dr|1|304|5565.8467
1|AtomicNumber|NormL2|dr|1|305|5378.8963
1|AtomicNumber|NormL2|dr|1|306|5558.0817
1|AtomicNumber|NormL2|dr|1|307|5184.2562
1|AtomicNumber|NormL2|dr|1|308|5024.0531
1|AtomicNumber|NormL2|dr|1|309|5491.5545
1|AtomicNumber|NormL2|dr|1|310|4957.0576
1|AtomicNumber|NormL2|dr|1|311|3758.5323
1|AtomicNumber|NormL2|dr|1|312|5318.1336
1|AtomicNumber|NormL2|dr|1|313|5247.446
1|AtomicNumber|NormL2|dr|1|314|5818.2539
1|AtomicNumber|NormL2|dr|1|315|4624.6712
1|AtomicNumber|NormL2|dr|1|316|4809.5749
1|AtomicNumber|NormL2|dr|1|317|5461.6829
1|AtomicNumber|NormL2|dr|1|318|5505.7977
1|AtomicNumber|NormL2|dr|1|319|5692.183
1|AtomicNumber|NormL2|dr|1|320|4811.3511
1|AtomicNumber|NormL2|dr|1|321|4671.9041
1|AtomicNumber|NormL2|dr|1|322|5444.4441
1|AtomicNumber|NormL2|dr|1|323|5404.6417
1|AtomicNumber|NormL2|dr|1|324|5469.0506
1|AtomicNumber|NormL2|dr|1|325|4403.0623
1|AtomicNumber|NormL2|dr|1|326|5197.29
1|AtomicNumber|NormL2|dr|1|327|4750.8074
1|AtomicNumber|NormL2|dr|1|328|5288.235
1|AtomicNumber|NormL2|dr|1|329|5279.1491
1|AtomicNumber|NormL2|dr|1|330|4808.0249
1|AtomicNumber|NormL2|dr|1|331|4925.8956
1|AtomicNumber|NormL2|dr|1|332|5534.8963
1|AtomicNumber|NormL2|dr|1|333|5607.3889
1|AtomicNumber|NormL2|dr|1|334|5058.3407
1|AtomicNumber|NormL2|dr|1|335|5630.2282
1|AtomicNumber|NormL2|dr|1|336|5801.4702
1|AtomicNumber|NormL2|dr|1|337|5205.4522
1|AtomicNumber|NormL2|dr|1|338|4816.3016
1|AtomicNumber|NormL2|dr|1|339|5974.5472
1|AtomicNumber|NormL2|dr|1|340|5433.1978
1|AtomicNumber|NormL2|dr|1|341|5825.9699
1|AtomicNumber|NormL2|dr|1|342|5492.383
1|AtomicNumber|NormL2|dr|1|343|5446.86
1|AtomicNumber|NormL2|dr|1|344|5603.6135
1|AtomicNumber|NormL2|dr|1|345|4189.3546
1|AtomicNumber|NormL2|dr|1|346|5052.3444
1|AtomicNumber|NormL2|dr|1|347|5474.4281
1|AtomicNumber|NormL2|dr|1|348|5314.6529
1|AtomicNumber|NormL2|dr|1|349|5600.2025
1|AtomicNumber|NormL2|dr|1|350|4722.7722
1|AtomicNumber|NormL2|dr|1|351|5109.0892
1|AtomicNumber|NormL2|dr|1|352|5025.5931
1|AtomicNumber|NormL2|dr|1|353|5242.1742
1|AtomicNumber|NormL2|dr|1|354|5527.6664
1|AtomicNumber|NormL2|dr|1|355|5162.4757
1|AtomicNumber|NormL2|dr|1|356|3826.0174
1|AtomicNumber|NormL2|dr|1|357|4702.6817
1|AtomicNumber|NormL2|dr|1|358|4156.3627
1|AtomicNumber|NormL2|dr|1|359|4505.8349
1|AtomicNumber|NormL2|dr|1|360|5502.3836
1|AtomicNumber|NormL2|dr|1|361|5292.2239
1|AtomicNumber|NormL2|dr|1|362|5482.5438
1|AtomicNumber|NormL2|dr|1|363|5685.092
1|AtomicNumber|NormL2|dr|1|364|5283.9401
1|AtomicNumber|NormL2|dr|1|365|5303.9952
1|AtomicNumber|NormL2|dr|1|366|5228.2028
1|AtomicNumber|NormL2|dr|1|367|5470.3536
1|AtomicNumber|NormL2|dr|1|368|5632.607
1|AtomicNumber|NormL2|dr|1|369|4518.9157
1|AtomicNumber|NormL2|dr|1|370|5437.3085
1|AtomicNumber|NormL2|dr|1|371|5605.4062
1|AtomicNumber|NormL2|dr|1|372|5538.6243
1|AtomicNumber|NormL2|dr|1|373|5323.4038
1|AtomicNumber|NormL2|dr|1|374|5552.9475
1|AtomicNumber|NormL2|dr|1|375|5145.7202
1|AtomicNumber|NormL2|dr|1|376|5654.9867
1|AtomicNumber|NormL2|dr|1|377|5868.5866
1|AtomicNumber|NormL2|dr|1|378|5375.3777
1|AtomicNumber|NormL2|dr|1|379|5882.3384
1|AtomicNumber|NormL2|dr|1|380|5315.9179
1|AtomicNumber|NormL2|dr|1|381|2999.0757
1|AtomicNumber|NormL2|dr|1|382|5238.8146
1|AtomicNumber|NormL2|dr|1|383|3680.5202
1|AtomicNumber|NormL2|dr|1|384|5564.506
