# Supplementary material for: On DNA numerical representations for genomic similarity computation
Source: PLoS One. 2017 Mar 21;12(3):e0173288. doi: 10.1371/journal.pone.0173288 (PMC5360225; doi:10.1371/journal.pone.0173288)
Supplement: S3 File — The datasets employed in this work. (ZIP) [file pone.0173288.s003.zip › datasets/syntheticalExperimentalScores/sequenceBase_1_transformation_AtomicNumber_metric_NormL2_type_ds_percentage_16.txt]

1|AtomicNumber|NormL2|dr|16|1|14584.0323
1|AtomicNumber|NormL2|dr|16|2|12360.5352
1|AtomicNumber|NormL2|dr|16|3|14857.1986
1|AtomicNumber|NormL2|dr|16|4|13026.6814
1|AtomicNumber|NormL2|dr|16|5|13995.9291
1|AtomicNumber|NormL2|dr|16|6|13969.5995
1|AtomicNumber|NormL2|dr|16|7|13549.7772
1|AtomicNumber|NormL2|dr|16|8|14034.1689
1|AtomicNumber|NormL2|dr|16|9|14605.2881
1|AtomicNumber|NormL2|dr|16|10|14106.3194
1|AtomicNumber|NormL2|dr|16|11|13307.6561
1|AtomicNumber|NormL2|dr|16|12|13566.5891
1|AtomicNumber|NormL2|dr|16|13|13404.9532
1|AtomicNumber|NormL2|dr|16|14|13715.8887
1|AtomicNumber|NormL2|dr|16|15|13631.1824
1|AtomicNumber|NormL2|dr|16|16|14220.773
1|AtomicNumber|NormL2|dr|16|17|13413.338
1|AtomicNumber|NormL2|dr|16|18|14067.546
1|AtomicNumber|NormL2|dr|16|19|13257.4213
1|AtomicNumber|NormL2|dr|16|20|14565.8499
1|AtomicNumber|NormL2|dr|16|21|14388.7905
1|AtomicNumber|NormL2|dr|16|22|13024.7548
1|AtomicNumber|NormL2|dr|16|23|14350.1802
1|AtomicNumber|NormL2|dr|16|24|14316.593
1|AtomicNumber|NormL2|dr|16|25|13938.5466
1|AtomicNumber|NormL2|dr|16|26|13518.6594
1|AtomicNumber|NormL2|dr|16|27|13589.5999
1|AtomicNumber|NormL2|dr|16|28|13831.6001
1|AtomicNumber|NormL2|dr|16|29|13500.613
1|AtomicNumber|NormL2|dr|16|30|12788.7454
1|AtomicNumber|NormL2|dr|16|31|13533.5419
1|AtomicNumber|NormL2|dr|16|32|13063.3416
1|AtomicNumber|NormL2|dr|16|33|14095.4965
1|AtomicNumber|NormL2|dr|16|34|13644.5236
1|AtomicNumber|NormL2|dr|16|35|14076.7598
1|AtomicNumber|NormL2|dr|16|36|13432.1573
1|AtomicNumber|NormL2|dr|16|37|13458.9429
1|AtomicNumber|NormL2|dr|16|38|13113.8221
1|AtomicNumber|NormL2|dr|16|39|13155.5407
1|AtomicNumber|NormL2|dr|16|40|13107.1144
1|AtomicNumber|NormL2|dr|16|41|14475.4348
1|AtomicNumber|NormL2|dr|16|42|14086.8671
1|AtomicNumber|NormL2|dr|16|43|14309.9242
1|AtomicNumber|NormL2|dr|16|44|14332.0917
1|AtomicNumber|NormL2|dr|16|45|13905.3564
1|AtomicNumber|NormL2|dr|16|46|13367.6172
1|AtomicNumber|NormL2|dr|16|47|12852.4375
1|AtomicNumber|NormL2|dr|16|48|13539.6835
1|AtomicNumber|NormL2|dr|16|49|14133.613
1|AtomicNumber|NormL2|dr|16|50|14174.8844
1|AtomicNumber|NormL2|dr|16|51|13685.3484
1|AtomicNumber|NormL2|dr|16|52|13747.2342
1|AtomicNumber|NormL2|dr|16|53|13596.8241
1|AtomicNumber|NormL2|dr|16|54|13365.7581
1|AtomicNumber|NormL2|dr|16|55|13501.2628
1|AtomicNumber|NormL2|dr|16|56|13459.6319
1|AtomicNumber|NormL2|dr|16|57|12772.0949
1|AtomicNumber|NormL2|dr|16|58|14200.2945
1|AtomicNumber|NormL2|dr|16|59|12709.7049
1|AtomicNumber|NormL2|dr|16|60|13841.3235
1|AtomicNumber|NormL2|dr|16|61|13734.367
1|AtomicNumber|NormL2|dr|16|62|13626.6565
1|AtomicNumber|NormL2|dr|16|63|12543.4943
1|AtomicNumber|NormL2|dr|16|64|13462.9979
1|AtomicNumber|NormL2|dr|16|65|13938.0398
1|AtomicNumber|NormL2|dr|16|66|13921.4676
1|AtomicNumber|NormL2|dr|16|67|14204.9807
1|AtomicNumber|NormL2|dr|16|68|13218.1463
1|AtomicNumber|NormL2|dr|16|69|12216.8929
1|AtomicNumber|NormL2|dr|16|70|13949.003
1|AtomicNumber|NormL2|dr|16|71|13493.6495
1|AtomicNumber|NormL2|dr|16|72|12825.3927
1|AtomicNumber|NormL2|dr|16|73|13453.4756
1|AtomicNumber|NormL2|dr|16|74|13217.0077
1|AtomicNumber|NormL2|dr|16|75|14083.749
1|AtomicNumber|NormL2|dr|16|76|13627.2244
1|AtomicNumber|NormL2|dr|16|77|13444.2918
1|AtomicNumber|NormL2|dr|16|78|12568.9984
1|AtomicNumber|NormL2|dr|16|79|12904.8462
1|AtomicNumber|NormL2|dr|16|80|13548.9792
1|AtomicNumber|NormL2|dr|16|81|13806.5991
1|AtomicNumber|NormL2|dr|16|82|13478.5863
1|AtomicNumber|NormL2|dr|16|83|13764.4546
1|AtomicNumber|NormL2|dr|16|84|13805.089
1|AtomicNumber|NormL2|dr|16|85|13823.5696
1|AtomicNumber|NormL2|dr|16|86|13856.2224
1|AtomicNumber|NormL2|dr|16|87|14244.1298
1|AtomicNumber|NormL2|dr|16|88|13898.1506
1|AtomicNumber|NormL2|dr|16|89|13686.1494
1|AtomicNumber|NormL2|dr|16|90|13465.343
1|AtomicNumber|NormL2|dr|16|91|13874.8841
1|AtomicNumber|NormL2|dr|16|92|14446.3046
1|AtomicNumber|NormL2|dr|16|93|13503.6903
1|AtomicNumber|NormL2|dr|16|94|12952.36
1|AtomicNumber|NormL2|dr|16|95|13411.2521
1|AtomicNumber|NormL2|dr|16|96|13582.3716
1|AtomicNumber|NormL2|dr|16|97|13454.9235
1|AtomicNumber|NormL2|dr|16|98|13938.3813
1|AtomicNumber|NormL2|dr|16|99|13399.5128
1|AtomicNumber|NormL2|dr|16|100|14218.0524
1|AtomicNumber|NormL2|dr|16|101|13699.8857
1|AtomicNumber|NormL2|dr|16|102|13230.8521
1|AtomicNumber|NormL2|dr|16|103|13737.4513
1|AtomicNumber|NormL2|dr|16|104|13060.6799
1|AtomicNumber|NormL2|dr|16|105|12581.5908
1|AtomicNumber|NormL2|dr|16|106|13715.908
1|AtomicNumber|NormL2|dr|16|107|13670.9581
1|AtomicNumber|NormL2|dr|16|108|14203.6748
1|AtomicNumber|NormL2|dr|16|109|12800.7733
1|AtomicNumber|NormL2|dr|16|110|13589.1157
1|AtomicNumber|NormL2|dr|16|111|13708.5038
1|AtomicNumber|NormL2|dr|16|112|13315.7316
1|AtomicNumber|NormL2|dr|16|113|13050.4136
1|AtomicNumber|NormL2|dr|16|114|13101.5092
1|AtomicNumber|NormL2|dr|16|115|13050.9601
1|AtomicNumber|NormL2|dr|16|116|13823.6321
1|AtomicNumber|NormL2|dr|16|117|13260.7159
1|AtomicNumber|NormL2|dr|16|118|13879.9294
1|AtomicNumber|NormL2|dr|16|119|14354.2163
1|AtomicNumber|NormL2|dr|16|120|13592.0848
1|AtomicNumber|NormL2|dr|16|121|14024.2171
1|AtomicNumber|NormL2|dr|16|122|13057.4973
1|AtomicNumber|NormL2|dr|16|123|14056.6391
1|AtomicNumber|NormL2|dr|16|124|13719.1172
1|AtomicNumber|NormL2|dr|16|125|12899.6344
1|AtomicNumber|NormL2|dr|16|126|13820.765
1|AtomicNumber|NormL2|dr|16|127|13568.3125
1|AtomicNumber|NormL2|dr|16|128|14090.4091
1|AtomicNumber|NormL2|dr|16|129|13548.3366
1|AtomicNumber|NormL2|dr|16|130|13550.8479
1|AtomicNumber|NormL2|dr|16|131|13819.3648
1|AtomicNumber|NormL2|dr|16|132|13387.5591
1|AtomicNumber|NormL2|dr|16|133|13590.5828
1|AtomicNumber|NormL2|dr|16|134|13217.345
1|AtomicNumber|NormL2|dr|16|135|13429.6984
1|AtomicNumber|NormL2|dr|16|136|13670.8324
1|AtomicNumber|NormL2|dr|16|137|13971.9649
1|AtomicNumber|NormL2|dr|16|138|12749.4233
1|AtomicNumber|NormL2|dr|16|139|14403.0732
1|AtomicNumber|NormL2|dr|16|140|12808.8217
1|AtomicNumber|NormL2|dr|16|141|13367.156
1|AtomicNumber|NormL2|dr|16|142|13878.9648
1|AtomicNumber|NormL2|dr|16|143|13313.6442
1|AtomicNumber|NormL2|dr|16|144|13021.1933
1|AtomicNumber|NormL2|dr|16|145|14046.8184
1|AtomicNumber|NormL2|dr|16|146|14465.5458
1|AtomicNumber|NormL2|dr|16|147|13518.9493
1|AtomicNumber|NormL2|dr|16|148|13819.8106
1|AtomicNumber|NormL2|dr|16|149|13561.3198
1|AtomicNumber|NormL2|dr|16|150|13909.3147
1|AtomicNumber|NormL2|dr|16|151|13787.7008
1|AtomicNumber|NormL2|dr|16|152|13369.0368
1|AtomicNumber|NormL2|dr|16|153|14253.1949
1|AtomicNumber|NormL2|dr|16|154|13488.1538
1|AtomicNumber|NormL2|dr|16|155|14186.0409
1|AtomicNumber|NormL2|dr|16|156|13151.1921
1|AtomicNumber|NormL2|dr|16|157|13586.7447
1|AtomicNumber|NormL2|dr|16|158|13528.8392
1|AtomicNumber|NormL2|dr|16|159|13444.1232
1|AtomicNumber|NormL2|dr|16|160|13986.4688
1|AtomicNumber|NormL2|dr|16|161|13463.0105
1|AtomicNumber|NormL2|dr|16|162|13173.6939
1|AtomicNumber|NormL2|dr|16|163|13541.1102
1|AtomicNumber|NormL2|dr|16|164|13888.487
1|AtomicNumber|NormL2|dr|16|165|13642.5865
1|AtomicNumber|NormL2|dr|16|166|12882.6948
1|AtomicNumber|NormL2|dr|16|167|14143.3789
1|AtomicNumber|NormL2|dr|16|168|13822.0101
1|AtomicNumber|NormL2|dr|16|169|12742.4335
1|AtomicNumber|NormL2|dr|16|170|12818.1868
1|AtomicNumber|NormL2|dr|16|171|12780.6925
1|AtomicNumber|NormL2|dr|16|172|13680.5366
1|AtomicNumber|NormL2|dr|16|173|12462.419
1|AtomicNumber|NormL2|dr|16|174|13722.552
1|AtomicNumber|NormL2|dr|16|175|14076.3852
1|AtomicNumber|NormL2|dr|16|176|13184.718
1|AtomicNumber|NormL2|dr|16|177|13305.1944
1|AtomicNumber|NormL2|dr|16|178|13482.3999
1|AtomicNumber|NormL2|dr|16|179|14107.1278
1|AtomicNumber|NormL2|dr|16|180|14469.6592
1|AtomicNumber|NormL2|dr|16|181|13472.5001
1|AtomicNumber|NormL2|dr|16|182|13505.5084
1|AtomicNumber|NormL2|dr|16|183|13184.2541
1|AtomicNumber|NormL2|dr|16|184|13111.2404
1|AtomicNumber|NormL2|dr|16|185|13256.2885
1|AtomicNumber|NormL2|dr|16|186|13886.5817
1|AtomicNumber|NormL2|dr|16|187|13803.1486
1|AtomicNumber|NormL2|dr|16|188|14009.9947
1|AtomicNumber|NormL2|dr|16|189|13467.1036
1|AtomicNumber|NormL2|dr|16|190|13350.8184
1|AtomicNumber|NormL2|dr|16|191|13872.208
1|AtomicNumber|NormL2|dr|16|192|13299.9795
1|AtomicNumber|NormL2|dr|16|193|13870.2032
1|AtomicNumber|NormL2|dr|16|194|13748.3248
1|AtomicNumber|NormL2|dr|16|195|14261.3214
1|AtomicNumber|NormL2|dr|16|196|13366.0824
1|AtomicNumber|NormL2|dr|16|197|13104.0152
1|AtomicNumber|NormL2|dr|16|198|13532.9389
1|AtomicNumber|NormL2|dr|16|199|14551.2876
1|AtomicNumber|NormL2|dr|16|200|14166.5959
1|AtomicNumber|NormL2|dr|16|201|13121.2341
1|AtomicNumber|NormL2|dr|16|202|13092.1141
1|AtomicNumber|NormL2|dr|16|203|13653.9379
1|AtomicNumber|NormL2|dr|16|204|14389.9672
1|AtomicNumber|NormL2|dr|16|205|14064.1845
1|AtomicNumber|NormL2|dr|16|206|13757.5964
1|AtomicNumber|NormL2|dr|16|207|14544.9119
1|AtomicNumber|NormL2|dr|16|208|12738.2266
1|AtomicNumber|NormL2|dr|16|209|13322.8076
1|AtomicNumber|NormL2|dr|16|210|13681.6862
1|AtomicNumber|NormL2|dr|16|211|14030.7655
1|AtomicNumber|NormL2|dr|16|212|13712.3533
1|AtomicNumber|NormL2|dr|16|213|14088.1164
1|AtomicNumber|NormL2|dr|16|214|13334.0613
1|AtomicNumber|NormL2|dr|16|215|12924.4012
1|AtomicNumber|NormL2|dr|16|216|13907.5721
1|AtomicNumber|NormL2|dr|16|217|13730.4494
1|AtomicNumber|NormL2|dr|16|218|12564.4259
1|AtomicNumber|NormL2|dr|16|219|13425.7832
1|AtomicNumber|NormL2|dr|16|220|14191.1491
1|AtomicNumber|NormL2|dr|16|221|14057.4363
1|AtomicNumber|NormL2|dr|16|222|13739.4318
1|AtomicNumber|NormL2|dr|16|223|14298.1503
1|AtomicNumber|NormL2|dr|16|224|13560.7354
1|AtomicNumber|NormL2|dr|16|225|13876.5191
1|AtomicNumber|NormL2|dr|16|226|13258.6685
1|AtomicNumber|NormL2|dr|16|227|12947.9992
1|AtomicNumber|NormL2|dr|16|228|14041.3474
1|AtomicNumber|NormL2|dr|16|229|13776.5551
1|AtomicNumber|NormL2|dr|16|230|12727.4885
1|AtomicNumber|NormL2|dr|16|231|13470.079
1|AtomicNumber|NormL2|dr|16|232|13668.7061
1|AtomicNumber|NormL2|dr|16|233|13656.9828
1|AtomicNumber|NormL2|dr|16|234|13079.9364
1|AtomicNumber|NormL2|dr|16|235|14126.3274
1|AtomicNumber|NormL2|dr|16|236|14100.9327
1|AtomicNumber|NormL2|dr|16|237|13489.5371
1|AtomicNumber|NormL2|dr|16|238|14750.2968
1|AtomicNumber|NormL2|dr|16|239|13283.0708
1|AtomicNumber|NormL2|dr|16|240|13727.7315
1|AtomicNumber|NormL2|dr|16|241|12764.6669
1|AtomicNumber|NormL2|dr|16|242|13352.3912
1|AtomicNumber|NormL2|dr|16|243|13709.4807
1|AtomicNumber|NormL2|dr|16|244|13327.7654
1|AtomicNumber|NormL2|dr|16|245|13099.4312
1|AtomicNumber|NormL2|dr|16|246|13288.1605
1|AtomicNumber|NormL2|dr|16|247|12305.6291
1|AtomicNumber|NormL2|dr|16|248|14104.244
1|AtomicNumber|NormL2|dr|16|249|14377.9218
1|AtomicNumber|NormL2|dr|16|250|13606.4983
1|AtomicNumber|NormL2|dr|16|251|13906.5414
1|AtomicNumber|NormL2|dr|16|252|13756.0449
1|AtomicNumber|NormL2|dr|16|253|14388.2882
1|AtomicNumber|NormL2|dr|16|254|14148.8021
1|AtomicNumber|NormL2|dr|16|255|13660.7197
1|AtomicNumber|NormL2|dr|16|256|13487.9887
1|AtomicNumber|NormL2|dr|16|257|13825.7417
1|AtomicNumber|NormL2|dr|16|258|14169.8293
1|AtomicNumber|NormL2|dr|16|259|14049.1923
1|AtomicNumber|NormL2|dr|16|260|14023.1646
1|AtomicNumber|NormL2|dr|16|261|13825.6688
1|AtomicNumber|NormL2|dr|16|262|13630.4518
1|AtomicNumber|NormL2|dr|16|263|14016.7649
1|AtomicNumber|NormL2|dr|16|264|13062.1592
1|AtomicNumber|NormL2|dr|16|265|13476.6515
1|AtomicNumber|NormL2|dr|16|266|14395.2571
1|AtomicNumber|NormL2|dr|16|267|13643.5034
1|AtomicNumber|NormL2|dr|16|268|14358.569
1|AtomicNumber|NormL2|dr|16|269|13346.3326
1|AtomicNumber|NormL2|dr|16|270|13362.6151
1|AtomicNumber|NormL2|dr|16|271|13359.299
1|AtomicNumber|NormL2|dr|16|272|13701.6092
1|AtomicNumber|NormL2|dr|16|273|13560.0792
1|AtomicNumber|NormL2|dr|16|274|14281.5503
1|AtomicNumber|NormL2|dr|16|275|13759.3433
1|AtomicNumber|NormL2|dr|16|276|12821.9545
1|AtomicNumber|NormL2|dr|16|277|14155.4472
1|AtomicNumber|NormL2|dr|16|278|12091.3968
1|AtomicNumber|NormL2|dr|16|279|13543.9454
1|AtomicNumber|NormL2|dr|16|280|14348.1097
1|AtomicNumber|NormL2|dr|16|281|13165.834
1|AtomicNumber|NormL2|dr|16|282|13384.7473
1|AtomicNumber|NormL2|dr|16|283|13479.949
1|AtomicNumber|NormL2|dr|16|284|13574.4178
1|AtomicNumber|NormL2|dr|16|285|13653.9271
1|AtomicNumber|NormL2|dr|16|286|13114.5619
1|AtomicNumber|NormL2|dr|16|287|13373.0935
1|AtomicNumber|NormL2|dr|16|288|13170.2997
1|AtomicNumber|NormL2|dr|16|289|13612.5709
1|AtomicNumber|NormL2|dr|16|290|13296.0459
1|AtomicNumber|NormL2|dr|16|291|14368.4599
1|AtomicNumber|NormL2|dr|16|292|13062.2781
1|AtomicNumber|NormL2|dr|16|293|13497.7158
1|AtomicNumber|NormL2|dr|16|294|13813.5838
1|AtomicNumber|NormL2|dr|16|295|13340.9826
1|AtomicNumber|NormL2|dr|16|296|13698.4436
1|AtomicNumber|NormL2|dr|16|297|12710.0753
1|AtomicNumber|NormL2|dr|16|298|13686.8345
1|AtomicNumber|NormL2|dr|16|299|12409.4909
1|AtomicNumber|NormL2|dr|16|300|13635.2968
1|AtomicNumber|NormL2|dr|16|301|13821.5705
1|AtomicNumber|NormL2|dr|16|302|13736.9022
1|AtomicNumber|NormL2|dr|16|303|14677.0779
1|AtomicNumber|NormL2|dr|16|304|13989.3232
1|AtomicNumber|NormL2|dr|16|305|13525.2976
1|AtomicNumber|NormL2|dr|16|306|12621.4341
1|AtomicNumber|NormL2|dr|16|307|13240.0602
1|AtomicNumber|NormL2|dr|16|308|13197.5821
1|AtomicNumber|NormL2|dr|16|309|12638.1094
1|AtomicNumber|NormL2|dr|16|310|14062.0627
1|AtomicNumber|NormL2|dr|16|311|13234.3858
1|AtomicNumber|NormL2|dr|16|312|13395.7482
1|AtomicNumber|NormL2|dr|16|313|13439.7417
1|AtomicNumber|NormL2|dr|16|314|13427.2203
1|AtomicNumber|NormL2|dr|16|315|14393.7505
1|AtomicNumber|NormL2|dr|16|316|13440.7116
1|AtomicNumber|NormL2|dr|16|317|13386.132
1|AtomicNumber|NormL2|dr|16|318|13707.9965
1|AtomicNumber|NormL2|dr|16|319|13534.8822
1|AtomicNumber|NormL2|dr|16|320|13758.6473
1|AtomicNumber|NormL2|dr|16|321|13205.0689
1|AtomicNumber|NormL2|dr|16|322|13582.9821
1|AtomicNumber|NormL2|dr|16|323|12748.7786
1|AtomicNumber|NormL2|dr|16|324|14243.4553
1|AtomicNumber|NormL2|dr|16|325|14757.2157
1|AtomicNumber|NormL2|dr|16|326|14298.2672
1|AtomicNumber|NormL2|dr|16|327|14287.4294
1|AtomicNumber|NormL2|dr|16|328|13268.2255
1|AtomicNumber|NormL2|dr|16|329|13028.5962
1|AtomicNumber|NormL2|dr|16|330|13803.4088
1|AtomicNumber|NormL2|dr|16|331|13874.027
1|AtomicNumber|NormL2|dr|16|332|14208.3373
1|AtomicNumber|NormL2|dr|16|333|14091.94
1|AtomicNumber|NormL2|dr|16|334|12639.0234
1|AtomicNumber|NormL2|dr|16|335|12949.1756
1|AtomicNumber|NormL2|dr|16|336|14745.9696
1|AtomicNumber|NormL2|dr|16|337|13711.604
1|AtomicNumber|NormL2|dr|16|338|14295.9071
1|AtomicNumber|NormL2|dr|16|339|13732.9866
1|AtomicNumber|NormL2|dr|16|340|13189.877
1|AtomicNumber|NormL2|dr|16|341|13356.5436
1|AtomicNumber|NormL2|dr|16|342|12858.414
1|AtomicNumber|NormL2|dr|16|343|13416.7723
1|AtomicNumber|NormL2|dr|16|344|13326.5637
1|AtomicNumber|NormL2|dr|16|345|13295.9264
1|AtomicNumber|NormL2|dr|16|346|13301.2707
1|AtomicNumber|NormL2|dr|16|347|13735.7175
1|AtomicNumber|NormL2|dr|16|348|14257.6843
1|AtomicNumber|NormL2|dr|16|349|13401.8998
1|AtomicNumber|NormL2|dr|16|350|13177.4287
1|AtomicNumber|NormL2|dr|16|351|13206.1276
1|AtomicNumber|NormL2|dr|16|352|14372.2036
1|AtomicNumber|NormL2|dr|16|353|13761.7954
1|AtomicNumber|NormL2|dr|16|354|13854.1095
1|AtomicNumber|NormL2|dr|16|355|14290.032
1|AtomicNumber|NormL2|dr|16|356|13428.8254
1|AtomicNumber|NormL2|dr|16|357|13696.9404
1|AtomicNumber|NormL2|dr|16|358|13049.1129
1|AtomicNumber|NormL2|dr|16|359|13885.2434
1|AtomicNumber|NormL2|dr|16|360|14395.5348
1|AtomicNumber|NormL2|dr|16|361|14225.8501
1|AtomicNumber|NormL2|dr|16|362|13249.2429
1|AtomicNumber|NormL2|dr|16|363|13549.1593
1|AtomicNumber|NormL2|dr|16|364|14013.3608
1|AtomicNumber|NormL2|dr|16|365|12678.5013
1|AtomicNumber|NormL2|dr|16|366|13843.6928
1|AtomicNumber|NormL2|dr|16|367|13391.8447
1|AtomicNumber|NormL2|dr|16|368|14268.3344
1|AtomicNumber|NormL2|dr|16|369|14297.7716
1|AtomicNumber|NormL2|dr|16|370|14646.6018
1|AtomicNumber|NormL2|dr|16|371|14097.6064
1|AtomicNumber|NormL2|dr|16|372|12974.727
1|AtomicNumber|NormL2|dr|16|373|13397.1297
1|AtomicNumber|NormL2|dr|16|374|13388.761
1|AtomicNumber|NormL2|dr|16|375|12943.6916
1|AtomicNumber|NormL2|dr|16|376|13073.4906
1|AtomicNumber|NormL2|dr|16|377|13654.6241
1|AtomicNumber|NormL2|dr|16|378|13313.3109
1|AtomicNumber|NormL2|dr|16|379|12577.0348
1|AtomicNumber|NormL2|dr|16|380|13581.3047
1|AtomicNumber|NormL2|dr|16|381|12927.1142
1|AtomicNumber|NormL2|dr|16|382|14198.0473
1|AtomicNumber|NormL2|dr|16|383|13672.6531
1|AtomicNumber|NormL2|dr|16|384|12966.2069
