# Supplementary material for: On DNA numerical representations for genomic similarity computation
Source: PLoS One. 2017 Mar 21;12(3):e0173288. doi: 10.1371/journal.pone.0173288 (PMC5360225; doi:10.1371/journal.pone.0173288)
Supplement: S3 File — The datasets employed in this work. (ZIP) [file pone.0173288.s003.zip › datasets/syntheticalExperimentalScores/sequenceBase_1_transformation_AtomicNumber_metric_NormL2_type_ds_percentage_2.txt]

1|AtomicNumber|NormL2|dr|2|1|5321.4362
1|AtomicNumber|NormL2|dr|2|2|5854.0635
1|AtomicNumber|NormL2|dr|2|3|6138.4825
1|AtomicNumber|NormL2|dr|2|4|6624.6532
1|AtomicNumber|NormL2|dr|2|5|6275.4091
1|AtomicNumber|NormL2|dr|2|6|6086.454
1|AtomicNumber|NormL2|dr|2|7|5935.6428
1|AtomicNumber|NormL2|dr|2|8|6215.0249
1|AtomicNumber|NormL2|dr|2|9|6592.7941
1|AtomicNumber|NormL2|dr|2|10|6074.7769
1|AtomicNumber|NormL2|dr|2|11|6871.3516
1|AtomicNumber|NormL2|dr|2|12|5943.4567
1|AtomicNumber|NormL2|dr|2|13|6317.4677
1|AtomicNumber|NormL2|dr|2|14|6302.9218
1|AtomicNumber|NormL2|dr|2|15|5730.876
1|AtomicNumber|NormL2|dr|2|16|6061.3033
1|AtomicNumber|NormL2|dr|2|17|6157.2617
1|AtomicNumber|NormL2|dr|2|18|6466.059
1|AtomicNumber|NormL2|dr|2|19|6282.8696
1|AtomicNumber|NormL2|dr|2|20|6084.6514
1|AtomicNumber|NormL2|dr|2|21|6298.2941
1|AtomicNumber|NormL2|dr|2|22|6005.459
1|AtomicNumber|NormL2|dr|2|23|5834.9905
1|AtomicNumber|NormL2|dr|2|24|6119.2749
1|AtomicNumber|NormL2|dr|2|25|6529.4828
1|AtomicNumber|NormL2|dr|2|26|6251.1702
1|AtomicNumber|NormL2|dr|2|27|6263.7302
1|AtomicNumber|NormL2|dr|2|28|5984.0521
1|AtomicNumber|NormL2|dr|2|29|6827.4327
1|AtomicNumber|NormL2|dr|2|30|6448.6603
1|AtomicNumber|NormL2|dr|2|31|6338.6401
1|AtomicNumber|NormL2|dr|2|32|6412.3748
1|AtomicNumber|NormL2|dr|2|33|6645.8204
1|AtomicNumber|NormL2|dr|2|34|6000.572
1|AtomicNumber|NormL2|dr|2|35|6402.7916
1|AtomicNumber|NormL2|dr|2|36|5961.4046
1|AtomicNumber|NormL2|dr|2|37|6091.3119
1|AtomicNumber|NormL2|dr|2|38|6475.3318
1|AtomicNumber|NormL2|dr|2|39|5130.4855
1|AtomicNumber|NormL2|dr|2|40|6175.3845
1|AtomicNumber|NormL2|dr|2|41|5873.1783
1|AtomicNumber|NormL2|dr|2|42|5736.3367
1|AtomicNumber|NormL2|dr|2|43|5908.7293
1|AtomicNumber|NormL2|dr|2|44|5518.7203
1|AtomicNumber|NormL2|dr|2|45|6216.5102
1|AtomicNumber|NormL2|dr|2|46|5486.5024
1|AtomicNumber|NormL2|dr|2|47|5989.1388
1|AtomicNumber|NormL2|dr|2|48|5530.506
1|AtomicNumber|NormL2|dr|2|49|6216.0284
1|AtomicNumber|NormL2|dr|2|50|6047.7275
1|AtomicNumber|NormL2|dr|2|51|6714.1575
1|AtomicNumber|NormL2|dr|2|52|6065.8673
1|AtomicNumber|NormL2|dr|2|53|5828.1468
1|AtomicNumber|NormL2|dr|2|54|5893.6773
1|AtomicNumber|NormL2|dr|2|55|6385.2118
1|AtomicNumber|NormL2|dr|2|56|5822.6684
1|AtomicNumber|NormL2|dr|2|57|5845.0039
1|AtomicNumber|NormL2|dr|2|58|6488.127
1|AtomicNumber|NormL2|dr|2|59|6555.8392
1|AtomicNumber|NormL2|dr|2|60|6399.4696
1|AtomicNumber|NormL2|dr|2|61|6055.3294
1|AtomicNumber|NormL2|dr|2|62|6402.8032
1|AtomicNumber|NormL2|dr|2|63|5645.6545
1|AtomicNumber|NormL2|dr|2|64|6098.3393
1|AtomicNumber|NormL2|dr|2|65|6563.917
1|AtomicNumber|NormL2|dr|2|66|6187.6697
1|AtomicNumber|NormL2|dr|2|67|6172.0413
1|AtomicNumber|NormL2|dr|2|68|6242.7123
1|AtomicNumber|NormL2|dr|2|69|5907.0844
1|AtomicNumber|NormL2|dr|2|70|5782.0358
1|AtomicNumber|NormL2|dr|2|71|6855.1643
1|AtomicNumber|NormL2|dr|2|72|6461.3965
1|AtomicNumber|NormL2|dr|2|73|6440.633
1|AtomicNumber|NormL2|dr|2|74|6497.9836
1|AtomicNumber|NormL2|dr|2|75|6129.961
1|AtomicNumber|NormL2|dr|2|76|6312.4316
1|AtomicNumber|NormL2|dr|2|77|6274.9058
1|AtomicNumber|NormL2|dr|2|78|6444.082
1|AtomicNumber|NormL2|dr|2|79|6038.0802
1|AtomicNumber|NormL2|dr|2|80|6583.2405
1|AtomicNumber|NormL2|dr|2|81|5847.4446
1|AtomicNumber|NormL2|dr|2|82|6222.1666
1|AtomicNumber|NormL2|dr|2|83|6008.814
1|AtomicNumber|NormL2|dr|2|84|6579.3961
1|AtomicNumber|NormL2|dr|2|85|6309.1529
1|AtomicNumber|NormL2|dr|2|86|5804.2423
1|AtomicNumber|NormL2|dr|2|87|6391.8054
1|AtomicNumber|NormL2|dr|2|88|6087.1893
1|AtomicNumber|NormL2|dr|2|89|6827.5051
1|AtomicNumber|NormL2|dr|2|90|5901.3132
1|AtomicNumber|NormL2|dr|2|91|5776.2809
1|AtomicNumber|NormL2|dr|2|92|6642.3328
1|AtomicNumber|NormL2|dr|2|93|6574.6767
1|AtomicNumber|NormL2|dr|2|94|6359.5718
1|AtomicNumber|NormL2|dr|2|95|6365.3856
1|AtomicNumber|NormL2|dr|2|96|6186.3155
1|AtomicNumber|NormL2|dr|2|97|5602.4605
1|AtomicNumber|NormL2|dr|2|98|6022.5491
1|AtomicNumber|NormL2|dr|2|99|6953.5441
1|AtomicNumber|NormL2|dr|2|100|6317.3957
1|AtomicNumber|NormL2|dr|2|101|6521.7475
1|AtomicNumber|NormL2|dr|2|102|6561.639
1|AtomicNumber|NormL2|dr|2|103|6515.082
1|AtomicNumber|NormL2|dr|2|104|6590.0635
1|AtomicNumber|NormL2|dr|2|105|5917.6784
1|AtomicNumber|NormL2|dr|2|106|6275.748
1|AtomicNumber|NormL2|dr|2|107|6054.5202
1|AtomicNumber|NormL2|dr|2|108|6249.0249
1|AtomicNumber|NormL2|dr|2|109|6504.4074
1|AtomicNumber|NormL2|dr|2|110|5848.6161
1|AtomicNumber|NormL2|dr|2|111|6576.1038
1|AtomicNumber|NormL2|dr|2|112|6866.2837
1|AtomicNumber|NormL2|dr|2|113|6278.2231
1|AtomicNumber|NormL2|dr|2|114|5856.3904
1|AtomicNumber|NormL2|dr|2|115|5517.7018
1|AtomicNumber|NormL2|dr|2|116|5717.9043
1|AtomicNumber|NormL2|dr|2|117|6247.5216
1|AtomicNumber|NormL2|dr|2|118|5976.8919
1|AtomicNumber|NormL2|dr|2|119|6801.0777
1|AtomicNumber|NormL2|dr|2|120|6500.2779
1|AtomicNumber|NormL2|dr|2|121|6348.1642
1|AtomicNumber|NormL2|dr|2|122|5727.4081
1|AtomicNumber|NormL2|dr|2|123|6148.4854
1|AtomicNumber|NormL2|dr|2|124|6334.9581
1|AtomicNumber|NormL2|dr|2|125|5858.664
1|AtomicNumber|NormL2|dr|2|126|6425.9831
1|AtomicNumber|NormL2|dr|2|127|5980.083
1|AtomicNumber|NormL2|dr|2|128|6570.3514
1|AtomicNumber|NormL2|dr|2|129|5787.38
1|AtomicNumber|NormL2|dr|2|130|5579.8167
1|AtomicNumber|NormL2|dr|2|131|5950.0476
1|AtomicNumber|NormL2|dr|2|132|6153.8928
1|AtomicNumber|NormL2|dr|2|133|6063.5372
1|AtomicNumber|NormL2|dr|2|134|6242.5715
1|AtomicNumber|NormL2|dr|2|135|6673.2204
1|AtomicNumber|NormL2|dr|2|136|5328.3128
1|AtomicNumber|NormL2|dr|2|137|5786.6265
1|AtomicNumber|NormL2|dr|2|138|6375.0403
1|AtomicNumber|NormL2|dr|2|139|6359.6805
1|AtomicNumber|NormL2|dr|2|140|5518.4612
1|AtomicNumber|NormL2|dr|2|141|5874.5212
1|AtomicNumber|NormL2|dr|2|142|5930.7962
1|AtomicNumber|NormL2|dr|2|143|5805.6909
1|AtomicNumber|NormL2|dr|2|144|6006.0178
1|AtomicNumber|NormL2|dr|2|145|5908.5223
1|AtomicNumber|NormL2|dr|2|146|6363.4338
1|AtomicNumber|NormL2|dr|2|147|6412.0969
1|AtomicNumber|NormL2|dr|2|148|6016.0328
1|AtomicNumber|NormL2|dr|2|149|5786.3505
1|AtomicNumber|NormL2|dr|2|150|6267.0525
1|AtomicNumber|NormL2|dr|2|151|6485.4611
1|AtomicNumber|NormL2|dr|2|152|6400.7263
1|AtomicNumber|NormL2|dr|2|153|5824.1728
1|AtomicNumber|NormL2|dr|2|154|6274.6412
1|AtomicNumber|NormL2|dr|2|155|6109.2519
1|AtomicNumber|NormL2|dr|2|156|6047.7068
1|AtomicNumber|NormL2|dr|2|157|6023.6493
1|AtomicNumber|NormL2|dr|2|158|5561.7141
1|AtomicNumber|NormL2|dr|2|159|6364.0511
1|AtomicNumber|NormL2|dr|2|160|6152.5688
1|AtomicNumber|NormL2|dr|2|161|6313.2327
1|AtomicNumber|NormL2|dr|2|162|6483.4724
1|AtomicNumber|NormL2|dr|2|163|5874.8784
1|AtomicNumber|NormL2|dr|2|164|6094.1661
1|AtomicNumber|NormL2|dr|2|165|5727.7989
1|AtomicNumber|NormL2|dr|2|166|6357.2733
1|AtomicNumber|NormL2|dr|2|167|5766.0921
1|AtomicNumber|NormL2|dr|2|168|5974.2829
1|AtomicNumber|NormL2|dr|2|169|6079.7066
1|AtomicNumber|NormL2|dr|2|170|6128.1775
1|AtomicNumber|NormL2|dr|2|171|6213.4643
1|AtomicNumber|NormL2|dr|2|172|6194.931
1|AtomicNumber|NormL2|dr|2|173|6518.5038
1|AtomicNumber|NormL2|dr|2|174|5818.0038
1|AtomicNumber|NormL2|dr|2|175|5560.5846
1|AtomicNumber|NormL2|dr|2|176|5945.7968
1|AtomicNumber|NormL2|dr|2|177|5793.6447
1|AtomicNumber|NormL2|dr|2|178|6534.3576
1|AtomicNumber|NormL2|dr|2|179|6037.3058
1|AtomicNumber|NormL2|dr|2|180|6404.8604
1|AtomicNumber|NormL2|dr|2|181|6566.8371
1|AtomicNumber|NormL2|dr|2|182|6752.3798
1|AtomicNumber|NormL2|dr|2|183|6205.8279
1|AtomicNumber|NormL2|dr|2|184|6467.4996
1|AtomicNumber|NormL2|dr|2|185|7048.3073
1|AtomicNumber|NormL2|dr|2|186|5792.3837
1|AtomicNumber|NormL2|dr|2|187|6669.4536
1|AtomicNumber|NormL2|dr|2|188|6382.2658
1|AtomicNumber|NormL2|dr|2|189|6099.0397
1|AtomicNumber|NormL2|dr|2|190|5557.8596
1|AtomicNumber|NormL2|dr|2|191|6329.838
1|AtomicNumber|NormL2|dr|2|192|6998.6707
1|AtomicNumber|NormL2|dr|2|193|5613.2558
1|AtomicNumber|NormL2|dr|2|194|5833.1402
1|AtomicNumber|NormL2|dr|2|195|6701.0353
1|AtomicNumber|NormL2|dr|2|196|6482.1145
1|AtomicNumber|NormL2|dr|2|197|5579.9144
1|AtomicNumber|NormL2|dr|2|198|6053.5611
1|AtomicNumber|NormL2|dr|2|199|5950.251
1|AtomicNumber|NormL2|dr|2|200|5727.7434
1|AtomicNumber|NormL2|dr|2|201|5777.1479
1|AtomicNumber|NormL2|dr|2|202|6606.4556
1|AtomicNumber|NormL2|dr|2|203|6266.8703
1|AtomicNumber|NormL2|dr|2|204|6754.7811
1|AtomicNumber|NormL2|dr|2|205|6453.5852
1|AtomicNumber|NormL2|dr|2|206|6080.9422
1|AtomicNumber|NormL2|dr|2|207|5342.6481
1|AtomicNumber|NormL2|dr|2|208|6819.4189
1|AtomicNumber|NormL2|dr|2|209|6104.5884
1|AtomicNumber|NormL2|dr|2|210|5923.2623
1|AtomicNumber|NormL2|dr|2|211|6364.9317
1|AtomicNumber|NormL2|dr|2|212|6027.7305
1|AtomicNumber|NormL2|dr|2|213|5016.6997
1|AtomicNumber|NormL2|dr|2|214|5552.7104
1|AtomicNumber|NormL2|dr|2|215|6114.9243
1|AtomicNumber|NormL2|dr|2|216|6499.5521
1|AtomicNumber|NormL2|dr|2|217|5537.8346
1|AtomicNumber|NormL2|dr|2|218|5857.689
1|AtomicNumber|NormL2|dr|2|219|6359.1435
1|AtomicNumber|NormL2|dr|2|220|6455.1987
1|AtomicNumber|NormL2|dr|2|221|6278.5929
1|AtomicNumber|NormL2|dr|2|222|6576.8558
1|AtomicNumber|NormL2|dr|2|223|6568.9409
1|AtomicNumber|NormL2|dr|2|224|5570.9766
1|AtomicNumber|NormL2|dr|2|225|6118.9857
1|AtomicNumber|NormL2|dr|2|226|6043.6986
1|AtomicNumber|NormL2|dr|2|227|5995.8446
1|AtomicNumber|NormL2|dr|2|228|6588.3089
1|AtomicNumber|NormL2|dr|2|229|6306.2567
1|AtomicNumber|NormL2|dr|2|230|6087.5884
1|AtomicNumber|NormL2|dr|2|231|5343.8924
1|AtomicNumber|NormL2|dr|2|232|6307.741
1|AtomicNumber|NormL2|dr|2|233|6096.3047
1|AtomicNumber|NormL2|dr|2|234|6228.4775
1|AtomicNumber|NormL2|dr|2|235|6918.6392
1|AtomicNumber|NormL2|dr|2|236|5487.4586
1|AtomicNumber|NormL2|dr|2|237|6359.9635
1|AtomicNumber|NormL2|dr|2|238|6185.8602
1|AtomicNumber|NormL2|dr|2|239|5533.2829
1|AtomicNumber|NormL2|dr|2|240|6383.6289
1|AtomicNumber|NormL2|dr|2|241|6275.7292
1|AtomicNumber|NormL2|dr|2|242|5691.0488
1|AtomicNumber|NormL2|dr|2|243|6138.3721
1|AtomicNumber|NormL2|dr|2|244|6511.8617
1|AtomicNumber|NormL2|dr|2|245|6111.1045
1|AtomicNumber|NormL2|dr|2|246|6286.7702
1|AtomicNumber|NormL2|dr|2|247|5475.2032
1|AtomicNumber|NormL2|dr|2|248|6421.1013
1|AtomicNumber|NormL2|dr|2|249|6338.5768
1|AtomicNumber|NormL2|dr|2|250|6483.6477
1|AtomicNumber|NormL2|dr|2|251|6260.464
1|AtomicNumber|NormL2|dr|2|252|6670.1191
1|AtomicNumber|NormL2|dr|2|253|6975.8858
1|AtomicNumber|NormL2|dr|2|254|6515.1182
1|AtomicNumber|NormL2|dr|2|255|5714.8296
1|AtomicNumber|NormL2|dr|2|256|5821.5591
1|AtomicNumber|NormL2|dr|2|257|5854.6478
1|AtomicNumber|NormL2|dr|2|258|5976.1333
1|AtomicNumber|NormL2|dr|2|259|5920.5603
1|AtomicNumber|NormL2|dr|2|260|6710.3282
1|AtomicNumber|NormL2|dr|2|261|6208.7247
1|AtomicNumber|NormL2|dr|2|262|5962.2597
1|AtomicNumber|NormL2|dr|2|263|5688.2006
1|AtomicNumber|NormL2|dr|2|264|6325.949
1|AtomicNumber|NormL2|dr|2|265|6443.1118
1|AtomicNumber|NormL2|dr|2|266|6261.9693
1|AtomicNumber|NormL2|dr|2|267|5490.1132
1|AtomicNumber|NormL2|dr|2|268|6521.1468
1|AtomicNumber|NormL2|dr|2|269|6958.7187
1|AtomicNumber|NormL2|dr|2|270|6426.8548
1|AtomicNumber|NormL2|dr|2|271|5936.9658
1|AtomicNumber|NormL2|dr|2|272|6491.9022
1|AtomicNumber|NormL2|dr|2|273|6044.9228
1|AtomicNumber|NormL2|dr|2|274|6537.0534
1|AtomicNumber|NormL2|dr|2|275|6471.6689
1|AtomicNumber|NormL2|dr|2|276|5881.3962
1|AtomicNumber|NormL2|dr|2|277|4883.3989
1|AtomicNumber|NormL2|dr|2|278|5514.478
1|AtomicNumber|NormL2|dr|2|279|6347.3159
1|AtomicNumber|NormL2|dr|2|280|6467.8758
1|AtomicNumber|NormL2|dr|2|281|6409.6122
1|AtomicNumber|NormL2|dr|2|282|6324.3374
1|AtomicNumber|NormL2|dr|2|283|5977.8447
1|AtomicNumber|NormL2|dr|2|284|5899.8026
1|AtomicNumber|NormL2|dr|2|285|6722.2138
1|AtomicNumber|NormL2|dr|2|286|5566.4129
1|AtomicNumber|NormL2|dr|2|287|6839.5239
1|AtomicNumber|NormL2|dr|2|288|6302.5214
1|AtomicNumber|NormL2|dr|2|289|6254.722
1|AtomicNumber|NormL2|dr|2|290|5304.0952
1|AtomicNumber|NormL2|dr|2|291|5956.5096
1|AtomicNumber|NormL2|dr|2|292|6456.0251
1|AtomicNumber|NormL2|dr|2|293|6180.2948
1|AtomicNumber|NormL2|dr|2|294|5843.8132
1|AtomicNumber|NormL2|dr|2|295|6336.6931
1|AtomicNumber|NormL2|dr|2|296|6518.5571
1|AtomicNumber|NormL2|dr|2|297|6887.3472
1|AtomicNumber|NormL2|dr|2|298|6189.144
1|AtomicNumber|NormL2|dr|2|299|5987.4175
1|AtomicNumber|NormL2|dr|2|300|6610.3084
1|AtomicNumber|NormL2|dr|2|301|5084.5731
1|AtomicNumber|NormL2|dr|2|302|6248.6509
1|AtomicNumber|NormL2|dr|2|303|6300.393
1|AtomicNumber|NormL2|dr|2|304|5969.4782
1|AtomicNumber|NormL2|dr|2|305|6498.8015
1|AtomicNumber|NormL2|dr|2|306|6300.6114
1|AtomicNumber|NormL2|dr|2|307|6166.1778
1|AtomicNumber|NormL2|dr|2|308|6073.647
1|AtomicNumber|NormL2|dr|2|309|6389.5261
1|AtomicNumber|NormL2|dr|2|310|6098.5552
1|AtomicNumber|NormL2|dr|2|311|6687.0669
1|AtomicNumber|NormL2|dr|2|312|6309.5375
1|AtomicNumber|NormL2|dr|2|313|6485.7733
1|AtomicNumber|NormL2|dr|2|314|6132.7547
1|AtomicNumber|NormL2|dr|2|315|5623.571
1|AtomicNumber|NormL2|dr|2|316|6573.9225
1|AtomicNumber|NormL2|dr|2|317|6285.9988
1|AtomicNumber|NormL2|dr|2|318|6425.5577
1|AtomicNumber|NormL2|dr|2|319|5852.5762
1|AtomicNumber|NormL2|dr|2|320|6334.4736
1|AtomicNumber|NormL2|dr|2|321|6192.3023
1|AtomicNumber|NormL2|dr|2|322|6161.3827
1|AtomicNumber|NormL2|dr|2|323|5751.0543
1|AtomicNumber|NormL2|dr|2|324|6391.7544
1|AtomicNumber|NormL2|dr|2|325|6888.9005
1|AtomicNumber|NormL2|dr|2|326|5250.579
1|AtomicNumber|NormL2|dr|2|327|6344.7189
1|AtomicNumber|NormL2|dr|2|328|6367.256
1|AtomicNumber|NormL2|dr|2|329|6955.8682
1|AtomicNumber|NormL2|dr|2|330|5931.9021
1|AtomicNumber|NormL2|dr|2|331|6162.2577
1|AtomicNumber|NormL2|dr|2|332|6177.8242
1|AtomicNumber|NormL2|dr|2|333|6174.24
1|AtomicNumber|NormL2|dr|2|334|6003.5351
1|AtomicNumber|NormL2|dr|2|335|6388.7583
1|AtomicNumber|NormL2|dr|2|336|6075.7994
1|AtomicNumber|NormL2|dr|2|337|6379.6682
1|AtomicNumber|NormL2|dr|2|338|5757.0538
1|AtomicNumber|NormL2|dr|2|339|5666.7329
1|AtomicNumber|NormL2|dr|2|340|6087.8517
1|AtomicNumber|NormL2|dr|2|341|5794.1877
1|AtomicNumber|NormL2|dr|2|342|5955.4676
1|AtomicNumber|NormL2|dr|2|343|6082.7032
1|AtomicNumber|NormL2|dr|2|344|6787.072
1|AtomicNumber|NormL2|dr|2|345|6400.6318
1|AtomicNumber|NormL2|dr|2|346|6201.0911
1|AtomicNumber|NormL2|dr|2|347|6086.0813
1|AtomicNumber|NormL2|dr|2|348|6517.5654
1|AtomicNumber|NormL2|dr|2|349|5772.1102
1|AtomicNumber|NormL2|dr|2|350|6036.2488
1|AtomicNumber|NormL2|dr|2|351|6234.3831
1|AtomicNumber|NormL2|dr|2|352|6275.463
1|AtomicNumber|NormL2|dr|2|353|6413.8105
1|AtomicNumber|NormL2|dr|2|354|5746.9945
1|AtomicNumber|NormL2|dr|2|355|5942.0235
1|AtomicNumber|NormL2|dr|2|356|5394.0458
1|AtomicNumber|NormL2|dr|2|357|6457.4824
1|AtomicNumber|NormL2|dr|2|358|6645.2857
1|AtomicNumber|NormL2|dr|2|359|6739.527
1|AtomicNumber|NormL2|dr|2|360|5282.9371
1|AtomicNumber|NormL2|dr|2|361|5791.4978
1|AtomicNumber|NormL2|dr|2|362|5949.5301
1|AtomicNumber|NormL2|dr|2|363|6260.8784
1|AtomicNumber|NormL2|dr|2|364|6293.3715
1|AtomicNumber|NormL2|dr|2|365|5290.7215
1|AtomicNumber|NormL2|dr|2|366|6109.5792
1|AtomicNumber|NormL2|dr|2|367|6054.5897
1|AtomicNumber|NormL2|dr|2|368|5824.4374
1|AtomicNumber|NormL2|dr|2|369|6376.6882
1|AtomicNumber|NormL2|dr|2|370|6695.8105
1|AtomicNumber|NormL2|dr|2|371|5311.2583
1|AtomicNumber|NormL2|dr|2|372|6201.9938
1|AtomicNumber|NormL2|dr|2|373|6570.5825
1|AtomicNumber|NormL2|dr|2|374|6077.9838
1|AtomicNumber|NormL2|dr|2|375|6183.7049
1|AtomicNumber|NormL2|dr|2|376|6400.4177
1|AtomicNumber|NormL2|dr|2|377|5773.7712
1|AtomicNumber|NormL2|dr|2|378|6627.2899
1|AtomicNumber|NormL2|dr|2|379|5858.6259
1|AtomicNumber|NormL2|dr|2|380|6111.7403
1|AtomicNumber|NormL2|dr|2|381|6095.8823
1|AtomicNumber|NormL2|dr|2|382|6373.6282
1|AtomicNumber|NormL2|dr|2|383|5638.0696
1|AtomicNumber|NormL2|dr|2|384|5579.418
