# Supplementary material for: On DNA numerical representations for genomic similarity computation
Source: PLoS One. 2017 Mar 21;12(3):e0173288. doi: 10.1371/journal.pone.0173288 (PMC5360225; doi:10.1371/journal.pone.0173288)
Supplement: S3 File — The datasets employed in this work. (ZIP) [file pone.0173288.s003.zip › datasets/syntheticalExperimentalScores/sequenceBase_1_transformation_AtomicNumber_metric_NormL2_type_ds_percentage_32.txt]

1|AtomicNumber|NormL2|dr|32|1|18532.5876
1|AtomicNumber|NormL2|dr|32|2|19506.5284
1|AtomicNumber|NormL2|dr|32|3|18557.7135
1|AtomicNumber|NormL2|dr|32|4|18539.2101
1|AtomicNumber|NormL2|dr|32|5|18644.8904
1|AtomicNumber|NormL2|dr|32|6|19210.7058
1|AtomicNumber|NormL2|dr|32|7|18596.0539
1|AtomicNumber|NormL2|dr|32|8|18282.2841
1|AtomicNumber|NormL2|dr|32|9|18122.3287
1|AtomicNumber|NormL2|dr|32|10|18375.3039
1|AtomicNumber|NormL2|dr|32|11|18568.0318
1|AtomicNumber|NormL2|dr|32|12|17934.5396
1|AtomicNumber|NormL2|dr|32|13|18139.0584
1|AtomicNumber|NormL2|dr|32|14|18628.4204
1|AtomicNumber|NormL2|dr|32|15|18498.3205
1|AtomicNumber|NormL2|dr|32|16|18544.7316
1|AtomicNumber|NormL2|dr|32|17|19696.3001
1|AtomicNumber|NormL2|dr|32|18|18895.9831
1|AtomicNumber|NormL2|dr|32|19|18646.7113
1|AtomicNumber|NormL2|dr|32|20|20418.9666
1|AtomicNumber|NormL2|dr|32|21|19134.662
1|AtomicNumber|NormL2|dr|32|22|18515.4879
1|AtomicNumber|NormL2|dr|32|23|19522.3667
1|AtomicNumber|NormL2|dr|32|24|18600.7869
1|AtomicNumber|NormL2|dr|32|25|18193.3851
1|AtomicNumber|NormL2|dr|32|26|18550.9803
1|AtomicNumber|NormL2|dr|32|27|17987.0567
1|AtomicNumber|NormL2|dr|32|28|18216.3248
1|AtomicNumber|NormL2|dr|32|29|18566.8366
1|AtomicNumber|NormL2|dr|32|30|18528.6259
1|AtomicNumber|NormL2|dr|32|31|18771.3078
1|AtomicNumber|NormL2|dr|32|32|18613.3527
1|AtomicNumber|NormL2|dr|32|33|19964.7545
1|AtomicNumber|NormL2|dr|32|34|19155.5647
1|AtomicNumber|NormL2|dr|32|35|17790.1446
1|AtomicNumber|NormL2|dr|32|36|19417.6069
1|AtomicNumber|NormL2|dr|32|37|18747.1376
1|AtomicNumber|NormL2|dr|32|38|19534.1101
1|AtomicNumber|NormL2|dr|32|39|18222.8706
1|AtomicNumber|NormL2|dr|32|40|19266.2684
1|AtomicNumber|NormL2|dr|32|41|19120.4781
1|AtomicNumber|NormL2|dr|32|42|18271.2901
1|AtomicNumber|NormL2|dr|32|43|18898.2888
1|AtomicNumber|NormL2|dr|32|44|18782.4876
1|AtomicNumber|NormL2|dr|32|45|19221.2246
1|AtomicNumber|NormL2|dr|32|46|18703.1963
1|AtomicNumber|NormL2|dr|32|47|18918.9339
1|AtomicNumber|NormL2|dr|32|48|18937.2435
1|AtomicNumber|NormL2|dr|32|49|18930.6651
1|AtomicNumber|NormL2|dr|32|50|18354.1359
1|AtomicNumber|NormL2|dr|32|51|19247.7496
1|AtomicNumber|NormL2|dr|32|52|18451.0248
1|AtomicNumber|NormL2|dr|32|53|19869.2579
1|AtomicNumber|NormL2|dr|32|54|18854.3326
1|AtomicNumber|NormL2|dr|32|55|18925.0624
1|AtomicNumber|NormL2|dr|32|56|18799.5493
1|AtomicNumber|NormL2|dr|32|57|17689.2288
1|AtomicNumber|NormL2|dr|32|58|19380.7447
1|AtomicNumber|NormL2|dr|32|59|18701.1524
1|AtomicNumber|NormL2|dr|32|60|18951.4969
1|AtomicNumber|NormL2|dr|32|61|18950.7494
1|AtomicNumber|NormL2|dr|32|62|18858.0654
1|AtomicNumber|NormL2|dr|32|63|18057.145
1|AtomicNumber|NormL2|dr|32|64|19162.7498
1|AtomicNumber|NormL2|dr|32|65|18824.1203
1|AtomicNumber|NormL2|dr|32|66|19040.7345
1|AtomicNumber|NormL2|dr|32|67|19858.9471
1|AtomicNumber|NormL2|dr|32|68|17916.3227
1|AtomicNumber|NormL2|dr|32|69|19276.5279
1|AtomicNumber|NormL2|dr|32|70|18355.9832
1|AtomicNumber|NormL2|dr|32|71|19481.403
1|AtomicNumber|NormL2|dr|32|72|18439.1014
1|AtomicNumber|NormL2|dr|32|73|19143.7772
1|AtomicNumber|NormL2|dr|32|74|18074.9858
1|AtomicNumber|NormL2|dr|32|75|18757.5067
1|AtomicNumber|NormL2|dr|32|76|18545.4337
1|AtomicNumber|NormL2|dr|32|77|18485.0159
1|AtomicNumber|NormL2|dr|32|78|19279.4491
1|AtomicNumber|NormL2|dr|32|79|19237.369
1|AtomicNumber|NormL2|dr|32|80|18492.1521
1|AtomicNumber|NormL2|dr|32|81|18866.0764
1|AtomicNumber|NormL2|dr|32|82|18112.0782
1|AtomicNumber|NormL2|dr|32|83|19736.1822
1|AtomicNumber|NormL2|dr|32|84|18863.938
1|AtomicNumber|NormL2|dr|32|85|18700.1423
1|AtomicNumber|NormL2|dr|32|86|18352.5305
1|AtomicNumber|NormL2|dr|32|87|19173.3398
1|AtomicNumber|NormL2|dr|32|88|18922.2966
1|AtomicNumber|NormL2|dr|32|89|18251.4876
1|AtomicNumber|NormL2|dr|32|90|18161.1092
1|AtomicNumber|NormL2|dr|32|91|19816.2628
1|AtomicNumber|NormL2|dr|32|92|17439.4236
1|AtomicNumber|NormL2|dr|32|93|18651.4566
1|AtomicNumber|NormL2|dr|32|94|19806.0928
1|AtomicNumber|NormL2|dr|32|95|18791.0093
1|AtomicNumber|NormL2|dr|32|96|17626.8326
1|AtomicNumber|NormL2|dr|32|97|19477.5311
1|AtomicNumber|NormL2|dr|32|98|18609.2399
1|AtomicNumber|NormL2|dr|32|99|18861.4787
1|AtomicNumber|NormL2|dr|32|100|19284.2453
1|AtomicNumber|NormL2|dr|32|101|18821.4582
1|AtomicNumber|NormL2|dr|32|102|19088.7964
1|AtomicNumber|NormL2|dr|32|103|17863.4256
1|AtomicNumber|NormL2|dr|32|104|18118.8644
1|AtomicNumber|NormL2|dr|32|105|18174.2699
1|AtomicNumber|NormL2|dr|32|106|18591.536
1|AtomicNumber|NormL2|dr|32|107|18845.9808
1|AtomicNumber|NormL2|dr|32|108|19083.2259
1|AtomicNumber|NormL2|dr|32|109|19032.7556
1|AtomicNumber|NormL2|dr|32|110|18676.4162
1|AtomicNumber|NormL2|dr|32|111|19179.4529
1|AtomicNumber|NormL2|dr|32|112|17585.1227
1|AtomicNumber|NormL2|dr|32|113|18458.9018
1|AtomicNumber|NormL2|dr|32|114|19192.1254
1|AtomicNumber|NormL2|dr|32|115|18764.0748
1|AtomicNumber|NormL2|dr|32|116|18586.5462
1|AtomicNumber|NormL2|dr|32|117|18289.2375
1|AtomicNumber|NormL2|dr|32|118|19410.5888
1|AtomicNumber|NormL2|dr|32|119|18201.6751
1|AtomicNumber|NormL2|dr|32|120|19012.713
1|AtomicNumber|NormL2|dr|32|121|18657.8946
1|AtomicNumber|NormL2|dr|32|122|18838.683
1|AtomicNumber|NormL2|dr|32|123|19153.4007
1|AtomicNumber|NormL2|dr|32|124|19869.7686
1|AtomicNumber|NormL2|dr|32|125|18828.559
1|AtomicNumber|NormL2|dr|32|126|18838.6099
1|AtomicNumber|NormL2|dr|32|127|19733.5
1|AtomicNumber|NormL2|dr|32|128|19882.815
1|AtomicNumber|NormL2|dr|32|129|18643.3131
1|AtomicNumber|NormL2|dr|32|130|19448.1093
1|AtomicNumber|NormL2|dr|32|131|19636.2118
1|AtomicNumber|NormL2|dr|32|132|19483.6239
1|AtomicNumber|NormL2|dr|32|133|19059.955
1|AtomicNumber|NormL2|dr|32|134|18293.8348
1|AtomicNumber|NormL2|dr|32|135|19454.5547
1|AtomicNumber|NormL2|dr|32|136|18297.5172
1|AtomicNumber|NormL2|dr|32|137|18677.0251
1|AtomicNumber|NormL2|dr|32|138|19068.6517
1|AtomicNumber|NormL2|dr|32|139|19168.4437
1|AtomicNumber|NormL2|dr|32|140|19191.7126
1|AtomicNumber|NormL2|dr|32|141|18447.7912
1|AtomicNumber|NormL2|dr|32|142|19149.9199
1|AtomicNumber|NormL2|dr|32|143|19188.3975
1|AtomicNumber|NormL2|dr|32|144|19711.2922
1|AtomicNumber|NormL2|dr|32|145|18752.2433
1|AtomicNumber|NormL2|dr|32|146|19123.704
1|AtomicNumber|NormL2|dr|32|147|20047.0681
1|AtomicNumber|NormL2|dr|32|148|19117.2545
1|AtomicNumber|NormL2|dr|32|149|18771.8216
1|AtomicNumber|NormL2|dr|32|150|18316.5866
1|AtomicNumber|NormL2|dr|32|151|18129.9537
1|AtomicNumber|NormL2|dr|32|152|18906.9409
1|AtomicNumber|NormL2|dr|32|153|19133.3992
1|AtomicNumber|NormL2|dr|32|154|18173.0698
1|AtomicNumber|NormL2|dr|32|155|19278.8564
1|AtomicNumber|NormL2|dr|32|156|20019.0099
1|AtomicNumber|NormL2|dr|32|157|18564.8979
1|AtomicNumber|NormL2|dr|32|158|18046.0855
1|AtomicNumber|NormL2|dr|32|159|19912.7535
1|AtomicNumber|NormL2|dr|32|160|19939.4676
1|AtomicNumber|NormL2|dr|32|161|19053.5353
1|AtomicNumber|NormL2|dr|32|162|19112.1669
1|AtomicNumber|NormL2|dr|32|163|18027.0572
1|AtomicNumber|NormL2|dr|32|164|18401.0429
1|AtomicNumber|NormL2|dr|32|165|19018.2441
1|AtomicNumber|NormL2|dr|32|166|19106.9635
1|AtomicNumber|NormL2|dr|32|167|18646.8126
1|AtomicNumber|NormL2|dr|32|168|18461.5935
1|AtomicNumber|NormL2|dr|32|169|18069.6116
1|AtomicNumber|NormL2|dr|32|170|18821.8263
1|AtomicNumber|NormL2|dr|32|171|18465.2012
1|AtomicNumber|NormL2|dr|32|172|18996.7232
1|AtomicNumber|NormL2|dr|32|173|18023.51
1|AtomicNumber|NormL2|dr|32|174|18447.1687
1|AtomicNumber|NormL2|dr|32|175|18564.357
1|AtomicNumber|NormL2|dr|32|176|19154.3359
1|AtomicNumber|NormL2|dr|32|177|18885.9891
1|AtomicNumber|NormL2|dr|32|178|17686.2043
1|AtomicNumber|NormL2|dr|32|179|18586.9454
1|AtomicNumber|NormL2|dr|32|180|18928.218
1|AtomicNumber|NormL2|dr|32|181|18477.3189
1|AtomicNumber|NormL2|dr|32|182|19590.8119
1|AtomicNumber|NormL2|dr|32|183|18823.7878
1|AtomicNumber|NormL2|dr|32|184|18430.4885
1|AtomicNumber|NormL2|dr|32|185|18766.753
1|AtomicNumber|NormL2|dr|32|186|18291.1726
1|AtomicNumber|NormL2|dr|32|187|19238.7642
1|AtomicNumber|NormL2|dr|32|188|19035.3043
1|AtomicNumber|NormL2|dr|32|189|19499.9412
1|AtomicNumber|NormL2|dr|32|190|18203.1044
1|AtomicNumber|NormL2|dr|32|191|19239.491
1|AtomicNumber|NormL2|dr|32|192|19715.0768
1|AtomicNumber|NormL2|dr|32|193|18948.25
1|AtomicNumber|NormL2|dr|32|194|18744.6659
1|AtomicNumber|NormL2|dr|32|195|18462.3471
1|AtomicNumber|NormL2|dr|32|196|19540.4469
1|AtomicNumber|NormL2|dr|32|197|18623.7574
1|AtomicNumber|NormL2|dr|32|198|18328.2493
1|AtomicNumber|NormL2|dr|32|199|18316.8443
1|AtomicNumber|NormL2|dr|32|200|19002.3425
1|AtomicNumber|NormL2|dr|32|201|19725.2538
1|AtomicNumber|NormL2|dr|32|202|19043.6808
1|AtomicNumber|NormL2|dr|32|203|19062.7673
1|AtomicNumber|NormL2|dr|32|204|18689.5864
1|AtomicNumber|NormL2|dr|32|205|17994.6902
1|AtomicNumber|NormL2|dr|32|206|19931.9993
1|AtomicNumber|NormL2|dr|32|207|18990.7564
1|AtomicNumber|NormL2|dr|32|208|18241.0427
1|AtomicNumber|NormL2|dr|32|209|19764.0769
1|AtomicNumber|NormL2|dr|32|210|19624.8584
1|AtomicNumber|NormL2|dr|32|211|17950.0989
1|AtomicNumber|NormL2|dr|32|212|18120.1871
1|AtomicNumber|NormL2|dr|32|213|19137.7066
1|AtomicNumber|NormL2|dr|32|214|17780.7425
1|AtomicNumber|NormL2|dr|32|215|19256.2095
1|AtomicNumber|NormL2|dr|32|216|18999.144
1|AtomicNumber|NormL2|dr|32|217|18327.9059
1|AtomicNumber|NormL2|dr|32|218|17684.8433
1|AtomicNumber|NormL2|dr|32|219|19028.2997
1|AtomicNumber|NormL2|dr|32|220|18904.7359
1|AtomicNumber|NormL2|dr|32|221|18308.892
1|AtomicNumber|NormL2|dr|32|222|19124.3503
1|AtomicNumber|NormL2|dr|32|223|18686.4649
1|AtomicNumber|NormL2|dr|32|224|18765.9957
1|AtomicNumber|NormL2|dr|32|225|18882.446
1|AtomicNumber|NormL2|dr|32|226|18436.9186
1|AtomicNumber|NormL2|dr|32|227|18889.3386
1|AtomicNumber|NormL2|dr|32|228|18791.1169
1|AtomicNumber|NormL2|dr|32|229|18911.9497
1|AtomicNumber|NormL2|dr|32|230|19596.8623
1|AtomicNumber|NormL2|dr|32|231|18928.5791
1|AtomicNumber|NormL2|dr|32|232|19042.0336
1|AtomicNumber|NormL2|dr|32|233|19288.4411
1|AtomicNumber|NormL2|dr|32|234|18912.2349
1|AtomicNumber|NormL2|dr|32|235|18117.4122
1|AtomicNumber|NormL2|dr|32|236|18425.0117
1|AtomicNumber|NormL2|dr|32|237|18544.2454
1|AtomicNumber|NormL2|dr|32|238|19761.9736
1|AtomicNumber|NormL2|dr|32|239|18803.9035
1|AtomicNumber|NormL2|dr|32|240|18953.145
1|AtomicNumber|NormL2|dr|32|241|18342.0521
1|AtomicNumber|NormL2|dr|32|242|20301.9617
1|AtomicNumber|NormL2|dr|32|243|17812.7576
1|AtomicNumber|NormL2|dr|32|244|18112.4909
1|AtomicNumber|NormL2|dr|32|245|18484.9213
1|AtomicNumber|NormL2|dr|32|246|19149.2805
1|AtomicNumber|NormL2|dr|32|247|19400.5142
1|AtomicNumber|NormL2|dr|32|248|18044.8643
1|AtomicNumber|NormL2|dr|32|249|18750.722
1|AtomicNumber|NormL2|dr|32|250|18388.7551
1|AtomicNumber|NormL2|dr|32|251|19055.9449
1|AtomicNumber|NormL2|dr|32|252|17835.4766
1|AtomicNumber|NormL2|dr|32|253|19386.6457
1|AtomicNumber|NormL2|dr|32|254|19294.8197
1|AtomicNumber|NormL2|dr|32|255|18822.537
1|AtomicNumber|NormL2|dr|32|256|19518.0412
1|AtomicNumber|NormL2|dr|32|257|16767.1912
1|AtomicNumber|NormL2|dr|32|258|18924.5907
1|AtomicNumber|NormL2|dr|32|259|19142.4311
1|AtomicNumber|NormL2|dr|32|260|19196.3402
1|AtomicNumber|NormL2|dr|32|261|19514.3684
1|AtomicNumber|NormL2|dr|32|262|18970.6348
1|AtomicNumber|NormL2|dr|32|263|18247.2084
1|AtomicNumber|NormL2|dr|32|264|19693.3934
1|AtomicNumber|NormL2|dr|32|265|19307.3293
1|AtomicNumber|NormL2|dr|32|266|18231.595
1|AtomicNumber|NormL2|dr|32|267|18844.2078
1|AtomicNumber|NormL2|dr|32|268|18647.806
1|AtomicNumber|NormL2|dr|32|269|19218.3948
1|AtomicNumber|NormL2|dr|32|270|18422.2165
1|AtomicNumber|NormL2|dr|32|271|19215.7204
1|AtomicNumber|NormL2|dr|32|272|19057.6596
1|AtomicNumber|NormL2|dr|32|273|17936.9219
1|AtomicNumber|NormL2|dr|32|274|18492.2134
1|AtomicNumber|NormL2|dr|32|275|18772.5504
1|AtomicNumber|NormL2|dr|32|276|19332.8415
1|AtomicNumber|NormL2|dr|32|277|18481.7507
1|AtomicNumber|NormL2|dr|32|278|18539.1949
1|AtomicNumber|NormL2|dr|32|279|18981.0011
1|AtomicNumber|NormL2|dr|32|280|18782.0397
1|AtomicNumber|NormL2|dr|32|281|18046.3051
1|AtomicNumber|NormL2|dr|32|282|19473.5329
1|AtomicNumber|NormL2|dr|32|283|18711.9983
1|AtomicNumber|NormL2|dr|32|284|18240.6652
1|AtomicNumber|NormL2|dr|32|285|18291.7064
1|AtomicNumber|NormL2|dr|32|286|18251.4121
1|AtomicNumber|NormL2|dr|32|287|19288.1502
1|AtomicNumber|NormL2|dr|32|288|18836.6235
1|AtomicNumber|NormL2|dr|32|289|17079.9343
1|AtomicNumber|NormL2|dr|32|290|18722.1319
1|AtomicNumber|NormL2|dr|32|291|18687.9648
1|AtomicNumber|NormL2|dr|32|292|18469.1931
1|AtomicNumber|NormL2|dr|32|293|19272.1533
1|AtomicNumber|NormL2|dr|32|294|17944.1533
1|AtomicNumber|NormL2|dr|32|295|18573.7145
1|AtomicNumber|NormL2|dr|32|296|18800.3577
1|AtomicNumber|NormL2|dr|32|297|19169.4298
1|AtomicNumber|NormL2|dr|32|298|19340.8955
1|AtomicNumber|NormL2|dr|32|299|20458.9844
1|AtomicNumber|NormL2|dr|32|300|18630.0723
1|AtomicNumber|NormL2|dr|32|301|19418.4814
1|AtomicNumber|NormL2|dr|32|302|18630.4098
1|AtomicNumber|NormL2|dr|32|303|18818.7705
1|AtomicNumber|NormL2|dr|32|304|18649.9128
1|AtomicNumber|NormL2|dr|32|305|18756.7808
1|AtomicNumber|NormL2|dr|32|306|18935.5499
1|AtomicNumber|NormL2|dr|32|307|18392.5335
1|AtomicNumber|NormL2|dr|32|308|18786.8682
1|AtomicNumber|NormL2|dr|32|309|19414.8424
1|AtomicNumber|NormL2|dr|32|310|19777.4089
1|AtomicNumber|NormL2|dr|32|311|18487.2818
1|AtomicNumber|NormL2|dr|32|312|18164.5762
1|AtomicNumber|NormL2|dr|32|313|19260.8694
1|AtomicNumber|NormL2|dr|32|314|18419.7159
1|AtomicNumber|NormL2|dr|32|315|18530.2606
1|AtomicNumber|NormL2|dr|32|316|19273.2432
1|AtomicNumber|NormL2|dr|32|317|18840.1308
1|AtomicNumber|NormL2|dr|32|318|18163.3298
1|AtomicNumber|NormL2|dr|32|319|19640.2043
1|AtomicNumber|NormL2|dr|32|320|17637.6435
1|AtomicNumber|NormL2|dr|32|321|18810.3649
1|AtomicNumber|NormL2|dr|32|322|18575.273
1|AtomicNumber|NormL2|dr|32|323|18143.337
1|AtomicNumber|NormL2|dr|32|324|18478.8308
1|AtomicNumber|NormL2|dr|32|325|17607.2556
1|AtomicNumber|NormL2|dr|32|326|18652.0094
1|AtomicNumber|NormL2|dr|32|327|19227.2706
1|AtomicNumber|NormL2|dr|32|328|19802.1993
1|AtomicNumber|NormL2|dr|32|329|18113.7196
1|AtomicNumber|NormL2|dr|32|330|18815.3236
1|AtomicNumber|NormL2|dr|32|331|18711.3423
1|AtomicNumber|NormL2|dr|32|332|17889.0392
1|AtomicNumber|NormL2|dr|32|333|20035.9643
1|AtomicNumber|NormL2|dr|32|334|20267.3919
1|AtomicNumber|NormL2|dr|32|335|18427.2625
1|AtomicNumber|NormL2|dr|32|336|18458.3839
1|AtomicNumber|NormL2|dr|32|337|18741.2289
1|AtomicNumber|NormL2|dr|32|338|19739.5033
1|AtomicNumber|NormL2|dr|32|339|18698.7606
1|AtomicNumber|NormL2|dr|32|340|19739.1323
1|AtomicNumber|NormL2|dr|32|341|18851.9906
1|AtomicNumber|NormL2|dr|32|342|20060.6251
1|AtomicNumber|NormL2|dr|32|343|18219.4776
1|AtomicNumber|NormL2|dr|32|344|18843.3196
1|AtomicNumber|NormL2|dr|32|345|19276.8495
1|AtomicNumber|NormL2|dr|32|346|18413.9243
1|AtomicNumber|NormL2|dr|32|347|18630.4056
1|AtomicNumber|NormL2|dr|32|348|19211.4558
1|AtomicNumber|NormL2|dr|32|349|18365.6459
1|AtomicNumber|NormL2|dr|32|350|19329.7456
1|AtomicNumber|NormL2|dr|32|351|18899.6045
1|AtomicNumber|NormL2|dr|32|352|19044.087
1|AtomicNumber|NormL2|dr|32|353|18493.7422
1|AtomicNumber|NormL2|dr|32|354|17616.2112
1|AtomicNumber|NormL2|dr|32|355|18910.276
1|AtomicNumber|NormL2|dr|32|356|19011.8321
1|AtomicNumber|NormL2|dr|32|357|18646.2238
1|AtomicNumber|NormL2|dr|32|358|18264.948
1|AtomicNumber|NormL2|dr|32|359|18406.2156
1|AtomicNumber|NormL2|dr|32|360|18954.7629
1|AtomicNumber|NormL2|dr|32|361|18690.0008
1|AtomicNumber|NormL2|dr|32|362|18052.75
1|AtomicNumber|NormL2|dr|32|363|18265.9341
1|AtomicNumber|NormL2|dr|32|364|17788.908
1|AtomicNumber|NormL2|dr|32|365|19471.865
1|AtomicNumber|NormL2|dr|32|366|18142.4166
1|AtomicNumber|NormL2|dr|32|367|18754.7551
1|AtomicNumber|NormL2|dr|32|368|19499.5052
1|AtomicNumber|NormL2|dr|32|369|19330.5547
1|AtomicNumber|NormL2|dr|32|370|18800.4288
1|AtomicNumber|NormL2|dr|32|371|18773.5559
1|AtomicNumber|NormL2|dr|32|372|19046.4686
1|AtomicNumber|NormL2|dr|32|373|19029.9074
1|AtomicNumber|NormL2|dr|32|374|19291.8716
1|AtomicNumber|NormL2|dr|32|375|18914.6499
1|AtomicNumber|NormL2|dr|32|376|19135.3754
1|AtomicNumber|NormL2|dr|32|377|19136.8228
1|AtomicNumber|NormL2|dr|32|378|18931.7449
1|AtomicNumber|NormL2|dr|32|379|19471.7222
1|AtomicNumber|NormL2|dr|32|380|18409.9549
1|AtomicNumber|NormL2|dr|32|381|18270.8018
1|AtomicNumber|NormL2|dr|32|382|18402.5628
1|AtomicNumber|NormL2|dr|32|383|18509.7571
1|AtomicNumber|NormL2|dr|32|384|18540.6766
1|AtomicNumber|NormL2|dr|32|385|18685.1289
1|AtomicNumber|NormL2|dr|32|386|18362.4337
1|AtomicNumber|NormL2|dr|32|387|19266.7531
1|AtomicNumber|NormL2|dr|32|388|17862.7103
1|AtomicNumber|NormL2|dr|32|389|19932.9817
1|AtomicNumber|NormL2|dr|32|390|18410.5596
1|AtomicNumber|NormL2|dr|32|391|18492.4405
1|AtomicNumber|NormL2|dr|32|392|18845.6902
1|AtomicNumber|NormL2|dr|32|393|19555.0632
1|AtomicNumber|NormL2|dr|32|394|18396.4634
1|AtomicNumber|NormL2|dr|32|395|18433.6016
1|AtomicNumber|NormL2|dr|32|396|17984.3847
1|AtomicNumber|NormL2|dr|32|397|19404.0674
1|AtomicNumber|NormL2|dr|32|398|19255.0219
1|AtomicNumber|NormL2|dr|32|399|18047.201
1|AtomicNumber|NormL2|dr|32|400|18187.3465
