# Supplementary material for: On DNA numerical representations for genomic similarity computation
Source: PLoS One. 2017 Mar 21;12(3):e0173288. doi: 10.1371/journal.pone.0173288 (PMC5360225; doi:10.1371/journal.pone.0173288)
Supplement: S3 File — The datasets employed in this work. (ZIP) [file pone.0173288.s003.zip › datasets/syntheticalExperimentalScores/sequenceBase_1_transformation_AtomicNumber_metric_NormL2_type_ds_percentage_4.txt]

1|AtomicNumber|NormL2|dr|4|1|7821.9428
1|AtomicNumber|NormL2|dr|4|2|7501.6061
1|AtomicNumber|NormL2|dr|4|3|7560.5148
1|AtomicNumber|NormL2|dr|4|4|7382.3641
1|AtomicNumber|NormL2|dr|4|5|8026.4454
1|AtomicNumber|NormL2|dr|4|6|7870.8263
1|AtomicNumber|NormL2|dr|4|7|7854.5379
1|AtomicNumber|NormL2|dr|4|8|7502.1779
1|AtomicNumber|NormL2|dr|4|9|7095.1102
1|AtomicNumber|NormL2|dr|4|10|7121.0007
1|AtomicNumber|NormL2|dr|4|11|7377.3602
1|AtomicNumber|NormL2|dr|4|12|7471.0681
1|AtomicNumber|NormL2|dr|4|13|7814.9879
1|AtomicNumber|NormL2|dr|4|14|7195.3648
1|AtomicNumber|NormL2|dr|4|15|7143.8268
1|AtomicNumber|NormL2|dr|4|16|7539.27
1|AtomicNumber|NormL2|dr|4|17|8733.8167
1|AtomicNumber|NormL2|dr|4|18|7599.775
1|AtomicNumber|NormL2|dr|4|19|7267.2037
1|AtomicNumber|NormL2|dr|4|20|7607.1197
1|AtomicNumber|NormL2|dr|4|21|7325.7755
1|AtomicNumber|NormL2|dr|4|22|7435.8186
1|AtomicNumber|NormL2|dr|4|23|7388.8582
1|AtomicNumber|NormL2|dr|4|24|7669.5787
1|AtomicNumber|NormL2|dr|4|25|7825.8292
1|AtomicNumber|NormL2|dr|4|26|7280.3287
1|AtomicNumber|NormL2|dr|4|27|7860.5081
1|AtomicNumber|NormL2|dr|4|28|7597.9735
1|AtomicNumber|NormL2|dr|4|29|7845.651
1|AtomicNumber|NormL2|dr|4|30|7825.7322
1|AtomicNumber|NormL2|dr|4|31|6893.5382
1|AtomicNumber|NormL2|dr|4|32|7468.0847
1|AtomicNumber|NormL2|dr|4|33|8309.3046
1|AtomicNumber|NormL2|dr|4|34|7323.1103
1|AtomicNumber|NormL2|dr|4|35|7745.0651
1|AtomicNumber|NormL2|dr|4|36|7979.5044
1|AtomicNumber|NormL2|dr|4|37|7962.9093
1|AtomicNumber|NormL2|dr|4|38|8368.9278
1|AtomicNumber|NormL2|dr|4|39|7200.7706
1|AtomicNumber|NormL2|dr|4|40|6973.9316
1|AtomicNumber|NormL2|dr|4|41|8275.5514
1|AtomicNumber|NormL2|dr|4|42|7684.8198
1|AtomicNumber|NormL2|dr|4|43|8029.1356
1|AtomicNumber|NormL2|dr|4|44|7390.4527
1|AtomicNumber|NormL2|dr|4|45|7656.9361
1|AtomicNumber|NormL2|dr|4|46|7845.0196
1|AtomicNumber|NormL2|dr|4|47|7750.4368
1|AtomicNumber|NormL2|dr|4|48|7674.6859
1|AtomicNumber|NormL2|dr|4|49|7659.1363
1|AtomicNumber|NormL2|dr|4|50|7116.9232
1|AtomicNumber|NormL2|dr|4|51|7334.4601
1|AtomicNumber|NormL2|dr|4|52|7271.7447
1|AtomicNumber|NormL2|dr|4|53|7326.8121
1|AtomicNumber|NormL2|dr|4|54|7784.6476
1|AtomicNumber|NormL2|dr|4|55|6592.2943
1|AtomicNumber|NormL2|dr|4|56|7700.7233
1|AtomicNumber|NormL2|dr|4|57|7376.8745
1|AtomicNumber|NormL2|dr|4|58|6866.1379
1|AtomicNumber|NormL2|dr|4|59|8135.1142
1|AtomicNumber|NormL2|dr|4|60|7337.3841
1|AtomicNumber|NormL2|dr|4|61|7375.1155
1|AtomicNumber|NormL2|dr|4|62|7923.4929
1|AtomicNumber|NormL2|dr|4|63|6969.2692
1|AtomicNumber|NormL2|dr|4|64|7886.8635
1|AtomicNumber|NormL2|dr|4|65|7739.3377
1|AtomicNumber|NormL2|dr|4|66|7594.0542
1|AtomicNumber|NormL2|dr|4|67|6879.495
1|AtomicNumber|NormL2|dr|4|68|7109.4962
1|AtomicNumber|NormL2|dr|4|69|7781.8154
1|AtomicNumber|NormL2|dr|4|70|7300.6012
1|AtomicNumber|NormL2|dr|4|71|7409.2597
1|AtomicNumber|NormL2|dr|4|72|7123.4009
1|AtomicNumber|NormL2|dr|4|73|6953.5291
1|AtomicNumber|NormL2|dr|4|74|7479.1032
1|AtomicNumber|NormL2|dr|4|75|7133.9133
1|AtomicNumber|NormL2|dr|4|76|7243.277
1|AtomicNumber|NormL2|dr|4|77|7839.3767
1|AtomicNumber|NormL2|dr|4|78|7645.7659
1|AtomicNumber|NormL2|dr|4|79|7803.109
1|AtomicNumber|NormL2|dr|4|80|7771.5855
1|AtomicNumber|NormL2|dr|4|81|7838.8256
1|AtomicNumber|NormL2|dr|4|82|7413.1583
1|AtomicNumber|NormL2|dr|4|83|7864.3966
1|AtomicNumber|NormL2|dr|4|84|7398.2093
1|AtomicNumber|NormL2|dr|4|85|7413.7644
1|AtomicNumber|NormL2|dr|4|86|7997.5841
1|AtomicNumber|NormL2|dr|4|87|7634.6771
1|AtomicNumber|NormL2|dr|4|88|7027.8976
1|AtomicNumber|NormL2|dr|4|89|8322.012
1|AtomicNumber|NormL2|dr|4|90|7379.0629
1|AtomicNumber|NormL2|dr|4|91|8002.9268
1|AtomicNumber|NormL2|dr|4|92|7572.0257
1|AtomicNumber|NormL2|dr|4|93|7325.7624
1|AtomicNumber|NormL2|dr|4|94|7430.8606
1|AtomicNumber|NormL2|dr|4|95|7841.767
1|AtomicNumber|NormL2|dr|4|96|7623.8436
1|AtomicNumber|NormL2|dr|4|97|7489.8565
1|AtomicNumber|NormL2|dr|4|98|6984.1668
1|AtomicNumber|NormL2|dr|4|99|7244.5259
1|AtomicNumber|NormL2|dr|4|100|6582.0759
1|AtomicNumber|NormL2|dr|4|101|8245.2855
1|AtomicNumber|NormL2|dr|4|102|7996.2278
1|AtomicNumber|NormL2|dr|4|103|7814.7998
1|AtomicNumber|NormL2|dr|4|104|7273.4614
1|AtomicNumber|NormL2|dr|4|105|7435.3491
1|AtomicNumber|NormL2|dr|4|106|7810.5461
1|AtomicNumber|NormL2|dr|4|107|7193.7858
1|AtomicNumber|NormL2|dr|4|108|7674.3202
1|AtomicNumber|NormL2|dr|4|109|7600.5501
1|AtomicNumber|NormL2|dr|4|110|8174.1577
1|AtomicNumber|NormL2|dr|4|111|7996.4668
1|AtomicNumber|NormL2|dr|4|112|7869.998
1|AtomicNumber|NormL2|dr|4|113|7634.3645
1|AtomicNumber|NormL2|dr|4|114|7654.2016
1|AtomicNumber|NormL2|dr|4|115|7876.8357
1|AtomicNumber|NormL2|dr|4|116|7087.3861
1|AtomicNumber|NormL2|dr|4|117|7911.0911
1|AtomicNumber|NormL2|dr|4|118|6635.8514
1|AtomicNumber|NormL2|dr|4|119|6658.9337
1|AtomicNumber|NormL2|dr|4|120|7907.1288
1|AtomicNumber|NormL2|dr|4|121|7122.3056
1|AtomicNumber|NormL2|dr|4|122|6895.4633
1|AtomicNumber|NormL2|dr|4|123|6888.9913
1|AtomicNumber|NormL2|dr|4|124|7691.6647
1|AtomicNumber|NormL2|dr|4|125|8156.7455
1|AtomicNumber|NormL2|dr|4|126|7634.1879
1|AtomicNumber|NormL2|dr|4|127|7439.7993
1|AtomicNumber|NormL2|dr|4|128|7683.6106
1|AtomicNumber|NormL2|dr|4|129|7704.5906
1|AtomicNumber|NormL2|dr|4|130|7242.2841
1|AtomicNumber|NormL2|dr|4|131|6710.9631
1|AtomicNumber|NormL2|dr|4|132|7105.7678
1|AtomicNumber|NormL2|dr|4|133|6744.1962
1|AtomicNumber|NormL2|dr|4|134|8109.5263
1|AtomicNumber|NormL2|dr|4|135|7876.2082
1|AtomicNumber|NormL2|dr|4|136|8152.2442
1|AtomicNumber|NormL2|dr|4|137|6999.9707
1|AtomicNumber|NormL2|dr|4|138|8043.6476
1|AtomicNumber|NormL2|dr|4|139|7187.6446
1|AtomicNumber|NormL2|dr|4|140|7421.695
1|AtomicNumber|NormL2|dr|4|141|7771.2351
1|AtomicNumber|NormL2|dr|4|142|8238.7996
1|AtomicNumber|NormL2|dr|4|143|7866.7701
1|AtomicNumber|NormL2|dr|4|144|7443.7799
1|AtomicNumber|NormL2|dr|4|145|6741.3573
1|AtomicNumber|NormL2|dr|4|146|7681.3514
1|AtomicNumber|NormL2|dr|4|147|7907.9918
1|AtomicNumber|NormL2|dr|4|148|7620.8941
1|AtomicNumber|NormL2|dr|4|149|7278.6804
1|AtomicNumber|NormL2|dr|4|150|7024.7638
1|AtomicNumber|NormL2|dr|4|151|8332.9117
1|AtomicNumber|NormL2|dr|4|152|7879.5085
1|AtomicNumber|NormL2|dr|4|153|7682.7202
1|AtomicNumber|NormL2|dr|4|154|7291.4879
1|AtomicNumber|NormL2|dr|4|155|7990.292
1|AtomicNumber|NormL2|dr|4|156|7839.5638
1|AtomicNumber|NormL2|dr|4|157|7261.4822
1|AtomicNumber|NormL2|dr|4|158|7042.7189
1|AtomicNumber|NormL2|dr|4|159|8052.2328
1|AtomicNumber|NormL2|dr|4|160|7534.4327
1|AtomicNumber|NormL2|dr|4|161|7511.8151
1|AtomicNumber|NormL2|dr|4|162|7848.4061
1|AtomicNumber|NormL2|dr|4|163|7519.1886
1|AtomicNumber|NormL2|dr|4|164|8273.0915
1|AtomicNumber|NormL2|dr|4|165|7638.5253
1|AtomicNumber|NormL2|dr|4|166|8042.033
1|AtomicNumber|NormL2|dr|4|167|7871.1141
1|AtomicNumber|NormL2|dr|4|168|7656.9824
1|AtomicNumber|NormL2|dr|4|169|8007.8528
1|AtomicNumber|NormL2|dr|4|170|7627.0008
1|AtomicNumber|NormL2|dr|4|171|7868.9957
1|AtomicNumber|NormL2|dr|4|172|7258.9365
1|AtomicNumber|NormL2|dr|4|173|7386.198
1|AtomicNumber|NormL2|dr|4|174|7690.3833
1|AtomicNumber|NormL2|dr|4|175|7507.4212
1|AtomicNumber|NormL2|dr|4|176|7727.5305
1|AtomicNumber|NormL2|dr|4|177|7522.1079
1|AtomicNumber|NormL2|dr|4|178|7726.7703
1|AtomicNumber|NormL2|dr|4|179|6665.1289
1|AtomicNumber|NormL2|dr|4|180|6945.9133
1|AtomicNumber|NormL2|dr|4|181|7184.5999
1|AtomicNumber|NormL2|dr|4|182|7812.0662
1|AtomicNumber|NormL2|dr|4|183|8133.427
1|AtomicNumber|NormL2|dr|4|184|8067.0166
1|AtomicNumber|NormL2|dr|4|185|7387.7807
1|AtomicNumber|NormL2|dr|4|186|7870.1087
1|AtomicNumber|NormL2|dr|4|187|7635.091
1|AtomicNumber|NormL2|dr|4|188|6859.1195
1|AtomicNumber|NormL2|dr|4|189|7799.9111
1|AtomicNumber|NormL2|dr|4|190|6946.7232
1|AtomicNumber|NormL2|dr|4|191|7641.2974
1|AtomicNumber|NormL2|dr|4|192|7765.4645
1|AtomicNumber|NormL2|dr|4|193|7727.5717
1|AtomicNumber|NormL2|dr|4|194|8570.0593
1|AtomicNumber|NormL2|dr|4|195|7776.2531
1|AtomicNumber|NormL2|dr|4|196|7110.4658
1|AtomicNumber|NormL2|dr|4|197|8064.7879
1|AtomicNumber|NormL2|dr|4|198|7481.109
1|AtomicNumber|NormL2|dr|4|199|7880.1032
1|AtomicNumber|NormL2|dr|4|200|8774.2799
1|AtomicNumber|NormL2|dr|4|201|7465.6382
1|AtomicNumber|NormL2|dr|4|202|8167.551
1|AtomicNumber|NormL2|dr|4|203|8197.4477
1|AtomicNumber|NormL2|dr|4|204|6921.8661
1|AtomicNumber|NormL2|dr|4|205|7771.5028
1|AtomicNumber|NormL2|dr|4|206|6991.5507
1|AtomicNumber|NormL2|dr|4|207|7601.2141
1|AtomicNumber|NormL2|dr|4|208|7319.3554
1|AtomicNumber|NormL2|dr|4|209|7950.7708
1|AtomicNumber|NormL2|dr|4|210|7002.9235
1|AtomicNumber|NormL2|dr|4|211|7785.9713
1|AtomicNumber|NormL2|dr|4|212|7443.377
1|AtomicNumber|NormL2|dr|4|213|7845.4422
1|AtomicNumber|NormL2|dr|4|214|7912.939
1|AtomicNumber|NormL2|dr|4|215|7768.2192
1|AtomicNumber|NormL2|dr|4|216|6773.2006
1|AtomicNumber|NormL2|dr|4|217|7616.9263
1|AtomicNumber|NormL2|dr|4|218|7505.7112
1|AtomicNumber|NormL2|dr|4|219|6698.4404
1|AtomicNumber|NormL2|dr|4|220|7961.969
1|AtomicNumber|NormL2|dr|4|221|7650.9987
1|AtomicNumber|NormL2|dr|4|222|7368.2549
1|AtomicNumber|NormL2|dr|4|223|8059.7046
1|AtomicNumber|NormL2|dr|4|224|7644.5485
1|AtomicNumber|NormL2|dr|4|225|8101.9707
1|AtomicNumber|NormL2|dr|4|226|8402.751
1|AtomicNumber|NormL2|dr|4|227|7567.8409
1|AtomicNumber|NormL2|dr|4|228|7589.6054
1|AtomicNumber|NormL2|dr|4|229|7742.5979
1|AtomicNumber|NormL2|dr|4|230|7949.0023
1|AtomicNumber|NormL2|dr|4|231|7714.9731
1|AtomicNumber|NormL2|dr|4|232|7832.8935
1|AtomicNumber|NormL2|dr|4|233|7684.8174
1|AtomicNumber|NormL2|dr|4|234|7285.9801
1|AtomicNumber|NormL2|dr|4|235|7775.1761
1|AtomicNumber|NormL2|dr|4|236|7720.7259
1|AtomicNumber|NormL2|dr|4|237|6815.6107
1|AtomicNumber|NormL2|dr|4|238|7167.7042
1|AtomicNumber|NormL2|dr|4|239|7183.6655
1|AtomicNumber|NormL2|dr|4|240|7196.8008
1|AtomicNumber|NormL2|dr|4|241|7261.4258
1|AtomicNumber|NormL2|dr|4|242|7099.4358
1|AtomicNumber|NormL2|dr|4|243|7230.8058
1|AtomicNumber|NormL2|dr|4|244|7755.7515
1|AtomicNumber|NormL2|dr|4|245|7403.1981
1|AtomicNumber|NormL2|dr|4|246|8043.3022
1|AtomicNumber|NormL2|dr|4|247|7785.8779
1|AtomicNumber|NormL2|dr|4|248|7544.424
1|AtomicNumber|NormL2|dr|4|249|7493.2683
1|AtomicNumber|NormL2|dr|4|250|7875.3738
1|AtomicNumber|NormL2|dr|4|251|7608.3348
1|AtomicNumber|NormL2|dr|4|252|8140.5412
1|AtomicNumber|NormL2|dr|4|253|7647.8884
1|AtomicNumber|NormL2|dr|4|254|7767.1478
1|AtomicNumber|NormL2|dr|4|255|7602.3246
1|AtomicNumber|NormL2|dr|4|256|7313.0943
1|AtomicNumber|NormL2|dr|4|257|7113.7846
1|AtomicNumber|NormL2|dr|4|258|7759.026
1|AtomicNumber|NormL2|dr|4|259|8192.0958
1|AtomicNumber|NormL2|dr|4|260|7695.8975
1|AtomicNumber|NormL2|dr|4|261|7631.5881
1|AtomicNumber|NormL2|dr|4|262|8191.7987
1|AtomicNumber|NormL2|dr|4|263|7956.1778
1|AtomicNumber|NormL2|dr|4|264|7911.317
1|AtomicNumber|NormL2|dr|4|265|7873.7187
1|AtomicNumber|NormL2|dr|4|266|7923.8073
1|AtomicNumber|NormL2|dr|4|267|7403.8769
1|AtomicNumber|NormL2|dr|4|268|7309.301
1|AtomicNumber|NormL2|dr|4|269|7701.0775
1|AtomicNumber|NormL2|dr|4|270|7483.9012
1|AtomicNumber|NormL2|dr|4|271|7949.2819
1|AtomicNumber|NormL2|dr|4|272|8341.8163
1|AtomicNumber|NormL2|dr|4|273|7417.1792
1|AtomicNumber|NormL2|dr|4|274|7263.7696
1|AtomicNumber|NormL2|dr|4|275|7861.1616
1|AtomicNumber|NormL2|dr|4|276|7277.4594
1|AtomicNumber|NormL2|dr|4|277|7804.0612
1|AtomicNumber|NormL2|dr|4|278|7301.0801
1|AtomicNumber|NormL2|dr|4|279|7601.4949
1|AtomicNumber|NormL2|dr|4|280|7272.7081
1|AtomicNumber|NormL2|dr|4|281|7881.3845
1|AtomicNumber|NormL2|dr|4|282|6987.2177
1|AtomicNumber|NormL2|dr|4|283|7654.8181
1|AtomicNumber|NormL2|dr|4|284|7472.7945
1|AtomicNumber|NormL2|dr|4|285|7508.2514
1|AtomicNumber|NormL2|dr|4|286|6961.584
1|AtomicNumber|NormL2|dr|4|287|7793.4385
1|AtomicNumber|NormL2|dr|4|288|7980.4485
1|AtomicNumber|NormL2|dr|4|289|7195.0185
1|AtomicNumber|NormL2|dr|4|290|7319.3901
1|AtomicNumber|NormL2|dr|4|291|7577.0479
1|AtomicNumber|NormL2|dr|4|292|7524.1807
1|AtomicNumber|NormL2|dr|4|293|7347.0493
1|AtomicNumber|NormL2|dr|4|294|8073.1908
1|AtomicNumber|NormL2|dr|4|295|8413.6001
1|AtomicNumber|NormL2|dr|4|296|7797.8843
1|AtomicNumber|NormL2|dr|4|297|7464.981
1|AtomicNumber|NormL2|dr|4|298|7358.9441
1|AtomicNumber|NormL2|dr|4|299|8260.9072
1|AtomicNumber|NormL2|dr|4|300|6932.2746
1|AtomicNumber|NormL2|dr|4|301|7472.7825
1|AtomicNumber|NormL2|dr|4|302|7587.5141
1|AtomicNumber|NormL2|dr|4|303|7731.8434
1|AtomicNumber|NormL2|dr|4|304|7567.9454
1|AtomicNumber|NormL2|dr|4|305|7776.6017
1|AtomicNumber|NormL2|dr|4|306|8663.5252
1|AtomicNumber|NormL2|dr|4|307|7520.6301
1|AtomicNumber|NormL2|dr|4|308|7406.0334
1|AtomicNumber|NormL2|dr|4|309|7100.4136
1|AtomicNumber|NormL2|dr|4|310|7202.8644
1|AtomicNumber|NormL2|dr|4|311|7912.3932
1|AtomicNumber|NormL2|dr|4|312|6917.3512
1|AtomicNumber|NormL2|dr|4|313|7736.8634
1|AtomicNumber|NormL2|dr|4|314|7568.2545
1|AtomicNumber|NormL2|dr|4|315|7437.8595
1|AtomicNumber|NormL2|dr|4|316|7153.676
1|AtomicNumber|NormL2|dr|4|317|7486.9146
1|AtomicNumber|NormL2|dr|4|318|7955.8394
1|AtomicNumber|NormL2|dr|4|319|7604.8321
1|AtomicNumber|NormL2|dr|4|320|7610.8655
1|AtomicNumber|NormL2|dr|4|321|8248.5752
1|AtomicNumber|NormL2|dr|4|322|8033.2095
1|AtomicNumber|NormL2|dr|4|323|8473.4774
1|AtomicNumber|NormL2|dr|4|324|7698.1367
1|AtomicNumber|NormL2|dr|4|325|7729.1499
1|AtomicNumber|NormL2|dr|4|326|7502.842
1|AtomicNumber|NormL2|dr|4|327|6851.4403
1|AtomicNumber|NormL2|dr|4|328|7597.0779
1|AtomicNumber|NormL2|dr|4|329|7689.1431
1|AtomicNumber|NormL2|dr|4|330|7778.6285
1|AtomicNumber|NormL2|dr|4|331|7390.9428
1|AtomicNumber|NormL2|dr|4|332|7388.939
1|AtomicNumber|NormL2|dr|4|333|8248.4349
1|AtomicNumber|NormL2|dr|4|334|7534.1428
1|AtomicNumber|NormL2|dr|4|335|7740.6076
1|AtomicNumber|NormL2|dr|4|336|7062.6784
1|AtomicNumber|NormL2|dr|4|337|7709.6984
1|AtomicNumber|NormL2|dr|4|338|7967.4585
1|AtomicNumber|NormL2|dr|4|339|7241.0391
1|AtomicNumber|NormL2|dr|4|340|7393.9995
1|AtomicNumber|NormL2|dr|4|341|7515.3906
1|AtomicNumber|NormL2|dr|4|342|7830.9973
1|AtomicNumber|NormL2|dr|4|343|7901.2388
1|AtomicNumber|NormL2|dr|4|344|7929.0916
1|AtomicNumber|NormL2|dr|4|345|7848.2646
1|AtomicNumber|NormL2|dr|4|346|7704.2334
1|AtomicNumber|NormL2|dr|4|347|7853.6585
1|AtomicNumber|NormL2|dr|4|348|7352.9117
1|AtomicNumber|NormL2|dr|4|349|7125.9066
1|AtomicNumber|NormL2|dr|4|350|7518.603
1|AtomicNumber|NormL2|dr|4|351|7983.3281
1|AtomicNumber|NormL2|dr|4|352|7072.962
1|AtomicNumber|NormL2|dr|4|353|8254.3777
1|AtomicNumber|NormL2|dr|4|354|7580.085
1|AtomicNumber|NormL2|dr|4|355|6581.7893
1|AtomicNumber|NormL2|dr|4|356|7567.2633
1|AtomicNumber|NormL2|dr|4|357|7622.1126
1|AtomicNumber|NormL2|dr|4|358|6778.2106
1|AtomicNumber|NormL2|dr|4|359|8004.9122
1|AtomicNumber|NormL2|dr|4|360|7479.7539
1|AtomicNumber|NormL2|dr|4|361|7760.8355
1|AtomicNumber|NormL2|dr|4|362|8051.8774
1|AtomicNumber|NormL2|dr|4|363|7651.0937
1|AtomicNumber|NormL2|dr|4|364|7819.5852
1|AtomicNumber|NormL2|dr|4|365|7344.2749
1|AtomicNumber|NormL2|dr|4|366|7116.8621
1|AtomicNumber|NormL2|dr|4|367|6930.1165
1|AtomicNumber|NormL2|dr|4|368|7737.047
1|AtomicNumber|NormL2|dr|4|369|8072.7672
1|AtomicNumber|NormL2|dr|4|370|7184.7583
1|AtomicNumber|NormL2|dr|4|371|7461.2664
1|AtomicNumber|NormL2|dr|4|372|7653.6213
1|AtomicNumber|NormL2|dr|4|373|7478.0364
1|AtomicNumber|NormL2|dr|4|374|7851.4039
1|AtomicNumber|NormL2|dr|4|375|7626.4218
1|AtomicNumber|NormL2|dr|4|376|7660.7714
1|AtomicNumber|NormL2|dr|4|377|6575.1641
1|AtomicNumber|NormL2|dr|4|378|7890.8861
1|AtomicNumber|NormL2|dr|4|379|7546.8739
1|AtomicNumber|NormL2|dr|4|380|7789.7993
1|AtomicNumber|NormL2|dr|4|381|7918.2721
1|AtomicNumber|NormL2|dr|4|382|6974.0765
1|AtomicNumber|NormL2|dr|4|383|7228.8498
1|AtomicNumber|NormL2|dr|4|384|7719.1362
