# Supplementary material for: On DNA numerical representations for genomic similarity computation
Source: PLoS One. 2017 Mar 21;12(3):e0173288. doi: 10.1371/journal.pone.0173288 (PMC5360225; doi:10.1371/journal.pone.0173288)
Supplement: S3 File — The datasets employed in this work. (ZIP) [file pone.0173288.s003.zip › datasets/syntheticalExperimentalScores/sequenceBase_1_transformation_AtomicNumber_metric_NormL2_type_ds_percentage_8.txt]

1|AtomicNumber|NormL2|dr|8|1|9984.1376
1|AtomicNumber|NormL2|dr|8|2|9749.4467
1|AtomicNumber|NormL2|dr|8|3|10379.9045
1|AtomicNumber|NormL2|dr|8|4|10152.1447
1|AtomicNumber|NormL2|dr|8|5|10250.5858
1|AtomicNumber|NormL2|dr|8|6|9777.3378
1|AtomicNumber|NormL2|dr|8|7|8828.7355
1|AtomicNumber|NormL2|dr|8|8|9326.0759
1|AtomicNumber|NormL2|dr|8|9|9986.147
1|AtomicNumber|NormL2|dr|8|10|10055.662
1|AtomicNumber|NormL2|dr|8|11|10000.2585
1|AtomicNumber|NormL2|dr|8|12|9457.6794
1|AtomicNumber|NormL2|dr|8|13|9929.8103
1|AtomicNumber|NormL2|dr|8|14|9893.7163
1|AtomicNumber|NormL2|dr|8|15|9442.626
1|AtomicNumber|NormL2|dr|8|16|9786.9506
1|AtomicNumber|NormL2|dr|8|17|10025.4896
1|AtomicNumber|NormL2|dr|8|18|10590.6569
1|AtomicNumber|NormL2|dr|8|19|10292.8767
1|AtomicNumber|NormL2|dr|8|20|9201.1603
1|AtomicNumber|NormL2|dr|8|21|10864.7104
1|AtomicNumber|NormL2|dr|8|22|9825.7463
1|AtomicNumber|NormL2|dr|8|23|10322.1156
1|AtomicNumber|NormL2|dr|8|24|9595.0593
1|AtomicNumber|NormL2|dr|8|25|9816.4121
1|AtomicNumber|NormL2|dr|8|26|9371.606
1|AtomicNumber|NormL2|dr|8|27|10297.5877
1|AtomicNumber|NormL2|dr|8|28|10291.9287
1|AtomicNumber|NormL2|dr|8|29|9669.1074
1|AtomicNumber|NormL2|dr|8|30|10275.9714
1|AtomicNumber|NormL2|dr|8|31|10296.7094
1|AtomicNumber|NormL2|dr|8|32|9833.8284
1|AtomicNumber|NormL2|dr|8|33|9552.3378
1|AtomicNumber|NormL2|dr|8|34|10110.2702
1|AtomicNumber|NormL2|dr|8|35|9070.166
1|AtomicNumber|NormL2|dr|8|36|9679.5796
1|AtomicNumber|NormL2|dr|8|37|9992.9106
1|AtomicNumber|NormL2|dr|8|38|9141.6298
1|AtomicNumber|NormL2|dr|8|39|10441.0822
1|AtomicNumber|NormL2|dr|8|40|9151.9139
1|AtomicNumber|NormL2|dr|8|41|9830.845
1|AtomicNumber|NormL2|dr|8|42|10030.2444
1|AtomicNumber|NormL2|dr|8|43|9027.461
1|AtomicNumber|NormL2|dr|8|44|9201.3604
1|AtomicNumber|NormL2|dr|8|45|10137.3909
1|AtomicNumber|NormL2|dr|8|46|10687.9868
1|AtomicNumber|NormL2|dr|8|47|9636.6877
1|AtomicNumber|NormL2|dr|8|48|10211.5407
1|AtomicNumber|NormL2|dr|8|49|10058.5276
1|AtomicNumber|NormL2|dr|8|50|9461.4706
1|AtomicNumber|NormL2|dr|8|51|9086.8556
1|AtomicNumber|NormL2|dr|8|52|9670.8993
1|AtomicNumber|NormL2|dr|8|53|9832.2321
1|AtomicNumber|NormL2|dr|8|54|9966.1174
1|AtomicNumber|NormL2|dr|8|55|8911.0671
1|AtomicNumber|NormL2|dr|8|56|9490.0873
1|AtomicNumber|NormL2|dr|8|57|9764.3547
1|AtomicNumber|NormL2|dr|8|58|10301.4959
1|AtomicNumber|NormL2|dr|8|59|10025.1421
1|AtomicNumber|NormL2|dr|8|60|9937.7593
1|AtomicNumber|NormL2|dr|8|61|9446.2872
1|AtomicNumber|NormL2|dr|8|62|9663.0416
1|AtomicNumber|NormL2|dr|8|63|10259.7117
1|AtomicNumber|NormL2|dr|8|64|9870.1278
1|AtomicNumber|NormL2|dr|8|65|10637.8345
1|AtomicNumber|NormL2|dr|8|66|9489.5434
1|AtomicNumber|NormL2|dr|8|67|9318.4912
1|AtomicNumber|NormL2|dr|8|68|9529.0043
1|AtomicNumber|NormL2|dr|8|69|9748.8409
1|AtomicNumber|NormL2|dr|8|70|8672.014
1|AtomicNumber|NormL2|dr|8|71|9874.6852
1|AtomicNumber|NormL2|dr|8|72|10148.9335
1|AtomicNumber|NormL2|dr|8|73|10591.8886
1|AtomicNumber|NormL2|dr|8|74|9330.7341
1|AtomicNumber|NormL2|dr|8|75|10043.4539
1|AtomicNumber|NormL2|dr|8|76|10129.5392
1|AtomicNumber|NormL2|dr|8|77|10769.5817
1|AtomicNumber|NormL2|dr|8|78|9701.9561
1|AtomicNumber|NormL2|dr|8|79|9315.431
1|AtomicNumber|NormL2|dr|8|80|10320.7011
1|AtomicNumber|NormL2|dr|8|81|9921.5855
1|AtomicNumber|NormL2|dr|8|82|9416.3535
1|AtomicNumber|NormL2|dr|8|83|9027.5987
1|AtomicNumber|NormL2|dr|8|84|10318.7103
1|AtomicNumber|NormL2|dr|8|85|9919.9427
1|AtomicNumber|NormL2|dr|8|86|9338.4699
1|AtomicNumber|NormL2|dr|8|87|8489.2333
1|AtomicNumber|NormL2|dr|8|88|9452.2481
1|AtomicNumber|NormL2|dr|8|89|9409.2557
1|AtomicNumber|NormL2|dr|8|90|10135.2413
1|AtomicNumber|NormL2|dr|8|91|9621.4652
1|AtomicNumber|NormL2|dr|8|92|10018.5506
1|AtomicNumber|NormL2|dr|8|93|9795.3363
1|AtomicNumber|NormL2|dr|8|94|9701.9481
1|AtomicNumber|NormL2|dr|8|95|10102.1692
1|AtomicNumber|NormL2|dr|8|96|10499.7432
1|AtomicNumber|NormL2|dr|8|97|9820.4571
1|AtomicNumber|NormL2|dr|8|98|9830.1657
1|AtomicNumber|NormL2|dr|8|99|10295.0359
1|AtomicNumber|NormL2|dr|8|100|9641.0702
1|AtomicNumber|NormL2|dr|8|101|9506.4746
1|AtomicNumber|NormL2|dr|8|102|9425.9428
1|AtomicNumber|NormL2|dr|8|103|10351.0495
1|AtomicNumber|NormL2|dr|8|104|10104.5485
1|AtomicNumber|NormL2|dr|8|105|9174.1212
1|AtomicNumber|NormL2|dr|8|106|9851.097
1|AtomicNumber|NormL2|dr|8|107|9873.7327
1|AtomicNumber|NormL2|dr|8|108|8940.845
1|AtomicNumber|NormL2|dr|8|109|10073.7271
1|AtomicNumber|NormL2|dr|8|110|9699.9689
1|AtomicNumber|NormL2|dr|8|111|10217.9587
1|AtomicNumber|NormL2|dr|8|112|10416.6925
1|AtomicNumber|NormL2|dr|8|113|8868.8767
1|AtomicNumber|NormL2|dr|8|114|9656.4024
1|AtomicNumber|NormL2|dr|8|115|10326.8103
1|AtomicNumber|NormL2|dr|8|116|9474.0218
1|AtomicNumber|NormL2|dr|8|117|9250.1105
1|AtomicNumber|NormL2|dr|8|118|9614.031
1|AtomicNumber|NormL2|dr|8|119|9988.6097
1|AtomicNumber|NormL2|dr|8|120|10443.9765
1|AtomicNumber|NormL2|dr|8|121|9727.9041
1|AtomicNumber|NormL2|dr|8|122|9461.3998
1|AtomicNumber|NormL2|dr|8|123|9837.2949
1|AtomicNumber|NormL2|dr|8|124|10034.0753
1|AtomicNumber|NormL2|dr|8|125|10000.4645
1|AtomicNumber|NormL2|dr|8|126|9872.1109
1|AtomicNumber|NormL2|dr|8|127|10187.0112
1|AtomicNumber|NormL2|dr|8|128|9086.5314
1|AtomicNumber|NormL2|dr|8|129|9905.0518
1|AtomicNumber|NormL2|dr|8|130|10211.1385
1|AtomicNumber|NormL2|dr|8|131|9815.7894
1|AtomicNumber|NormL2|dr|8|132|10184.7299
1|AtomicNumber|NormL2|dr|8|133|10078.3993
1|AtomicNumber|NormL2|dr|8|134|10307.6514
1|AtomicNumber|NormL2|dr|8|135|10286.5705
1|AtomicNumber|NormL2|dr|8|136|9719.9257
1|AtomicNumber|NormL2|dr|8|137|9916.854
1|AtomicNumber|NormL2|dr|8|138|10589.4968
1|AtomicNumber|NormL2|dr|8|139|9439.9395
1|AtomicNumber|NormL2|dr|8|140|10159.1772
1|AtomicNumber|NormL2|dr|8|141|9159.0399
1|AtomicNumber|NormL2|dr|8|142|9349.3882
1|AtomicNumber|NormL2|dr|8|143|9538.2461
1|AtomicNumber|NormL2|dr|8|144|10088.256
1|AtomicNumber|NormL2|dr|8|145|9263.537
1|AtomicNumber|NormL2|dr|8|146|9339.3151
1|AtomicNumber|NormL2|dr|8|147|9796.6661
1|AtomicNumber|NormL2|dr|8|148|9468.1986
1|AtomicNumber|NormL2|dr|8|149|10178.7488
1|AtomicNumber|NormL2|dr|8|150|9699.8078
1|AtomicNumber|NormL2|dr|8|151|9803.1053
1|AtomicNumber|NormL2|dr|8|152|9782.6176
1|AtomicNumber|NormL2|dr|8|153|9430.8196
1|AtomicNumber|NormL2|dr|8|154|8913.2976
1|AtomicNumber|NormL2|dr|8|155|9987.1647
1|AtomicNumber|NormL2|dr|8|156|9966.6015
1|AtomicNumber|NormL2|dr|8|157|9669.4084
1|AtomicNumber|NormL2|dr|8|158|9838.6896
1|AtomicNumber|NormL2|dr|8|159|9835.0916
1|AtomicNumber|NormL2|dr|8|160|10125.9606
1|AtomicNumber|NormL2|dr|8|161|9617.9694
1|AtomicNumber|NormL2|dr|8|162|9670.09
1|AtomicNumber|NormL2|dr|8|163|9845.0449
1|AtomicNumber|NormL2|dr|8|164|10040.3565
1|AtomicNumber|NormL2|dr|8|165|9676.7654
1|AtomicNumber|NormL2|dr|8|166|9610.7038
1|AtomicNumber|NormL2|dr|8|167|9387.6687
1|AtomicNumber|NormL2|dr|8|168|10347.5714
1|AtomicNumber|NormL2|dr|8|169|9884.9855
1|AtomicNumber|NormL2|dr|8|170|9245.464
1|AtomicNumber|NormL2|dr|8|171|9870.7397
1|AtomicNumber|NormL2|dr|8|172|9482.2406
1|AtomicNumber|NormL2|dr|8|173|10625.6095
1|AtomicNumber|NormL2|dr|8|174|10186.9315
1|AtomicNumber|NormL2|dr|8|175|10091.9418
1|AtomicNumber|NormL2|dr|8|176|9521.8296
1|AtomicNumber|NormL2|dr|8|177|9408.3027
1|AtomicNumber|NormL2|dr|8|178|10293.3031
1|AtomicNumber|NormL2|dr|8|179|10002.6772
1|AtomicNumber|NormL2|dr|8|180|9840.6625
1|AtomicNumber|NormL2|dr|8|181|9621.4682
1|AtomicNumber|NormL2|dr|8|182|10200.2256
1|AtomicNumber|NormL2|dr|8|183|9369.8958
1|AtomicNumber|NormL2|dr|8|184|10496.4022
1|AtomicNumber|NormL2|dr|8|185|10058.7351
1|AtomicNumber|NormL2|dr|8|186|10636.5915
1|AtomicNumber|NormL2|dr|8|187|10192.3088
1|AtomicNumber|NormL2|dr|8|188|10309.8545
1|AtomicNumber|NormL2|dr|8|189|10545.4672
1|AtomicNumber|NormL2|dr|8|190|10013.7956
1|AtomicNumber|NormL2|dr|8|191|9974.1842
1|AtomicNumber|NormL2|dr|8|192|9318.1291
1|AtomicNumber|NormL2|dr|8|193|9425.1352
1|AtomicNumber|NormL2|dr|8|194|10007.8482
1|AtomicNumber|NormL2|dr|8|195|10075.2948
1|AtomicNumber|NormL2|dr|8|196|9776.6454
1|AtomicNumber|NormL2|dr|8|197|10170.9611
1|AtomicNumber|NormL2|dr|8|198|9445.9792
1|AtomicNumber|NormL2|dr|8|199|10685.5044
1|AtomicNumber|NormL2|dr|8|200|10143.9123
1|AtomicNumber|NormL2|dr|8|201|9125.6029
1|AtomicNumber|NormL2|dr|8|202|10040.4416
1|AtomicNumber|NormL2|dr|8|203|9725.5584
1|AtomicNumber|NormL2|dr|8|204|9610.4415
1|AtomicNumber|NormL2|dr|8|205|9727.4344
1|AtomicNumber|NormL2|dr|8|206|9801.3658
1|AtomicNumber|NormL2|dr|8|207|10120.2297
1|AtomicNumber|NormL2|dr|8|208|10160.641
1|AtomicNumber|NormL2|dr|8|209|9898.6273
1|AtomicNumber|NormL2|dr|8|210|9886.755
1|AtomicNumber|NormL2|dr|8|211|10020.2093
1|AtomicNumber|NormL2|dr|8|212|10382.3026
1|AtomicNumber|NormL2|dr|8|213|10599.0132
1|AtomicNumber|NormL2|dr|8|214|9149.8312
1|AtomicNumber|NormL2|dr|8|215|9392.9356
1|AtomicNumber|NormL2|dr|8|216|9742.5332
1|AtomicNumber|NormL2|dr|8|217|10691.5841
1|AtomicNumber|NormL2|dr|8|218|10064.4587
1|AtomicNumber|NormL2|dr|8|219|9857.7021
1|AtomicNumber|NormL2|dr|8|220|10822.5655
1|AtomicNumber|NormL2|dr|8|221|9160.0506
1|AtomicNumber|NormL2|dr|8|222|10291.6852
1|AtomicNumber|NormL2|dr|8|223|9672.9381
1|AtomicNumber|NormL2|dr|8|224|9416.7502
1|AtomicNumber|NormL2|dr|8|225|10011.5061
1|AtomicNumber|NormL2|dr|8|226|10125.7034
1|AtomicNumber|NormL2|dr|8|227|9374.4794
1|AtomicNumber|NormL2|dr|8|228|9616.9092
1|AtomicNumber|NormL2|dr|8|229|10376.3639
1|AtomicNumber|NormL2|dr|8|230|9655.7144
1|AtomicNumber|NormL2|dr|8|231|9909.7687
1|AtomicNumber|NormL2|dr|8|232|10046.9522
1|AtomicNumber|NormL2|dr|8|233|10076.8984
1|AtomicNumber|NormL2|dr|8|234|9255.1037
1|AtomicNumber|NormL2|dr|8|235|10127.024
1|AtomicNumber|NormL2|dr|8|236|10223.0638
1|AtomicNumber|NormL2|dr|8|237|8887.2838
1|AtomicNumber|NormL2|dr|8|238|10396.869
1|AtomicNumber|NormL2|dr|8|239|9274.5741
1|AtomicNumber|NormL2|dr|8|240|10431.2448
1|AtomicNumber|NormL2|dr|8|241|9843.9096
1|AtomicNumber|NormL2|dr|8|242|10000.0274
1|AtomicNumber|NormL2|dr|8|243|9739.9806
1|AtomicNumber|NormL2|dr|8|244|10128.394
1|AtomicNumber|NormL2|dr|8|245|9511.7941
1|AtomicNumber|NormL2|dr|8|246|10002.0762
1|AtomicNumber|NormL2|dr|8|247|10093.077
1|AtomicNumber|NormL2|dr|8|248|10036.1189
1|AtomicNumber|NormL2|dr|8|249|9600.6419
1|AtomicNumber|NormL2|dr|8|250|9695.8739
1|AtomicNumber|NormL2|dr|8|251|9756.0499
1|AtomicNumber|NormL2|dr|8|252|9386.0803
1|AtomicNumber|NormL2|dr|8|253|10159.2364
1|AtomicNumber|NormL2|dr|8|254|9713.653
1|AtomicNumber|NormL2|dr|8|255|9805.2073
1|AtomicNumber|NormL2|dr|8|256|10479.8041
1|AtomicNumber|NormL2|dr|8|257|9620.422
1|AtomicNumber|NormL2|dr|8|258|10536.6475
1|AtomicNumber|NormL2|dr|8|259|10111.585
1|AtomicNumber|NormL2|dr|8|260|10657.0536
1|AtomicNumber|NormL2|dr|8|261|10052.5875
1|AtomicNumber|NormL2|dr|8|262|9682.9632
1|AtomicNumber|NormL2|dr|8|263|10101.3426
1|AtomicNumber|NormL2|dr|8|264|9531.2102
1|AtomicNumber|NormL2|dr|8|265|10333.8432
1|AtomicNumber|NormL2|dr|8|266|10257.0335
1|AtomicNumber|NormL2|dr|8|267|9635.7012
1|AtomicNumber|NormL2|dr|8|268|9648.4361
1|AtomicNumber|NormL2|dr|8|269|9973.1298
1|AtomicNumber|NormL2|dr|8|270|9932.4124
1|AtomicNumber|NormL2|dr|8|271|10132.868
1|AtomicNumber|NormL2|dr|8|272|9544.1146
1|AtomicNumber|NormL2|dr|8|273|8950.6356
1|AtomicNumber|NormL2|dr|8|274|10154.6557
1|AtomicNumber|NormL2|dr|8|275|10075.0975
1|AtomicNumber|NormL2|dr|8|276|9841.8655
1|AtomicNumber|NormL2|dr|8|277|9602.7885
1|AtomicNumber|NormL2|dr|8|278|10062.1814
1|AtomicNumber|NormL2|dr|8|279|9941.6663
1|AtomicNumber|NormL2|dr|8|280|10282.7854
1|AtomicNumber|NormL2|dr|8|281|9743.2369
1|AtomicNumber|NormL2|dr|8|282|9696.2548
1|AtomicNumber|NormL2|dr|8|283|9645.0519
1|AtomicNumber|NormL2|dr|8|284|9333.0843
1|AtomicNumber|NormL2|dr|8|285|10521.824
1|AtomicNumber|NormL2|dr|8|286|10547.1551
1|AtomicNumber|NormL2|dr|8|287|10155.5607
1|AtomicNumber|NormL2|dr|8|288|9460.6198
1|AtomicNumber|NormL2|dr|8|289|9729.8039
1|AtomicNumber|NormL2|dr|8|290|9407.9324
1|AtomicNumber|NormL2|dr|8|291|9331.3525
1|AtomicNumber|NormL2|dr|8|292|9560.6293
1|AtomicNumber|NormL2|dr|8|293|9798.2466
1|AtomicNumber|NormL2|dr|8|294|10235.2312
1|AtomicNumber|NormL2|dr|8|295|10417.6686
1|AtomicNumber|NormL2|dr|8|296|10312.5235
1|AtomicNumber|NormL2|dr|8|297|9423.481
1|AtomicNumber|NormL2|dr|8|298|9356.0209
1|AtomicNumber|NormL2|dr|8|299|9547.1565
1|AtomicNumber|NormL2|dr|8|300|9799.0885
1|AtomicNumber|NormL2|dr|8|301|10016.8945
1|AtomicNumber|NormL2|dr|8|302|10014.7007
1|AtomicNumber|NormL2|dr|8|303|10592.6746
1|AtomicNumber|NormL2|dr|8|304|10345.2261
1|AtomicNumber|NormL2|dr|8|305|10220.375
1|AtomicNumber|NormL2|dr|8|306|10075.7089
1|AtomicNumber|NormL2|dr|8|307|9638.7612
1|AtomicNumber|NormL2|dr|8|308|9326.6922
1|AtomicNumber|NormL2|dr|8|309|9854.7419
1|AtomicNumber|NormL2|dr|8|310|10435.2069
1|AtomicNumber|NormL2|dr|8|311|9623.8837
1|AtomicNumber|NormL2|dr|8|312|9645.7911
1|AtomicNumber|NormL2|dr|8|313|9878.2027
1|AtomicNumber|NormL2|dr|8|314|9955.0176
1|AtomicNumber|NormL2|dr|8|315|9385.4654
1|AtomicNumber|NormL2|dr|8|316|9863.9475
1|AtomicNumber|NormL2|dr|8|317|9819.2896
1|AtomicNumber|NormL2|dr|8|318|9677.8939
1|AtomicNumber|NormL2|dr|8|319|9984.7667
1|AtomicNumber|NormL2|dr|8|320|9807.2994
1|AtomicNumber|NormL2|dr|8|321|9896.2785
1|AtomicNumber|NormL2|dr|8|322|9413.0144
1|AtomicNumber|NormL2|dr|8|323|9786.4655
1|AtomicNumber|NormL2|dr|8|324|9870.6337
1|AtomicNumber|NormL2|dr|8|325|9696.0669
1|AtomicNumber|NormL2|dr|8|326|10339.8177
1|AtomicNumber|NormL2|dr|8|327|8921.7028
1|AtomicNumber|NormL2|dr|8|328|9676.7622
1|AtomicNumber|NormL2|dr|8|329|9469.2357
1|AtomicNumber|NormL2|dr|8|330|10114.6623
1|AtomicNumber|NormL2|dr|8|331|10438.2948
1|AtomicNumber|NormL2|dr|8|332|10714.8423
1|AtomicNumber|NormL2|dr|8|333|10093.6657
1|AtomicNumber|NormL2|dr|8|334|10109.7212
1|AtomicNumber|NormL2|dr|8|335|10017.8869
1|AtomicNumber|NormL2|dr|8|336|10414.891
1|AtomicNumber|NormL2|dr|8|337|9795.7071
1|AtomicNumber|NormL2|dr|8|338|9869.6873
1|AtomicNumber|NormL2|dr|8|339|10098.0699
1|AtomicNumber|NormL2|dr|8|340|9549.1277
1|AtomicNumber|NormL2|dr|8|341|9082.4356
1|AtomicNumber|NormL2|dr|8|342|10155.3665
1|AtomicNumber|NormL2|dr|8|343|10281.5574
1|AtomicNumber|NormL2|dr|8|344|10101.3388
1|AtomicNumber|NormL2|dr|8|345|10201.7099
1|AtomicNumber|NormL2|dr|8|346|10416.6248
1|AtomicNumber|NormL2|dr|8|347|9884.2904
1|AtomicNumber|NormL2|dr|8|348|11133.9735
1|AtomicNumber|NormL2|dr|8|349|10333.6302
1|AtomicNumber|NormL2|dr|8|350|9799.5036
1|AtomicNumber|NormL2|dr|8|351|10293.6568
1|AtomicNumber|NormL2|dr|8|352|10523.2204
1|AtomicNumber|NormL2|dr|8|353|9876.5917
1|AtomicNumber|NormL2|dr|8|354|9688.4778
1|AtomicNumber|NormL2|dr|8|355|8859.2955
1|AtomicNumber|NormL2|dr|8|356|10017.0859
1|AtomicNumber|NormL2|dr|8|357|9789.4166
1|AtomicNumber|NormL2|dr|8|358|9779.7897
1|AtomicNumber|NormL2|dr|8|359|10296.7872
1|AtomicNumber|NormL2|dr|8|360|10221.1945
1|AtomicNumber|NormL2|dr|8|361|9471.9268
1|AtomicNumber|NormL2|dr|8|362|9708.7161
1|AtomicNumber|NormL2|dr|8|363|10283.6776
1|AtomicNumber|NormL2|dr|8|364|9690.176
1|AtomicNumber|NormL2|dr|8|365|10060.7838
1|AtomicNumber|NormL2|dr|8|366|9431.3339
1|AtomicNumber|NormL2|dr|8|367|9885.3211
1|AtomicNumber|NormL2|dr|8|368|9678.9606
1|AtomicNumber|NormL2|dr|8|369|10305.4263
1|AtomicNumber|NormL2|dr|8|370|9963.4841
1|AtomicNumber|NormL2|dr|8|371|9928.9045
1|AtomicNumber|NormL2|dr|8|372|9385.8625
1|AtomicNumber|NormL2|dr|8|373|9794.5973
1|AtomicNumber|NormL2|dr|8|374|9940.2474
1|AtomicNumber|NormL2|dr|8|375|9190.8634
1|AtomicNumber|NormL2|dr|8|376|9923.2512
1|AtomicNumber|NormL2|dr|8|377|9611.8375
1|AtomicNumber|NormL2|dr|8|378|9504.8997
1|AtomicNumber|NormL2|dr|8|379|9241.4701
1|AtomicNumber|NormL2|dr|8|380|9642.9884
1|AtomicNumber|NormL2|dr|8|381|9099.627
1|AtomicNumber|NormL2|dr|8|382|9641.3192
1|AtomicNumber|NormL2|dr|8|383|9980.9
1|AtomicNumber|NormL2|dr|8|384|9558.1255
