# Supplementary material for: On DNA numerical representations for genomic similarity computation
Source: PLoS One. 2017 Mar 21;12(3):e0173288. doi: 10.1371/journal.pone.0173288 (PMC5360225; doi:10.1371/journal.pone.0173288)
Supplement: S3 File — The datasets employed in this work. (ZIP) [file pone.0173288.s003.zip › datasets/syntheticalExperimentalScores/sequenceBase_1_transformation_AtomicNumber_metric_NormL2_type_i_percentage_1.txt]

1|AtomicNumber|NormL2|i|1|1|6338.8824
1|AtomicNumber|NormL2|i|1|2|6066.5522
1|AtomicNumber|NormL2|i|1|3|6425.5558
1|AtomicNumber|NormL2|i|1|4|6408.9558
1|AtomicNumber|NormL2|i|1|5|6179.3427
1|AtomicNumber|NormL2|i|1|6|6405.334
1|AtomicNumber|NormL2|i|1|7|6289.6772
1|AtomicNumber|NormL2|i|1|8|6435.7014
1|AtomicNumber|NormL2|i|1|9|6292.8695
1|AtomicNumber|NormL2|i|1|10|6438.8186
1|AtomicNumber|NormL2|i|1|11|6367.0842
1|AtomicNumber|NormL2|i|1|12|6413.5209
1|AtomicNumber|NormL2|i|1|13|6156.8792
1|AtomicNumber|NormL2|i|1|14|6261.5242
1|AtomicNumber|NormL2|i|1|15|6333.3128
1|AtomicNumber|NormL2|i|1|16|6173.1036
1|AtomicNumber|NormL2|i|1|17|6099.325
1|AtomicNumber|NormL2|i|1|18|6375.8286
1|AtomicNumber|NormL2|i|1|19|6363.3931
1|AtomicNumber|NormL2|i|1|20|6197.4445
1|AtomicNumber|NormL2|i|1|21|6520.5684
1|AtomicNumber|NormL2|i|1|22|6333.2237
1|AtomicNumber|NormL2|i|1|23|6267.867
1|AtomicNumber|NormL2|i|1|24|6169.4561
1|AtomicNumber|NormL2|i|1|25|6286.3995
1|AtomicNumber|NormL2|i|1|26|6414.3951
1|AtomicNumber|NormL2|i|1|27|6397.9014
1|AtomicNumber|NormL2|i|1|28|6268.0435
1|AtomicNumber|NormL2|i|1|29|6154.5257
1|AtomicNumber|NormL2|i|1|30|6208.9789
1|AtomicNumber|NormL2|i|1|31|6472.1509
1|AtomicNumber|NormL2|i|1|32|6196.8428
1|AtomicNumber|NormL2|i|1|33|6336.6748
1|AtomicNumber|NormL2|i|1|34|6385.5211
1|AtomicNumber|NormL2|i|1|35|6247.8291
1|AtomicNumber|NormL2|i|1|36|6249.1384
1|AtomicNumber|NormL2|i|1|37|6283.0914
1|AtomicNumber|NormL2|i|1|38|6273.6568
1|AtomicNumber|NormL2|i|1|39|6254.5946
1|AtomicNumber|NormL2|i|1|40|6262.986
1|AtomicNumber|NormL2|i|1|41|6304.9178
1|AtomicNumber|NormL2|i|1|42|6240.7693
1|AtomicNumber|NormL2|i|1|43|6215.9926
1|AtomicNumber|NormL2|i|1|44|6143.7632
1|AtomicNumber|NormL2|i|1|45|6357.0575
1|AtomicNumber|NormL2|i|1|46|6257.7276
1|AtomicNumber|NormL2|i|1|47|6296.5315
1|AtomicNumber|NormL2|i|1|48|6118.34
1|AtomicNumber|NormL2|i|1|49|6341.5156
1|AtomicNumber|NormL2|i|1|50|6345.2661
1|AtomicNumber|NormL2|i|1|51|6159.1529
1|AtomicNumber|NormL2|i|1|52|6206.6479
1|AtomicNumber|NormL2|i|1|53|6166.0083
1|AtomicNumber|NormL2|i|1|54|6404.7969
1|AtomicNumber|NormL2|i|1|55|6391.186
1|AtomicNumber|NormL2|i|1|56|6126.4844
1|AtomicNumber|NormL2|i|1|57|6412.8617
1|AtomicNumber|NormL2|i|1|58|6317.4451
1|AtomicNumber|NormL2|i|1|59|6347.7265
1|AtomicNumber|NormL2|i|1|60|6178.0462
1|AtomicNumber|NormL2|i|1|61|6073.0612
1|AtomicNumber|NormL2|i|1|62|6560.7905
1|AtomicNumber|NormL2|i|1|63|6315.0337
1|AtomicNumber|NormL2|i|1|64|6259.1462
1|AtomicNumber|NormL2|i|1|65|6316.0149
1|AtomicNumber|NormL2|i|1|66|6338.1982
1|AtomicNumber|NormL2|i|1|67|6367.0898
1|AtomicNumber|NormL2|i|1|68|6387.6038
1|AtomicNumber|NormL2|i|1|69|6364.8162
1|AtomicNumber|NormL2|i|1|70|6137.887
1|AtomicNumber|NormL2|i|1|71|6370.6064
1|AtomicNumber|NormL2|i|1|72|6249.1418
1|AtomicNumber|NormL2|i|1|73|6325.1154
1|AtomicNumber|NormL2|i|1|74|6251.3106
1|AtomicNumber|NormL2|i|1|75|6276.6351
1|AtomicNumber|NormL2|i|1|76|6418.1892
1|AtomicNumber|NormL2|i|1|77|6255.8126
1|AtomicNumber|NormL2|i|1|78|6182.3317
1|AtomicNumber|NormL2|i|1|79|6361.8159
1|AtomicNumber|NormL2|i|1|80|6147.0696
1|AtomicNumber|NormL2|i|1|81|6283.972
1|AtomicNumber|NormL2|i|1|82|6385.8599
1|AtomicNumber|NormL2|i|1|83|6249.7415
1|AtomicNumber|NormL2|i|1|84|6430.5436
1|AtomicNumber|NormL2|i|1|85|6305.2566
1|AtomicNumber|NormL2|i|1|86|6356.53
1|AtomicNumber|NormL2|i|1|87|6192.0948
1|AtomicNumber|NormL2|i|1|88|6361.9824
1|AtomicNumber|NormL2|i|1|89|6031.201
1|AtomicNumber|NormL2|i|1|90|6253.9108
1|AtomicNumber|NormL2|i|1|91|6334.3583
1|AtomicNumber|NormL2|i|1|92|6132.1183
1|AtomicNumber|NormL2|i|1|93|6307.9836
1|AtomicNumber|NormL2|i|1|94|6298.6773
1|AtomicNumber|NormL2|i|1|95|6343.7889
1|AtomicNumber|NormL2|i|1|96|6348.6716
1|AtomicNumber|NormL2|i|1|97|6378.5845
1|AtomicNumber|NormL2|i|1|98|6266.3956
1|AtomicNumber|NormL2|i|1|99|5930.4809
1|AtomicNumber|NormL2|i|1|100|6316.6474
1|AtomicNumber|NormL2|i|1|101|6185.6956
1|AtomicNumber|NormL2|i|1|102|6363.7208
1|AtomicNumber|NormL2|i|1|103|6320.9544
1|AtomicNumber|NormL2|i|1|104|6312.5755
1|AtomicNumber|NormL2|i|1|105|6203.8217
1|AtomicNumber|NormL2|i|1|106|6300.8857
1|AtomicNumber|NormL2|i|1|107|6319.3096
1|AtomicNumber|NormL2|i|1|108|6278.0273
1|AtomicNumber|NormL2|i|1|109|6266.6673
1|AtomicNumber|NormL2|i|1|110|6350.4614
1|AtomicNumber|NormL2|i|1|111|6414.3149
1|AtomicNumber|NormL2|i|1|112|6289.035
1|AtomicNumber|NormL2|i|1|113|6122.6199
1|AtomicNumber|NormL2|i|1|114|6216.4141
1|AtomicNumber|NormL2|i|1|115|6303.233
1|AtomicNumber|NormL2|i|1|116|6075.0034
1|AtomicNumber|NormL2|i|1|117|6121.1162
1|AtomicNumber|NormL2|i|1|118|6323.076
1|AtomicNumber|NormL2|i|1|119|6302.2794
1|AtomicNumber|NormL2|i|1|120|6371.5061
1|AtomicNumber|NormL2|i|1|121|6143.5862
1|AtomicNumber|NormL2|i|1|122|6345.1825
1|AtomicNumber|NormL2|i|1|123|6034.0423
1|AtomicNumber|NormL2|i|1|124|6197.8844
1|AtomicNumber|NormL2|i|1|125|6296.328
1|AtomicNumber|NormL2|i|1|126|6115.808
1|AtomicNumber|NormL2|i|1|127|6279.4086
1|AtomicNumber|NormL2|i|1|128|6180.6307
1|AtomicNumber|NormL2|i|1|129|6286.5209
1|AtomicNumber|NormL2|i|1|130|5860.9839
1|AtomicNumber|NormL2|i|1|131|6285.1618
1|AtomicNumber|NormL2|i|1|132|6344.3591
1|AtomicNumber|NormL2|i|1|133|6382.4471
1|AtomicNumber|NormL2|i|1|134|6347.3773
1|AtomicNumber|NormL2|i|1|135|6363.0469
1|AtomicNumber|NormL2|i|1|136|6239.5405
1|AtomicNumber|NormL2|i|1|137|6284.5792
1|AtomicNumber|NormL2|i|1|138|6240.3354
1|AtomicNumber|NormL2|i|1|139|6263.3612
1|AtomicNumber|NormL2|i|1|140|6114.3837
1|AtomicNumber|NormL2|i|1|141|6112.4195
1|AtomicNumber|NormL2|i|1|142|6365.2212
1|AtomicNumber|NormL2|i|1|143|6229.1295
1|AtomicNumber|NormL2|i|1|144|6109.0653
1|AtomicNumber|NormL2|i|1|145|6280.2002
1|AtomicNumber|NormL2|i|1|146|6264.7548
1|AtomicNumber|NormL2|i|1|147|6414.9226
1|AtomicNumber|NormL2|i|1|148|6209.1348
1|AtomicNumber|NormL2|i|1|149|6424.61
1|AtomicNumber|NormL2|i|1|150|6388.5085
1|AtomicNumber|NormL2|i|1|151|6283.7539
1|AtomicNumber|NormL2|i|1|152|6161.6566
1|AtomicNumber|NormL2|i|1|153|6292.0283
1|AtomicNumber|NormL2|i|1|154|6156.8963
1|AtomicNumber|NormL2|i|1|155|6392.5265
1|AtomicNumber|NormL2|i|1|156|6332.3861
1|AtomicNumber|NormL2|i|1|157|6268.1699
1|AtomicNumber|NormL2|i|1|158|6161.3801
1|AtomicNumber|NormL2|i|1|159|6242.3439
1|AtomicNumber|NormL2|i|1|160|6313.5237
1|AtomicNumber|NormL2|i|1|161|6228.4679
1|AtomicNumber|NormL2|i|1|162|6213.2685
1|AtomicNumber|NormL2|i|1|163|6242.4973
1|AtomicNumber|NormL2|i|1|164|6410.4134
1|AtomicNumber|NormL2|i|1|165|6369.1476
1|AtomicNumber|NormL2|i|1|166|6124.7808
1|AtomicNumber|NormL2|i|1|167|6408.7349
1|AtomicNumber|NormL2|i|1|168|6219.918
1|AtomicNumber|NormL2|i|1|169|6240.6405
1|AtomicNumber|NormL2|i|1|170|6302.8575
1|AtomicNumber|NormL2|i|1|171|6317.7406
1|AtomicNumber|NormL2|i|1|172|6190.1546
1|AtomicNumber|NormL2|i|1|173|5909.352
1|AtomicNumber|NormL2|i|1|174|6387.1774
1|AtomicNumber|NormL2|i|1|175|6172.7141
1|AtomicNumber|NormL2|i|1|176|6232.9669
1|AtomicNumber|NormL2|i|1|177|6136.7373
1|AtomicNumber|NormL2|i|1|178|5776.9562
1|AtomicNumber|NormL2|i|1|179|6427.032
1|AtomicNumber|NormL2|i|1|180|6113.8394
1|AtomicNumber|NormL2|i|1|181|6486.0082
1|AtomicNumber|NormL2|i|1|182|6253.2736
1|AtomicNumber|NormL2|i|1|183|6258.759
1|AtomicNumber|NormL2|i|1|184|6453.86
1|AtomicNumber|NormL2|i|1|185|6298.9883
1|AtomicNumber|NormL2|i|1|186|6108.9386
1|AtomicNumber|NormL2|i|1|187|6224.9122
1|AtomicNumber|NormL2|i|1|188|6228.4625
1|AtomicNumber|NormL2|i|1|189|6312.0266
1|AtomicNumber|NormL2|i|1|190|6348.7682
1|AtomicNumber|NormL2|i|1|191|6297.0884
1|AtomicNumber|NormL2|i|1|192|6336.7617
1|AtomicNumber|NormL2|i|1|193|6320.9587
1|AtomicNumber|NormL2|i|1|194|6238.6552
1|AtomicNumber|NormL2|i|1|195|6269.9231
1|AtomicNumber|NormL2|i|1|196|5967.2808
1|AtomicNumber|NormL2|i|1|197|6289.5667
1|AtomicNumber|NormL2|i|1|198|6276.6272
1|AtomicNumber|NormL2|i|1|199|6219.8516
1|AtomicNumber|NormL2|i|1|200|6233.2154
1|AtomicNumber|NormL2|i|1|201|6203.3318
1|AtomicNumber|NormL2|i|1|202|6187.3976
1|AtomicNumber|NormL2|i|1|203|6156.6687
1|AtomicNumber|NormL2|i|1|204|6272.1671
1|AtomicNumber|NormL2|i|1|205|6362.2133
1|AtomicNumber|NormL2|i|1|206|6247.234
1|AtomicNumber|NormL2|i|1|207|6211.8351
1|AtomicNumber|NormL2|i|1|208|6092.9623
1|AtomicNumber|NormL2|i|1|209|6408.2646
1|AtomicNumber|NormL2|i|1|210|6201.5437
1|AtomicNumber|NormL2|i|1|211|6573.7878
1|AtomicNumber|NormL2|i|1|212|6328.0807
1|AtomicNumber|NormL2|i|1|213|6137.1962
1|AtomicNumber|NormL2|i|1|214|6168.953
1|AtomicNumber|NormL2|i|1|215|6306.5991
1|AtomicNumber|NormL2|i|1|216|6169.3309
1|AtomicNumber|NormL2|i|1|217|6187.5813
1|AtomicNumber|NormL2|i|1|218|6280.384
1|AtomicNumber|NormL2|i|1|219|6291.1181
1|AtomicNumber|NormL2|i|1|220|6415.4085
1|AtomicNumber|NormL2|i|1|221|6350.4188
1|AtomicNumber|NormL2|i|1|222|6202.5719
1|AtomicNumber|NormL2|i|1|223|6316.3746
1|AtomicNumber|NormL2|i|1|224|6320.1543
1|AtomicNumber|NormL2|i|1|225|6339.5997
1|AtomicNumber|NormL2|i|1|226|6356.1348
1|AtomicNumber|NormL2|i|1|227|6354.0845
1|AtomicNumber|NormL2|i|1|228|6405.413
1|AtomicNumber|NormL2|i|1|229|6262.1056
1|AtomicNumber|NormL2|i|1|230|6367.3441
1|AtomicNumber|NormL2|i|1|231|6253.1166
1|AtomicNumber|NormL2|i|1|232|6297.9157
1|AtomicNumber|NormL2|i|1|233|6315.029
1|AtomicNumber|NormL2|i|1|234|6148.3026
1|AtomicNumber|NormL2|i|1|235|6289.0083
1|AtomicNumber|NormL2|i|1|236|6309.0783
1|AtomicNumber|NormL2|i|1|237|6402.4099
1|AtomicNumber|NormL2|i|1|238|6313.5746
1|AtomicNumber|NormL2|i|1|239|6344.0491
1|AtomicNumber|NormL2|i|1|240|6157.2337
1|AtomicNumber|NormL2|i|1|241|6276.1607
1|AtomicNumber|NormL2|i|1|242|6172.5667
1|AtomicNumber|NormL2|i|1|243|6286.3527
1|AtomicNumber|NormL2|i|1|244|6465.0919
1|AtomicNumber|NormL2|i|1|245|6277.1622
1|AtomicNumber|NormL2|i|1|246|6173.3648
1|AtomicNumber|NormL2|i|1|247|6303.6229
1|AtomicNumber|NormL2|i|1|248|6169.7587
1|AtomicNumber|NormL2|i|1|249|6229.4244
1|AtomicNumber|NormL2|i|1|250|6320.1427
1|AtomicNumber|NormL2|i|1|251|6370.1644
1|AtomicNumber|NormL2|i|1|252|6378.9204
1|AtomicNumber|NormL2|i|1|253|6074.2504
1|AtomicNumber|NormL2|i|1|254|6192.6291
1|AtomicNumber|NormL2|i|1|255|6285.4104
1|AtomicNumber|NormL2|i|1|256|6300.0417
1|AtomicNumber|NormL2|i|1|257|6257.5393
1|AtomicNumber|NormL2|i|1|258|6171.956
1|AtomicNumber|NormL2|i|1|259|6385.0766
1|AtomicNumber|NormL2|i|1|260|6136.7726
1|AtomicNumber|NormL2|i|1|261|6374.7535
1|AtomicNumber|NormL2|i|1|262|6270.7526
1|AtomicNumber|NormL2|i|1|263|6408.7601
1|AtomicNumber|NormL2|i|1|264|6183.8627
1|AtomicNumber|NormL2|i|1|265|6413.12
1|AtomicNumber|NormL2|i|1|266|6136.109
1|AtomicNumber|NormL2|i|1|267|6344.6571
1|AtomicNumber|NormL2|i|1|268|6323.5239
1|AtomicNumber|NormL2|i|1|269|6278.3989
1|AtomicNumber|NormL2|i|1|270|6179.2582
1|AtomicNumber|NormL2|i|1|271|6164.6757
1|AtomicNumber|NormL2|i|1|272|6346.2902
1|AtomicNumber|NormL2|i|1|273|6194.9072
1|AtomicNumber|NormL2|i|1|274|6233.015
1|AtomicNumber|NormL2|i|1|275|6283.5296
1|AtomicNumber|NormL2|i|1|276|6241.5458
1|AtomicNumber|NormL2|i|1|277|6411.485
1|AtomicNumber|NormL2|i|1|278|6367.6028
1|AtomicNumber|NormL2|i|1|279|6016.5261
1|AtomicNumber|NormL2|i|1|280|6133.4879
1|AtomicNumber|NormL2|i|1|281|6255.07
1|AtomicNumber|NormL2|i|1|282|6273.9787
1|AtomicNumber|NormL2|i|1|283|6403.3191
1|AtomicNumber|NormL2|i|1|284|6238.9594
1|AtomicNumber|NormL2|i|1|285|6298.905
1|AtomicNumber|NormL2|i|1|286|6336.3008
1|AtomicNumber|NormL2|i|1|287|6251.4228
1|AtomicNumber|NormL2|i|1|288|6167.5061
1|AtomicNumber|NormL2|i|1|289|6227.1824
1|AtomicNumber|NormL2|i|1|290|6100.0089
1|AtomicNumber|NormL2|i|1|291|6319.8683
1|AtomicNumber|NormL2|i|1|292|6233.436
1|AtomicNumber|NormL2|i|1|293|6175.1938
1|AtomicNumber|NormL2|i|1|294|6369.2732
1|AtomicNumber|NormL2|i|1|295|6371.5055
1|AtomicNumber|NormL2|i|1|296|6119.5974
1|AtomicNumber|NormL2|i|1|297|6397.2278
1|AtomicNumber|NormL2|i|1|298|6295.8828
1|AtomicNumber|NormL2|i|1|299|6254.8391
1|AtomicNumber|NormL2|i|1|300|6307.3708
1|AtomicNumber|NormL2|i|1|301|6314.3226
1|AtomicNumber|NormL2|i|1|302|6119.8474
1|AtomicNumber|NormL2|i|1|303|6099.2759
1|AtomicNumber|NormL2|i|1|304|6128.3926
1|AtomicNumber|NormL2|i|1|305|6275.1913
1|AtomicNumber|NormL2|i|1|306|5940.5177
1|AtomicNumber|NormL2|i|1|307|6081.7473
1|AtomicNumber|NormL2|i|1|308|6144.6094
1|AtomicNumber|NormL2|i|1|309|6201.0961
1|AtomicNumber|NormL2|i|1|310|6313.5939
1|AtomicNumber|NormL2|i|1|311|6292.8228
1|AtomicNumber|NormL2|i|1|312|6164.453
1|AtomicNumber|NormL2|i|1|313|6179.7907
1|AtomicNumber|NormL2|i|1|314|6091.6385
1|AtomicNumber|NormL2|i|1|315|6391.9505
1|AtomicNumber|NormL2|i|1|316|6041.9125
1|AtomicNumber|NormL2|i|1|317|6285.8174
1|AtomicNumber|NormL2|i|1|318|6235.6316
1|AtomicNumber|NormL2|i|1|319|6284.7102
1|AtomicNumber|NormL2|i|1|320|6323.6682
1|AtomicNumber|NormL2|i|1|321|6203.3297
1|AtomicNumber|NormL2|i|1|322|6322.783
1|AtomicNumber|NormL2|i|1|323|6237.5332
1|AtomicNumber|NormL2|i|1|324|6427.2574
1|AtomicNumber|NormL2|i|1|325|6200.8841
1|AtomicNumber|NormL2|i|1|326|6347.1778
1|AtomicNumber|NormL2|i|1|327|6459.2599
1|AtomicNumber|NormL2|i|1|328|6090.6873
1|AtomicNumber|NormL2|i|1|329|6233.1137
1|AtomicNumber|NormL2|i|1|330|6221.6682
1|AtomicNumber|NormL2|i|1|331|6236.5095
1|AtomicNumber|NormL2|i|1|332|6176.5305
1|AtomicNumber|NormL2|i|1|333|6292.9635
1|AtomicNumber|NormL2|i|1|334|6331.7661
1|AtomicNumber|NormL2|i|1|335|6249.6307
1|AtomicNumber|NormL2|i|1|336|6203.3484
1|AtomicNumber|NormL2|i|1|337|6199.2339
1|AtomicNumber|NormL2|i|1|338|6324.5908
1|AtomicNumber|NormL2|i|1|339|6196.4914
1|AtomicNumber|NormL2|i|1|340|6151.5508
1|AtomicNumber|NormL2|i|1|341|6383.5769
1|AtomicNumber|NormL2|i|1|342|6143.5343
1|AtomicNumber|NormL2|i|1|343|6154.5313
1|AtomicNumber|NormL2|i|1|344|6173.4542
1|AtomicNumber|NormL2|i|1|345|6282.5402
1|AtomicNumber|NormL2|i|1|346|6172.1969
1|AtomicNumber|NormL2|i|1|347|6367.2525
1|AtomicNumber|NormL2|i|1|348|6352.0348
1|AtomicNumber|NormL2|i|1|349|6225.7262
1|AtomicNumber|NormL2|i|1|350|6241.8976
1|AtomicNumber|NormL2|i|1|351|6181.5093
1|AtomicNumber|NormL2|i|1|352|6226.5592
1|AtomicNumber|NormL2|i|1|353|6195.1053
1|AtomicNumber|NormL2|i|1|354|6324.0828
1|AtomicNumber|NormL2|i|1|355|6344.7019
1|AtomicNumber|NormL2|i|1|356|6203.059
1|AtomicNumber|NormL2|i|1|357|6255.4272
1|AtomicNumber|NormL2|i|1|358|6393.9061
1|AtomicNumber|NormL2|i|1|359|6282.0213
1|AtomicNumber|NormL2|i|1|360|6393.4476
1|AtomicNumber|NormL2|i|1|361|6243.1141
1|AtomicNumber|NormL2|i|1|362|6080.1426
1|AtomicNumber|NormL2|i|1|363|6275.8689
1|AtomicNumber|NormL2|i|1|364|6212.0538
1|AtomicNumber|NormL2|i|1|365|6296.7345
1|AtomicNumber|NormL2|i|1|366|6202.2166
1|AtomicNumber|NormL2|i|1|367|6196.3964
1|AtomicNumber|NormL2|i|1|368|6333.4208
1|AtomicNumber|NormL2|i|1|369|6417.7471
1|AtomicNumber|NormL2|i|1|370|6199.4597
1|AtomicNumber|NormL2|i|1|371|6280.5918
1|AtomicNumber|NormL2|i|1|372|6292.9926
1|AtomicNumber|NormL2|i|1|373|6310.9298
1|AtomicNumber|NormL2|i|1|374|6206.8438
1|AtomicNumber|NormL2|i|1|375|6277.938
1|AtomicNumber|NormL2|i|1|376|6165.6915
1|AtomicNumber|NormL2|i|1|377|6270.9564
1|AtomicNumber|NormL2|i|1|378|6081.1704
1|AtomicNumber|NormL2|i|1|379|5961.837
1|AtomicNumber|NormL2|i|1|380|6276.0771
1|AtomicNumber|NormL2|i|1|381|6238.9278
1|AtomicNumber|NormL2|i|1|382|6327.0807
1|AtomicNumber|NormL2|i|1|383|6308.1735
1|AtomicNumber|NormL2|i|1|384|6299.4907
