# Supplementary material for: On DNA numerical representations for genomic similarity computation
Source: PLoS One. 2017 Mar 21;12(3):e0173288. doi: 10.1371/journal.pone.0173288 (PMC5360225; doi:10.1371/journal.pone.0173288)
Supplement: S3 File — The datasets employed in this work. (ZIP) [file pone.0173288.s003.zip › datasets/syntheticalExperimentalScores/sequenceBase_1_transformation_AtomicNumber_metric_NormL2_type_i_percentage_16.txt]

1|AtomicNumber|NormL2|i|16|1|16090.1172
1|AtomicNumber|NormL2|i|16|2|16124.8435
1|AtomicNumber|NormL2|i|16|3|16105.8242
1|AtomicNumber|NormL2|i|16|4|16075.3807
1|AtomicNumber|NormL2|i|16|5|16111.8635
1|AtomicNumber|NormL2|i|16|6|16045.9053
1|AtomicNumber|NormL2|i|16|7|15980.4047
1|AtomicNumber|NormL2|i|16|8|16086.8315
1|AtomicNumber|NormL2|i|16|9|16080.0659
1|AtomicNumber|NormL2|i|16|10|16033.4712
1|AtomicNumber|NormL2|i|16|11|16191.8938
1|AtomicNumber|NormL2|i|16|12|16185.4687
1|AtomicNumber|NormL2|i|16|13|16084.3761
1|AtomicNumber|NormL2|i|16|14|16040.0366
1|AtomicNumber|NormL2|i|16|15|16113.764
1|AtomicNumber|NormL2|i|16|16|16169.4194
1|AtomicNumber|NormL2|i|16|17|16084.2256
1|AtomicNumber|NormL2|i|16|18|15955.0084
1|AtomicNumber|NormL2|i|16|19|16123.5203
1|AtomicNumber|NormL2|i|16|20|16093.5045
1|AtomicNumber|NormL2|i|16|21|16058.1534
1|AtomicNumber|NormL2|i|16|22|16204.8577
1|AtomicNumber|NormL2|i|16|23|16212.624
1|AtomicNumber|NormL2|i|16|24|16102.3782
1|AtomicNumber|NormL2|i|16|25|16155.3944
1|AtomicNumber|NormL2|i|16|26|16110.8822
1|AtomicNumber|NormL2|i|16|27|16150.5314
1|AtomicNumber|NormL2|i|16|28|16098.2541
1|AtomicNumber|NormL2|i|16|29|16081.5424
1|AtomicNumber|NormL2|i|16|30|16225.4774
1|AtomicNumber|NormL2|i|16|31|16116.3361
1|AtomicNumber|NormL2|i|16|32|16177.2335
1|AtomicNumber|NormL2|i|16|33|16212.753
1|AtomicNumber|NormL2|i|16|34|16121.5391
1|AtomicNumber|NormL2|i|16|35|16106.6511
1|AtomicNumber|NormL2|i|16|36|15831.3858
1|AtomicNumber|NormL2|i|16|37|16223.2211
1|AtomicNumber|NormL2|i|16|38|16028.0449
1|AtomicNumber|NormL2|i|16|39|16111.3107
1|AtomicNumber|NormL2|i|16|40|16149.4508
1|AtomicNumber|NormL2|i|16|41|16113.7465
1|AtomicNumber|NormL2|i|16|42|16020.6662
1|AtomicNumber|NormL2|i|16|43|16024.5447
1|AtomicNumber|NormL2|i|16|44|16217.2877
1|AtomicNumber|NormL2|i|16|45|16089.8374
1|AtomicNumber|NormL2|i|16|46|16119.218
1|AtomicNumber|NormL2|i|16|47|16000.531
1|AtomicNumber|NormL2|i|16|48|16098.9765
1|AtomicNumber|NormL2|i|16|49|16053.3871
1|AtomicNumber|NormL2|i|16|50|16200.9065
1|AtomicNumber|NormL2|i|16|51|16196.403
1|AtomicNumber|NormL2|i|16|52|16049.2243
1|AtomicNumber|NormL2|i|16|53|16249.1619
1|AtomicNumber|NormL2|i|16|54|16226.7099
1|AtomicNumber|NormL2|i|16|55|16129.7506
1|AtomicNumber|NormL2|i|16|56|16213.8173
1|AtomicNumber|NormL2|i|16|57|16199.0667
1|AtomicNumber|NormL2|i|16|58|16023.7276
1|AtomicNumber|NormL2|i|16|59|16161.7453
1|AtomicNumber|NormL2|i|16|60|16026.3105
1|AtomicNumber|NormL2|i|16|61|16096.9517
1|AtomicNumber|NormL2|i|16|62|16070.7288
1|AtomicNumber|NormL2|i|16|63|16171.9497
1|AtomicNumber|NormL2|i|16|64|16233.2379
1|AtomicNumber|NormL2|i|16|65|16094.7483
1|AtomicNumber|NormL2|i|16|66|16157.4266
1|AtomicNumber|NormL2|i|16|67|16062.6881
1|AtomicNumber|NormL2|i|16|68|15967.2434
1|AtomicNumber|NormL2|i|16|69|15964.0823
1|AtomicNumber|NormL2|i|16|70|16152.1257
1|AtomicNumber|NormL2|i|16|71|16132.2321
1|AtomicNumber|NormL2|i|16|72|16145.789
1|AtomicNumber|NormL2|i|16|73|16116.4781
1|AtomicNumber|NormL2|i|16|74|16112.2915
1|AtomicNumber|NormL2|i|16|75|16151.4485
1|AtomicNumber|NormL2|i|16|76|15966.5359
1|AtomicNumber|NormL2|i|16|77|16093.8533
1|AtomicNumber|NormL2|i|16|78|16043.2563
1|AtomicNumber|NormL2|i|16|79|16111.8461
1|AtomicNumber|NormL2|i|16|80|16244.1936
1|AtomicNumber|NormL2|i|16|81|16175.0477
1|AtomicNumber|NormL2|i|16|82|16105.6048
1|AtomicNumber|NormL2|i|16|83|16020.4175
1|AtomicNumber|NormL2|i|16|84|16118.8884
1|AtomicNumber|NormL2|i|16|85|16119.8918
1|AtomicNumber|NormL2|i|16|86|16169.5117
1|AtomicNumber|NormL2|i|16|87|16054.6419
1|AtomicNumber|NormL2|i|16|88|16119.9696
1|AtomicNumber|NormL2|i|16|89|16118.1474
1|AtomicNumber|NormL2|i|16|90|16026.2491
1|AtomicNumber|NormL2|i|16|91|16080.2133
1|AtomicNumber|NormL2|i|16|92|16010.0634
1|AtomicNumber|NormL2|i|16|93|16126.699
1|AtomicNumber|NormL2|i|16|94|16023.5217
1|AtomicNumber|NormL2|i|16|95|16067.0307
1|AtomicNumber|NormL2|i|16|96|16117.0517
1|AtomicNumber|NormL2|i|16|97|16209.3077
1|AtomicNumber|NormL2|i|16|98|16223.1836
1|AtomicNumber|NormL2|i|16|99|16291.1079
1|AtomicNumber|NormL2|i|16|100|16070.4694
1|AtomicNumber|NormL2|i|16|101|16083.8949
1|AtomicNumber|NormL2|i|16|102|16032.2314
1|AtomicNumber|NormL2|i|16|103|16087.252
1|AtomicNumber|NormL2|i|16|104|16145.17
1|AtomicNumber|NormL2|i|16|105|16026.7875
1|AtomicNumber|NormL2|i|16|106|16307.9011
1|AtomicNumber|NormL2|i|16|107|16001.2674
1|AtomicNumber|NormL2|i|16|108|16104.262
1|AtomicNumber|NormL2|i|16|109|16088.5579
1|AtomicNumber|NormL2|i|16|110|16042.2731
1|AtomicNumber|NormL2|i|16|111|16255.078
1|AtomicNumber|NormL2|i|16|112|16113.224
1|AtomicNumber|NormL2|i|16|113|16196.1873
1|AtomicNumber|NormL2|i|16|114|16120.6387
1|AtomicNumber|NormL2|i|16|115|16130.2595
1|AtomicNumber|NormL2|i|16|116|16190.5959
1|AtomicNumber|NormL2|i|16|117|16183.1893
1|AtomicNumber|NormL2|i|16|118|15949.7713
1|AtomicNumber|NormL2|i|16|119|16206.1429
1|AtomicNumber|NormL2|i|16|120|16045.8731
1|AtomicNumber|NormL2|i|16|121|16150.2428
1|AtomicNumber|NormL2|i|16|122|16210.5304
1|AtomicNumber|NormL2|i|16|123|16154.8103
1|AtomicNumber|NormL2|i|16|124|16124.4185
1|AtomicNumber|NormL2|i|16|125|16136.3425
1|AtomicNumber|NormL2|i|16|126|16107.5719
1|AtomicNumber|NormL2|i|16|127|16199.3987
1|AtomicNumber|NormL2|i|16|128|16116.8419
1|AtomicNumber|NormL2|i|16|129|16186.4438
1|AtomicNumber|NormL2|i|16|130|16221.223
1|AtomicNumber|NormL2|i|16|131|16117.3762
1|AtomicNumber|NormL2|i|16|132|16249.1936
1|AtomicNumber|NormL2|i|16|133|16135.5061
1|AtomicNumber|NormL2|i|16|134|16066.6634
1|AtomicNumber|NormL2|i|16|135|16095.3678
1|AtomicNumber|NormL2|i|16|136|16111.8736
1|AtomicNumber|NormL2|i|16|137|16014.2708
1|AtomicNumber|NormL2|i|16|138|16016.426
1|AtomicNumber|NormL2|i|16|139|15997.8415
1|AtomicNumber|NormL2|i|16|140|16036.3372
1|AtomicNumber|NormL2|i|16|141|16088.1875
1|AtomicNumber|NormL2|i|16|142|16198.8653
1|AtomicNumber|NormL2|i|16|143|16153.3015
1|AtomicNumber|NormL2|i|16|144|16156.0533
1|AtomicNumber|NormL2|i|16|145|16199.5395
1|AtomicNumber|NormL2|i|16|146|16189.1069
1|AtomicNumber|NormL2|i|16|147|16276.4022
1|AtomicNumber|NormL2|i|16|148|16107.1232
1|AtomicNumber|NormL2|i|16|149|16195.139
1|AtomicNumber|NormL2|i|16|150|16160.2742
1|AtomicNumber|NormL2|i|16|151|16138.2149
1|AtomicNumber|NormL2|i|16|152|16080.0857
1|AtomicNumber|NormL2|i|16|153|16151.1994
1|AtomicNumber|NormL2|i|16|154|16202.462
1|AtomicNumber|NormL2|i|16|155|15996.1583
1|AtomicNumber|NormL2|i|16|156|16080.4507
1|AtomicNumber|NormL2|i|16|157|16111.8412
1|AtomicNumber|NormL2|i|16|158|16119.2504
1|AtomicNumber|NormL2|i|16|159|16118.1914
1|AtomicNumber|NormL2|i|16|160|16135.0484
1|AtomicNumber|NormL2|i|16|161|16069.939
1|AtomicNumber|NormL2|i|16|162|16156.319
1|AtomicNumber|NormL2|i|16|163|16149.4695
1|AtomicNumber|NormL2|i|16|164|16289.7737
1|AtomicNumber|NormL2|i|16|165|16075.6132
1|AtomicNumber|NormL2|i|16|166|16066.7738
1|AtomicNumber|NormL2|i|16|167|16073.287
1|AtomicNumber|NormL2|i|16|168|16297.2831
1|AtomicNumber|NormL2|i|16|169|16067.2318
1|AtomicNumber|NormL2|i|16|170|16217.3244
1|AtomicNumber|NormL2|i|16|171|16089.7776
1|AtomicNumber|NormL2|i|16|172|16043.8751
1|AtomicNumber|NormL2|i|16|173|16237.5133
1|AtomicNumber|NormL2|i|16|174|16039.5473
1|AtomicNumber|NormL2|i|16|175|16212.9151
1|AtomicNumber|NormL2|i|16|176|16243.4592
1|AtomicNumber|NormL2|i|16|177|16005.2659
1|AtomicNumber|NormL2|i|16|178|16247.4051
1|AtomicNumber|NormL2|i|16|179|16139.761
1|AtomicNumber|NormL2|i|16|180|16258.9275
1|AtomicNumber|NormL2|i|16|181|15942.6064
1|AtomicNumber|NormL2|i|16|182|16154.0873
1|AtomicNumber|NormL2|i|16|183|16127.9828
1|AtomicNumber|NormL2|i|16|184|16006.9108
1|AtomicNumber|NormL2|i|16|185|16062.022
1|AtomicNumber|NormL2|i|16|186|16095.1552
1|AtomicNumber|NormL2|i|16|187|16152.2803
1|AtomicNumber|NormL2|i|16|188|16055.0393
1|AtomicNumber|NormL2|i|16|189|16180.7289
1|AtomicNumber|NormL2|i|16|190|16191.0006
1|AtomicNumber|NormL2|i|16|191|16108.5248
1|AtomicNumber|NormL2|i|16|192|16106.1901
1|AtomicNumber|NormL2|i|16|193|16136.7805
1|AtomicNumber|NormL2|i|16|194|16109.8926
1|AtomicNumber|NormL2|i|16|195|16002.7708
1|AtomicNumber|NormL2|i|16|196|15976.2888
1|AtomicNumber|NormL2|i|16|197|16159.3251
1|AtomicNumber|NormL2|i|16|198|16112.6739
1|AtomicNumber|NormL2|i|16|199|16190.6184
1|AtomicNumber|NormL2|i|16|200|15946.0937
1|AtomicNumber|NormL2|i|16|201|16081.0122
1|AtomicNumber|NormL2|i|16|202|16067.0092
1|AtomicNumber|NormL2|i|16|203|16118.6094
1|AtomicNumber|NormL2|i|16|204|16081.6871
1|AtomicNumber|NormL2|i|16|205|16182.1926
1|AtomicNumber|NormL2|i|16|206|16060.2535
1|AtomicNumber|NormL2|i|16|207|16017.3646
1|AtomicNumber|NormL2|i|16|208|16059.4718
1|AtomicNumber|NormL2|i|16|209|16169.3355
1|AtomicNumber|NormL2|i|16|210|16259.3922
1|AtomicNumber|NormL2|i|16|211|16165.4706
1|AtomicNumber|NormL2|i|16|212|16179.6549
1|AtomicNumber|NormL2|i|16|213|16172.3583
1|AtomicNumber|NormL2|i|16|214|16168.9794
1|AtomicNumber|NormL2|i|16|215|16171.6203
1|AtomicNumber|NormL2|i|16|216|16106.6736
1|AtomicNumber|NormL2|i|16|217|16124.124
1|AtomicNumber|NormL2|i|16|218|16143.0334
1|AtomicNumber|NormL2|i|16|219|15961.3637
1|AtomicNumber|NormL2|i|16|220|16142.4229
1|AtomicNumber|NormL2|i|16|221|16093.7683
1|AtomicNumber|NormL2|i|16|222|16150.5089
1|AtomicNumber|NormL2|i|16|223|16160.48
1|AtomicNumber|NormL2|i|16|224|16172.3091
1|AtomicNumber|NormL2|i|16|225|16041.0724
1|AtomicNumber|NormL2|i|16|226|16137.4614
1|AtomicNumber|NormL2|i|16|227|16034.3873
1|AtomicNumber|NormL2|i|16|228|16207.1006
1|AtomicNumber|NormL2|i|16|229|16112.0866
1|AtomicNumber|NormL2|i|16|230|16075.2869
1|AtomicNumber|NormL2|i|16|231|16177.6583
1|AtomicNumber|NormL2|i|16|232|15934.5763
1|AtomicNumber|NormL2|i|16|233|16149.5925
1|AtomicNumber|NormL2|i|16|234|16039.8205
1|AtomicNumber|NormL2|i|16|235|15877.8597
1|AtomicNumber|NormL2|i|16|236|16175.5298
1|AtomicNumber|NormL2|i|16|237|16085.3334
1|AtomicNumber|NormL2|i|16|238|16170.6245
1|AtomicNumber|NormL2|i|16|239|16089.3236
1|AtomicNumber|NormL2|i|16|240|16107.661
1|AtomicNumber|NormL2|i|16|241|16262.1453
1|AtomicNumber|NormL2|i|16|242|16260.8867
1|AtomicNumber|NormL2|i|16|243|16098.3137
1|AtomicNumber|NormL2|i|16|244|16140.6787
1|AtomicNumber|NormL2|i|16|245|16232.2652
1|AtomicNumber|NormL2|i|16|246|15968.9238
1|AtomicNumber|NormL2|i|16|247|16171.0827
1|AtomicNumber|NormL2|i|16|248|16144.3707
1|AtomicNumber|NormL2|i|16|249|16139.8596
1|AtomicNumber|NormL2|i|16|250|16090.8993
1|AtomicNumber|NormL2|i|16|251|16027.6172
1|AtomicNumber|NormL2|i|16|252|16162.9096
1|AtomicNumber|NormL2|i|16|253|16106.2906
1|AtomicNumber|NormL2|i|16|254|16075.2705
1|AtomicNumber|NormL2|i|16|255|16008.604
1|AtomicNumber|NormL2|i|16|256|15952.5525
1|AtomicNumber|NormL2|i|16|257|16005.417
1|AtomicNumber|NormL2|i|16|258|16191.5321
1|AtomicNumber|NormL2|i|16|259|16105.3248
1|AtomicNumber|NormL2|i|16|260|16143.7153
1|AtomicNumber|NormL2|i|16|261|16257.9975
1|AtomicNumber|NormL2|i|16|262|15919.5465
1|AtomicNumber|NormL2|i|16|263|16095.0337
1|AtomicNumber|NormL2|i|16|264|16132.443
1|AtomicNumber|NormL2|i|16|265|16039.5635
1|AtomicNumber|NormL2|i|16|266|16065.2033
1|AtomicNumber|NormL2|i|16|267|16073.9646
1|AtomicNumber|NormL2|i|16|268|16145.4146
1|AtomicNumber|NormL2|i|16|269|16297.5253
1|AtomicNumber|NormL2|i|16|270|16234.3849
1|AtomicNumber|NormL2|i|16|271|16149.4937
1|AtomicNumber|NormL2|i|16|272|16017.8953
1|AtomicNumber|NormL2|i|16|273|16153.5809
1|AtomicNumber|NormL2|i|16|274|16193.2722
1|AtomicNumber|NormL2|i|16|275|16110.5795
1|AtomicNumber|NormL2|i|16|276|16137.8906
1|AtomicNumber|NormL2|i|16|277|16211.383
1|AtomicNumber|NormL2|i|16|278|16126.6411
1|AtomicNumber|NormL2|i|16|279|16188.1124
1|AtomicNumber|NormL2|i|16|280|15967.5254
1|AtomicNumber|NormL2|i|16|281|16282.5181
1|AtomicNumber|NormL2|i|16|282|16172.2568
1|AtomicNumber|NormL2|i|16|283|16139.6271
1|AtomicNumber|NormL2|i|16|284|16082.8612
1|AtomicNumber|NormL2|i|16|285|16092.4992
1|AtomicNumber|NormL2|i|16|286|16115.4102
1|AtomicNumber|NormL2|i|16|287|16136.7276
1|AtomicNumber|NormL2|i|16|288|16202.1448
1|AtomicNumber|NormL2|i|16|289|16187.594
1|AtomicNumber|NormL2|i|16|290|16085.3316
1|AtomicNumber|NormL2|i|16|291|16100.6221
1|AtomicNumber|NormL2|i|16|292|15951.2339
1|AtomicNumber|NormL2|i|16|293|16241.4589
1|AtomicNumber|NormL2|i|16|294|16193.6157
1|AtomicNumber|NormL2|i|16|295|16048.4821
1|AtomicNumber|NormL2|i|16|296|16110.598
1|AtomicNumber|NormL2|i|16|297|16213.8489
1|AtomicNumber|NormL2|i|16|298|16122.7911
1|AtomicNumber|NormL2|i|16|299|16075.6996
1|AtomicNumber|NormL2|i|16|300|16137.9148
1|AtomicNumber|NormL2|i|16|301|16166.8549
1|AtomicNumber|NormL2|i|16|302|16095.694
1|AtomicNumber|NormL2|i|16|303|16089.3652
1|AtomicNumber|NormL2|i|16|304|16057.3932
1|AtomicNumber|NormL2|i|16|305|16231.14
1|AtomicNumber|NormL2|i|16|306|16170.3095
1|AtomicNumber|NormL2|i|16|307|16045.1008
1|AtomicNumber|NormL2|i|16|308|16111.8718
1|AtomicNumber|NormL2|i|16|309|16105.6663
1|AtomicNumber|NormL2|i|16|310|16116.651
1|AtomicNumber|NormL2|i|16|311|15941.0489
1|AtomicNumber|NormL2|i|16|312|16080.4404
1|AtomicNumber|NormL2|i|16|313|16099.7444
1|AtomicNumber|NormL2|i|16|314|16090.7154
1|AtomicNumber|NormL2|i|16|315|16120.9023
1|AtomicNumber|NormL2|i|16|316|16267.4569
1|AtomicNumber|NormL2|i|16|317|16066.8251
1|AtomicNumber|NormL2|i|16|318|16221.1598
1|AtomicNumber|NormL2|i|16|319|16135.6499
1|AtomicNumber|NormL2|i|16|320|16176.4227
1|AtomicNumber|NormL2|i|16|321|16086.944
1|AtomicNumber|NormL2|i|16|322|16217.5606
1|AtomicNumber|NormL2|i|16|323|16139.3455
1|AtomicNumber|NormL2|i|16|324|16069.4075
1|AtomicNumber|NormL2|i|16|325|16213.0429
1|AtomicNumber|NormL2|i|16|326|16188.1129
1|AtomicNumber|NormL2|i|16|327|16155.3343
1|AtomicNumber|NormL2|i|16|328|16174.7186
1|AtomicNumber|NormL2|i|16|329|16138.4631
1|AtomicNumber|NormL2|i|16|330|16161.1194
1|AtomicNumber|NormL2|i|16|331|16187.4316
1|AtomicNumber|NormL2|i|16|332|16191.6642
1|AtomicNumber|NormL2|i|16|333|16114.0956
1|AtomicNumber|NormL2|i|16|334|16185.6834
1|AtomicNumber|NormL2|i|16|335|16224.3195
1|AtomicNumber|NormL2|i|16|336|16146.6227
1|AtomicNumber|NormL2|i|16|337|16080.4862
1|AtomicNumber|NormL2|i|16|338|16054.7034
1|AtomicNumber|NormL2|i|16|339|16178.6642
1|AtomicNumber|NormL2|i|16|340|16187.6315
1|AtomicNumber|NormL2|i|16|341|16141.9604
1|AtomicNumber|NormL2|i|16|342|16111.2337
1|AtomicNumber|NormL2|i|16|343|15936.2547
1|AtomicNumber|NormL2|i|16|344|16140.1593
1|AtomicNumber|NormL2|i|16|345|16249.6285
1|AtomicNumber|NormL2|i|16|346|15986.3461
1|AtomicNumber|NormL2|i|16|347|16132.6427
1|AtomicNumber|NormL2|i|16|348|16099.4407
1|AtomicNumber|NormL2|i|16|349|16121.9466
1|AtomicNumber|NormL2|i|16|350|16277.0082
1|AtomicNumber|NormL2|i|16|351|16136.3415
1|AtomicNumber|NormL2|i|16|352|16167.3882
1|AtomicNumber|NormL2|i|16|353|16220.0551
1|AtomicNumber|NormL2|i|16|354|16180.233
1|AtomicNumber|NormL2|i|16|355|16146.6663
1|AtomicNumber|NormL2|i|16|356|16189.4333
1|AtomicNumber|NormL2|i|16|357|16231.7842
1|AtomicNumber|NormL2|i|16|358|16045.1447
1|AtomicNumber|NormL2|i|16|359|16004.1649
1|AtomicNumber|NormL2|i|16|360|16116.3662
1|AtomicNumber|NormL2|i|16|361|16118.1373
1|AtomicNumber|NormL2|i|16|362|16291.6252
1|AtomicNumber|NormL2|i|16|363|15952.9271
1|AtomicNumber|NormL2|i|16|364|16260.4137
1|AtomicNumber|NormL2|i|16|365|16174.5994
1|AtomicNumber|NormL2|i|16|366|16162.3963
1|AtomicNumber|NormL2|i|16|367|16175.2059
1|AtomicNumber|NormL2|i|16|368|16082.8675
1|AtomicNumber|NormL2|i|16|369|16105.1107
1|AtomicNumber|NormL2|i|16|370|16194.7631
1|AtomicNumber|NormL2|i|16|371|16051.5538
1|AtomicNumber|NormL2|i|16|372|16197.3571
1|AtomicNumber|NormL2|i|16|373|16156.851
1|AtomicNumber|NormL2|i|16|374|16194.3566
1|AtomicNumber|NormL2|i|16|375|16156.5468
1|AtomicNumber|NormL2|i|16|376|16045.4574
1|AtomicNumber|NormL2|i|16|377|16102.8694
1|AtomicNumber|NormL2|i|16|378|16112.6318
1|AtomicNumber|NormL2|i|16|379|16066.6398
1|AtomicNumber|NormL2|i|16|380|16089.4116
1|AtomicNumber|NormL2|i|16|381|16298.8582
1|AtomicNumber|NormL2|i|16|382|16191.4112
1|AtomicNumber|NormL2|i|16|383|16068.3827
1|AtomicNumber|NormL2|i|16|384|16221.5496
