# Supplementary material for: On DNA numerical representations for genomic similarity computation
Source: PLoS One. 2017 Mar 21;12(3):e0173288. doi: 10.1371/journal.pone.0173288 (PMC5360225; doi:10.1371/journal.pone.0173288)
Supplement: S3 File — The datasets employed in this work. (ZIP) [file pone.0173288.s003.zip › datasets/syntheticalExperimentalScores/sequenceBase_1_transformation_AtomicNumber_metric_NormL2_type_i_percentage_2.txt]

1|AtomicNumber|NormL2|i|2|1|8006.2779
1|AtomicNumber|NormL2|i|2|2|7982.4266
1|AtomicNumber|NormL2|i|2|3|7971.3406
1|AtomicNumber|NormL2|i|2|4|8079.1573
1|AtomicNumber|NormL2|i|2|5|8051.0167
1|AtomicNumber|NormL2|i|2|6|8126.087
1|AtomicNumber|NormL2|i|2|7|8147.8332
1|AtomicNumber|NormL2|i|2|8|8053.1671
1|AtomicNumber|NormL2|i|2|9|8083.4101
1|AtomicNumber|NormL2|i|2|10|8020.9147
1|AtomicNumber|NormL2|i|2|11|8084.253
1|AtomicNumber|NormL2|i|2|12|8044.834
1|AtomicNumber|NormL2|i|2|13|8194.5375
1|AtomicNumber|NormL2|i|2|14|8048.6663
1|AtomicNumber|NormL2|i|2|15|8023.7469
1|AtomicNumber|NormL2|i|2|16|8117.9593
1|AtomicNumber|NormL2|i|2|17|8088.451
1|AtomicNumber|NormL2|i|2|18|8143.6896
1|AtomicNumber|NormL2|i|2|19|8153.4923
1|AtomicNumber|NormL2|i|2|20|8054.2195
1|AtomicNumber|NormL2|i|2|21|8001.9657
1|AtomicNumber|NormL2|i|2|22|7991.8799
1|AtomicNumber|NormL2|i|2|23|7977.1907
1|AtomicNumber|NormL2|i|2|24|8185.7688
1|AtomicNumber|NormL2|i|2|25|8013.4369
1|AtomicNumber|NormL2|i|2|26|7978.4794
1|AtomicNumber|NormL2|i|2|27|8094.0785
1|AtomicNumber|NormL2|i|2|28|7954.8355
1|AtomicNumber|NormL2|i|2|29|7948.5556
1|AtomicNumber|NormL2|i|2|30|8273.2737
1|AtomicNumber|NormL2|i|2|31|7968.5974
1|AtomicNumber|NormL2|i|2|32|8113.174
1|AtomicNumber|NormL2|i|2|33|8011.1912
1|AtomicNumber|NormL2|i|2|34|8082.8938
1|AtomicNumber|NormL2|i|2|35|8010.1463
1|AtomicNumber|NormL2|i|2|36|8097.1317
1|AtomicNumber|NormL2|i|2|37|7943.2537
1|AtomicNumber|NormL2|i|2|38|8125.8737
1|AtomicNumber|NormL2|i|2|39|8091.0767
1|AtomicNumber|NormL2|i|2|40|8116.8328
1|AtomicNumber|NormL2|i|2|41|8153.142
1|AtomicNumber|NormL2|i|2|42|8005.4377
1|AtomicNumber|NormL2|i|2|43|8141.7552
1|AtomicNumber|NormL2|i|2|44|8077.0412
1|AtomicNumber|NormL2|i|2|45|8009.1672
1|AtomicNumber|NormL2|i|2|46|8074.1256
1|AtomicNumber|NormL2|i|2|47|8011.0058
1|AtomicNumber|NormL2|i|2|48|8105.0012
1|AtomicNumber|NormL2|i|2|49|8027.4905
1|AtomicNumber|NormL2|i|2|50|8009.2176
1|AtomicNumber|NormL2|i|2|51|8107.4498
1|AtomicNumber|NormL2|i|2|52|7976.0585
1|AtomicNumber|NormL2|i|2|53|8086.0851
1|AtomicNumber|NormL2|i|2|54|8067.8033
1|AtomicNumber|NormL2|i|2|55|8048.9721
1|AtomicNumber|NormL2|i|2|56|8073.4772
1|AtomicNumber|NormL2|i|2|57|8039.3487
1|AtomicNumber|NormL2|i|2|58|8033.0147
1|AtomicNumber|NormL2|i|2|59|8086.2179
1|AtomicNumber|NormL2|i|2|60|8214.8076
1|AtomicNumber|NormL2|i|2|61|8027.7479
1|AtomicNumber|NormL2|i|2|62|8138.4915
1|AtomicNumber|NormL2|i|2|63|8105.2025
1|AtomicNumber|NormL2|i|2|64|8132.2621
1|AtomicNumber|NormL2|i|2|65|8078.8132
1|AtomicNumber|NormL2|i|2|66|8128.3202
1|AtomicNumber|NormL2|i|2|67|8012.5744
1|AtomicNumber|NormL2|i|2|68|8163.279
1|AtomicNumber|NormL2|i|2|69|8139.5299
1|AtomicNumber|NormL2|i|2|70|8062.9062
1|AtomicNumber|NormL2|i|2|71|7940.9601
1|AtomicNumber|NormL2|i|2|72|7989.3468
1|AtomicNumber|NormL2|i|2|73|8139.731
1|AtomicNumber|NormL2|i|2|74|8034.4462
1|AtomicNumber|NormL2|i|2|75|8153.6177
1|AtomicNumber|NormL2|i|2|76|8133.2007
1|AtomicNumber|NormL2|i|2|77|8101.5546
1|AtomicNumber|NormL2|i|2|78|8101.4972
1|AtomicNumber|NormL2|i|2|79|8068.4124
1|AtomicNumber|NormL2|i|2|80|8137.3052
1|AtomicNumber|NormL2|i|2|81|8143.335
1|AtomicNumber|NormL2|i|2|82|8031.2502
1|AtomicNumber|NormL2|i|2|83|8092.8133
1|AtomicNumber|NormL2|i|2|84|8085.5533
1|AtomicNumber|NormL2|i|2|85|8025.44
1|AtomicNumber|NormL2|i|2|86|8135.298
1|AtomicNumber|NormL2|i|2|87|7938.2801
1|AtomicNumber|NormL2|i|2|88|7982.9175
1|AtomicNumber|NormL2|i|2|89|8050.0741
1|AtomicNumber|NormL2|i|2|90|8025.5638
1|AtomicNumber|NormL2|i|2|91|8041.1672
1|AtomicNumber|NormL2|i|2|92|8055.3902
1|AtomicNumber|NormL2|i|2|93|7969.1973
1|AtomicNumber|NormL2|i|2|94|7989.0454
1|AtomicNumber|NormL2|i|2|95|7955.4635
1|AtomicNumber|NormL2|i|2|96|8091.0067
1|AtomicNumber|NormL2|i|2|97|8054.2535
1|AtomicNumber|NormL2|i|2|98|8018.9861
1|AtomicNumber|NormL2|i|2|99|8024.7188
1|AtomicNumber|NormL2|i|2|100|8046.1159
1|AtomicNumber|NormL2|i|2|101|7996.2445
1|AtomicNumber|NormL2|i|2|102|8082.6298
1|AtomicNumber|NormL2|i|2|103|8117.4543
1|AtomicNumber|NormL2|i|2|104|8115.47
1|AtomicNumber|NormL2|i|2|105|8080.4656
1|AtomicNumber|NormL2|i|2|106|7912.787
1|AtomicNumber|NormL2|i|2|107|7983.5812
1|AtomicNumber|NormL2|i|2|108|8054.3296
1|AtomicNumber|NormL2|i|2|109|7980.9785
1|AtomicNumber|NormL2|i|2|110|8045.0034
1|AtomicNumber|NormL2|i|2|111|8088.9866
1|AtomicNumber|NormL2|i|2|112|8050.1378
1|AtomicNumber|NormL2|i|2|113|8094.3475
1|AtomicNumber|NormL2|i|2|114|8056.9695
1|AtomicNumber|NormL2|i|2|115|8195.6136
1|AtomicNumber|NormL2|i|2|116|8102.3982
1|AtomicNumber|NormL2|i|2|117|8042.0396
1|AtomicNumber|NormL2|i|2|118|8072.6825
1|AtomicNumber|NormL2|i|2|119|8059.4657
1|AtomicNumber|NormL2|i|2|120|8027.0729
1|AtomicNumber|NormL2|i|2|121|7986.6247
1|AtomicNumber|NormL2|i|2|122|8002.2431
1|AtomicNumber|NormL2|i|2|123|8139.2249
1|AtomicNumber|NormL2|i|2|124|8065.5022
1|AtomicNumber|NormL2|i|2|125|8054.9042
1|AtomicNumber|NormL2|i|2|126|8122.246
1|AtomicNumber|NormL2|i|2|127|8114.2036
1|AtomicNumber|NormL2|i|2|128|7908.986
1|AtomicNumber|NormL2|i|2|129|8021.1699
1|AtomicNumber|NormL2|i|2|130|7990.9514
1|AtomicNumber|NormL2|i|2|131|8016.9404
1|AtomicNumber|NormL2|i|2|132|7937.3871
1|AtomicNumber|NormL2|i|2|133|8107.8828
1|AtomicNumber|NormL2|i|2|134|8147.7687
1|AtomicNumber|NormL2|i|2|135|8159.1558
1|AtomicNumber|NormL2|i|2|136|8039.1287
1|AtomicNumber|NormL2|i|2|137|8054.7795
1|AtomicNumber|NormL2|i|2|138|7992.6646
1|AtomicNumber|NormL2|i|2|139|8075.1445
1|AtomicNumber|NormL2|i|2|140|8081.5869
1|AtomicNumber|NormL2|i|2|141|8032.0256
1|AtomicNumber|NormL2|i|2|142|8136.7407
1|AtomicNumber|NormL2|i|2|143|7955.0533
1|AtomicNumber|NormL2|i|2|144|8036.1599
1|AtomicNumber|NormL2|i|2|145|8072.1181
1|AtomicNumber|NormL2|i|2|146|8074.1255
1|AtomicNumber|NormL2|i|2|147|8015.0928
1|AtomicNumber|NormL2|i|2|148|8170.707
1|AtomicNumber|NormL2|i|2|149|8040.3951
1|AtomicNumber|NormL2|i|2|150|8001.3181
1|AtomicNumber|NormL2|i|2|151|8050.0625
1|AtomicNumber|NormL2|i|2|152|8204.7722
1|AtomicNumber|NormL2|i|2|153|7980.3768
1|AtomicNumber|NormL2|i|2|154|8031.6267
1|AtomicNumber|NormL2|i|2|155|8063.2514
1|AtomicNumber|NormL2|i|2|156|8119.4924
1|AtomicNumber|NormL2|i|2|157|8099.2184
1|AtomicNumber|NormL2|i|2|158|8150.518
1|AtomicNumber|NormL2|i|2|159|8081.0404
1|AtomicNumber|NormL2|i|2|160|8009.3985
1|AtomicNumber|NormL2|i|2|161|8055.3441
1|AtomicNumber|NormL2|i|2|162|8113.4627
1|AtomicNumber|NormL2|i|2|163|8056.2867
1|AtomicNumber|NormL2|i|2|164|7771.757
1|AtomicNumber|NormL2|i|2|165|8005.157
1|AtomicNumber|NormL2|i|2|166|8079.4486
1|AtomicNumber|NormL2|i|2|167|8028.2074
1|AtomicNumber|NormL2|i|2|168|8102.9819
1|AtomicNumber|NormL2|i|2|169|8047.1869
1|AtomicNumber|NormL2|i|2|170|8124.6101
1|AtomicNumber|NormL2|i|2|171|8053.2302
1|AtomicNumber|NormL2|i|2|172|8104.4271
1|AtomicNumber|NormL2|i|2|173|8145.8849
1|AtomicNumber|NormL2|i|2|174|8016.2064
1|AtomicNumber|NormL2|i|2|175|8136.6771
1|AtomicNumber|NormL2|i|2|176|8057.8039
1|AtomicNumber|NormL2|i|2|177|8137.3858
1|AtomicNumber|NormL2|i|2|178|8043.0546
1|AtomicNumber|NormL2|i|2|179|8015.7987
1|AtomicNumber|NormL2|i|2|180|8020.9842
1|AtomicNumber|NormL2|i|2|181|8054.4982
1|AtomicNumber|NormL2|i|2|182|8083.402
1|AtomicNumber|NormL2|i|2|183|8136.4522
1|AtomicNumber|NormL2|i|2|184|8068.611
1|AtomicNumber|NormL2|i|2|185|8196.1373
1|AtomicNumber|NormL2|i|2|186|8146.1531
1|AtomicNumber|NormL2|i|2|187|8223.4928
1|AtomicNumber|NormL2|i|2|188|8237.0571
1|AtomicNumber|NormL2|i|2|189|8086.9107
1|AtomicNumber|NormL2|i|2|190|8047.9153
1|AtomicNumber|NormL2|i|2|191|8172.9671
1|AtomicNumber|NormL2|i|2|192|8139.7861
1|AtomicNumber|NormL2|i|2|193|8029.6925
1|AtomicNumber|NormL2|i|2|194|8115.9935
1|AtomicNumber|NormL2|i|2|195|8227.6477
1|AtomicNumber|NormL2|i|2|196|8184.0049
1|AtomicNumber|NormL2|i|2|197|8081.4841
1|AtomicNumber|NormL2|i|2|198|8032.4415
1|AtomicNumber|NormL2|i|2|199|8020.8337
1|AtomicNumber|NormL2|i|2|200|7954.3872
1|AtomicNumber|NormL2|i|2|201|8062.4478
1|AtomicNumber|NormL2|i|2|202|8074.9045
1|AtomicNumber|NormL2|i|2|203|8122.3647
1|AtomicNumber|NormL2|i|2|204|8065.0284
1|AtomicNumber|NormL2|i|2|205|8021.9746
1|AtomicNumber|NormL2|i|2|206|8055.4332
1|AtomicNumber|NormL2|i|2|207|8081.3097
1|AtomicNumber|NormL2|i|2|208|8134.7974
1|AtomicNumber|NormL2|i|2|209|7919.7202
1|AtomicNumber|NormL2|i|2|210|8077.7762
1|AtomicNumber|NormL2|i|2|211|8026.6129
1|AtomicNumber|NormL2|i|2|212|8113.314
1|AtomicNumber|NormL2|i|2|213|8072.5968
1|AtomicNumber|NormL2|i|2|214|8003.8373
1|AtomicNumber|NormL2|i|2|215|7958.4134
1|AtomicNumber|NormL2|i|2|216|8037.3096
1|AtomicNumber|NormL2|i|2|217|8099.8568
1|AtomicNumber|NormL2|i|2|218|7970.4569
1|AtomicNumber|NormL2|i|2|219|7991.8341
1|AtomicNumber|NormL2|i|2|220|7973.0621
1|AtomicNumber|NormL2|i|2|221|8055.3899
1|AtomicNumber|NormL2|i|2|222|7937.5735
1|AtomicNumber|NormL2|i|2|223|8074.3997
1|AtomicNumber|NormL2|i|2|224|8007.6794
1|AtomicNumber|NormL2|i|2|225|8025.6978
1|AtomicNumber|NormL2|i|2|226|8014.4135
1|AtomicNumber|NormL2|i|2|227|8292.3053
1|AtomicNumber|NormL2|i|2|228|8161.6898
1|AtomicNumber|NormL2|i|2|229|8035.7691
1|AtomicNumber|NormL2|i|2|230|8060.9674
1|AtomicNumber|NormL2|i|2|231|8062.8588
1|AtomicNumber|NormL2|i|2|232|8170.2842
1|AtomicNumber|NormL2|i|2|233|8085.3346
1|AtomicNumber|NormL2|i|2|234|8137.005
1|AtomicNumber|NormL2|i|2|235|7878.4916
1|AtomicNumber|NormL2|i|2|236|8010.1144
1|AtomicNumber|NormL2|i|2|237|8194.3633
1|AtomicNumber|NormL2|i|2|238|8000.8585
1|AtomicNumber|NormL2|i|2|239|8132.7816
1|AtomicNumber|NormL2|i|2|240|8071.2076
1|AtomicNumber|NormL2|i|2|241|8098.433
1|AtomicNumber|NormL2|i|2|242|8151.9487
1|AtomicNumber|NormL2|i|2|243|8173.5073
1|AtomicNumber|NormL2|i|2|244|8115.7427
1|AtomicNumber|NormL2|i|2|245|8095.7602
1|AtomicNumber|NormL2|i|2|246|8013.4281
1|AtomicNumber|NormL2|i|2|247|8061.7375
1|AtomicNumber|NormL2|i|2|248|8064.1567
1|AtomicNumber|NormL2|i|2|249|8069.2747
1|AtomicNumber|NormL2|i|2|250|8162.9679
1|AtomicNumber|NormL2|i|2|251|8057.0337
1|AtomicNumber|NormL2|i|2|252|8183.6944
1|AtomicNumber|NormL2|i|2|253|8131.1291
1|AtomicNumber|NormL2|i|2|254|8015.3826
1|AtomicNumber|NormL2|i|2|255|8035.8788
1|AtomicNumber|NormL2|i|2|256|7999.5248
1|AtomicNumber|NormL2|i|2|257|7965.8449
1|AtomicNumber|NormL2|i|2|258|7956.1821
1|AtomicNumber|NormL2|i|2|259|8016.1512
1|AtomicNumber|NormL2|i|2|260|8105.7536
1|AtomicNumber|NormL2|i|2|261|8027.9992
1|AtomicNumber|NormL2|i|2|262|7962.5633
1|AtomicNumber|NormL2|i|2|263|8138.4378
1|AtomicNumber|NormL2|i|2|264|8093.9048
1|AtomicNumber|NormL2|i|2|265|7983.6999
1|AtomicNumber|NormL2|i|2|266|8149.2135
1|AtomicNumber|NormL2|i|2|267|8083.5058
1|AtomicNumber|NormL2|i|2|268|8185.8858
1|AtomicNumber|NormL2|i|2|269|8008.2681
1|AtomicNumber|NormL2|i|2|270|8116.179
1|AtomicNumber|NormL2|i|2|271|8098.0772
1|AtomicNumber|NormL2|i|2|272|8037.4464
1|AtomicNumber|NormL2|i|2|273|8095.83
1|AtomicNumber|NormL2|i|2|274|7998.4193
1|AtomicNumber|NormL2|i|2|275|7856.9183
1|AtomicNumber|NormL2|i|2|276|8019.2652
1|AtomicNumber|NormL2|i|2|277|8072.6139
1|AtomicNumber|NormL2|i|2|278|8127.418
1|AtomicNumber|NormL2|i|2|279|8057.0945
1|AtomicNumber|NormL2|i|2|280|8104.6267
1|AtomicNumber|NormL2|i|2|281|8146.3704
1|AtomicNumber|NormL2|i|2|282|8102.5013
1|AtomicNumber|NormL2|i|2|283|7994.0981
1|AtomicNumber|NormL2|i|2|284|8045.0412
1|AtomicNumber|NormL2|i|2|285|8122.2588
1|AtomicNumber|NormL2|i|2|286|8078.089
1|AtomicNumber|NormL2|i|2|287|8110.1571
1|AtomicNumber|NormL2|i|2|288|8121.7729
1|AtomicNumber|NormL2|i|2|289|8093.9545
1|AtomicNumber|NormL2|i|2|290|8039.3623
1|AtomicNumber|NormL2|i|2|291|7978.6107
1|AtomicNumber|NormL2|i|2|292|8161.9132
1|AtomicNumber|NormL2|i|2|293|8042.6106
1|AtomicNumber|NormL2|i|2|294|8115.5101
1|AtomicNumber|NormL2|i|2|295|8091.2912
1|AtomicNumber|NormL2|i|2|296|7948.7852
1|AtomicNumber|NormL2|i|2|297|8037.8907
1|AtomicNumber|NormL2|i|2|298|8239.6048
1|AtomicNumber|NormL2|i|2|299|8220.7859
1|AtomicNumber|NormL2|i|2|300|8019.0204
1|AtomicNumber|NormL2|i|2|301|7954.1973
1|AtomicNumber|NormL2|i|2|302|7991.4393
1|AtomicNumber|NormL2|i|2|303|8060.3006
1|AtomicNumber|NormL2|i|2|304|8028.9932
1|AtomicNumber|NormL2|i|2|305|8002.5898
1|AtomicNumber|NormL2|i|2|306|8034.4204
1|AtomicNumber|NormL2|i|2|307|8103.3577
1|AtomicNumber|NormL2|i|2|308|8016.6424
1|AtomicNumber|NormL2|i|2|309|8210.2688
1|AtomicNumber|NormL2|i|2|310|8069.9816
1|AtomicNumber|NormL2|i|2|311|8066.9908
1|AtomicNumber|NormL2|i|2|312|8044.0232
1|AtomicNumber|NormL2|i|2|313|7997.0817
1|AtomicNumber|NormL2|i|2|314|8038.7211
1|AtomicNumber|NormL2|i|2|315|7998.5614
1|AtomicNumber|NormL2|i|2|316|7872.058
1|AtomicNumber|NormL2|i|2|317|8046.8798
1|AtomicNumber|NormL2|i|2|318|8087.0539
1|AtomicNumber|NormL2|i|2|319|8095.7605
1|AtomicNumber|NormL2|i|2|320|8202.3722
1|AtomicNumber|NormL2|i|2|321|7975.4334
1|AtomicNumber|NormL2|i|2|322|8104.0317
1|AtomicNumber|NormL2|i|2|323|8054.5116
1|AtomicNumber|NormL2|i|2|324|8126.9032
1|AtomicNumber|NormL2|i|2|325|7996.6449
1|AtomicNumber|NormL2|i|2|326|8067.252
1|AtomicNumber|NormL2|i|2|327|8128.8338
1|AtomicNumber|NormL2|i|2|328|8068.5188
1|AtomicNumber|NormL2|i|2|329|8046.3392
1|AtomicNumber|NormL2|i|2|330|8132.2511
1|AtomicNumber|NormL2|i|2|331|7901.936
1|AtomicNumber|NormL2|i|2|332|8108.2023
1|AtomicNumber|NormL2|i|2|333|8202.5479
1|AtomicNumber|NormL2|i|2|334|8088.7293
1|AtomicNumber|NormL2|i|2|335|7953.9267
1|AtomicNumber|NormL2|i|2|336|8072.6328
1|AtomicNumber|NormL2|i|2|337|8085.038
1|AtomicNumber|NormL2|i|2|338|8100.7211
1|AtomicNumber|NormL2|i|2|339|8089.8639
1|AtomicNumber|NormL2|i|2|340|8016.1661
1|AtomicNumber|NormL2|i|2|341|7929.6529
1|AtomicNumber|NormL2|i|2|342|8127.0597
1|AtomicNumber|NormL2|i|2|343|8058.0774
1|AtomicNumber|NormL2|i|2|344|8004.692
1|AtomicNumber|NormL2|i|2|345|8125.7461
1|AtomicNumber|NormL2|i|2|346|8084.9444
1|AtomicNumber|NormL2|i|2|347|7998.5401
1|AtomicNumber|NormL2|i|2|348|8137.7503
1|AtomicNumber|NormL2|i|2|349|8180.1776
1|AtomicNumber|NormL2|i|2|350|8097.6826
1|AtomicNumber|NormL2|i|2|351|8164.9779
1|AtomicNumber|NormL2|i|2|352|8000.7451
1|AtomicNumber|NormL2|i|2|353|8044.284
1|AtomicNumber|NormL2|i|2|354|8131.9068
1|AtomicNumber|NormL2|i|2|355|8148.4994
1|AtomicNumber|NormL2|i|2|356|8129.9885
1|AtomicNumber|NormL2|i|2|357|8132.4241
1|AtomicNumber|NormL2|i|2|358|8022.2549
1|AtomicNumber|NormL2|i|2|359|8095.9863
1|AtomicNumber|NormL2|i|2|360|8148.9388
1|AtomicNumber|NormL2|i|2|361|7988.7967
1|AtomicNumber|NormL2|i|2|362|8057.1877
1|AtomicNumber|NormL2|i|2|363|8129.1486
1|AtomicNumber|NormL2|i|2|364|8120.1918
1|AtomicNumber|NormL2|i|2|365|7970.2491
1|AtomicNumber|NormL2|i|2|366|8104.7753
1|AtomicNumber|NormL2|i|2|367|8008.4797
1|AtomicNumber|NormL2|i|2|368|8204.9396
1|AtomicNumber|NormL2|i|2|369|8054.9136
1|AtomicNumber|NormL2|i|2|370|8134.0828
1|AtomicNumber|NormL2|i|2|371|7925.668
1|AtomicNumber|NormL2|i|2|372|8044.2617
1|AtomicNumber|NormL2|i|2|373|8096.0315
1|AtomicNumber|NormL2|i|2|374|8101.9985
1|AtomicNumber|NormL2|i|2|375|8172.2876
1|AtomicNumber|NormL2|i|2|376|7909.7018
1|AtomicNumber|NormL2|i|2|377|8099.6008
1|AtomicNumber|NormL2|i|2|378|8133.8694
1|AtomicNumber|NormL2|i|2|379|8010.0822
1|AtomicNumber|NormL2|i|2|380|8032.7081
1|AtomicNumber|NormL2|i|2|381|8018.9089
1|AtomicNumber|NormL2|i|2|382|8038.937
1|AtomicNumber|NormL2|i|2|383|8063.4028
1|AtomicNumber|NormL2|i|2|384|8062.5007
