# Supplementary material for: On DNA numerical representations for genomic similarity computation
Source: PLoS One. 2017 Mar 21;12(3):e0173288. doi: 10.1371/journal.pone.0173288 (PMC5360225; doi:10.1371/journal.pone.0173288)
Supplement: S3 File — The datasets employed in this work. (ZIP) [file pone.0173288.s003.zip › datasets/syntheticalExperimentalScores/sequenceBase_1_transformation_AtomicNumber_metric_NormL2_type_i_percentage_32.txt]

1|AtomicNumber|NormL2|i|32|1|24098.1621
1|AtomicNumber|NormL2|i|32|2|24198.2674
1|AtomicNumber|NormL2|i|32|3|24179.6401
1|AtomicNumber|NormL2|i|32|4|24158.6567
1|AtomicNumber|NormL2|i|32|5|24341.6589
1|AtomicNumber|NormL2|i|32|6|24134.7018
1|AtomicNumber|NormL2|i|32|7|24120.371
1|AtomicNumber|NormL2|i|32|8|24176.2791
1|AtomicNumber|NormL2|i|32|9|24001.5795
1|AtomicNumber|NormL2|i|32|10|24012.7159
1|AtomicNumber|NormL2|i|32|11|24161.4774
1|AtomicNumber|NormL2|i|32|12|24026.3462
1|AtomicNumber|NormL2|i|32|13|24073.7852
1|AtomicNumber|NormL2|i|32|14|24294.4694
1|AtomicNumber|NormL2|i|32|15|24145.8243
1|AtomicNumber|NormL2|i|32|16|24225.4247
1|AtomicNumber|NormL2|i|32|17|24023.5681
1|AtomicNumber|NormL2|i|32|18|24181.4532
1|AtomicNumber|NormL2|i|32|19|24130.9657
1|AtomicNumber|NormL2|i|32|20|23864.8381
1|AtomicNumber|NormL2|i|32|21|23893.3452
1|AtomicNumber|NormL2|i|32|22|24138.3307
1|AtomicNumber|NormL2|i|32|23|23919.3548
1|AtomicNumber|NormL2|i|32|24|24380.4259
1|AtomicNumber|NormL2|i|32|25|24095.0358
1|AtomicNumber|NormL2|i|32|26|24255.0386
1|AtomicNumber|NormL2|i|32|27|24161.4203
1|AtomicNumber|NormL2|i|32|28|24122.2495
1|AtomicNumber|NormL2|i|32|29|24262.5885
1|AtomicNumber|NormL2|i|32|30|24089.8394
1|AtomicNumber|NormL2|i|32|31|23966.1185
1|AtomicNumber|NormL2|i|32|32|23978.246
1|AtomicNumber|NormL2|i|32|33|23989.2101
1|AtomicNumber|NormL2|i|32|34|24041.3657
1|AtomicNumber|NormL2|i|32|35|24102.0975
1|AtomicNumber|NormL2|i|32|36|23890.9818
1|AtomicNumber|NormL2|i|32|37|24134.6114
1|AtomicNumber|NormL2|i|32|38|23933.3006
1|AtomicNumber|NormL2|i|32|39|24161.296
1|AtomicNumber|NormL2|i|32|40|24052.7094
1|AtomicNumber|NormL2|i|32|41|24072.9393
1|AtomicNumber|NormL2|i|32|42|24084.0415
1|AtomicNumber|NormL2|i|32|43|24020.1901
1|AtomicNumber|NormL2|i|32|44|24051.1229
1|AtomicNumber|NormL2|i|32|45|24170.246
1|AtomicNumber|NormL2|i|32|46|24020.8682
1|AtomicNumber|NormL2|i|32|47|24118.8935
1|AtomicNumber|NormL2|i|32|48|24071.5824
1|AtomicNumber|NormL2|i|32|49|24095.09
1|AtomicNumber|NormL2|i|32|50|23975.1112
1|AtomicNumber|NormL2|i|32|51|24346.4508
1|AtomicNumber|NormL2|i|32|52|24062.8705
1|AtomicNumber|NormL2|i|32|53|24291.3657
1|AtomicNumber|NormL2|i|32|54|24133.8841
1|AtomicNumber|NormL2|i|32|55|24090.2327
1|AtomicNumber|NormL2|i|32|56|24067.5826
1|AtomicNumber|NormL2|i|32|57|24111.4635
1|AtomicNumber|NormL2|i|32|58|24099.076
1|AtomicNumber|NormL2|i|32|59|24018.6308
1|AtomicNumber|NormL2|i|32|60|23947.0272
1|AtomicNumber|NormL2|i|32|61|23926.6121
1|AtomicNumber|NormL2|i|32|62|24044.5302
1|AtomicNumber|NormL2|i|32|63|23737.7002
1|AtomicNumber|NormL2|i|32|64|24170.9306
1|AtomicNumber|NormL2|i|32|65|24093.6855
1|AtomicNumber|NormL2|i|32|66|24113.7247
1|AtomicNumber|NormL2|i|32|67|24302.6849
1|AtomicNumber|NormL2|i|32|68|24165.3411
1|AtomicNumber|NormL2|i|32|69|23993.1923
1|AtomicNumber|NormL2|i|32|70|24149.1789
1|AtomicNumber|NormL2|i|32|71|24141.548
1|AtomicNumber|NormL2|i|32|72|24167.9333
1|AtomicNumber|NormL2|i|32|73|24324.2779
1|AtomicNumber|NormL2|i|32|74|23993.0731
1|AtomicNumber|NormL2|i|32|75|24069.3724
1|AtomicNumber|NormL2|i|32|76|23924.9105
1|AtomicNumber|NormL2|i|32|77|24021.0723
1|AtomicNumber|NormL2|i|32|78|23972.7818
1|AtomicNumber|NormL2|i|32|79|24073.9967
1|AtomicNumber|NormL2|i|32|80|23955.0811
1|AtomicNumber|NormL2|i|32|81|24109.2178
1|AtomicNumber|NormL2|i|32|82|24193.2395
1|AtomicNumber|NormL2|i|32|83|24222.4781
1|AtomicNumber|NormL2|i|32|84|24244.6353
1|AtomicNumber|NormL2|i|32|85|24278.11
1|AtomicNumber|NormL2|i|32|86|24147.5732
1|AtomicNumber|NormL2|i|32|87|24017.3659
1|AtomicNumber|NormL2|i|32|88|24089.507
1|AtomicNumber|NormL2|i|32|89|23987.0701
1|AtomicNumber|NormL2|i|32|90|24205.9959
1|AtomicNumber|NormL2|i|32|91|24105.2096
1|AtomicNumber|NormL2|i|32|92|24033.7175
1|AtomicNumber|NormL2|i|32|93|24148.9217
1|AtomicNumber|NormL2|i|32|94|24052.7724
1|AtomicNumber|NormL2|i|32|95|24026.3873
1|AtomicNumber|NormL2|i|32|96|24212.933
1|AtomicNumber|NormL2|i|32|97|24127.3232
1|AtomicNumber|NormL2|i|32|98|24109.4709
1|AtomicNumber|NormL2|i|32|99|23983.3701
1|AtomicNumber|NormL2|i|32|100|24268.1876
1|AtomicNumber|NormL2|i|32|101|24075.0704
1|AtomicNumber|NormL2|i|32|102|24160.6081
1|AtomicNumber|NormL2|i|32|103|23898.8377
1|AtomicNumber|NormL2|i|32|104|24101.3564
1|AtomicNumber|NormL2|i|32|105|24173.4441
1|AtomicNumber|NormL2|i|32|106|24129.6636
1|AtomicNumber|NormL2|i|32|107|24057.2321
1|AtomicNumber|NormL2|i|32|108|23878.6115
1|AtomicNumber|NormL2|i|32|109|24101.7908
1|AtomicNumber|NormL2|i|32|110|24133.5042
1|AtomicNumber|NormL2|i|32|111|24147.4111
1|AtomicNumber|NormL2|i|32|112|24087.9448
1|AtomicNumber|NormL2|i|32|113|24222.6707
1|AtomicNumber|NormL2|i|32|114|24087.8566
1|AtomicNumber|NormL2|i|32|115|24166.2253
1|AtomicNumber|NormL2|i|32|116|24167.35
1|AtomicNumber|NormL2|i|32|117|23996.0212
1|AtomicNumber|NormL2|i|32|118|24073.4139
1|AtomicNumber|NormL2|i|32|119|24187.845
1|AtomicNumber|NormL2|i|32|120|24095.2608
1|AtomicNumber|NormL2|i|32|121|24223.4777
1|AtomicNumber|NormL2|i|32|122|24112.7309
1|AtomicNumber|NormL2|i|32|123|24029.9205
1|AtomicNumber|NormL2|i|32|124|24147.8674
1|AtomicNumber|NormL2|i|32|125|24242.9588
1|AtomicNumber|NormL2|i|32|126|24088.8341
1|AtomicNumber|NormL2|i|32|127|24003.6634
1|AtomicNumber|NormL2|i|32|128|24010.5052
1|AtomicNumber|NormL2|i|32|129|23963.9669
1|AtomicNumber|NormL2|i|32|130|24134.7925
1|AtomicNumber|NormL2|i|32|131|24228.6217
1|AtomicNumber|NormL2|i|32|132|24030.9787
1|AtomicNumber|NormL2|i|32|133|24146.816
1|AtomicNumber|NormL2|i|32|134|24024.1951
1|AtomicNumber|NormL2|i|32|135|24216.5245
1|AtomicNumber|NormL2|i|32|136|24110.2203
1|AtomicNumber|NormL2|i|32|137|23965.6057
1|AtomicNumber|NormL2|i|32|138|24271.2112
1|AtomicNumber|NormL2|i|32|139|23976.74
1|AtomicNumber|NormL2|i|32|140|24143.9148
1|AtomicNumber|NormL2|i|32|141|24005.5432
1|AtomicNumber|NormL2|i|32|142|24038.6782
1|AtomicNumber|NormL2|i|32|143|24185.9287
1|AtomicNumber|NormL2|i|32|144|24149.6022
1|AtomicNumber|NormL2|i|32|145|23924.9793
1|AtomicNumber|NormL2|i|32|146|24043.4746
1|AtomicNumber|NormL2|i|32|147|24128.9584
1|AtomicNumber|NormL2|i|32|148|23816.9769
1|AtomicNumber|NormL2|i|32|149|24224.9228
1|AtomicNumber|NormL2|i|32|150|24188.4242
1|AtomicNumber|NormL2|i|32|151|24023.3426
1|AtomicNumber|NormL2|i|32|152|24051.126
1|AtomicNumber|NormL2|i|32|153|23984.637
1|AtomicNumber|NormL2|i|32|154|24161.5284
1|AtomicNumber|NormL2|i|32|155|23950.9976
1|AtomicNumber|NormL2|i|32|156|23846.7875
1|AtomicNumber|NormL2|i|32|157|24191.6233
1|AtomicNumber|NormL2|i|32|158|24147.8667
1|AtomicNumber|NormL2|i|32|159|24148.9495
1|AtomicNumber|NormL2|i|32|160|24209.4172
1|AtomicNumber|NormL2|i|32|161|24183.6031
1|AtomicNumber|NormL2|i|32|162|24153.8579
1|AtomicNumber|NormL2|i|32|163|24136.9109
1|AtomicNumber|NormL2|i|32|164|24230.2871
1|AtomicNumber|NormL2|i|32|165|24104.2928
1|AtomicNumber|NormL2|i|32|166|24249.4116
1|AtomicNumber|NormL2|i|32|167|24196.3419
1|AtomicNumber|NormL2|i|32|168|23992.6635
1|AtomicNumber|NormL2|i|32|169|24076.4271
1|AtomicNumber|NormL2|i|32|170|24169.7131
1|AtomicNumber|NormL2|i|32|171|24102.0201
1|AtomicNumber|NormL2|i|32|172|24013.641
1|AtomicNumber|NormL2|i|32|173|24002.3001
1|AtomicNumber|NormL2|i|32|174|24137.9647
1|AtomicNumber|NormL2|i|32|175|24071.6348
1|AtomicNumber|NormL2|i|32|176|24082.7608
1|AtomicNumber|NormL2|i|32|177|24134.1278
1|AtomicNumber|NormL2|i|32|178|24033.4351
1|AtomicNumber|NormL2|i|32|179|24234.7434
1|AtomicNumber|NormL2|i|32|180|23988.4434
1|AtomicNumber|NormL2|i|32|181|24126.5878
1|AtomicNumber|NormL2|i|32|182|23989.9961
1|AtomicNumber|NormL2|i|32|183|24133.4284
1|AtomicNumber|NormL2|i|32|184|24189.569
1|AtomicNumber|NormL2|i|32|185|24048.5856
1|AtomicNumber|NormL2|i|32|186|24217.0112
1|AtomicNumber|NormL2|i|32|187|24167.2345
1|AtomicNumber|NormL2|i|32|188|24046.8922
1|AtomicNumber|NormL2|i|32|189|24168.8356
1|AtomicNumber|NormL2|i|32|190|24220.6018
1|AtomicNumber|NormL2|i|32|191|24015.1769
1|AtomicNumber|NormL2|i|32|192|24278.0077
1|AtomicNumber|NormL2|i|32|193|24179.3805
1|AtomicNumber|NormL2|i|32|194|23967.8719
1|AtomicNumber|NormL2|i|32|195|24029.8627
1|AtomicNumber|NormL2|i|32|196|24379.7055
1|AtomicNumber|NormL2|i|32|197|23975.1445
1|AtomicNumber|NormL2|i|32|198|24021.656
1|AtomicNumber|NormL2|i|32|199|24021.6303
1|AtomicNumber|NormL2|i|32|200|24082.783
1|AtomicNumber|NormL2|i|32|201|24007.7077
1|AtomicNumber|NormL2|i|32|202|23911.2806
1|AtomicNumber|NormL2|i|32|203|24038.2056
1|AtomicNumber|NormL2|i|32|204|24160.2131
1|AtomicNumber|NormL2|i|32|205|24156.145
1|AtomicNumber|NormL2|i|32|206|23976.3572
1|AtomicNumber|NormL2|i|32|207|24205.0005
1|AtomicNumber|NormL2|i|32|208|24108.6256
1|AtomicNumber|NormL2|i|32|209|24007.8537
1|AtomicNumber|NormL2|i|32|210|24051.8365
1|AtomicNumber|NormL2|i|32|211|24113.3746
1|AtomicNumber|NormL2|i|32|212|24129.3914
1|AtomicNumber|NormL2|i|32|213|24007.8039
1|AtomicNumber|NormL2|i|32|214|24049.9403
1|AtomicNumber|NormL2|i|32|215|24098.3933
1|AtomicNumber|NormL2|i|32|216|23997.4639
1|AtomicNumber|NormL2|i|32|217|24119.1502
1|AtomicNumber|NormL2|i|32|218|24164.6679
1|AtomicNumber|NormL2|i|32|219|24210.0351
1|AtomicNumber|NormL2|i|32|220|24095.9088
1|AtomicNumber|NormL2|i|32|221|24300.2579
1|AtomicNumber|NormL2|i|32|222|24093.7341
1|AtomicNumber|NormL2|i|32|223|24095.4601
1|AtomicNumber|NormL2|i|32|224|24217.0205
1|AtomicNumber|NormL2|i|32|225|24149.8431
1|AtomicNumber|NormL2|i|32|226|24139.9707
1|AtomicNumber|NormL2|i|32|227|24073.7032
1|AtomicNumber|NormL2|i|32|228|24236.3701
1|AtomicNumber|NormL2|i|32|229|24061.2724
1|AtomicNumber|NormL2|i|32|230|24104.8931
1|AtomicNumber|NormL2|i|32|231|24157.4019
1|AtomicNumber|NormL2|i|32|232|24169.1912
1|AtomicNumber|NormL2|i|32|233|24109.8093
1|AtomicNumber|NormL2|i|32|234|24129.2806
1|AtomicNumber|NormL2|i|32|235|24130.6943
1|AtomicNumber|NormL2|i|32|236|24313.5583
1|AtomicNumber|NormL2|i|32|237|23987.4347
1|AtomicNumber|NormL2|i|32|238|24105.5995
1|AtomicNumber|NormL2|i|32|239|23952.1046
1|AtomicNumber|NormL2|i|32|240|24051.947
1|AtomicNumber|NormL2|i|32|241|24144.1644
1|AtomicNumber|NormL2|i|32|242|24139.7527
1|AtomicNumber|NormL2|i|32|243|23999.4894
1|AtomicNumber|NormL2|i|32|244|24051.4551
1|AtomicNumber|NormL2|i|32|245|23952.8171
1|AtomicNumber|NormL2|i|32|246|24183.4395
1|AtomicNumber|NormL2|i|32|247|24107.2079
1|AtomicNumber|NormL2|i|32|248|24258.0425
1|AtomicNumber|NormL2|i|32|249|24149.4426
1|AtomicNumber|NormL2|i|32|250|24131.8041
1|AtomicNumber|NormL2|i|32|251|24319.0154
1|AtomicNumber|NormL2|i|32|252|24086.7754
1|AtomicNumber|NormL2|i|32|253|23910.9605
1|AtomicNumber|NormL2|i|32|254|23823.8232
1|AtomicNumber|NormL2|i|32|255|24045.4097
1|AtomicNumber|NormL2|i|32|256|24083.7547
1|AtomicNumber|NormL2|i|32|257|24205.3476
1|AtomicNumber|NormL2|i|32|258|24047.4496
1|AtomicNumber|NormL2|i|32|259|24105.5918
1|AtomicNumber|NormL2|i|32|260|23959.3483
1|AtomicNumber|NormL2|i|32|261|24156.7296
1|AtomicNumber|NormL2|i|32|262|24029.2855
1|AtomicNumber|NormL2|i|32|263|24228.0689
1|AtomicNumber|NormL2|i|32|264|23995.159
1|AtomicNumber|NormL2|i|32|265|24133.9436
1|AtomicNumber|NormL2|i|32|266|24070.004
1|AtomicNumber|NormL2|i|32|267|23981.442
1|AtomicNumber|NormL2|i|32|268|24221.6302
1|AtomicNumber|NormL2|i|32|269|24085.7691
1|AtomicNumber|NormL2|i|32|270|24309.5638
1|AtomicNumber|NormL2|i|32|271|24070.5075
1|AtomicNumber|NormL2|i|32|272|24134.8069
1|AtomicNumber|NormL2|i|32|273|24088.5325
1|AtomicNumber|NormL2|i|32|274|24238.8552
1|AtomicNumber|NormL2|i|32|275|24171.2377
1|AtomicNumber|NormL2|i|32|276|24170.5747
1|AtomicNumber|NormL2|i|32|277|24234.7082
1|AtomicNumber|NormL2|i|32|278|23985.8743
1|AtomicNumber|NormL2|i|32|279|24177.5384
1|AtomicNumber|NormL2|i|32|280|24072.0402
1|AtomicNumber|NormL2|i|32|281|24266.5032
1|AtomicNumber|NormL2|i|32|282|24098.4976
1|AtomicNumber|NormL2|i|32|283|23959.4911
1|AtomicNumber|NormL2|i|32|284|24154.4545
1|AtomicNumber|NormL2|i|32|285|24243.4934
1|AtomicNumber|NormL2|i|32|286|23990.9607
1|AtomicNumber|NormL2|i|32|287|24191.4153
1|AtomicNumber|NormL2|i|32|288|24092.0368
1|AtomicNumber|NormL2|i|32|289|23964.3248
1|AtomicNumber|NormL2|i|32|290|24069.5016
1|AtomicNumber|NormL2|i|32|291|24211.045
1|AtomicNumber|NormL2|i|32|292|24184.4515
1|AtomicNumber|NormL2|i|32|293|24222.9746
1|AtomicNumber|NormL2|i|32|294|24081.4004
1|AtomicNumber|NormL2|i|32|295|24075.661
1|AtomicNumber|NormL2|i|32|296|23925.8869
1|AtomicNumber|NormL2|i|32|297|24112.0902
1|AtomicNumber|NormL2|i|32|298|24083.5001
1|AtomicNumber|NormL2|i|32|299|24082.0805
1|AtomicNumber|NormL2|i|32|300|23944.853
1|AtomicNumber|NormL2|i|32|301|24060.3938
1|AtomicNumber|NormL2|i|32|302|24083.487
1|AtomicNumber|NormL2|i|32|303|23975.8403
1|AtomicNumber|NormL2|i|32|304|23930.5113
1|AtomicNumber|NormL2|i|32|305|24052.7517
1|AtomicNumber|NormL2|i|32|306|24196.897
1|AtomicNumber|NormL2|i|32|307|24211.1997
1|AtomicNumber|NormL2|i|32|308|24188.6861
1|AtomicNumber|NormL2|i|32|309|24067.8744
1|AtomicNumber|NormL2|i|32|310|24378.847
1|AtomicNumber|NormL2|i|32|311|24179.8033
1|AtomicNumber|NormL2|i|32|312|24158.9057
1|AtomicNumber|NormL2|i|32|313|24212.9411
1|AtomicNumber|NormL2|i|32|314|24419.1309
1|AtomicNumber|NormL2|i|32|315|23966.1244
1|AtomicNumber|NormL2|i|32|316|23870.7654
1|AtomicNumber|NormL2|i|32|317|23956.0757
1|AtomicNumber|NormL2|i|32|318|24161.377
1|AtomicNumber|NormL2|i|32|319|24030.3711
1|AtomicNumber|NormL2|i|32|320|23917.8428
1|AtomicNumber|NormL2|i|32|321|24055.2838
1|AtomicNumber|NormL2|i|32|322|24016.5321
1|AtomicNumber|NormL2|i|32|323|24186.5069
1|AtomicNumber|NormL2|i|32|324|24248.9866
1|AtomicNumber|NormL2|i|32|325|24001.7116
1|AtomicNumber|NormL2|i|32|326|24003.8586
1|AtomicNumber|NormL2|i|32|327|24094.8728
1|AtomicNumber|NormL2|i|32|328|24073.8622
1|AtomicNumber|NormL2|i|32|329|23950.439
1|AtomicNumber|NormL2|i|32|330|24173.0236
1|AtomicNumber|NormL2|i|32|331|24108.1145
1|AtomicNumber|NormL2|i|32|332|24206.4066
1|AtomicNumber|NormL2|i|32|333|23992.6585
1|AtomicNumber|NormL2|i|32|334|24054.038
1|AtomicNumber|NormL2|i|32|335|24171.1934
1|AtomicNumber|NormL2|i|32|336|23986.0952
1|AtomicNumber|NormL2|i|32|337|24169.0922
1|AtomicNumber|NormL2|i|32|338|24028.1669
1|AtomicNumber|NormL2|i|32|339|24069.0032
1|AtomicNumber|NormL2|i|32|340|24049.5822
1|AtomicNumber|NormL2|i|32|341|23909.8802
1|AtomicNumber|NormL2|i|32|342|24139.6434
1|AtomicNumber|NormL2|i|32|343|23959.867
1|AtomicNumber|NormL2|i|32|344|23988.431
1|AtomicNumber|NormL2|i|32|345|24159.8422
1|AtomicNumber|NormL2|i|32|346|24193.8594
1|AtomicNumber|NormL2|i|32|347|24218.1008
1|AtomicNumber|NormL2|i|32|348|23976.5889
1|AtomicNumber|NormL2|i|32|349|24107.825
1|AtomicNumber|NormL2|i|32|350|24102.6316
1|AtomicNumber|NormL2|i|32|351|24136.1172
1|AtomicNumber|NormL2|i|32|352|24076.7596
1|AtomicNumber|NormL2|i|32|353|24034.3192
1|AtomicNumber|NormL2|i|32|354|24312.0483
1|AtomicNumber|NormL2|i|32|355|24089.9715
1|AtomicNumber|NormL2|i|32|356|24230.5943
1|AtomicNumber|NormL2|i|32|357|23964.983
1|AtomicNumber|NormL2|i|32|358|24151.6962
1|AtomicNumber|NormL2|i|32|359|23976.9031
1|AtomicNumber|NormL2|i|32|360|24253.8573
1|AtomicNumber|NormL2|i|32|361|24187.8363
1|AtomicNumber|NormL2|i|32|362|23999.0611
1|AtomicNumber|NormL2|i|32|363|24010.8514
1|AtomicNumber|NormL2|i|32|364|24231.69
1|AtomicNumber|NormL2|i|32|365|24019.6495
1|AtomicNumber|NormL2|i|32|366|24168.503
1|AtomicNumber|NormL2|i|32|367|24105.366
1|AtomicNumber|NormL2|i|32|368|24008.1534
1|AtomicNumber|NormL2|i|32|369|24095.3619
1|AtomicNumber|NormL2|i|32|370|24132.1682
1|AtomicNumber|NormL2|i|32|371|23960.3287
1|AtomicNumber|NormL2|i|32|372|24016.3132
1|AtomicNumber|NormL2|i|32|373|24042.3663
1|AtomicNumber|NormL2|i|32|374|24095.3245
1|AtomicNumber|NormL2|i|32|375|24051.4136
1|AtomicNumber|NormL2|i|32|376|24087.3382
1|AtomicNumber|NormL2|i|32|377|24306.1953
1|AtomicNumber|NormL2|i|32|378|24199.4272
1|AtomicNumber|NormL2|i|32|379|24106.8847
1|AtomicNumber|NormL2|i|32|380|24218.4953
1|AtomicNumber|NormL2|i|32|381|24097.2491
1|AtomicNumber|NormL2|i|32|382|23987.9688
1|AtomicNumber|NormL2|i|32|383|24210.7244
1|AtomicNumber|NormL2|i|32|384|24342.7867
1|AtomicNumber|NormL2|i|32|385|24070.106
1|AtomicNumber|NormL2|i|32|386|24044.4315
1|AtomicNumber|NormL2|i|32|387|23984.5388
1|AtomicNumber|NormL2|i|32|388|24144.7036
1|AtomicNumber|NormL2|i|32|389|24138.4957
1|AtomicNumber|NormL2|i|32|390|24326.233
1|AtomicNumber|NormL2|i|32|391|23906.8303
1|AtomicNumber|NormL2|i|32|392|23926.5133
1|AtomicNumber|NormL2|i|32|393|24005.1677
1|AtomicNumber|NormL2|i|32|394|24173.1981
1|AtomicNumber|NormL2|i|32|395|24047.4874
1|AtomicNumber|NormL2|i|32|396|24230.3398
1|AtomicNumber|NormL2|i|32|397|24128.9262
1|AtomicNumber|NormL2|i|32|398|23933.0873
1|AtomicNumber|NormL2|i|32|399|24203.4968
1|AtomicNumber|NormL2|i|32|400|24016.642
