# Supplementary material for: On DNA numerical representations for genomic similarity computation
Source: PLoS One. 2017 Mar 21;12(3):e0173288. doi: 10.1371/journal.pone.0173288 (PMC5360225; doi:10.1371/journal.pone.0173288)
Supplement: S3 File — The datasets employed in this work. (ZIP) [file pone.0173288.s003.zip › datasets/syntheticalExperimentalScores/sequenceBase_1_transformation_AtomicNumber_metric_NormL2_type_i_percentage_4.txt]

1|AtomicNumber|NormL2|i|4|1|6367.2627
1|AtomicNumber|NormL2|i|4|2|6287.2337
1|AtomicNumber|NormL2|i|4|3|6212.3092
1|AtomicNumber|NormL2|i|4|4|6455.5108
1|AtomicNumber|NormL2|i|4|5|6420.4477
1|AtomicNumber|NormL2|i|4|6|6221.6824
1|AtomicNumber|NormL2|i|4|7|6382.5603
1|AtomicNumber|NormL2|i|4|8|6398.6544
1|AtomicNumber|NormL2|i|4|9|6203.9641
1|AtomicNumber|NormL2|i|4|10|6340.5637
1|AtomicNumber|NormL2|i|4|11|6228.1971
1|AtomicNumber|NormL2|i|4|12|6252.5208
1|AtomicNumber|NormL2|i|4|13|6309.0471
1|AtomicNumber|NormL2|i|4|14|6291.1903
1|AtomicNumber|NormL2|i|4|15|6247.2371
1|AtomicNumber|NormL2|i|4|16|6257.7442
1|AtomicNumber|NormL2|i|4|17|6173.3133
1|AtomicNumber|NormL2|i|4|18|6366.6475
1|AtomicNumber|NormL2|i|4|19|6218.5112
1|AtomicNumber|NormL2|i|4|20|6330.0471
1|AtomicNumber|NormL2|i|4|21|6332.8771
1|AtomicNumber|NormL2|i|4|22|6412.7014
1|AtomicNumber|NormL2|i|4|23|6434.8909
1|AtomicNumber|NormL2|i|4|24|6554.7388
1|AtomicNumber|NormL2|i|4|25|6334.9507
1|AtomicNumber|NormL2|i|4|26|6216.1361
1|AtomicNumber|NormL2|i|4|27|6400.6847
1|AtomicNumber|NormL2|i|4|28|6362.8749
1|AtomicNumber|NormL2|i|4|29|6324.2214
1|AtomicNumber|NormL2|i|4|30|6206.6629
1|AtomicNumber|NormL2|i|4|31|6299.8454
1|AtomicNumber|NormL2|i|4|32|6442.5523
1|AtomicNumber|NormL2|i|4|33|6382.7058
1|AtomicNumber|NormL2|i|4|34|6330.2166
1|AtomicNumber|NormL2|i|4|35|6402.9773
1|AtomicNumber|NormL2|i|4|36|6391.1885
1|AtomicNumber|NormL2|i|4|37|6378.9978
1|AtomicNumber|NormL2|i|4|38|6241.0815
1|AtomicNumber|NormL2|i|4|39|6344.5638
1|AtomicNumber|NormL2|i|4|40|6484.8233
1|AtomicNumber|NormL2|i|4|41|6412.7807
1|AtomicNumber|NormL2|i|4|42|6374.265
1|AtomicNumber|NormL2|i|4|43|6385.9188
1|AtomicNumber|NormL2|i|4|44|6326.916
1|AtomicNumber|NormL2|i|4|45|6257.4613
1|AtomicNumber|NormL2|i|4|46|6348.0953
1|AtomicNumber|NormL2|i|4|47|6230.9423
1|AtomicNumber|NormL2|i|4|48|6459.0361
1|AtomicNumber|NormL2|i|4|49|6287.1187
1|AtomicNumber|NormL2|i|4|50|6373.0468
1|AtomicNumber|NormL2|i|4|51|6315.1436
1|AtomicNumber|NormL2|i|4|52|6230.2699
1|AtomicNumber|NormL2|i|4|53|6283.9023
1|AtomicNumber|NormL2|i|4|54|6400.0518
1|AtomicNumber|NormL2|i|4|55|6347.3992
1|AtomicNumber|NormL2|i|4|56|6360.3868
1|AtomicNumber|NormL2|i|4|57|6221.8549
1|AtomicNumber|NormL2|i|4|58|6302.0956
1|AtomicNumber|NormL2|i|4|59|6232.7359
1|AtomicNumber|NormL2|i|4|60|6282.2022
1|AtomicNumber|NormL2|i|4|61|6393.696
1|AtomicNumber|NormL2|i|4|62|6312.5255
1|AtomicNumber|NormL2|i|4|63|6337.305
1|AtomicNumber|NormL2|i|4|64|6367.8767
1|AtomicNumber|NormL2|i|4|65|6257.4241
1|AtomicNumber|NormL2|i|4|66|6302.9633
1|AtomicNumber|NormL2|i|4|67|6284.0396
1|AtomicNumber|NormL2|i|4|68|6204.3587
1|AtomicNumber|NormL2|i|4|69|6305.5947
1|AtomicNumber|NormL2|i|4|70|6297.8972
1|AtomicNumber|NormL2|i|4|71|6556.7222
1|AtomicNumber|NormL2|i|4|72|6338.4345
1|AtomicNumber|NormL2|i|4|73|6344.6951
1|AtomicNumber|NormL2|i|4|74|6351.2281
1|AtomicNumber|NormL2|i|4|75|6283.0591
1|AtomicNumber|NormL2|i|4|76|6233.5871
1|AtomicNumber|NormL2|i|4|77|6342.0346
1|AtomicNumber|NormL2|i|4|78|6446.611
1|AtomicNumber|NormL2|i|4|79|6289.8911
1|AtomicNumber|NormL2|i|4|80|6372.2701
1|AtomicNumber|NormL2|i|4|81|6352.6063
1|AtomicNumber|NormL2|i|4|82|6229.3503
1|AtomicNumber|NormL2|i|4|83|6214.5592
1|AtomicNumber|NormL2|i|4|84|6320.8162
1|AtomicNumber|NormL2|i|4|85|6317.8641
1|AtomicNumber|NormL2|i|4|86|6339.4625
1|AtomicNumber|NormL2|i|4|87|6412.2889
1|AtomicNumber|NormL2|i|4|88|6331.1313
1|AtomicNumber|NormL2|i|4|89|6331.2223
1|AtomicNumber|NormL2|i|4|90|6439.4839
1|AtomicNumber|NormL2|i|4|91|6288.1889
1|AtomicNumber|NormL2|i|4|92|6373.9076
1|AtomicNumber|NormL2|i|4|93|6221.0582
1|AtomicNumber|NormL2|i|4|94|6280.4801
1|AtomicNumber|NormL2|i|4|95|6360.5326
1|AtomicNumber|NormL2|i|4|96|6204.0609
1|AtomicNumber|NormL2|i|4|97|6465.0856
1|AtomicNumber|NormL2|i|4|98|6326.8337
1|AtomicNumber|NormL2|i|4|99|6216.1278
1|AtomicNumber|NormL2|i|4|100|6455.8992
1|AtomicNumber|NormL2|i|4|101|6278.4832
1|AtomicNumber|NormL2|i|4|102|6260.365
1|AtomicNumber|NormL2|i|4|103|6187.8923
1|AtomicNumber|NormL2|i|4|104|6446.944
1|AtomicNumber|NormL2|i|4|105|6199.1318
1|AtomicNumber|NormL2|i|4|106|6303.9559
1|AtomicNumber|NormL2|i|4|107|6347.5308
1|AtomicNumber|NormL2|i|4|108|6376.7551
1|AtomicNumber|NormL2|i|4|109|6332.3968
1|AtomicNumber|NormL2|i|4|110|6323.6504
1|AtomicNumber|NormL2|i|4|111|6372.0259
1|AtomicNumber|NormL2|i|4|112|6327.6712
1|AtomicNumber|NormL2|i|4|113|6370.8602
1|AtomicNumber|NormL2|i|4|114|6325.0854
1|AtomicNumber|NormL2|i|4|115|6196.6274
1|AtomicNumber|NormL2|i|4|116|6185.9843
1|AtomicNumber|NormL2|i|4|117|6462.6759
1|AtomicNumber|NormL2|i|4|118|6295.06
1|AtomicNumber|NormL2|i|4|119|6388.4952
1|AtomicNumber|NormL2|i|4|120|6330.5174
1|AtomicNumber|NormL2|i|4|121|6384.6341
1|AtomicNumber|NormL2|i|4|122|6368.969
1|AtomicNumber|NormL2|i|4|123|6305.7305
1|AtomicNumber|NormL2|i|4|124|6215.636
1|AtomicNumber|NormL2|i|4|125|6335.8633
1|AtomicNumber|NormL2|i|4|126|6394.0657
1|AtomicNumber|NormL2|i|4|127|6240.0061
1|AtomicNumber|NormL2|i|4|128|6148.5614
1|AtomicNumber|NormL2|i|4|129|6383.2776
1|AtomicNumber|NormL2|i|4|130|6232.9212
1|AtomicNumber|NormL2|i|4|131|6133.8031
1|AtomicNumber|NormL2|i|4|132|6386.6131
1|AtomicNumber|NormL2|i|4|133|6290.2294
1|AtomicNumber|NormL2|i|4|134|6240.1451
1|AtomicNumber|NormL2|i|4|135|6315.024
1|AtomicNumber|NormL2|i|4|136|6300.2947
1|AtomicNumber|NormL2|i|4|137|6273.2138
1|AtomicNumber|NormL2|i|4|138|6216.6944
1|AtomicNumber|NormL2|i|4|139|6293.5127
1|AtomicNumber|NormL2|i|4|140|6369.7568
1|AtomicNumber|NormL2|i|4|141|6331.8615
1|AtomicNumber|NormL2|i|4|142|6403.9158
1|AtomicNumber|NormL2|i|4|143|6310.3777
1|AtomicNumber|NormL2|i|4|144|6292.398
1|AtomicNumber|NormL2|i|4|145|6434.3191
1|AtomicNumber|NormL2|i|4|146|6328.3371
1|AtomicNumber|NormL2|i|4|147|6316.0973
1|AtomicNumber|NormL2|i|4|148|6265.3309
1|AtomicNumber|NormL2|i|4|149|6303.2205
1|AtomicNumber|NormL2|i|4|150|6308.9018
1|AtomicNumber|NormL2|i|4|151|6298.068
1|AtomicNumber|NormL2|i|4|152|6193.0652
1|AtomicNumber|NormL2|i|4|153|6254.1583
1|AtomicNumber|NormL2|i|4|154|6513.8252
1|AtomicNumber|NormL2|i|4|155|6348.4577
1|AtomicNumber|NormL2|i|4|156|6092.3544
1|AtomicNumber|NormL2|i|4|157|6308.534
1|AtomicNumber|NormL2|i|4|158|6236.2312
1|AtomicNumber|NormL2|i|4|159|6201.8993
1|AtomicNumber|NormL2|i|4|160|6365.5389
1|AtomicNumber|NormL2|i|4|161|6400.5636
1|AtomicNumber|NormL2|i|4|162|6214.0633
1|AtomicNumber|NormL2|i|4|163|6405.5227
1|AtomicNumber|NormL2|i|4|164|6289.9739
1|AtomicNumber|NormL2|i|4|165|6347.4003
1|AtomicNumber|NormL2|i|4|166|6338.8398
1|AtomicNumber|NormL2|i|4|167|6238.3967
1|AtomicNumber|NormL2|i|4|168|6271.6132
1|AtomicNumber|NormL2|i|4|169|6393.496
1|AtomicNumber|NormL2|i|4|170|6273.9538
1|AtomicNumber|NormL2|i|4|171|6381.7484
1|AtomicNumber|NormL2|i|4|172|6433.8035
1|AtomicNumber|NormL2|i|4|173|6240.8663
1|AtomicNumber|NormL2|i|4|174|6242.2312
1|AtomicNumber|NormL2|i|4|175|6415.4573
1|AtomicNumber|NormL2|i|4|176|6085.8281
1|AtomicNumber|NormL2|i|4|177|6339.7936
1|AtomicNumber|NormL2|i|4|178|6309.3195
1|AtomicNumber|NormL2|i|4|179|6278.6623
1|AtomicNumber|NormL2|i|4|180|6173.7364
1|AtomicNumber|NormL2|i|4|181|6317.9024
1|AtomicNumber|NormL2|i|4|182|6262.8347
1|AtomicNumber|NormL2|i|4|183|6393.243
1|AtomicNumber|NormL2|i|4|184|5994.6584
1|AtomicNumber|NormL2|i|4|185|6143.4622
1|AtomicNumber|NormL2|i|4|186|6331.0777
1|AtomicNumber|NormL2|i|4|187|6334.355
1|AtomicNumber|NormL2|i|4|188|6452.0873
1|AtomicNumber|NormL2|i|4|189|6227.1825
1|AtomicNumber|NormL2|i|4|190|6290.3957
1|AtomicNumber|NormL2|i|4|191|6385.2122
1|AtomicNumber|NormL2|i|4|192|6322.1062
1|AtomicNumber|NormL2|i|4|193|6341.6684
1|AtomicNumber|NormL2|i|4|194|6351.64
1|AtomicNumber|NormL2|i|4|195|6415.2253
1|AtomicNumber|NormL2|i|4|196|6322.3467
1|AtomicNumber|NormL2|i|4|197|6521.4846
1|AtomicNumber|NormL2|i|4|198|6336.4041
1|AtomicNumber|NormL2|i|4|199|6375.1099
1|AtomicNumber|NormL2|i|4|200|6291.6339
1|AtomicNumber|NormL2|i|4|201|6417.4035
1|AtomicNumber|NormL2|i|4|202|6419.2974
1|AtomicNumber|NormL2|i|4|203|6515.968
1|AtomicNumber|NormL2|i|4|204|6376.1068
1|AtomicNumber|NormL2|i|4|205|6249.6239
1|AtomicNumber|NormL2|i|4|206|6302.3563
1|AtomicNumber|NormL2|i|4|207|6375.4581
1|AtomicNumber|NormL2|i|4|208|6261.9094
1|AtomicNumber|NormL2|i|4|209|6451.8938
1|AtomicNumber|NormL2|i|4|210|6381.6815
1|AtomicNumber|NormL2|i|4|211|6285.8491
1|AtomicNumber|NormL2|i|4|212|6214.4438
1|AtomicNumber|NormL2|i|4|213|6496.2294
1|AtomicNumber|NormL2|i|4|214|6228.3459
1|AtomicNumber|NormL2|i|4|215|6263.3973
1|AtomicNumber|NormL2|i|4|216|6119.5215
1|AtomicNumber|NormL2|i|4|217|6361.1159
1|AtomicNumber|NormL2|i|4|218|6270.537
1|AtomicNumber|NormL2|i|4|219|6261.4681
1|AtomicNumber|NormL2|i|4|220|6433.3092
1|AtomicNumber|NormL2|i|4|221|6306.7829
1|AtomicNumber|NormL2|i|4|222|6444.8569
1|AtomicNumber|NormL2|i|4|223|6433.4382
1|AtomicNumber|NormL2|i|4|224|6308.636
1|AtomicNumber|NormL2|i|4|225|6311.897
1|AtomicNumber|NormL2|i|4|226|6379.9393
1|AtomicNumber|NormL2|i|4|227|6463.8176
1|AtomicNumber|NormL2|i|4|228|6243.5869
1|AtomicNumber|NormL2|i|4|229|6422.1317
1|AtomicNumber|NormL2|i|4|230|6194.5961
1|AtomicNumber|NormL2|i|4|231|6256.6653
1|AtomicNumber|NormL2|i|4|232|6301.5019
1|AtomicNumber|NormL2|i|4|233|6286.2421
1|AtomicNumber|NormL2|i|4|234|6293.3415
1|AtomicNumber|NormL2|i|4|235|6367.6309
1|AtomicNumber|NormL2|i|4|236|6355.8403
1|AtomicNumber|NormL2|i|4|237|6263.1291
1|AtomicNumber|NormL2|i|4|238|6266.4301
1|AtomicNumber|NormL2|i|4|239|6271.0112
1|AtomicNumber|NormL2|i|4|240|6272.739
1|AtomicNumber|NormL2|i|4|241|6359.5099
1|AtomicNumber|NormL2|i|4|242|6374.2769
1|AtomicNumber|NormL2|i|4|243|6341.8394
1|AtomicNumber|NormL2|i|4|244|6239.419
1|AtomicNumber|NormL2|i|4|245|6392.8709
1|AtomicNumber|NormL2|i|4|246|6258.0514
1|AtomicNumber|NormL2|i|4|247|6399.1485
1|AtomicNumber|NormL2|i|4|248|6312.1862
1|AtomicNumber|NormL2|i|4|249|6392.0235
1|AtomicNumber|NormL2|i|4|250|6394.0753
1|AtomicNumber|NormL2|i|4|251|6344.459
1|AtomicNumber|NormL2|i|4|252|6428.5912
1|AtomicNumber|NormL2|i|4|253|6283.4412
1|AtomicNumber|NormL2|i|4|254|6273.9854
1|AtomicNumber|NormL2|i|4|255|6426.7503
1|AtomicNumber|NormL2|i|4|256|6295.7007
1|AtomicNumber|NormL2|i|4|257|6307.005
1|AtomicNumber|NormL2|i|4|258|6179.0754
1|AtomicNumber|NormL2|i|4|259|6204.4644
1|AtomicNumber|NormL2|i|4|260|6272.5647
1|AtomicNumber|NormL2|i|4|261|6425.8292
1|AtomicNumber|NormL2|i|4|262|6449.8044
1|AtomicNumber|NormL2|i|4|263|6299.423
1|AtomicNumber|NormL2|i|4|264|6314.3577
1|AtomicNumber|NormL2|i|4|265|6400.3765
1|AtomicNumber|NormL2|i|4|266|6393.014
1|AtomicNumber|NormL2|i|4|267|6379.795
1|AtomicNumber|NormL2|i|4|268|6232.8405
1|AtomicNumber|NormL2|i|4|269|6195.3445
1|AtomicNumber|NormL2|i|4|270|6288.0913
1|AtomicNumber|NormL2|i|4|271|6347.072
1|AtomicNumber|NormL2|i|4|272|6361.7394
1|AtomicNumber|NormL2|i|4|273|6380.5963
1|AtomicNumber|NormL2|i|4|274|6326.0598
1|AtomicNumber|NormL2|i|4|275|6340.2205
1|AtomicNumber|NormL2|i|4|276|6422.6351
1|AtomicNumber|NormL2|i|4|277|6443.2354
1|AtomicNumber|NormL2|i|4|278|6210.7666
1|AtomicNumber|NormL2|i|4|279|6169.8255
1|AtomicNumber|NormL2|i|4|280|6298.5638
1|AtomicNumber|NormL2|i|4|281|6097.9797
1|AtomicNumber|NormL2|i|4|282|6399.099
1|AtomicNumber|NormL2|i|4|283|6426.9296
1|AtomicNumber|NormL2|i|4|284|6169.5107
1|AtomicNumber|NormL2|i|4|285|6118.121
1|AtomicNumber|NormL2|i|4|286|6258.9189
1|AtomicNumber|NormL2|i|4|287|6298.3463
1|AtomicNumber|NormL2|i|4|288|6435.7539
1|AtomicNumber|NormL2|i|4|289|6376.5135
1|AtomicNumber|NormL2|i|4|290|6245.0986
1|AtomicNumber|NormL2|i|4|291|6161.7147
1|AtomicNumber|NormL2|i|4|292|6268.2197
1|AtomicNumber|NormL2|i|4|293|6262.1079
1|AtomicNumber|NormL2|i|4|294|6434.1179
1|AtomicNumber|NormL2|i|4|295|6396.0382
1|AtomicNumber|NormL2|i|4|296|6142.8835
1|AtomicNumber|NormL2|i|4|297|6380.9906
1|AtomicNumber|NormL2|i|4|298|6259.8371
1|AtomicNumber|NormL2|i|4|299|6258.6811
1|AtomicNumber|NormL2|i|4|300|6337.1589
1|AtomicNumber|NormL2|i|4|301|6350.7698
1|AtomicNumber|NormL2|i|4|302|6431.091
1|AtomicNumber|NormL2|i|4|303|6206.2955
1|AtomicNumber|NormL2|i|4|304|6261.8632
1|AtomicNumber|NormL2|i|4|305|6379.0808
1|AtomicNumber|NormL2|i|4|306|6415.6695
1|AtomicNumber|NormL2|i|4|307|6410.4664
1|AtomicNumber|NormL2|i|4|308|6328.966
1|AtomicNumber|NormL2|i|4|309|6221.2665
1|AtomicNumber|NormL2|i|4|310|6380.7933
1|AtomicNumber|NormL2|i|4|311|6431.7032
1|AtomicNumber|NormL2|i|4|312|6311.2547
1|AtomicNumber|NormL2|i|4|313|6296.1066
1|AtomicNumber|NormL2|i|4|314|6339.9588
1|AtomicNumber|NormL2|i|4|315|6240.2588
1|AtomicNumber|NormL2|i|4|316|6285.3256
1|AtomicNumber|NormL2|i|4|317|6238.9296
1|AtomicNumber|NormL2|i|4|318|6233.0417
1|AtomicNumber|NormL2|i|4|319|6316.142
1|AtomicNumber|NormL2|i|4|320|6445.1992
1|AtomicNumber|NormL2|i|4|321|6368.9502
1|AtomicNumber|NormL2|i|4|322|6289.0209
1|AtomicNumber|NormL2|i|4|323|6250.8951
1|AtomicNumber|NormL2|i|4|324|6192.4772
1|AtomicNumber|NormL2|i|4|325|6096.0233
1|AtomicNumber|NormL2|i|4|326|6274.2126
1|AtomicNumber|NormL2|i|4|327|6371.6791
1|AtomicNumber|NormL2|i|4|328|6376.1531
1|AtomicNumber|NormL2|i|4|329|6343.9748
1|AtomicNumber|NormL2|i|4|330|6397.7866
1|AtomicNumber|NormL2|i|4|331|6308.3466
1|AtomicNumber|NormL2|i|4|332|6380.162
1|AtomicNumber|NormL2|i|4|333|6384.0542
1|AtomicNumber|NormL2|i|4|334|6277.9225
1|AtomicNumber|NormL2|i|4|335|6209.8516
1|AtomicNumber|NormL2|i|4|336|6304.6797
1|AtomicNumber|NormL2|i|4|337|6207.8167
1|AtomicNumber|NormL2|i|4|338|6347.9778
1|AtomicNumber|NormL2|i|4|339|6364.527
1|AtomicNumber|NormL2|i|4|340|6400.0857
1|AtomicNumber|NormL2|i|4|341|6343.9967
1|AtomicNumber|NormL2|i|4|342|6289.3307
1|AtomicNumber|NormL2|i|4|343|6216.099
1|AtomicNumber|NormL2|i|4|344|6266.6055
1|AtomicNumber|NormL2|i|4|345|6413.8359
1|AtomicNumber|NormL2|i|4|346|6400.9314
1|AtomicNumber|NormL2|i|4|347|6398.1114
1|AtomicNumber|NormL2|i|4|348|6288.2137
1|AtomicNumber|NormL2|i|4|349|6074.425
1|AtomicNumber|NormL2|i|4|350|6315
1|AtomicNumber|NormL2|i|4|351|6123.369
1|AtomicNumber|NormL2|i|4|352|6348.8247
1|AtomicNumber|NormL2|i|4|353|6219.8198
1|AtomicNumber|NormL2|i|4|354|6350.1459
1|AtomicNumber|NormL2|i|4|355|6308.1557
1|AtomicNumber|NormL2|i|4|356|6320.8486
1|AtomicNumber|NormL2|i|4|357|6308.613
1|AtomicNumber|NormL2|i|4|358|6336.8941
1|AtomicNumber|NormL2|i|4|359|6253.8258
1|AtomicNumber|NormL2|i|4|360|6270.7941
1|AtomicNumber|NormL2|i|4|361|6316.4144
1|AtomicNumber|NormL2|i|4|362|6230.7874
1|AtomicNumber|NormL2|i|4|363|6376.973
1|AtomicNumber|NormL2|i|4|364|6253.6091
1|AtomicNumber|NormL2|i|4|365|6382.3373
1|AtomicNumber|NormL2|i|4|366|6440.0295
1|AtomicNumber|NormL2|i|4|367|6271.6383
1|AtomicNumber|NormL2|i|4|368|6338.5032
1|AtomicNumber|NormL2|i|4|369|6368.9828
1|AtomicNumber|NormL2|i|4|370|6396.4626
1|AtomicNumber|NormL2|i|4|371|6369.9154
1|AtomicNumber|NormL2|i|4|372|6343.0934
1|AtomicNumber|NormL2|i|4|373|6374.882
1|AtomicNumber|NormL2|i|4|374|6299.142
1|AtomicNumber|NormL2|i|4|375|6275.3345
1|AtomicNumber|NormL2|i|4|376|6226.2363
1|AtomicNumber|NormL2|i|4|377|6351.2319
1|AtomicNumber|NormL2|i|4|378|6462.0252
1|AtomicNumber|NormL2|i|4|379|6374.756
1|AtomicNumber|NormL2|i|4|380|6299.3967
1|AtomicNumber|NormL2|i|4|381|6239.9269
1|AtomicNumber|NormL2|i|4|382|6372.6556
1|AtomicNumber|NormL2|i|4|383|6297.5819
1|AtomicNumber|NormL2|i|4|384|6278.812
