# Supplementary material for: On DNA numerical representations for genomic similarity computation
Source: PLoS One. 2017 Mar 21;12(3):e0173288. doi: 10.1371/journal.pone.0173288 (PMC5360225; doi:10.1371/journal.pone.0173288)
Supplement: S3 File — The datasets employed in this work. (ZIP) [file pone.0173288.s003.zip › datasets/syntheticalExperimentalScores/sequenceBase_1_transformation_AtomicNumber_metric_NormL2_type_i_percentage_8.txt]

1|AtomicNumber|NormL2|i|8|1|8767.7081
1|AtomicNumber|NormL2|i|8|2|8636.5651
1|AtomicNumber|NormL2|i|8|3|8703.1994
1|AtomicNumber|NormL2|i|8|4|8972.424
1|AtomicNumber|NormL2|i|8|5|8935.895
1|AtomicNumber|NormL2|i|8|6|8842.6716
1|AtomicNumber|NormL2|i|8|7|8652.5593
1|AtomicNumber|NormL2|i|8|8|8665.8054
1|AtomicNumber|NormL2|i|8|9|8882.8499
1|AtomicNumber|NormL2|i|8|10|8713.9343
1|AtomicNumber|NormL2|i|8|11|8782.1139
1|AtomicNumber|NormL2|i|8|12|8735.543
1|AtomicNumber|NormL2|i|8|13|8849.1212
1|AtomicNumber|NormL2|i|8|14|8837.4408
1|AtomicNumber|NormL2|i|8|15|8774.0664
1|AtomicNumber|NormL2|i|8|16|8809.1657
1|AtomicNumber|NormL2|i|8|17|8751.6338
1|AtomicNumber|NormL2|i|8|18|8663.2712
1|AtomicNumber|NormL2|i|8|19|8927.0439
1|AtomicNumber|NormL2|i|8|20|8811.7458
1|AtomicNumber|NormL2|i|8|21|8836.518
1|AtomicNumber|NormL2|i|8|22|8631.2666
1|AtomicNumber|NormL2|i|8|23|8968.8497
1|AtomicNumber|NormL2|i|8|24|8685.2899
1|AtomicNumber|NormL2|i|8|25|8799.6995
1|AtomicNumber|NormL2|i|8|26|8797.1539
1|AtomicNumber|NormL2|i|8|27|8570.2995
1|AtomicNumber|NormL2|i|8|28|8715.4395
1|AtomicNumber|NormL2|i|8|29|8728.334
1|AtomicNumber|NormL2|i|8|30|8742.2891
1|AtomicNumber|NormL2|i|8|31|8648.6709
1|AtomicNumber|NormL2|i|8|32|8831.9187
1|AtomicNumber|NormL2|i|8|33|8700.9059
1|AtomicNumber|NormL2|i|8|34|8644.1258
1|AtomicNumber|NormL2|i|8|35|8816.0426
1|AtomicNumber|NormL2|i|8|36|8687.5211
1|AtomicNumber|NormL2|i|8|37|8805.73
1|AtomicNumber|NormL2|i|8|38|8725.9985
1|AtomicNumber|NormL2|i|8|39|8721.0535
1|AtomicNumber|NormL2|i|8|40|8797.9451
1|AtomicNumber|NormL2|i|8|41|8703.4855
1|AtomicNumber|NormL2|i|8|42|8893.5773
1|AtomicNumber|NormL2|i|8|43|8786.5726
1|AtomicNumber|NormL2|i|8|44|8797.6703
1|AtomicNumber|NormL2|i|8|45|8787.2414
1|AtomicNumber|NormL2|i|8|46|8733.1843
1|AtomicNumber|NormL2|i|8|47|8863.3848
1|AtomicNumber|NormL2|i|8|48|8803.1913
1|AtomicNumber|NormL2|i|8|49|8840.6704
1|AtomicNumber|NormL2|i|8|50|8733.2739
1|AtomicNumber|NormL2|i|8|51|8831.1112
1|AtomicNumber|NormL2|i|8|52|8669.7527
1|AtomicNumber|NormL2|i|8|53|8904.1535
1|AtomicNumber|NormL2|i|8|54|8798.2237
1|AtomicNumber|NormL2|i|8|55|8801.1458
1|AtomicNumber|NormL2|i|8|56|8774.6931
1|AtomicNumber|NormL2|i|8|57|8727.8813
1|AtomicNumber|NormL2|i|8|58|8753.7396
1|AtomicNumber|NormL2|i|8|59|8702.8006
1|AtomicNumber|NormL2|i|8|60|8889.9034
1|AtomicNumber|NormL2|i|8|61|8765.6424
1|AtomicNumber|NormL2|i|8|62|8890.2485
1|AtomicNumber|NormL2|i|8|63|8743.2132
1|AtomicNumber|NormL2|i|8|64|8838.2279
1|AtomicNumber|NormL2|i|8|65|8702.6072
1|AtomicNumber|NormL2|i|8|66|8699.9149
1|AtomicNumber|NormL2|i|8|67|8846.0598
1|AtomicNumber|NormL2|i|8|68|8912.9666
1|AtomicNumber|NormL2|i|8|69|8787.9366
1|AtomicNumber|NormL2|i|8|70|8809.6227
1|AtomicNumber|NormL2|i|8|71|8777.1195
1|AtomicNumber|NormL2|i|8|72|8949.9479
1|AtomicNumber|NormL2|i|8|73|8859.7964
1|AtomicNumber|NormL2|i|8|74|8807.6249
1|AtomicNumber|NormL2|i|8|75|8574.4657
1|AtomicNumber|NormL2|i|8|76|8715.1499
1|AtomicNumber|NormL2|i|8|77|8701.8078
1|AtomicNumber|NormL2|i|8|78|8964.3335
1|AtomicNumber|NormL2|i|8|79|8926.8314
1|AtomicNumber|NormL2|i|8|80|8849.8907
1|AtomicNumber|NormL2|i|8|81|8815.2596
1|AtomicNumber|NormL2|i|8|82|8689.6986
1|AtomicNumber|NormL2|i|8|83|8905.4603
1|AtomicNumber|NormL2|i|8|84|8865.1592
1|AtomicNumber|NormL2|i|8|85|8859.7006
1|AtomicNumber|NormL2|i|8|86|8707.5551
1|AtomicNumber|NormL2|i|8|87|8810.3366
1|AtomicNumber|NormL2|i|8|88|8830.3978
1|AtomicNumber|NormL2|i|8|89|8851.3959
1|AtomicNumber|NormL2|i|8|90|8731.8256
1|AtomicNumber|NormL2|i|8|91|8712.6889
1|AtomicNumber|NormL2|i|8|92|8769.353
1|AtomicNumber|NormL2|i|8|93|8769.0767
1|AtomicNumber|NormL2|i|8|94|8806.3855
1|AtomicNumber|NormL2|i|8|95|8787.1721
1|AtomicNumber|NormL2|i|8|96|8858.1048
1|AtomicNumber|NormL2|i|8|97|8802.7875
1|AtomicNumber|NormL2|i|8|98|8812.6005
1|AtomicNumber|NormL2|i|8|99|8895.0449
1|AtomicNumber|NormL2|i|8|100|8820.3808
1|AtomicNumber|NormL2|i|8|101|8789.5355
1|AtomicNumber|NormL2|i|8|102|8788.2053
1|AtomicNumber|NormL2|i|8|103|8708.4825
1|AtomicNumber|NormL2|i|8|104|8769.0088
1|AtomicNumber|NormL2|i|8|105|8773.0312
1|AtomicNumber|NormL2|i|8|106|8807.9692
1|AtomicNumber|NormL2|i|8|107|8778.3605
1|AtomicNumber|NormL2|i|8|108|8789.5313
1|AtomicNumber|NormL2|i|8|109|8827.217
1|AtomicNumber|NormL2|i|8|110|8749.5253
1|AtomicNumber|NormL2|i|8|111|8734.8841
1|AtomicNumber|NormL2|i|8|112|8774.3979
1|AtomicNumber|NormL2|i|8|113|8648.7059
1|AtomicNumber|NormL2|i|8|114|8693.3435
1|AtomicNumber|NormL2|i|8|115|8802.5855
1|AtomicNumber|NormL2|i|8|116|8858.9383
1|AtomicNumber|NormL2|i|8|117|8930.2094
1|AtomicNumber|NormL2|i|8|118|8702.3169
1|AtomicNumber|NormL2|i|8|119|8811.7631
1|AtomicNumber|NormL2|i|8|120|8818.9729
1|AtomicNumber|NormL2|i|8|121|8663.1047
1|AtomicNumber|NormL2|i|8|122|8848.683
1|AtomicNumber|NormL2|i|8|123|8833.943
1|AtomicNumber|NormL2|i|8|124|8778.7935
1|AtomicNumber|NormL2|i|8|125|8874.934
1|AtomicNumber|NormL2|i|8|126|8708.8098
1|AtomicNumber|NormL2|i|8|127|8765.9728
1|AtomicNumber|NormL2|i|8|128|8863.1582
1|AtomicNumber|NormL2|i|8|129|8819.5469
1|AtomicNumber|NormL2|i|8|130|8794.5413
1|AtomicNumber|NormL2|i|8|131|8823.5273
1|AtomicNumber|NormL2|i|8|132|8610.7182
1|AtomicNumber|NormL2|i|8|133|8903.9639
1|AtomicNumber|NormL2|i|8|134|8806.661
1|AtomicNumber|NormL2|i|8|135|8834.4831
1|AtomicNumber|NormL2|i|8|136|8837.2151
1|AtomicNumber|NormL2|i|8|137|8839.1904
1|AtomicNumber|NormL2|i|8|138|8821.9669
1|AtomicNumber|NormL2|i|8|139|8687.6578
1|AtomicNumber|NormL2|i|8|140|8816.1356
1|AtomicNumber|NormL2|i|8|141|8824.8639
1|AtomicNumber|NormL2|i|8|142|8837.5493
1|AtomicNumber|NormL2|i|8|143|8683.3456
1|AtomicNumber|NormL2|i|8|144|8842.1785
1|AtomicNumber|NormL2|i|8|145|8877.347
1|AtomicNumber|NormL2|i|8|146|8678.908
1|AtomicNumber|NormL2|i|8|147|8837.7005
1|AtomicNumber|NormL2|i|8|148|8991.7742
1|AtomicNumber|NormL2|i|8|149|8771.2876
1|AtomicNumber|NormL2|i|8|150|8818.2241
1|AtomicNumber|NormL2|i|8|151|8827.0228
1|AtomicNumber|NormL2|i|8|152|8724.9649
1|AtomicNumber|NormL2|i|8|153|8825.9523
1|AtomicNumber|NormL2|i|8|154|8787.13
1|AtomicNumber|NormL2|i|8|155|8862.4325
1|AtomicNumber|NormL2|i|8|156|8672.6401
1|AtomicNumber|NormL2|i|8|157|8784.6192
1|AtomicNumber|NormL2|i|8|158|8835.5622
1|AtomicNumber|NormL2|i|8|159|8825.4931
1|AtomicNumber|NormL2|i|8|160|8898.6145
1|AtomicNumber|NormL2|i|8|161|8860.0667
1|AtomicNumber|NormL2|i|8|162|8831.2521
1|AtomicNumber|NormL2|i|8|163|8749.7633
1|AtomicNumber|NormL2|i|8|164|8746.7044
1|AtomicNumber|NormL2|i|8|165|8871.0896
1|AtomicNumber|NormL2|i|8|166|8811.1621
1|AtomicNumber|NormL2|i|8|167|8691.2509
1|AtomicNumber|NormL2|i|8|168|8843.2366
1|AtomicNumber|NormL2|i|8|169|8724.8656
1|AtomicNumber|NormL2|i|8|170|8950.3983
1|AtomicNumber|NormL2|i|8|171|8847.7193
1|AtomicNumber|NormL2|i|8|172|8746.3938
1|AtomicNumber|NormL2|i|8|173|8778.8766
1|AtomicNumber|NormL2|i|8|174|8905.1259
1|AtomicNumber|NormL2|i|8|175|8704.914
1|AtomicNumber|NormL2|i|8|176|8626.5339
1|AtomicNumber|NormL2|i|8|177|8660.645
1|AtomicNumber|NormL2|i|8|178|8952.201
1|AtomicNumber|NormL2|i|8|179|8832.5512
1|AtomicNumber|NormL2|i|8|180|8817.2366
1|AtomicNumber|NormL2|i|8|181|8898.6615
1|AtomicNumber|NormL2|i|8|182|8883.548
1|AtomicNumber|NormL2|i|8|183|8880.6772
1|AtomicNumber|NormL2|i|8|184|8786.9286
1|AtomicNumber|NormL2|i|8|185|8872.6638
1|AtomicNumber|NormL2|i|8|186|8840.6101
1|AtomicNumber|NormL2|i|8|187|8712.5129
1|AtomicNumber|NormL2|i|8|188|8708.6219
1|AtomicNumber|NormL2|i|8|189|8749.2262
1|AtomicNumber|NormL2|i|8|190|8763.5372
1|AtomicNumber|NormL2|i|8|191|8780.6368
1|AtomicNumber|NormL2|i|8|192|8740.498
1|AtomicNumber|NormL2|i|8|193|8841.8634
1|AtomicNumber|NormL2|i|8|194|8852.704
1|AtomicNumber|NormL2|i|8|195|8737.9272
1|AtomicNumber|NormL2|i|8|196|8789.5002
1|AtomicNumber|NormL2|i|8|197|8809.2458
1|AtomicNumber|NormL2|i|8|198|8760.8818
1|AtomicNumber|NormL2|i|8|199|8536.0513
1|AtomicNumber|NormL2|i|8|200|8785.273
1|AtomicNumber|NormL2|i|8|201|8824.5755
1|AtomicNumber|NormL2|i|8|202|8897.8835
1|AtomicNumber|NormL2|i|8|203|8802.4913
1|AtomicNumber|NormL2|i|8|204|8708.5816
1|AtomicNumber|NormL2|i|8|205|8854.3074
1|AtomicNumber|NormL2|i|8|206|8892.66
1|AtomicNumber|NormL2|i|8|207|8856.3942
1|AtomicNumber|NormL2|i|8|208|8763.0439
1|AtomicNumber|NormL2|i|8|209|8692.3083
1|AtomicNumber|NormL2|i|8|210|8805.7226
1|AtomicNumber|NormL2|i|8|211|8778.0832
1|AtomicNumber|NormL2|i|8|212|8829.6231
1|AtomicNumber|NormL2|i|8|213|8640.2418
1|AtomicNumber|NormL2|i|8|214|8850.1278
1|AtomicNumber|NormL2|i|8|215|8833.2226
1|AtomicNumber|NormL2|i|8|216|8818.281
1|AtomicNumber|NormL2|i|8|217|8740.7198
1|AtomicNumber|NormL2|i|8|218|8758.7772
1|AtomicNumber|NormL2|i|8|219|8693.56
1|AtomicNumber|NormL2|i|8|220|8812.7853
1|AtomicNumber|NormL2|i|8|221|8812.3505
1|AtomicNumber|NormL2|i|8|222|8605.1896
1|AtomicNumber|NormL2|i|8|223|8679.9975
1|AtomicNumber|NormL2|i|8|224|8910.8981
1|AtomicNumber|NormL2|i|8|225|8814.0661
1|AtomicNumber|NormL2|i|8|226|8788.998
1|AtomicNumber|NormL2|i|8|227|8785.62
1|AtomicNumber|NormL2|i|8|228|8710.6559
1|AtomicNumber|NormL2|i|8|229|8792.4285
1|AtomicNumber|NormL2|i|8|230|8739.8159
1|AtomicNumber|NormL2|i|8|231|8641.888
1|AtomicNumber|NormL2|i|8|232|8901.3554
1|AtomicNumber|NormL2|i|8|233|8788.9733
1|AtomicNumber|NormL2|i|8|234|8757.683
1|AtomicNumber|NormL2|i|8|235|8772.0329
1|AtomicNumber|NormL2|i|8|236|8625.1698
1|AtomicNumber|NormL2|i|8|237|8815.836
1|AtomicNumber|NormL2|i|8|238|8780.2604
1|AtomicNumber|NormL2|i|8|239|8682.47
1|AtomicNumber|NormL2|i|8|240|8923.3603
1|AtomicNumber|NormL2|i|8|241|8851.1046
1|AtomicNumber|NormL2|i|8|242|8731.0712
1|AtomicNumber|NormL2|i|8|243|8841.6509
1|AtomicNumber|NormL2|i|8|244|8744.266
1|AtomicNumber|NormL2|i|8|245|8723.3355
1|AtomicNumber|NormL2|i|8|246|8858.5817
1|AtomicNumber|NormL2|i|8|247|8866.8089
1|AtomicNumber|NormL2|i|8|248|8879.8228
1|AtomicNumber|NormL2|i|8|249|8806.8434
1|AtomicNumber|NormL2|i|8|250|8834.0422
1|AtomicNumber|NormL2|i|8|251|8975.7763
1|AtomicNumber|NormL2|i|8|252|8697.4451
1|AtomicNumber|NormL2|i|8|253|8907.7834
1|AtomicNumber|NormL2|i|8|254|8844.6061
1|AtomicNumber|NormL2|i|8|255|8779.1075
1|AtomicNumber|NormL2|i|8|256|8744.7605
1|AtomicNumber|NormL2|i|8|257|8881.0195
1|AtomicNumber|NormL2|i|8|258|8761.9365
1|AtomicNumber|NormL2|i|8|259|8822.0508
1|AtomicNumber|NormL2|i|8|260|8939.637
1|AtomicNumber|NormL2|i|8|261|8664.7084
1|AtomicNumber|NormL2|i|8|262|8718.2902
1|AtomicNumber|NormL2|i|8|263|8657.6087
1|AtomicNumber|NormL2|i|8|264|8882.912
1|AtomicNumber|NormL2|i|8|265|8845.9188
1|AtomicNumber|NormL2|i|8|266|8909.0681
1|AtomicNumber|NormL2|i|8|267|8791.2371
1|AtomicNumber|NormL2|i|8|268|8670.0919
1|AtomicNumber|NormL2|i|8|269|8858.8863
1|AtomicNumber|NormL2|i|8|270|8823.1785
1|AtomicNumber|NormL2|i|8|271|8794.291
1|AtomicNumber|NormL2|i|8|272|8986.7782
1|AtomicNumber|NormL2|i|8|273|8627.361
1|AtomicNumber|NormL2|i|8|274|8927.9052
1|AtomicNumber|NormL2|i|8|275|8784.0403
1|AtomicNumber|NormL2|i|8|276|8766.7911
1|AtomicNumber|NormL2|i|8|277|8816.0727
1|AtomicNumber|NormL2|i|8|278|8686.298
1|AtomicNumber|NormL2|i|8|279|8907.0626
1|AtomicNumber|NormL2|i|8|280|8674.5365
1|AtomicNumber|NormL2|i|8|281|8780.3998
1|AtomicNumber|NormL2|i|8|282|8685.9534
1|AtomicNumber|NormL2|i|8|283|8632.9786
1|AtomicNumber|NormL2|i|8|284|8843.8913
1|AtomicNumber|NormL2|i|8|285|8844.1565
1|AtomicNumber|NormL2|i|8|286|8768.8971
1|AtomicNumber|NormL2|i|8|287|8698.2426
1|AtomicNumber|NormL2|i|8|288|8780.6224
1|AtomicNumber|NormL2|i|8|289|8952.4666
1|AtomicNumber|NormL2|i|8|290|8809.4461
1|AtomicNumber|NormL2|i|8|291|8826.1496
1|AtomicNumber|NormL2|i|8|292|8759.7287
1|AtomicNumber|NormL2|i|8|293|8749.1273
1|AtomicNumber|NormL2|i|8|294|8700.3582
1|AtomicNumber|NormL2|i|8|295|8827.7529
1|AtomicNumber|NormL2|i|8|296|8818.9457
1|AtomicNumber|NormL2|i|8|297|8692.4798
1|AtomicNumber|NormL2|i|8|298|8771.078
1|AtomicNumber|NormL2|i|8|299|8678.7973
1|AtomicNumber|NormL2|i|8|300|8800.5309
1|AtomicNumber|NormL2|i|8|301|8876.0029
1|AtomicNumber|NormL2|i|8|302|8765.4946
1|AtomicNumber|NormL2|i|8|303|8936.5803
1|AtomicNumber|NormL2|i|8|304|8755.6742
1|AtomicNumber|NormL2|i|8|305|8840.6371
1|AtomicNumber|NormL2|i|8|306|8865.1001
1|AtomicNumber|NormL2|i|8|307|8814.8666
1|AtomicNumber|NormL2|i|8|308|8911.2444
1|AtomicNumber|NormL2|i|8|309|8870.8131
1|AtomicNumber|NormL2|i|8|310|8771.1483
1|AtomicNumber|NormL2|i|8|311|8694.4704
1|AtomicNumber|NormL2|i|8|312|8670.47
1|AtomicNumber|NormL2|i|8|313|8609.3284
1|AtomicNumber|NormL2|i|8|314|8797.5244
1|AtomicNumber|NormL2|i|8|315|8849.7387
1|AtomicNumber|NormL2|i|8|316|8753.8454
1|AtomicNumber|NormL2|i|8|317|8747.5823
1|AtomicNumber|NormL2|i|8|318|8718.6928
1|AtomicNumber|NormL2|i|8|319|8772.3735
1|AtomicNumber|NormL2|i|8|320|8769.857
1|AtomicNumber|NormL2|i|8|321|8867.2881
1|AtomicNumber|NormL2|i|8|322|8749.8251
1|AtomicNumber|NormL2|i|8|323|8847.8363
1|AtomicNumber|NormL2|i|8|324|8780.7149
1|AtomicNumber|NormL2|i|8|325|8873.168
1|AtomicNumber|NormL2|i|8|326|8844.1259
1|AtomicNumber|NormL2|i|8|327|8814.6457
1|AtomicNumber|NormL2|i|8|328|8728.9334
1|AtomicNumber|NormL2|i|8|329|8837.2642
1|AtomicNumber|NormL2|i|8|330|8933.2532
1|AtomicNumber|NormL2|i|8|331|8836.5781
1|AtomicNumber|NormL2|i|8|332|8643.7801
1|AtomicNumber|NormL2|i|8|333|8796.2614
1|AtomicNumber|NormL2|i|8|334|8700.0891
1|AtomicNumber|NormL2|i|8|335|8704.0932
1|AtomicNumber|NormL2|i|8|336|8817.7755
1|AtomicNumber|NormL2|i|8|337|8758.7237
1|AtomicNumber|NormL2|i|8|338|8799.1886
1|AtomicNumber|NormL2|i|8|339|8744.4721
1|AtomicNumber|NormL2|i|8|340|8819.9303
1|AtomicNumber|NormL2|i|8|341|8736.7929
1|AtomicNumber|NormL2|i|8|342|8908.9039
1|AtomicNumber|NormL2|i|8|343|8839.6283
1|AtomicNumber|NormL2|i|8|344|8846.6464
1|AtomicNumber|NormL2|i|8|345|8786.7012
1|AtomicNumber|NormL2|i|8|346|8819.0684
1|AtomicNumber|NormL2|i|8|347|8820.0324
1|AtomicNumber|NormL2|i|8|348|8793.7857
1|AtomicNumber|NormL2|i|8|349|8773.9227
1|AtomicNumber|NormL2|i|8|350|8598.052
1|AtomicNumber|NormL2|i|8|351|8823.5142
1|AtomicNumber|NormL2|i|8|352|8883.9951
1|AtomicNumber|NormL2|i|8|353|8794.0957
1|AtomicNumber|NormL2|i|8|354|8837.7834
1|AtomicNumber|NormL2|i|8|355|8750.3017
1|AtomicNumber|NormL2|i|8|356|8746.9039
1|AtomicNumber|NormL2|i|8|357|8705.045
1|AtomicNumber|NormL2|i|8|358|8768.3634
1|AtomicNumber|NormL2|i|8|359|8810.0006
1|AtomicNumber|NormL2|i|8|360|8841.1508
1|AtomicNumber|NormL2|i|8|361|8820.6961
1|AtomicNumber|NormL2|i|8|362|8852.4388
1|AtomicNumber|NormL2|i|8|363|8709.787
1|AtomicNumber|NormL2|i|8|364|8672.6345
1|AtomicNumber|NormL2|i|8|365|8897.0899
1|AtomicNumber|NormL2|i|8|366|8721.7284
1|AtomicNumber|NormL2|i|8|367|8799.7209
1|AtomicNumber|NormL2|i|8|368|8677.6296
1|AtomicNumber|NormL2|i|8|369|8887.5453
1|AtomicNumber|NormL2|i|8|370|8689.9029
1|AtomicNumber|NormL2|i|8|371|8726.464
1|AtomicNumber|NormL2|i|8|372|8741.0689
1|AtomicNumber|NormL2|i|8|373|8727.4696
1|AtomicNumber|NormL2|i|8|374|8576.6303
1|AtomicNumber|NormL2|i|8|375|8883.9769
1|AtomicNumber|NormL2|i|8|376|8777.3638
1|AtomicNumber|NormL2|i|8|377|8649.3633
1|AtomicNumber|NormL2|i|8|378|8844.0678
1|AtomicNumber|NormL2|i|8|379|8817.1294
1|AtomicNumber|NormL2|i|8|380|8685.5494
1|AtomicNumber|NormL2|i|8|381|8812.586
1|AtomicNumber|NormL2|i|8|382|8935.6685
1|AtomicNumber|NormL2|i|8|383|8744.5691
1|AtomicNumber|NormL2|i|8|384|8793.9451
