# Supplementary material for: On DNA numerical representations for genomic similarity computation
Source: PLoS One. 2017 Mar 21;12(3):e0173288. doi: 10.1371/journal.pone.0173288 (PMC5360225; doi:10.1371/journal.pone.0173288)
Supplement: S3 File — The datasets employed in this work. (ZIP) [file pone.0173288.s003.zip › datasets/syntheticalExperimentalScores/sequenceBase_1_transformation_AtomicNumber_metric_NormL2_type_id_percentage_1.txt]

1|AtomicNumber|NormL2|id|1|1|5145.8098
1|AtomicNumber|NormL2|id|1|2|5588.0986
1|AtomicNumber|NormL2|id|1|3|5358.4529
1|AtomicNumber|NormL2|id|1|4|5062.2227
1|AtomicNumber|NormL2|id|1|5|5021.3114
1|AtomicNumber|NormL2|id|1|6|5327.6693
1|AtomicNumber|NormL2|id|1|7|4769.2532
1|AtomicNumber|NormL2|id|1|8|4355.5177
1|AtomicNumber|NormL2|id|1|9|4994.0422
1|AtomicNumber|NormL2|id|1|10|4825.4303
1|AtomicNumber|NormL2|id|1|11|4280.4271
1|AtomicNumber|NormL2|id|1|12|4931.1925
1|AtomicNumber|NormL2|id|1|13|4740.5353
1|AtomicNumber|NormL2|id|1|14|4821.5999
1|AtomicNumber|NormL2|id|1|15|5034.9673
1|AtomicNumber|NormL2|id|1|16|4101.2367
1|AtomicNumber|NormL2|id|1|17|4885.6849
1|AtomicNumber|NormL2|id|1|18|3615.272
1|AtomicNumber|NormL2|id|1|19|3850.2424
1|AtomicNumber|NormL2|id|1|20|5115.5346
1|AtomicNumber|NormL2|id|1|21|4168.388
1|AtomicNumber|NormL2|id|1|22|5153.4627
1|AtomicNumber|NormL2|id|1|23|4418.3739
1|AtomicNumber|NormL2|id|1|24|4467.0199
1|AtomicNumber|NormL2|id|1|25|4711.1101
1|AtomicNumber|NormL2|id|1|26|4413.6936
1|AtomicNumber|NormL2|id|1|27|4472.2382
1|AtomicNumber|NormL2|id|1|28|4510.4518
1|AtomicNumber|NormL2|id|1|29|3894.1395
1|AtomicNumber|NormL2|id|1|30|4986.7893
1|AtomicNumber|NormL2|id|1|31|4667.7165
1|AtomicNumber|NormL2|id|1|32|4348.4938
1|AtomicNumber|NormL2|id|1|33|5085.3954
1|AtomicNumber|NormL2|id|1|34|5127.1474
1|AtomicNumber|NormL2|id|1|35|4286.7147
1|AtomicNumber|NormL2|id|1|36|4871.3447
1|AtomicNumber|NormL2|id|1|37|4326.0054
1|AtomicNumber|NormL2|id|1|38|5369.7503
1|AtomicNumber|NormL2|id|1|39|4280.0697
1|AtomicNumber|NormL2|id|1|40|4223.2801
1|AtomicNumber|NormL2|id|1|41|5315.7317
1|AtomicNumber|NormL2|id|1|42|4863.9503
1|AtomicNumber|NormL2|id|1|43|5609.1664
1|AtomicNumber|NormL2|id|1|44|4358.5083
1|AtomicNumber|NormL2|id|1|45|4303.268
1|AtomicNumber|NormL2|id|1|46|4464.146
1|AtomicNumber|NormL2|id|1|47|4885.7973
1|AtomicNumber|NormL2|id|1|48|5450.1376
1|AtomicNumber|NormL2|id|1|49|4444.4585
1|AtomicNumber|NormL2|id|1|50|4508.9074
1|AtomicNumber|NormL2|id|1|51|5758.2391
1|AtomicNumber|NormL2|id|1|52|5080.5339
1|AtomicNumber|NormL2|id|1|53|5354.714
1|AtomicNumber|NormL2|id|1|54|4806.4074
1|AtomicNumber|NormL2|id|1|55|4636.3977
1|AtomicNumber|NormL2|id|1|56|6137.0582
1|AtomicNumber|NormL2|id|1|57|4362.3288
1|AtomicNumber|NormL2|id|1|58|4752.1383
1|AtomicNumber|NormL2|id|1|59|4936.4451
1|AtomicNumber|NormL2|id|1|60|4409.0318
1|AtomicNumber|NormL2|id|1|61|4710.0149
1|AtomicNumber|NormL2|id|1|62|4489.6076
1|AtomicNumber|NormL2|id|1|63|5675.6068
1|AtomicNumber|NormL2|id|1|64|4657.9803
1|AtomicNumber|NormL2|id|1|65|5737.2864
1|AtomicNumber|NormL2|id|1|66|4277.2782
1|AtomicNumber|NormL2|id|1|67|3776.0215
1|AtomicNumber|NormL2|id|1|68|4619.1041
1|AtomicNumber|NormL2|id|1|69|4507.5146
1|AtomicNumber|NormL2|id|1|70|5173.8331
1|AtomicNumber|NormL2|id|1|71|4382.3182
1|AtomicNumber|NormL2|id|1|72|6152.4742
1|AtomicNumber|NormL2|id|1|73|5514.9973
1|AtomicNumber|NormL2|id|1|74|5560.2847
1|AtomicNumber|NormL2|id|1|75|4821.2527
1|AtomicNumber|NormL2|id|1|76|4536.1714
1|AtomicNumber|NormL2|id|1|77|4225.726
1|AtomicNumber|NormL2|id|1|78|4122.8665
1|AtomicNumber|NormL2|id|1|79|4338.9028
1|AtomicNumber|NormL2|id|1|80|5047.4543
1|AtomicNumber|NormL2|id|1|81|4439.6318
1|AtomicNumber|NormL2|id|1|82|4105.2786
1|AtomicNumber|NormL2|id|1|83|4705.548
1|AtomicNumber|NormL2|id|1|84|4197.6852
1|AtomicNumber|NormL2|id|1|85|5038.7891
1|AtomicNumber|NormL2|id|1|86|4611.3519
1|AtomicNumber|NormL2|id|1|87|4341.4155
1|AtomicNumber|NormL2|id|1|88|5003.6868
1|AtomicNumber|NormL2|id|1|89|4687.5373
1|AtomicNumber|NormL2|id|1|90|4642.4435
1|AtomicNumber|NormL2|id|1|91|4446.021
1|AtomicNumber|NormL2|id|1|92|4184.2289
1|AtomicNumber|NormL2|id|1|93|5863.327
1|AtomicNumber|NormL2|id|1|94|5194.2795
1|AtomicNumber|NormL2|id|1|95|4932.5649
1|AtomicNumber|NormL2|id|1|96|4806.4297
1|AtomicNumber|NormL2|id|1|97|4393.1221
1|AtomicNumber|NormL2|id|1|98|4672.4106
1|AtomicNumber|NormL2|id|1|99|4425.2404
1|AtomicNumber|NormL2|id|1|100|4975.9803
1|AtomicNumber|NormL2|id|1|101|4771.6644
1|AtomicNumber|NormL2|id|1|102|5432.7454
1|AtomicNumber|NormL2|id|1|103|5876.2505
1|AtomicNumber|NormL2|id|1|104|5306.3505
1|AtomicNumber|NormL2|id|1|105|4534.01
1|AtomicNumber|NormL2|id|1|106|3967.6689
1|AtomicNumber|NormL2|id|1|107|5270.6963
1|AtomicNumber|NormL2|id|1|108|4066.2262
1|AtomicNumber|NormL2|id|1|109|4474.392
1|AtomicNumber|NormL2|id|1|110|4658.2032
1|AtomicNumber|NormL2|id|1|111|4532.2567
1|AtomicNumber|NormL2|id|1|112|3588.4835
1|AtomicNumber|NormL2|id|1|113|3877.9074
1|AtomicNumber|NormL2|id|1|114|4670.9199
1|AtomicNumber|NormL2|id|1|115|5569.5749
1|AtomicNumber|NormL2|id|1|116|4710.646
1|AtomicNumber|NormL2|id|1|117|5660.9723
1|AtomicNumber|NormL2|id|1|118|4680.8225
1|AtomicNumber|NormL2|id|1|119|3958.7925
1|AtomicNumber|NormL2|id|1|120|4499.1174
1|AtomicNumber|NormL2|id|1|121|5596.4557
1|AtomicNumber|NormL2|id|1|122|5045.9315
1|AtomicNumber|NormL2|id|1|123|4062.817
1|AtomicNumber|NormL2|id|1|124|4693.744
1|AtomicNumber|NormL2|id|1|125|4797.1533
1|AtomicNumber|NormL2|id|1|126|4410.2683
1|AtomicNumber|NormL2|id|1|127|5373.4307
1|AtomicNumber|NormL2|id|1|128|4544.6354
1|AtomicNumber|NormL2|id|1|129|5074.6415
1|AtomicNumber|NormL2|id|1|130|4923.9751
1|AtomicNumber|NormL2|id|1|131|4475.976
1|AtomicNumber|NormL2|id|1|132|4177.8916
1|AtomicNumber|NormL2|id|1|133|5001.9038
1|AtomicNumber|NormL2|id|1|134|4644.8584
1|AtomicNumber|NormL2|id|1|135|4421.5916
1|AtomicNumber|NormL2|id|1|136|5584.5414
1|AtomicNumber|NormL2|id|1|137|5072.5105
1|AtomicNumber|NormL2|id|1|138|4219.1164
1|AtomicNumber|NormL2|id|1|139|5011.8155
1|AtomicNumber|NormL2|id|1|140|4309.3633
1|AtomicNumber|NormL2|id|1|141|5132.0536
1|AtomicNumber|NormL2|id|1|142|3704.6543
1|AtomicNumber|NormL2|id|1|143|5483.5804
1|AtomicNumber|NormL2|id|1|144|4448.5479
1|AtomicNumber|NormL2|id|1|145|4506.1678
1|AtomicNumber|NormL2|id|1|146|5191.8971
1|AtomicNumber|NormL2|id|1|147|4713.0178
1|AtomicNumber|NormL2|id|1|148|4196.3077
1|AtomicNumber|NormL2|id|1|149|3852.0404
1|AtomicNumber|NormL2|id|1|150|5081.7445
1|AtomicNumber|NormL2|id|1|151|3909.5859
1|AtomicNumber|NormL2|id|1|152|3934.1836
1|AtomicNumber|NormL2|id|1|153|5012.6097
1|AtomicNumber|NormL2|id|1|154|4490.3929
1|AtomicNumber|NormL2|id|1|155|4027.5361
1|AtomicNumber|NormL2|id|1|156|4324.4866
1|AtomicNumber|NormL2|id|1|157|5103.2872
1|AtomicNumber|NormL2|id|1|158|3809.4054
1|AtomicNumber|NormL2|id|1|159|4402.0875
1|AtomicNumber|NormL2|id|1|160|5500.1633
1|AtomicNumber|NormL2|id|1|161|4449.4879
1|AtomicNumber|NormL2|id|1|162|4931.4446
1|AtomicNumber|NormL2|id|1|163|4438.747
1|AtomicNumber|NormL2|id|1|164|4349.0193
1|AtomicNumber|NormL2|id|1|165|3856.6065
1|AtomicNumber|NormL2|id|1|166|3783.5595
1|AtomicNumber|NormL2|id|1|167|5331.3418
1|AtomicNumber|NormL2|id|1|168|3698.7302
1|AtomicNumber|NormL2|id|1|169|5262.1063
1|AtomicNumber|NormL2|id|1|170|4327.5609
1|AtomicNumber|NormL2|id|1|171|4095.3551
1|AtomicNumber|NormL2|id|1|172|4278.7236
1|AtomicNumber|NormL2|id|1|173|5063.1447
1|AtomicNumber|NormL2|id|1|174|4402.1877
1|AtomicNumber|NormL2|id|1|175|3474.5443
1|AtomicNumber|NormL2|id|1|176|4372.0099
1|AtomicNumber|NormL2|id|1|177|4034.1454
1|AtomicNumber|NormL2|id|1|178|4893.2558
1|AtomicNumber|NormL2|id|1|179|4276.761
1|AtomicNumber|NormL2|id|1|180|4132.579
1|AtomicNumber|NormL2|id|1|181|4120.5525
1|AtomicNumber|NormL2|id|1|182|4052.4822
1|AtomicNumber|NormL2|id|1|183|5531.71
1|AtomicNumber|NormL2|id|1|184|5278.8677
1|AtomicNumber|NormL2|id|1|185|4432.8318
1|AtomicNumber|NormL2|id|1|186|3984.5962
1|AtomicNumber|NormL2|id|1|187|4505.1789
1|AtomicNumber|NormL2|id|1|188|5009.4301
1|AtomicNumber|NormL2|id|1|189|5334.2833
1|AtomicNumber|NormL2|id|1|190|4314.4118
1|AtomicNumber|NormL2|id|1|191|5028.4842
1|AtomicNumber|NormL2|id|1|192|5049.7242
1|AtomicNumber|NormL2|id|1|193|4074.3504
1|AtomicNumber|NormL2|id|1|194|4687.5214
1|AtomicNumber|NormL2|id|1|195|3788.4359
1|AtomicNumber|NormL2|id|1|196|4100.1706
1|AtomicNumber|NormL2|id|1|197|4228.7064
1|AtomicNumber|NormL2|id|1|198|4493.2861
1|AtomicNumber|NormL2|id|1|199|3971.7331
1|AtomicNumber|NormL2|id|1|200|4782.6376
1|AtomicNumber|NormL2|id|1|201|4553.1938
1|AtomicNumber|NormL2|id|1|202|4385.8887
1|AtomicNumber|NormL2|id|1|203|3664.4128
1|AtomicNumber|NormL2|id|1|204|4565.6549
1|AtomicNumber|NormL2|id|1|205|4657.2599
1|AtomicNumber|NormL2|id|1|206|5053.6408
1|AtomicNumber|NormL2|id|1|207|4320.7507
1|AtomicNumber|NormL2|id|1|208|4527.5245
1|AtomicNumber|NormL2|id|1|209|5151.7897
1|AtomicNumber|NormL2|id|1|210|4048.7421
1|AtomicNumber|NormL2|id|1|211|3821.3519
1|AtomicNumber|NormL2|id|1|212|5189.1055
1|AtomicNumber|NormL2|id|1|213|5485.7398
1|AtomicNumber|NormL2|id|1|214|4102.4161
1|AtomicNumber|NormL2|id|1|215|4029.47
1|AtomicNumber|NormL2|id|1|216|4603.2633
1|AtomicNumber|NormL2|id|1|217|5072.5687
1|AtomicNumber|NormL2|id|1|218|4695.3981
1|AtomicNumber|NormL2|id|1|219|5716.5042
1|AtomicNumber|NormL2|id|1|220|3744.7716
1|AtomicNumber|NormL2|id|1|221|4703.0676
1|AtomicNumber|NormL2|id|1|222|4630.6618
1|AtomicNumber|NormL2|id|1|223|5315.6768
1|AtomicNumber|NormL2|id|1|224|5525.1609
1|AtomicNumber|NormL2|id|1|225|5091.7786
1|AtomicNumber|NormL2|id|1|226|4871.8134
1|AtomicNumber|NormL2|id|1|227|4383.9755
1|AtomicNumber|NormL2|id|1|228|5751.485
1|AtomicNumber|NormL2|id|1|229|4733.707
1|AtomicNumber|NormL2|id|1|230|4508.3655
1|AtomicNumber|NormL2|id|1|231|4137.63
1|AtomicNumber|NormL2|id|1|232|4439.5772
1|AtomicNumber|NormL2|id|1|233|4864.8347
1|AtomicNumber|NormL2|id|1|234|4881.1148
1|AtomicNumber|NormL2|id|1|235|5837.9223
1|AtomicNumber|NormL2|id|1|236|4391.8773
1|AtomicNumber|NormL2|id|1|237|4460.382
1|AtomicNumber|NormL2|id|1|238|3710.6643
1|AtomicNumber|NormL2|id|1|239|4225.6602
1|AtomicNumber|NormL2|id|1|240|4173.5635
1|AtomicNumber|NormL2|id|1|241|3736.7188
1|AtomicNumber|NormL2|id|1|242|3798.0253
1|AtomicNumber|NormL2|id|1|243|4158.0827
1|AtomicNumber|NormL2|id|1|244|4161.0004
1|AtomicNumber|NormL2|id|1|245|5582.9053
1|AtomicNumber|NormL2|id|1|246|3548.2098
1|AtomicNumber|NormL2|id|1|247|4692.9764
1|AtomicNumber|NormL2|id|1|248|4727.5822
1|AtomicNumber|NormL2|id|1|249|3834.3589
1|AtomicNumber|NormL2|id|1|250|4033.9674
1|AtomicNumber|NormL2|id|1|251|4356.1733
1|AtomicNumber|NormL2|id|1|252|3464.2625
1|AtomicNumber|NormL2|id|1|253|4316.8086
1|AtomicNumber|NormL2|id|1|254|4700.0541
1|AtomicNumber|NormL2|id|1|255|3899.4433
1|AtomicNumber|NormL2|id|1|256|4549.4089
1|AtomicNumber|NormL2|id|1|257|4262.8328
1|AtomicNumber|NormL2|id|1|258|4665.4514
1|AtomicNumber|NormL2|id|1|259|5492.9964
1|AtomicNumber|NormL2|id|1|260|3801.5693
1|AtomicNumber|NormL2|id|1|261|4977.2323
1|AtomicNumber|NormL2|id|1|262|5916.065
1|AtomicNumber|NormL2|id|1|263|5375.4587
1|AtomicNumber|NormL2|id|1|264|4587.1461
1|AtomicNumber|NormL2|id|1|265|4532.5235
1|AtomicNumber|NormL2|id|1|266|5180.6265
1|AtomicNumber|NormL2|id|1|267|4797.3411
1|AtomicNumber|NormL2|id|1|268|4685.4554
1|AtomicNumber|NormL2|id|1|269|4319.0643
1|AtomicNumber|NormL2|id|1|270|4324.9163
1|AtomicNumber|NormL2|id|1|271|4656.1757
1|AtomicNumber|NormL2|id|1|272|5016.677
1|AtomicNumber|NormL2|id|1|273|4880.3084
1|AtomicNumber|NormL2|id|1|274|5039.6
1|AtomicNumber|NormL2|id|1|275|4280.3451
1|AtomicNumber|NormL2|id|1|276|4422.1036
1|AtomicNumber|NormL2|id|1|277|4687.0451
1|AtomicNumber|NormL2|id|1|278|4358.9133
1|AtomicNumber|NormL2|id|1|279|3977.6589
1|AtomicNumber|NormL2|id|1|280|4455.733
1|AtomicNumber|NormL2|id|1|281|4495.0598
1|AtomicNumber|NormL2|id|1|282|4662.5288
1|AtomicNumber|NormL2|id|1|283|4439.3382
1|AtomicNumber|NormL2|id|1|284|4626.1079
1|AtomicNumber|NormL2|id|1|285|5126.729
1|AtomicNumber|NormL2|id|1|286|4434.8186
1|AtomicNumber|NormL2|id|1|287|3644.1227
1|AtomicNumber|NormL2|id|1|288|4247.2207
1|AtomicNumber|NormL2|id|1|289|5932.8201
1|AtomicNumber|NormL2|id|1|290|4342.4337
1|AtomicNumber|NormL2|id|1|291|5363.9588
1|AtomicNumber|NormL2|id|1|292|4442.2889
1|AtomicNumber|NormL2|id|1|293|4041.5266
1|AtomicNumber|NormL2|id|1|294|4420.8149
1|AtomicNumber|NormL2|id|1|295|4780.5533
1|AtomicNumber|NormL2|id|1|296|4625.7841
1|AtomicNumber|NormL2|id|1|297|4388.7434
1|AtomicNumber|NormL2|id|1|298|5659.1816
1|AtomicNumber|NormL2|id|1|299|5015.1644
1|AtomicNumber|NormL2|id|1|300|4582.4523
1|AtomicNumber|NormL2|id|1|301|4578.5504
1|AtomicNumber|NormL2|id|1|302|4239.5526
1|AtomicNumber|NormL2|id|1|303|4848.4577
1|AtomicNumber|NormL2|id|1|304|4360.7472
1|AtomicNumber|NormL2|id|1|305|4932.6547
1|AtomicNumber|NormL2|id|1|306|5360.929
1|AtomicNumber|NormL2|id|1|307|4810.246
1|AtomicNumber|NormL2|id|1|308|5023.6894
1|AtomicNumber|NormL2|id|1|309|5756.2715
1|AtomicNumber|NormL2|id|1|310|5190.0701
1|AtomicNumber|NormL2|id|1|311|4969.999
1|AtomicNumber|NormL2|id|1|312|4593.4133
1|AtomicNumber|NormL2|id|1|313|4427.8593
1|AtomicNumber|NormL2|id|1|314|5158.1177
1|AtomicNumber|NormL2|id|1|315|4960.7993
1|AtomicNumber|NormL2|id|1|316|5411.2516
1|AtomicNumber|NormL2|id|1|317|5006.9786
1|AtomicNumber|NormL2|id|1|318|4840.2678
1|AtomicNumber|NormL2|id|1|319|5181.0176
1|AtomicNumber|NormL2|id|1|320|4123.6938
1|AtomicNumber|NormL2|id|1|321|3868.9591
1|AtomicNumber|NormL2|id|1|322|4912.0959
1|AtomicNumber|NormL2|id|1|323|4428.6694
1|AtomicNumber|NormL2|id|1|324|4995.9051
1|AtomicNumber|NormL2|id|1|325|4125.9999
1|AtomicNumber|NormL2|id|1|326|3299.0152
1|AtomicNumber|NormL2|id|1|327|4740.8684
1|AtomicNumber|NormL2|id|1|328|4456.2494
1|AtomicNumber|NormL2|id|1|329|4448.6237
1|AtomicNumber|NormL2|id|1|330|4500.8047
1|AtomicNumber|NormL2|id|1|331|3238.614
1|AtomicNumber|NormL2|id|1|332|4675.7498
1|AtomicNumber|NormL2|id|1|333|5278.2658
1|AtomicNumber|NormL2|id|1|334|4424.0669
1|AtomicNumber|NormL2|id|1|335|5070.8868
1|AtomicNumber|NormL2|id|1|336|5056.2025
1|AtomicNumber|NormL2|id|1|337|3608.9181
1|AtomicNumber|NormL2|id|1|338|4862.8755
1|AtomicNumber|NormL2|id|1|339|4965.4437
1|AtomicNumber|NormL2|id|1|340|5154.9106
1|AtomicNumber|NormL2|id|1|341|4477.628
1|AtomicNumber|NormL2|id|1|342|5605.3481
1|AtomicNumber|NormL2|id|1|343|4962.9462
1|AtomicNumber|NormL2|id|1|344|4079.8565
1|AtomicNumber|NormL2|id|1|345|4376.13
1|AtomicNumber|NormL2|id|1|346|4196.5772
1|AtomicNumber|NormL2|id|1|347|4803.3035
1|AtomicNumber|NormL2|id|1|348|5543.5535
1|AtomicNumber|NormL2|id|1|349|3884.8288
1|AtomicNumber|NormL2|id|1|350|5549.0609
1|AtomicNumber|NormL2|id|1|351|3908.0128
1|AtomicNumber|NormL2|id|1|352|4367.6971
1|AtomicNumber|NormL2|id|1|353|4036.1609
1|AtomicNumber|NormL2|id|1|354|4414.5132
1|AtomicNumber|NormL2|id|1|355|3794.2922
1|AtomicNumber|NormL2|id|1|356|4491.037
1|AtomicNumber|NormL2|id|1|357|4664.669
1|AtomicNumber|NormL2|id|1|358|4577.5313
1|AtomicNumber|NormL2|id|1|359|4321.7027
1|AtomicNumber|NormL2|id|1|360|5633.8043
1|AtomicNumber|NormL2|id|1|361|5042.8497
1|AtomicNumber|NormL2|id|1|362|4407.5657
1|AtomicNumber|NormL2|id|1|363|4489.6226
1|AtomicNumber|NormL2|id|1|364|3719.0106
1|AtomicNumber|NormL2|id|1|365|4265.2713
1|AtomicNumber|NormL2|id|1|366|5081.1646
1|AtomicNumber|NormL2|id|1|367|3869.5308
1|AtomicNumber|NormL2|id|1|368|4373.2457
1|AtomicNumber|NormL2|id|1|369|4437.2949
1|AtomicNumber|NormL2|id|1|370|4492.4365
1|AtomicNumber|NormL2|id|1|371|4028.7985
1|AtomicNumber|NormL2|id|1|372|3885.166
1|AtomicNumber|NormL2|id|1|373|3377.3547
1|AtomicNumber|NormL2|id|1|374|4354.8608
1|AtomicNumber|NormL2|id|1|375|4972.5788
1|AtomicNumber|NormL2|id|1|376|4617.1095
1|AtomicNumber|NormL2|id|1|377|5148.3107
1|AtomicNumber|NormL2|id|1|378|4829.3226
1|AtomicNumber|NormL2|id|1|379|3855.9544
1|AtomicNumber|NormL2|id|1|380|3857.6978
1|AtomicNumber|NormL2|id|1|381|4667.4923
1|AtomicNumber|NormL2|id|1|382|4749.1902
1|AtomicNumber|NormL2|id|1|383|4823.3993
1|AtomicNumber|NormL2|id|1|384|4463.812
