# Supplementary material for: On DNA numerical representations for genomic similarity computation
Source: PLoS One. 2017 Mar 21;12(3):e0173288. doi: 10.1371/journal.pone.0173288 (PMC5360225; doi:10.1371/journal.pone.0173288)
Supplement: S3 File — The datasets employed in this work. (ZIP) [file pone.0173288.s003.zip › datasets/syntheticalExperimentalScores/sequenceBase_1_transformation_AtomicNumber_metric_NormL2_type_id_percentage_16.txt]

1|AtomicNumber|NormL2|id|16|1|8150.5993
1|AtomicNumber|NormL2|id|16|2|5338.5064
1|AtomicNumber|NormL2|id|16|3|6074.9909
1|AtomicNumber|NormL2|id|16|4|9085.2574
1|AtomicNumber|NormL2|id|16|5|6782.13
1|AtomicNumber|NormL2|id|16|6|5679.4111
1|AtomicNumber|NormL2|id|16|7|7681.6034
1|AtomicNumber|NormL2|id|16|8|5815.842
1|AtomicNumber|NormL2|id|16|9|6043.3421
1|AtomicNumber|NormL2|id|16|10|5406.9381
1|AtomicNumber|NormL2|id|16|11|5552.7625
1|AtomicNumber|NormL2|id|16|12|5802.8813
1|AtomicNumber|NormL2|id|16|13|6019.9597
1|AtomicNumber|NormL2|id|16|14|4976.1261
1|AtomicNumber|NormL2|id|16|15|6384.0877
1|AtomicNumber|NormL2|id|16|16|5475.6387
1|AtomicNumber|NormL2|id|16|17|5214.0641
1|AtomicNumber|NormL2|id|16|18|6780.1391
1|AtomicNumber|NormL2|id|16|19|4976.7243
1|AtomicNumber|NormL2|id|16|20|9652.7295
1|AtomicNumber|NormL2|id|16|21|5919.5378
1|AtomicNumber|NormL2|id|16|22|7094.1694
1|AtomicNumber|NormL2|id|16|23|5249.3123
1|AtomicNumber|NormL2|id|16|24|7844.0381
1|AtomicNumber|NormL2|id|16|25|6048.7479
1|AtomicNumber|NormL2|id|16|26|5462.6007
1|AtomicNumber|NormL2|id|16|27|7752.6654
1|AtomicNumber|NormL2|id|16|28|6653.0327
1|AtomicNumber|NormL2|id|16|29|5009.9789
1|AtomicNumber|NormL2|id|16|30|6848.1031
1|AtomicNumber|NormL2|id|16|31|5241.4884
1|AtomicNumber|NormL2|id|16|32|5457.9602
1|AtomicNumber|NormL2|id|16|33|7588.5463
1|AtomicNumber|NormL2|id|16|34|5172.7352
1|AtomicNumber|NormL2|id|16|35|5313.086
1|AtomicNumber|NormL2|id|16|36|5989.0143
1|AtomicNumber|NormL2|id|16|37|6812.5555
1|AtomicNumber|NormL2|id|16|38|7079.4167
1|AtomicNumber|NormL2|id|16|39|6230.0089
1|AtomicNumber|NormL2|id|16|40|6363.5741
1|AtomicNumber|NormL2|id|16|41|7176.4838
1|AtomicNumber|NormL2|id|16|42|5168.1534
1|AtomicNumber|NormL2|id|16|43|5433.6448
1|AtomicNumber|NormL2|id|16|44|5369.9946
1|AtomicNumber|NormL2|id|16|45|5839.8692
1|AtomicNumber|NormL2|id|16|46|5074.1411
1|AtomicNumber|NormL2|id|16|47|5685.8568
1|AtomicNumber|NormL2|id|16|48|6040.9002
1|AtomicNumber|NormL2|id|16|49|6014.2346
1|AtomicNumber|NormL2|id|16|50|7886.6473
1|AtomicNumber|NormL2|id|16|51|7092.4859
1|AtomicNumber|NormL2|id|16|52|5780.1392
1|AtomicNumber|NormL2|id|16|53|5076.9779
1|AtomicNumber|NormL2|id|16|54|7710.0428
1|AtomicNumber|NormL2|id|16|55|8375.0249
1|AtomicNumber|NormL2|id|16|56|7197.3294
1|AtomicNumber|NormL2|id|16|57|6055.3614
1|AtomicNumber|NormL2|id|16|58|7037.9684
1|AtomicNumber|NormL2|id|16|59|6226.6918
1|AtomicNumber|NormL2|id|16|60|8100.4533
1|AtomicNumber|NormL2|id|16|61|5371.8272
1|AtomicNumber|NormL2|id|16|62|5950.9088
1|AtomicNumber|NormL2|id|16|63|7683.9859
1|AtomicNumber|NormL2|id|16|64|5408.5683
1|AtomicNumber|NormL2|id|16|65|8184.6397
1|AtomicNumber|NormL2|id|16|66|5923.9756
1|AtomicNumber|NormL2|id|16|67|4931.0298
1|AtomicNumber|NormL2|id|16|68|7356.6624
1|AtomicNumber|NormL2|id|16|69|5775.9567
1|AtomicNumber|NormL2|id|16|70|6150.4153
1|AtomicNumber|NormL2|id|16|71|8225.5112
1|AtomicNumber|NormL2|id|16|72|5799.0394
1|AtomicNumber|NormL2|id|16|73|6352.0448
1|AtomicNumber|NormL2|id|16|74|5807.7733
1|AtomicNumber|NormL2|id|16|75|5113.0872
1|AtomicNumber|NormL2|id|16|76|5677.3945
1|AtomicNumber|NormL2|id|16|77|7096.3552
1|AtomicNumber|NormL2|id|16|78|6785.0669
1|AtomicNumber|NormL2|id|16|79|5605.1954
1|AtomicNumber|NormL2|id|16|80|5510.3535
1|AtomicNumber|NormL2|id|16|81|5407.8121
1|AtomicNumber|NormL2|id|16|82|5159.3268
1|AtomicNumber|NormL2|id|16|83|5463.0725
1|AtomicNumber|NormL2|id|16|84|5002.0733
1|AtomicNumber|NormL2|id|16|85|5825.2849
1|AtomicNumber|NormL2|id|16|86|5051.6102
1|AtomicNumber|NormL2|id|16|87|5102.8753
1|AtomicNumber|NormL2|id|16|88|5010.2904
1|AtomicNumber|NormL2|id|16|89|8100.9215
1|AtomicNumber|NormL2|id|16|90|5767.4706
1|AtomicNumber|NormL2|id|16|91|5144.5289
1|AtomicNumber|NormL2|id|16|92|6030.5011
1|AtomicNumber|NormL2|id|16|93|4847.459
1|AtomicNumber|NormL2|id|16|94|6685.5361
1|AtomicNumber|NormL2|id|16|95|6399.0795
1|AtomicNumber|NormL2|id|16|96|7679.1125
1|AtomicNumber|NormL2|id|16|97|5428.8086
1|AtomicNumber|NormL2|id|16|98|6295.6138
1|AtomicNumber|NormL2|id|16|99|6307.7707
1|AtomicNumber|NormL2|id|16|100|5852.3156
1|AtomicNumber|NormL2|id|16|101|5380.8141
1|AtomicNumber|NormL2|id|16|102|5638.7994
1|AtomicNumber|NormL2|id|16|103|6608.423
1|AtomicNumber|NormL2|id|16|104|5403.0152
1|AtomicNumber|NormL2|id|16|105|5473.3901
1|AtomicNumber|NormL2|id|16|106|5385.5302
1|AtomicNumber|NormL2|id|16|107|5362.6794
1|AtomicNumber|NormL2|id|16|108|5179.1409
1|AtomicNumber|NormL2|id|16|109|5743.4454
1|AtomicNumber|NormL2|id|16|110|8385.615
1|AtomicNumber|NormL2|id|16|111|5088.2218
1|AtomicNumber|NormL2|id|16|112|7243.3751
1|AtomicNumber|NormL2|id|16|113|5850.1541
1|AtomicNumber|NormL2|id|16|114|5174.7222
1|AtomicNumber|NormL2|id|16|115|5707.0231
1|AtomicNumber|NormL2|id|16|116|5896.4825
1|AtomicNumber|NormL2|id|16|117|5276.6278
1|AtomicNumber|NormL2|id|16|118|4962.1684
1|AtomicNumber|NormL2|id|16|119|9192.9502
1|AtomicNumber|NormL2|id|16|120|5863.187
1|AtomicNumber|NormL2|id|16|121|7657.2363
1|AtomicNumber|NormL2|id|16|122|5158.9761
1|AtomicNumber|NormL2|id|16|123|6324.3042
1|AtomicNumber|NormL2|id|16|124|5437.5195
1|AtomicNumber|NormL2|id|16|125|7802.4366
1|AtomicNumber|NormL2|id|16|126|5092.7341
1|AtomicNumber|NormL2|id|16|127|6337.8903
1|AtomicNumber|NormL2|id|16|128|7407.4734
1|AtomicNumber|NormL2|id|16|129|5236.2496
1|AtomicNumber|NormL2|id|16|130|5438.0066
1|AtomicNumber|NormL2|id|16|131|6790.9654
1|AtomicNumber|NormL2|id|16|132|5751.2708
1|AtomicNumber|NormL2|id|16|133|7576.7999
1|AtomicNumber|NormL2|id|16|134|5582.6858
1|AtomicNumber|NormL2|id|16|135|7003.8262
1|AtomicNumber|NormL2|id|16|136|8436.4874
1|AtomicNumber|NormL2|id|16|137|6474.2781
1|AtomicNumber|NormL2|id|16|138|5080.7091
1|AtomicNumber|NormL2|id|16|139|6255.3574
1|AtomicNumber|NormL2|id|16|140|6959.2198
1|AtomicNumber|NormL2|id|16|141|5121.9004
1|AtomicNumber|NormL2|id|16|142|7533.7819
1|AtomicNumber|NormL2|id|16|143|7811.9278
1|AtomicNumber|NormL2|id|16|144|7447.1328
1|AtomicNumber|NormL2|id|16|145|5464.83
1|AtomicNumber|NormL2|id|16|146|5784.2523
1|AtomicNumber|NormL2|id|16|147|6232.9783
1|AtomicNumber|NormL2|id|16|148|5639.8932
1|AtomicNumber|NormL2|id|16|149|6068.2675
1|AtomicNumber|NormL2|id|16|150|5794.5984
1|AtomicNumber|NormL2|id|16|151|5505.3198
1|AtomicNumber|NormL2|id|16|152|5992.4189
1|AtomicNumber|NormL2|id|16|153|8559.2191
1|AtomicNumber|NormL2|id|16|154|6542.3718
1|AtomicNumber|NormL2|id|16|155|5241.6899
1|AtomicNumber|NormL2|id|16|156|7733.2035
1|AtomicNumber|NormL2|id|16|157|5293.8036
1|AtomicNumber|NormL2|id|16|158|6966.0589
1|AtomicNumber|NormL2|id|16|159|5040.8452
1|AtomicNumber|NormL2|id|16|160|6280.2911
1|AtomicNumber|NormL2|id|16|161|5282.9107
1|AtomicNumber|NormL2|id|16|162|6415.2914
1|AtomicNumber|NormL2|id|16|163|5952.657
1|AtomicNumber|NormL2|id|16|164|7073.7823
1|AtomicNumber|NormL2|id|16|165|8067.1746
1|AtomicNumber|NormL2|id|16|166|6396.4447
1|AtomicNumber|NormL2|id|16|167|5923.3636
1|AtomicNumber|NormL2|id|16|168|5106.4236
1|AtomicNumber|NormL2|id|16|169|5478.9952
1|AtomicNumber|NormL2|id|16|170|5402.4063
1|AtomicNumber|NormL2|id|16|171|5557.9442
1|AtomicNumber|NormL2|id|16|172|5625.1434
1|AtomicNumber|NormL2|id|16|173|5396.0314
1|AtomicNumber|NormL2|id|16|174|4881.2991
1|AtomicNumber|NormL2|id|16|175|7302.6098
1|AtomicNumber|NormL2|id|16|176|5449.2935
1|AtomicNumber|NormL2|id|16|177|6665.7964
1|AtomicNumber|NormL2|id|16|178|8717.7834
1|AtomicNumber|NormL2|id|16|179|5540.7553
1|AtomicNumber|NormL2|id|16|180|5201.8709
1|AtomicNumber|NormL2|id|16|181|7776.0911
1|AtomicNumber|NormL2|id|16|182|7077.2726
1|AtomicNumber|NormL2|id|16|183|5569.1808
1|AtomicNumber|NormL2|id|16|184|6141.4235
1|AtomicNumber|NormL2|id|16|185|6493.0324
1|AtomicNumber|NormL2|id|16|186|5540.0809
1|AtomicNumber|NormL2|id|16|187|5259.0466
1|AtomicNumber|NormL2|id|16|188|8038.2974
1|AtomicNumber|NormL2|id|16|189|5239.0998
1|AtomicNumber|NormL2|id|16|190|8350.1844
1|AtomicNumber|NormL2|id|16|191|7707.7197
1|AtomicNumber|NormL2|id|16|192|7360.7444
1|AtomicNumber|NormL2|id|16|193|5586.8803
1|AtomicNumber|NormL2|id|16|194|5853.7038
1|AtomicNumber|NormL2|id|16|195|5366.4052
1|AtomicNumber|NormL2|id|16|196|5317.0552
1|AtomicNumber|NormL2|id|16|197|6075.7037
1|AtomicNumber|NormL2|id|16|198|7337.2565
1|AtomicNumber|NormL2|id|16|199|7402.4246
1|AtomicNumber|NormL2|id|16|200|6762.2865
1|AtomicNumber|NormL2|id|16|201|6292.0708
1|AtomicNumber|NormL2|id|16|202|6012.5322
1|AtomicNumber|NormL2|id|16|203|5036.4219
1|AtomicNumber|NormL2|id|16|204|6219.2
1|AtomicNumber|NormL2|id|16|205|8025.7703
1|AtomicNumber|NormL2|id|16|206|8236.0958
1|AtomicNumber|NormL2|id|16|207|8327.2142
1|AtomicNumber|NormL2|id|16|208|7041.9678
1|AtomicNumber|NormL2|id|16|209|5077.1078
1|AtomicNumber|NormL2|id|16|210|6061.9276
1|AtomicNumber|NormL2|id|16|211|5185.9485
1|AtomicNumber|NormL2|id|16|212|7980.2554
1|AtomicNumber|NormL2|id|16|213|6612.1722
1|AtomicNumber|NormL2|id|16|214|7798.0474
1|AtomicNumber|NormL2|id|16|215|5709.2478
1|AtomicNumber|NormL2|id|16|216|8536.6765
1|AtomicNumber|NormL2|id|16|217|4973.2125
1|AtomicNumber|NormL2|id|16|218|6086.3269
1|AtomicNumber|NormL2|id|16|219|5669.3524
1|AtomicNumber|NormL2|id|16|220|5810.0378
1|AtomicNumber|NormL2|id|16|221|5107.8241
1|AtomicNumber|NormL2|id|16|222|5012.6628
1|AtomicNumber|NormL2|id|16|223|6038.7184
1|AtomicNumber|NormL2|id|16|224|5137.3313
1|AtomicNumber|NormL2|id|16|225|5017.5854
1|AtomicNumber|NormL2|id|16|226|6629.8437
1|AtomicNumber|NormL2|id|16|227|7875.573
1|AtomicNumber|NormL2|id|16|228|6781.1999
1|AtomicNumber|NormL2|id|16|229|5152.8515
1|AtomicNumber|NormL2|id|16|230|6093.383
1|AtomicNumber|NormL2|id|16|231|5145.017
1|AtomicNumber|NormL2|id|16|232|6975.6598
1|AtomicNumber|NormL2|id|16|233|8665.8882
1|AtomicNumber|NormL2|id|16|234|7912.8649
1|AtomicNumber|NormL2|id|16|235|8358.9229
1|AtomicNumber|NormL2|id|16|236|7076.5809
1|AtomicNumber|NormL2|id|16|237|7283.15
1|AtomicNumber|NormL2|id|16|238|6251.4651
1|AtomicNumber|NormL2|id|16|239|7637.0255
1|AtomicNumber|NormL2|id|16|240|7205.7827
1|AtomicNumber|NormL2|id|16|241|5555.9411
1|AtomicNumber|NormL2|id|16|242|5684.9958
1|AtomicNumber|NormL2|id|16|243|7833.8112
1|AtomicNumber|NormL2|id|16|244|7585.524
1|AtomicNumber|NormL2|id|16|245|9188.4293
1|AtomicNumber|NormL2|id|16|246|9334.3085
1|AtomicNumber|NormL2|id|16|247|7395.6038
1|AtomicNumber|NormL2|id|16|248|9416.5825
1|AtomicNumber|NormL2|id|16|249|5368.3353
1|AtomicNumber|NormL2|id|16|250|5531.6283
1|AtomicNumber|NormL2|id|16|251|5229.6326
1|AtomicNumber|NormL2|id|16|252|9604.5031
1|AtomicNumber|NormL2|id|16|253|5086.9925
1|AtomicNumber|NormL2|id|16|254|7390.5173
1|AtomicNumber|NormL2|id|16|255|5998.5401
1|AtomicNumber|NormL2|id|16|256|5932.5657
1|AtomicNumber|NormL2|id|16|257|5499.3403
1|AtomicNumber|NormL2|id|16|258|5134.3393
1|AtomicNumber|NormL2|id|16|259|5799.2835
1|AtomicNumber|NormL2|id|16|260|7879.5517
1|AtomicNumber|NormL2|id|16|261|5764.6867
1|AtomicNumber|NormL2|id|16|262|6123.6022
1|AtomicNumber|NormL2|id|16|263|8257.1347
1|AtomicNumber|NormL2|id|16|264|5197.1788
1|AtomicNumber|NormL2|id|16|265|5648.4581
1|AtomicNumber|NormL2|id|16|266|7011.9371
1|AtomicNumber|NormL2|id|16|267|7419.8356
1|AtomicNumber|NormL2|id|16|268|6798.0412
1|AtomicNumber|NormL2|id|16|269|6139.5686
1|AtomicNumber|NormL2|id|16|270|6047.7695
1|AtomicNumber|NormL2|id|16|271|5729.7848
1|AtomicNumber|NormL2|id|16|272|6427.7738
1|AtomicNumber|NormL2|id|16|273|6120.7849
1|AtomicNumber|NormL2|id|16|274|7244.9753
1|AtomicNumber|NormL2|id|16|275|5801.4019
1|AtomicNumber|NormL2|id|16|276|6139.8405
1|AtomicNumber|NormL2|id|16|277|6343.7919
1|AtomicNumber|NormL2|id|16|278|5913.6674
1|AtomicNumber|NormL2|id|16|279|6190.9137
1|AtomicNumber|NormL2|id|16|280|6932.6126
1|AtomicNumber|NormL2|id|16|281|5503.3536
1|AtomicNumber|NormL2|id|16|282|6190.2446
1|AtomicNumber|NormL2|id|16|283|6769.5523
1|AtomicNumber|NormL2|id|16|284|5659.1839
1|AtomicNumber|NormL2|id|16|285|6018.2367
1|AtomicNumber|NormL2|id|16|286|5504.4305
1|AtomicNumber|NormL2|id|16|287|5147.701
1|AtomicNumber|NormL2|id|16|288|4912.0627
1|AtomicNumber|NormL2|id|16|289|5715.4622
1|AtomicNumber|NormL2|id|16|290|7846.1875
1|AtomicNumber|NormL2|id|16|291|6044.4885
1|AtomicNumber|NormL2|id|16|292|8755.5473
1|AtomicNumber|NormL2|id|16|293|7817.0517
1|AtomicNumber|NormL2|id|16|294|6684.0365
1|AtomicNumber|NormL2|id|16|295|5117.85
1|AtomicNumber|NormL2|id|16|296|5177.4447
1|AtomicNumber|NormL2|id|16|297|8422.5881
1|AtomicNumber|NormL2|id|16|298|5570.3973
1|AtomicNumber|NormL2|id|16|299|8037.3346
1|AtomicNumber|NormL2|id|16|300|7844.6964
1|AtomicNumber|NormL2|id|16|301|6246.1882
1|AtomicNumber|NormL2|id|16|302|5664.4763
1|AtomicNumber|NormL2|id|16|303|8031.5358
1|AtomicNumber|NormL2|id|16|304|5553.5662
1|AtomicNumber|NormL2|id|16|305|6308.4035
1|AtomicNumber|NormL2|id|16|306|6796.2794
1|AtomicNumber|NormL2|id|16|307|7423.2701
1|AtomicNumber|NormL2|id|16|308|5369.653
1|AtomicNumber|NormL2|id|16|309|5780.1153
1|AtomicNumber|NormL2|id|16|310|5252.2057
1|AtomicNumber|NormL2|id|16|311|4773.3303
1|AtomicNumber|NormL2|id|16|312|6278.1443
1|AtomicNumber|NormL2|id|16|313|7384.9478
1|AtomicNumber|NormL2|id|16|314|6576.2479
1|AtomicNumber|NormL2|id|16|315|5880.5689
1|AtomicNumber|NormL2|id|16|316|5501.3649
1|AtomicNumber|NormL2|id|16|317|6123.086
1|AtomicNumber|NormL2|id|16|318|6641.9142
1|AtomicNumber|NormL2|id|16|319|5545.929
1|AtomicNumber|NormL2|id|16|320|5861.3601
1|AtomicNumber|NormL2|id|16|321|5259.7327
1|AtomicNumber|NormL2|id|16|322|5739.2893
1|AtomicNumber|NormL2|id|16|323|6240.2001
1|AtomicNumber|NormL2|id|16|324|5730.628
1|AtomicNumber|NormL2|id|16|325|5635.5677
1|AtomicNumber|NormL2|id|16|326|7381.4877
1|AtomicNumber|NormL2|id|16|327|7778.5152
1|AtomicNumber|NormL2|id|16|328|6112.3547
1|AtomicNumber|NormL2|id|16|329|6581.2755
1|AtomicNumber|NormL2|id|16|330|5995.741
1|AtomicNumber|NormL2|id|16|331|5628.321
1|AtomicNumber|NormL2|id|16|332|5034.5962
1|AtomicNumber|NormL2|id|16|333|8506.0215
1|AtomicNumber|NormL2|id|16|334|5687.1916
1|AtomicNumber|NormL2|id|16|335|5048.9743
1|AtomicNumber|NormL2|id|16|336|6763.5769
1|AtomicNumber|NormL2|id|16|337|5163.9786
1|AtomicNumber|NormL2|id|16|338|8621.4015
1|AtomicNumber|NormL2|id|16|339|6975.7273
1|AtomicNumber|NormL2|id|16|340|6243.8216
1|AtomicNumber|NormL2|id|16|341|5517.6966
1|AtomicNumber|NormL2|id|16|342|6250.0114
1|AtomicNumber|NormL2|id|16|343|5328.698
1|AtomicNumber|NormL2|id|16|344|5827.5627
1|AtomicNumber|NormL2|id|16|345|7348.061
1|AtomicNumber|NormL2|id|16|346|5230.0396
1|AtomicNumber|NormL2|id|16|347|7358.2742
1|AtomicNumber|NormL2|id|16|348|6004.5149
1|AtomicNumber|NormL2|id|16|349|6437.2107
1|AtomicNumber|NormL2|id|16|350|5198.6745
1|AtomicNumber|NormL2|id|16|351|5965.8849
1|AtomicNumber|NormL2|id|16|352|4948.08
1|AtomicNumber|NormL2|id|16|353|5318.7223
1|AtomicNumber|NormL2|id|16|354|6291.6412
1|AtomicNumber|NormL2|id|16|355|6074.1601
1|AtomicNumber|NormL2|id|16|356|6019.7667
1|AtomicNumber|NormL2|id|16|357|5507.6171
1|AtomicNumber|NormL2|id|16|358|5609.9596
1|AtomicNumber|NormL2|id|16|359|6480.4071
1|AtomicNumber|NormL2|id|16|360|5386.3456
1|AtomicNumber|NormL2|id|16|361|6102.7404
1|AtomicNumber|NormL2|id|16|362|6787.2545
1|AtomicNumber|NormL2|id|16|363|4920.2693
1|AtomicNumber|NormL2|id|16|364|6823.5667
1|AtomicNumber|NormL2|id|16|365|5870.1787
1|AtomicNumber|NormL2|id|16|366|6818.6213
1|AtomicNumber|NormL2|id|16|367|7617.5957
1|AtomicNumber|NormL2|id|16|368|6001.7171
1|AtomicNumber|NormL2|id|16|369|6544.2824
1|AtomicNumber|NormL2|id|16|370|5746.2459
1|AtomicNumber|NormL2|id|16|371|5410.1952
1|AtomicNumber|NormL2|id|16|372|5190.8798
1|AtomicNumber|NormL2|id|16|373|6018.1729
1|AtomicNumber|NormL2|id|16|374|5826.3978
1|AtomicNumber|NormL2|id|16|375|6271.8735
1|AtomicNumber|NormL2|id|16|376|6888.0719
1|AtomicNumber|NormL2|id|16|377|5398.783
1|AtomicNumber|NormL2|id|16|378|7580.1526
1|AtomicNumber|NormL2|id|16|379|6539.6885
1|AtomicNumber|NormL2|id|16|380|7658.7291
1|AtomicNumber|NormL2|id|16|381|5569.2057
1|AtomicNumber|NormL2|id|16|382|7678.3178
1|AtomicNumber|NormL2|id|16|383|7062.3112
1|AtomicNumber|NormL2|id|16|384|6756.5206
