# Supplementary material for: On DNA numerical representations for genomic similarity computation
Source: PLoS One. 2017 Mar 21;12(3):e0173288. doi: 10.1371/journal.pone.0173288 (PMC5360225; doi:10.1371/journal.pone.0173288)
Supplement: S3 File — The datasets employed in this work. (ZIP) [file pone.0173288.s003.zip › datasets/syntheticalExperimentalScores/sequenceBase_1_transformation_AtomicNumber_metric_NormL2_type_id_percentage_2.txt]

1|AtomicNumber|NormL2|id|2|1|4819.9414
1|AtomicNumber|NormL2|id|2|2|4892.4683
1|AtomicNumber|NormL2|id|2|3|4583.8983
1|AtomicNumber|NormL2|id|2|4|5649.4871
1|AtomicNumber|NormL2|id|2|5|5788.4545
1|AtomicNumber|NormL2|id|2|6|5051.1782
1|AtomicNumber|NormL2|id|2|7|4919.3765
1|AtomicNumber|NormL2|id|2|8|5107.4973
1|AtomicNumber|NormL2|id|2|9|4654.1675
1|AtomicNumber|NormL2|id|2|10|5386.6018
1|AtomicNumber|NormL2|id|2|11|5466.0232
1|AtomicNumber|NormL2|id|2|12|5574.3578
1|AtomicNumber|NormL2|id|2|13|5149.7658
1|AtomicNumber|NormL2|id|2|14|5350.3937
1|AtomicNumber|NormL2|id|2|15|5466.1602
1|AtomicNumber|NormL2|id|2|16|4954.3714
1|AtomicNumber|NormL2|id|2|17|5515.6471
1|AtomicNumber|NormL2|id|2|18|4327.1563
1|AtomicNumber|NormL2|id|2|19|4482.1444
1|AtomicNumber|NormL2|id|2|20|5196.1321
1|AtomicNumber|NormL2|id|2|21|4486.57
1|AtomicNumber|NormL2|id|2|22|4546.1319
1|AtomicNumber|NormL2|id|2|23|4553.0886
1|AtomicNumber|NormL2|id|2|24|6245.1735
1|AtomicNumber|NormL2|id|2|25|5368.7798
1|AtomicNumber|NormL2|id|2|26|4854.6404
1|AtomicNumber|NormL2|id|2|27|5341.9627
1|AtomicNumber|NormL2|id|2|28|4499.2532
1|AtomicNumber|NormL2|id|2|29|4697.6694
1|AtomicNumber|NormL2|id|2|30|4724.8213
1|AtomicNumber|NormL2|id|2|31|5099.129
1|AtomicNumber|NormL2|id|2|32|5219.518
1|AtomicNumber|NormL2|id|2|33|5630.3927
1|AtomicNumber|NormL2|id|2|34|5087.4838
1|AtomicNumber|NormL2|id|2|35|4425.7701
1|AtomicNumber|NormL2|id|2|36|5129.0661
1|AtomicNumber|NormL2|id|2|37|5774.0316
1|AtomicNumber|NormL2|id|2|38|4429.1994
1|AtomicNumber|NormL2|id|2|39|5861.4857
1|AtomicNumber|NormL2|id|2|40|4681.8976
1|AtomicNumber|NormL2|id|2|41|4528.8439
1|AtomicNumber|NormL2|id|2|42|4691.0149
1|AtomicNumber|NormL2|id|2|43|4941.2801
1|AtomicNumber|NormL2|id|2|44|4711.4534
1|AtomicNumber|NormL2|id|2|45|6007.1281
1|AtomicNumber|NormL2|id|2|46|4836.0601
1|AtomicNumber|NormL2|id|2|47|4717.57
1|AtomicNumber|NormL2|id|2|48|4364.2812
1|AtomicNumber|NormL2|id|2|49|5959.7083
1|AtomicNumber|NormL2|id|2|50|5727.3814
1|AtomicNumber|NormL2|id|2|51|4846.2831
1|AtomicNumber|NormL2|id|2|52|4702.1088
1|AtomicNumber|NormL2|id|2|53|4924.4091
1|AtomicNumber|NormL2|id|2|54|3937.386
1|AtomicNumber|NormL2|id|2|55|4380.3476
1|AtomicNumber|NormL2|id|2|56|4879.9305
1|AtomicNumber|NormL2|id|2|57|6183.5857
1|AtomicNumber|NormL2|id|2|58|4726.0314
1|AtomicNumber|NormL2|id|2|59|5260.947
1|AtomicNumber|NormL2|id|2|60|5939.796
1|AtomicNumber|NormL2|id|2|61|4673.4586
1|AtomicNumber|NormL2|id|2|62|5436.1643
1|AtomicNumber|NormL2|id|2|63|5463.5181
1|AtomicNumber|NormL2|id|2|64|5329.5943
1|AtomicNumber|NormL2|id|2|65|4941.5739
1|AtomicNumber|NormL2|id|2|66|4368.9266
1|AtomicNumber|NormL2|id|2|67|5549.9201
1|AtomicNumber|NormL2|id|2|68|5022.2716
1|AtomicNumber|NormL2|id|2|69|4692.8943
1|AtomicNumber|NormL2|id|2|70|4895.2625
1|AtomicNumber|NormL2|id|2|71|6556.1834
1|AtomicNumber|NormL2|id|2|72|5587.4918
1|AtomicNumber|NormL2|id|2|73|4585.5813
1|AtomicNumber|NormL2|id|2|74|4486.2652
1|AtomicNumber|NormL2|id|2|75|4403.0158
1|AtomicNumber|NormL2|id|2|76|6292.5953
1|AtomicNumber|NormL2|id|2|77|5850.6705
1|AtomicNumber|NormL2|id|2|78|6242.1706
1|AtomicNumber|NormL2|id|2|79|5012.9339
1|AtomicNumber|NormL2|id|2|80|4755.1888
1|AtomicNumber|NormL2|id|2|81|4531.925
1|AtomicNumber|NormL2|id|2|82|4524.7623
1|AtomicNumber|NormL2|id|2|83|5516.3964
1|AtomicNumber|NormL2|id|2|84|5148.4881
1|AtomicNumber|NormL2|id|2|85|5580.2294
1|AtomicNumber|NormL2|id|2|86|5214.3021
1|AtomicNumber|NormL2|id|2|87|5597.2365
1|AtomicNumber|NormL2|id|2|88|4506.8236
1|AtomicNumber|NormL2|id|2|89|3784.7823
1|AtomicNumber|NormL2|id|2|90|5414.5695
1|AtomicNumber|NormL2|id|2|91|5482.582
1|AtomicNumber|NormL2|id|2|92|5220.9051
1|AtomicNumber|NormL2|id|2|93|5141.394
1|AtomicNumber|NormL2|id|2|94|5137.6131
1|AtomicNumber|NormL2|id|2|95|4649.1906
1|AtomicNumber|NormL2|id|2|96|5642.5782
1|AtomicNumber|NormL2|id|2|97|5257.7956
1|AtomicNumber|NormL2|id|2|98|5622.72
1|AtomicNumber|NormL2|id|2|99|4928.4047
1|AtomicNumber|NormL2|id|2|100|5493.9842
1|AtomicNumber|NormL2|id|2|101|5093.4161
1|AtomicNumber|NormL2|id|2|102|4648.2853
1|AtomicNumber|NormL2|id|2|103|4938.433
1|AtomicNumber|NormL2|id|2|104|4874.7081
1|AtomicNumber|NormL2|id|2|105|5606.9907
1|AtomicNumber|NormL2|id|2|106|5062.0743
1|AtomicNumber|NormL2|id|2|107|5421.8769
1|AtomicNumber|NormL2|id|2|108|6546.4824
1|AtomicNumber|NormL2|id|2|109|4824.3611
1|AtomicNumber|NormL2|id|2|110|5140.8111
1|AtomicNumber|NormL2|id|2|111|4929.5671
1|AtomicNumber|NormL2|id|2|112|4824.7673
1|AtomicNumber|NormL2|id|2|113|4400.7874
1|AtomicNumber|NormL2|id|2|114|4592.1048
1|AtomicNumber|NormL2|id|2|115|4864.6365
1|AtomicNumber|NormL2|id|2|116|4942.7431
1|AtomicNumber|NormL2|id|2|117|5719.3639
1|AtomicNumber|NormL2|id|2|118|5400.5326
1|AtomicNumber|NormL2|id|2|119|6540.2116
1|AtomicNumber|NormL2|id|2|120|5347.1007
1|AtomicNumber|NormL2|id|2|121|5160.4825
1|AtomicNumber|NormL2|id|2|122|5138.0139
1|AtomicNumber|NormL2|id|2|123|5532.2496
1|AtomicNumber|NormL2|id|2|124|4311.1332
1|AtomicNumber|NormL2|id|2|125|4476.8131
1|AtomicNumber|NormL2|id|2|126|4739.1606
1|AtomicNumber|NormL2|id|2|127|4701.4373
1|AtomicNumber|NormL2|id|2|128|5234.7453
1|AtomicNumber|NormL2|id|2|129|5482.6111
1|AtomicNumber|NormL2|id|2|130|4653.0027
1|AtomicNumber|NormL2|id|2|131|4960.3132
1|AtomicNumber|NormL2|id|2|132|4346.9149
1|AtomicNumber|NormL2|id|2|133|5729.1104
1|AtomicNumber|NormL2|id|2|134|5089.9854
1|AtomicNumber|NormL2|id|2|135|5109.8691
1|AtomicNumber|NormL2|id|2|136|5124.3776
1|AtomicNumber|NormL2|id|2|137|5118.1968
1|AtomicNumber|NormL2|id|2|138|4650.8772
1|AtomicNumber|NormL2|id|2|139|4398.3671
1|AtomicNumber|NormL2|id|2|140|5637.6716
1|AtomicNumber|NormL2|id|2|141|4719.967
1|AtomicNumber|NormL2|id|2|142|5062.8881
1|AtomicNumber|NormL2|id|2|143|4578.3506
1|AtomicNumber|NormL2|id|2|144|5560.6006
1|AtomicNumber|NormL2|id|2|145|4787.0291
1|AtomicNumber|NormL2|id|2|146|5500.3444
1|AtomicNumber|NormL2|id|2|147|5561.3697
1|AtomicNumber|NormL2|id|2|148|4752.0618
1|AtomicNumber|NormL2|id|2|149|6593.11
1|AtomicNumber|NormL2|id|2|150|4947.0307
1|AtomicNumber|NormL2|id|2|151|5530.4644
1|AtomicNumber|NormL2|id|2|152|5597.8275
1|AtomicNumber|NormL2|id|2|153|5423.599
1|AtomicNumber|NormL2|id|2|154|5504.8059
1|AtomicNumber|NormL2|id|2|155|4691.0461
1|AtomicNumber|NormL2|id|2|156|4793.9143
1|AtomicNumber|NormL2|id|2|157|3990.2838
1|AtomicNumber|NormL2|id|2|158|4301.4583
1|AtomicNumber|NormL2|id|2|159|4337.3075
1|AtomicNumber|NormL2|id|2|160|4222.0046
1|AtomicNumber|NormL2|id|2|161|4307.9268
1|AtomicNumber|NormL2|id|2|162|4389.2576
1|AtomicNumber|NormL2|id|2|163|4553.2995
1|AtomicNumber|NormL2|id|2|164|5393.6713
1|AtomicNumber|NormL2|id|2|165|4929.8966
1|AtomicNumber|NormL2|id|2|166|4885.1185
1|AtomicNumber|NormL2|id|2|167|5042.2348
1|AtomicNumber|NormL2|id|2|168|4892.0238
1|AtomicNumber|NormL2|id|2|169|5886.0143
1|AtomicNumber|NormL2|id|2|170|5250.3441
1|AtomicNumber|NormL2|id|2|171|5406.6127
1|AtomicNumber|NormL2|id|2|172|5191.2956
1|AtomicNumber|NormL2|id|2|173|4800.5417
1|AtomicNumber|NormL2|id|2|174|5011.6461
1|AtomicNumber|NormL2|id|2|175|5537.9879
1|AtomicNumber|NormL2|id|2|176|5804.8787
1|AtomicNumber|NormL2|id|2|177|5123.8481
1|AtomicNumber|NormL2|id|2|178|5028.4317
1|AtomicNumber|NormL2|id|2|179|5715.9631
1|AtomicNumber|NormL2|id|2|180|4902.3298
1|AtomicNumber|NormL2|id|2|181|4194.8283
1|AtomicNumber|NormL2|id|2|182|5461.0314
1|AtomicNumber|NormL2|id|2|183|4590.404
1|AtomicNumber|NormL2|id|2|184|6374.1548
1|AtomicNumber|NormL2|id|2|185|4481.8623
1|AtomicNumber|NormL2|id|2|186|4812.5079
1|AtomicNumber|NormL2|id|2|187|5612.5336
1|AtomicNumber|NormL2|id|2|188|4884.6346
1|AtomicNumber|NormL2|id|2|189|4741.3256
1|AtomicNumber|NormL2|id|2|190|6051.6278
1|AtomicNumber|NormL2|id|2|191|6656.4284
1|AtomicNumber|NormL2|id|2|192|6341.9568
1|AtomicNumber|NormL2|id|2|193|4721.5643
1|AtomicNumber|NormL2|id|2|194|6272.4999
1|AtomicNumber|NormL2|id|2|195|5096.7527
1|AtomicNumber|NormL2|id|2|196|4422.7372
1|AtomicNumber|NormL2|id|2|197|4228.176
1|AtomicNumber|NormL2|id|2|198|4988.4673
1|AtomicNumber|NormL2|id|2|199|4892.5087
1|AtomicNumber|NormL2|id|2|200|5548.7984
1|AtomicNumber|NormL2|id|2|201|4420.9593
1|AtomicNumber|NormL2|id|2|202|5274.798
1|AtomicNumber|NormL2|id|2|203|4985.8353
1|AtomicNumber|NormL2|id|2|204|4826.4515
1|AtomicNumber|NormL2|id|2|205|4207.2467
1|AtomicNumber|NormL2|id|2|206|5057.7355
1|AtomicNumber|NormL2|id|2|207|5787.0908
1|AtomicNumber|NormL2|id|2|208|4957.1175
1|AtomicNumber|NormL2|id|2|209|5874.0145
1|AtomicNumber|NormL2|id|2|210|5498.0511
1|AtomicNumber|NormL2|id|2|211|5477.3974
1|AtomicNumber|NormL2|id|2|212|5297.3068
1|AtomicNumber|NormL2|id|2|213|6368.9139
1|AtomicNumber|NormL2|id|2|214|5948.7667
1|AtomicNumber|NormL2|id|2|215|4598.487
1|AtomicNumber|NormL2|id|2|216|4344.8395
1|AtomicNumber|NormL2|id|2|217|5078.719
1|AtomicNumber|NormL2|id|2|218|4551.6485
1|AtomicNumber|NormL2|id|2|219|4586.9746
1|AtomicNumber|NormL2|id|2|220|4687.9039
1|AtomicNumber|NormL2|id|2|221|3577.1383
1|AtomicNumber|NormL2|id|2|222|4648.478
1|AtomicNumber|NormL2|id|2|223|5244.3104
1|AtomicNumber|NormL2|id|2|224|5995.5331
1|AtomicNumber|NormL2|id|2|225|4472.0262
1|AtomicNumber|NormL2|id|2|226|5868.56
1|AtomicNumber|NormL2|id|2|227|5643.3846
1|AtomicNumber|NormL2|id|2|228|3419.955
1|AtomicNumber|NormL2|id|2|229|5287.7058
1|AtomicNumber|NormL2|id|2|230|4593.0523
1|AtomicNumber|NormL2|id|2|231|5109.7327
1|AtomicNumber|NormL2|id|2|232|4997.5611
1|AtomicNumber|NormL2|id|2|233|4821.5572
1|AtomicNumber|NormL2|id|2|234|4408.9956
1|AtomicNumber|NormL2|id|2|235|5790.2099
1|AtomicNumber|NormL2|id|2|236|4215.8497
1|AtomicNumber|NormL2|id|2|237|4764.2594
1|AtomicNumber|NormL2|id|2|238|4671.025
1|AtomicNumber|NormL2|id|2|239|4642.1466
1|AtomicNumber|NormL2|id|2|240|5466.2661
1|AtomicNumber|NormL2|id|2|241|4755.1974
1|AtomicNumber|NormL2|id|2|242|5593.766
1|AtomicNumber|NormL2|id|2|243|5672.68
1|AtomicNumber|NormL2|id|2|244|4976.1489
1|AtomicNumber|NormL2|id|2|245|5177.1692
1|AtomicNumber|NormL2|id|2|246|5121.2068
1|AtomicNumber|NormL2|id|2|247|4734.4345
1|AtomicNumber|NormL2|id|2|248|4682.5693
1|AtomicNumber|NormL2|id|2|249|4263.404
1|AtomicNumber|NormL2|id|2|250|4553.6503
1|AtomicNumber|NormL2|id|2|251|4369.6598
1|AtomicNumber|NormL2|id|2|252|4534.3667
1|AtomicNumber|NormL2|id|2|253|5182.3925
1|AtomicNumber|NormL2|id|2|254|4825.907
1|AtomicNumber|NormL2|id|2|255|5165.0676
1|AtomicNumber|NormL2|id|2|256|4711.6243
1|AtomicNumber|NormL2|id|2|257|5501.3769
1|AtomicNumber|NormL2|id|2|258|5423.8448
1|AtomicNumber|NormL2|id|2|259|5244.3087
1|AtomicNumber|NormL2|id|2|260|4110.0241
1|AtomicNumber|NormL2|id|2|261|4513.0621
1|AtomicNumber|NormL2|id|2|262|5241.4836
1|AtomicNumber|NormL2|id|2|263|4422.1878
1|AtomicNumber|NormL2|id|2|264|5017.1185
1|AtomicNumber|NormL2|id|2|265|5572.2878
1|AtomicNumber|NormL2|id|2|266|4931.7429
1|AtomicNumber|NormL2|id|2|267|5791.5552
1|AtomicNumber|NormL2|id|2|268|5019.5084
1|AtomicNumber|NormL2|id|2|269|5005.6876
1|AtomicNumber|NormL2|id|2|270|4419.2263
1|AtomicNumber|NormL2|id|2|271|4477.6325
1|AtomicNumber|NormL2|id|2|272|4461.1735
1|AtomicNumber|NormL2|id|2|273|4823.1438
1|AtomicNumber|NormL2|id|2|274|4730.4163
1|AtomicNumber|NormL2|id|2|275|4822.1846
1|AtomicNumber|NormL2|id|2|276|4775.1378
1|AtomicNumber|NormL2|id|2|277|6061.5698
1|AtomicNumber|NormL2|id|2|278|5009.2237
1|AtomicNumber|NormL2|id|2|279|6301.3748
1|AtomicNumber|NormL2|id|2|280|5355.7166
1|AtomicNumber|NormL2|id|2|281|4855.1965
1|AtomicNumber|NormL2|id|2|282|5141.9992
1|AtomicNumber|NormL2|id|2|283|4987.1651
1|AtomicNumber|NormL2|id|2|284|5885.0657
1|AtomicNumber|NormL2|id|2|285|4700.475
1|AtomicNumber|NormL2|id|2|286|5294.8882
1|AtomicNumber|NormL2|id|2|287|4961.3592
1|AtomicNumber|NormL2|id|2|288|4404.0543
1|AtomicNumber|NormL2|id|2|289|4792.5912
1|AtomicNumber|NormL2|id|2|290|4745.8495
1|AtomicNumber|NormL2|id|2|291|4124.5955
1|AtomicNumber|NormL2|id|2|292|5338.2992
1|AtomicNumber|NormL2|id|2|293|4676.0816
1|AtomicNumber|NormL2|id|2|294|5220.7778
1|AtomicNumber|NormL2|id|2|295|5789.04
1|AtomicNumber|NormL2|id|2|296|4913.3111
1|AtomicNumber|NormL2|id|2|297|5072.4311
1|AtomicNumber|NormL2|id|2|298|5328.0828
1|AtomicNumber|NormL2|id|2|299|5018.205
1|AtomicNumber|NormL2|id|2|300|4752.923
1|AtomicNumber|NormL2|id|2|301|5936.9428
1|AtomicNumber|NormL2|id|2|302|4276.0058
1|AtomicNumber|NormL2|id|2|303|5268.3177
1|AtomicNumber|NormL2|id|2|304|5192.5208
1|AtomicNumber|NormL2|id|2|305|4767.5634
1|AtomicNumber|NormL2|id|2|306|5161.9926
1|AtomicNumber|NormL2|id|2|307|5103.4228
1|AtomicNumber|NormL2|id|2|308|4471.4704
1|AtomicNumber|NormL2|id|2|309|4497.4526
1|AtomicNumber|NormL2|id|2|310|5105.6591
1|AtomicNumber|NormL2|id|2|311|4680.6673
1|AtomicNumber|NormL2|id|2|312|4616.0016
1|AtomicNumber|NormL2|id|2|313|5085.3476
1|AtomicNumber|NormL2|id|2|314|4641.823
1|AtomicNumber|NormL2|id|2|315|4581.7428
1|AtomicNumber|NormL2|id|2|316|5823.5937
1|AtomicNumber|NormL2|id|2|317|4703.4646
1|AtomicNumber|NormL2|id|2|318|4575.2857
1|AtomicNumber|NormL2|id|2|319|5042.2018
1|AtomicNumber|NormL2|id|2|320|5268.2355
1|AtomicNumber|NormL2|id|2|321|5339.9219
1|AtomicNumber|NormL2|id|2|322|5799.6799
1|AtomicNumber|NormL2|id|2|323|6069.6552
1|AtomicNumber|NormL2|id|2|324|5039.5366
1|AtomicNumber|NormL2|id|2|325|5189.6642
1|AtomicNumber|NormL2|id|2|326|5798.7132
1|AtomicNumber|NormL2|id|2|327|5516.9883
1|AtomicNumber|NormL2|id|2|328|4581.5987
1|AtomicNumber|NormL2|id|2|329|4462.333
1|AtomicNumber|NormL2|id|2|330|4733.6724
1|AtomicNumber|NormL2|id|2|331|4504.183
1|AtomicNumber|NormL2|id|2|332|5969.9948
1|AtomicNumber|NormL2|id|2|333|4667.4398
1|AtomicNumber|NormL2|id|2|334|6554.3618
1|AtomicNumber|NormL2|id|2|335|5121.9485
1|AtomicNumber|NormL2|id|2|336|6002.382
1|AtomicNumber|NormL2|id|2|337|5659.2291
1|AtomicNumber|NormL2|id|2|338|5211.9627
1|AtomicNumber|NormL2|id|2|339|4631.1135
1|AtomicNumber|NormL2|id|2|340|5514.3344
1|AtomicNumber|NormL2|id|2|341|4549.8822
1|AtomicNumber|NormL2|id|2|342|5161.1241
1|AtomicNumber|NormL2|id|2|343|3790.9429
1|AtomicNumber|NormL2|id|2|344|4501.4084
1|AtomicNumber|NormL2|id|2|345|6172.2995
1|AtomicNumber|NormL2|id|2|346|4760.9165
1|AtomicNumber|NormL2|id|2|347|5451.0432
1|AtomicNumber|NormL2|id|2|348|4298.6625
1|AtomicNumber|NormL2|id|2|349|4883.8802
1|AtomicNumber|NormL2|id|2|350|5743.266
1|AtomicNumber|NormL2|id|2|351|5182.9248
1|AtomicNumber|NormL2|id|2|352|4895.9469
1|AtomicNumber|NormL2|id|2|353|5070.18
1|AtomicNumber|NormL2|id|2|354|4473.9439
1|AtomicNumber|NormL2|id|2|355|4139.7679
1|AtomicNumber|NormL2|id|2|356|4476.9478
1|AtomicNumber|NormL2|id|2|357|5430.1051
1|AtomicNumber|NormL2|id|2|358|4926.9546
1|AtomicNumber|NormL2|id|2|359|4856.1626
1|AtomicNumber|NormL2|id|2|360|5682.0208
1|AtomicNumber|NormL2|id|2|361|5366.8293
1|AtomicNumber|NormL2|id|2|362|4885.3364
1|AtomicNumber|NormL2|id|2|363|4716.8284
1|AtomicNumber|NormL2|id|2|364|4767.04
1|AtomicNumber|NormL2|id|2|365|5538.9263
1|AtomicNumber|NormL2|id|2|366|5044.6692
1|AtomicNumber|NormL2|id|2|367|5332.0635
1|AtomicNumber|NormL2|id|2|368|5335.2001
1|AtomicNumber|NormL2|id|2|369|4587.3703
1|AtomicNumber|NormL2|id|2|370|5126.6689
1|AtomicNumber|NormL2|id|2|371|5141.2496
1|AtomicNumber|NormL2|id|2|372|5254.4668
1|AtomicNumber|NormL2|id|2|373|5259.0264
1|AtomicNumber|NormL2|id|2|374|5696.4225
1|AtomicNumber|NormL2|id|2|375|5028.4737
1|AtomicNumber|NormL2|id|2|376|5041.6804
1|AtomicNumber|NormL2|id|2|377|4991.1614
1|AtomicNumber|NormL2|id|2|378|5280.5399
1|AtomicNumber|NormL2|id|2|379|4243.7776
1|AtomicNumber|NormL2|id|2|380|4774.012
1|AtomicNumber|NormL2|id|2|381|4918.3608
1|AtomicNumber|NormL2|id|2|382|4765.3488
1|AtomicNumber|NormL2|id|2|383|5689.6594
1|AtomicNumber|NormL2|id|2|384|4536.3003
