# Supplementary material for: On DNA numerical representations for genomic similarity computation
Source: PLoS One. 2017 Mar 21;12(3):e0173288. doi: 10.1371/journal.pone.0173288 (PMC5360225; doi:10.1371/journal.pone.0173288)
Supplement: S3 File — The datasets employed in this work. (ZIP) [file pone.0173288.s003.zip › datasets/syntheticalExperimentalScores/sequenceBase_1_transformation_AtomicNumber_metric_NormL2_type_id_percentage_32.txt]

1|AtomicNumber|NormL2|id|32|1|7016.2545
1|AtomicNumber|NormL2|id|32|2|8677.1554
1|AtomicNumber|NormL2|id|32|3|6581.5384
1|AtomicNumber|NormL2|id|32|4|8483.0196
1|AtomicNumber|NormL2|id|32|5|7480.7712
1|AtomicNumber|NormL2|id|32|6|5311.9155
1|AtomicNumber|NormL2|id|32|7|5108.4895
1|AtomicNumber|NormL2|id|32|8|5759.5836
1|AtomicNumber|NormL2|id|32|9|7947.0805
1|AtomicNumber|NormL2|id|32|10|5529.8088
1|AtomicNumber|NormL2|id|32|11|5632.0038
1|AtomicNumber|NormL2|id|32|12|6258.0234
1|AtomicNumber|NormL2|id|32|13|5764.8508
1|AtomicNumber|NormL2|id|32|14|6528.8421
1|AtomicNumber|NormL2|id|32|15|5672.9488
1|AtomicNumber|NormL2|id|32|16|5699.7797
1|AtomicNumber|NormL2|id|32|17|7858.5575
1|AtomicNumber|NormL2|id|32|18|6676.9446
1|AtomicNumber|NormL2|id|32|19|8676.5404
1|AtomicNumber|NormL2|id|32|20|5986.0274
1|AtomicNumber|NormL2|id|32|21|5208.8321
1|AtomicNumber|NormL2|id|32|22|8249.3542
1|AtomicNumber|NormL2|id|32|23|6078.9572
1|AtomicNumber|NormL2|id|32|24|5640.6304
1|AtomicNumber|NormL2|id|32|25|5655.9882
1|AtomicNumber|NormL2|id|32|26|7635.0081
1|AtomicNumber|NormL2|id|32|27|5502.0591
1|AtomicNumber|NormL2|id|32|28|7039.4109
1|AtomicNumber|NormL2|id|32|29|8669.408
1|AtomicNumber|NormL2|id|32|30|7944.1243
1|AtomicNumber|NormL2|id|32|31|7689.1115
1|AtomicNumber|NormL2|id|32|32|5412.961
1|AtomicNumber|NormL2|id|32|33|9775.9827
1|AtomicNumber|NormL2|id|32|34|5520.2437
1|AtomicNumber|NormL2|id|32|35|7028.8815
1|AtomicNumber|NormL2|id|32|36|5342.4535
1|AtomicNumber|NormL2|id|32|37|6263.5154
1|AtomicNumber|NormL2|id|32|38|5571.9638
1|AtomicNumber|NormL2|id|32|39|8068.0289
1|AtomicNumber|NormL2|id|32|40|7166.5419
1|AtomicNumber|NormL2|id|32|41|5239.8774
1|AtomicNumber|NormL2|id|32|42|6032.5853
1|AtomicNumber|NormL2|id|32|43|6611.9091
1|AtomicNumber|NormL2|id|32|44|7301.7602
1|AtomicNumber|NormL2|id|32|45|8525.5635
1|AtomicNumber|NormL2|id|32|46|6802.6946
1|AtomicNumber|NormL2|id|32|47|6689.1751
1|AtomicNumber|NormL2|id|32|48|6409.9501
1|AtomicNumber|NormL2|id|32|49|7327.6298
1|AtomicNumber|NormL2|id|32|50|7925.0155
1|AtomicNumber|NormL2|id|32|51|8384.9269
1|AtomicNumber|NormL2|id|32|52|6752.8602
1|AtomicNumber|NormL2|id|32|53|7642.26
1|AtomicNumber|NormL2|id|32|54|7863.2192
1|AtomicNumber|NormL2|id|32|55|5969.3104
1|AtomicNumber|NormL2|id|32|56|5384.6818
1|AtomicNumber|NormL2|id|32|57|8416.5505
1|AtomicNumber|NormL2|id|32|58|9105.9385
1|AtomicNumber|NormL2|id|32|59|6726.1806
1|AtomicNumber|NormL2|id|32|60|7110.0671
1|AtomicNumber|NormL2|id|32|61|5834.13
1|AtomicNumber|NormL2|id|32|62|5585.6153
1|AtomicNumber|NormL2|id|32|63|8581.8375
1|AtomicNumber|NormL2|id|32|64|8356.0036
1|AtomicNumber|NormL2|id|32|65|6441.9439
1|AtomicNumber|NormL2|id|32|66|6940.7771
1|AtomicNumber|NormL2|id|32|67|8388.2078
1|AtomicNumber|NormL2|id|32|68|7802.5074
1|AtomicNumber|NormL2|id|32|69|6482.0881
1|AtomicNumber|NormL2|id|32|70|6717.9367
1|AtomicNumber|NormL2|id|32|71|5855.9411
1|AtomicNumber|NormL2|id|32|72|5294.4635
1|AtomicNumber|NormL2|id|32|73|5553.2401
1|AtomicNumber|NormL2|id|32|74|7939.25
1|AtomicNumber|NormL2|id|32|75|6842.1868
1|AtomicNumber|NormL2|id|32|76|6600.9821
1|AtomicNumber|NormL2|id|32|77|6111.3329
1|AtomicNumber|NormL2|id|32|78|8013.8087
1|AtomicNumber|NormL2|id|32|79|7433.9108
1|AtomicNumber|NormL2|id|32|80|5725.9773
1|AtomicNumber|NormL2|id|32|81|6269.0099
1|AtomicNumber|NormL2|id|32|82|7897.1869
1|AtomicNumber|NormL2|id|32|83|6866.9175
1|AtomicNumber|NormL2|id|32|84|7510.4044
1|AtomicNumber|NormL2|id|32|85|5969.326
1|AtomicNumber|NormL2|id|32|86|5164.4187
1|AtomicNumber|NormL2|id|32|87|6463.3705
1|AtomicNumber|NormL2|id|32|88|6705.9108
1|AtomicNumber|NormL2|id|32|89|6046.9478
1|AtomicNumber|NormL2|id|32|90|10417.9194
1|AtomicNumber|NormL2|id|32|91|7221.3827
1|AtomicNumber|NormL2|id|32|92|6740.5378
1|AtomicNumber|NormL2|id|32|93|5808.6762
1|AtomicNumber|NormL2|id|32|94|6269.1361
1|AtomicNumber|NormL2|id|32|95|5232.0722
1|AtomicNumber|NormL2|id|32|96|5518.2962
1|AtomicNumber|NormL2|id|32|97|6502.6107
1|AtomicNumber|NormL2|id|32|98|5271.5523
1|AtomicNumber|NormL2|id|32|99|5600.773
1|AtomicNumber|NormL2|id|32|100|5590.0238
1|AtomicNumber|NormL2|id|32|101|5175.6762
1|AtomicNumber|NormL2|id|32|102|5089.9804
1|AtomicNumber|NormL2|id|32|103|7748.8913
1|AtomicNumber|NormL2|id|32|104|5639.8035
1|AtomicNumber|NormL2|id|32|105|9638.2618
1|AtomicNumber|NormL2|id|32|106|5650.54
1|AtomicNumber|NormL2|id|32|107|8889.8659
1|AtomicNumber|NormL2|id|32|108|8184.6553
1|AtomicNumber|NormL2|id|32|109|7465.8897
1|AtomicNumber|NormL2|id|32|110|9270.5881
1|AtomicNumber|NormL2|id|32|111|9160.9747
1|AtomicNumber|NormL2|id|32|112|6642.0922
1|AtomicNumber|NormL2|id|32|113|5934.0155
1|AtomicNumber|NormL2|id|32|114|7052.0043
1|AtomicNumber|NormL2|id|32|115|5485.0409
1|AtomicNumber|NormL2|id|32|116|6852.2558
1|AtomicNumber|NormL2|id|32|117|5698.7358
1|AtomicNumber|NormL2|id|32|118|7952.7289
1|AtomicNumber|NormL2|id|32|119|5505.355
1|AtomicNumber|NormL2|id|32|120|5205.5476
1|AtomicNumber|NormL2|id|32|121|7576.2671
1|AtomicNumber|NormL2|id|32|122|7033.6885
1|AtomicNumber|NormL2|id|32|123|8557.8874
1|AtomicNumber|NormL2|id|32|124|6966.3037
1|AtomicNumber|NormL2|id|32|125|8342.5169
1|AtomicNumber|NormL2|id|32|126|7800.4687
1|AtomicNumber|NormL2|id|32|127|5154.5997
1|AtomicNumber|NormL2|id|32|128|6034.1907
1|AtomicNumber|NormL2|id|32|129|7959.4034
1|AtomicNumber|NormL2|id|32|130|5570.8167
1|AtomicNumber|NormL2|id|32|131|6615.6402
1|AtomicNumber|NormL2|id|32|132|6396.816
1|AtomicNumber|NormL2|id|32|133|10888.225
1|AtomicNumber|NormL2|id|32|134|7349.801
1|AtomicNumber|NormL2|id|32|135|7396.2045
1|AtomicNumber|NormL2|id|32|136|5798.2326
1|AtomicNumber|NormL2|id|32|137|5277.2169
1|AtomicNumber|NormL2|id|32|138|8573.3191
1|AtomicNumber|NormL2|id|32|139|6689.7356
1|AtomicNumber|NormL2|id|32|140|6880.4008
1|AtomicNumber|NormL2|id|32|141|5299.4554
1|AtomicNumber|NormL2|id|32|142|5657.7633
1|AtomicNumber|NormL2|id|32|143|7461.0357
1|AtomicNumber|NormL2|id|32|144|10359.8727
1|AtomicNumber|NormL2|id|32|145|7785.6377
1|AtomicNumber|NormL2|id|32|146|5998.2106
1|AtomicNumber|NormL2|id|32|147|5973.8059
1|AtomicNumber|NormL2|id|32|148|5436.296
1|AtomicNumber|NormL2|id|32|149|7819.919
1|AtomicNumber|NormL2|id|32|150|5594.1425
1|AtomicNumber|NormL2|id|32|151|7628.2999
1|AtomicNumber|NormL2|id|32|152|6708.3341
1|AtomicNumber|NormL2|id|32|153|7206.8223
1|AtomicNumber|NormL2|id|32|154|8592.8739
1|AtomicNumber|NormL2|id|32|155|8237.7368
1|AtomicNumber|NormL2|id|32|156|7169.7673
1|AtomicNumber|NormL2|id|32|157|5308.1853
1|AtomicNumber|NormL2|id|32|158|8414.0435
1|AtomicNumber|NormL2|id|32|159|6222.3467
1|AtomicNumber|NormL2|id|32|160|7087.5917
1|AtomicNumber|NormL2|id|32|161|8061.0597
1|AtomicNumber|NormL2|id|32|162|5639.016
1|AtomicNumber|NormL2|id|32|163|5139.2456
1|AtomicNumber|NormL2|id|32|164|5260.6999
1|AtomicNumber|NormL2|id|32|165|5308.5626
1|AtomicNumber|NormL2|id|32|166|8409.3102
1|AtomicNumber|NormL2|id|32|167|8499.9944
1|AtomicNumber|NormL2|id|32|168|8091.6653
1|AtomicNumber|NormL2|id|32|169|8244.2246
1|AtomicNumber|NormL2|id|32|170|6487.9816
1|AtomicNumber|NormL2|id|32|171|5221.1932
1|AtomicNumber|NormL2|id|32|172|5778.3056
1|AtomicNumber|NormL2|id|32|173|5622.9691
1|AtomicNumber|NormL2|id|32|174|8279.1063
1|AtomicNumber|NormL2|id|32|175|8372.6122
1|AtomicNumber|NormL2|id|32|176|7707.408
1|AtomicNumber|NormL2|id|32|177|5430.8475
1|AtomicNumber|NormL2|id|32|178|5231.7787
1|AtomicNumber|NormL2|id|32|179|5234.6569
1|AtomicNumber|NormL2|id|32|180|8281.4813
1|AtomicNumber|NormL2|id|32|181|5103.017
1|AtomicNumber|NormL2|id|32|182|5318.6198
1|AtomicNumber|NormL2|id|32|183|8293.4319
1|AtomicNumber|NormL2|id|32|184|8163.6277
1|AtomicNumber|NormL2|id|32|185|5403.4025
1|AtomicNumber|NormL2|id|32|186|5779.0517
1|AtomicNumber|NormL2|id|32|187|6691.9519
1|AtomicNumber|NormL2|id|32|188|7691.0685
1|AtomicNumber|NormL2|id|32|189|8044.7776
1|AtomicNumber|NormL2|id|32|190|6509.6147
1|AtomicNumber|NormL2|id|32|191|7844.3308
1|AtomicNumber|NormL2|id|32|192|5675.1354
1|AtomicNumber|NormL2|id|32|193|8394.0523
1|AtomicNumber|NormL2|id|32|194|8259.512
1|AtomicNumber|NormL2|id|32|195|7356.6503
1|AtomicNumber|NormL2|id|32|196|6219.9199
1|AtomicNumber|NormL2|id|32|197|7294.5287
1|AtomicNumber|NormL2|id|32|198|8617.3445
1|AtomicNumber|NormL2|id|32|199|5089.861
1|AtomicNumber|NormL2|id|32|200|6179.0081
1|AtomicNumber|NormL2|id|32|201|5339.2555
1|AtomicNumber|NormL2|id|32|202|8227.0491
1|AtomicNumber|NormL2|id|32|203|7358.4984
1|AtomicNumber|NormL2|id|32|204|5852.6429
1|AtomicNumber|NormL2|id|32|205|7519.129
1|AtomicNumber|NormL2|id|32|206|5554.0302
1|AtomicNumber|NormL2|id|32|207|5771.2156
1|AtomicNumber|NormL2|id|32|208|8322.4085
1|AtomicNumber|NormL2|id|32|209|8504.77
1|AtomicNumber|NormL2|id|32|210|5464.5088
1|AtomicNumber|NormL2|id|32|211|7146.6258
1|AtomicNumber|NormL2|id|32|212|5610.1267
1|AtomicNumber|NormL2|id|32|213|6026.8899
1|AtomicNumber|NormL2|id|32|214|6979.4468
1|AtomicNumber|NormL2|id|32|215|8214.2518
1|AtomicNumber|NormL2|id|32|216|8317.7632
1|AtomicNumber|NormL2|id|32|217|5660.4458
1|AtomicNumber|NormL2|id|32|218|5566.7524
1|AtomicNumber|NormL2|id|32|219|5415.991
1|AtomicNumber|NormL2|id|32|220|5749.7531
1|AtomicNumber|NormL2|id|32|221|8294.4532
1|AtomicNumber|NormL2|id|32|222|5746.3062
1|AtomicNumber|NormL2|id|32|223|8076.9628
1|AtomicNumber|NormL2|id|32|224|6354.0118
1|AtomicNumber|NormL2|id|32|225|6733.933
1|AtomicNumber|NormL2|id|32|226|5615.3277
1|AtomicNumber|NormL2|id|32|227|8476.4417
1|AtomicNumber|NormL2|id|32|228|7638.8952
1|AtomicNumber|NormL2|id|32|229|6426.2181
1|AtomicNumber|NormL2|id|32|230|7706.9882
1|AtomicNumber|NormL2|id|32|231|7299.9217
1|AtomicNumber|NormL2|id|32|232|5561.4043
1|AtomicNumber|NormL2|id|32|233|6725.7689
1|AtomicNumber|NormL2|id|32|234|7478.2357
1|AtomicNumber|NormL2|id|32|235|8676.5317
1|AtomicNumber|NormL2|id|32|236|5388.2111
1|AtomicNumber|NormL2|id|32|237|7368.9838
1|AtomicNumber|NormL2|id|32|238|6021.9135
1|AtomicNumber|NormL2|id|32|239|5865.1726
1|AtomicNumber|NormL2|id|32|240|8079.0553
1|AtomicNumber|NormL2|id|32|241|5293.4554
1|AtomicNumber|NormL2|id|32|242|5382.2192
1|AtomicNumber|NormL2|id|32|243|7378.382
1|AtomicNumber|NormL2|id|32|244|6023.3627
1|AtomicNumber|NormL2|id|32|245|8922.7912
1|AtomicNumber|NormL2|id|32|246|7574.6961
1|AtomicNumber|NormL2|id|32|247|8788.591
1|AtomicNumber|NormL2|id|32|248|7579.9723
1|AtomicNumber|NormL2|id|32|249|5544.0474
1|AtomicNumber|NormL2|id|32|250|6608.5129
1|AtomicNumber|NormL2|id|32|251|5868.5086
1|AtomicNumber|NormL2|id|32|252|7855.6747
1|AtomicNumber|NormL2|id|32|253|8470.5071
1|AtomicNumber|NormL2|id|32|254|7978.5347
1|AtomicNumber|NormL2|id|32|255|6083.7565
1|AtomicNumber|NormL2|id|32|256|6269.7176
1|AtomicNumber|NormL2|id|32|257|7655.9451
1|AtomicNumber|NormL2|id|32|258|7799.2114
1|AtomicNumber|NormL2|id|32|259|7122.58
1|AtomicNumber|NormL2|id|32|260|5078.159
1|AtomicNumber|NormL2|id|32|261|8150.7745
1|AtomicNumber|NormL2|id|32|262|6757.9562
1|AtomicNumber|NormL2|id|32|263|7324.2592
1|AtomicNumber|NormL2|id|32|264|5481.7061
1|AtomicNumber|NormL2|id|32|265|5283.7105
1|AtomicNumber|NormL2|id|32|266|6522.5453
1|AtomicNumber|NormL2|id|32|267|4988.1544
1|AtomicNumber|NormL2|id|32|268|6687.0325
1|AtomicNumber|NormL2|id|32|269|7212.832
1|AtomicNumber|NormL2|id|32|270|7894.5025
1|AtomicNumber|NormL2|id|32|271|8121.0969
1|AtomicNumber|NormL2|id|32|272|7850.0048
1|AtomicNumber|NormL2|id|32|273|8558.587
1|AtomicNumber|NormL2|id|32|274|5516.7686
1|AtomicNumber|NormL2|id|32|275|7297.7141
1|AtomicNumber|NormL2|id|32|276|9883.4402
1|AtomicNumber|NormL2|id|32|277|8100.8383
1|AtomicNumber|NormL2|id|32|278|8172.2007
1|AtomicNumber|NormL2|id|32|279|7882.988
1|AtomicNumber|NormL2|id|32|280|6130.6624
1|AtomicNumber|NormL2|id|32|281|5401.3769
1|AtomicNumber|NormL2|id|32|282|5018.2614
1|AtomicNumber|NormL2|id|32|283|7184.0754
1|AtomicNumber|NormL2|id|32|284|6048.7215
1|AtomicNumber|NormL2|id|32|285|7208.3475
1|AtomicNumber|NormL2|id|32|286|7833.4038
1|AtomicNumber|NormL2|id|32|287|7857.226
1|AtomicNumber|NormL2|id|32|288|7493.0701
1|AtomicNumber|NormL2|id|32|289|6941.4993
1|AtomicNumber|NormL2|id|32|290|6003.0848
1|AtomicNumber|NormL2|id|32|291|5733.8275
1|AtomicNumber|NormL2|id|32|292|8352.973
1|AtomicNumber|NormL2|id|32|293|6676.8732
1|AtomicNumber|NormL2|id|32|294|8017.256
1|AtomicNumber|NormL2|id|32|295|5154.9872
1|AtomicNumber|NormL2|id|32|296|8489.8234
1|AtomicNumber|NormL2|id|32|297|6439.5506
1|AtomicNumber|NormL2|id|32|298|5783.8152
1|AtomicNumber|NormL2|id|32|299|6724.9751
1|AtomicNumber|NormL2|id|32|300|5983.4775
1|AtomicNumber|NormL2|id|32|301|8708.3024
1|AtomicNumber|NormL2|id|32|302|5187.0074
1|AtomicNumber|NormL2|id|32|303|5165.5666
1|AtomicNumber|NormL2|id|32|304|8738.7536
1|AtomicNumber|NormL2|id|32|305|5396.4486
1|AtomicNumber|NormL2|id|32|306|6959.826
1|AtomicNumber|NormL2|id|32|307|5499.824
1|AtomicNumber|NormL2|id|32|308|5566.3253
1|AtomicNumber|NormL2|id|32|309|12227.5262
1|AtomicNumber|NormL2|id|32|310|5250.3216
1|AtomicNumber|NormL2|id|32|311|8036.2906
1|AtomicNumber|NormL2|id|32|312|6376.394
1|AtomicNumber|NormL2|id|32|313|8097.2586
1|AtomicNumber|NormL2|id|32|314|6726.5512
1|AtomicNumber|NormL2|id|32|315|5601.9819
1|AtomicNumber|NormL2|id|32|316|5860.0886
1|AtomicNumber|NormL2|id|32|317|8590.8752
1|AtomicNumber|NormL2|id|32|318|5469.5129
1|AtomicNumber|NormL2|id|32|319|8663.5558
1|AtomicNumber|NormL2|id|32|320|5839.4651
1|AtomicNumber|NormL2|id|32|321|5537.517
1|AtomicNumber|NormL2|id|32|322|7446.2726
1|AtomicNumber|NormL2|id|32|323|5217.1943
1|AtomicNumber|NormL2|id|32|324|5264.7967
1|AtomicNumber|NormL2|id|32|325|7008.1025
1|AtomicNumber|NormL2|id|32|326|6001.6246
1|AtomicNumber|NormL2|id|32|327|8622.6988
1|AtomicNumber|NormL2|id|32|328|10064.8247
1|AtomicNumber|NormL2|id|32|329|8608.0675
1|AtomicNumber|NormL2|id|32|330|6111.7749
1|AtomicNumber|NormL2|id|32|331|6045.6254
1|AtomicNumber|NormL2|id|32|332|6803.4388
1|AtomicNumber|NormL2|id|32|333|5411.3727
1|AtomicNumber|NormL2|id|32|334|7392.2729
1|AtomicNumber|NormL2|id|32|335|5748.7531
1|AtomicNumber|NormL2|id|32|336|10028.2873
1|AtomicNumber|NormL2|id|32|337|6833.6535
1|AtomicNumber|NormL2|id|32|338|5648.4951
1|AtomicNumber|NormL2|id|32|339|8489.2178
1|AtomicNumber|NormL2|id|32|340|5398.0818
1|AtomicNumber|NormL2|id|32|341|5835.5748
1|AtomicNumber|NormL2|id|32|342|5488.7604
1|AtomicNumber|NormL2|id|32|343|4932.7098
1|AtomicNumber|NormL2|id|32|344|7028.5745
1|AtomicNumber|NormL2|id|32|345|7320.7769
1|AtomicNumber|NormL2|id|32|346|5817.9482
1|AtomicNumber|NormL2|id|32|347|5190.4874
1|AtomicNumber|NormL2|id|32|348|5443.6727
1|AtomicNumber|NormL2|id|32|349|8965.7647
1|AtomicNumber|NormL2|id|32|350|6123.763
1|AtomicNumber|NormL2|id|32|351|5701.1154
1|AtomicNumber|NormL2|id|32|352|7209.1917
1|AtomicNumber|NormL2|id|32|353|6807.7257
1|AtomicNumber|NormL2|id|32|354|6133.0412
1|AtomicNumber|NormL2|id|32|355|7505.9769
1|AtomicNumber|NormL2|id|32|356|5835.2063
1|AtomicNumber|NormL2|id|32|357|5388.365
1|AtomicNumber|NormL2|id|32|358|7215.9247
1|AtomicNumber|NormL2|id|32|359|6983.8421
1|AtomicNumber|NormL2|id|32|360|5759.4519
1|AtomicNumber|NormL2|id|32|361|5078.0134
1|AtomicNumber|NormL2|id|32|362|5003.9649
1|AtomicNumber|NormL2|id|32|363|7869.2746
1|AtomicNumber|NormL2|id|32|364|5481.8057
1|AtomicNumber|NormL2|id|32|365|8413.5943
1|AtomicNumber|NormL2|id|32|366|7240.3832
1|AtomicNumber|NormL2|id|32|367|9616.7391
1|AtomicNumber|NormL2|id|32|368|8572.4565
1|AtomicNumber|NormL2|id|32|369|7716.7473
1|AtomicNumber|NormL2|id|32|370|9473.9131
1|AtomicNumber|NormL2|id|32|371|7752.0621
1|AtomicNumber|NormL2|id|32|372|6260.0711
1|AtomicNumber|NormL2|id|32|373|7364.2373
1|AtomicNumber|NormL2|id|32|374|5792.3418
1|AtomicNumber|NormL2|id|32|375|5751.8771
1|AtomicNumber|NormL2|id|32|376|8391.8067
1|AtomicNumber|NormL2|id|32|377|5776.3572
1|AtomicNumber|NormL2|id|32|378|7214.291
1|AtomicNumber|NormL2|id|32|379|7720.5224
1|AtomicNumber|NormL2|id|32|380|6297.6961
1|AtomicNumber|NormL2|id|32|381|5530.4874
1|AtomicNumber|NormL2|id|32|382|6361.9354
1|AtomicNumber|NormL2|id|32|383|5518.7129
1|AtomicNumber|NormL2|id|32|384|9089.8614
1|AtomicNumber|NormL2|id|32|385|6254.189
1|AtomicNumber|NormL2|id|32|386|5235.6517
1|AtomicNumber|NormL2|id|32|387|5380.7402
1|AtomicNumber|NormL2|id|32|388|8329.7542
1|AtomicNumber|NormL2|id|32|389|6210.414
1|AtomicNumber|NormL2|id|32|390|8028.5126
1|AtomicNumber|NormL2|id|32|391|8356.6884
1|AtomicNumber|NormL2|id|32|392|5738.2208
1|AtomicNumber|NormL2|id|32|393|5249.126
1|AtomicNumber|NormL2|id|32|394|5205.4425
1|AtomicNumber|NormL2|id|32|395|9216.3116
1|AtomicNumber|NormL2|id|32|396|5505.2885
1|AtomicNumber|NormL2|id|32|397|8979.3654
1|AtomicNumber|NormL2|id|32|398|7722.4661
1|AtomicNumber|NormL2|id|32|399|5764.1023
1|AtomicNumber|NormL2|id|32|400|5052.7475
