# Supplementary material for: On DNA numerical representations for genomic similarity computation
Source: PLoS One. 2017 Mar 21;12(3):e0173288. doi: 10.1371/journal.pone.0173288 (PMC5360225; doi:10.1371/journal.pone.0173288)
Supplement: S3 File — The datasets employed in this work. (ZIP) [file pone.0173288.s003.zip › datasets/syntheticalExperimentalScores/sequenceBase_1_transformation_AtomicNumber_metric_NormL2_type_id_percentage_4.txt]

1|AtomicNumber|NormL2|id|4|1|5182.7142
1|AtomicNumber|NormL2|id|4|2|5479.6637
1|AtomicNumber|NormL2|id|4|3|6317.9146
1|AtomicNumber|NormL2|id|4|4|4702.2585
1|AtomicNumber|NormL2|id|4|5|4726.5359
1|AtomicNumber|NormL2|id|4|6|5000.5981
1|AtomicNumber|NormL2|id|4|7|6103.1261
1|AtomicNumber|NormL2|id|4|8|4334.9432
1|AtomicNumber|NormL2|id|4|9|4492.0883
1|AtomicNumber|NormL2|id|4|10|5887.5406
1|AtomicNumber|NormL2|id|4|11|5695.5604
1|AtomicNumber|NormL2|id|4|12|4693.1235
1|AtomicNumber|NormL2|id|4|13|6473.0827
1|AtomicNumber|NormL2|id|4|14|5900.2451
1|AtomicNumber|NormL2|id|4|15|5639.1477
1|AtomicNumber|NormL2|id|4|16|6392.3126
1|AtomicNumber|NormL2|id|4|17|5542.7121
1|AtomicNumber|NormL2|id|4|18|6111.587
1|AtomicNumber|NormL2|id|4|19|5269.4218
1|AtomicNumber|NormL2|id|4|20|5078.8084
1|AtomicNumber|NormL2|id|4|21|5349.1022
1|AtomicNumber|NormL2|id|4|22|5247.6577
1|AtomicNumber|NormL2|id|4|23|5511.6874
1|AtomicNumber|NormL2|id|4|24|4634.9245
1|AtomicNumber|NormL2|id|4|25|4982.7363
1|AtomicNumber|NormL2|id|4|26|4712.8882
1|AtomicNumber|NormL2|id|4|27|5210.1344
1|AtomicNumber|NormL2|id|4|28|4848.1146
1|AtomicNumber|NormL2|id|4|29|5036.0415
1|AtomicNumber|NormL2|id|4|30|5061.5106
1|AtomicNumber|NormL2|id|4|31|7043.4827
1|AtomicNumber|NormL2|id|4|32|6030.9454
1|AtomicNumber|NormL2|id|4|33|5231.7462
1|AtomicNumber|NormL2|id|4|34|4901.2421
1|AtomicNumber|NormL2|id|4|35|5648.1604
1|AtomicNumber|NormL2|id|4|36|4821.1542
1|AtomicNumber|NormL2|id|4|37|4966.7702
1|AtomicNumber|NormL2|id|4|38|5974.471
1|AtomicNumber|NormL2|id|4|39|5783.4488
1|AtomicNumber|NormL2|id|4|40|5594.4388
1|AtomicNumber|NormL2|id|4|41|6520.2898
1|AtomicNumber|NormL2|id|4|42|6060.6536
1|AtomicNumber|NormL2|id|4|43|6486.976
1|AtomicNumber|NormL2|id|4|44|5924.126
1|AtomicNumber|NormL2|id|4|45|5285.294
1|AtomicNumber|NormL2|id|4|46|6310.9342
1|AtomicNumber|NormL2|id|4|47|5684.3357
1|AtomicNumber|NormL2|id|4|48|7322.3854
1|AtomicNumber|NormL2|id|4|49|5873.7587
1|AtomicNumber|NormL2|id|4|50|6175.2336
1|AtomicNumber|NormL2|id|4|51|5457.8409
1|AtomicNumber|NormL2|id|4|52|4825.2049
1|AtomicNumber|NormL2|id|4|53|5748.6162
1|AtomicNumber|NormL2|id|4|54|5213.0315
1|AtomicNumber|NormL2|id|4|55|4766.8706
1|AtomicNumber|NormL2|id|4|56|4920.2901
1|AtomicNumber|NormL2|id|4|57|4788.7823
1|AtomicNumber|NormL2|id|4|58|5166.3594
1|AtomicNumber|NormL2|id|4|59|4958.9832
1|AtomicNumber|NormL2|id|4|60|4827.3477
1|AtomicNumber|NormL2|id|4|61|4888.9614
1|AtomicNumber|NormL2|id|4|62|5572.5461
1|AtomicNumber|NormL2|id|4|63|5536.1694
1|AtomicNumber|NormL2|id|4|64|4624.125
1|AtomicNumber|NormL2|id|4|65|4717.5021
1|AtomicNumber|NormL2|id|4|66|4790.5423
1|AtomicNumber|NormL2|id|4|67|5075.876
1|AtomicNumber|NormL2|id|4|68|5727.5868
1|AtomicNumber|NormL2|id|4|69|5037.8698
1|AtomicNumber|NormL2|id|4|70|5102.8888
1|AtomicNumber|NormL2|id|4|71|4903.5314
1|AtomicNumber|NormL2|id|4|72|4888.8435
1|AtomicNumber|NormL2|id|4|73|5444.2916
1|AtomicNumber|NormL2|id|4|74|4823.0086
1|AtomicNumber|NormL2|id|4|75|6548.5803
1|AtomicNumber|NormL2|id|4|76|6230.1805
1|AtomicNumber|NormL2|id|4|77|5581.3976
1|AtomicNumber|NormL2|id|4|78|5379.1699
1|AtomicNumber|NormL2|id|4|79|4711.9824
1|AtomicNumber|NormL2|id|4|80|5842.5407
1|AtomicNumber|NormL2|id|4|81|4902.1793
1|AtomicNumber|NormL2|id|4|82|5270.7025
1|AtomicNumber|NormL2|id|4|83|5678.8488
1|AtomicNumber|NormL2|id|4|84|5695.8522
1|AtomicNumber|NormL2|id|4|85|5054.1371
1|AtomicNumber|NormL2|id|4|86|5374.0946
1|AtomicNumber|NormL2|id|4|87|6252.0828
1|AtomicNumber|NormL2|id|4|88|5416.3093
1|AtomicNumber|NormL2|id|4|89|5755.9174
1|AtomicNumber|NormL2|id|4|90|4615.3203
1|AtomicNumber|NormL2|id|4|91|4607.0482
1|AtomicNumber|NormL2|id|4|92|5590.5431
1|AtomicNumber|NormL2|id|4|93|5346.194
1|AtomicNumber|NormL2|id|4|94|5259.7944
1|AtomicNumber|NormL2|id|4|95|4916.5414
1|AtomicNumber|NormL2|id|4|96|4881.4975
1|AtomicNumber|NormL2|id|4|97|5338.0016
1|AtomicNumber|NormL2|id|4|98|5219.3195
1|AtomicNumber|NormL2|id|4|99|5162.8612
1|AtomicNumber|NormL2|id|4|100|4898.924
1|AtomicNumber|NormL2|id|4|101|5122.577
1|AtomicNumber|NormL2|id|4|102|6278.685
1|AtomicNumber|NormL2|id|4|103|5979.3595
1|AtomicNumber|NormL2|id|4|104|6627.5221
1|AtomicNumber|NormL2|id|4|105|6184.4956
1|AtomicNumber|NormL2|id|4|106|5178.0324
1|AtomicNumber|NormL2|id|4|107|5931.9848
1|AtomicNumber|NormL2|id|4|108|5298.6839
1|AtomicNumber|NormL2|id|4|109|6479.1223
1|AtomicNumber|NormL2|id|4|110|5292.0372
1|AtomicNumber|NormL2|id|4|111|4909.0232
1|AtomicNumber|NormL2|id|4|112|5256.1515
1|AtomicNumber|NormL2|id|4|113|5389.4781
1|AtomicNumber|NormL2|id|4|114|5355.0933
1|AtomicNumber|NormL2|id|4|115|5605.3459
1|AtomicNumber|NormL2|id|4|116|4797.6699
1|AtomicNumber|NormL2|id|4|117|5576.9857
1|AtomicNumber|NormL2|id|4|118|5962.6316
1|AtomicNumber|NormL2|id|4|119|4935.52
1|AtomicNumber|NormL2|id|4|120|4615.9524
1|AtomicNumber|NormL2|id|4|121|5018.0732
1|AtomicNumber|NormL2|id|4|122|4318.667
1|AtomicNumber|NormL2|id|4|123|4798.3333
1|AtomicNumber|NormL2|id|4|124|5512.6755
1|AtomicNumber|NormL2|id|4|125|5541.7585
1|AtomicNumber|NormL2|id|4|126|5746.0013
1|AtomicNumber|NormL2|id|4|127|5151.765
1|AtomicNumber|NormL2|id|4|128|6014.1971
1|AtomicNumber|NormL2|id|4|129|4966.6414
1|AtomicNumber|NormL2|id|4|130|5873.7533
1|AtomicNumber|NormL2|id|4|131|5589.6183
1|AtomicNumber|NormL2|id|4|132|5770.449
1|AtomicNumber|NormL2|id|4|133|6385.54
1|AtomicNumber|NormL2|id|4|134|6159.0617
1|AtomicNumber|NormL2|id|4|135|5658.7195
1|AtomicNumber|NormL2|id|4|136|6002.6055
1|AtomicNumber|NormL2|id|4|137|4832.638
1|AtomicNumber|NormL2|id|4|138|6504.61
1|AtomicNumber|NormL2|id|4|139|5221.5749
1|AtomicNumber|NormL2|id|4|140|5278.3152
1|AtomicNumber|NormL2|id|4|141|6085.6541
1|AtomicNumber|NormL2|id|4|142|5368.901
1|AtomicNumber|NormL2|id|4|143|5476.8285
1|AtomicNumber|NormL2|id|4|144|4873.5932
1|AtomicNumber|NormL2|id|4|145|4934.6479
1|AtomicNumber|NormL2|id|4|146|5844.7651
1|AtomicNumber|NormL2|id|4|147|6026.3657
1|AtomicNumber|NormL2|id|4|148|4938.7237
1|AtomicNumber|NormL2|id|4|149|5754.5568
1|AtomicNumber|NormL2|id|4|150|5049.7609
1|AtomicNumber|NormL2|id|4|151|6636.1401
1|AtomicNumber|NormL2|id|4|152|4700.1049
1|AtomicNumber|NormL2|id|4|153|4525.8936
1|AtomicNumber|NormL2|id|4|154|5132.4194
1|AtomicNumber|NormL2|id|4|155|6132.9045
1|AtomicNumber|NormL2|id|4|156|5512.2117
1|AtomicNumber|NormL2|id|4|157|4953.8016
1|AtomicNumber|NormL2|id|4|158|6232.159
1|AtomicNumber|NormL2|id|4|159|5542.0864
1|AtomicNumber|NormL2|id|4|160|6177.234
1|AtomicNumber|NormL2|id|4|161|5024.8224
1|AtomicNumber|NormL2|id|4|162|5446.582
1|AtomicNumber|NormL2|id|4|163|5425.2368
1|AtomicNumber|NormL2|id|4|164|4979.3658
1|AtomicNumber|NormL2|id|4|165|6255.1477
1|AtomicNumber|NormL2|id|4|166|5321.157
1|AtomicNumber|NormL2|id|4|167|6493.5195
1|AtomicNumber|NormL2|id|4|168|5578.3132
1|AtomicNumber|NormL2|id|4|169|5161.2543
1|AtomicNumber|NormL2|id|4|170|5153.2745
1|AtomicNumber|NormL2|id|4|171|5399.0357
1|AtomicNumber|NormL2|id|4|172|5587.5506
1|AtomicNumber|NormL2|id|4|173|4701.1887
1|AtomicNumber|NormL2|id|4|174|5936.8192
1|AtomicNumber|NormL2|id|4|175|5645.4563
1|AtomicNumber|NormL2|id|4|176|4858.6538
1|AtomicNumber|NormL2|id|4|177|5238.0031
1|AtomicNumber|NormL2|id|4|178|5933.3136
1|AtomicNumber|NormL2|id|4|179|4968.1197
1|AtomicNumber|NormL2|id|4|180|5730.3131
1|AtomicNumber|NormL2|id|4|181|6480.6724
1|AtomicNumber|NormL2|id|4|182|6034.7045
1|AtomicNumber|NormL2|id|4|183|6333.5085
1|AtomicNumber|NormL2|id|4|184|4679.9657
1|AtomicNumber|NormL2|id|4|185|4738.3608
1|AtomicNumber|NormL2|id|4|186|5093.6937
1|AtomicNumber|NormL2|id|4|187|5528.879
1|AtomicNumber|NormL2|id|4|188|5833.4386
1|AtomicNumber|NormL2|id|4|189|5532.992
1|AtomicNumber|NormL2|id|4|190|7632.9648
1|AtomicNumber|NormL2|id|4|191|4728.5235
1|AtomicNumber|NormL2|id|4|192|6564.7753
1|AtomicNumber|NormL2|id|4|193|5369.2367
1|AtomicNumber|NormL2|id|4|194|5988.1352
1|AtomicNumber|NormL2|id|4|195|5774.3902
1|AtomicNumber|NormL2|id|4|196|4909.5366
1|AtomicNumber|NormL2|id|4|197|4971.0536
1|AtomicNumber|NormL2|id|4|198|5151.901
1|AtomicNumber|NormL2|id|4|199|5572.0523
1|AtomicNumber|NormL2|id|4|200|4439.804
1|AtomicNumber|NormL2|id|4|201|6318.4956
1|AtomicNumber|NormL2|id|4|202|5848.7576
1|AtomicNumber|NormL2|id|4|203|5942.9112
1|AtomicNumber|NormL2|id|4|204|6804.0234
1|AtomicNumber|NormL2|id|4|205|5775.3235
1|AtomicNumber|NormL2|id|4|206|5823.9037
1|AtomicNumber|NormL2|id|4|207|4969.8093
1|AtomicNumber|NormL2|id|4|208|4835.1405
1|AtomicNumber|NormL2|id|4|209|4681.5522
1|AtomicNumber|NormL2|id|4|210|5771.9737
1|AtomicNumber|NormL2|id|4|211|6242.2252
1|AtomicNumber|NormL2|id|4|212|4999.9308
1|AtomicNumber|NormL2|id|4|213|5620.6549
1|AtomicNumber|NormL2|id|4|214|5478.7365
1|AtomicNumber|NormL2|id|4|215|6264.2314
1|AtomicNumber|NormL2|id|4|216|5089.8753
1|AtomicNumber|NormL2|id|4|217|7057.6805
1|AtomicNumber|NormL2|id|4|218|4561.9761
1|AtomicNumber|NormL2|id|4|219|5751.7053
1|AtomicNumber|NormL2|id|4|220|6836.2454
1|AtomicNumber|NormL2|id|4|221|5430.3501
1|AtomicNumber|NormL2|id|4|222|4747.5518
1|AtomicNumber|NormL2|id|4|223|5398.254
1|AtomicNumber|NormL2|id|4|224|4665.9769
1|AtomicNumber|NormL2|id|4|225|5148.3589
1|AtomicNumber|NormL2|id|4|226|4797.0127
1|AtomicNumber|NormL2|id|4|227|5652.3101
1|AtomicNumber|NormL2|id|4|228|4690.624
1|AtomicNumber|NormL2|id|4|229|4776.2343
1|AtomicNumber|NormL2|id|4|230|5654.7706
1|AtomicNumber|NormL2|id|4|231|4803.0175
1|AtomicNumber|NormL2|id|4|232|5189.4321
1|AtomicNumber|NormL2|id|4|233|5395.0218
1|AtomicNumber|NormL2|id|4|234|5963.008
1|AtomicNumber|NormL2|id|4|235|6315.1694
1|AtomicNumber|NormL2|id|4|236|5847.4489
1|AtomicNumber|NormL2|id|4|237|4992.3022
1|AtomicNumber|NormL2|id|4|238|5605.5387
1|AtomicNumber|NormL2|id|4|239|5356.8645
1|AtomicNumber|NormL2|id|4|240|6359.0164
1|AtomicNumber|NormL2|id|4|241|6125.9465
1|AtomicNumber|NormL2|id|4|242|6228.5906
1|AtomicNumber|NormL2|id|4|243|5994.1322
1|AtomicNumber|NormL2|id|4|244|5046.8211
1|AtomicNumber|NormL2|id|4|245|4754.1578
1|AtomicNumber|NormL2|id|4|246|5305.3938
1|AtomicNumber|NormL2|id|4|247|4826.0914
1|AtomicNumber|NormL2|id|4|248|4962.2046
1|AtomicNumber|NormL2|id|4|249|4776.9201
1|AtomicNumber|NormL2|id|4|250|6000.5022
1|AtomicNumber|NormL2|id|4|251|4291.9089
1|AtomicNumber|NormL2|id|4|252|5649.7961
1|AtomicNumber|NormL2|id|4|253|5245.4978
1|AtomicNumber|NormL2|id|4|254|5025.9934
1|AtomicNumber|NormL2|id|4|255|6742.8193
1|AtomicNumber|NormL2|id|4|256|5576.9789
1|AtomicNumber|NormL2|id|4|257|4519.7787
1|AtomicNumber|NormL2|id|4|258|6235.8516
1|AtomicNumber|NormL2|id|4|259|5563.9769
1|AtomicNumber|NormL2|id|4|260|5224.8715
1|AtomicNumber|NormL2|id|4|261|4766.8653
1|AtomicNumber|NormL2|id|4|262|5157.2497
1|AtomicNumber|NormL2|id|4|263|4714.5753
1|AtomicNumber|NormL2|id|4|264|6221.1223
1|AtomicNumber|NormL2|id|4|265|5450.0995
1|AtomicNumber|NormL2|id|4|266|4930.119
1|AtomicNumber|NormL2|id|4|267|4800.6159
1|AtomicNumber|NormL2|id|4|268|4843.1308
1|AtomicNumber|NormL2|id|4|269|4456.1077
1|AtomicNumber|NormL2|id|4|270|5419.1216
1|AtomicNumber|NormL2|id|4|271|5181.5047
1|AtomicNumber|NormL2|id|4|272|5259.3132
1|AtomicNumber|NormL2|id|4|273|5156.8401
1|AtomicNumber|NormL2|id|4|274|4931.4422
1|AtomicNumber|NormL2|id|4|275|4733.093
1|AtomicNumber|NormL2|id|4|276|5967.9736
1|AtomicNumber|NormL2|id|4|277|6217.0993
1|AtomicNumber|NormL2|id|4|278|5202.0137
1|AtomicNumber|NormL2|id|4|279|5219.9283
1|AtomicNumber|NormL2|id|4|280|5690.0253
1|AtomicNumber|NormL2|id|4|281|5827.2776
1|AtomicNumber|NormL2|id|4|282|5289.2336
1|AtomicNumber|NormL2|id|4|283|4529.5161
1|AtomicNumber|NormL2|id|4|284|5223.788
1|AtomicNumber|NormL2|id|4|285|4665.566
1|AtomicNumber|NormL2|id|4|286|5332.659
1|AtomicNumber|NormL2|id|4|287|5180.8275
1|AtomicNumber|NormL2|id|4|288|4672.4849
1|AtomicNumber|NormL2|id|4|289|4931.0923
1|AtomicNumber|NormL2|id|4|290|4545.3849
1|AtomicNumber|NormL2|id|4|291|5751.7099
1|AtomicNumber|NormL2|id|4|292|6061.7369
1|AtomicNumber|NormL2|id|4|293|5961.67
1|AtomicNumber|NormL2|id|4|294|4768.4966
1|AtomicNumber|NormL2|id|4|295|4453.7287
1|AtomicNumber|NormL2|id|4|296|6271.7381
1|AtomicNumber|NormL2|id|4|297|4900.6955
1|AtomicNumber|NormL2|id|4|298|5737.8756
1|AtomicNumber|NormL2|id|4|299|4933.5468
1|AtomicNumber|NormL2|id|4|300|4909.0157
1|AtomicNumber|NormL2|id|4|301|5144.2782
1|AtomicNumber|NormL2|id|4|302|4617.7894
1|AtomicNumber|NormL2|id|4|303|4146.6072
1|AtomicNumber|NormL2|id|4|304|5617.7848
1|AtomicNumber|NormL2|id|4|305|4586.0858
1|AtomicNumber|NormL2|id|4|306|4313.9553
1|AtomicNumber|NormL2|id|4|307|4807.9808
1|AtomicNumber|NormL2|id|4|308|4876.4703
1|AtomicNumber|NormL2|id|4|309|5275.4564
1|AtomicNumber|NormL2|id|4|310|5254.3575
1|AtomicNumber|NormL2|id|4|311|5199.2787
1|AtomicNumber|NormL2|id|4|312|4900.8193
1|AtomicNumber|NormL2|id|4|313|5632.6676
1|AtomicNumber|NormL2|id|4|314|5132.0735
1|AtomicNumber|NormL2|id|4|315|5323.3585
1|AtomicNumber|NormL2|id|4|316|5551.8173
1|AtomicNumber|NormL2|id|4|317|5632.0369
1|AtomicNumber|NormL2|id|4|318|6048.3916
1|AtomicNumber|NormL2|id|4|319|5582.1681
1|AtomicNumber|NormL2|id|4|320|5217.0222
1|AtomicNumber|NormL2|id|4|321|5958.9391
1|AtomicNumber|NormL2|id|4|322|6030.1737
1|AtomicNumber|NormL2|id|4|323|6391.5114
1|AtomicNumber|NormL2|id|4|324|5997.2476
1|AtomicNumber|NormL2|id|4|325|5097.202
1|AtomicNumber|NormL2|id|4|326|4766.7925
1|AtomicNumber|NormL2|id|4|327|5370.7132
1|AtomicNumber|NormL2|id|4|328|5586.481
1|AtomicNumber|NormL2|id|4|329|5110.6299
1|AtomicNumber|NormL2|id|4|330|5587.2539
1|AtomicNumber|NormL2|id|4|331|4790.4093
1|AtomicNumber|NormL2|id|4|332|5659.1652
1|AtomicNumber|NormL2|id|4|333|4899.9524
1|AtomicNumber|NormL2|id|4|334|6283.7232
1|AtomicNumber|NormL2|id|4|335|5713.4606
1|AtomicNumber|NormL2|id|4|336|5988.9256
1|AtomicNumber|NormL2|id|4|337|4464.8563
1|AtomicNumber|NormL2|id|4|338|4926.4403
1|AtomicNumber|NormL2|id|4|339|5086.6951
1|AtomicNumber|NormL2|id|4|340|5649.0805
1|AtomicNumber|NormL2|id|4|341|4965.9523
1|AtomicNumber|NormL2|id|4|342|5663.4741
1|AtomicNumber|NormL2|id|4|343|4971.8339
1|AtomicNumber|NormL2|id|4|344|4599.7238
1|AtomicNumber|NormL2|id|4|345|5937.0515
1|AtomicNumber|NormL2|id|4|346|5098.646
1|AtomicNumber|NormL2|id|4|347|6535.8267
1|AtomicNumber|NormL2|id|4|348|5647.4563
1|AtomicNumber|NormL2|id|4|349|5597.9517
1|AtomicNumber|NormL2|id|4|350|5655.2796
1|AtomicNumber|NormL2|id|4|351|5161.4525
1|AtomicNumber|NormL2|id|4|352|5430.8857
1|AtomicNumber|NormL2|id|4|353|5598.2537
1|AtomicNumber|NormL2|id|4|354|5247.5716
1|AtomicNumber|NormL2|id|4|355|6034.7855
1|AtomicNumber|NormL2|id|4|356|4947.8611
1|AtomicNumber|NormL2|id|4|357|4889.1325
1|AtomicNumber|NormL2|id|4|358|5960.0186
1|AtomicNumber|NormL2|id|4|359|4463.7888
1|AtomicNumber|NormL2|id|4|360|4813.8967
1|AtomicNumber|NormL2|id|4|361|4748.3917
1|AtomicNumber|NormL2|id|4|362|6318.3572
1|AtomicNumber|NormL2|id|4|363|5643.1571
1|AtomicNumber|NormL2|id|4|364|6266.7678
1|AtomicNumber|NormL2|id|4|365|5145.7641
1|AtomicNumber|NormL2|id|4|366|4795.7327
1|AtomicNumber|NormL2|id|4|367|5086.2517
1|AtomicNumber|NormL2|id|4|368|4649.2305
1|AtomicNumber|NormL2|id|4|369|5526.3021
1|AtomicNumber|NormL2|id|4|370|5248.2836
1|AtomicNumber|NormL2|id|4|371|4656.5275
1|AtomicNumber|NormL2|id|4|372|4675.6751
1|AtomicNumber|NormL2|id|4|373|4899.8903
1|AtomicNumber|NormL2|id|4|374|5983.3107
1|AtomicNumber|NormL2|id|4|375|6325.7668
1|AtomicNumber|NormL2|id|4|376|4832.5174
1|AtomicNumber|NormL2|id|4|377|5012.4459
1|AtomicNumber|NormL2|id|4|378|6503.9922
1|AtomicNumber|NormL2|id|4|379|4787.3023
1|AtomicNumber|NormL2|id|4|380|5137.3788
1|AtomicNumber|NormL2|id|4|381|5012.0449
1|AtomicNumber|NormL2|id|4|382|4616.7871
1|AtomicNumber|NormL2|id|4|383|5553.7597
1|AtomicNumber|NormL2|id|4|384|5339.6257
