# Supplementary material for: On DNA numerical representations for genomic similarity computation
Source: PLoS One. 2017 Mar 21;12(3):e0173288. doi: 10.1371/journal.pone.0173288 (PMC5360225; doi:10.1371/journal.pone.0173288)
Supplement: S3 File — The datasets employed in this work. (ZIP) [file pone.0173288.s003.zip › datasets/syntheticalExperimentalScores/sequenceBase_1_transformation_AtomicNumber_metric_NormL2_type_id_percentage_8.txt]

1|AtomicNumber|NormL2|id|8|1|8409.5401
1|AtomicNumber|NormL2|id|8|2|5979.9576
1|AtomicNumber|NormL2|id|8|3|5052.6967
1|AtomicNumber|NormL2|id|8|4|5181.0788
1|AtomicNumber|NormL2|id|8|5|5426.0295
1|AtomicNumber|NormL2|id|8|6|5583.7038
1|AtomicNumber|NormL2|id|8|7|6189.5737
1|AtomicNumber|NormL2|id|8|8|5160.2201
1|AtomicNumber|NormL2|id|8|9|5051.7448
1|AtomicNumber|NormL2|id|8|10|6118.1074
1|AtomicNumber|NormL2|id|8|11|6087.2156
1|AtomicNumber|NormL2|id|8|12|4956.274
1|AtomicNumber|NormL2|id|8|13|4983.3813
1|AtomicNumber|NormL2|id|8|14|6122.7255
1|AtomicNumber|NormL2|id|8|15|5112.4441
1|AtomicNumber|NormL2|id|8|16|7375.4234
1|AtomicNumber|NormL2|id|8|17|5185.6319
1|AtomicNumber|NormL2|id|8|18|4910.445
1|AtomicNumber|NormL2|id|8|19|4812.6757
1|AtomicNumber|NormL2|id|8|20|4998.774
1|AtomicNumber|NormL2|id|8|21|6662.6625
1|AtomicNumber|NormL2|id|8|22|6023.3383
1|AtomicNumber|NormL2|id|8|23|5229.4658
1|AtomicNumber|NormL2|id|8|24|5631.5454
1|AtomicNumber|NormL2|id|8|25|6761.9793
1|AtomicNumber|NormL2|id|8|26|5383.2146
1|AtomicNumber|NormL2|id|8|27|5127.7173
1|AtomicNumber|NormL2|id|8|28|7599.1575
1|AtomicNumber|NormL2|id|8|29|4942.301
1|AtomicNumber|NormL2|id|8|30|5315.6873
1|AtomicNumber|NormL2|id|8|31|5095.6449
1|AtomicNumber|NormL2|id|8|32|5732.9201
1|AtomicNumber|NormL2|id|8|33|4887.5216
1|AtomicNumber|NormL2|id|8|34|6646.6624
1|AtomicNumber|NormL2|id|8|35|6776.996
1|AtomicNumber|NormL2|id|8|36|7307.7319
1|AtomicNumber|NormL2|id|8|37|5711.8118
1|AtomicNumber|NormL2|id|8|38|6775.7754
1|AtomicNumber|NormL2|id|8|39|6495.1028
1|AtomicNumber|NormL2|id|8|40|6999.3173
1|AtomicNumber|NormL2|id|8|41|6694.6883
1|AtomicNumber|NormL2|id|8|42|5275.0298
1|AtomicNumber|NormL2|id|8|43|4994.2877
1|AtomicNumber|NormL2|id|8|44|6529.1176
1|AtomicNumber|NormL2|id|8|45|6685.7447
1|AtomicNumber|NormL2|id|8|46|4967.0879
1|AtomicNumber|NormL2|id|8|47|5278.2875
1|AtomicNumber|NormL2|id|8|48|5403.2272
1|AtomicNumber|NormL2|id|8|49|6566.68
1|AtomicNumber|NormL2|id|8|50|5752.9331
1|AtomicNumber|NormL2|id|8|51|5818.9221
1|AtomicNumber|NormL2|id|8|52|5967.1044
1|AtomicNumber|NormL2|id|8|53|4813.8095
1|AtomicNumber|NormL2|id|8|54|4833.6349
1|AtomicNumber|NormL2|id|8|55|5582.5981
1|AtomicNumber|NormL2|id|8|56|5786.4056
1|AtomicNumber|NormL2|id|8|57|5570.005
1|AtomicNumber|NormL2|id|8|58|6162.9298
1|AtomicNumber|NormL2|id|8|59|4932.8143
1|AtomicNumber|NormL2|id|8|60|5750.2221
1|AtomicNumber|NormL2|id|8|61|5848.2822
1|AtomicNumber|NormL2|id|8|62|6821.5488
1|AtomicNumber|NormL2|id|8|63|6193.3687
1|AtomicNumber|NormL2|id|8|64|5362.0104
1|AtomicNumber|NormL2|id|8|65|4881.082
1|AtomicNumber|NormL2|id|8|66|5882.0186
1|AtomicNumber|NormL2|id|8|67|6622.1875
1|AtomicNumber|NormL2|id|8|68|4953.307
1|AtomicNumber|NormL2|id|8|69|5506.2973
1|AtomicNumber|NormL2|id|8|70|5457.6957
1|AtomicNumber|NormL2|id|8|71|6009.0678
1|AtomicNumber|NormL2|id|8|72|5301.072
1|AtomicNumber|NormL2|id|8|73|5777.3679
1|AtomicNumber|NormL2|id|8|74|5839.1434
1|AtomicNumber|NormL2|id|8|75|6524.1101
1|AtomicNumber|NormL2|id|8|76|6075.1541
1|AtomicNumber|NormL2|id|8|77|5060.9179
1|AtomicNumber|NormL2|id|8|78|5586.3145
1|AtomicNumber|NormL2|id|8|79|6566.1575
1|AtomicNumber|NormL2|id|8|80|4892.244
1|AtomicNumber|NormL2|id|8|81|4769.8992
1|AtomicNumber|NormL2|id|8|82|8473.7804
1|AtomicNumber|NormL2|id|8|83|4819.5592
1|AtomicNumber|NormL2|id|8|84|5141.9827
1|AtomicNumber|NormL2|id|8|85|4642.4007
1|AtomicNumber|NormL2|id|8|86|5294.7072
1|AtomicNumber|NormL2|id|8|87|4856.9313
1|AtomicNumber|NormL2|id|8|88|5537.3861
1|AtomicNumber|NormL2|id|8|89|4873.3766
1|AtomicNumber|NormL2|id|8|90|5093.8795
1|AtomicNumber|NormL2|id|8|91|5437.4537
1|AtomicNumber|NormL2|id|8|92|6286.9183
1|AtomicNumber|NormL2|id|8|93|8043.5417
1|AtomicNumber|NormL2|id|8|94|5538.9926
1|AtomicNumber|NormL2|id|8|95|5160.7928
1|AtomicNumber|NormL2|id|8|96|5049.8128
1|AtomicNumber|NormL2|id|8|97|5161.7959
1|AtomicNumber|NormL2|id|8|98|6581.2775
1|AtomicNumber|NormL2|id|8|99|7028.3241
1|AtomicNumber|NormL2|id|8|100|5313.0584
1|AtomicNumber|NormL2|id|8|101|5377.1273
1|AtomicNumber|NormL2|id|8|102|5919.5972
1|AtomicNumber|NormL2|id|8|103|6021.1279
1|AtomicNumber|NormL2|id|8|104|5960.2565
1|AtomicNumber|NormL2|id|8|105|5861.1915
1|AtomicNumber|NormL2|id|8|106|6894.0924
1|AtomicNumber|NormL2|id|8|107|4979.8123
1|AtomicNumber|NormL2|id|8|108|4969.9249
1|AtomicNumber|NormL2|id|8|109|4841.6639
1|AtomicNumber|NormL2|id|8|110|7006.1804
1|AtomicNumber|NormL2|id|8|111|8288.8163
1|AtomicNumber|NormL2|id|8|112|7136.0335
1|AtomicNumber|NormL2|id|8|113|7206.2927
1|AtomicNumber|NormL2|id|8|114|7246.2673
1|AtomicNumber|NormL2|id|8|115|5529.2919
1|AtomicNumber|NormL2|id|8|116|4606.2375
1|AtomicNumber|NormL2|id|8|117|5146.8447
1|AtomicNumber|NormL2|id|8|118|4537.0255
1|AtomicNumber|NormL2|id|8|119|5427.516
1|AtomicNumber|NormL2|id|8|120|7132.2593
1|AtomicNumber|NormL2|id|8|121|4594.7779
1|AtomicNumber|NormL2|id|8|122|5612.0777
1|AtomicNumber|NormL2|id|8|123|6507.3572
1|AtomicNumber|NormL2|id|8|124|5182.9054
1|AtomicNumber|NormL2|id|8|125|6420.7902
1|AtomicNumber|NormL2|id|8|126|5257.8904
1|AtomicNumber|NormL2|id|8|127|6201.2147
1|AtomicNumber|NormL2|id|8|128|6854.7408
1|AtomicNumber|NormL2|id|8|129|6473.9296
1|AtomicNumber|NormL2|id|8|130|5272.8447
1|AtomicNumber|NormL2|id|8|131|4929.1649
1|AtomicNumber|NormL2|id|8|132|5239.8051
1|AtomicNumber|NormL2|id|8|133|4637.4356
1|AtomicNumber|NormL2|id|8|134|5304.2691
1|AtomicNumber|NormL2|id|8|135|5141.1419
1|AtomicNumber|NormL2|id|8|136|7363.1893
1|AtomicNumber|NormL2|id|8|137|6467.4948
1|AtomicNumber|NormL2|id|8|138|6522.1825
1|AtomicNumber|NormL2|id|8|139|6795.1504
1|AtomicNumber|NormL2|id|8|140|6499.6654
1|AtomicNumber|NormL2|id|8|141|5376.3273
1|AtomicNumber|NormL2|id|8|142|6662.0264
1|AtomicNumber|NormL2|id|8|143|5320.8792
1|AtomicNumber|NormL2|id|8|144|4680.4423
1|AtomicNumber|NormL2|id|8|145|4936.8603
1|AtomicNumber|NormL2|id|8|146|6686.2234
1|AtomicNumber|NormL2|id|8|147|5170.3247
1|AtomicNumber|NormL2|id|8|148|6173.7111
1|AtomicNumber|NormL2|id|8|149|6027.8588
1|AtomicNumber|NormL2|id|8|150|4757.6014
1|AtomicNumber|NormL2|id|8|151|5590.8069
1|AtomicNumber|NormL2|id|8|152|6420.2766
1|AtomicNumber|NormL2|id|8|153|5223.2732
1|AtomicNumber|NormL2|id|8|154|7361.6255
1|AtomicNumber|NormL2|id|8|155|5014.729
1|AtomicNumber|NormL2|id|8|156|5352.2167
1|AtomicNumber|NormL2|id|8|157|6363.795
1|AtomicNumber|NormL2|id|8|158|4938.629
1|AtomicNumber|NormL2|id|8|159|7646.5902
1|AtomicNumber|NormL2|id|8|160|6464.7444
1|AtomicNumber|NormL2|id|8|161|6078.2612
1|AtomicNumber|NormL2|id|8|162|6514.2679
1|AtomicNumber|NormL2|id|8|163|5344.8799
1|AtomicNumber|NormL2|id|8|164|6177.1763
1|AtomicNumber|NormL2|id|8|165|5659.6656
1|AtomicNumber|NormL2|id|8|166|5579.1315
1|AtomicNumber|NormL2|id|8|167|6835.4332
1|AtomicNumber|NormL2|id|8|168|5310.4222
1|AtomicNumber|NormL2|id|8|169|5574.678
1|AtomicNumber|NormL2|id|8|170|5912.119
1|AtomicNumber|NormL2|id|8|171|5101.2778
1|AtomicNumber|NormL2|id|8|172|5477.788
1|AtomicNumber|NormL2|id|8|173|6438.3787
1|AtomicNumber|NormL2|id|8|174|6325.7925
1|AtomicNumber|NormL2|id|8|175|5115.6641
1|AtomicNumber|NormL2|id|8|176|4906.0485
1|AtomicNumber|NormL2|id|8|177|4774.1266
1|AtomicNumber|NormL2|id|8|178|6745.4006
1|AtomicNumber|NormL2|id|8|179|5968.9631
1|AtomicNumber|NormL2|id|8|180|4829.3086
1|AtomicNumber|NormL2|id|8|181|4935.7015
1|AtomicNumber|NormL2|id|8|182|6020.5993
1|AtomicNumber|NormL2|id|8|183|4732.2837
1|AtomicNumber|NormL2|id|8|184|5858.6199
1|AtomicNumber|NormL2|id|8|185|5922.2631
1|AtomicNumber|NormL2|id|8|186|6219.2408
1|AtomicNumber|NormL2|id|8|187|6563.742
1|AtomicNumber|NormL2|id|8|188|4829.8052
1|AtomicNumber|NormL2|id|8|189|4906.5761
1|AtomicNumber|NormL2|id|8|190|5753.479
1|AtomicNumber|NormL2|id|8|191|6898.4647
1|AtomicNumber|NormL2|id|8|192|5198.1615
1|AtomicNumber|NormL2|id|8|193|7050.5533
1|AtomicNumber|NormL2|id|8|194|5792.3591
1|AtomicNumber|NormL2|id|8|195|8667.2671
1|AtomicNumber|NormL2|id|8|196|5342.9921
1|AtomicNumber|NormL2|id|8|197|6062.9196
1|AtomicNumber|NormL2|id|8|198|6325.5186
1|AtomicNumber|NormL2|id|8|199|6050.4197
1|AtomicNumber|NormL2|id|8|200|5482.3801
1|AtomicNumber|NormL2|id|8|201|5999.3511
1|AtomicNumber|NormL2|id|8|202|6580.7511
1|AtomicNumber|NormL2|id|8|203|5937.3584
1|AtomicNumber|NormL2|id|8|204|4880.4253
1|AtomicNumber|NormL2|id|8|205|6553.8293
1|AtomicNumber|NormL2|id|8|206|6293.8142
1|AtomicNumber|NormL2|id|8|207|6341.4547
1|AtomicNumber|NormL2|id|8|208|5051.9768
1|AtomicNumber|NormL2|id|8|209|4970.8036
1|AtomicNumber|NormL2|id|8|210|5827.7198
1|AtomicNumber|NormL2|id|8|211|5469.2132
1|AtomicNumber|NormL2|id|8|212|5888.8325
1|AtomicNumber|NormL2|id|8|213|5769.4056
1|AtomicNumber|NormL2|id|8|214|5730.0731
1|AtomicNumber|NormL2|id|8|215|5672.1069
1|AtomicNumber|NormL2|id|8|216|5602.7399
1|AtomicNumber|NormL2|id|8|217|6171.8364
1|AtomicNumber|NormL2|id|8|218|5155.5663
1|AtomicNumber|NormL2|id|8|219|5078.1844
1|AtomicNumber|NormL2|id|8|220|6583.5018
1|AtomicNumber|NormL2|id|8|221|5287.1888
1|AtomicNumber|NormL2|id|8|222|5145.784
1|AtomicNumber|NormL2|id|8|223|5252.9301
1|AtomicNumber|NormL2|id|8|224|6045.1979
1|AtomicNumber|NormL2|id|8|225|6938.0834
1|AtomicNumber|NormL2|id|8|226|5638.6403
1|AtomicNumber|NormL2|id|8|227|5182.8571
1|AtomicNumber|NormL2|id|8|228|6906.6005
1|AtomicNumber|NormL2|id|8|229|7006.9599
1|AtomicNumber|NormL2|id|8|230|6054.3965
1|AtomicNumber|NormL2|id|8|231|6887.7453
1|AtomicNumber|NormL2|id|8|232|7015.4986
1|AtomicNumber|NormL2|id|8|233|5474.9586
1|AtomicNumber|NormL2|id|8|234|5241.0716
1|AtomicNumber|NormL2|id|8|235|5655.0026
1|AtomicNumber|NormL2|id|8|236|5511.3094
1|AtomicNumber|NormL2|id|8|237|5103.5081
1|AtomicNumber|NormL2|id|8|238|4963.0646
1|AtomicNumber|NormL2|id|8|239|6062.1143
1|AtomicNumber|NormL2|id|8|240|7524.2102
1|AtomicNumber|NormL2|id|8|241|5957.1558
1|AtomicNumber|NormL2|id|8|242|6167.9158
1|AtomicNumber|NormL2|id|8|243|5969.0658
1|AtomicNumber|NormL2|id|8|244|5269.7153
1|AtomicNumber|NormL2|id|8|245|4917.8151
1|AtomicNumber|NormL2|id|8|246|4949.6668
1|AtomicNumber|NormL2|id|8|247|6309.0817
1|AtomicNumber|NormL2|id|8|248|5185.6161
1|AtomicNumber|NormL2|id|8|249|5766.1278
1|AtomicNumber|NormL2|id|8|250|5377.7557
1|AtomicNumber|NormL2|id|8|251|4647.4866
1|AtomicNumber|NormL2|id|8|252|5117.276
1|AtomicNumber|NormL2|id|8|253|7143.2969
1|AtomicNumber|NormL2|id|8|254|5719.5494
1|AtomicNumber|NormL2|id|8|255|5759.598
1|AtomicNumber|NormL2|id|8|256|4952.1718
1|AtomicNumber|NormL2|id|8|257|5913.8762
1|AtomicNumber|NormL2|id|8|258|5707.7641
1|AtomicNumber|NormL2|id|8|259|8516.9032
1|AtomicNumber|NormL2|id|8|260|4826.2722
1|AtomicNumber|NormL2|id|8|261|5337.4713
1|AtomicNumber|NormL2|id|8|262|5602.42
1|AtomicNumber|NormL2|id|8|263|7098.7167
1|AtomicNumber|NormL2|id|8|264|5171.515
1|AtomicNumber|NormL2|id|8|265|6125.6524
1|AtomicNumber|NormL2|id|8|266|5187.1946
1|AtomicNumber|NormL2|id|8|267|5192.6224
1|AtomicNumber|NormL2|id|8|268|4793.5232
1|AtomicNumber|NormL2|id|8|269|5246.631
1|AtomicNumber|NormL2|id|8|270|6579.1743
1|AtomicNumber|NormL2|id|8|271|6487.0021
1|AtomicNumber|NormL2|id|8|272|6629.6235
1|AtomicNumber|NormL2|id|8|273|5946.977
1|AtomicNumber|NormL2|id|8|274|5429.1206
1|AtomicNumber|NormL2|id|8|275|4706.6552
1|AtomicNumber|NormL2|id|8|276|5588.0718
1|AtomicNumber|NormL2|id|8|277|5400.4799
1|AtomicNumber|NormL2|id|8|278|5617.5941
1|AtomicNumber|NormL2|id|8|279|5985.5273
1|AtomicNumber|NormL2|id|8|280|5950.8872
1|AtomicNumber|NormL2|id|8|281|5032.9439
1|AtomicNumber|NormL2|id|8|282|6904.1614
1|AtomicNumber|NormL2|id|8|283|4847.2942
1|AtomicNumber|NormL2|id|8|284|6833.162
1|AtomicNumber|NormL2|id|8|285|8494.4282
1|AtomicNumber|NormL2|id|8|286|5694.8809
1|AtomicNumber|NormL2|id|8|287|4987.282
1|AtomicNumber|NormL2|id|8|288|6229.8577
1|AtomicNumber|NormL2|id|8|289|5223.7851
1|AtomicNumber|NormL2|id|8|290|5595.1353
1|AtomicNumber|NormL2|id|8|291|5767.4239
1|AtomicNumber|NormL2|id|8|292|5008.9755
1|AtomicNumber|NormL2|id|8|293|5793.7235
1|AtomicNumber|NormL2|id|8|294|5427.2942
1|AtomicNumber|NormL2|id|8|295|5368.0049
1|AtomicNumber|NormL2|id|8|296|6903.4839
1|AtomicNumber|NormL2|id|8|297|5144.574
1|AtomicNumber|NormL2|id|8|298|4872.701
1|AtomicNumber|NormL2|id|8|299|6444.5671
1|AtomicNumber|NormL2|id|8|300|5471.7028
1|AtomicNumber|NormL2|id|8|301|5309.046
1|AtomicNumber|NormL2|id|8|302|6584.1047
1|AtomicNumber|NormL2|id|8|303|5378.6028
1|AtomicNumber|NormL2|id|8|304|5948.2092
1|AtomicNumber|NormL2|id|8|305|5392.647
1|AtomicNumber|NormL2|id|8|306|5461.1311
1|AtomicNumber|NormL2|id|8|307|5302.6981
1|AtomicNumber|NormL2|id|8|308|4826.1887
1|AtomicNumber|NormL2|id|8|309|5895.3156
1|AtomicNumber|NormL2|id|8|310|5273.33
1|AtomicNumber|NormL2|id|8|311|5678.7562
1|AtomicNumber|NormL2|id|8|312|5601.7054
1|AtomicNumber|NormL2|id|8|313|5396.2558
1|AtomicNumber|NormL2|id|8|314|5469.9496
1|AtomicNumber|NormL2|id|8|315|5158.5084
1|AtomicNumber|NormL2|id|8|316|5197.6544
1|AtomicNumber|NormL2|id|8|317|5141.3821
1|AtomicNumber|NormL2|id|8|318|6617.159
1|AtomicNumber|NormL2|id|8|319|5551.7153
1|AtomicNumber|NormL2|id|8|320|4879.8276
1|AtomicNumber|NormL2|id|8|321|5627.4927
1|AtomicNumber|NormL2|id|8|322|5106.2389
1|AtomicNumber|NormL2|id|8|323|5547.9312
1|AtomicNumber|NormL2|id|8|324|5138.7959
1|AtomicNumber|NormL2|id|8|325|6120.3993
1|AtomicNumber|NormL2|id|8|326|5027.1813
1|AtomicNumber|NormL2|id|8|327|7868.9618
1|AtomicNumber|NormL2|id|8|328|5026.0603
1|AtomicNumber|NormL2|id|8|329|6393.6177
1|AtomicNumber|NormL2|id|8|330|6213.4781
1|AtomicNumber|NormL2|id|8|331|4889.3775
1|AtomicNumber|NormL2|id|8|332|5285.3901
1|AtomicNumber|NormL2|id|8|333|5358.3964
1|AtomicNumber|NormL2|id|8|334|5601.9425
1|AtomicNumber|NormL2|id|8|335|5200.9394
1|AtomicNumber|NormL2|id|8|336|4938.5061
1|AtomicNumber|NormL2|id|8|337|6461.2363
1|AtomicNumber|NormL2|id|8|338|6014.1429
1|AtomicNumber|NormL2|id|8|339|5693.1226
1|AtomicNumber|NormL2|id|8|340|5689.6905
1|AtomicNumber|NormL2|id|8|341|8316.1769
1|AtomicNumber|NormL2|id|8|342|5971.7411
1|AtomicNumber|NormL2|id|8|343|5374.5759
1|AtomicNumber|NormL2|id|8|344|5884.6776
1|AtomicNumber|NormL2|id|8|345|5192.2756
1|AtomicNumber|NormL2|id|8|346|6203.7356
1|AtomicNumber|NormL2|id|8|347|7269.5956
1|AtomicNumber|NormL2|id|8|348|4879.2439
1|AtomicNumber|NormL2|id|8|349|5329.9499
1|AtomicNumber|NormL2|id|8|350|6651.6197
1|AtomicNumber|NormL2|id|8|351|7100.4999
1|AtomicNumber|NormL2|id|8|352|5067.8479
1|AtomicNumber|NormL2|id|8|353|4973.763
1|AtomicNumber|NormL2|id|8|354|5631.8117
1|AtomicNumber|NormL2|id|8|355|5689.3666
1|AtomicNumber|NormL2|id|8|356|5737.2523
1|AtomicNumber|NormL2|id|8|357|6194.1112
1|AtomicNumber|NormL2|id|8|358|6544.877
1|AtomicNumber|NormL2|id|8|359|5399.0696
1|AtomicNumber|NormL2|id|8|360|5914.628
1|AtomicNumber|NormL2|id|8|361|8517.077
1|AtomicNumber|NormL2|id|8|362|5667.5278
1|AtomicNumber|NormL2|id|8|363|6427.4089
1|AtomicNumber|NormL2|id|8|364|4920.7451
1|AtomicNumber|NormL2|id|8|365|7659.78
1|AtomicNumber|NormL2|id|8|366|5794.267
1|AtomicNumber|NormL2|id|8|367|6795.5935
1|AtomicNumber|NormL2|id|8|368|6612.0152
1|AtomicNumber|NormL2|id|8|369|5003.4125
1|AtomicNumber|NormL2|id|8|370|5749.1801
1|AtomicNumber|NormL2|id|8|371|5643.1271
1|AtomicNumber|NormL2|id|8|372|5053.1013
1|AtomicNumber|NormL2|id|8|373|5565.9383
1|AtomicNumber|NormL2|id|8|374|7540.7152
1|AtomicNumber|NormL2|id|8|375|5736.6921
1|AtomicNumber|NormL2|id|8|376|5708.2231
1|AtomicNumber|NormL2|id|8|377|5028.3521
1|AtomicNumber|NormL2|id|8|378|5024.6812
1|AtomicNumber|NormL2|id|8|379|7059.388
1|AtomicNumber|NormL2|id|8|380|6755.0255
1|AtomicNumber|NormL2|id|8|381|5180.2614
1|AtomicNumber|NormL2|id|8|382|5362.8945
1|AtomicNumber|NormL2|id|8|383|5779.0835
1|AtomicNumber|NormL2|id|8|384|6160.4029
