# Supplementary material for: On DNA numerical representations for genomic similarity computation
Source: PLoS One. 2017 Mar 21;12(3):e0173288. doi: 10.1371/journal.pone.0173288 (PMC5360225; doi:10.1371/journal.pone.0173288)
Supplement: S3 File — The datasets employed in this work. (ZIP) [file pone.0173288.s003.zip › datasets/syntheticalExperimentalScores/sequenceBase_1_transformation_AtomicNumber_metric_NormL2_type_ids_percentage_1.txt]

1|AtomicNumber|NormL2|idr|1|1|3787.4693
1|AtomicNumber|NormL2|idr|1|2|3743.8479
1|AtomicNumber|NormL2|idr|1|3|3905.8499
1|AtomicNumber|NormL2|idr|1|4|4988.6264
1|AtomicNumber|NormL2|idr|1|5|4930.3811
1|AtomicNumber|NormL2|idr|1|6|3937.3836
1|AtomicNumber|NormL2|idr|1|7|5687.4734
1|AtomicNumber|NormL2|idr|1|8|5130.7337
1|AtomicNumber|NormL2|idr|1|9|4605.8931
1|AtomicNumber|NormL2|idr|1|10|4046.5602
1|AtomicNumber|NormL2|idr|1|11|4325.3212
1|AtomicNumber|NormL2|idr|1|12|4564.4916
1|AtomicNumber|NormL2|idr|1|13|4459.2758
1|AtomicNumber|NormL2|idr|1|14|5213.2565
1|AtomicNumber|NormL2|idr|1|15|4830.4388
1|AtomicNumber|NormL2|idr|1|16|4535.7495
1|AtomicNumber|NormL2|idr|1|17|4455.6053
1|AtomicNumber|NormL2|idr|1|18|4564.0895
1|AtomicNumber|NormL2|idr|1|19|5559.3133
1|AtomicNumber|NormL2|idr|1|20|4200.147
1|AtomicNumber|NormL2|idr|1|21|5026.4498
1|AtomicNumber|NormL2|idr|1|22|4943.406
1|AtomicNumber|NormL2|idr|1|23|4474.0164
1|AtomicNumber|NormL2|idr|1|24|4643.0059
1|AtomicNumber|NormL2|idr|1|25|4980.2395
1|AtomicNumber|NormL2|idr|1|26|4244.6742
1|AtomicNumber|NormL2|idr|1|27|3576.5844
1|AtomicNumber|NormL2|idr|1|28|4482.9404
1|AtomicNumber|NormL2|idr|1|29|1096.3279
1|AtomicNumber|NormL2|idr|1|30|4626.4932
1|AtomicNumber|NormL2|idr|1|31|3292.2769
1|AtomicNumber|NormL2|idr|1|32|4275.3256
1|AtomicNumber|NormL2|idr|1|33|5013.4658
1|AtomicNumber|NormL2|idr|1|34|4476.1036
1|AtomicNumber|NormL2|idr|1|35|3388.2743
1|AtomicNumber|NormL2|idr|1|36|4616.1382
1|AtomicNumber|NormL2|idr|1|37|4758.5953
1|AtomicNumber|NormL2|idr|1|38|3968.4977
1|AtomicNumber|NormL2|idr|1|39|5105.0959
1|AtomicNumber|NormL2|idr|1|40|3308.6577
1|AtomicNumber|NormL2|idr|1|41|4379.568
1|AtomicNumber|NormL2|idr|1|42|3521.4444
1|AtomicNumber|NormL2|idr|1|43|4408.0032
1|AtomicNumber|NormL2|idr|1|44|5101.2722
1|AtomicNumber|NormL2|idr|1|45|4867.0227
1|AtomicNumber|NormL2|idr|1|46|5023.0737
1|AtomicNumber|NormL2|idr|1|47|3240.0641
1|AtomicNumber|NormL2|idr|1|48|3863.906
1|AtomicNumber|NormL2|idr|1|49|3997.4228
1|AtomicNumber|NormL2|idr|1|50|4937.1002
1|AtomicNumber|NormL2|idr|1|51|4411.7943
1|AtomicNumber|NormL2|idr|1|52|4848.5926
1|AtomicNumber|NormL2|idr|1|53|4600.0741
1|AtomicNumber|NormL2|idr|1|54|4138.5604
1|AtomicNumber|NormL2|idr|1|55|4247.6043
1|AtomicNumber|NormL2|idr|1|56|4966.1796
1|AtomicNumber|NormL2|idr|1|57|4789.5112
1|AtomicNumber|NormL2|idr|1|58|4613.3599
1|AtomicNumber|NormL2|idr|1|59|5262.8062
1|AtomicNumber|NormL2|idr|1|60|4090.3312
1|AtomicNumber|NormL2|idr|1|61|4325.7514
1|AtomicNumber|NormL2|idr|1|62|5150.8503
1|AtomicNumber|NormL2|idr|1|63|4083.0882
1|AtomicNumber|NormL2|idr|1|64|4492.7407
1|AtomicNumber|NormL2|idr|1|65|4983.6074
1|AtomicNumber|NormL2|idr|1|66|2672.0819
1|AtomicNumber|NormL2|idr|1|67|4398.0637
1|AtomicNumber|NormL2|idr|1|68|3471.5198
1|AtomicNumber|NormL2|idr|1|69|4964.2039
1|AtomicNumber|NormL2|idr|1|70|5034.471
1|AtomicNumber|NormL2|idr|1|71|4241.4754
1|AtomicNumber|NormL2|idr|1|72|5235.3359
1|AtomicNumber|NormL2|idr|1|73|2893.6086
1|AtomicNumber|NormL2|idr|1|74|5028.9726
1|AtomicNumber|NormL2|idr|1|75|4214.2964
1|AtomicNumber|NormL2|idr|1|76|4590.0632
1|AtomicNumber|NormL2|idr|1|77|4519.7263
1|AtomicNumber|NormL2|idr|1|78|2292.688
1|AtomicNumber|NormL2|idr|1|79|3507.6587
1|AtomicNumber|NormL2|idr|1|80|3918.0801
1|AtomicNumber|NormL2|idr|1|81|4728.6307
1|AtomicNumber|NormL2|idr|1|82|3812.8907
1|AtomicNumber|NormL2|idr|1|83|5079.3764
1|AtomicNumber|NormL2|idr|1|84|5013.5986
1|AtomicNumber|NormL2|idr|1|85|4447.7332
1|AtomicNumber|NormL2|idr|1|86|3760.9178
1|AtomicNumber|NormL2|idr|1|87|4995.4802
1|AtomicNumber|NormL2|idr|1|88|5108.4516
1|AtomicNumber|NormL2|idr|1|89|3822.3126
1|AtomicNumber|NormL2|idr|1|90|4549.2558
1|AtomicNumber|NormL2|idr|1|91|3755.5599
1|AtomicNumber|NormL2|idr|1|92|3986.4847
1|AtomicNumber|NormL2|idr|1|93|4944.9018
1|AtomicNumber|NormL2|idr|1|94|4345.7191
1|AtomicNumber|NormL2|idr|1|95|4447.3803
1|AtomicNumber|NormL2|idr|1|96|4800.7978
1|AtomicNumber|NormL2|idr|1|97|4366.1625
1|AtomicNumber|NormL2|idr|1|98|4622.9843
1|AtomicNumber|NormL2|idr|1|99|4057.2368
1|AtomicNumber|NormL2|idr|1|100|4851.7307
1|AtomicNumber|NormL2|idr|1|101|4673.7222
1|AtomicNumber|NormL2|idr|1|102|3382.5541
1|AtomicNumber|NormL2|idr|1|103|4494.4133
1|AtomicNumber|NormL2|idr|1|104|4988.9145
1|AtomicNumber|NormL2|idr|1|105|5131.8225
1|AtomicNumber|NormL2|idr|1|106|4340.6339
1|AtomicNumber|NormL2|idr|1|107|4792.7577
1|AtomicNumber|NormL2|idr|1|108|5132.4719
1|AtomicNumber|NormL2|idr|1|109|3752.3176
1|AtomicNumber|NormL2|idr|1|110|5672.0386
1|AtomicNumber|NormL2|idr|1|111|3946.643
1|AtomicNumber|NormL2|idr|1|112|3881.0464
1|AtomicNumber|NormL2|idr|1|113|3439.2005
1|AtomicNumber|NormL2|idr|1|114|4787.1351
1|AtomicNumber|NormL2|idr|1|115|3315.1225
1|AtomicNumber|NormL2|idr|1|116|5177.8391
1|AtomicNumber|NormL2|idr|1|117|4545.3708
1|AtomicNumber|NormL2|idr|1|118|4106.2876
1|AtomicNumber|NormL2|idr|1|119|4539.768
1|AtomicNumber|NormL2|idr|1|120|3645.4199
1|AtomicNumber|NormL2|idr|1|121|3625.2386
1|AtomicNumber|NormL2|idr|1|122|5010.765
1|AtomicNumber|NormL2|idr|1|123|3768.8918
1|AtomicNumber|NormL2|idr|1|124|4920.0075
1|AtomicNumber|NormL2|idr|1|125|3689.2248
1|AtomicNumber|NormL2|idr|1|126|4880.3575
1|AtomicNumber|NormL2|idr|1|127|3597.0937
1|AtomicNumber|NormL2|idr|1|128|3807.5759
1|AtomicNumber|NormL2|idr|1|129|4040.3237
1|AtomicNumber|NormL2|idr|1|130|5082.9523
1|AtomicNumber|NormL2|idr|1|131|3852.6748
1|AtomicNumber|NormL2|idr|1|132|4535.7314
1|AtomicNumber|NormL2|idr|1|133|4974.5413
1|AtomicNumber|NormL2|idr|1|134|5049.2922
1|AtomicNumber|NormL2|idr|1|135|4348.7369
1|AtomicNumber|NormL2|idr|1|136|4352.5096
1|AtomicNumber|NormL2|idr|1|137|4454.9421
1|AtomicNumber|NormL2|idr|1|138|3749.7652
1|AtomicNumber|NormL2|idr|1|139|3850.6904
1|AtomicNumber|NormL2|idr|1|140|4845.5256
1|AtomicNumber|NormL2|idr|1|141|3856.3761
1|AtomicNumber|NormL2|idr|1|142|4785.1437
1|AtomicNumber|NormL2|idr|1|143|4667.8249
1|AtomicNumber|NormL2|idr|1|144|3168.9842
1|AtomicNumber|NormL2|idr|1|145|4565.263
1|AtomicNumber|NormL2|idr|1|146|4474.0593
1|AtomicNumber|NormL2|idr|1|147|4795.706
1|AtomicNumber|NormL2|idr|1|148|5564.4898
1|AtomicNumber|NormL2|idr|1|149|3979.83
1|AtomicNumber|NormL2|idr|1|150|4131.1872
1|AtomicNumber|NormL2|idr|1|151|4091.5776
1|AtomicNumber|NormL2|idr|1|152|3757.5087
1|AtomicNumber|NormL2|idr|1|153|5066.3394
1|AtomicNumber|NormL2|idr|1|154|3890.3245
1|AtomicNumber|NormL2|idr|1|155|4595.149
1|AtomicNumber|NormL2|idr|1|156|4139.8338
1|AtomicNumber|NormL2|idr|1|157|4257.1752
1|AtomicNumber|NormL2|idr|1|158|3110.3916
1|AtomicNumber|NormL2|idr|1|159|4762.8716
1|AtomicNumber|NormL2|idr|1|160|4973.2628
1|AtomicNumber|NormL2|idr|1|161|4170.7451
1|AtomicNumber|NormL2|idr|1|162|5146.0065
1|AtomicNumber|NormL2|idr|1|163|4970.1157
1|AtomicNumber|NormL2|idr|1|164|5002.206
1|AtomicNumber|NormL2|idr|1|165|3563.5331
1|AtomicNumber|NormL2|idr|1|166|4070.8258
1|AtomicNumber|NormL2|idr|1|167|3676.8406
1|AtomicNumber|NormL2|idr|1|168|3842.6892
1|AtomicNumber|NormL2|idr|1|169|3957.4582
1|AtomicNumber|NormL2|idr|1|170|4085.5325
1|AtomicNumber|NormL2|idr|1|171|3328.4664
1|AtomicNumber|NormL2|idr|1|172|4461.1522
1|AtomicNumber|NormL2|idr|1|173|3566.7332
1|AtomicNumber|NormL2|idr|1|174|3239.632
1|AtomicNumber|NormL2|idr|1|175|3753.26
1|AtomicNumber|NormL2|idr|1|176|4968.8751
1|AtomicNumber|NormL2|idr|1|177|3654.4283
1|AtomicNumber|NormL2|idr|1|178|4034.5836
1|AtomicNumber|NormL2|idr|1|179|4487.4821
1|AtomicNumber|NormL2|idr|1|180|3867.0871
1|AtomicNumber|NormL2|idr|1|181|4983.5573
1|AtomicNumber|NormL2|idr|1|182|4009.0056
1|AtomicNumber|NormL2|idr|1|183|5111.0856
1|AtomicNumber|NormL2|idr|1|184|4807.9886
1|AtomicNumber|NormL2|idr|1|185|3259.8062
1|AtomicNumber|NormL2|idr|1|186|4151.9656
1|AtomicNumber|NormL2|idr|1|187|4313.2684
1|AtomicNumber|NormL2|idr|1|188|5249.2397
1|AtomicNumber|NormL2|idr|1|189|3749.6796
1|AtomicNumber|NormL2|idr|1|190|5056.8749
1|AtomicNumber|NormL2|idr|1|191|4712.4867
1|AtomicNumber|NormL2|idr|1|192|3432.7564
1|AtomicNumber|NormL2|idr|1|193|3982.6042
1|AtomicNumber|NormL2|idr|1|194|5139.0486
1|AtomicNumber|NormL2|idr|1|195|3998.2986
1|AtomicNumber|NormL2|idr|1|196|4255.7852
1|AtomicNumber|NormL2|idr|1|197|3562.3939
1|AtomicNumber|NormL2|idr|1|198|4872.5029
1|AtomicNumber|NormL2|idr|1|199|4154.8943
1|AtomicNumber|NormL2|idr|1|200|4080.4868
1|AtomicNumber|NormL2|idr|1|201|4686.0041
1|AtomicNumber|NormL2|idr|1|202|4243.1345
1|AtomicNumber|NormL2|idr|1|203|4753.087
1|AtomicNumber|NormL2|idr|1|204|4215.1302
1|AtomicNumber|NormL2|idr|1|205|4178.6284
1|AtomicNumber|NormL2|idr|1|206|3641.7456
1|AtomicNumber|NormL2|idr|1|207|5111.2399
1|AtomicNumber|NormL2|idr|1|208|5033.6531
1|AtomicNumber|NormL2|idr|1|209|3779.4795
1|AtomicNumber|NormL2|idr|1|210|5017.7037
1|AtomicNumber|NormL2|idr|1|211|4914.0522
1|AtomicNumber|NormL2|idr|1|212|5033.9009
1|AtomicNumber|NormL2|idr|1|213|5031.4976
1|AtomicNumber|NormL2|idr|1|214|4866.4311
1|AtomicNumber|NormL2|idr|1|215|4260.4991
1|AtomicNumber|NormL2|idr|1|216|4616.5289
1|AtomicNumber|NormL2|idr|1|217|4041.9805
1|AtomicNumber|NormL2|idr|1|218|4181.9867
1|AtomicNumber|NormL2|idr|1|219|4262.0133
1|AtomicNumber|NormL2|idr|1|220|4508.7605
1|AtomicNumber|NormL2|idr|1|221|4886.0618
1|AtomicNumber|NormL2|idr|1|222|4672.7794
1|AtomicNumber|NormL2|idr|1|223|4480.3636
1|AtomicNumber|NormL2|idr|1|224|4166.3797
1|AtomicNumber|NormL2|idr|1|225|5208.6179
1|AtomicNumber|NormL2|idr|1|226|3560.4816
1|AtomicNumber|NormL2|idr|1|227|3694.1065
1|AtomicNumber|NormL2|idr|1|228|4022.519
1|AtomicNumber|NormL2|idr|1|229|4198.5365
1|AtomicNumber|NormL2|idr|1|230|3350.6374
1|AtomicNumber|NormL2|idr|1|231|4326.8312
1|AtomicNumber|NormL2|idr|1|232|6111.3844
1|AtomicNumber|NormL2|idr|1|233|3853.2231
1|AtomicNumber|NormL2|idr|1|234|4307.5723
1|AtomicNumber|NormL2|idr|1|235|3926.2615
1|AtomicNumber|NormL2|idr|1|236|4205.4194
1|AtomicNumber|NormL2|idr|1|237|3895.8748
1|AtomicNumber|NormL2|idr|1|238|4864.373
1|AtomicNumber|NormL2|idr|1|239|3896.328
1|AtomicNumber|NormL2|idr|1|240|4072.1686
1|AtomicNumber|NormL2|idr|1|241|4709.5809
1|AtomicNumber|NormL2|idr|1|242|5436.0671
1|AtomicNumber|NormL2|idr|1|243|3851.5548
1|AtomicNumber|NormL2|idr|1|244|3910.1207
1|AtomicNumber|NormL2|idr|1|245|5082.0598
1|AtomicNumber|NormL2|idr|1|246|4229.4476
1|AtomicNumber|NormL2|idr|1|247|4986.1172
1|AtomicNumber|NormL2|idr|1|248|4032.8717
1|AtomicNumber|NormL2|idr|1|249|4151.3377
1|AtomicNumber|NormL2|idr|1|250|4022.086
1|AtomicNumber|NormL2|idr|1|251|4243.7131
1|AtomicNumber|NormL2|idr|1|252|4114.2343
1|AtomicNumber|NormL2|idr|1|253|4457.1462
1|AtomicNumber|NormL2|idr|1|254|4244.8219
1|AtomicNumber|NormL2|idr|1|255|4011.4682
1|AtomicNumber|NormL2|idr|1|256|4807.5324
1|AtomicNumber|NormL2|idr|1|257|3918.3327
1|AtomicNumber|NormL2|idr|1|258|3441.6566
1|AtomicNumber|NormL2|idr|1|259|4378.118
1|AtomicNumber|NormL2|idr|1|260|4429.7405
1|AtomicNumber|NormL2|idr|1|261|3901.942
1|AtomicNumber|NormL2|idr|1|262|4543.631
1|AtomicNumber|NormL2|idr|1|263|2724.2245
1|AtomicNumber|NormL2|idr|1|264|4453.4623
1|AtomicNumber|NormL2|idr|1|265|4095.3096
1|AtomicNumber|NormL2|idr|1|266|4301.0946
1|AtomicNumber|NormL2|idr|1|267|4312.7449
1|AtomicNumber|NormL2|idr|1|268|4691.1611
1|AtomicNumber|NormL2|idr|1|269|4606.9259
1|AtomicNumber|NormL2|idr|1|270|4918.4239
1|AtomicNumber|NormL2|idr|1|271|4560.6024
1|AtomicNumber|NormL2|idr|1|272|4600.0532
1|AtomicNumber|NormL2|idr|1|273|4747.4668
1|AtomicNumber|NormL2|idr|1|274|4096.3255
1|AtomicNumber|NormL2|idr|1|275|4388.7164
1|AtomicNumber|NormL2|idr|1|276|4732.4811
1|AtomicNumber|NormL2|idr|1|277|4463.9813
1|AtomicNumber|NormL2|idr|1|278|4749.8884
1|AtomicNumber|NormL2|idr|1|279|4499.7963
1|AtomicNumber|NormL2|idr|1|280|4788.607
1|AtomicNumber|NormL2|idr|1|281|5010.8337
1|AtomicNumber|NormL2|idr|1|282|4666.0184
1|AtomicNumber|NormL2|idr|1|283|3858.8942
1|AtomicNumber|NormL2|idr|1|284|3150.2403
1|AtomicNumber|NormL2|idr|1|285|4364.5758
1|AtomicNumber|NormL2|idr|1|286|4931.1822
1|AtomicNumber|NormL2|idr|1|287|4924.6284
1|AtomicNumber|NormL2|idr|1|288|3064.5852
1|AtomicNumber|NormL2|idr|1|289|3683.8898
1|AtomicNumber|NormL2|idr|1|290|4609.4447
1|AtomicNumber|NormL2|idr|1|291|4591.7659
1|AtomicNumber|NormL2|idr|1|292|4258.724
1|AtomicNumber|NormL2|idr|1|293|3976.1526
1|AtomicNumber|NormL2|idr|1|294|4741.5718
1|AtomicNumber|NormL2|idr|1|295|4250.4901
1|AtomicNumber|NormL2|idr|1|296|4198.9862
1|AtomicNumber|NormL2|idr|1|297|4280.8485
1|AtomicNumber|NormL2|idr|1|298|4014.7411
1|AtomicNumber|NormL2|idr|1|299|5410.4499
1|AtomicNumber|NormL2|idr|1|300|4102.2647
1|AtomicNumber|NormL2|idr|1|301|3694.7972
1|AtomicNumber|NormL2|idr|1|302|4723.2138
1|AtomicNumber|NormL2|idr|1|303|4527.3585
1|AtomicNumber|NormL2|idr|1|304|4283.7915
1|AtomicNumber|NormL2|idr|1|305|3992.5977
1|AtomicNumber|NormL2|idr|1|306|3849.7458
1|AtomicNumber|NormL2|idr|1|307|4328.4686
1|AtomicNumber|NormL2|idr|1|308|5742.3637
1|AtomicNumber|NormL2|idr|1|309|4714.4821
1|AtomicNumber|NormL2|idr|1|310|4524.8795
1|AtomicNumber|NormL2|idr|1|311|4003.4444
1|AtomicNumber|NormL2|idr|1|312|4803.235
1|AtomicNumber|NormL2|idr|1|313|4551.0681
1|AtomicNumber|NormL2|idr|1|314|4110.633
1|AtomicNumber|NormL2|idr|1|315|4048.6165
1|AtomicNumber|NormL2|idr|1|316|3892.2624
1|AtomicNumber|NormL2|idr|1|317|3907.4219
1|AtomicNumber|NormL2|idr|1|318|4039.0772
1|AtomicNumber|NormL2|idr|1|319|4749.8618
1|AtomicNumber|NormL2|idr|1|320|3333.4091
1|AtomicNumber|NormL2|idr|1|321|3832.0399
1|AtomicNumber|NormL2|idr|1|322|4609.8206
1|AtomicNumber|NormL2|idr|1|323|5405.7336
1|AtomicNumber|NormL2|idr|1|324|4314.5573
1|AtomicNumber|NormL2|idr|1|325|4262.4924
1|AtomicNumber|NormL2|idr|1|326|4555.6861
1|AtomicNumber|NormL2|idr|1|327|5410.9666
1|AtomicNumber|NormL2|idr|1|328|4339.7153
1|AtomicNumber|NormL2|idr|1|329|4474.1302
1|AtomicNumber|NormL2|idr|1|330|4987.8906
1|AtomicNumber|NormL2|idr|1|331|4892.1154
1|AtomicNumber|NormL2|idr|1|332|3550.8716
1|AtomicNumber|NormL2|idr|1|333|3563.9942
1|AtomicNumber|NormL2|idr|1|334|3687.754
1|AtomicNumber|NormL2|idr|1|335|4467.3248
1|AtomicNumber|NormL2|idr|1|336|5859.073
1|AtomicNumber|NormL2|idr|1|337|3387.4773
1|AtomicNumber|NormL2|idr|1|338|4555.1656
1|AtomicNumber|NormL2|idr|1|339|4623.2468
1|AtomicNumber|NormL2|idr|1|340|5367.8111
1|AtomicNumber|NormL2|idr|1|341|4050.0606
1|AtomicNumber|NormL2|idr|1|342|3789.698
1|AtomicNumber|NormL2|idr|1|343|4252.8141
1|AtomicNumber|NormL2|idr|1|344|5038.8296
1|AtomicNumber|NormL2|idr|1|345|4534.1772
1|AtomicNumber|NormL2|idr|1|346|4707.9993
1|AtomicNumber|NormL2|idr|1|347|4427.2961
1|AtomicNumber|NormL2|idr|1|348|5003.2197
1|AtomicNumber|NormL2|idr|1|349|4576.6121
1|AtomicNumber|NormL2|idr|1|350|5772.3844
1|AtomicNumber|NormL2|idr|1|351|4321.3572
1|AtomicNumber|NormL2|idr|1|352|4126.0482
1|AtomicNumber|NormL2|idr|1|353|4262.4677
1|AtomicNumber|NormL2|idr|1|354|4078.0097
1|AtomicNumber|NormL2|idr|1|355|3855.3833
1|AtomicNumber|NormL2|idr|1|356|4246.6678
1|AtomicNumber|NormL2|idr|1|357|4152.0256
1|AtomicNumber|NormL2|idr|1|358|4091.5344
1|AtomicNumber|NormL2|idr|1|359|4410.6945
1|AtomicNumber|NormL2|idr|1|360|4354.4561
1|AtomicNumber|NormL2|idr|1|361|3808.8839
1|AtomicNumber|NormL2|idr|1|362|5006.0595
1|AtomicNumber|NormL2|idr|1|363|4987.3675
1|AtomicNumber|NormL2|idr|1|364|4938.3169
1|AtomicNumber|NormL2|idr|1|365|4853.2382
1|AtomicNumber|NormL2|idr|1|366|4242.4915
1|AtomicNumber|NormL2|idr|1|367|3945.6313
1|AtomicNumber|NormL2|idr|1|368|4563.2515
1|AtomicNumber|NormL2|idr|1|369|4524.0041
1|AtomicNumber|NormL2|idr|1|370|4573.1958
1|AtomicNumber|NormL2|idr|1|371|4284.222
1|AtomicNumber|NormL2|idr|1|372|5487.3233
1|AtomicNumber|NormL2|idr|1|373|4117.5857
1|AtomicNumber|NormL2|idr|1|374|4520.9344
1|AtomicNumber|NormL2|idr|1|375|4541.9427
1|AtomicNumber|NormL2|idr|1|376|4831.9557
1|AtomicNumber|NormL2|idr|1|377|4319.0276
1|AtomicNumber|NormL2|idr|1|378|4240.3509
1|AtomicNumber|NormL2|idr|1|379|4323.6119
1|AtomicNumber|NormL2|idr|1|380|3942.992
1|AtomicNumber|NormL2|idr|1|381|4552.2011
1|AtomicNumber|NormL2|idr|1|382|4466.5112
1|AtomicNumber|NormL2|idr|1|383|4602.2982
1|AtomicNumber|NormL2|idr|1|384|4341.916
