# Supplementary material for: On DNA numerical representations for genomic similarity computation
Source: PLoS One. 2017 Mar 21;12(3):e0173288. doi: 10.1371/journal.pone.0173288 (PMC5360225; doi:10.1371/journal.pone.0173288)
Supplement: S3 File — The datasets employed in this work. (ZIP) [file pone.0173288.s003.zip › datasets/syntheticalExperimentalScores/sequenceBase_1_transformation_AtomicNumber_metric_NormL2_type_ids_percentage_16.txt]

1|AtomicNumber|NormL2|idr|16|1|5907.9987
1|AtomicNumber|NormL2|idr|16|2|6627.7363
1|AtomicNumber|NormL2|idr|16|3|6310.8891
1|AtomicNumber|NormL2|idr|16|4|7160.6886
1|AtomicNumber|NormL2|idr|16|5|7975.5924
1|AtomicNumber|NormL2|idr|16|6|6943.829
1|AtomicNumber|NormL2|idr|16|7|6638.3752
1|AtomicNumber|NormL2|idr|16|8|6975.2106
1|AtomicNumber|NormL2|idr|16|9|7516.4264
1|AtomicNumber|NormL2|idr|16|10|5747.0557
1|AtomicNumber|NormL2|idr|16|11|6890.8498
1|AtomicNumber|NormL2|idr|16|12|5617.2955
1|AtomicNumber|NormL2|idr|16|13|7837.9518
1|AtomicNumber|NormL2|idr|16|14|5607.3058
1|AtomicNumber|NormL2|idr|16|15|5461.4134
1|AtomicNumber|NormL2|idr|16|16|6910.5502
1|AtomicNumber|NormL2|idr|16|17|5726.9712
1|AtomicNumber|NormL2|idr|16|18|5635.5331
1|AtomicNumber|NormL2|idr|16|19|5658.8449
1|AtomicNumber|NormL2|idr|16|20|4936.0536
1|AtomicNumber|NormL2|idr|16|21|6223.5711
1|AtomicNumber|NormL2|idr|16|22|5589.4451
1|AtomicNumber|NormL2|idr|16|23|5408.9159
1|AtomicNumber|NormL2|idr|16|24|5565.112
1|AtomicNumber|NormL2|idr|16|25|4965.83
1|AtomicNumber|NormL2|idr|16|26|6747.7489
1|AtomicNumber|NormL2|idr|16|27|5251.2533
1|AtomicNumber|NormL2|idr|16|28|6038.0258
1|AtomicNumber|NormL2|idr|16|29|5149.4993
1|AtomicNumber|NormL2|idr|16|30|5866.9346
1|AtomicNumber|NormL2|idr|16|31|5597.9923
1|AtomicNumber|NormL2|idr|16|32|4997.721
1|AtomicNumber|NormL2|idr|16|33|5736.4243
1|AtomicNumber|NormL2|idr|16|34|6129.0861
1|AtomicNumber|NormL2|idr|16|35|5164.3517
1|AtomicNumber|NormL2|idr|16|36|8208.0706
1|AtomicNumber|NormL2|idr|16|37|5730.6603
1|AtomicNumber|NormL2|idr|16|38|5073.104
1|AtomicNumber|NormL2|idr|16|39|7106.0927
1|AtomicNumber|NormL2|idr|16|40|6362.3216
1|AtomicNumber|NormL2|idr|16|41|6212.3661
1|AtomicNumber|NormL2|idr|16|42|4901.1563
1|AtomicNumber|NormL2|idr|16|43|4909.8031
1|AtomicNumber|NormL2|idr|16|44|6127.9623
1|AtomicNumber|NormL2|idr|16|45|5215.8213
1|AtomicNumber|NormL2|idr|16|46|5325.0686
1|AtomicNumber|NormL2|idr|16|47|5335.1514
1|AtomicNumber|NormL2|idr|16|48|6978.3081
1|AtomicNumber|NormL2|idr|16|49|6039.7222
1|AtomicNumber|NormL2|idr|16|50|8418.4334
1|AtomicNumber|NormL2|idr|16|51|5530.8994
1|AtomicNumber|NormL2|idr|16|52|5618.145
1|AtomicNumber|NormL2|idr|16|53|4849.977
1|AtomicNumber|NormL2|idr|16|54|8089.8763
1|AtomicNumber|NormL2|idr|16|55|5462.5096
1|AtomicNumber|NormL2|idr|16|56|6301.8381
1|AtomicNumber|NormL2|idr|16|57|6030.7605
1|AtomicNumber|NormL2|idr|16|58|5812.8376
1|AtomicNumber|NormL2|idr|16|59|6254.2804
1|AtomicNumber|NormL2|idr|16|60|6100.0713
1|AtomicNumber|NormL2|idr|16|61|5783.3544
1|AtomicNumber|NormL2|idr|16|62|5976.9459
1|AtomicNumber|NormL2|idr|16|63|4934.5174
1|AtomicNumber|NormL2|idr|16|64|5261.9448
1|AtomicNumber|NormL2|idr|16|65|5502.6104
1|AtomicNumber|NormL2|idr|16|66|5101.0859
1|AtomicNumber|NormL2|idr|16|67|6403.5562
1|AtomicNumber|NormL2|idr|16|68|5766.9891
1|AtomicNumber|NormL2|idr|16|69|6243.526
1|AtomicNumber|NormL2|idr|16|70|5959.449
1|AtomicNumber|NormL2|idr|16|71|6517.0131
1|AtomicNumber|NormL2|idr|16|72|5744.6203
1|AtomicNumber|NormL2|idr|16|73|5172.0872
1|AtomicNumber|NormL2|idr|16|74|6155.85
1|AtomicNumber|NormL2|idr|16|75|4654.7823
1|AtomicNumber|NormL2|idr|16|76|7129.8009
1|AtomicNumber|NormL2|idr|16|77|5273.9308
1|AtomicNumber|NormL2|idr|16|78|8585.6395
1|AtomicNumber|NormL2|idr|16|79|6411.1944
1|AtomicNumber|NormL2|idr|16|80|6883.209
1|AtomicNumber|NormL2|idr|16|81|6319.2851
1|AtomicNumber|NormL2|idr|16|82|7462.2785
1|AtomicNumber|NormL2|idr|16|83|5408.9853
1|AtomicNumber|NormL2|idr|16|84|6074.5451
1|AtomicNumber|NormL2|idr|16|85|8043.0125
1|AtomicNumber|NormL2|idr|16|86|5488.2426
1|AtomicNumber|NormL2|idr|16|87|8016.3047
1|AtomicNumber|NormL2|idr|16|88|7508.7472
1|AtomicNumber|NormL2|idr|16|89|6137.5631
1|AtomicNumber|NormL2|idr|16|90|6911.6312
1|AtomicNumber|NormL2|idr|16|91|5107.7563
1|AtomicNumber|NormL2|idr|16|92|5364.9662
1|AtomicNumber|NormL2|idr|16|93|8540.145
1|AtomicNumber|NormL2|idr|16|94|6290.7821
1|AtomicNumber|NormL2|idr|16|95|5236.693
1|AtomicNumber|NormL2|idr|16|96|6235.0783
1|AtomicNumber|NormL2|idr|16|97|7213.4691
1|AtomicNumber|NormL2|idr|16|98|6655.0819
1|AtomicNumber|NormL2|idr|16|99|5236.3352
1|AtomicNumber|NormL2|idr|16|100|6563.1015
1|AtomicNumber|NormL2|idr|16|101|6191.6634
1|AtomicNumber|NormL2|idr|16|102|7454.1088
1|AtomicNumber|NormL2|idr|16|103|5783.5509
1|AtomicNumber|NormL2|idr|16|104|6956.3265
1|AtomicNumber|NormL2|idr|16|105|5552.9538
1|AtomicNumber|NormL2|idr|16|106|6129.1084
1|AtomicNumber|NormL2|idr|16|107|5980.8388
1|AtomicNumber|NormL2|idr|16|108|5044.088
1|AtomicNumber|NormL2|idr|16|109|6082.1449
1|AtomicNumber|NormL2|idr|16|110|6671.7064
1|AtomicNumber|NormL2|idr|16|111|5798.6524
1|AtomicNumber|NormL2|idr|16|112|7650.0938
1|AtomicNumber|NormL2|idr|16|113|7920.1696
1|AtomicNumber|NormL2|idr|16|114|7401.5153
1|AtomicNumber|NormL2|idr|16|115|6384.9441
1|AtomicNumber|NormL2|idr|16|116|5037.3538
1|AtomicNumber|NormL2|idr|16|117|7420.9121
1|AtomicNumber|NormL2|idr|16|118|5435.7897
1|AtomicNumber|NormL2|idr|16|119|5137.5694
1|AtomicNumber|NormL2|idr|16|120|5990.7484
1|AtomicNumber|NormL2|idr|16|121|5324.3043
1|AtomicNumber|NormL2|idr|16|122|6501.0715
1|AtomicNumber|NormL2|idr|16|123|5955.526
1|AtomicNumber|NormL2|idr|16|124|5315.6165
1|AtomicNumber|NormL2|idr|16|125|7020.7745
1|AtomicNumber|NormL2|idr|16|126|5642.5627
1|AtomicNumber|NormL2|idr|16|127|6894.4316
1|AtomicNumber|NormL2|idr|16|128|6242.5239
1|AtomicNumber|NormL2|idr|16|129|6633.6548
1|AtomicNumber|NormL2|idr|16|130|5934.8942
1|AtomicNumber|NormL2|idr|16|131|5764.0456
1|AtomicNumber|NormL2|idr|16|132|5390.3688
1|AtomicNumber|NormL2|idr|16|133|6739.9059
1|AtomicNumber|NormL2|idr|16|134|5469.4715
1|AtomicNumber|NormL2|idr|16|135|7548.4374
1|AtomicNumber|NormL2|idr|16|136|6510.1911
1|AtomicNumber|NormL2|idr|16|137|5905.3365
1|AtomicNumber|NormL2|idr|16|138|5018.6021
1|AtomicNumber|NormL2|idr|16|139|6239.9863
1|AtomicNumber|NormL2|idr|16|140|6699.0484
1|AtomicNumber|NormL2|idr|16|141|5932.2683
1|AtomicNumber|NormL2|idr|16|142|6084.2165
1|AtomicNumber|NormL2|idr|16|143|6736.7603
1|AtomicNumber|NormL2|idr|16|144|6387.0205
1|AtomicNumber|NormL2|idr|16|145|5621.0772
1|AtomicNumber|NormL2|idr|16|146|4995.4928
1|AtomicNumber|NormL2|idr|16|147|5784.8176
1|AtomicNumber|NormL2|idr|16|148|6027.1532
1|AtomicNumber|NormL2|idr|16|149|6180.5272
1|AtomicNumber|NormL2|idr|16|150|6432.4369
1|AtomicNumber|NormL2|idr|16|151|6418.5361
1|AtomicNumber|NormL2|idr|16|152|7152.8793
1|AtomicNumber|NormL2|idr|16|153|5670.9528
1|AtomicNumber|NormL2|idr|16|154|5034.9835
1|AtomicNumber|NormL2|idr|16|155|5250.7434
1|AtomicNumber|NormL2|idr|16|156|5933.3116
1|AtomicNumber|NormL2|idr|16|157|5397.306
1|AtomicNumber|NormL2|idr|16|158|5310.4863
1|AtomicNumber|NormL2|idr|16|159|4934.3162
1|AtomicNumber|NormL2|idr|16|160|5679.5385
1|AtomicNumber|NormL2|idr|16|161|8570.8511
1|AtomicNumber|NormL2|idr|16|162|6700.8422
1|AtomicNumber|NormL2|idr|16|163|5964.538
1|AtomicNumber|NormL2|idr|16|164|6441.727
1|AtomicNumber|NormL2|idr|16|165|6012.1577
1|AtomicNumber|NormL2|idr|16|166|5980.6527
1|AtomicNumber|NormL2|idr|16|167|5375.4861
1|AtomicNumber|NormL2|idr|16|168|5228.7024
1|AtomicNumber|NormL2|idr|16|169|5017.6275
1|AtomicNumber|NormL2|idr|16|170|5899.5258
1|AtomicNumber|NormL2|idr|16|171|6851.9088
1|AtomicNumber|NormL2|idr|16|172|6045.7301
1|AtomicNumber|NormL2|idr|16|173|6350.868
1|AtomicNumber|NormL2|idr|16|174|7140.9656
1|AtomicNumber|NormL2|idr|16|175|6124.3875
1|AtomicNumber|NormL2|idr|16|176|5378.0368
1|AtomicNumber|NormL2|idr|16|177|5952.696
1|AtomicNumber|NormL2|idr|16|178|6308.0589
1|AtomicNumber|NormL2|idr|16|179|5941.5906
1|AtomicNumber|NormL2|idr|16|180|6511.2431
1|AtomicNumber|NormL2|idr|16|181|4998.8476
1|AtomicNumber|NormL2|idr|16|182|8495.7503
1|AtomicNumber|NormL2|idr|16|183|5156.8586
1|AtomicNumber|NormL2|idr|16|184|5519.3455
1|AtomicNumber|NormL2|idr|16|185|7936.7761
1|AtomicNumber|NormL2|idr|16|186|5067.9942
1|AtomicNumber|NormL2|idr|16|187|7829.3197
1|AtomicNumber|NormL2|idr|16|188|6837.3299
1|AtomicNumber|NormL2|idr|16|189|5094.2169
1|AtomicNumber|NormL2|idr|16|190|5966.0398
1|AtomicNumber|NormL2|idr|16|191|5192.5636
1|AtomicNumber|NormL2|idr|16|192|5565.7706
1|AtomicNumber|NormL2|idr|16|193|5931.4466
1|AtomicNumber|NormL2|idr|16|194|5371.6162
1|AtomicNumber|NormL2|idr|16|195|6013.392
1|AtomicNumber|NormL2|idr|16|196|7439.401
1|AtomicNumber|NormL2|idr|16|197|6299.7132
1|AtomicNumber|NormL2|idr|16|198|6411.7258
1|AtomicNumber|NormL2|idr|16|199|5379.4669
1|AtomicNumber|NormL2|idr|16|200|6124.7019
1|AtomicNumber|NormL2|idr|16|201|5522.1308
1|AtomicNumber|NormL2|idr|16|202|5024.804
1|AtomicNumber|NormL2|idr|16|203|5255.8097
1|AtomicNumber|NormL2|idr|16|204|6199.632
1|AtomicNumber|NormL2|idr|16|205|6803.1492
1|AtomicNumber|NormL2|idr|16|206|7174.0991
1|AtomicNumber|NormL2|idr|16|207|7346.807
1|AtomicNumber|NormL2|idr|16|208|6473.2781
1|AtomicNumber|NormL2|idr|16|209|6312.7143
1|AtomicNumber|NormL2|idr|16|210|5866.4829
1|AtomicNumber|NormL2|idr|16|211|5229.765
1|AtomicNumber|NormL2|idr|16|212|5260.486
1|AtomicNumber|NormL2|idr|16|213|5209.4878
1|AtomicNumber|NormL2|idr|16|214|6981.6121
1|AtomicNumber|NormL2|idr|16|215|5568.5206
1|AtomicNumber|NormL2|idr|16|216|5360.7533
1|AtomicNumber|NormL2|idr|16|217|7845.9387
1|AtomicNumber|NormL2|idr|16|218|6866.7755
1|AtomicNumber|NormL2|idr|16|219|5349.4056
1|AtomicNumber|NormL2|idr|16|220|5376.4746
1|AtomicNumber|NormL2|idr|16|221|6498.2939
1|AtomicNumber|NormL2|idr|16|222|6450.4243
1|AtomicNumber|NormL2|idr|16|223|5333.5075
1|AtomicNumber|NormL2|idr|16|224|6642.6449
1|AtomicNumber|NormL2|idr|16|225|7224.1482
1|AtomicNumber|NormL2|idr|16|226|5951.1407
1|AtomicNumber|NormL2|idr|16|227|5026.0223
1|AtomicNumber|NormL2|idr|16|228|5186.1309
1|AtomicNumber|NormL2|idr|16|229|5159.4871
1|AtomicNumber|NormL2|idr|16|230|7344.9351
1|AtomicNumber|NormL2|idr|16|231|5673.7613
1|AtomicNumber|NormL2|idr|16|232|8408.7938
1|AtomicNumber|NormL2|idr|16|233|4866.8947
1|AtomicNumber|NormL2|idr|16|234|5290.7082
1|AtomicNumber|NormL2|idr|16|235|5746.8447
1|AtomicNumber|NormL2|idr|16|236|6453.3914
1|AtomicNumber|NormL2|idr|16|237|5447.5671
1|AtomicNumber|NormL2|idr|16|238|5098.1739
1|AtomicNumber|NormL2|idr|16|239|8507.6236
1|AtomicNumber|NormL2|idr|16|240|4887.5215
1|AtomicNumber|NormL2|idr|16|241|4961.9261
1|AtomicNumber|NormL2|idr|16|242|5663.7017
1|AtomicNumber|NormL2|idr|16|243|7178.1959
1|AtomicNumber|NormL2|idr|16|244|6487.3183
1|AtomicNumber|NormL2|idr|16|245|8611.5217
1|AtomicNumber|NormL2|idr|16|246|5848.8039
1|AtomicNumber|NormL2|idr|16|247|7666.017
1|AtomicNumber|NormL2|idr|16|248|5401.945
1|AtomicNumber|NormL2|idr|16|249|6175.9898
1|AtomicNumber|NormL2|idr|16|250|5045.2672
1|AtomicNumber|NormL2|idr|16|251|6963.538
1|AtomicNumber|NormL2|idr|16|252|5967.6607
1|AtomicNumber|NormL2|idr|16|253|5110.0334
1|AtomicNumber|NormL2|idr|16|254|5917.5973
1|AtomicNumber|NormL2|idr|16|255|5732.5115
1|AtomicNumber|NormL2|idr|16|256|6491.2768
1|AtomicNumber|NormL2|idr|16|257|5671.7626
1|AtomicNumber|NormL2|idr|16|258|5380.2205
1|AtomicNumber|NormL2|idr|16|259|5016.0604
1|AtomicNumber|NormL2|idr|16|260|6089.6973
1|AtomicNumber|NormL2|idr|16|261|4874.999
1|AtomicNumber|NormL2|idr|16|262|4982.3451
1|AtomicNumber|NormL2|idr|16|263|5082.9348
1|AtomicNumber|NormL2|idr|16|264|6010.4616
1|AtomicNumber|NormL2|idr|16|265|6346.7474
1|AtomicNumber|NormL2|idr|16|266|6718.3967
1|AtomicNumber|NormL2|idr|16|267|7778.3689
1|AtomicNumber|NormL2|idr|16|268|5722.2373
1|AtomicNumber|NormL2|idr|16|269|6975.7771
1|AtomicNumber|NormL2|idr|16|270|5380.5655
1|AtomicNumber|NormL2|idr|16|271|6217.2917
1|AtomicNumber|NormL2|idr|16|272|4933.4703
1|AtomicNumber|NormL2|idr|16|273|6150.2804
1|AtomicNumber|NormL2|idr|16|274|6309.1475
1|AtomicNumber|NormL2|idr|16|275|8522.1521
1|AtomicNumber|NormL2|idr|16|276|7985.9122
1|AtomicNumber|NormL2|idr|16|277|6563.9755
1|AtomicNumber|NormL2|idr|16|278|5136.7269
1|AtomicNumber|NormL2|idr|16|279|4947.1475
1|AtomicNumber|NormL2|idr|16|280|7299.9428
1|AtomicNumber|NormL2|idr|16|281|6295.2081
1|AtomicNumber|NormL2|idr|16|282|5477.1132
1|AtomicNumber|NormL2|idr|16|283|5007.7102
1|AtomicNumber|NormL2|idr|16|284|6969.0794
1|AtomicNumber|NormL2|idr|16|285|5609.06
1|AtomicNumber|NormL2|idr|16|286|5955.1532
1|AtomicNumber|NormL2|idr|16|287|7377.3217
1|AtomicNumber|NormL2|idr|16|288|5229.1236
1|AtomicNumber|NormL2|idr|16|289|7074.1609
1|AtomicNumber|NormL2|idr|16|290|8566.2536
1|AtomicNumber|NormL2|idr|16|291|5462.5649
1|AtomicNumber|NormL2|idr|16|292|4983.2578
1|AtomicNumber|NormL2|idr|16|293|6087.3212
1|AtomicNumber|NormL2|idr|16|294|5166.8116
1|AtomicNumber|NormL2|idr|16|295|6152.0253
1|AtomicNumber|NormL2|idr|16|296|6819.5224
1|AtomicNumber|NormL2|idr|16|297|5961.8502
1|AtomicNumber|NormL2|idr|16|298|5245.1311
1|AtomicNumber|NormL2|idr|16|299|7013.6821
1|AtomicNumber|NormL2|idr|16|300|5901.1523
1|AtomicNumber|NormL2|idr|16|301|4978.3252
1|AtomicNumber|NormL2|idr|16|302|6169.0034
1|AtomicNumber|NormL2|idr|16|303|7208.4226
1|AtomicNumber|NormL2|idr|16|304|4790.4931
1|AtomicNumber|NormL2|idr|16|305|5141.4284
1|AtomicNumber|NormL2|idr|16|306|5240.9322
1|AtomicNumber|NormL2|idr|16|307|6416.634
1|AtomicNumber|NormL2|idr|16|308|5371.3568
1|AtomicNumber|NormL2|idr|16|309|5999.9342
1|AtomicNumber|NormL2|idr|16|310|5578.3783
1|AtomicNumber|NormL2|idr|16|311|5573.908
1|AtomicNumber|NormL2|idr|16|312|6249.8147
1|AtomicNumber|NormL2|idr|16|313|5940.4031
1|AtomicNumber|NormL2|idr|16|314|6947.7756
1|AtomicNumber|NormL2|idr|16|315|5878.61
1|AtomicNumber|NormL2|idr|16|316|5108.9867
1|AtomicNumber|NormL2|idr|16|317|4967.8693
1|AtomicNumber|NormL2|idr|16|318|6030.5597
1|AtomicNumber|NormL2|idr|16|319|6595.3696
1|AtomicNumber|NormL2|idr|16|320|5316.2468
1|AtomicNumber|NormL2|idr|16|321|5197.5726
1|AtomicNumber|NormL2|idr|16|322|6199.9618
1|AtomicNumber|NormL2|idr|16|323|5063.4218
1|AtomicNumber|NormL2|idr|16|324|4938.7552
1|AtomicNumber|NormL2|idr|16|325|5598.9038
1|AtomicNumber|NormL2|idr|16|326|6375.8758
1|AtomicNumber|NormL2|idr|16|327|5931.7763
1|AtomicNumber|NormL2|idr|16|328|7366.5054
1|AtomicNumber|NormL2|idr|16|329|5931.5584
1|AtomicNumber|NormL2|idr|16|330|7279.4334
1|AtomicNumber|NormL2|idr|16|331|5656.2959
1|AtomicNumber|NormL2|idr|16|332|4951.5038
1|AtomicNumber|NormL2|idr|16|333|6436.0694
1|AtomicNumber|NormL2|idr|16|334|7646.468
1|AtomicNumber|NormL2|idr|16|335|6637.2439
1|AtomicNumber|NormL2|idr|16|336|5200.05
1|AtomicNumber|NormL2|idr|16|337|8577.9101
1|AtomicNumber|NormL2|idr|16|338|4929.4435
1|AtomicNumber|NormL2|idr|16|339|6308.6651
1|AtomicNumber|NormL2|idr|16|340|7024.3207
1|AtomicNumber|NormL2|idr|16|341|5061.2801
1|AtomicNumber|NormL2|idr|16|342|6520.2938
1|AtomicNumber|NormL2|idr|16|343|8576.3776
1|AtomicNumber|NormL2|idr|16|344|6327.7391
1|AtomicNumber|NormL2|idr|16|345|6563.1314
1|AtomicNumber|NormL2|idr|16|346|5438.0806
1|AtomicNumber|NormL2|idr|16|347|5404.0851
1|AtomicNumber|NormL2|idr|16|348|7839.1189
1|AtomicNumber|NormL2|idr|16|349|6830.564
1|AtomicNumber|NormL2|idr|16|350|4923.8051
1|AtomicNumber|NormL2|idr|16|351|5563.4531
1|AtomicNumber|NormL2|idr|16|352|5930.6808
1|AtomicNumber|NormL2|idr|16|353|5467.1769
1|AtomicNumber|NormL2|idr|16|354|8654.6032
1|AtomicNumber|NormL2|idr|16|355|5807.0173
1|AtomicNumber|NormL2|idr|16|356|5784.4771
1|AtomicNumber|NormL2|idr|16|357|4862.1745
1|AtomicNumber|NormL2|idr|16|358|6512.1595
1|AtomicNumber|NormL2|idr|16|359|5359.9706
1|AtomicNumber|NormL2|idr|16|360|4920.9495
1|AtomicNumber|NormL2|idr|16|361|6494.9966
1|AtomicNumber|NormL2|idr|16|362|5766.8896
1|AtomicNumber|NormL2|idr|16|363|7281.7412
1|AtomicNumber|NormL2|idr|16|364|5689.4443
1|AtomicNumber|NormL2|idr|16|365|5132.89
1|AtomicNumber|NormL2|idr|16|366|8172.6848
1|AtomicNumber|NormL2|idr|16|367|7309.849
1|AtomicNumber|NormL2|idr|16|368|6188.7898
1|AtomicNumber|NormL2|idr|16|369|5418.6731
1|AtomicNumber|NormL2|idr|16|370|6130.5965
1|AtomicNumber|NormL2|idr|16|371|4893.0497
1|AtomicNumber|NormL2|idr|16|372|5715.922
1|AtomicNumber|NormL2|idr|16|373|5281.6132
1|AtomicNumber|NormL2|idr|16|374|5330.526
1|AtomicNumber|NormL2|idr|16|375|6849.4003
1|AtomicNumber|NormL2|idr|16|376|5523.4064
1|AtomicNumber|NormL2|idr|16|377|5151.6913
1|AtomicNumber|NormL2|idr|16|378|6015.511
1|AtomicNumber|NormL2|idr|16|379|6915.7858
1|AtomicNumber|NormL2|idr|16|380|5488.5109
1|AtomicNumber|NormL2|idr|16|381|5924.703
1|AtomicNumber|NormL2|idr|16|382|5489.4787
1|AtomicNumber|NormL2|idr|16|383|6915.4092
1|AtomicNumber|NormL2|idr|16|384|8337.3748
