# Supplementary material for: On DNA numerical representations for genomic similarity computation
Source: PLoS One. 2017 Mar 21;12(3):e0173288. doi: 10.1371/journal.pone.0173288 (PMC5360225; doi:10.1371/journal.pone.0173288)
Supplement: S3 File — The datasets employed in this work. (ZIP) [file pone.0173288.s003.zip › datasets/syntheticalExperimentalScores/sequenceBase_1_transformation_AtomicNumber_metric_NormL2_type_ids_percentage_2.txt]

1|AtomicNumber|NormL2|idr|2|1|4998.9218
1|AtomicNumber|NormL2|idr|2|2|4521.6322
1|AtomicNumber|NormL2|idr|2|3|4985.3294
1|AtomicNumber|NormL2|idr|2|4|4210.606
1|AtomicNumber|NormL2|idr|2|5|5199.6763
1|AtomicNumber|NormL2|idr|2|6|4842.6646
1|AtomicNumber|NormL2|idr|2|7|4961.8299
1|AtomicNumber|NormL2|idr|2|8|4096.5891
1|AtomicNumber|NormL2|idr|2|9|5093.2111
1|AtomicNumber|NormL2|idr|2|10|4756.5361
1|AtomicNumber|NormL2|idr|2|11|5153.2774
1|AtomicNumber|NormL2|idr|2|12|4360.0734
1|AtomicNumber|NormL2|idr|2|13|5785.8894
1|AtomicNumber|NormL2|idr|2|14|4870.1311
1|AtomicNumber|NormL2|idr|2|15|4126.8071
1|AtomicNumber|NormL2|idr|2|16|4763.6123
1|AtomicNumber|NormL2|idr|2|17|4415.4222
1|AtomicNumber|NormL2|idr|2|18|4384.6544
1|AtomicNumber|NormL2|idr|2|19|4029.9622
1|AtomicNumber|NormL2|idr|2|20|4233.3795
1|AtomicNumber|NormL2|idr|2|21|4591.3447
1|AtomicNumber|NormL2|idr|2|22|5177.7446
1|AtomicNumber|NormL2|idr|2|23|4782.896
1|AtomicNumber|NormL2|idr|2|24|4392.893
1|AtomicNumber|NormL2|idr|2|25|4576.0219
1|AtomicNumber|NormL2|idr|2|26|4846.0173
1|AtomicNumber|NormL2|idr|2|27|5177.4254
1|AtomicNumber|NormL2|idr|2|28|5954.1217
1|AtomicNumber|NormL2|idr|2|29|4658.7907
1|AtomicNumber|NormL2|idr|2|30|4581.9257
1|AtomicNumber|NormL2|idr|2|31|5127.4408
1|AtomicNumber|NormL2|idr|2|32|5092.109
1|AtomicNumber|NormL2|idr|2|33|4336.3058
1|AtomicNumber|NormL2|idr|2|34|4441.976
1|AtomicNumber|NormL2|idr|2|35|4156.2679
1|AtomicNumber|NormL2|idr|2|36|5697.5507
1|AtomicNumber|NormL2|idr|2|37|5444.9789
1|AtomicNumber|NormL2|idr|2|38|4473.2078
1|AtomicNumber|NormL2|idr|2|39|4297.5875
1|AtomicNumber|NormL2|idr|2|40|4754.4706
1|AtomicNumber|NormL2|idr|2|41|6181.7056
1|AtomicNumber|NormL2|idr|2|42|5520.2119
1|AtomicNumber|NormL2|idr|2|43|4137.1803
1|AtomicNumber|NormL2|idr|2|44|5804.9575
1|AtomicNumber|NormL2|idr|2|45|4400.5933
1|AtomicNumber|NormL2|idr|2|46|4664.1209
1|AtomicNumber|NormL2|idr|2|47|4448.1203
1|AtomicNumber|NormL2|idr|2|48|5228.0958
1|AtomicNumber|NormL2|idr|2|49|4476.2525
1|AtomicNumber|NormL2|idr|2|50|4251.2783
1|AtomicNumber|NormL2|idr|2|51|5485.291
1|AtomicNumber|NormL2|idr|2|52|4819.3168
1|AtomicNumber|NormL2|idr|2|53|6057.5195
1|AtomicNumber|NormL2|idr|2|54|3805.5725
1|AtomicNumber|NormL2|idr|2|55|5517.7
1|AtomicNumber|NormL2|idr|2|56|4755.145
1|AtomicNumber|NormL2|idr|2|57|4431.0674
1|AtomicNumber|NormL2|idr|2|58|4843.1686
1|AtomicNumber|NormL2|idr|2|59|4121.3444
1|AtomicNumber|NormL2|idr|2|60|4042.6781
1|AtomicNumber|NormL2|idr|2|61|5506.4163
1|AtomicNumber|NormL2|idr|2|62|6097.0565
1|AtomicNumber|NormL2|idr|2|63|4292.4374
1|AtomicNumber|NormL2|idr|2|64|4565.3391
1|AtomicNumber|NormL2|idr|2|65|5788.4499
1|AtomicNumber|NormL2|idr|2|66|4364.3955
1|AtomicNumber|NormL2|idr|2|67|5210.2301
1|AtomicNumber|NormL2|idr|2|68|4505.7295
1|AtomicNumber|NormL2|idr|2|69|5529.7239
1|AtomicNumber|NormL2|idr|2|70|4524.5058
1|AtomicNumber|NormL2|idr|2|71|5017.1235
1|AtomicNumber|NormL2|idr|2|72|4743.3756
1|AtomicNumber|NormL2|idr|2|73|4747.6246
1|AtomicNumber|NormL2|idr|2|74|4771.7741
1|AtomicNumber|NormL2|idr|2|75|4516.2312
1|AtomicNumber|NormL2|idr|2|76|4507.414
1|AtomicNumber|NormL2|idr|2|77|4074.7367
1|AtomicNumber|NormL2|idr|2|78|4994.7116
1|AtomicNumber|NormL2|idr|2|79|5409.8926
1|AtomicNumber|NormL2|idr|2|80|4964.7179
1|AtomicNumber|NormL2|idr|2|81|4540.4283
1|AtomicNumber|NormL2|idr|2|82|4496.4791
1|AtomicNumber|NormL2|idr|2|83|3932.3124
1|AtomicNumber|NormL2|idr|2|84|4389.0411
1|AtomicNumber|NormL2|idr|2|85|5330.5954
1|AtomicNumber|NormL2|idr|2|86|6170.5252
1|AtomicNumber|NormL2|idr|2|87|3737.6622
1|AtomicNumber|NormL2|idr|2|88|5126.0743
1|AtomicNumber|NormL2|idr|2|89|4193.7423
1|AtomicNumber|NormL2|idr|2|90|4855.8591
1|AtomicNumber|NormL2|idr|2|91|5156.7462
1|AtomicNumber|NormL2|idr|2|92|4983.7354
1|AtomicNumber|NormL2|idr|2|93|4130.7015
1|AtomicNumber|NormL2|idr|2|94|4301.504
1|AtomicNumber|NormL2|idr|2|95|4917.8995
1|AtomicNumber|NormL2|idr|2|96|5255.5669
1|AtomicNumber|NormL2|idr|2|97|4421.3969
1|AtomicNumber|NormL2|idr|2|98|5269.5916
1|AtomicNumber|NormL2|idr|2|99|5110.4881
1|AtomicNumber|NormL2|idr|2|100|4558.3042
1|AtomicNumber|NormL2|idr|2|101|4723.2304
1|AtomicNumber|NormL2|idr|2|102|4827.8225
1|AtomicNumber|NormL2|idr|2|103|4171.6416
1|AtomicNumber|NormL2|idr|2|104|4826.476
1|AtomicNumber|NormL2|idr|2|105|4299.062
1|AtomicNumber|NormL2|idr|2|106|4974.189
1|AtomicNumber|NormL2|idr|2|107|4907.8298
1|AtomicNumber|NormL2|idr|2|108|4634.4978
1|AtomicNumber|NormL2|idr|2|109|5476.8877
1|AtomicNumber|NormL2|idr|2|110|4190.0753
1|AtomicNumber|NormL2|idr|2|111|3259.0142
1|AtomicNumber|NormL2|idr|2|112|3633.6797
1|AtomicNumber|NormL2|idr|2|113|4890.5351
1|AtomicNumber|NormL2|idr|2|114|3775.0095
1|AtomicNumber|NormL2|idr|2|115|4382.2537
1|AtomicNumber|NormL2|idr|2|116|4891.8736
1|AtomicNumber|NormL2|idr|2|117|4812.8636
1|AtomicNumber|NormL2|idr|2|118|4554.3588
1|AtomicNumber|NormL2|idr|2|119|5691.2116
1|AtomicNumber|NormL2|idr|2|120|4478.4028
1|AtomicNumber|NormL2|idr|2|121|5009.0026
1|AtomicNumber|NormL2|idr|2|122|4910.0444
1|AtomicNumber|NormL2|idr|2|123|5183.8984
1|AtomicNumber|NormL2|idr|2|124|5143.9065
1|AtomicNumber|NormL2|idr|2|125|4977.3876
1|AtomicNumber|NormL2|idr|2|126|4914.3812
1|AtomicNumber|NormL2|idr|2|127|4547.7638
1|AtomicNumber|NormL2|idr|2|128|4855.4122
1|AtomicNumber|NormL2|idr|2|129|5417.4938
1|AtomicNumber|NormL2|idr|2|130|5496.9791
1|AtomicNumber|NormL2|idr|2|131|5896.0936
1|AtomicNumber|NormL2|idr|2|132|5420.6051
1|AtomicNumber|NormL2|idr|2|133|4918.217
1|AtomicNumber|NormL2|idr|2|134|3743.2305
1|AtomicNumber|NormL2|idr|2|135|5473.4228
1|AtomicNumber|NormL2|idr|2|136|4005.0864
1|AtomicNumber|NormL2|idr|2|137|5019.2526
1|AtomicNumber|NormL2|idr|2|138|5061.1339
1|AtomicNumber|NormL2|idr|2|139|5130.0653
1|AtomicNumber|NormL2|idr|2|140|4220.4673
1|AtomicNumber|NormL2|idr|2|141|4867.872
1|AtomicNumber|NormL2|idr|2|142|4712.6252
1|AtomicNumber|NormL2|idr|2|143|5007.5545
1|AtomicNumber|NormL2|idr|2|144|4780.5058
1|AtomicNumber|NormL2|idr|2|145|4591.4759
1|AtomicNumber|NormL2|idr|2|146|4344.4647
1|AtomicNumber|NormL2|idr|2|147|5353.0319
1|AtomicNumber|NormL2|idr|2|148|4381.597
1|AtomicNumber|NormL2|idr|2|149|5130.4564
1|AtomicNumber|NormL2|idr|2|150|4640.0347
1|AtomicNumber|NormL2|idr|2|151|5086.4512
1|AtomicNumber|NormL2|idr|2|152|4269.629
1|AtomicNumber|NormL2|idr|2|153|5097.9237
1|AtomicNumber|NormL2|idr|2|154|5808.5097
1|AtomicNumber|NormL2|idr|2|155|3940.5501
1|AtomicNumber|NormL2|idr|2|156|4716.0793
1|AtomicNumber|NormL2|idr|2|157|3179.908
1|AtomicNumber|NormL2|idr|2|158|5119.1018
1|AtomicNumber|NormL2|idr|2|159|5111.724
1|AtomicNumber|NormL2|idr|2|160|4195.7834
1|AtomicNumber|NormL2|idr|2|161|4856.5371
1|AtomicNumber|NormL2|idr|2|162|4769.4063
1|AtomicNumber|NormL2|idr|2|163|4789.527
1|AtomicNumber|NormL2|idr|2|164|5007.8466
1|AtomicNumber|NormL2|idr|2|165|5011.773
1|AtomicNumber|NormL2|idr|2|166|6008.6163
1|AtomicNumber|NormL2|idr|2|167|5240.222
1|AtomicNumber|NormL2|idr|2|168|4652.3012
1|AtomicNumber|NormL2|idr|2|169|5334.2572
1|AtomicNumber|NormL2|idr|2|170|5097.2395
1|AtomicNumber|NormL2|idr|2|171|4573.4969
1|AtomicNumber|NormL2|idr|2|172|4783.424
1|AtomicNumber|NormL2|idr|2|173|5422.0343
1|AtomicNumber|NormL2|idr|2|174|4469.9538
1|AtomicNumber|NormL2|idr|2|175|4615.0954
1|AtomicNumber|NormL2|idr|2|176|4836.9755
1|AtomicNumber|NormL2|idr|2|177|5647.1899
1|AtomicNumber|NormL2|idr|2|178|4945.8258
1|AtomicNumber|NormL2|idr|2|179|5336.4239
1|AtomicNumber|NormL2|idr|2|180|4284.1259
1|AtomicNumber|NormL2|idr|2|181|5775.1213
1|AtomicNumber|NormL2|idr|2|182|4292.3659
1|AtomicNumber|NormL2|idr|2|183|4712.423
1|AtomicNumber|NormL2|idr|2|184|4828.783
1|AtomicNumber|NormL2|idr|2|185|4977.404
1|AtomicNumber|NormL2|idr|2|186|4045.4342
1|AtomicNumber|NormL2|idr|2|187|5625.0017
1|AtomicNumber|NormL2|idr|2|188|4190.8401
1|AtomicNumber|NormL2|idr|2|189|4308.2979
1|AtomicNumber|NormL2|idr|2|190|6118.3951
1|AtomicNumber|NormL2|idr|2|191|5550.3936
1|AtomicNumber|NormL2|idr|2|192|4052.9198
1|AtomicNumber|NormL2|idr|2|193|4438.3827
1|AtomicNumber|NormL2|idr|2|194|4753.313
1|AtomicNumber|NormL2|idr|2|195|5594.3772
1|AtomicNumber|NormL2|idr|2|196|4689.4792
1|AtomicNumber|NormL2|idr|2|197|5060.47
1|AtomicNumber|NormL2|idr|2|198|4594.066
1|AtomicNumber|NormL2|idr|2|199|4106.0124
1|AtomicNumber|NormL2|idr|2|200|3845.4025
1|AtomicNumber|NormL2|idr|2|201|4499.5993
1|AtomicNumber|NormL2|idr|2|202|4396.0274
1|AtomicNumber|NormL2|idr|2|203|4102.2145
1|AtomicNumber|NormL2|idr|2|204|4986.3623
1|AtomicNumber|NormL2|idr|2|205|5406.3423
1|AtomicNumber|NormL2|idr|2|206|5122.5795
1|AtomicNumber|NormL2|idr|2|207|4592.564
1|AtomicNumber|NormL2|idr|2|208|4768.2481
1|AtomicNumber|NormL2|idr|2|209|4741.9406
1|AtomicNumber|NormL2|idr|2|210|4662.0307
1|AtomicNumber|NormL2|idr|2|211|4262.284
1|AtomicNumber|NormL2|idr|2|212|4583.2694
1|AtomicNumber|NormL2|idr|2|213|4707.4075
1|AtomicNumber|NormL2|idr|2|214|4827.9016
1|AtomicNumber|NormL2|idr|2|215|5596.7816
1|AtomicNumber|NormL2|idr|2|216|4598.0047
1|AtomicNumber|NormL2|idr|2|217|4094.3993
1|AtomicNumber|NormL2|idr|2|218|5268.0065
1|AtomicNumber|NormL2|idr|2|219|4855.6369
1|AtomicNumber|NormL2|idr|2|220|3693.8869
1|AtomicNumber|NormL2|idr|2|221|4517.5779
1|AtomicNumber|NormL2|idr|2|222|5448.6431
1|AtomicNumber|NormL2|idr|2|223|5947.9011
1|AtomicNumber|NormL2|idr|2|224|3612.094
1|AtomicNumber|NormL2|idr|2|225|5511.7592
1|AtomicNumber|NormL2|idr|2|226|4638.9477
1|AtomicNumber|NormL2|idr|2|227|4771.9298
1|AtomicNumber|NormL2|idr|2|228|4985.1055
1|AtomicNumber|NormL2|idr|2|229|4880.0945
1|AtomicNumber|NormL2|idr|2|230|4914.5132
1|AtomicNumber|NormL2|idr|2|231|5818.3817
1|AtomicNumber|NormL2|idr|2|232|4553.825
1|AtomicNumber|NormL2|idr|2|233|4368.3444
1|AtomicNumber|NormL2|idr|2|234|5553.1436
1|AtomicNumber|NormL2|idr|2|235|4816.8993
1|AtomicNumber|NormL2|idr|2|236|5112.3284
1|AtomicNumber|NormL2|idr|2|237|4998.1721
1|AtomicNumber|NormL2|idr|2|238|4276.13
1|AtomicNumber|NormL2|idr|2|239|4680.4495
1|AtomicNumber|NormL2|idr|2|240|4089.1485
1|AtomicNumber|NormL2|idr|2|241|4571.8845
1|AtomicNumber|NormL2|idr|2|242|5165.2565
1|AtomicNumber|NormL2|idr|2|243|4853.0371
1|AtomicNumber|NormL2|idr|2|244|5790.6752
1|AtomicNumber|NormL2|idr|2|245|4867.4805
1|AtomicNumber|NormL2|idr|2|246|4645.9723
1|AtomicNumber|NormL2|idr|2|247|5666.3248
1|AtomicNumber|NormL2|idr|2|248|5046.4098
1|AtomicNumber|NormL2|idr|2|249|4757.55
1|AtomicNumber|NormL2|idr|2|250|4082.4171
1|AtomicNumber|NormL2|idr|2|251|4736.534
1|AtomicNumber|NormL2|idr|2|252|4331.8057
1|AtomicNumber|NormL2|idr|2|253|3179.174
1|AtomicNumber|NormL2|idr|2|254|4047.1036
1|AtomicNumber|NormL2|idr|2|255|4926.7224
1|AtomicNumber|NormL2|idr|2|256|4553.1078
1|AtomicNumber|NormL2|idr|2|257|4012.9831
1|AtomicNumber|NormL2|idr|2|258|4292.2124
1|AtomicNumber|NormL2|idr|2|259|5568.4918
1|AtomicNumber|NormL2|idr|2|260|5024.3661
1|AtomicNumber|NormL2|idr|2|261|5355.505
1|AtomicNumber|NormL2|idr|2|262|5732.2702
1|AtomicNumber|NormL2|idr|2|263|4207.4215
1|AtomicNumber|NormL2|idr|2|264|5738.958
1|AtomicNumber|NormL2|idr|2|265|4804.0303
1|AtomicNumber|NormL2|idr|2|266|3915.9077
1|AtomicNumber|NormL2|idr|2|267|4561.1987
1|AtomicNumber|NormL2|idr|2|268|5914.0811
1|AtomicNumber|NormL2|idr|2|269|4180.5292
1|AtomicNumber|NormL2|idr|2|270|4166.4436
1|AtomicNumber|NormL2|idr|2|271|4712.9242
1|AtomicNumber|NormL2|idr|2|272|5366.4425
1|AtomicNumber|NormL2|idr|2|273|4420.1232
1|AtomicNumber|NormL2|idr|2|274|4565.0307
1|AtomicNumber|NormL2|idr|2|275|4567.8808
1|AtomicNumber|NormL2|idr|2|276|4683.6645
1|AtomicNumber|NormL2|idr|2|277|4132.7765
1|AtomicNumber|NormL2|idr|2|278|4468.3553
1|AtomicNumber|NormL2|idr|2|279|4987.6508
1|AtomicNumber|NormL2|idr|2|280|4343.3655
1|AtomicNumber|NormL2|idr|2|281|4865.8227
1|AtomicNumber|NormL2|idr|2|282|4653.087
1|AtomicNumber|NormL2|idr|2|283|5857.2998
1|AtomicNumber|NormL2|idr|2|284|4468.7745
1|AtomicNumber|NormL2|idr|2|285|5273.5059
1|AtomicNumber|NormL2|idr|2|286|5307.4626
1|AtomicNumber|NormL2|idr|2|287|4687.8617
1|AtomicNumber|NormL2|idr|2|288|4812.3238
1|AtomicNumber|NormL2|idr|2|289|4685.8097
1|AtomicNumber|NormL2|idr|2|290|5658.299
1|AtomicNumber|NormL2|idr|2|291|5226.0327
1|AtomicNumber|NormL2|idr|2|292|3828.9265
1|AtomicNumber|NormL2|idr|2|293|5198.1277
1|AtomicNumber|NormL2|idr|2|294|5436.5768
1|AtomicNumber|NormL2|idr|2|295|5105.3964
1|AtomicNumber|NormL2|idr|2|296|4583.5846
1|AtomicNumber|NormL2|idr|2|297|5797.6917
1|AtomicNumber|NormL2|idr|2|298|5872.9069
1|AtomicNumber|NormL2|idr|2|299|5025.7172
1|AtomicNumber|NormL2|idr|2|300|4775.7667
1|AtomicNumber|NormL2|idr|2|301|3987.5796
1|AtomicNumber|NormL2|idr|2|302|4689.0659
1|AtomicNumber|NormL2|idr|2|303|4712.7366
1|AtomicNumber|NormL2|idr|2|304|5105.4438
1|AtomicNumber|NormL2|idr|2|305|5654.396
1|AtomicNumber|NormL2|idr|2|306|4678.0876
1|AtomicNumber|NormL2|idr|2|307|3860.2069
1|AtomicNumber|NormL2|idr|2|308|4614.7038
1|AtomicNumber|NormL2|idr|2|309|5034.9671
1|AtomicNumber|NormL2|idr|2|310|4177.8522
1|AtomicNumber|NormL2|idr|2|311|5401.2219
1|AtomicNumber|NormL2|idr|2|312|4610.4223
1|AtomicNumber|NormL2|idr|2|313|5229.7059
1|AtomicNumber|NormL2|idr|2|314|4265.6794
1|AtomicNumber|NormL2|idr|2|315|3959.2267
1|AtomicNumber|NormL2|idr|2|316|4015.5819
1|AtomicNumber|NormL2|idr|2|317|5448.8946
1|AtomicNumber|NormL2|idr|2|318|4617.3067
1|AtomicNumber|NormL2|idr|2|319|5423.2939
1|AtomicNumber|NormL2|idr|2|320|4314.8915
1|AtomicNumber|NormL2|idr|2|321|4325.5002
1|AtomicNumber|NormL2|idr|2|322|4415.2437
1|AtomicNumber|NormL2|idr|2|323|5588.6406
1|AtomicNumber|NormL2|idr|2|324|5805.4114
1|AtomicNumber|NormL2|idr|2|325|5439.8151
1|AtomicNumber|NormL2|idr|2|326|5656.8978
1|AtomicNumber|NormL2|idr|2|327|4679.1328
1|AtomicNumber|NormL2|idr|2|328|4357.0011
1|AtomicNumber|NormL2|idr|2|329|5870.1825
1|AtomicNumber|NormL2|idr|2|330|4931.85
1|AtomicNumber|NormL2|idr|2|331|4181.362
1|AtomicNumber|NormL2|idr|2|332|5233.7614
1|AtomicNumber|NormL2|idr|2|333|4815.1964
1|AtomicNumber|NormL2|idr|2|334|4736.8596
1|AtomicNumber|NormL2|idr|2|335|4532.769
1|AtomicNumber|NormL2|idr|2|336|6028.0009
1|AtomicNumber|NormL2|idr|2|337|4634.9714
1|AtomicNumber|NormL2|idr|2|338|4501.9018
1|AtomicNumber|NormL2|idr|2|339|4691.8002
1|AtomicNumber|NormL2|idr|2|340|4304.5959
1|AtomicNumber|NormL2|idr|2|341|4655.1821
1|AtomicNumber|NormL2|idr|2|342|4055.0264
1|AtomicNumber|NormL2|idr|2|343|4777.4257
1|AtomicNumber|NormL2|idr|2|344|3984.0063
1|AtomicNumber|NormL2|idr|2|345|4935.3166
1|AtomicNumber|NormL2|idr|2|346|5232.5183
1|AtomicNumber|NormL2|idr|2|347|5326.4858
1|AtomicNumber|NormL2|idr|2|348|4949.9922
1|AtomicNumber|NormL2|idr|2|349|4405.8809
1|AtomicNumber|NormL2|idr|2|350|4636.081
1|AtomicNumber|NormL2|idr|2|351|4927.5866
1|AtomicNumber|NormL2|idr|2|352|5005.5356
1|AtomicNumber|NormL2|idr|2|353|4862.5095
1|AtomicNumber|NormL2|idr|2|354|4577.1886
1|AtomicNumber|NormL2|idr|2|355|5378.1027
1|AtomicNumber|NormL2|idr|2|356|5056.5675
1|AtomicNumber|NormL2|idr|2|357|4988.8155
1|AtomicNumber|NormL2|idr|2|358|5155.5245
1|AtomicNumber|NormL2|idr|2|359|4907.3964
1|AtomicNumber|NormL2|idr|2|360|5222.2791
1|AtomicNumber|NormL2|idr|2|361|4948.6865
1|AtomicNumber|NormL2|idr|2|362|4311.9635
1|AtomicNumber|NormL2|idr|2|363|6266.8947
1|AtomicNumber|NormL2|idr|2|364|4829.5182
1|AtomicNumber|NormL2|idr|2|365|4394.4599
1|AtomicNumber|NormL2|idr|2|366|4181.1179
1|AtomicNumber|NormL2|idr|2|367|4806.6705
1|AtomicNumber|NormL2|idr|2|368|4944.2304
1|AtomicNumber|NormL2|idr|2|369|4760.3639
1|AtomicNumber|NormL2|idr|2|370|4387.3011
1|AtomicNumber|NormL2|idr|2|371|5609.9318
1|AtomicNumber|NormL2|idr|2|372|4983.8096
1|AtomicNumber|NormL2|idr|2|373|5348.1831
1|AtomicNumber|NormL2|idr|2|374|5126.4146
1|AtomicNumber|NormL2|idr|2|375|4985.2875
1|AtomicNumber|NormL2|idr|2|376|4184.569
1|AtomicNumber|NormL2|idr|2|377|4850.4113
1|AtomicNumber|NormL2|idr|2|378|4413.4937
1|AtomicNumber|NormL2|idr|2|379|5514.2304
1|AtomicNumber|NormL2|idr|2|380|4732.3004
1|AtomicNumber|NormL2|idr|2|381|4149.5384
1|AtomicNumber|NormL2|idr|2|382|4251.7048
1|AtomicNumber|NormL2|idr|2|383|5430.4536
1|AtomicNumber|NormL2|idr|2|384|5022.3909
