# Supplementary material for: On DNA numerical representations for genomic similarity computation
Source: PLoS One. 2017 Mar 21;12(3):e0173288. doi: 10.1371/journal.pone.0173288 (PMC5360225; doi:10.1371/journal.pone.0173288)
Supplement: S3 File — The datasets employed in this work. (ZIP) [file pone.0173288.s003.zip › datasets/syntheticalExperimentalScores/sequenceBase_1_transformation_AtomicNumber_metric_NormL2_type_ids_percentage_32.txt]

1|AtomicNumber|NormL2|idr|32|1|5093.3221
1|AtomicNumber|NormL2|idr|32|2|5515.616
1|AtomicNumber|NormL2|idr|32|3|5732.3805
1|AtomicNumber|NormL2|idr|32|4|6514.9057
1|AtomicNumber|NormL2|idr|32|5|8159.5151
1|AtomicNumber|NormL2|idr|32|6|8265.3391
1|AtomicNumber|NormL2|idr|32|7|5467.2379
1|AtomicNumber|NormL2|idr|32|8|5688.8552
1|AtomicNumber|NormL2|idr|32|9|6790.088
1|AtomicNumber|NormL2|idr|32|10|5352.3656
1|AtomicNumber|NormL2|idr|32|11|6836.3443
1|AtomicNumber|NormL2|idr|32|12|6746.4803
1|AtomicNumber|NormL2|idr|32|13|6853.5803
1|AtomicNumber|NormL2|idr|32|14|6049.6072
1|AtomicNumber|NormL2|idr|32|15|5281.827
1|AtomicNumber|NormL2|idr|32|16|6904.2088
1|AtomicNumber|NormL2|idr|32|17|7184.1492
1|AtomicNumber|NormL2|idr|32|18|5520.2858
1|AtomicNumber|NormL2|idr|32|19|6033.171
1|AtomicNumber|NormL2|idr|32|20|5587.9084
1|AtomicNumber|NormL2|idr|32|21|8428.0453
1|AtomicNumber|NormL2|idr|32|22|6981.5911
1|AtomicNumber|NormL2|idr|32|23|5571.4424
1|AtomicNumber|NormL2|idr|32|24|6054.2975
1|AtomicNumber|NormL2|idr|32|25|5588.3821
1|AtomicNumber|NormL2|idr|32|26|6052.5426
1|AtomicNumber|NormL2|idr|32|27|5541.7169
1|AtomicNumber|NormL2|idr|32|28|5167.1504
1|AtomicNumber|NormL2|idr|32|29|5963.4998
1|AtomicNumber|NormL2|idr|32|30|7796.5285
1|AtomicNumber|NormL2|idr|32|31|5872.9197
1|AtomicNumber|NormL2|idr|32|32|7171.1544
1|AtomicNumber|NormL2|idr|32|33|5970.0146
1|AtomicNumber|NormL2|idr|32|34|6422.1425
1|AtomicNumber|NormL2|idr|32|35|6380.0608
1|AtomicNumber|NormL2|idr|32|36|6207.1956
1|AtomicNumber|NormL2|idr|32|37|7156.351
1|AtomicNumber|NormL2|idr|32|38|5283.0157
1|AtomicNumber|NormL2|idr|32|39|5766.4495
1|AtomicNumber|NormL2|idr|32|40|6621.692
1|AtomicNumber|NormL2|idr|32|41|5881.863
1|AtomicNumber|NormL2|idr|32|42|5353.7363
1|AtomicNumber|NormL2|idr|32|43|6472.1079
1|AtomicNumber|NormL2|idr|32|44|6448.2015
1|AtomicNumber|NormL2|idr|32|45|7658.2351
1|AtomicNumber|NormL2|idr|32|46|5347.8285
1|AtomicNumber|NormL2|idr|32|47|5683.3828
1|AtomicNumber|NormL2|idr|32|48|5790.8475
1|AtomicNumber|NormL2|idr|32|49|7896.4876
1|AtomicNumber|NormL2|idr|32|50|7770.93
1|AtomicNumber|NormL2|idr|32|51|6979.7808
1|AtomicNumber|NormL2|idr|32|52|5414.9062
1|AtomicNumber|NormL2|idr|32|53|6261.8099
1|AtomicNumber|NormL2|idr|32|54|6391.1579
1|AtomicNumber|NormL2|idr|32|55|5906.138
1|AtomicNumber|NormL2|idr|32|56|5034.1388
1|AtomicNumber|NormL2|idr|32|57|6597.6886
1|AtomicNumber|NormL2|idr|32|58|5152.3215
1|AtomicNumber|NormL2|idr|32|59|7858.6205
1|AtomicNumber|NormL2|idr|32|60|6479.1063
1|AtomicNumber|NormL2|idr|32|61|6900.8848
1|AtomicNumber|NormL2|idr|32|62|6336.3992
1|AtomicNumber|NormL2|idr|32|63|5348.7942
1|AtomicNumber|NormL2|idr|32|64|7018.5087
1|AtomicNumber|NormL2|idr|32|65|8735.4159
1|AtomicNumber|NormL2|idr|32|66|8314.3005
1|AtomicNumber|NormL2|idr|32|67|6259.5015
1|AtomicNumber|NormL2|idr|32|68|5643.0166
1|AtomicNumber|NormL2|idr|32|69|6399.3745
1|AtomicNumber|NormL2|idr|32|70|7693.3175
1|AtomicNumber|NormL2|idr|32|71|6581.1411
1|AtomicNumber|NormL2|idr|32|72|7562.9606
1|AtomicNumber|NormL2|idr|32|73|7486.8554
1|AtomicNumber|NormL2|idr|32|74|6674.4318
1|AtomicNumber|NormL2|idr|32|75|5213.0606
1|AtomicNumber|NormL2|idr|32|76|7010.1902
1|AtomicNumber|NormL2|idr|32|77|6734.1974
1|AtomicNumber|NormL2|idr|32|78|6410.1711
1|AtomicNumber|NormL2|idr|32|79|6542.7615
1|AtomicNumber|NormL2|idr|32|80|6607.9219
1|AtomicNumber|NormL2|idr|32|81|6529.5643
1|AtomicNumber|NormL2|idr|32|82|5338.6929
1|AtomicNumber|NormL2|idr|32|83|7279.9482
1|AtomicNumber|NormL2|idr|32|84|5242.532
1|AtomicNumber|NormL2|idr|32|85|6288.0033
1|AtomicNumber|NormL2|idr|32|86|5177.9513
1|AtomicNumber|NormL2|idr|32|87|6765.2061
1|AtomicNumber|NormL2|idr|32|88|5597.7793
1|AtomicNumber|NormL2|idr|32|89|7920.8673
1|AtomicNumber|NormL2|idr|32|90|7162.2196
1|AtomicNumber|NormL2|idr|32|91|6969.711
1|AtomicNumber|NormL2|idr|32|92|5370.7591
1|AtomicNumber|NormL2|idr|32|93|5260.7358
1|AtomicNumber|NormL2|idr|32|94|5118.3841
1|AtomicNumber|NormL2|idr|32|95|5530.0823
1|AtomicNumber|NormL2|idr|32|96|7532.9765
1|AtomicNumber|NormL2|idr|32|97|6284.5699
1|AtomicNumber|NormL2|idr|32|98|6112.2674
1|AtomicNumber|NormL2|idr|32|99|6613.8481
1|AtomicNumber|NormL2|idr|32|100|6218.1947
1|AtomicNumber|NormL2|idr|32|101|7572.9439
1|AtomicNumber|NormL2|idr|32|102|7878.941
1|AtomicNumber|NormL2|idr|32|103|8370.6044
1|AtomicNumber|NormL2|idr|32|104|8809.0095
1|AtomicNumber|NormL2|idr|32|105|6618.2394
1|AtomicNumber|NormL2|idr|32|106|7470.86
1|AtomicNumber|NormL2|idr|32|107|7425.2034
1|AtomicNumber|NormL2|idr|32|108|7033.4266
1|AtomicNumber|NormL2|idr|32|109|7183.0621
1|AtomicNumber|NormL2|idr|32|110|9608.1245
1|AtomicNumber|NormL2|idr|32|111|7767.7042
1|AtomicNumber|NormL2|idr|32|112|6795.072
1|AtomicNumber|NormL2|idr|32|113|5942.3723
1|AtomicNumber|NormL2|idr|32|114|6419.7331
1|AtomicNumber|NormL2|idr|32|115|6627.1657
1|AtomicNumber|NormL2|idr|32|116|7467.1512
1|AtomicNumber|NormL2|idr|32|117|6436.4027
1|AtomicNumber|NormL2|idr|32|118|6160.3511
1|AtomicNumber|NormL2|idr|32|119|5177.3758
1|AtomicNumber|NormL2|idr|32|120|6829.9297
1|AtomicNumber|NormL2|idr|32|121|7059.6432
1|AtomicNumber|NormL2|idr|32|122|6321.4991
1|AtomicNumber|NormL2|idr|32|123|5360.575
1|AtomicNumber|NormL2|idr|32|124|7799.392
1|AtomicNumber|NormL2|idr|32|125|7372.3139
1|AtomicNumber|NormL2|idr|32|126|5831.0493
1|AtomicNumber|NormL2|idr|32|127|5637.336
1|AtomicNumber|NormL2|idr|32|128|4938.8929
1|AtomicNumber|NormL2|idr|32|129|6816.7642
1|AtomicNumber|NormL2|idr|32|130|6029.1685
1|AtomicNumber|NormL2|idr|32|131|8199.4333
1|AtomicNumber|NormL2|idr|32|132|7001.0832
1|AtomicNumber|NormL2|idr|32|133|5097.9895
1|AtomicNumber|NormL2|idr|32|134|4965.096
1|AtomicNumber|NormL2|idr|32|135|5808.0727
1|AtomicNumber|NormL2|idr|32|136|5517.8429
1|AtomicNumber|NormL2|idr|32|137|6382.1219
1|AtomicNumber|NormL2|idr|32|138|8180.1325
1|AtomicNumber|NormL2|idr|32|139|8577.7157
1|AtomicNumber|NormL2|idr|32|140|6136.1974
1|AtomicNumber|NormL2|idr|32|141|6156.9821
1|AtomicNumber|NormL2|idr|32|142|5658.6624
1|AtomicNumber|NormL2|idr|32|143|5293.1983
1|AtomicNumber|NormL2|idr|32|144|7471.2819
1|AtomicNumber|NormL2|idr|32|145|6903.635
1|AtomicNumber|NormL2|idr|32|146|7516.4987
1|AtomicNumber|NormL2|idr|32|147|5725.4948
1|AtomicNumber|NormL2|idr|32|148|7617.0585
1|AtomicNumber|NormL2|idr|32|149|6204.8054
1|AtomicNumber|NormL2|idr|32|150|7074.452
1|AtomicNumber|NormL2|idr|32|151|6741.1315
1|AtomicNumber|NormL2|idr|32|152|4999.1728
1|AtomicNumber|NormL2|idr|32|153|7238.952
1|AtomicNumber|NormL2|idr|32|154|5508.9852
1|AtomicNumber|NormL2|idr|32|155|5358.8145
1|AtomicNumber|NormL2|idr|32|156|6531.7873
1|AtomicNumber|NormL2|idr|32|157|5751.7265
1|AtomicNumber|NormL2|idr|32|158|6128.1775
1|AtomicNumber|NormL2|idr|32|159|5964.294
1|AtomicNumber|NormL2|idr|32|160|5634.9206
1|AtomicNumber|NormL2|idr|32|161|5509.1075
1|AtomicNumber|NormL2|idr|32|162|5388.3983
1|AtomicNumber|NormL2|idr|32|163|6363.0557
1|AtomicNumber|NormL2|idr|32|164|7624.339
1|AtomicNumber|NormL2|idr|32|165|6440.355
1|AtomicNumber|NormL2|idr|32|166|5987.4438
1|AtomicNumber|NormL2|idr|32|167|7094.8855
1|AtomicNumber|NormL2|idr|32|168|7244.5006
1|AtomicNumber|NormL2|idr|32|169|9252.0541
1|AtomicNumber|NormL2|idr|32|170|5150.3902
1|AtomicNumber|NormL2|idr|32|171|7593.001
1|AtomicNumber|NormL2|idr|32|172|7918.6748
1|AtomicNumber|NormL2|idr|32|173|5073.6851
1|AtomicNumber|NormL2|idr|32|174|8924.4337
1|AtomicNumber|NormL2|idr|32|175|6806.9714
1|AtomicNumber|NormL2|idr|32|176|6702.1596
1|AtomicNumber|NormL2|idr|32|177|5704.0968
1|AtomicNumber|NormL2|idr|32|178|6820.8837
1|AtomicNumber|NormL2|idr|32|179|5600.5731
1|AtomicNumber|NormL2|idr|32|180|4991.5344
1|AtomicNumber|NormL2|idr|32|181|6424.6687
1|AtomicNumber|NormL2|idr|32|182|6731.4627
1|AtomicNumber|NormL2|idr|32|183|8475.2073
1|AtomicNumber|NormL2|idr|32|184|5566.0361
1|AtomicNumber|NormL2|idr|32|185|8355.4764
1|AtomicNumber|NormL2|idr|32|186|6479.756
1|AtomicNumber|NormL2|idr|32|187|8431.9202
1|AtomicNumber|NormL2|idr|32|188|8733.0452
1|AtomicNumber|NormL2|idr|32|189|6663.6515
1|AtomicNumber|NormL2|idr|32|190|5167.1976
1|AtomicNumber|NormL2|idr|32|191|6267.4043
1|AtomicNumber|NormL2|idr|32|192|8993.7514
1|AtomicNumber|NormL2|idr|32|193|5447.6407
1|AtomicNumber|NormL2|idr|32|194|7978.7453
1|AtomicNumber|NormL2|idr|32|195|5456.6791
1|AtomicNumber|NormL2|idr|32|196|7439.1664
1|AtomicNumber|NormL2|idr|32|197|7103.452
1|AtomicNumber|NormL2|idr|32|198|6823.5868
1|AtomicNumber|NormL2|idr|32|199|6428.0638
1|AtomicNumber|NormL2|idr|32|200|7805.6526
1|AtomicNumber|NormL2|idr|32|201|6248.8552
1|AtomicNumber|NormL2|idr|32|202|8377.3448
1|AtomicNumber|NormL2|idr|32|203|6505.1744
1|AtomicNumber|NormL2|idr|32|204|6779.5916
1|AtomicNumber|NormL2|idr|32|205|5737.2749
1|AtomicNumber|NormL2|idr|32|206|8500.0987
1|AtomicNumber|NormL2|idr|32|207|7079.7907
1|AtomicNumber|NormL2|idr|32|208|6835.1497
1|AtomicNumber|NormL2|idr|32|209|7845.7656
1|AtomicNumber|NormL2|idr|32|210|7353.6381
1|AtomicNumber|NormL2|idr|32|211|8601.9214
1|AtomicNumber|NormL2|idr|32|212|6144.4783
1|AtomicNumber|NormL2|idr|32|213|6736.7341
1|AtomicNumber|NormL2|idr|32|214|6880.9957
1|AtomicNumber|NormL2|idr|32|215|7446.3892
1|AtomicNumber|NormL2|idr|32|216|5827.0604
1|AtomicNumber|NormL2|idr|32|217|7799.2609
1|AtomicNumber|NormL2|idr|32|218|8554.544
1|AtomicNumber|NormL2|idr|32|219|6141.2724
1|AtomicNumber|NormL2|idr|32|220|7383.1157
1|AtomicNumber|NormL2|idr|32|221|6546.723
1|AtomicNumber|NormL2|idr|32|222|6132.5679
1|AtomicNumber|NormL2|idr|32|223|5168.6423
1|AtomicNumber|NormL2|idr|32|224|7775.1053
1|AtomicNumber|NormL2|idr|32|225|6976.1081
1|AtomicNumber|NormL2|idr|32|226|5342.434
1|AtomicNumber|NormL2|idr|32|227|5548.1651
1|AtomicNumber|NormL2|idr|32|228|6074.8072
1|AtomicNumber|NormL2|idr|32|229|5264.4575
1|AtomicNumber|NormL2|idr|32|230|7809.7162
1|AtomicNumber|NormL2|idr|32|231|5203.9128
1|AtomicNumber|NormL2|idr|32|232|8643.3981
1|AtomicNumber|NormL2|idr|32|233|7892.5176
1|AtomicNumber|NormL2|idr|32|234|5804.22
1|AtomicNumber|NormL2|idr|32|235|6958.3633
1|AtomicNumber|NormL2|idr|32|236|7382.7659
1|AtomicNumber|NormL2|idr|32|237|5521.5319
1|AtomicNumber|NormL2|idr|32|238|6632.2281
1|AtomicNumber|NormL2|idr|32|239|6737.6737
1|AtomicNumber|NormL2|idr|32|240|5305.0007
1|AtomicNumber|NormL2|idr|32|241|5876.9517
1|AtomicNumber|NormL2|idr|32|242|5588.2456
1|AtomicNumber|NormL2|idr|32|243|8705.1154
1|AtomicNumber|NormL2|idr|32|244|8561.2361
1|AtomicNumber|NormL2|idr|32|245|8721.3838
1|AtomicNumber|NormL2|idr|32|246|5804.893
1|AtomicNumber|NormL2|idr|32|247|7676.4788
1|AtomicNumber|NormL2|idr|32|248|5335.9414
1|AtomicNumber|NormL2|idr|32|249|5123.1567
1|AtomicNumber|NormL2|idr|32|250|5335.2916
1|AtomicNumber|NormL2|idr|32|251|7836.7124
1|AtomicNumber|NormL2|idr|32|252|6314.2759
1|AtomicNumber|NormL2|idr|32|253|5112.4156
1|AtomicNumber|NormL2|idr|32|254|8121.3568
1|AtomicNumber|NormL2|idr|32|255|5846.6608
1|AtomicNumber|NormL2|idr|32|256|8062.5022
1|AtomicNumber|NormL2|idr|32|257|5873.5154
1|AtomicNumber|NormL2|idr|32|258|7230.8063
1|AtomicNumber|NormL2|idr|32|259|6228.5025
1|AtomicNumber|NormL2|idr|32|260|8439.7706
1|AtomicNumber|NormL2|idr|32|261|6177.7222
1|AtomicNumber|NormL2|idr|32|262|6374.1158
1|AtomicNumber|NormL2|idr|32|263|6815.4971
1|AtomicNumber|NormL2|idr|32|264|5432.2677
1|AtomicNumber|NormL2|idr|32|265|5992.4885
1|AtomicNumber|NormL2|idr|32|266|5969.3388
1|AtomicNumber|NormL2|idr|32|267|5755.507
1|AtomicNumber|NormL2|idr|32|268|6390.7422
1|AtomicNumber|NormL2|idr|32|269|5595.8925
1|AtomicNumber|NormL2|idr|32|270|8394.9468
1|AtomicNumber|NormL2|idr|32|271|7901.1175
1|AtomicNumber|NormL2|idr|32|272|6789.6729
1|AtomicNumber|NormL2|idr|32|273|7988.6062
1|AtomicNumber|NormL2|idr|32|274|6362.9615
1|AtomicNumber|NormL2|idr|32|275|5926.3462
1|AtomicNumber|NormL2|idr|32|276|6692.3354
1|AtomicNumber|NormL2|idr|32|277|5054.7525
1|AtomicNumber|NormL2|idr|32|278|7427.5288
1|AtomicNumber|NormL2|idr|32|279|5629.4476
1|AtomicNumber|NormL2|idr|32|280|4981.992
1|AtomicNumber|NormL2|idr|32|281|7378.7659
1|AtomicNumber|NormL2|idr|32|282|7079.0527
1|AtomicNumber|NormL2|idr|32|283|7570.7036
1|AtomicNumber|NormL2|idr|32|284|5795.0579
1|AtomicNumber|NormL2|idr|32|285|8735.1082
1|AtomicNumber|NormL2|idr|32|286|6154.2802
1|AtomicNumber|NormL2|idr|32|287|5273.5234
1|AtomicNumber|NormL2|idr|32|288|6947.9996
1|AtomicNumber|NormL2|idr|32|289|5039.1512
1|AtomicNumber|NormL2|idr|32|290|6818.9154
1|AtomicNumber|NormL2|idr|32|291|5573.0952
1|AtomicNumber|NormL2|idr|32|292|6282.6365
1|AtomicNumber|NormL2|idr|32|293|7304.3401
1|AtomicNumber|NormL2|idr|32|294|6476.9539
1|AtomicNumber|NormL2|idr|32|295|8594.9433
1|AtomicNumber|NormL2|idr|32|296|7493.2767
1|AtomicNumber|NormL2|idr|32|297|8728.7907
1|AtomicNumber|NormL2|idr|32|298|8286.2177
1|AtomicNumber|NormL2|idr|32|299|6751.7601
1|AtomicNumber|NormL2|idr|32|300|6859.6719
1|AtomicNumber|NormL2|idr|32|301|7149.8633
1|AtomicNumber|NormL2|idr|32|302|7978.6217
1|AtomicNumber|NormL2|idr|32|303|5248.0208
1|AtomicNumber|NormL2|idr|32|304|7044.5113
1|AtomicNumber|NormL2|idr|32|305|6978.2581
1|AtomicNumber|NormL2|idr|32|306|5822.3047
1|AtomicNumber|NormL2|idr|32|307|8260.643
1|AtomicNumber|NormL2|idr|32|308|4895.5877
1|AtomicNumber|NormL2|idr|32|309|5231.2443
1|AtomicNumber|NormL2|idr|32|310|5612.8863
1|AtomicNumber|NormL2|idr|32|311|6210.4444
1|AtomicNumber|NormL2|idr|32|312|5329.9201
1|AtomicNumber|NormL2|idr|32|313|6889.9886
1|AtomicNumber|NormL2|idr|32|314|8276.6702
1|AtomicNumber|NormL2|idr|32|315|4939.4329
1|AtomicNumber|NormL2|idr|32|316|5901.1496
1|AtomicNumber|NormL2|idr|32|317|5759.7213
1|AtomicNumber|NormL2|idr|32|318|5076.1668
1|AtomicNumber|NormL2|idr|32|319|6270.0558
1|AtomicNumber|NormL2|idr|32|320|7381.349
1|AtomicNumber|NormL2|idr|32|321|8624.3372
1|AtomicNumber|NormL2|idr|32|322|6719.4722
1|AtomicNumber|NormL2|idr|32|323|6106.862
1|AtomicNumber|NormL2|idr|32|324|5244.1484
1|AtomicNumber|NormL2|idr|32|325|5497.8
1|AtomicNumber|NormL2|idr|32|326|7446.8891
1|AtomicNumber|NormL2|idr|32|327|8227.1999
1|AtomicNumber|NormL2|idr|32|328|8136.4722
1|AtomicNumber|NormL2|idr|32|329|5399.0655
1|AtomicNumber|NormL2|idr|32|330|6480.0863
1|AtomicNumber|NormL2|idr|32|331|5407.5296
1|AtomicNumber|NormL2|idr|32|332|6134.8966
1|AtomicNumber|NormL2|idr|32|333|5197.6537
1|AtomicNumber|NormL2|idr|32|334|5268.7315
1|AtomicNumber|NormL2|idr|32|335|6690.6846
1|AtomicNumber|NormL2|idr|32|336|8037.9826
1|AtomicNumber|NormL2|idr|32|337|5878.7046
1|AtomicNumber|NormL2|idr|32|338|7624.5161
1|AtomicNumber|NormL2|idr|32|339|5192.5057
1|AtomicNumber|NormL2|idr|32|340|5325.2702
1|AtomicNumber|NormL2|idr|32|341|5771.3857
1|AtomicNumber|NormL2|idr|32|342|5235.2077
1|AtomicNumber|NormL2|idr|32|343|7959.0297
1|AtomicNumber|NormL2|idr|32|344|5461.0985
1|AtomicNumber|NormL2|idr|32|345|5377.6942
1|AtomicNumber|NormL2|idr|32|346|6807.8165
1|AtomicNumber|NormL2|idr|32|347|7237.9652
1|AtomicNumber|NormL2|idr|32|348|6102.6115
1|AtomicNumber|NormL2|idr|32|349|6247.0161
1|AtomicNumber|NormL2|idr|32|350|6768.7656
1|AtomicNumber|NormL2|idr|32|351|6487.0349
1|AtomicNumber|NormL2|idr|32|352|6455.9646
1|AtomicNumber|NormL2|idr|32|353|5289.5444
1|AtomicNumber|NormL2|idr|32|354|6433.8799
1|AtomicNumber|NormL2|idr|32|355|5833.8619
1|AtomicNumber|NormL2|idr|32|356|5360.7639
1|AtomicNumber|NormL2|idr|32|357|8669.3549
1|AtomicNumber|NormL2|idr|32|358|7372.0173
1|AtomicNumber|NormL2|idr|32|359|5873.5204
1|AtomicNumber|NormL2|idr|32|360|5746.4147
1|AtomicNumber|NormL2|idr|32|361|6238.473
1|AtomicNumber|NormL2|idr|32|362|5629.9062
1|AtomicNumber|NormL2|idr|32|363|6867.5327
1|AtomicNumber|NormL2|idr|32|364|5746.9133
1|AtomicNumber|NormL2|idr|32|365|5533.6638
1|AtomicNumber|NormL2|idr|32|366|6770.7818
1|AtomicNumber|NormL2|idr|32|367|6615.8448
1|AtomicNumber|NormL2|idr|32|368|6391.663
1|AtomicNumber|NormL2|idr|32|369|6155.3419
1|AtomicNumber|NormL2|idr|32|370|6840.4633
1|AtomicNumber|NormL2|idr|32|371|6063.9673
1|AtomicNumber|NormL2|idr|32|372|6665.7095
1|AtomicNumber|NormL2|idr|32|373|5657.231
1|AtomicNumber|NormL2|idr|32|374|5858.4923
1|AtomicNumber|NormL2|idr|32|375|7981.8846
1|AtomicNumber|NormL2|idr|32|376|6304.6435
1|AtomicNumber|NormL2|idr|32|377|6443.6878
1|AtomicNumber|NormL2|idr|32|378|7810.6443
1|AtomicNumber|NormL2|idr|32|379|8177.2645
1|AtomicNumber|NormL2|idr|32|380|8191.6497
1|AtomicNumber|NormL2|idr|32|381|5810.5963
1|AtomicNumber|NormL2|idr|32|382|5495.2737
1|AtomicNumber|NormL2|idr|32|383|5917.3781
1|AtomicNumber|NormL2|idr|32|384|6016.4866
1|AtomicNumber|NormL2|idr|32|385|7086.1105
1|AtomicNumber|NormL2|idr|32|386|8571.2099
1|AtomicNumber|NormL2|idr|32|387|6095.7676
1|AtomicNumber|NormL2|idr|32|388|8731.0116
1|AtomicNumber|NormL2|idr|32|389|7151.9761
1|AtomicNumber|NormL2|idr|32|390|6962.933
1|AtomicNumber|NormL2|idr|32|391|7859.5264
1|AtomicNumber|NormL2|idr|32|392|6957.2265
1|AtomicNumber|NormL2|idr|32|393|5621.9316
1|AtomicNumber|NormL2|idr|32|394|5426.2629
1|AtomicNumber|NormL2|idr|32|395|5573.5855
1|AtomicNumber|NormL2|idr|32|396|5050.9916
1|AtomicNumber|NormL2|idr|32|397|6589.3331
1|AtomicNumber|NormL2|idr|32|398|8419.3109
1|AtomicNumber|NormL2|idr|32|399|6374.2043
1|AtomicNumber|NormL2|idr|32|400|5505.2013
