# Supplementary material for: On DNA numerical representations for genomic similarity computation
Source: PLoS One. 2017 Mar 21;12(3):e0173288. doi: 10.1371/journal.pone.0173288 (PMC5360225; doi:10.1371/journal.pone.0173288)
Supplement: S3 File — The datasets employed in this work. (ZIP) [file pone.0173288.s003.zip › datasets/syntheticalExperimentalScores/sequenceBase_1_transformation_AtomicNumber_metric_NormL2_type_ids_percentage_4.txt]

1|AtomicNumber|NormL2|idr|4|1|5002.277
1|AtomicNumber|NormL2|idr|4|2|5264.4794
1|AtomicNumber|NormL2|idr|4|3|5727.9123
1|AtomicNumber|NormL2|idr|4|4|4732.98
1|AtomicNumber|NormL2|idr|4|5|4654.7359
1|AtomicNumber|NormL2|idr|4|6|4516.4369
1|AtomicNumber|NormL2|idr|4|7|5342.6669
1|AtomicNumber|NormL2|idr|4|8|5800.3323
1|AtomicNumber|NormL2|idr|4|9|4782.268
1|AtomicNumber|NormL2|idr|4|10|4202.4713
1|AtomicNumber|NormL2|idr|4|11|4722.3378
1|AtomicNumber|NormL2|idr|4|12|4954.969
1|AtomicNumber|NormL2|idr|4|13|4586.9007
1|AtomicNumber|NormL2|idr|4|14|5274.8404
1|AtomicNumber|NormL2|idr|4|15|5805.441
1|AtomicNumber|NormL2|idr|4|16|5566.2617
1|AtomicNumber|NormL2|idr|4|17|5447.1157
1|AtomicNumber|NormL2|idr|4|18|4436.4887
1|AtomicNumber|NormL2|idr|4|19|7052.7901
1|AtomicNumber|NormL2|idr|4|20|4464.5237
1|AtomicNumber|NormL2|idr|4|21|5084.4488
1|AtomicNumber|NormL2|idr|4|22|5533.0894
1|AtomicNumber|NormL2|idr|4|23|5416.481
1|AtomicNumber|NormL2|idr|4|24|5860.9974
1|AtomicNumber|NormL2|idr|4|25|4669.7199
1|AtomicNumber|NormL2|idr|4|26|5483.0052
1|AtomicNumber|NormL2|idr|4|27|4583.2784
1|AtomicNumber|NormL2|idr|4|28|5514.1513
1|AtomicNumber|NormL2|idr|4|29|4586.9195
1|AtomicNumber|NormL2|idr|4|30|6003.2929
1|AtomicNumber|NormL2|idr|4|31|4838.9983
1|AtomicNumber|NormL2|idr|4|32|4724.6821
1|AtomicNumber|NormL2|idr|4|33|4809.6261
1|AtomicNumber|NormL2|idr|4|34|5789.8507
1|AtomicNumber|NormL2|idr|4|35|5128.8282
1|AtomicNumber|NormL2|idr|4|36|5377.5195
1|AtomicNumber|NormL2|idr|4|37|5055.3033
1|AtomicNumber|NormL2|idr|4|38|5407.9998
1|AtomicNumber|NormL2|idr|4|39|6103.1868
1|AtomicNumber|NormL2|idr|4|40|4571.807
1|AtomicNumber|NormL2|idr|4|41|5893.0958
1|AtomicNumber|NormL2|idr|4|42|4854.3123
1|AtomicNumber|NormL2|idr|4|43|5101.1123
1|AtomicNumber|NormL2|idr|4|44|5969.6224
1|AtomicNumber|NormL2|idr|4|45|6005.4178
1|AtomicNumber|NormL2|idr|4|46|4611.2471
1|AtomicNumber|NormL2|idr|4|47|5726.1057
1|AtomicNumber|NormL2|idr|4|48|5144.7573
1|AtomicNumber|NormL2|idr|4|49|5931.0722
1|AtomicNumber|NormL2|idr|4|50|4336.3648
1|AtomicNumber|NormL2|idr|4|51|5620.3971
1|AtomicNumber|NormL2|idr|4|52|5643.7184
1|AtomicNumber|NormL2|idr|4|53|5777.2631
1|AtomicNumber|NormL2|idr|4|54|5097.2567
1|AtomicNumber|NormL2|idr|4|55|5336.9308
1|AtomicNumber|NormL2|idr|4|56|5125.2861
1|AtomicNumber|NormL2|idr|4|57|4488.6936
1|AtomicNumber|NormL2|idr|4|58|4667.3611
1|AtomicNumber|NormL2|idr|4|59|4789.8731
1|AtomicNumber|NormL2|idr|4|60|5843.3709
1|AtomicNumber|NormL2|idr|4|61|5356.7103
1|AtomicNumber|NormL2|idr|4|62|4774.8809
1|AtomicNumber|NormL2|idr|4|63|4647.8393
1|AtomicNumber|NormL2|idr|4|64|5812.4712
1|AtomicNumber|NormL2|idr|4|65|5006.0694
1|AtomicNumber|NormL2|idr|4|66|4952.9758
1|AtomicNumber|NormL2|idr|4|67|4382.4657
1|AtomicNumber|NormL2|idr|4|68|5019.0818
1|AtomicNumber|NormL2|idr|4|69|6348.6218
1|AtomicNumber|NormL2|idr|4|70|4902.2339
1|AtomicNumber|NormL2|idr|4|71|5542.9607
1|AtomicNumber|NormL2|idr|4|72|5627.8094
1|AtomicNumber|NormL2|idr|4|73|5862.9722
1|AtomicNumber|NormL2|idr|4|74|6072.4014
1|AtomicNumber|NormL2|idr|4|75|5573.3207
1|AtomicNumber|NormL2|idr|4|76|5404.1418
1|AtomicNumber|NormL2|idr|4|77|4383.3532
1|AtomicNumber|NormL2|idr|4|78|6221.3273
1|AtomicNumber|NormL2|idr|4|79|4370.288
1|AtomicNumber|NormL2|idr|4|80|4458.7484
1|AtomicNumber|NormL2|idr|4|81|5254.3992
1|AtomicNumber|NormL2|idr|4|82|4612.3857
1|AtomicNumber|NormL2|idr|4|83|5282.1652
1|AtomicNumber|NormL2|idr|4|84|4800.9286
1|AtomicNumber|NormL2|idr|4|85|5467.7628
1|AtomicNumber|NormL2|idr|4|86|5140.665
1|AtomicNumber|NormL2|idr|4|87|5257.8853
1|AtomicNumber|NormL2|idr|4|88|5532.226
1|AtomicNumber|NormL2|idr|4|89|5051.413
1|AtomicNumber|NormL2|idr|4|90|5389.4588
1|AtomicNumber|NormL2|idr|4|91|5301.9287
1|AtomicNumber|NormL2|idr|4|92|5208.3884
1|AtomicNumber|NormL2|idr|4|93|5008.3866
1|AtomicNumber|NormL2|idr|4|94|5177.7479
1|AtomicNumber|NormL2|idr|4|95|5092.3292
1|AtomicNumber|NormL2|idr|4|96|6149.7566
1|AtomicNumber|NormL2|idr|4|97|6661.374
1|AtomicNumber|NormL2|idr|4|98|5504.8174
1|AtomicNumber|NormL2|idr|4|99|5943.9582
1|AtomicNumber|NormL2|idr|4|100|5046.396
1|AtomicNumber|NormL2|idr|4|101|6578.3755
1|AtomicNumber|NormL2|idr|4|102|4588.9916
1|AtomicNumber|NormL2|idr|4|103|4986.2039
1|AtomicNumber|NormL2|idr|4|104|4974.8731
1|AtomicNumber|NormL2|idr|4|105|5680.5528
1|AtomicNumber|NormL2|idr|4|106|4894.1649
1|AtomicNumber|NormL2|idr|4|107|5049.8383
1|AtomicNumber|NormL2|idr|4|108|4496.3282
1|AtomicNumber|NormL2|idr|4|109|4386.7442
1|AtomicNumber|NormL2|idr|4|110|4973.4292
1|AtomicNumber|NormL2|idr|4|111|4745.5621
1|AtomicNumber|NormL2|idr|4|112|6424.9445
1|AtomicNumber|NormL2|idr|4|113|5557.4388
1|AtomicNumber|NormL2|idr|4|114|6441.1037
1|AtomicNumber|NormL2|idr|4|115|4513.4113
1|AtomicNumber|NormL2|idr|4|116|4999.8281
1|AtomicNumber|NormL2|idr|4|117|5193.5446
1|AtomicNumber|NormL2|idr|4|118|6734.4828
1|AtomicNumber|NormL2|idr|4|119|4792.4976
1|AtomicNumber|NormL2|idr|4|120|5404.3378
1|AtomicNumber|NormL2|idr|4|121|5371.4611
1|AtomicNumber|NormL2|idr|4|122|5187.6005
1|AtomicNumber|NormL2|idr|4|123|4299.6048
1|AtomicNumber|NormL2|idr|4|124|5495.5731
1|AtomicNumber|NormL2|idr|4|125|4756.179
1|AtomicNumber|NormL2|idr|4|126|5135.2085
1|AtomicNumber|NormL2|idr|4|127|4268.1569
1|AtomicNumber|NormL2|idr|4|128|4848.6204
1|AtomicNumber|NormL2|idr|4|129|5809.5589
1|AtomicNumber|NormL2|idr|4|130|5449.9467
1|AtomicNumber|NormL2|idr|4|131|4777.9319
1|AtomicNumber|NormL2|idr|4|132|5036.034
1|AtomicNumber|NormL2|idr|4|133|6075.0867
1|AtomicNumber|NormL2|idr|4|134|5243.1352
1|AtomicNumber|NormL2|idr|4|135|5180.0743
1|AtomicNumber|NormL2|idr|4|136|5653.8073
1|AtomicNumber|NormL2|idr|4|137|4957.863
1|AtomicNumber|NormL2|idr|4|138|4797.5252
1|AtomicNumber|NormL2|idr|4|139|4887.6071
1|AtomicNumber|NormL2|idr|4|140|5017.8016
1|AtomicNumber|NormL2|idr|4|141|4586.2543
1|AtomicNumber|NormL2|idr|4|142|5245.9225
1|AtomicNumber|NormL2|idr|4|143|5258.6673
1|AtomicNumber|NormL2|idr|4|144|4842.7455
1|AtomicNumber|NormL2|idr|4|145|5354.0536
1|AtomicNumber|NormL2|idr|4|146|6344.8524
1|AtomicNumber|NormL2|idr|4|147|4526.6496
1|AtomicNumber|NormL2|idr|4|148|5211.9159
1|AtomicNumber|NormL2|idr|4|149|4546.0222
1|AtomicNumber|NormL2|idr|4|150|4975.6958
1|AtomicNumber|NormL2|idr|4|151|5329.6049
1|AtomicNumber|NormL2|idr|4|152|6291.3786
1|AtomicNumber|NormL2|idr|4|153|4689.6493
1|AtomicNumber|NormL2|idr|4|154|5910.2093
1|AtomicNumber|NormL2|idr|4|155|5150.3912
1|AtomicNumber|NormL2|idr|4|156|6639.7021
1|AtomicNumber|NormL2|idr|4|157|5480.3063
1|AtomicNumber|NormL2|idr|4|158|5150.9049
1|AtomicNumber|NormL2|idr|4|159|5642.7077
1|AtomicNumber|NormL2|idr|4|160|4966.9499
1|AtomicNumber|NormL2|idr|4|161|5311.8545
1|AtomicNumber|NormL2|idr|4|162|5284.7093
1|AtomicNumber|NormL2|idr|4|163|6210.5731
1|AtomicNumber|NormL2|idr|4|164|5216.8539
1|AtomicNumber|NormL2|idr|4|165|5034.2059
1|AtomicNumber|NormL2|idr|4|166|5559.1439
1|AtomicNumber|NormL2|idr|4|167|5920.9717
1|AtomicNumber|NormL2|idr|4|168|4789.485
1|AtomicNumber|NormL2|idr|4|169|4900.0715
1|AtomicNumber|NormL2|idr|4|170|4628.8162
1|AtomicNumber|NormL2|idr|4|171|5812.9147
1|AtomicNumber|NormL2|idr|4|172|5389.1552
1|AtomicNumber|NormL2|idr|4|173|6274.5868
1|AtomicNumber|NormL2|idr|4|174|5561.1278
1|AtomicNumber|NormL2|idr|4|175|5363.0756
1|AtomicNumber|NormL2|idr|4|176|5311.1472
1|AtomicNumber|NormL2|idr|4|177|5208.6582
1|AtomicNumber|NormL2|idr|4|178|4686.9947
1|AtomicNumber|NormL2|idr|4|179|5014.4516
1|AtomicNumber|NormL2|idr|4|180|4796.4567
1|AtomicNumber|NormL2|idr|4|181|6468.2672
1|AtomicNumber|NormL2|idr|4|182|5864.9098
1|AtomicNumber|NormL2|idr|4|183|4815.749
1|AtomicNumber|NormL2|idr|4|184|5347.6637
1|AtomicNumber|NormL2|idr|4|185|7220.1056
1|AtomicNumber|NormL2|idr|4|186|5066.4277
1|AtomicNumber|NormL2|idr|4|187|4477.2305
1|AtomicNumber|NormL2|idr|4|188|5465.1824
1|AtomicNumber|NormL2|idr|4|189|4823.4247
1|AtomicNumber|NormL2|idr|4|190|5023.9654
1|AtomicNumber|NormL2|idr|4|191|5512.6796
1|AtomicNumber|NormL2|idr|4|192|6984.316
1|AtomicNumber|NormL2|idr|4|193|5173.8608
1|AtomicNumber|NormL2|idr|4|194|6261.2369
1|AtomicNumber|NormL2|idr|4|195|5677.3927
1|AtomicNumber|NormL2|idr|4|196|5358.7293
1|AtomicNumber|NormL2|idr|4|197|5442.5081
1|AtomicNumber|NormL2|idr|4|198|5120.2256
1|AtomicNumber|NormL2|idr|4|199|5516.6921
1|AtomicNumber|NormL2|idr|4|200|5652.9961
1|AtomicNumber|NormL2|idr|4|201|5844.2544
1|AtomicNumber|NormL2|idr|4|202|5817.4728
1|AtomicNumber|NormL2|idr|4|203|6675.8919
1|AtomicNumber|NormL2|idr|4|204|5142.3595
1|AtomicNumber|NormL2|idr|4|205|5428.1057
1|AtomicNumber|NormL2|idr|4|206|5470.3491
1|AtomicNumber|NormL2|idr|4|207|5353.367
1|AtomicNumber|NormL2|idr|4|208|5424.7972
1|AtomicNumber|NormL2|idr|4|209|6235.7334
1|AtomicNumber|NormL2|idr|4|210|5657.5112
1|AtomicNumber|NormL2|idr|4|211|5297.1641
1|AtomicNumber|NormL2|idr|4|212|5492.7463
1|AtomicNumber|NormL2|idr|4|213|4903.2568
1|AtomicNumber|NormL2|idr|4|214|4711.2804
1|AtomicNumber|NormL2|idr|4|215|6290.3612
1|AtomicNumber|NormL2|idr|4|216|6652.0976
1|AtomicNumber|NormL2|idr|4|217|4938.7356
1|AtomicNumber|NormL2|idr|4|218|4775.2517
1|AtomicNumber|NormL2|idr|4|219|5155.1411
1|AtomicNumber|NormL2|idr|4|220|5388.2165
1|AtomicNumber|NormL2|idr|4|221|5127.6191
1|AtomicNumber|NormL2|idr|4|222|5222.7086
1|AtomicNumber|NormL2|idr|4|223|4870.375
1|AtomicNumber|NormL2|idr|4|224|5471.4071
1|AtomicNumber|NormL2|idr|4|225|4818.7135
1|AtomicNumber|NormL2|idr|4|226|4342.5687
1|AtomicNumber|NormL2|idr|4|227|6109.2808
1|AtomicNumber|NormL2|idr|4|228|4729.4311
1|AtomicNumber|NormL2|idr|4|229|5376.9335
1|AtomicNumber|NormL2|idr|4|230|4665.7812
1|AtomicNumber|NormL2|idr|4|231|5413.8771
1|AtomicNumber|NormL2|idr|4|232|5238.825
1|AtomicNumber|NormL2|idr|4|233|6554.7624
1|AtomicNumber|NormL2|idr|4|234|4339.0603
1|AtomicNumber|NormL2|idr|4|235|4839.1939
1|AtomicNumber|NormL2|idr|4|236|6800.2467
1|AtomicNumber|NormL2|idr|4|237|4822.76
1|AtomicNumber|NormL2|idr|4|238|5723.6774
1|AtomicNumber|NormL2|idr|4|239|4892.7276
1|AtomicNumber|NormL2|idr|4|240|4939.298
1|AtomicNumber|NormL2|idr|4|241|5009.5047
1|AtomicNumber|NormL2|idr|4|242|5528.3989
1|AtomicNumber|NormL2|idr|4|243|5967.6813
1|AtomicNumber|NormL2|idr|4|244|4850.8614
1|AtomicNumber|NormL2|idr|4|245|5871.6402
1|AtomicNumber|NormL2|idr|4|246|5219.5898
1|AtomicNumber|NormL2|idr|4|247|4411.1621
1|AtomicNumber|NormL2|idr|4|248|4942.6036
1|AtomicNumber|NormL2|idr|4|249|4768.3588
1|AtomicNumber|NormL2|idr|4|250|4891.2216
1|AtomicNumber|NormL2|idr|4|251|4711.2598
1|AtomicNumber|NormL2|idr|4|252|4599.5202
1|AtomicNumber|NormL2|idr|4|253|5734.9838
1|AtomicNumber|NormL2|idr|4|254|5647.5292
1|AtomicNumber|NormL2|idr|4|255|5254.8852
1|AtomicNumber|NormL2|idr|4|256|5053.0145
1|AtomicNumber|NormL2|idr|4|257|5510.6023
1|AtomicNumber|NormL2|idr|4|258|4614.8774
1|AtomicNumber|NormL2|idr|4|259|5303.6147
1|AtomicNumber|NormL2|idr|4|260|5006.1161
1|AtomicNumber|NormL2|idr|4|261|6040.9074
1|AtomicNumber|NormL2|idr|4|262|4670.6826
1|AtomicNumber|NormL2|idr|4|263|4790.8853
1|AtomicNumber|NormL2|idr|4|264|4951.883
1|AtomicNumber|NormL2|idr|4|265|4884.4896
1|AtomicNumber|NormL2|idr|4|266|5148.5239
1|AtomicNumber|NormL2|idr|4|267|4452.3711
1|AtomicNumber|NormL2|idr|4|268|4424.4019
1|AtomicNumber|NormL2|idr|4|269|6182.3894
1|AtomicNumber|NormL2|idr|4|270|6308.2194
1|AtomicNumber|NormL2|idr|4|271|5588.0891
1|AtomicNumber|NormL2|idr|4|272|4923.3926
1|AtomicNumber|NormL2|idr|4|273|6000.6154
1|AtomicNumber|NormL2|idr|4|274|5703.6922
1|AtomicNumber|NormL2|idr|4|275|5746.8302
1|AtomicNumber|NormL2|idr|4|276|5289.8743
1|AtomicNumber|NormL2|idr|4|277|4898.1715
1|AtomicNumber|NormL2|idr|4|278|5952.0878
1|AtomicNumber|NormL2|idr|4|279|4474.56
1|AtomicNumber|NormL2|idr|4|280|5347.6672
1|AtomicNumber|NormL2|idr|4|281|4500.4389
1|AtomicNumber|NormL2|idr|4|282|4701.9213
1|AtomicNumber|NormL2|idr|4|283|5253.8505
1|AtomicNumber|NormL2|idr|4|284|5757.9577
1|AtomicNumber|NormL2|idr|4|285|4814.1209
1|AtomicNumber|NormL2|idr|4|286|5304.9996
1|AtomicNumber|NormL2|idr|4|287|5242.4112
1|AtomicNumber|NormL2|idr|4|288|5251.8467
1|AtomicNumber|NormL2|idr|4|289|5488.8415
1|AtomicNumber|NormL2|idr|4|290|6033.0634
1|AtomicNumber|NormL2|idr|4|291|5472.8784
1|AtomicNumber|NormL2|idr|4|292|5149.3824
1|AtomicNumber|NormL2|idr|4|293|4816.7441
1|AtomicNumber|NormL2|idr|4|294|5122.0346
1|AtomicNumber|NormL2|idr|4|295|6001.1279
1|AtomicNumber|NormL2|idr|4|296|4724.1504
1|AtomicNumber|NormL2|idr|4|297|4829.1994
1|AtomicNumber|NormL2|idr|4|298|5332.1784
1|AtomicNumber|NormL2|idr|4|299|5422.3007
1|AtomicNumber|NormL2|idr|4|300|5730.7194
1|AtomicNumber|NormL2|idr|4|301|5476.3139
1|AtomicNumber|NormL2|idr|4|302|4815.0976
1|AtomicNumber|NormL2|idr|4|303|4839.2552
1|AtomicNumber|NormL2|idr|4|304|5265.6685
1|AtomicNumber|NormL2|idr|4|305|4626.7053
1|AtomicNumber|NormL2|idr|4|306|5414.1765
1|AtomicNumber|NormL2|idr|4|307|5725.5822
1|AtomicNumber|NormL2|idr|4|308|5124.1275
1|AtomicNumber|NormL2|idr|4|309|5219.5273
1|AtomicNumber|NormL2|idr|4|310|5377.1092
1|AtomicNumber|NormL2|idr|4|311|5768.5469
1|AtomicNumber|NormL2|idr|4|312|4902.1679
1|AtomicNumber|NormL2|idr|4|313|4898.6758
1|AtomicNumber|NormL2|idr|4|314|4827.2575
1|AtomicNumber|NormL2|idr|4|315|6108.1067
1|AtomicNumber|NormL2|idr|4|316|4237.927
1|AtomicNumber|NormL2|idr|4|317|4452.6247
1|AtomicNumber|NormL2|idr|4|318|3927.6578
1|AtomicNumber|NormL2|idr|4|319|4933.4725
1|AtomicNumber|NormL2|idr|4|320|5472.2426
1|AtomicNumber|NormL2|idr|4|321|5065.2093
1|AtomicNumber|NormL2|idr|4|322|5419.5758
1|AtomicNumber|NormL2|idr|4|323|5552.3714
1|AtomicNumber|NormL2|idr|4|324|4875.5068
1|AtomicNumber|NormL2|idr|4|325|4908.9791
1|AtomicNumber|NormL2|idr|4|326|4757.5028
1|AtomicNumber|NormL2|idr|4|327|5427.4766
1|AtomicNumber|NormL2|idr|4|328|4545.3555
1|AtomicNumber|NormL2|idr|4|329|4431.1508
1|AtomicNumber|NormL2|idr|4|330|4776.5053
1|AtomicNumber|NormL2|idr|4|331|4030.7013
1|AtomicNumber|NormL2|idr|4|332|4562.5416
1|AtomicNumber|NormL2|idr|4|333|6192.7896
1|AtomicNumber|NormL2|idr|4|334|6248.2352
1|AtomicNumber|NormL2|idr|4|335|4806.3678
1|AtomicNumber|NormL2|idr|4|336|4648.8395
1|AtomicNumber|NormL2|idr|4|337|5560.6988
1|AtomicNumber|NormL2|idr|4|338|5117.0944
1|AtomicNumber|NormL2|idr|4|339|4516.5175
1|AtomicNumber|NormL2|idr|4|340|5606.7115
1|AtomicNumber|NormL2|idr|4|341|4618.6787
1|AtomicNumber|NormL2|idr|4|342|6151.4647
1|AtomicNumber|NormL2|idr|4|343|4736.6277
1|AtomicNumber|NormL2|idr|4|344|5492.0405
1|AtomicNumber|NormL2|idr|4|345|5101.5001
1|AtomicNumber|NormL2|idr|4|346|5445.4013
1|AtomicNumber|NormL2|idr|4|347|5033.8259
1|AtomicNumber|NormL2|idr|4|348|5196.6746
1|AtomicNumber|NormL2|idr|4|349|5491.5478
1|AtomicNumber|NormL2|idr|4|350|6135.4684
1|AtomicNumber|NormL2|idr|4|351|5472.4578
1|AtomicNumber|NormL2|idr|4|352|4740.0962
1|AtomicNumber|NormL2|idr|4|353|4910.2678
1|AtomicNumber|NormL2|idr|4|354|4591.1436
1|AtomicNumber|NormL2|idr|4|355|5198.4643
1|AtomicNumber|NormL2|idr|4|356|5818.5527
1|AtomicNumber|NormL2|idr|4|357|4478.9346
1|AtomicNumber|NormL2|idr|4|358|4352.4731
1|AtomicNumber|NormL2|idr|4|359|4445.4935
1|AtomicNumber|NormL2|idr|4|360|5646.9251
1|AtomicNumber|NormL2|idr|4|361|5595.8931
1|AtomicNumber|NormL2|idr|4|362|6378.8849
1|AtomicNumber|NormL2|idr|4|363|4657.58
1|AtomicNumber|NormL2|idr|4|364|5252.1566
1|AtomicNumber|NormL2|idr|4|365|5801.7655
1|AtomicNumber|NormL2|idr|4|366|5582.7027
1|AtomicNumber|NormL2|idr|4|367|4646.0662
1|AtomicNumber|NormL2|idr|4|368|5169.1106
1|AtomicNumber|NormL2|idr|4|369|6130.9381
1|AtomicNumber|NormL2|idr|4|370|5136.0675
1|AtomicNumber|NormL2|idr|4|371|5061.1039
1|AtomicNumber|NormL2|idr|4|372|5409.8714
1|AtomicNumber|NormL2|idr|4|373|5381.1278
1|AtomicNumber|NormL2|idr|4|374|5666.6427
1|AtomicNumber|NormL2|idr|4|375|4831.0766
1|AtomicNumber|NormL2|idr|4|376|5019.4124
1|AtomicNumber|NormL2|idr|4|377|5686.9416
1|AtomicNumber|NormL2|idr|4|378|6513.3534
1|AtomicNumber|NormL2|idr|4|379|6324.0653
1|AtomicNumber|NormL2|idr|4|380|4792.0843
1|AtomicNumber|NormL2|idr|4|381|4745.46
1|AtomicNumber|NormL2|idr|4|382|4331.0601
1|AtomicNumber|NormL2|idr|4|383|5837.3993
1|AtomicNumber|NormL2|idr|4|384|5223.7752
