# Supplementary material for: On DNA numerical representations for genomic similarity computation
Source: PLoS One. 2017 Mar 21;12(3):e0173288. doi: 10.1371/journal.pone.0173288 (PMC5360225; doi:10.1371/journal.pone.0173288)
Supplement: S3 File — The datasets employed in this work. (ZIP) [file pone.0173288.s003.zip › datasets/syntheticalExperimentalScores/sequenceBase_1_transformation_AtomicNumber_metric_NormL2_type_ids_percentage_8.txt]

1|AtomicNumber|NormL2|idr|8|1|4375.8707
1|AtomicNumber|NormL2|idr|8|2|5230.5415
1|AtomicNumber|NormL2|idr|8|3|5240.5031
1|AtomicNumber|NormL2|idr|8|4|4568.1755
1|AtomicNumber|NormL2|idr|8|5|5968.3586
1|AtomicNumber|NormL2|idr|8|6|4704.925
1|AtomicNumber|NormL2|idr|8|7|4684.2315
1|AtomicNumber|NormL2|idr|8|8|5011.6069
1|AtomicNumber|NormL2|idr|8|9|4378.7988
1|AtomicNumber|NormL2|idr|8|10|5171.1328
1|AtomicNumber|NormL2|idr|8|11|6115.0783
1|AtomicNumber|NormL2|idr|8|12|4725.1468
1|AtomicNumber|NormL2|idr|8|13|5461.6518
1|AtomicNumber|NormL2|idr|8|14|5834.1296
1|AtomicNumber|NormL2|idr|8|15|6548.2208
1|AtomicNumber|NormL2|idr|8|16|5548.9253
1|AtomicNumber|NormL2|idr|8|17|5561.4569
1|AtomicNumber|NormL2|idr|8|18|5262.954
1|AtomicNumber|NormL2|idr|8|19|6305.7204
1|AtomicNumber|NormL2|idr|8|20|5150.1428
1|AtomicNumber|NormL2|idr|8|21|6128.9396
1|AtomicNumber|NormL2|idr|8|22|6029.6932
1|AtomicNumber|NormL2|idr|8|23|7892.4028
1|AtomicNumber|NormL2|idr|8|24|5087.721
1|AtomicNumber|NormL2|idr|8|25|5969.8075
1|AtomicNumber|NormL2|idr|8|26|6610.422
1|AtomicNumber|NormL2|idr|8|27|5298.2631
1|AtomicNumber|NormL2|idr|8|28|4598.9513
1|AtomicNumber|NormL2|idr|8|29|5053.5385
1|AtomicNumber|NormL2|idr|8|30|6979.8301
1|AtomicNumber|NormL2|idr|8|31|5623.8142
1|AtomicNumber|NormL2|idr|8|32|6832.3125
1|AtomicNumber|NormL2|idr|8|33|6746.3613
1|AtomicNumber|NormL2|idr|8|34|4837.4279
1|AtomicNumber|NormL2|idr|8|35|5855.1698
1|AtomicNumber|NormL2|idr|8|36|5354.2795
1|AtomicNumber|NormL2|idr|8|37|4930.5111
1|AtomicNumber|NormL2|idr|8|38|5027.7074
1|AtomicNumber|NormL2|idr|8|39|5588.8894
1|AtomicNumber|NormL2|idr|8|40|4709.1101
1|AtomicNumber|NormL2|idr|8|41|6186.7626
1|AtomicNumber|NormL2|idr|8|42|7355.7013
1|AtomicNumber|NormL2|idr|8|43|5017.9075
1|AtomicNumber|NormL2|idr|8|44|5844.9927
1|AtomicNumber|NormL2|idr|8|45|5106.6912
1|AtomicNumber|NormL2|idr|8|46|5449.2441
1|AtomicNumber|NormL2|idr|8|47|6045.5216
1|AtomicNumber|NormL2|idr|8|48|5025.3297
1|AtomicNumber|NormL2|idr|8|49|4783.0544
1|AtomicNumber|NormL2|idr|8|50|5046.2921
1|AtomicNumber|NormL2|idr|8|51|4595.6945
1|AtomicNumber|NormL2|idr|8|52|6093.5731
1|AtomicNumber|NormL2|idr|8|53|7086.0822
1|AtomicNumber|NormL2|idr|8|54|5530.1567
1|AtomicNumber|NormL2|idr|8|55|5113.9224
1|AtomicNumber|NormL2|idr|8|56|5386.5298
1|AtomicNumber|NormL2|idr|8|57|5755.1407
1|AtomicNumber|NormL2|idr|8|58|6727.8018
1|AtomicNumber|NormL2|idr|8|59|5892.626
1|AtomicNumber|NormL2|idr|8|60|6775.461
1|AtomicNumber|NormL2|idr|8|61|6382.0864
1|AtomicNumber|NormL2|idr|8|62|6118.1039
1|AtomicNumber|NormL2|idr|8|63|5451.3201
1|AtomicNumber|NormL2|idr|8|64|5509.9441
1|AtomicNumber|NormL2|idr|8|65|5094.5748
1|AtomicNumber|NormL2|idr|8|66|5539.5111
1|AtomicNumber|NormL2|idr|8|67|7436.5053
1|AtomicNumber|NormL2|idr|8|68|5997.3135
1|AtomicNumber|NormL2|idr|8|69|5613.1182
1|AtomicNumber|NormL2|idr|8|70|4421.004
1|AtomicNumber|NormL2|idr|8|71|5101.2775
1|AtomicNumber|NormL2|idr|8|72|6376.0291
1|AtomicNumber|NormL2|idr|8|73|6063.8882
1|AtomicNumber|NormL2|idr|8|74|6160.0958
1|AtomicNumber|NormL2|idr|8|75|5462.586
1|AtomicNumber|NormL2|idr|8|76|4639.5689
1|AtomicNumber|NormL2|idr|8|77|4894.3516
1|AtomicNumber|NormL2|idr|8|78|5956.573
1|AtomicNumber|NormL2|idr|8|79|5601.3357
1|AtomicNumber|NormL2|idr|8|80|4849.921
1|AtomicNumber|NormL2|idr|8|81|5023.2602
1|AtomicNumber|NormL2|idr|8|82|5663.6554
1|AtomicNumber|NormL2|idr|8|83|4930.0467
1|AtomicNumber|NormL2|idr|8|84|5581.1179
1|AtomicNumber|NormL2|idr|8|85|5975.3224
1|AtomicNumber|NormL2|idr|8|86|5789.2164
1|AtomicNumber|NormL2|idr|8|87|5050.7715
1|AtomicNumber|NormL2|idr|8|88|4854.1058
1|AtomicNumber|NormL2|idr|8|89|7166.0512
1|AtomicNumber|NormL2|idr|8|90|4990.6114
1|AtomicNumber|NormL2|idr|8|91|4812.7271
1|AtomicNumber|NormL2|idr|8|92|5350.1675
1|AtomicNumber|NormL2|idr|8|93|4947.3233
1|AtomicNumber|NormL2|idr|8|94|5336.3318
1|AtomicNumber|NormL2|idr|8|95|4647.6884
1|AtomicNumber|NormL2|idr|8|96|4890.3837
1|AtomicNumber|NormL2|idr|8|97|4865.4915
1|AtomicNumber|NormL2|idr|8|98|5821.5701
1|AtomicNumber|NormL2|idr|8|99|5724.7726
1|AtomicNumber|NormL2|idr|8|100|4831.9381
1|AtomicNumber|NormL2|idr|8|101|4786.6434
1|AtomicNumber|NormL2|idr|8|102|6019.0878
1|AtomicNumber|NormL2|idr|8|103|5071.0844
1|AtomicNumber|NormL2|idr|8|104|5793.1215
1|AtomicNumber|NormL2|idr|8|105|6377.1779
1|AtomicNumber|NormL2|idr|8|106|4495.9082
1|AtomicNumber|NormL2|idr|8|107|5447.6837
1|AtomicNumber|NormL2|idr|8|108|5776.748
1|AtomicNumber|NormL2|idr|8|109|5874.4206
1|AtomicNumber|NormL2|idr|8|110|5328.8044
1|AtomicNumber|NormL2|idr|8|111|5450.1821
1|AtomicNumber|NormL2|idr|8|112|5394.3915
1|AtomicNumber|NormL2|idr|8|113|5250.2241
1|AtomicNumber|NormL2|idr|8|114|4815.9594
1|AtomicNumber|NormL2|idr|8|115|6833.8301
1|AtomicNumber|NormL2|idr|8|116|5028.5823
1|AtomicNumber|NormL2|idr|8|117|6110.4085
1|AtomicNumber|NormL2|idr|8|118|5130.5375
1|AtomicNumber|NormL2|idr|8|119|6534.029
1|AtomicNumber|NormL2|idr|8|120|4634.193
1|AtomicNumber|NormL2|idr|8|121|5665.8929
1|AtomicNumber|NormL2|idr|8|122|4828.0813
1|AtomicNumber|NormL2|idr|8|123|5967
1|AtomicNumber|NormL2|idr|8|124|5402.6564
1|AtomicNumber|NormL2|idr|8|125|5090.6387
1|AtomicNumber|NormL2|idr|8|126|5555.3763
1|AtomicNumber|NormL2|idr|8|127|4806.0584
1|AtomicNumber|NormL2|idr|8|128|5668.0833
1|AtomicNumber|NormL2|idr|8|129|4556.8337
1|AtomicNumber|NormL2|idr|8|130|5281.5808
1|AtomicNumber|NormL2|idr|8|131|5701.6329
1|AtomicNumber|NormL2|idr|8|132|4997.2047
1|AtomicNumber|NormL2|idr|8|133|6722.2308
1|AtomicNumber|NormL2|idr|8|134|5109.5251
1|AtomicNumber|NormL2|idr|8|135|5853.3163
1|AtomicNumber|NormL2|idr|8|136|7423.1911
1|AtomicNumber|NormL2|idr|8|137|4725.1479
1|AtomicNumber|NormL2|idr|8|138|6101.245
1|AtomicNumber|NormL2|idr|8|139|5914.5895
1|AtomicNumber|NormL2|idr|8|140|5366.4142
1|AtomicNumber|NormL2|idr|8|141|6009.5116
1|AtomicNumber|NormL2|idr|8|142|6142.4347
1|AtomicNumber|NormL2|idr|8|143|5019.7876
1|AtomicNumber|NormL2|idr|8|144|6734.3957
1|AtomicNumber|NormL2|idr|8|145|5368.3597
1|AtomicNumber|NormL2|idr|8|146|6928.8965
1|AtomicNumber|NormL2|idr|8|147|6147.3363
1|AtomicNumber|NormL2|idr|8|148|4946.3378
1|AtomicNumber|NormL2|idr|8|149|5764.5265
1|AtomicNumber|NormL2|idr|8|150|6537.6333
1|AtomicNumber|NormL2|idr|8|151|5842.8031
1|AtomicNumber|NormL2|idr|8|152|5452.4595
1|AtomicNumber|NormL2|idr|8|153|5928.2176
1|AtomicNumber|NormL2|idr|8|154|7631.413
1|AtomicNumber|NormL2|idr|8|155|5698.8261
1|AtomicNumber|NormL2|idr|8|156|4827.1161
1|AtomicNumber|NormL2|idr|8|157|6397.921
1|AtomicNumber|NormL2|idr|8|158|6152.0905
1|AtomicNumber|NormL2|idr|8|159|5912.4649
1|AtomicNumber|NormL2|idr|8|160|7224.8277
1|AtomicNumber|NormL2|idr|8|161|4546.9586
1|AtomicNumber|NormL2|idr|8|162|6822.0023
1|AtomicNumber|NormL2|idr|8|163|5732.1185
1|AtomicNumber|NormL2|idr|8|164|5413.6744
1|AtomicNumber|NormL2|idr|8|165|6423.0063
1|AtomicNumber|NormL2|idr|8|166|5320.2704
1|AtomicNumber|NormL2|idr|8|167|6223.5981
1|AtomicNumber|NormL2|idr|8|168|5024.5199
1|AtomicNumber|NormL2|idr|8|169|5895.8839
1|AtomicNumber|NormL2|idr|8|170|6440.2046
1|AtomicNumber|NormL2|idr|8|171|5485.8607
1|AtomicNumber|NormL2|idr|8|172|5567.1723
1|AtomicNumber|NormL2|idr|8|173|5613.0797
1|AtomicNumber|NormL2|idr|8|174|4974.9328
1|AtomicNumber|NormL2|idr|8|175|5773.3486
1|AtomicNumber|NormL2|idr|8|176|5168.6555
1|AtomicNumber|NormL2|idr|8|177|5249.7772
1|AtomicNumber|NormL2|idr|8|178|7066.9852
1|AtomicNumber|NormL2|idr|8|179|5090.0619
1|AtomicNumber|NormL2|idr|8|180|5034.7964
1|AtomicNumber|NormL2|idr|8|181|4696.4965
1|AtomicNumber|NormL2|idr|8|182|5292.7975
1|AtomicNumber|NormL2|idr|8|183|4962.5192
1|AtomicNumber|NormL2|idr|8|184|5421.7022
1|AtomicNumber|NormL2|idr|8|185|5290.6675
1|AtomicNumber|NormL2|idr|8|186|4447.7817
1|AtomicNumber|NormL2|idr|8|187|5447.8007
1|AtomicNumber|NormL2|idr|8|188|4403.5055
1|AtomicNumber|NormL2|idr|8|189|5165.8428
1|AtomicNumber|NormL2|idr|8|190|5397.6384
1|AtomicNumber|NormL2|idr|8|191|6765.2794
1|AtomicNumber|NormL2|idr|8|192|6079.2836
1|AtomicNumber|NormL2|idr|8|193|4836.1747
1|AtomicNumber|NormL2|idr|8|194|5747.7735
1|AtomicNumber|NormL2|idr|8|195|7203.9411
1|AtomicNumber|NormL2|idr|8|196|5884.6958
1|AtomicNumber|NormL2|idr|8|197|5224.5656
1|AtomicNumber|NormL2|idr|8|198|5104.1412
1|AtomicNumber|NormL2|idr|8|199|5212.3939
1|AtomicNumber|NormL2|idr|8|200|5579.2631
1|AtomicNumber|NormL2|idr|8|201|6921.8027
1|AtomicNumber|NormL2|idr|8|202|5902.9486
1|AtomicNumber|NormL2|idr|8|203|6517.2477
1|AtomicNumber|NormL2|idr|8|204|6231.8161
1|AtomicNumber|NormL2|idr|8|205|4649.0477
1|AtomicNumber|NormL2|idr|8|206|4813.3205
1|AtomicNumber|NormL2|idr|8|207|5261.5059
1|AtomicNumber|NormL2|idr|8|208|5462.1479
1|AtomicNumber|NormL2|idr|8|209|6027.2499
1|AtomicNumber|NormL2|idr|8|210|4910.4483
1|AtomicNumber|NormL2|idr|8|211|4842.5196
1|AtomicNumber|NormL2|idr|8|212|5194.2105
1|AtomicNumber|NormL2|idr|8|213|5521.8027
1|AtomicNumber|NormL2|idr|8|214|5567.0037
1|AtomicNumber|NormL2|idr|8|215|5284.2699
1|AtomicNumber|NormL2|idr|8|216|5900.6528
1|AtomicNumber|NormL2|idr|8|217|6407.2103
1|AtomicNumber|NormL2|idr|8|218|5278.4604
1|AtomicNumber|NormL2|idr|8|219|4860.3755
1|AtomicNumber|NormL2|idr|8|220|4506.357
1|AtomicNumber|NormL2|idr|8|221|5207.3943
1|AtomicNumber|NormL2|idr|8|222|5694.0775
1|AtomicNumber|NormL2|idr|8|223|5185.7541
1|AtomicNumber|NormL2|idr|8|224|5227.5538
1|AtomicNumber|NormL2|idr|8|225|4785.2886
1|AtomicNumber|NormL2|idr|8|226|5912.3273
1|AtomicNumber|NormL2|idr|8|227|5492.9873
1|AtomicNumber|NormL2|idr|8|228|5903.7788
1|AtomicNumber|NormL2|idr|8|229|6002.3448
1|AtomicNumber|NormL2|idr|8|230|5313.3121
1|AtomicNumber|NormL2|idr|8|231|5778.9884
1|AtomicNumber|NormL2|idr|8|232|5130.8583
1|AtomicNumber|NormL2|idr|8|233|5022.4297
1|AtomicNumber|NormL2|idr|8|234|4524.3905
1|AtomicNumber|NormL2|idr|8|235|4860.1581
1|AtomicNumber|NormL2|idr|8|236|5316.764
1|AtomicNumber|NormL2|idr|8|237|6942.0885
1|AtomicNumber|NormL2|idr|8|238|5203.8993
1|AtomicNumber|NormL2|idr|8|239|6633.5487
1|AtomicNumber|NormL2|idr|8|240|7849.1914
1|AtomicNumber|NormL2|idr|8|241|6523.618
1|AtomicNumber|NormL2|idr|8|242|7754.7786
1|AtomicNumber|NormL2|idr|8|243|5716.8271
1|AtomicNumber|NormL2|idr|8|244|4520.5043
1|AtomicNumber|NormL2|idr|8|245|5026.5138
1|AtomicNumber|NormL2|idr|8|246|4507.5419
1|AtomicNumber|NormL2|idr|8|247|5238.1913
1|AtomicNumber|NormL2|idr|8|248|6199.5292
1|AtomicNumber|NormL2|idr|8|249|5418.9132
1|AtomicNumber|NormL2|idr|8|250|4767.3115
1|AtomicNumber|NormL2|idr|8|251|4997.5647
1|AtomicNumber|NormL2|idr|8|252|7362.3622
1|AtomicNumber|NormL2|idr|8|253|4661.9402
1|AtomicNumber|NormL2|idr|8|254|5881.4888
1|AtomicNumber|NormL2|idr|8|255|7029.1914
1|AtomicNumber|NormL2|idr|8|256|5702.3468
1|AtomicNumber|NormL2|idr|8|257|6186.8516
1|AtomicNumber|NormL2|idr|8|258|5363.9412
1|AtomicNumber|NormL2|idr|8|259|5685.6735
1|AtomicNumber|NormL2|idr|8|260|4498.9947
1|AtomicNumber|NormL2|idr|8|261|7173.146
1|AtomicNumber|NormL2|idr|8|262|5542.6454
1|AtomicNumber|NormL2|idr|8|263|5750.278
1|AtomicNumber|NormL2|idr|8|264|4938.9202
1|AtomicNumber|NormL2|idr|8|265|6458.1822
1|AtomicNumber|NormL2|idr|8|266|6030.4688
1|AtomicNumber|NormL2|idr|8|267|5503.545
1|AtomicNumber|NormL2|idr|8|268|5398.742
1|AtomicNumber|NormL2|idr|8|269|4430.8099
1|AtomicNumber|NormL2|idr|8|270|5710.9317
1|AtomicNumber|NormL2|idr|8|271|5488.7383
1|AtomicNumber|NormL2|idr|8|272|5166.8839
1|AtomicNumber|NormL2|idr|8|273|3975.7098
1|AtomicNumber|NormL2|idr|8|274|4562.9405
1|AtomicNumber|NormL2|idr|8|275|4953.0022
1|AtomicNumber|NormL2|idr|8|276|6027.2476
1|AtomicNumber|NormL2|idr|8|277|6673.1214
1|AtomicNumber|NormL2|idr|8|278|5752.9495
1|AtomicNumber|NormL2|idr|8|279|5272.631
1|AtomicNumber|NormL2|idr|8|280|5556.0606
1|AtomicNumber|NormL2|idr|8|281|5304.0812
1|AtomicNumber|NormL2|idr|8|282|4548.6622
1|AtomicNumber|NormL2|idr|8|283|6685.0781
1|AtomicNumber|NormL2|idr|8|284|5030.8709
1|AtomicNumber|NormL2|idr|8|285|4940.9626
1|AtomicNumber|NormL2|idr|8|286|5634.7132
1|AtomicNumber|NormL2|idr|8|287|4754.1793
1|AtomicNumber|NormL2|idr|8|288|5480.5862
1|AtomicNumber|NormL2|idr|8|289|5738.7481
1|AtomicNumber|NormL2|idr|8|290|6420.0866
1|AtomicNumber|NormL2|idr|8|291|6872.0204
1|AtomicNumber|NormL2|idr|8|292|5226.8664
1|AtomicNumber|NormL2|idr|8|293|5642.2064
1|AtomicNumber|NormL2|idr|8|294|5026.274
1|AtomicNumber|NormL2|idr|8|295|6400.206
1|AtomicNumber|NormL2|idr|8|296|5713.7102
1|AtomicNumber|NormL2|idr|8|297|6513.5092
1|AtomicNumber|NormL2|idr|8|298|5273.0191
1|AtomicNumber|NormL2|idr|8|299|6369.8648
1|AtomicNumber|NormL2|idr|8|300|6696.4166
1|AtomicNumber|NormL2|idr|8|301|4915.8957
1|AtomicNumber|NormL2|idr|8|302|5060.3777
1|AtomicNumber|NormL2|idr|8|303|5003.5323
1|AtomicNumber|NormL2|idr|8|304|6953.8707
1|AtomicNumber|NormL2|idr|8|305|6231.9658
1|AtomicNumber|NormL2|idr|8|306|4818.7803
1|AtomicNumber|NormL2|idr|8|307|5664.0537
1|AtomicNumber|NormL2|idr|8|308|6496.1473
1|AtomicNumber|NormL2|idr|8|309|5274.3943
1|AtomicNumber|NormL2|idr|8|310|4822.4042
1|AtomicNumber|NormL2|idr|8|311|5194.1222
1|AtomicNumber|NormL2|idr|8|312|5492.8133
1|AtomicNumber|NormL2|idr|8|313|5048.274
1|AtomicNumber|NormL2|idr|8|314|6001.6623
1|AtomicNumber|NormL2|idr|8|315|5075.8332
1|AtomicNumber|NormL2|idr|8|316|5943.5607
1|AtomicNumber|NormL2|idr|8|317|7738.2263
1|AtomicNumber|NormL2|idr|8|318|5645.8668
1|AtomicNumber|NormL2|idr|8|319|6902.9761
1|AtomicNumber|NormL2|idr|8|320|4768.99
1|AtomicNumber|NormL2|idr|8|321|4557.9353
1|AtomicNumber|NormL2|idr|8|322|5109.4136
1|AtomicNumber|NormL2|idr|8|323|5979.2013
1|AtomicNumber|NormL2|idr|8|324|5395.2033
1|AtomicNumber|NormL2|idr|8|325|5921.9461
1|AtomicNumber|NormL2|idr|8|326|4880.1847
1|AtomicNumber|NormL2|idr|8|327|5617.6951
1|AtomicNumber|NormL2|idr|8|328|6269.4612
1|AtomicNumber|NormL2|idr|8|329|6110.6503
1|AtomicNumber|NormL2|idr|8|330|5444.151
1|AtomicNumber|NormL2|idr|8|331|5491.9063
1|AtomicNumber|NormL2|idr|8|332|5150.9237
1|AtomicNumber|NormL2|idr|8|333|4650.9753
1|AtomicNumber|NormL2|idr|8|334|5118.2136
1|AtomicNumber|NormL2|idr|8|335|5993.5018
1|AtomicNumber|NormL2|idr|8|336|5747.6432
1|AtomicNumber|NormL2|idr|8|337|5205.0179
1|AtomicNumber|NormL2|idr|8|338|5280.5245
1|AtomicNumber|NormL2|idr|8|339|5441.1167
1|AtomicNumber|NormL2|idr|8|340|5016.2877
1|AtomicNumber|NormL2|idr|8|341|6680.1963
1|AtomicNumber|NormL2|idr|8|342|4662.5961
1|AtomicNumber|NormL2|idr|8|343|6721.0787
1|AtomicNumber|NormL2|idr|8|344|5141.3006
1|AtomicNumber|NormL2|idr|8|345|5108.5675
1|AtomicNumber|NormL2|idr|8|346|4735.4225
1|AtomicNumber|NormL2|idr|8|347|6049.7984
1|AtomicNumber|NormL2|idr|8|348|5215.3332
1|AtomicNumber|NormL2|idr|8|349|6427.9468
1|AtomicNumber|NormL2|idr|8|350|6833.2683
1|AtomicNumber|NormL2|idr|8|351|4975.03
1|AtomicNumber|NormL2|idr|8|352|5540.4229
1|AtomicNumber|NormL2|idr|8|353|5151.6382
1|AtomicNumber|NormL2|idr|8|354|5102.4173
1|AtomicNumber|NormL2|idr|8|355|5457.0604
1|AtomicNumber|NormL2|idr|8|356|5069.9818
1|AtomicNumber|NormL2|idr|8|357|5233.4522
1|AtomicNumber|NormL2|idr|8|358|5184.3744
1|AtomicNumber|NormL2|idr|8|359|4751.8017
1|AtomicNumber|NormL2|idr|8|360|5987.1406
1|AtomicNumber|NormL2|idr|8|361|5869.6331
1|AtomicNumber|NormL2|idr|8|362|5544.2234
1|AtomicNumber|NormL2|idr|8|363|6388.135
1|AtomicNumber|NormL2|idr|8|364|5394.704
1|AtomicNumber|NormL2|idr|8|365|5121.5197
1|AtomicNumber|NormL2|idr|8|366|6708.1964
1|AtomicNumber|NormL2|idr|8|367|6624.1421
1|AtomicNumber|NormL2|idr|8|368|5939.4673
1|AtomicNumber|NormL2|idr|8|369|6104.4331
1|AtomicNumber|NormL2|idr|8|370|7167.1885
1|AtomicNumber|NormL2|idr|8|371|5194.2672
1|AtomicNumber|NormL2|idr|8|372|6041.4033
1|AtomicNumber|NormL2|idr|8|373|5202.8296
1|AtomicNumber|NormL2|idr|8|374|6504.9119
1|AtomicNumber|NormL2|idr|8|375|5079.3277
1|AtomicNumber|NormL2|idr|8|376|4942.4184
1|AtomicNumber|NormL2|idr|8|377|6914.4139
1|AtomicNumber|NormL2|idr|8|378|7742.0805
1|AtomicNumber|NormL2|idr|8|379|5892.1052
1|AtomicNumber|NormL2|idr|8|380|6158.4071
1|AtomicNumber|NormL2|idr|8|381|5729.9599
1|AtomicNumber|NormL2|idr|8|382|6627.5037
1|AtomicNumber|NormL2|idr|8|383|6337.9512
1|AtomicNumber|NormL2|idr|8|384|4797.4218
