# Supplementary material for: On DNA numerical representations for genomic similarity computation
Source: PLoS One. 2017 Mar 21;12(3):e0173288. doi: 10.1371/journal.pone.0173288 (PMC5360225; doi:10.1371/journal.pone.0173288)
Supplement: S3 File — The datasets employed in this work. (ZIP) [file pone.0173288.s003.zip › datasets/syntheticalExperimentalScores/sequenceBase_1_transformation_AtomicNumber_metric_NormL2_type_is_percentage_1.txt]

1|AtomicNumber|NormL2|ir|1|1|4524.6755
1|AtomicNumber|NormL2|ir|1|2|5108.9354
1|AtomicNumber|NormL2|ir|1|3|4607.5257
1|AtomicNumber|NormL2|ir|1|4|5203.8682
1|AtomicNumber|NormL2|ir|1|5|4873.7537
1|AtomicNumber|NormL2|ir|1|6|5154.3919
1|AtomicNumber|NormL2|ir|1|7|5628.5823
1|AtomicNumber|NormL2|ir|1|8|5076.3616
1|AtomicNumber|NormL2|ir|1|9|5449.9231
1|AtomicNumber|NormL2|ir|1|10|4970.5873
1|AtomicNumber|NormL2|ir|1|11|5081.52
1|AtomicNumber|NormL2|ir|1|12|5549.2849
1|AtomicNumber|NormL2|ir|1|13|5222.779
1|AtomicNumber|NormL2|ir|1|14|5649.4637
1|AtomicNumber|NormL2|ir|1|15|5485.2308
1|AtomicNumber|NormL2|ir|1|16|3962.0923
1|AtomicNumber|NormL2|ir|1|17|5726.8405
1|AtomicNumber|NormL2|ir|1|18|5478.3996
1|AtomicNumber|NormL2|ir|1|19|3267.7396
1|AtomicNumber|NormL2|ir|1|20|3283.0876
1|AtomicNumber|NormL2|ir|1|21|4641.4222
1|AtomicNumber|NormL2|ir|1|22|5661.1383
1|AtomicNumber|NormL2|ir|1|23|5454.9556
1|AtomicNumber|NormL2|ir|1|24|6024.4811
1|AtomicNumber|NormL2|ir|1|25|5362.6602
1|AtomicNumber|NormL2|ir|1|26|4093.0015
1|AtomicNumber|NormL2|ir|1|27|3955.3348
1|AtomicNumber|NormL2|ir|1|28|5906.405
1|AtomicNumber|NormL2|ir|1|29|5244.0593
1|AtomicNumber|NormL2|ir|1|30|5603.882
1|AtomicNumber|NormL2|ir|1|31|4049.4527
1|AtomicNumber|NormL2|ir|1|32|5206.4266
1|AtomicNumber|NormL2|ir|1|33|5427.2743
1|AtomicNumber|NormL2|ir|1|34|3418.9834
1|AtomicNumber|NormL2|ir|1|35|5528.9021
1|AtomicNumber|NormL2|ir|1|36|5518.6744
1|AtomicNumber|NormL2|ir|1|37|5317.9043
1|AtomicNumber|NormL2|ir|1|38|5159.0338
1|AtomicNumber|NormL2|ir|1|39|5308.6968
1|AtomicNumber|NormL2|ir|1|40|5488.853
1|AtomicNumber|NormL2|ir|1|41|5576.7776
1|AtomicNumber|NormL2|ir|1|42|5277.4346
1|AtomicNumber|NormL2|ir|1|43|5829.9059
1|AtomicNumber|NormL2|ir|1|44|5000.7636
1|AtomicNumber|NormL2|ir|1|45|5002.5768
1|AtomicNumber|NormL2|ir|1|46|4249.15
1|AtomicNumber|NormL2|ir|1|47|5913.0274
1|AtomicNumber|NormL2|ir|1|48|5341.9608
1|AtomicNumber|NormL2|ir|1|49|5231.689
1|AtomicNumber|NormL2|ir|1|50|5612.5005
1|AtomicNumber|NormL2|ir|1|51|4940.6537
1|AtomicNumber|NormL2|ir|1|52|5313.0922
1|AtomicNumber|NormL2|ir|1|53|4955.496
1|AtomicNumber|NormL2|ir|1|54|4645.4822
1|AtomicNumber|NormL2|ir|1|55|5638.6621
1|AtomicNumber|NormL2|ir|1|56|5369.953
1|AtomicNumber|NormL2|ir|1|57|5397.6686
1|AtomicNumber|NormL2|ir|1|58|5920.4779
1|AtomicNumber|NormL2|ir|1|59|5309.3592
1|AtomicNumber|NormL2|ir|1|60|4866.7029
1|AtomicNumber|NormL2|ir|1|61|5354.4068
1|AtomicNumber|NormL2|ir|1|62|4122.4859
1|AtomicNumber|NormL2|ir|1|63|4820.1645
1|AtomicNumber|NormL2|ir|1|64|4976.8351
1|AtomicNumber|NormL2|ir|1|65|4570.7444
1|AtomicNumber|NormL2|ir|1|66|5915.1471
1|AtomicNumber|NormL2|ir|1|67|4754.7293
1|AtomicNumber|NormL2|ir|1|68|5356.7605
1|AtomicNumber|NormL2|ir|1|69|5728.9021
1|AtomicNumber|NormL2|ir|1|70|5655.7108
1|AtomicNumber|NormL2|ir|1|71|2894.4663
1|AtomicNumber|NormL2|ir|1|72|5325.1399
1|AtomicNumber|NormL2|ir|1|73|4524.5763
1|AtomicNumber|NormL2|ir|1|74|5440.841
1|AtomicNumber|NormL2|ir|1|75|4512.8083
1|AtomicNumber|NormL2|ir|1|76|4346.2428
1|AtomicNumber|NormL2|ir|1|77|5547.6489
1|AtomicNumber|NormL2|ir|1|78|5143.8558
1|AtomicNumber|NormL2|ir|1|79|5534.6203
1|AtomicNumber|NormL2|ir|1|80|5571.3863
1|AtomicNumber|NormL2|ir|1|81|5425.4071
1|AtomicNumber|NormL2|ir|1|82|3360.3376
1|AtomicNumber|NormL2|ir|1|83|5157.0527
1|AtomicNumber|NormL2|ir|1|84|5673.4353
1|AtomicNumber|NormL2|ir|1|85|4561.7558
1|AtomicNumber|NormL2|ir|1|86|4887.6401
1|AtomicNumber|NormL2|ir|1|87|5460.8566
1|AtomicNumber|NormL2|ir|1|88|5074.4024
1|AtomicNumber|NormL2|ir|1|89|4333.2122
1|AtomicNumber|NormL2|ir|1|90|5540.1635
1|AtomicNumber|NormL2|ir|1|91|5303.2582
1|AtomicNumber|NormL2|ir|1|92|5691.2944
1|AtomicNumber|NormL2|ir|1|93|4657.43
1|AtomicNumber|NormL2|ir|1|94|5386.8779
1|AtomicNumber|NormL2|ir|1|95|3716.3639
1|AtomicNumber|NormL2|ir|1|96|5182.5869
1|AtomicNumber|NormL2|ir|1|97|4866.008
1|AtomicNumber|NormL2|ir|1|98|5316.8454
1|AtomicNumber|NormL2|ir|1|99|4886.8182
1|AtomicNumber|NormL2|ir|1|100|5125.0575
1|AtomicNumber|NormL2|ir|1|101|5305.6755
1|AtomicNumber|NormL2|ir|1|102|4892.2128
1|AtomicNumber|NormL2|ir|1|103|5282.193
1|AtomicNumber|NormL2|ir|1|104|5241.686
1|AtomicNumber|NormL2|ir|1|105|5644.493
1|AtomicNumber|NormL2|ir|1|106|4596.8336
1|AtomicNumber|NormL2|ir|1|107|5626.2814
1|AtomicNumber|NormL2|ir|1|108|5631.475
1|AtomicNumber|NormL2|ir|1|109|5103.3669
1|AtomicNumber|NormL2|ir|1|110|5859.1681
1|AtomicNumber|NormL2|ir|1|111|4861.1581
1|AtomicNumber|NormL2|ir|1|112|4853.3065
1|AtomicNumber|NormL2|ir|1|113|5395.0034
1|AtomicNumber|NormL2|ir|1|114|5248.7882
1|AtomicNumber|NormL2|ir|1|115|5167.9467
1|AtomicNumber|NormL2|ir|1|116|5239.2666
1|AtomicNumber|NormL2|ir|1|117|4915.3251
1|AtomicNumber|NormL2|ir|1|118|5289.0164
1|AtomicNumber|NormL2|ir|1|119|5698.9384
1|AtomicNumber|NormL2|ir|1|120|5525.3334
1|AtomicNumber|NormL2|ir|1|121|5246.2113
1|AtomicNumber|NormL2|ir|1|122|5430.2432
1|AtomicNumber|NormL2|ir|1|123|4974.4469
1|AtomicNumber|NormL2|ir|1|124|4642.261
1|AtomicNumber|NormL2|ir|1|125|4592.252
1|AtomicNumber|NormL2|ir|1|126|4562.1275
1|AtomicNumber|NormL2|ir|1|127|5633.937
1|AtomicNumber|NormL2|ir|1|128|5111.3781
1|AtomicNumber|NormL2|ir|1|129|4562.0679
1|AtomicNumber|NormL2|ir|1|130|5148.2424
1|AtomicNumber|NormL2|ir|1|131|4144.6072
1|AtomicNumber|NormL2|ir|1|132|4957.3699
1|AtomicNumber|NormL2|ir|1|133|5595.4768
1|AtomicNumber|NormL2|ir|1|134|5429.4612
1|AtomicNumber|NormL2|ir|1|135|5640.5573
1|AtomicNumber|NormL2|ir|1|136|5606.6474
1|AtomicNumber|NormL2|ir|1|137|4892.1873
1|AtomicNumber|NormL2|ir|1|138|5540.2937
1|AtomicNumber|NormL2|ir|1|139|5008.9932
1|AtomicNumber|NormL2|ir|1|140|5616.1382
1|AtomicNumber|NormL2|ir|1|141|5022.7872
1|AtomicNumber|NormL2|ir|1|142|5582.8393
1|AtomicNumber|NormL2|ir|1|143|5295.0838
1|AtomicNumber|NormL2|ir|1|144|5812.7413
1|AtomicNumber|NormL2|ir|1|145|5512.5192
1|AtomicNumber|NormL2|ir|1|146|5563.5183
1|AtomicNumber|NormL2|ir|1|147|5233.373
1|AtomicNumber|NormL2|ir|1|148|5008.0701
1|AtomicNumber|NormL2|ir|1|149|4132.9352
1|AtomicNumber|NormL2|ir|1|150|5917.0638
1|AtomicNumber|NormL2|ir|1|151|4407.5822
1|AtomicNumber|NormL2|ir|1|152|4613.9424
1|AtomicNumber|NormL2|ir|1|153|5214.6944
1|AtomicNumber|NormL2|ir|1|154|5326.4317
1|AtomicNumber|NormL2|ir|1|155|5720.0388
1|AtomicNumber|NormL2|ir|1|156|5489.9551
1|AtomicNumber|NormL2|ir|1|157|5850.9242
1|AtomicNumber|NormL2|ir|1|158|5283.138
1|AtomicNumber|NormL2|ir|1|159|5213.6596
1|AtomicNumber|NormL2|ir|1|160|4794.1615
1|AtomicNumber|NormL2|ir|1|161|5498.5166
1|AtomicNumber|NormL2|ir|1|162|3466.1956
1|AtomicNumber|NormL2|ir|1|163|5293.7625
1|AtomicNumber|NormL2|ir|1|164|3935.1447
1|AtomicNumber|NormL2|ir|1|165|5452.1562
1|AtomicNumber|NormL2|ir|1|166|5572.4166
1|AtomicNumber|NormL2|ir|1|167|5535.6059
1|AtomicNumber|NormL2|ir|1|168|5582.9941
1|AtomicNumber|NormL2|ir|1|169|5945.7167
1|AtomicNumber|NormL2|ir|1|170|5199.3191
1|AtomicNumber|NormL2|ir|1|171|5497.6148
1|AtomicNumber|NormL2|ir|1|172|5626.5576
1|AtomicNumber|NormL2|ir|1|173|5686.7677
1|AtomicNumber|NormL2|ir|1|174|5193.062
1|AtomicNumber|NormL2|ir|1|175|4271.5585
1|AtomicNumber|NormL2|ir|1|176|4884.1692
1|AtomicNumber|NormL2|ir|1|177|5378.9544
1|AtomicNumber|NormL2|ir|1|178|4698.4125
1|AtomicNumber|NormL2|ir|1|179|5627.7927
1|AtomicNumber|NormL2|ir|1|180|6124.1342
1|AtomicNumber|NormL2|ir|1|181|5108.8251
1|AtomicNumber|NormL2|ir|1|182|5616.6527
1|AtomicNumber|NormL2|ir|1|183|5567.7617
1|AtomicNumber|NormL2|ir|1|184|6054.383
1|AtomicNumber|NormL2|ir|1|185|4752.1282
1|AtomicNumber|NormL2|ir|1|186|5188.8547
1|AtomicNumber|NormL2|ir|1|187|5251.896
1|AtomicNumber|NormL2|ir|1|188|2738.799
1|AtomicNumber|NormL2|ir|1|189|5363.2439
1|AtomicNumber|NormL2|ir|1|190|5292.6549
1|AtomicNumber|NormL2|ir|1|191|4310.0396
1|AtomicNumber|NormL2|ir|1|192|4506.0427
1|AtomicNumber|NormL2|ir|1|193|5176.022
1|AtomicNumber|NormL2|ir|1|194|4983.0899
1|AtomicNumber|NormL2|ir|1|195|5477.3981
1|AtomicNumber|NormL2|ir|1|196|5122.7231
1|AtomicNumber|NormL2|ir|1|197|4912.9349
1|AtomicNumber|NormL2|ir|1|198|5026.14
1|AtomicNumber|NormL2|ir|1|199|5164.1199
1|AtomicNumber|NormL2|ir|1|200|5608.8503
1|AtomicNumber|NormL2|ir|1|201|5294.6779
1|AtomicNumber|NormL2|ir|1|202|5382.291
1|AtomicNumber|NormL2|ir|1|203|4833.5289
1|AtomicNumber|NormL2|ir|1|204|4886.0098
1|AtomicNumber|NormL2|ir|1|205|4970.5342
1|AtomicNumber|NormL2|ir|1|206|5162.0466
1|AtomicNumber|NormL2|ir|1|207|5328.8356
1|AtomicNumber|NormL2|ir|1|208|4518.9867
1|AtomicNumber|NormL2|ir|1|209|5470.2351
1|AtomicNumber|NormL2|ir|1|210|5446.026
1|AtomicNumber|NormL2|ir|1|211|5855.6731
1|AtomicNumber|NormL2|ir|1|212|5028.6449
1|AtomicNumber|NormL2|ir|1|213|4717.5079
1|AtomicNumber|NormL2|ir|1|214|5224.5876
1|AtomicNumber|NormL2|ir|1|215|5028.3785
1|AtomicNumber|NormL2|ir|1|216|4685.0307
1|AtomicNumber|NormL2|ir|1|217|4637.8807
1|AtomicNumber|NormL2|ir|1|218|4883.948
1|AtomicNumber|NormL2|ir|1|219|5664.8671
1|AtomicNumber|NormL2|ir|1|220|4510.7921
1|AtomicNumber|NormL2|ir|1|221|4480.861
1|AtomicNumber|NormL2|ir|1|222|5355.631
1|AtomicNumber|NormL2|ir|1|223|6210.3461
1|AtomicNumber|NormL2|ir|1|224|5140.395
1|AtomicNumber|NormL2|ir|1|225|4741.9897
1|AtomicNumber|NormL2|ir|1|226|5360.4789
1|AtomicNumber|NormL2|ir|1|227|5564.8101
1|AtomicNumber|NormL2|ir|1|228|5522.284
1|AtomicNumber|NormL2|ir|1|229|5356.1432
1|AtomicNumber|NormL2|ir|1|230|4209.0748
1|AtomicNumber|NormL2|ir|1|231|5150.3968
1|AtomicNumber|NormL2|ir|1|232|5316.0795
1|AtomicNumber|NormL2|ir|1|233|5882.8867
1|AtomicNumber|NormL2|ir|1|234|4594.8245
1|AtomicNumber|NormL2|ir|1|235|4040.367
1|AtomicNumber|NormL2|ir|1|236|5998.7629
1|AtomicNumber|NormL2|ir|1|237|5585.6933
1|AtomicNumber|NormL2|ir|1|238|5760.3704
1|AtomicNumber|NormL2|ir|1|239|4692.6505
1|AtomicNumber|NormL2|ir|1|240|5302.0839
1|AtomicNumber|NormL2|ir|1|241|5233.0981
1|AtomicNumber|NormL2|ir|1|242|4555.957
1|AtomicNumber|NormL2|ir|1|243|5116.8951
1|AtomicNumber|NormL2|ir|1|244|5038.0887
1|AtomicNumber|NormL2|ir|1|245|5509.2093
1|AtomicNumber|NormL2|ir|1|246|4696.5082
1|AtomicNumber|NormL2|ir|1|247|5145.0306
1|AtomicNumber|NormL2|ir|1|248|5103.7747
1|AtomicNumber|NormL2|ir|1|249|5651.3593
1|AtomicNumber|NormL2|ir|1|250|4992.5836
1|AtomicNumber|NormL2|ir|1|251|2862.6159
1|AtomicNumber|NormL2|ir|1|252|4984.5836
1|AtomicNumber|NormL2|ir|1|253|5003.9764
1|AtomicNumber|NormL2|ir|1|254|5423.7178
1|AtomicNumber|NormL2|ir|1|255|5238.2069
1|AtomicNumber|NormL2|ir|1|256|5342.3755
1|AtomicNumber|NormL2|ir|1|257|3979.202
1|AtomicNumber|NormL2|ir|1|258|4439.2759
1|AtomicNumber|NormL2|ir|1|259|5747.9686
1|AtomicNumber|NormL2|ir|1|260|5080.106
1|AtomicNumber|NormL2|ir|1|261|5128.0874
1|AtomicNumber|NormL2|ir|1|262|4686.8266
1|AtomicNumber|NormL2|ir|1|263|5817.075
1|AtomicNumber|NormL2|ir|1|264|4357.1894
1|AtomicNumber|NormL2|ir|1|265|5119.5419
1|AtomicNumber|NormL2|ir|1|266|4489.8231
1|AtomicNumber|NormL2|ir|1|267|4589.7709
1|AtomicNumber|NormL2|ir|1|268|5155.9816
1|AtomicNumber|NormL2|ir|1|269|4962.8028
1|AtomicNumber|NormL2|ir|1|270|5108.055
1|AtomicNumber|NormL2|ir|1|271|5440.0795
1|AtomicNumber|NormL2|ir|1|272|4977.9361
1|AtomicNumber|NormL2|ir|1|273|5097.4842
1|AtomicNumber|NormL2|ir|1|274|5620.3656
1|AtomicNumber|NormL2|ir|1|275|4424.2508
1|AtomicNumber|NormL2|ir|1|276|5654.1615
1|AtomicNumber|NormL2|ir|1|277|5908.5385
1|AtomicNumber|NormL2|ir|1|278|5463.5871
1|AtomicNumber|NormL2|ir|1|279|5311.0291
1|AtomicNumber|NormL2|ir|1|280|5499.9202
1|AtomicNumber|NormL2|ir|1|281|4780.4229
1|AtomicNumber|NormL2|ir|1|282|5436.4149
1|AtomicNumber|NormL2|ir|1|283|5376.152
1|AtomicNumber|NormL2|ir|1|284|5380.9402
1|AtomicNumber|NormL2|ir|1|285|5362.2565
1|AtomicNumber|NormL2|ir|1|286|5221.3566
1|AtomicNumber|NormL2|ir|1|287|5068.6339
1|AtomicNumber|NormL2|ir|1|288|5761.0023
1|AtomicNumber|NormL2|ir|1|289|4724.1373
1|AtomicNumber|NormL2|ir|1|290|5240.3621
1|AtomicNumber|NormL2|ir|1|291|5885.4816
1|AtomicNumber|NormL2|ir|1|292|5600.1007
1|AtomicNumber|NormL2|ir|1|293|4932.343
1|AtomicNumber|NormL2|ir|1|294|4826.7061
1|AtomicNumber|NormL2|ir|1|295|5036.8848
1|AtomicNumber|NormL2|ir|1|296|4609.8475
1|AtomicNumber|NormL2|ir|1|297|5255.4866
1|AtomicNumber|NormL2|ir|1|298|5292.6777
1|AtomicNumber|NormL2|ir|1|299|5711.1058
1|AtomicNumber|NormL2|ir|1|300|5437.6011
1|AtomicNumber|NormL2|ir|1|301|5140.1117
1|AtomicNumber|NormL2|ir|1|302|4676.1998
1|AtomicNumber|NormL2|ir|1|303|5906.3186
1|AtomicNumber|NormL2|ir|1|304|5319.8135
1|AtomicNumber|NormL2|ir|1|305|5028.5392
1|AtomicNumber|NormL2|ir|1|306|5228.6096
1|AtomicNumber|NormL2|ir|1|307|5706.6354
1|AtomicNumber|NormL2|ir|1|308|5432.8301
1|AtomicNumber|NormL2|ir|1|309|5649.331
1|AtomicNumber|NormL2|ir|1|310|4740.869
1|AtomicNumber|NormL2|ir|1|311|4613.9193
1|AtomicNumber|NormL2|ir|1|312|5543.3502
1|AtomicNumber|NormL2|ir|1|313|5628.0633
1|AtomicNumber|NormL2|ir|1|314|4065.035
1|AtomicNumber|NormL2|ir|1|315|4888.2983
1|AtomicNumber|NormL2|ir|1|316|5772.2581
1|AtomicNumber|NormL2|ir|1|317|5869.6459
1|AtomicNumber|NormL2|ir|1|318|5188.5168
1|AtomicNumber|NormL2|ir|1|319|5550.602
1|AtomicNumber|NormL2|ir|1|320|5624.3794
1|AtomicNumber|NormL2|ir|1|321|5394.3287
1|AtomicNumber|NormL2|ir|1|322|4101.1322
1|AtomicNumber|NormL2|ir|1|323|5245.2208
1|AtomicNumber|NormL2|ir|1|324|4793.827
1|AtomicNumber|NormL2|ir|1|325|5022.3386
1|AtomicNumber|NormL2|ir|1|326|4992.6635
1|AtomicNumber|NormL2|ir|1|327|4731.5325
1|AtomicNumber|NormL2|ir|1|328|6218.6106
1|AtomicNumber|NormL2|ir|1|329|5149.195
1|AtomicNumber|NormL2|ir|1|330|4731.7134
1|AtomicNumber|NormL2|ir|1|331|4107.1478
1|AtomicNumber|NormL2|ir|1|332|5459.6389
1|AtomicNumber|NormL2|ir|1|333|5251.1682
1|AtomicNumber|NormL2|ir|1|334|5376.5575
1|AtomicNumber|NormL2|ir|1|335|4858.393
1|AtomicNumber|NormL2|ir|1|336|5529.7508
1|AtomicNumber|NormL2|ir|1|337|5282.4832
1|AtomicNumber|NormL2|ir|1|338|5357.3557
1|AtomicNumber|NormL2|ir|1|339|5703.9163
1|AtomicNumber|NormL2|ir|1|340|5345.1151
1|AtomicNumber|NormL2|ir|1|341|5629.4495
1|AtomicNumber|NormL2|ir|1|342|5495.9654
1|AtomicNumber|NormL2|ir|1|343|4984.4413
1|AtomicNumber|NormL2|ir|1|344|5109.5241
1|AtomicNumber|NormL2|ir|1|345|5579.582
1|AtomicNumber|NormL2|ir|1|346|4939.3855
1|AtomicNumber|NormL2|ir|1|347|5761.1265
1|AtomicNumber|NormL2|ir|1|348|5573.472
1|AtomicNumber|NormL2|ir|1|349|5542.3567
1|AtomicNumber|NormL2|ir|1|350|5109.315
1|AtomicNumber|NormL2|ir|1|351|5417.4954
1|AtomicNumber|NormL2|ir|1|352|5142.3459
1|AtomicNumber|NormL2|ir|1|353|4487.4099
1|AtomicNumber|NormL2|ir|1|354|5851.8555
1|AtomicNumber|NormL2|ir|1|355|5316.2056
1|AtomicNumber|NormL2|ir|1|356|5325.1821
1|AtomicNumber|NormL2|ir|1|357|5053.2118
1|AtomicNumber|NormL2|ir|1|358|4114.0682
1|AtomicNumber|NormL2|ir|1|359|5091.9661
1|AtomicNumber|NormL2|ir|1|360|5360.5
1|AtomicNumber|NormL2|ir|1|361|5463.9969
1|AtomicNumber|NormL2|ir|1|362|4610.3591
1|AtomicNumber|NormL2|ir|1|363|5456.7775
1|AtomicNumber|NormL2|ir|1|364|5199.4629
1|AtomicNumber|NormL2|ir|1|365|4789.1092
1|AtomicNumber|NormL2|ir|1|366|5195.4786
1|AtomicNumber|NormL2|ir|1|367|4852.3098
1|AtomicNumber|NormL2|ir|1|368|5643.9009
1|AtomicNumber|NormL2|ir|1|369|4527.876
1|AtomicNumber|NormL2|ir|1|370|5384.1968
1|AtomicNumber|NormL2|ir|1|371|5302.4377
1|AtomicNumber|NormL2|ir|1|372|5292.37
1|AtomicNumber|NormL2|ir|1|373|5574.8937
1|AtomicNumber|NormL2|ir|1|374|4586.8799
1|AtomicNumber|NormL2|ir|1|375|5547.3037
1|AtomicNumber|NormL2|ir|1|376|5103.2623
1|AtomicNumber|NormL2|ir|1|377|5701.9369
1|AtomicNumber|NormL2|ir|1|378|5722.6871
1|AtomicNumber|NormL2|ir|1|379|5425.6887
1|AtomicNumber|NormL2|ir|1|380|5470.0202
1|AtomicNumber|NormL2|ir|1|381|5618.3401
1|AtomicNumber|NormL2|ir|1|382|5637.6108
1|AtomicNumber|NormL2|ir|1|383|3938.2618
1|AtomicNumber|NormL2|ir|1|384|4454.4219
