# Supplementary material for: On DNA numerical representations for genomic similarity computation
Source: PLoS One. 2017 Mar 21;12(3):e0173288. doi: 10.1371/journal.pone.0173288 (PMC5360225; doi:10.1371/journal.pone.0173288)
Supplement: S3 File — The datasets employed in this work. (ZIP) [file pone.0173288.s003.zip › datasets/syntheticalExperimentalScores/sequenceBase_1_transformation_AtomicNumber_metric_NormL2_type_is_percentage_16.txt]

1|AtomicNumber|NormL2|ir|16|1|8835.0893
1|AtomicNumber|NormL2|ir|16|2|9838.9555
1|AtomicNumber|NormL2|ir|16|3|7947.9725
1|AtomicNumber|NormL2|ir|16|4|8976.0717
1|AtomicNumber|NormL2|ir|16|5|9617.4127
1|AtomicNumber|NormL2|ir|16|6|9174.559
1|AtomicNumber|NormL2|ir|16|7|9631.2284
1|AtomicNumber|NormL2|ir|16|8|9068.5346
1|AtomicNumber|NormL2|ir|16|9|7936.8083
1|AtomicNumber|NormL2|ir|16|10|8776.4813
1|AtomicNumber|NormL2|ir|16|11|8643.1018
1|AtomicNumber|NormL2|ir|16|12|7727.1689
1|AtomicNumber|NormL2|ir|16|13|9005.6029
1|AtomicNumber|NormL2|ir|16|14|9031.0204
1|AtomicNumber|NormL2|ir|16|15|8760.8697
1|AtomicNumber|NormL2|ir|16|16|9330.9093
1|AtomicNumber|NormL2|ir|16|17|10801.8576
1|AtomicNumber|NormL2|ir|16|18|10367.9854
1|AtomicNumber|NormL2|ir|16|19|10521.377
1|AtomicNumber|NormL2|ir|16|20|8435.7223
1|AtomicNumber|NormL2|ir|16|21|9582.926
1|AtomicNumber|NormL2|ir|16|22|8233.4829
1|AtomicNumber|NormL2|ir|16|23|8222.0327
1|AtomicNumber|NormL2|ir|16|24|8775.2302
1|AtomicNumber|NormL2|ir|16|25|8779.7855
1|AtomicNumber|NormL2|ir|16|26|9301.6825
1|AtomicNumber|NormL2|ir|16|27|9031.6324
1|AtomicNumber|NormL2|ir|16|28|8422.8742
1|AtomicNumber|NormL2|ir|16|29|9371.6447
1|AtomicNumber|NormL2|ir|16|30|10185.5129
1|AtomicNumber|NormL2|ir|16|31|9562.7038
1|AtomicNumber|NormL2|ir|16|32|8606.6572
1|AtomicNumber|NormL2|ir|16|33|8578.9259
1|AtomicNumber|NormL2|ir|16|34|8495.1507
1|AtomicNumber|NormL2|ir|16|35|7901.1451
1|AtomicNumber|NormL2|ir|16|36|8408.7779
1|AtomicNumber|NormL2|ir|16|37|10164.7933
1|AtomicNumber|NormL2|ir|16|38|8742.7758
1|AtomicNumber|NormL2|ir|16|39|9876.1485
1|AtomicNumber|NormL2|ir|16|40|9888.7657
1|AtomicNumber|NormL2|ir|16|41|9398.6958
1|AtomicNumber|NormL2|ir|16|42|8924.5582
1|AtomicNumber|NormL2|ir|16|43|8111.8283
1|AtomicNumber|NormL2|ir|16|44|9534.9206
1|AtomicNumber|NormL2|ir|16|45|8529.5531
1|AtomicNumber|NormL2|ir|16|46|7922.4688
1|AtomicNumber|NormL2|ir|16|47|7543.3482
1|AtomicNumber|NormL2|ir|16|48|8257.9871
1|AtomicNumber|NormL2|ir|16|49|8927.667
1|AtomicNumber|NormL2|ir|16|50|9983.0787
1|AtomicNumber|NormL2|ir|16|51|9303.6708
1|AtomicNumber|NormL2|ir|16|52|7916.3163
1|AtomicNumber|NormL2|ir|16|53|7713.11
1|AtomicNumber|NormL2|ir|16|54|9678.909
1|AtomicNumber|NormL2|ir|16|55|9389.7111
1|AtomicNumber|NormL2|ir|16|56|10093.0777
1|AtomicNumber|NormL2|ir|16|57|9097.2485
1|AtomicNumber|NormL2|ir|16|58|7855.9185
1|AtomicNumber|NormL2|ir|16|59|8646.1664
1|AtomicNumber|NormL2|ir|16|60|8963.7417
1|AtomicNumber|NormL2|ir|16|61|10536.6318
1|AtomicNumber|NormL2|ir|16|62|9425.1144
1|AtomicNumber|NormL2|ir|16|63|8574.7097
1|AtomicNumber|NormL2|ir|16|64|8536.7214
1|AtomicNumber|NormL2|ir|16|65|8974.9639
1|AtomicNumber|NormL2|ir|16|66|8812.7326
1|AtomicNumber|NormL2|ir|16|67|8915.2467
1|AtomicNumber|NormL2|ir|16|68|8631.5123
1|AtomicNumber|NormL2|ir|16|69|9848.3438
1|AtomicNumber|NormL2|ir|16|70|8732.0562
1|AtomicNumber|NormL2|ir|16|71|8097.5742
1|AtomicNumber|NormL2|ir|16|72|8941.1403
1|AtomicNumber|NormL2|ir|16|73|8913.6421
1|AtomicNumber|NormL2|ir|16|74|11654.2851
1|AtomicNumber|NormL2|ir|16|75|9200.1373
1|AtomicNumber|NormL2|ir|16|76|8891.9282
1|AtomicNumber|NormL2|ir|16|77|8830.2783
1|AtomicNumber|NormL2|ir|16|78|9156.0114
1|AtomicNumber|NormL2|ir|16|79|9069.8641
1|AtomicNumber|NormL2|ir|16|80|9717.9214
1|AtomicNumber|NormL2|ir|16|81|8925.6394
1|AtomicNumber|NormL2|ir|16|82|7974.557
1|AtomicNumber|NormL2|ir|16|83|8299.146
1|AtomicNumber|NormL2|ir|16|84|8655.7485
1|AtomicNumber|NormL2|ir|16|85|8592.4223
1|AtomicNumber|NormL2|ir|16|86|8978.5623
1|AtomicNumber|NormL2|ir|16|87|9025.9154
1|AtomicNumber|NormL2|ir|16|88|8763.3518
1|AtomicNumber|NormL2|ir|16|89|8684.5578
1|AtomicNumber|NormL2|ir|16|90|9304.5477
1|AtomicNumber|NormL2|ir|16|91|8154.7046
1|AtomicNumber|NormL2|ir|16|92|9292.2638
1|AtomicNumber|NormL2|ir|16|93|9127.1062
1|AtomicNumber|NormL2|ir|16|94|8853.5591
1|AtomicNumber|NormL2|ir|16|95|7478.1064
1|AtomicNumber|NormL2|ir|16|96|8341.7232
1|AtomicNumber|NormL2|ir|16|97|8923.6308
1|AtomicNumber|NormL2|ir|16|98|9137.0562
1|AtomicNumber|NormL2|ir|16|99|9140.4991
1|AtomicNumber|NormL2|ir|16|100|9860.9711
1|AtomicNumber|NormL2|ir|16|101|9269.4751
1|AtomicNumber|NormL2|ir|16|102|8930.7253
1|AtomicNumber|NormL2|ir|16|103|7748.9938
1|AtomicNumber|NormL2|ir|16|104|9352.4433
1|AtomicNumber|NormL2|ir|16|105|7899.3564
1|AtomicNumber|NormL2|ir|16|106|9345.4735
1|AtomicNumber|NormL2|ir|16|107|8635.5277
1|AtomicNumber|NormL2|ir|16|108|8517.23
1|AtomicNumber|NormL2|ir|16|109|9706.0282
1|AtomicNumber|NormL2|ir|16|110|8971.1876
1|AtomicNumber|NormL2|ir|16|111|9387.8564
1|AtomicNumber|NormL2|ir|16|112|8609.5438
1|AtomicNumber|NormL2|ir|16|113|8780.757
1|AtomicNumber|NormL2|ir|16|114|8517.4634
1|AtomicNumber|NormL2|ir|16|115|9269.8417
1|AtomicNumber|NormL2|ir|16|116|10793.385
1|AtomicNumber|NormL2|ir|16|117|9121.9034
1|AtomicNumber|NormL2|ir|16|118|8901.2864
1|AtomicNumber|NormL2|ir|16|119|7635.3091
1|AtomicNumber|NormL2|ir|16|120|8728.5195
1|AtomicNumber|NormL2|ir|16|121|7929.0247
1|AtomicNumber|NormL2|ir|16|122|7622.5286
1|AtomicNumber|NormL2|ir|16|123|8475.5187
1|AtomicNumber|NormL2|ir|16|124|8540.5306
1|AtomicNumber|NormL2|ir|16|125|8259.4186
1|AtomicNumber|NormL2|ir|16|126|8804.1536
1|AtomicNumber|NormL2|ir|16|127|11255.6655
1|AtomicNumber|NormL2|ir|16|128|8071.354
1|AtomicNumber|NormL2|ir|16|129|9480.0551
1|AtomicNumber|NormL2|ir|16|130|9740.2044
1|AtomicNumber|NormL2|ir|16|131|8543.1571
1|AtomicNumber|NormL2|ir|16|132|10333.4475
1|AtomicNumber|NormL2|ir|16|133|8547.8638
1|AtomicNumber|NormL2|ir|16|134|9045.738
1|AtomicNumber|NormL2|ir|16|135|9217.3544
1|AtomicNumber|NormL2|ir|16|136|8782.0158
1|AtomicNumber|NormL2|ir|16|137|8286.4517
1|AtomicNumber|NormL2|ir|16|138|9427.5731
1|AtomicNumber|NormL2|ir|16|139|8511.2845
1|AtomicNumber|NormL2|ir|16|140|8736.1423
1|AtomicNumber|NormL2|ir|16|141|9267.5772
1|AtomicNumber|NormL2|ir|16|142|8807.2129
1|AtomicNumber|NormL2|ir|16|143|8601.2134
1|AtomicNumber|NormL2|ir|16|144|9082.8525
1|AtomicNumber|NormL2|ir|16|145|8934.1394
1|AtomicNumber|NormL2|ir|16|146|9194.0156
1|AtomicNumber|NormL2|ir|16|147|7231.7948
1|AtomicNumber|NormL2|ir|16|148|10299.0624
1|AtomicNumber|NormL2|ir|16|149|7981.9376
1|AtomicNumber|NormL2|ir|16|150|9862.4219
1|AtomicNumber|NormL2|ir|16|151|9109.4697
1|AtomicNumber|NormL2|ir|16|152|8652.7725
1|AtomicNumber|NormL2|ir|16|153|9808.9204
1|AtomicNumber|NormL2|ir|16|154|8804.1491
1|AtomicNumber|NormL2|ir|16|155|9885.1328
1|AtomicNumber|NormL2|ir|16|156|9840.458
1|AtomicNumber|NormL2|ir|16|157|8812.5223
1|AtomicNumber|NormL2|ir|16|158|9720.3887
1|AtomicNumber|NormL2|ir|16|159|8276.6963
1|AtomicNumber|NormL2|ir|16|160|8788.857
1|AtomicNumber|NormL2|ir|16|161|9828.0919
1|AtomicNumber|NormL2|ir|16|162|9398.5447
1|AtomicNumber|NormL2|ir|16|163|7939.79
1|AtomicNumber|NormL2|ir|16|164|8956.8722
1|AtomicNumber|NormL2|ir|16|165|8157.5243
1|AtomicNumber|NormL2|ir|16|166|8414.2705
1|AtomicNumber|NormL2|ir|16|167|8443.7574
1|AtomicNumber|NormL2|ir|16|168|8756.8997
1|AtomicNumber|NormL2|ir|16|169|9425.7467
1|AtomicNumber|NormL2|ir|16|170|9560.3935
1|AtomicNumber|NormL2|ir|16|171|8622.3379
1|AtomicNumber|NormL2|ir|16|172|8952.9677
1|AtomicNumber|NormL2|ir|16|173|9865.3338
1|AtomicNumber|NormL2|ir|16|174|8698.8574
1|AtomicNumber|NormL2|ir|16|175|8866.6428
1|AtomicNumber|NormL2|ir|16|176|8143.6397
1|AtomicNumber|NormL2|ir|16|177|7808.3383
1|AtomicNumber|NormL2|ir|16|178|9459.2401
1|AtomicNumber|NormL2|ir|16|179|8832.4736
1|AtomicNumber|NormL2|ir|16|180|9087.247
1|AtomicNumber|NormL2|ir|16|181|8477.8753
1|AtomicNumber|NormL2|ir|16|182|7812.0901
1|AtomicNumber|NormL2|ir|16|183|8696.643
1|AtomicNumber|NormL2|ir|16|184|8450.7723
1|AtomicNumber|NormL2|ir|16|185|9055.2074
1|AtomicNumber|NormL2|ir|16|186|8879.7498
1|AtomicNumber|NormL2|ir|16|187|8806.5497
1|AtomicNumber|NormL2|ir|16|188|8683.2771
1|AtomicNumber|NormL2|ir|16|189|10096.1395
1|AtomicNumber|NormL2|ir|16|190|8633.504
1|AtomicNumber|NormL2|ir|16|191|9629.5585
1|AtomicNumber|NormL2|ir|16|192|8551.6331
1|AtomicNumber|NormL2|ir|16|193|8358.1325
1|AtomicNumber|NormL2|ir|16|194|8923.1964
1|AtomicNumber|NormL2|ir|16|195|9622.4564
1|AtomicNumber|NormL2|ir|16|196|8840.9153
1|AtomicNumber|NormL2|ir|16|197|8615.5031
1|AtomicNumber|NormL2|ir|16|198|9159.9998
1|AtomicNumber|NormL2|ir|16|199|9858.1686
1|AtomicNumber|NormL2|ir|16|200|8801.7453
1|AtomicNumber|NormL2|ir|16|201|9964.2859
1|AtomicNumber|NormL2|ir|16|202|8482.1916
1|AtomicNumber|NormL2|ir|16|203|9163.5165
1|AtomicNumber|NormL2|ir|16|204|8498.3625
1|AtomicNumber|NormL2|ir|16|205|9752.1687
1|AtomicNumber|NormL2|ir|16|206|9318.2472
1|AtomicNumber|NormL2|ir|16|207|8644.1268
1|AtomicNumber|NormL2|ir|16|208|8334.2981
1|AtomicNumber|NormL2|ir|16|209|7591.2622
1|AtomicNumber|NormL2|ir|16|210|7787.7194
1|AtomicNumber|NormL2|ir|16|211|8479.9462
1|AtomicNumber|NormL2|ir|16|212|10177.7784
1|AtomicNumber|NormL2|ir|16|213|8745.2222
1|AtomicNumber|NormL2|ir|16|214|9537.1892
1|AtomicNumber|NormL2|ir|16|215|7359.7431
1|AtomicNumber|NormL2|ir|16|216|7914.5399
1|AtomicNumber|NormL2|ir|16|217|9379.4241
1|AtomicNumber|NormL2|ir|16|218|8829.676
1|AtomicNumber|NormL2|ir|16|219|7686.6817
1|AtomicNumber|NormL2|ir|16|220|8485.913
1|AtomicNumber|NormL2|ir|16|221|8362.9635
1|AtomicNumber|NormL2|ir|16|222|8585.7747
1|AtomicNumber|NormL2|ir|16|223|8869.7158
1|AtomicNumber|NormL2|ir|16|224|10106.8996
1|AtomicNumber|NormL2|ir|16|225|9540.251
1|AtomicNumber|NormL2|ir|16|226|9426.9101
1|AtomicNumber|NormL2|ir|16|227|8614.7678
1|AtomicNumber|NormL2|ir|16|228|8022.185
1|AtomicNumber|NormL2|ir|16|229|8127.858
1|AtomicNumber|NormL2|ir|16|230|9118.3217
1|AtomicNumber|NormL2|ir|16|231|8450.2024
1|AtomicNumber|NormL2|ir|16|232|9243.8887
1|AtomicNumber|NormL2|ir|16|233|10215.1108
1|AtomicNumber|NormL2|ir|16|234|8106.6625
1|AtomicNumber|NormL2|ir|16|235|9077.9616
1|AtomicNumber|NormL2|ir|16|236|9830.8988
1|AtomicNumber|NormL2|ir|16|237|7942.5365
1|AtomicNumber|NormL2|ir|16|238|8925.4042
1|AtomicNumber|NormL2|ir|16|239|10032.2888
1|AtomicNumber|NormL2|ir|16|240|8291.7106
1|AtomicNumber|NormL2|ir|16|241|8592.7563
1|AtomicNumber|NormL2|ir|16|242|9481.6396
1|AtomicNumber|NormL2|ir|16|243|8169.7979
1|AtomicNumber|NormL2|ir|16|244|9239.3949
1|AtomicNumber|NormL2|ir|16|245|7416.0017
1|AtomicNumber|NormL2|ir|16|246|8942.3846
1|AtomicNumber|NormL2|ir|16|247|8727.6751
1|AtomicNumber|NormL2|ir|16|248|8681.6141
1|AtomicNumber|NormL2|ir|16|249|9317.9427
1|AtomicNumber|NormL2|ir|16|250|9573.9335
1|AtomicNumber|NormL2|ir|16|251|9887.2861
1|AtomicNumber|NormL2|ir|16|252|8805.4558
1|AtomicNumber|NormL2|ir|16|253|9153.9915
1|AtomicNumber|NormL2|ir|16|254|7881.8329
1|AtomicNumber|NormL2|ir|16|255|9464.0462
1|AtomicNumber|NormL2|ir|16|256|8861.1948
1|AtomicNumber|NormL2|ir|16|257|7528.3476
1|AtomicNumber|NormL2|ir|16|258|8284.0033
1|AtomicNumber|NormL2|ir|16|259|7797.832
1|AtomicNumber|NormL2|ir|16|260|8162.6707
1|AtomicNumber|NormL2|ir|16|261|9377.3418
1|AtomicNumber|NormL2|ir|16|262|9451.6349
1|AtomicNumber|NormL2|ir|16|263|9376.6569
1|AtomicNumber|NormL2|ir|16|264|8556.1822
1|AtomicNumber|NormL2|ir|16|265|9029.9297
1|AtomicNumber|NormL2|ir|16|266|8187.7778
1|AtomicNumber|NormL2|ir|16|267|8983.4125
1|AtomicNumber|NormL2|ir|16|268|9014.4459
1|AtomicNumber|NormL2|ir|16|269|9153.6657
1|AtomicNumber|NormL2|ir|16|270|9546.5954
1|AtomicNumber|NormL2|ir|16|271|8534.9004
1|AtomicNumber|NormL2|ir|16|272|8863.1296
1|AtomicNumber|NormL2|ir|16|273|8783.1587
1|AtomicNumber|NormL2|ir|16|274|9680.7635
1|AtomicNumber|NormL2|ir|16|275|7761.3959
1|AtomicNumber|NormL2|ir|16|276|8840.1877
1|AtomicNumber|NormL2|ir|16|277|8746.9094
1|AtomicNumber|NormL2|ir|16|278|8122.7894
1|AtomicNumber|NormL2|ir|16|279|9451.6962
1|AtomicNumber|NormL2|ir|16|280|8521.8654
1|AtomicNumber|NormL2|ir|16|281|9173.6832
1|AtomicNumber|NormL2|ir|16|282|8243.7095
1|AtomicNumber|NormL2|ir|16|283|9895.1269
1|AtomicNumber|NormL2|ir|16|284|8749.9632
1|AtomicNumber|NormL2|ir|16|285|9290.3948
1|AtomicNumber|NormL2|ir|16|286|8784.3732
1|AtomicNumber|NormL2|ir|16|287|8554.9805
1|AtomicNumber|NormL2|ir|16|288|8816.8105
1|AtomicNumber|NormL2|ir|16|289|9921.5177
1|AtomicNumber|NormL2|ir|16|290|9282.2936
1|AtomicNumber|NormL2|ir|16|291|9489.0776
1|AtomicNumber|NormL2|ir|16|292|9049.2266
1|AtomicNumber|NormL2|ir|16|293|8911.3981
1|AtomicNumber|NormL2|ir|16|294|9023.0505
1|AtomicNumber|NormL2|ir|16|295|9280.5577
1|AtomicNumber|NormL2|ir|16|296|8305.5711
1|AtomicNumber|NormL2|ir|16|297|8002.307
1|AtomicNumber|NormL2|ir|16|298|8432.7746
1|AtomicNumber|NormL2|ir|16|299|8523.8691
1|AtomicNumber|NormL2|ir|16|300|8375.5885
1|AtomicNumber|NormL2|ir|16|301|8636.1166
1|AtomicNumber|NormL2|ir|16|302|8455.0098
1|AtomicNumber|NormL2|ir|16|303|8658.7675
1|AtomicNumber|NormL2|ir|16|304|8317.1694
1|AtomicNumber|NormL2|ir|16|305|8732.8493
1|AtomicNumber|NormL2|ir|16|306|8822.9305
1|AtomicNumber|NormL2|ir|16|307|8246.4977
1|AtomicNumber|NormL2|ir|16|308|8783.9624
1|AtomicNumber|NormL2|ir|16|309|8350.2572
1|AtomicNumber|NormL2|ir|16|310|8131.4861
1|AtomicNumber|NormL2|ir|16|311|8378.3309
1|AtomicNumber|NormL2|ir|16|312|8544.7066
1|AtomicNumber|NormL2|ir|16|313|9451.9064
1|AtomicNumber|NormL2|ir|16|314|8502.2185
1|AtomicNumber|NormL2|ir|16|315|8808.6404
1|AtomicNumber|NormL2|ir|16|316|8305.3591
1|AtomicNumber|NormL2|ir|16|317|9706.0278
1|AtomicNumber|NormL2|ir|16|318|9394.894
1|AtomicNumber|NormL2|ir|16|319|8990.0747
1|AtomicNumber|NormL2|ir|16|320|8287.5647
1|AtomicNumber|NormL2|ir|16|321|9167.9807
1|AtomicNumber|NormL2|ir|16|322|8247.7618
1|AtomicNumber|NormL2|ir|16|323|9293.8781
1|AtomicNumber|NormL2|ir|16|324|7800.7971
1|AtomicNumber|NormL2|ir|16|325|8599.8781
1|AtomicNumber|NormL2|ir|16|326|8470.1538
1|AtomicNumber|NormL2|ir|16|327|9415.0949
1|AtomicNumber|NormL2|ir|16|328|7414.0044
1|AtomicNumber|NormL2|ir|16|329|8683.8722
1|AtomicNumber|NormL2|ir|16|330|9786.3697
1|AtomicNumber|NormL2|ir|16|331|9993.8503
1|AtomicNumber|NormL2|ir|16|332|9241.3692
1|AtomicNumber|NormL2|ir|16|333|8514.8398
1|AtomicNumber|NormL2|ir|16|334|8864.0578
1|AtomicNumber|NormL2|ir|16|335|8783.3576
1|AtomicNumber|NormL2|ir|16|336|9058.062
1|AtomicNumber|NormL2|ir|16|337|9076.9407
1|AtomicNumber|NormL2|ir|16|338|9103.2493
1|AtomicNumber|NormL2|ir|16|339|9240.527
1|AtomicNumber|NormL2|ir|16|340|9468.4495
1|AtomicNumber|NormL2|ir|16|341|9005.9024
1|AtomicNumber|NormL2|ir|16|342|9359.9326
1|AtomicNumber|NormL2|ir|16|343|8712.316
1|AtomicNumber|NormL2|ir|16|344|9397.1642
1|AtomicNumber|NormL2|ir|16|345|8952.3329
1|AtomicNumber|NormL2|ir|16|346|7843.4538
1|AtomicNumber|NormL2|ir|16|347|9114.9019
1|AtomicNumber|NormL2|ir|16|348|8510.7298
1|AtomicNumber|NormL2|ir|16|349|7970.1078
1|AtomicNumber|NormL2|ir|16|350|8839.7159
1|AtomicNumber|NormL2|ir|16|351|7772.0739
1|AtomicNumber|NormL2|ir|16|352|8945.5628
1|AtomicNumber|NormL2|ir|16|353|9684.6899
1|AtomicNumber|NormL2|ir|16|354|8827.18
1|AtomicNumber|NormL2|ir|16|355|8208.9973
1|AtomicNumber|NormL2|ir|16|356|9533.9352
1|AtomicNumber|NormL2|ir|16|357|8245.3644
1|AtomicNumber|NormL2|ir|16|358|9061.0402
1|AtomicNumber|NormL2|ir|16|359|9138.9864
1|AtomicNumber|NormL2|ir|16|360|9467.6934
1|AtomicNumber|NormL2|ir|16|361|8265.5149
1|AtomicNumber|NormL2|ir|16|362|9254.7931
1|AtomicNumber|NormL2|ir|16|363|8478.3719
1|AtomicNumber|NormL2|ir|16|364|8618.9562
1|AtomicNumber|NormL2|ir|16|365|8542.1595
1|AtomicNumber|NormL2|ir|16|366|8574.6017
1|AtomicNumber|NormL2|ir|16|367|9365.718
1|AtomicNumber|NormL2|ir|16|368|8328.523
1|AtomicNumber|NormL2|ir|16|369|8995.9258
1|AtomicNumber|NormL2|ir|16|370|9168.8995
1|AtomicNumber|NormL2|ir|16|371|8409.985
1|AtomicNumber|NormL2|ir|16|372|8460.0013
1|AtomicNumber|NormL2|ir|16|373|9293.009
1|AtomicNumber|NormL2|ir|16|374|7773.54
1|AtomicNumber|NormL2|ir|16|375|7684.438
1|AtomicNumber|NormL2|ir|16|376|8936.4066
1|AtomicNumber|NormL2|ir|16|377|8771.5236
1|AtomicNumber|NormL2|ir|16|378|8947.8741
1|AtomicNumber|NormL2|ir|16|379|8048.3107
1|AtomicNumber|NormL2|ir|16|380|8316.092
1|AtomicNumber|NormL2|ir|16|381|8392.5096
1|AtomicNumber|NormL2|ir|16|382|9191.5825
1|AtomicNumber|NormL2|ir|16|383|9504.9886
1|AtomicNumber|NormL2|ir|16|384|9433.5191
