# Supplementary material for: On DNA numerical representations for genomic similarity computation
Source: PLoS One. 2017 Mar 21;12(3):e0173288. doi: 10.1371/journal.pone.0173288 (PMC5360225; doi:10.1371/journal.pone.0173288)
Supplement: S3 File — The datasets employed in this work. (ZIP) [file pone.0173288.s003.zip › datasets/syntheticalExperimentalScores/sequenceBase_1_transformation_AtomicNumber_metric_NormL2_type_is_percentage_2.txt]

1|AtomicNumber|NormL2|ir|2|1|6722.9899
1|AtomicNumber|NormL2|ir|2|2|6837.5338
1|AtomicNumber|NormL2|ir|2|3|5856.5165
1|AtomicNumber|NormL2|ir|2|4|6511.7811
1|AtomicNumber|NormL2|ir|2|5|5592.6701
1|AtomicNumber|NormL2|ir|2|6|6020.9481
1|AtomicNumber|NormL2|ir|2|7|7077.0273
1|AtomicNumber|NormL2|ir|2|8|5792.2474
1|AtomicNumber|NormL2|ir|2|9|5893.9776
1|AtomicNumber|NormL2|ir|2|10|6130.005
1|AtomicNumber|NormL2|ir|2|11|6375.8737
1|AtomicNumber|NormL2|ir|2|12|5676.7261
1|AtomicNumber|NormL2|ir|2|13|6311.6616
1|AtomicNumber|NormL2|ir|2|14|6498.4234
1|AtomicNumber|NormL2|ir|2|15|6143.6056
1|AtomicNumber|NormL2|ir|2|16|6401.8641
1|AtomicNumber|NormL2|ir|2|17|6072.1054
1|AtomicNumber|NormL2|ir|2|18|6498.3799
1|AtomicNumber|NormL2|ir|2|19|6403.4527
1|AtomicNumber|NormL2|ir|2|20|6024.6755
1|AtomicNumber|NormL2|ir|2|21|6223.1554
1|AtomicNumber|NormL2|ir|2|22|6816.1986
1|AtomicNumber|NormL2|ir|2|23|6800.4724
1|AtomicNumber|NormL2|ir|2|24|6182.6113
1|AtomicNumber|NormL2|ir|2|25|4558.9856
1|AtomicNumber|NormL2|ir|2|26|6766.6447
1|AtomicNumber|NormL2|ir|2|27|6248.6799
1|AtomicNumber|NormL2|ir|2|28|6682.0224
1|AtomicNumber|NormL2|ir|2|29|6041.1886
1|AtomicNumber|NormL2|ir|2|30|5708.1495
1|AtomicNumber|NormL2|ir|2|31|6343.9725
1|AtomicNumber|NormL2|ir|2|32|6546.6032
1|AtomicNumber|NormL2|ir|2|33|6205.1639
1|AtomicNumber|NormL2|ir|2|34|6396.0443
1|AtomicNumber|NormL2|ir|2|35|5168.1633
1|AtomicNumber|NormL2|ir|2|36|5665.7698
1|AtomicNumber|NormL2|ir|2|37|5834.6658
1|AtomicNumber|NormL2|ir|2|38|6309.4717
1|AtomicNumber|NormL2|ir|2|39|5997.1353
1|AtomicNumber|NormL2|ir|2|40|6804.0908
1|AtomicNumber|NormL2|ir|2|41|6761.5997
1|AtomicNumber|NormL2|ir|2|42|6626.8608
1|AtomicNumber|NormL2|ir|2|43|6532.918
1|AtomicNumber|NormL2|ir|2|44|5684.5534
1|AtomicNumber|NormL2|ir|2|45|6919.5804
1|AtomicNumber|NormL2|ir|2|46|5503.859
1|AtomicNumber|NormL2|ir|2|47|7105.6943
1|AtomicNumber|NormL2|ir|2|48|5768.9945
1|AtomicNumber|NormL2|ir|2|49|6661.4369
1|AtomicNumber|NormL2|ir|2|50|7468.8813
1|AtomicNumber|NormL2|ir|2|51|6580.0929
1|AtomicNumber|NormL2|ir|2|52|6369.3366
1|AtomicNumber|NormL2|ir|2|53|6106.812
1|AtomicNumber|NormL2|ir|2|54|5883.0874
1|AtomicNumber|NormL2|ir|2|55|6258.7851
1|AtomicNumber|NormL2|ir|2|56|6095.5744
1|AtomicNumber|NormL2|ir|2|57|7292.4807
1|AtomicNumber|NormL2|ir|2|58|5727.125
1|AtomicNumber|NormL2|ir|2|59|6511.0799
1|AtomicNumber|NormL2|ir|2|60|5677.1373
1|AtomicNumber|NormL2|ir|2|61|5528.6394
1|AtomicNumber|NormL2|ir|2|62|6599.1376
1|AtomicNumber|NormL2|ir|2|63|5936.8222
1|AtomicNumber|NormL2|ir|2|64|6078.3207
1|AtomicNumber|NormL2|ir|2|65|7075.6893
1|AtomicNumber|NormL2|ir|2|66|6675.7022
1|AtomicNumber|NormL2|ir|2|67|6545.5016
1|AtomicNumber|NormL2|ir|2|68|5815.682
1|AtomicNumber|NormL2|ir|2|69|6744.878
1|AtomicNumber|NormL2|ir|2|70|6617.5582
1|AtomicNumber|NormL2|ir|2|71|6350.5187
1|AtomicNumber|NormL2|ir|2|72|6350.5957
1|AtomicNumber|NormL2|ir|2|73|6217.1436
1|AtomicNumber|NormL2|ir|2|74|6406.9016
1|AtomicNumber|NormL2|ir|2|75|5958.9087
1|AtomicNumber|NormL2|ir|2|76|5806.516
1|AtomicNumber|NormL2|ir|2|77|5816.5992
1|AtomicNumber|NormL2|ir|2|78|6742.6118
1|AtomicNumber|NormL2|ir|2|79|6509.8016
1|AtomicNumber|NormL2|ir|2|80|6668.0674
1|AtomicNumber|NormL2|ir|2|81|6718.8244
1|AtomicNumber|NormL2|ir|2|82|6559.943
1|AtomicNumber|NormL2|ir|2|83|5720.3396
1|AtomicNumber|NormL2|ir|2|84|5822.7372
1|AtomicNumber|NormL2|ir|2|85|6059.6187
1|AtomicNumber|NormL2|ir|2|86|6337.2639
1|AtomicNumber|NormL2|ir|2|87|7080.1658
1|AtomicNumber|NormL2|ir|2|88|6740.7599
1|AtomicNumber|NormL2|ir|2|89|6473.3381
1|AtomicNumber|NormL2|ir|2|90|5792.0898
1|AtomicNumber|NormL2|ir|2|91|6291.5652
1|AtomicNumber|NormL2|ir|2|92|5820.5577
1|AtomicNumber|NormL2|ir|2|93|6674.0452
1|AtomicNumber|NormL2|ir|2|94|5814.7677
1|AtomicNumber|NormL2|ir|2|95|6208.6548
1|AtomicNumber|NormL2|ir|2|96|6776.7684
1|AtomicNumber|NormL2|ir|2|97|6498.1006
1|AtomicNumber|NormL2|ir|2|98|6154.9027
1|AtomicNumber|NormL2|ir|2|99|5787.749
1|AtomicNumber|NormL2|ir|2|100|6787.5378
1|AtomicNumber|NormL2|ir|2|101|7060.3777
1|AtomicNumber|NormL2|ir|2|102|6258.1039
1|AtomicNumber|NormL2|ir|2|103|5849.7884
1|AtomicNumber|NormL2|ir|2|104|5629.1433
1|AtomicNumber|NormL2|ir|2|105|6349.3026
1|AtomicNumber|NormL2|ir|2|106|6746.098
1|AtomicNumber|NormL2|ir|2|107|6210.1217
1|AtomicNumber|NormL2|ir|2|108|5107.9791
1|AtomicNumber|NormL2|ir|2|109|5961.7618
1|AtomicNumber|NormL2|ir|2|110|6131.7394
1|AtomicNumber|NormL2|ir|2|111|6202.0174
1|AtomicNumber|NormL2|ir|2|112|6547.4862
1|AtomicNumber|NormL2|ir|2|113|6102.2
1|AtomicNumber|NormL2|ir|2|114|5745.756
1|AtomicNumber|NormL2|ir|2|115|5929.1028
1|AtomicNumber|NormL2|ir|2|116|6043.8088
1|AtomicNumber|NormL2|ir|2|117|6422.2024
1|AtomicNumber|NormL2|ir|2|118|6090.9254
1|AtomicNumber|NormL2|ir|2|119|6470.1937
1|AtomicNumber|NormL2|ir|2|120|6083.4495
1|AtomicNumber|NormL2|ir|2|121|6073.073
1|AtomicNumber|NormL2|ir|2|122|6377.4392
1|AtomicNumber|NormL2|ir|2|123|6042.3834
1|AtomicNumber|NormL2|ir|2|124|5910.9249
1|AtomicNumber|NormL2|ir|2|125|5860.5778
1|AtomicNumber|NormL2|ir|2|126|6592.6665
1|AtomicNumber|NormL2|ir|2|127|6454.3082
1|AtomicNumber|NormL2|ir|2|128|6101.0407
1|AtomicNumber|NormL2|ir|2|129|6214.4107
1|AtomicNumber|NormL2|ir|2|130|5835.9067
1|AtomicNumber|NormL2|ir|2|131|6102.6399
1|AtomicNumber|NormL2|ir|2|132|6363.1409
1|AtomicNumber|NormL2|ir|2|133|6306.5715
1|AtomicNumber|NormL2|ir|2|134|6202.5649
1|AtomicNumber|NormL2|ir|2|135|6490.1064
1|AtomicNumber|NormL2|ir|2|136|5903.2894
1|AtomicNumber|NormL2|ir|2|137|6393.6193
1|AtomicNumber|NormL2|ir|2|138|6660.0921
1|AtomicNumber|NormL2|ir|2|139|6009.9185
1|AtomicNumber|NormL2|ir|2|140|6218.3461
1|AtomicNumber|NormL2|ir|2|141|5684.1964
1|AtomicNumber|NormL2|ir|2|142|5974.7285
1|AtomicNumber|NormL2|ir|2|143|6072.6011
1|AtomicNumber|NormL2|ir|2|144|6508.5536
1|AtomicNumber|NormL2|ir|2|145|5901.5137
1|AtomicNumber|NormL2|ir|2|146|6331.2048
1|AtomicNumber|NormL2|ir|2|147|6344.2864
1|AtomicNumber|NormL2|ir|2|148|6277.5122
1|AtomicNumber|NormL2|ir|2|149|4937.4856
1|AtomicNumber|NormL2|ir|2|150|6419.0865
1|AtomicNumber|NormL2|ir|2|151|5584.0441
1|AtomicNumber|NormL2|ir|2|152|5635.7418
1|AtomicNumber|NormL2|ir|2|153|6227.1703
1|AtomicNumber|NormL2|ir|2|154|6289.1635
1|AtomicNumber|NormL2|ir|2|155|6689.4768
1|AtomicNumber|NormL2|ir|2|156|6136.0366
1|AtomicNumber|NormL2|ir|2|157|6214.115
1|AtomicNumber|NormL2|ir|2|158|6408.2532
1|AtomicNumber|NormL2|ir|2|159|5987.031
1|AtomicNumber|NormL2|ir|2|160|6428.9634
1|AtomicNumber|NormL2|ir|2|161|6544.0468
1|AtomicNumber|NormL2|ir|2|162|5454.3443
1|AtomicNumber|NormL2|ir|2|163|6608.3484
1|AtomicNumber|NormL2|ir|2|164|5989.5193
1|AtomicNumber|NormL2|ir|2|165|6745.2278
1|AtomicNumber|NormL2|ir|2|166|6585.4302
1|AtomicNumber|NormL2|ir|2|167|6048.2359
1|AtomicNumber|NormL2|ir|2|168|6582.7311
1|AtomicNumber|NormL2|ir|2|169|6984.3245
1|AtomicNumber|NormL2|ir|2|170|6186.9603
1|AtomicNumber|NormL2|ir|2|171|6760.0691
1|AtomicNumber|NormL2|ir|2|172|6625.6529
1|AtomicNumber|NormL2|ir|2|173|5623.0147
1|AtomicNumber|NormL2|ir|2|174|6635.0853
1|AtomicNumber|NormL2|ir|2|175|6870.416
1|AtomicNumber|NormL2|ir|2|176|5527.7976
1|AtomicNumber|NormL2|ir|2|177|6070.1694
1|AtomicNumber|NormL2|ir|2|178|7007.871
1|AtomicNumber|NormL2|ir|2|179|5536.4447
1|AtomicNumber|NormL2|ir|2|180|6049.9421
1|AtomicNumber|NormL2|ir|2|181|6883.7147
1|AtomicNumber|NormL2|ir|2|182|6073.6318
1|AtomicNumber|NormL2|ir|2|183|6080.4533
1|AtomicNumber|NormL2|ir|2|184|7088.3125
1|AtomicNumber|NormL2|ir|2|185|6865.9334
1|AtomicNumber|NormL2|ir|2|186|5638.0482
1|AtomicNumber|NormL2|ir|2|187|6293.7453
1|AtomicNumber|NormL2|ir|2|188|6262.2142
1|AtomicNumber|NormL2|ir|2|189|4332.3802
1|AtomicNumber|NormL2|ir|2|190|6585.6944
1|AtomicNumber|NormL2|ir|2|191|5104.5206
1|AtomicNumber|NormL2|ir|2|192|5242.1706
1|AtomicNumber|NormL2|ir|2|193|6503.4319
1|AtomicNumber|NormL2|ir|2|194|5889.0754
1|AtomicNumber|NormL2|ir|2|195|6065.764
1|AtomicNumber|NormL2|ir|2|196|6379.1382
1|AtomicNumber|NormL2|ir|2|197|4960.8245
1|AtomicNumber|NormL2|ir|2|198|6742.3855
1|AtomicNumber|NormL2|ir|2|199|6192.4984
1|AtomicNumber|NormL2|ir|2|200|6007.2556
1|AtomicNumber|NormL2|ir|2|201|6822.6444
1|AtomicNumber|NormL2|ir|2|202|6294.3799
1|AtomicNumber|NormL2|ir|2|203|6510.3097
1|AtomicNumber|NormL2|ir|2|204|5804.6462
1|AtomicNumber|NormL2|ir|2|205|6177.7207
1|AtomicNumber|NormL2|ir|2|206|6700.1055
1|AtomicNumber|NormL2|ir|2|207|7038.6559
1|AtomicNumber|NormL2|ir|2|208|6613.544
1|AtomicNumber|NormL2|ir|2|209|6425.8271
1|AtomicNumber|NormL2|ir|2|210|5557.1461
1|AtomicNumber|NormL2|ir|2|211|6462.154
1|AtomicNumber|NormL2|ir|2|212|5810.3706
1|AtomicNumber|NormL2|ir|2|213|5974.189
1|AtomicNumber|NormL2|ir|2|214|6306.4626
1|AtomicNumber|NormL2|ir|2|215|6335.2002
1|AtomicNumber|NormL2|ir|2|216|6106.7272
1|AtomicNumber|NormL2|ir|2|217|6457.6839
1|AtomicNumber|NormL2|ir|2|218|6127.3814
1|AtomicNumber|NormL2|ir|2|219|7203.6618
1|AtomicNumber|NormL2|ir|2|220|5899.6217
1|AtomicNumber|NormL2|ir|2|221|6640.0893
1|AtomicNumber|NormL2|ir|2|222|5072.0959
1|AtomicNumber|NormL2|ir|2|223|5452.4824
1|AtomicNumber|NormL2|ir|2|224|6642.9266
1|AtomicNumber|NormL2|ir|2|225|6632.5629
1|AtomicNumber|NormL2|ir|2|226|5938.7933
1|AtomicNumber|NormL2|ir|2|227|6264.067
1|AtomicNumber|NormL2|ir|2|228|6490.7883
1|AtomicNumber|NormL2|ir|2|229|6452.3109
1|AtomicNumber|NormL2|ir|2|230|6157.007
1|AtomicNumber|NormL2|ir|2|231|6135.2875
1|AtomicNumber|NormL2|ir|2|232|6184.854
1|AtomicNumber|NormL2|ir|2|233|6024.5859
1|AtomicNumber|NormL2|ir|2|234|5991.775
1|AtomicNumber|NormL2|ir|2|235|6778.2266
1|AtomicNumber|NormL2|ir|2|236|5877.0339
1|AtomicNumber|NormL2|ir|2|237|5463.957
1|AtomicNumber|NormL2|ir|2|238|6385.8243
1|AtomicNumber|NormL2|ir|2|239|6031.3818
1|AtomicNumber|NormL2|ir|2|240|6528.8467
1|AtomicNumber|NormL2|ir|2|241|6496.8464
1|AtomicNumber|NormL2|ir|2|242|6040.5529
1|AtomicNumber|NormL2|ir|2|243|6079.8025
1|AtomicNumber|NormL2|ir|2|244|5693.0207
1|AtomicNumber|NormL2|ir|2|245|6299.2059
1|AtomicNumber|NormL2|ir|2|246|6709.0558
1|AtomicNumber|NormL2|ir|2|247|6789.8106
1|AtomicNumber|NormL2|ir|2|248|6919.2686
1|AtomicNumber|NormL2|ir|2|249|6174.4761
1|AtomicNumber|NormL2|ir|2|250|6704.1882
1|AtomicNumber|NormL2|ir|2|251|6236.425
1|AtomicNumber|NormL2|ir|2|252|6356.6543
1|AtomicNumber|NormL2|ir|2|253|6684.8525
1|AtomicNumber|NormL2|ir|2|254|5960.9358
1|AtomicNumber|NormL2|ir|2|255|5957.9008
1|AtomicNumber|NormL2|ir|2|256|5777.251
1|AtomicNumber|NormL2|ir|2|257|6538.3927
1|AtomicNumber|NormL2|ir|2|258|6477.0317
1|AtomicNumber|NormL2|ir|2|259|6283.695
1|AtomicNumber|NormL2|ir|2|260|4854.5165
1|AtomicNumber|NormL2|ir|2|261|5777.8678
1|AtomicNumber|NormL2|ir|2|262|5132.4483
1|AtomicNumber|NormL2|ir|2|263|6102.4748
1|AtomicNumber|NormL2|ir|2|264|6254.2779
1|AtomicNumber|NormL2|ir|2|265|6872.2256
1|AtomicNumber|NormL2|ir|2|266|6718.3358
1|AtomicNumber|NormL2|ir|2|267|6129.2215
1|AtomicNumber|NormL2|ir|2|268|6393.7609
1|AtomicNumber|NormL2|ir|2|269|6714.1507
1|AtomicNumber|NormL2|ir|2|270|6296.1032
1|AtomicNumber|NormL2|ir|2|271|5878.1963
1|AtomicNumber|NormL2|ir|2|272|5997.2706
1|AtomicNumber|NormL2|ir|2|273|7265.2184
1|AtomicNumber|NormL2|ir|2|274|6490.6841
1|AtomicNumber|NormL2|ir|2|275|6407.2706
1|AtomicNumber|NormL2|ir|2|276|6230.8162
1|AtomicNumber|NormL2|ir|2|277|5946.4839
1|AtomicNumber|NormL2|ir|2|278|6648.5045
1|AtomicNumber|NormL2|ir|2|279|5518.6101
1|AtomicNumber|NormL2|ir|2|280|5504.1012
1|AtomicNumber|NormL2|ir|2|281|6005.2498
1|AtomicNumber|NormL2|ir|2|282|6425.4752
1|AtomicNumber|NormL2|ir|2|283|6617.4744
1|AtomicNumber|NormL2|ir|2|284|6361.6178
1|AtomicNumber|NormL2|ir|2|285|5902.121
1|AtomicNumber|NormL2|ir|2|286|6008.7681
1|AtomicNumber|NormL2|ir|2|287|6924.4257
1|AtomicNumber|NormL2|ir|2|288|6464.7077
1|AtomicNumber|NormL2|ir|2|289|6996.8498
1|AtomicNumber|NormL2|ir|2|290|6088.401
1|AtomicNumber|NormL2|ir|2|291|6040.2484
1|AtomicNumber|NormL2|ir|2|292|6480.8606
1|AtomicNumber|NormL2|ir|2|293|5720.7126
1|AtomicNumber|NormL2|ir|2|294|5399.1762
1|AtomicNumber|NormL2|ir|2|295|6410.6582
1|AtomicNumber|NormL2|ir|2|296|6628.7445
1|AtomicNumber|NormL2|ir|2|297|6101.3073
1|AtomicNumber|NormL2|ir|2|298|5698.8676
1|AtomicNumber|NormL2|ir|2|299|6156.6386
1|AtomicNumber|NormL2|ir|2|300|6159.51
1|AtomicNumber|NormL2|ir|2|301|5673.3989
1|AtomicNumber|NormL2|ir|2|302|6402.753
1|AtomicNumber|NormL2|ir|2|303|6396.5325
1|AtomicNumber|NormL2|ir|2|304|6183.4926
1|AtomicNumber|NormL2|ir|2|305|5875.5093
1|AtomicNumber|NormL2|ir|2|306|5929.2761
1|AtomicNumber|NormL2|ir|2|307|6917.8692
1|AtomicNumber|NormL2|ir|2|308|6503.5554
1|AtomicNumber|NormL2|ir|2|309|6330.6877
1|AtomicNumber|NormL2|ir|2|310|6871.9344
1|AtomicNumber|NormL2|ir|2|311|5426.5277
1|AtomicNumber|NormL2|ir|2|312|6075.7814
1|AtomicNumber|NormL2|ir|2|313|5427.6662
1|AtomicNumber|NormL2|ir|2|314|7051.4891
1|AtomicNumber|NormL2|ir|2|315|6223.595
1|AtomicNumber|NormL2|ir|2|316|6373.4435
1|AtomicNumber|NormL2|ir|2|317|6973.4994
1|AtomicNumber|NormL2|ir|2|318|6152.239
1|AtomicNumber|NormL2|ir|2|319|6371.2
1|AtomicNumber|NormL2|ir|2|320|6227.4455
1|AtomicNumber|NormL2|ir|2|321|6374.3336
1|AtomicNumber|NormL2|ir|2|322|6744.3296
1|AtomicNumber|NormL2|ir|2|323|5460.2097
1|AtomicNumber|NormL2|ir|2|324|6460.6449
1|AtomicNumber|NormL2|ir|2|325|6249.6464
1|AtomicNumber|NormL2|ir|2|326|5813.8273
1|AtomicNumber|NormL2|ir|2|327|6578.4905
1|AtomicNumber|NormL2|ir|2|328|7139.1935
1|AtomicNumber|NormL2|ir|2|329|6328.6387
1|AtomicNumber|NormL2|ir|2|330|6788.9608
1|AtomicNumber|NormL2|ir|2|331|5951.3354
1|AtomicNumber|NormL2|ir|2|332|6065.7306
1|AtomicNumber|NormL2|ir|2|333|6842.7361
1|AtomicNumber|NormL2|ir|2|334|7221.8891
1|AtomicNumber|NormL2|ir|2|335|6999.7518
1|AtomicNumber|NormL2|ir|2|336|6738.692
1|AtomicNumber|NormL2|ir|2|337|5749.6719
1|AtomicNumber|NormL2|ir|2|338|6394.7034
1|AtomicNumber|NormL2|ir|2|339|5666.2593
1|AtomicNumber|NormL2|ir|2|340|6810.2256
1|AtomicNumber|NormL2|ir|2|341|6359.7421
1|AtomicNumber|NormL2|ir|2|342|6637.4378
1|AtomicNumber|NormL2|ir|2|343|6159.5577
1|AtomicNumber|NormL2|ir|2|344|6236.393
1|AtomicNumber|NormL2|ir|2|345|6446.6869
1|AtomicNumber|NormL2|ir|2|346|6855.0245
1|AtomicNumber|NormL2|ir|2|347|6116.4059
1|AtomicNumber|NormL2|ir|2|348|6174.6346
1|AtomicNumber|NormL2|ir|2|349|7380.5667
1|AtomicNumber|NormL2|ir|2|350|6632.1126
1|AtomicNumber|NormL2|ir|2|351|5945.9595
1|AtomicNumber|NormL2|ir|2|352|6326.9493
1|AtomicNumber|NormL2|ir|2|353|6466.0892
1|AtomicNumber|NormL2|ir|2|354|6619.5821
1|AtomicNumber|NormL2|ir|2|355|5980.7896
1|AtomicNumber|NormL2|ir|2|356|6564.0901
1|AtomicNumber|NormL2|ir|2|357|5833.8004
1|AtomicNumber|NormL2|ir|2|358|6190.2908
1|AtomicNumber|NormL2|ir|2|359|6886.8113
1|AtomicNumber|NormL2|ir|2|360|6479.0497
1|AtomicNumber|NormL2|ir|2|361|5883.5351
1|AtomicNumber|NormL2|ir|2|362|6689.1626
1|AtomicNumber|NormL2|ir|2|363|6165.5793
1|AtomicNumber|NormL2|ir|2|364|5899.1835
1|AtomicNumber|NormL2|ir|2|365|6825.3252
1|AtomicNumber|NormL2|ir|2|366|5904.9128
1|AtomicNumber|NormL2|ir|2|367|6019.946
1|AtomicNumber|NormL2|ir|2|368|5782.7964
1|AtomicNumber|NormL2|ir|2|369|6548.8528
1|AtomicNumber|NormL2|ir|2|370|5433.5462
1|AtomicNumber|NormL2|ir|2|371|5839.418
1|AtomicNumber|NormL2|ir|2|372|6664.5085
1|AtomicNumber|NormL2|ir|2|373|5707.7404
1|AtomicNumber|NormL2|ir|2|374|6842.0563
1|AtomicNumber|NormL2|ir|2|375|6294.4293
1|AtomicNumber|NormL2|ir|2|376|5869.6153
1|AtomicNumber|NormL2|ir|2|377|6395.0198
1|AtomicNumber|NormL2|ir|2|378|6315.0005
1|AtomicNumber|NormL2|ir|2|379|6933.7014
1|AtomicNumber|NormL2|ir|2|380|6638.2775
1|AtomicNumber|NormL2|ir|2|381|6184.2859
1|AtomicNumber|NormL2|ir|2|382|6722.5693
1|AtomicNumber|NormL2|ir|2|383|5458.6828
1|AtomicNumber|NormL2|ir|2|384|5818.6583
