# Supplementary material for: On DNA numerical representations for genomic similarity computation
Source: PLoS One. 2017 Mar 21;12(3):e0173288. doi: 10.1371/journal.pone.0173288 (PMC5360225; doi:10.1371/journal.pone.0173288)
Supplement: S3 File — The datasets employed in this work. (ZIP) [file pone.0173288.s003.zip › datasets/syntheticalExperimentalScores/sequenceBase_1_transformation_AtomicNumber_metric_NormL2_type_is_percentage_32.txt]

1|AtomicNumber|NormL2|ir|32|1|16076.385
1|AtomicNumber|NormL2|ir|32|2|15466.1981
1|AtomicNumber|NormL2|ir|32|3|17164.9054
1|AtomicNumber|NormL2|ir|32|4|17271.0046
1|AtomicNumber|NormL2|ir|32|5|17067.5731
1|AtomicNumber|NormL2|ir|32|6|16889.1606
1|AtomicNumber|NormL2|ir|32|7|15919.9426
1|AtomicNumber|NormL2|ir|32|8|15397.2837
1|AtomicNumber|NormL2|ir|32|9|16511.4665
1|AtomicNumber|NormL2|ir|32|10|15492.0785
1|AtomicNumber|NormL2|ir|32|11|15493.6054
1|AtomicNumber|NormL2|ir|32|12|15692.2111
1|AtomicNumber|NormL2|ir|32|13|16346.213
1|AtomicNumber|NormL2|ir|32|14|15852.0311
1|AtomicNumber|NormL2|ir|32|15|16906.8919
1|AtomicNumber|NormL2|ir|32|16|16698.5596
1|AtomicNumber|NormL2|ir|32|17|16189.4086
1|AtomicNumber|NormL2|ir|32|18|16321.502
1|AtomicNumber|NormL2|ir|32|19|15454.7011
1|AtomicNumber|NormL2|ir|32|20|16872.8878
1|AtomicNumber|NormL2|ir|32|21|17044.5558
1|AtomicNumber|NormL2|ir|32|22|15829.1147
1|AtomicNumber|NormL2|ir|32|23|16341.7968
1|AtomicNumber|NormL2|ir|32|24|15906.4512
1|AtomicNumber|NormL2|ir|32|25|16816.4167
1|AtomicNumber|NormL2|ir|32|26|15867.985
1|AtomicNumber|NormL2|ir|32|27|13735.0126
1|AtomicNumber|NormL2|ir|32|28|17084.6622
1|AtomicNumber|NormL2|ir|32|29|16272.9066
1|AtomicNumber|NormL2|ir|32|30|16511.8356
1|AtomicNumber|NormL2|ir|32|31|15539.4281
1|AtomicNumber|NormL2|ir|32|32|15326.2424
1|AtomicNumber|NormL2|ir|32|33|17295.2432
1|AtomicNumber|NormL2|ir|32|34|15578.0742
1|AtomicNumber|NormL2|ir|32|35|16908.1396
1|AtomicNumber|NormL2|ir|32|36|17224.9456
1|AtomicNumber|NormL2|ir|32|37|16406.2625
1|AtomicNumber|NormL2|ir|32|38|15514.1069
1|AtomicNumber|NormL2|ir|32|39|15909.6554
1|AtomicNumber|NormL2|ir|32|40|16914.4497
1|AtomicNumber|NormL2|ir|32|41|16625.6643
1|AtomicNumber|NormL2|ir|32|42|16612.0433
1|AtomicNumber|NormL2|ir|32|43|16927.2408
1|AtomicNumber|NormL2|ir|32|44|17345.4562
1|AtomicNumber|NormL2|ir|32|45|16188.6198
1|AtomicNumber|NormL2|ir|32|46|16550.2818
1|AtomicNumber|NormL2|ir|32|47|16636.4723
1|AtomicNumber|NormL2|ir|32|48|15477.6242
1|AtomicNumber|NormL2|ir|32|49|15644.8788
1|AtomicNumber|NormL2|ir|32|50|17106.4506
1|AtomicNumber|NormL2|ir|32|51|15882.4363
1|AtomicNumber|NormL2|ir|32|52|16452.3451
1|AtomicNumber|NormL2|ir|32|53|15398.3297
1|AtomicNumber|NormL2|ir|32|54|15815.2076
1|AtomicNumber|NormL2|ir|32|55|15179.5312
1|AtomicNumber|NormL2|ir|32|56|15588.5374
1|AtomicNumber|NormL2|ir|32|57|16664.1362
1|AtomicNumber|NormL2|ir|32|58|14786.2768
1|AtomicNumber|NormL2|ir|32|59|16041.9349
1|AtomicNumber|NormL2|ir|32|60|16930.8695
1|AtomicNumber|NormL2|ir|32|61|17118.5776
1|AtomicNumber|NormL2|ir|32|62|16518.4632
1|AtomicNumber|NormL2|ir|32|63|14946.5301
1|AtomicNumber|NormL2|ir|32|64|15811.5537
1|AtomicNumber|NormL2|ir|32|65|16315.6425
1|AtomicNumber|NormL2|ir|32|66|15446.0489
1|AtomicNumber|NormL2|ir|32|67|15178.0798
1|AtomicNumber|NormL2|ir|32|68|17039.8794
1|AtomicNumber|NormL2|ir|32|69|15560.1329
1|AtomicNumber|NormL2|ir|32|70|17028.6338
1|AtomicNumber|NormL2|ir|32|71|15789.6726
1|AtomicNumber|NormL2|ir|32|72|15477.5932
1|AtomicNumber|NormL2|ir|32|73|16871.1217
1|AtomicNumber|NormL2|ir|32|74|15791.0521
1|AtomicNumber|NormL2|ir|32|75|16971.8336
1|AtomicNumber|NormL2|ir|32|76|16757.2234
1|AtomicNumber|NormL2|ir|32|77|17265.884
1|AtomicNumber|NormL2|ir|32|78|17012.0725
1|AtomicNumber|NormL2|ir|32|79|15752.782
1|AtomicNumber|NormL2|ir|32|80|16956.5633
1|AtomicNumber|NormL2|ir|32|81|15673.3476
1|AtomicNumber|NormL2|ir|32|82|15936.1597
1|AtomicNumber|NormL2|ir|32|83|15119.6761
1|AtomicNumber|NormL2|ir|32|84|16055.8892
1|AtomicNumber|NormL2|ir|32|85|15898.4606
1|AtomicNumber|NormL2|ir|32|86|16608.0054
1|AtomicNumber|NormL2|ir|32|87|17113.2021
1|AtomicNumber|NormL2|ir|32|88|16283.4159
1|AtomicNumber|NormL2|ir|32|89|16597.8099
1|AtomicNumber|NormL2|ir|32|90|15759.0147
1|AtomicNumber|NormL2|ir|32|91|16923.3818
1|AtomicNumber|NormL2|ir|32|92|15767.9566
1|AtomicNumber|NormL2|ir|32|93|16155.5398
1|AtomicNumber|NormL2|ir|32|94|16675.7283
1|AtomicNumber|NormL2|ir|32|95|15732.3854
1|AtomicNumber|NormL2|ir|32|96|16152.5347
1|AtomicNumber|NormL2|ir|32|97|16636.2156
1|AtomicNumber|NormL2|ir|32|98|15350.3276
1|AtomicNumber|NormL2|ir|32|99|15960.6363
1|AtomicNumber|NormL2|ir|32|100|16447.133
1|AtomicNumber|NormL2|ir|32|101|15136.9673
1|AtomicNumber|NormL2|ir|32|102|15821.2926
1|AtomicNumber|NormL2|ir|32|103|15356.3501
1|AtomicNumber|NormL2|ir|32|104|15636.6433
1|AtomicNumber|NormL2|ir|32|105|17392.9575
1|AtomicNumber|NormL2|ir|32|106|15493.4289
1|AtomicNumber|NormL2|ir|32|107|16203.6645
1|AtomicNumber|NormL2|ir|32|108|17841.3498
1|AtomicNumber|NormL2|ir|32|109|15955.6722
1|AtomicNumber|NormL2|ir|32|110|16888.6932
1|AtomicNumber|NormL2|ir|32|111|16305.2574
1|AtomicNumber|NormL2|ir|32|112|15404.4971
1|AtomicNumber|NormL2|ir|32|113|16164.5411
1|AtomicNumber|NormL2|ir|32|114|16215.9436
1|AtomicNumber|NormL2|ir|32|115|15755.0304
1|AtomicNumber|NormL2|ir|32|116|16494.9977
1|AtomicNumber|NormL2|ir|32|117|15265.6471
1|AtomicNumber|NormL2|ir|32|118|15015.1448
1|AtomicNumber|NormL2|ir|32|119|15949.7952
1|AtomicNumber|NormL2|ir|32|120|16142.1701
1|AtomicNumber|NormL2|ir|32|121|15879.9656
1|AtomicNumber|NormL2|ir|32|122|16352.5483
1|AtomicNumber|NormL2|ir|32|123|15584.3254
1|AtomicNumber|NormL2|ir|32|124|16045.7911
1|AtomicNumber|NormL2|ir|32|125|17303.1718
1|AtomicNumber|NormL2|ir|32|126|15725.5309
1|AtomicNumber|NormL2|ir|32|127|16319.8854
1|AtomicNumber|NormL2|ir|32|128|14681.9278
1|AtomicNumber|NormL2|ir|32|129|16585.3894
1|AtomicNumber|NormL2|ir|32|130|16795.6812
1|AtomicNumber|NormL2|ir|32|131|15040.5831
1|AtomicNumber|NormL2|ir|32|132|16901.3286
1|AtomicNumber|NormL2|ir|32|133|15061.4247
1|AtomicNumber|NormL2|ir|32|134|17104.6342
1|AtomicNumber|NormL2|ir|32|135|15981.3335
1|AtomicNumber|NormL2|ir|32|136|15233.952
1|AtomicNumber|NormL2|ir|32|137|16037.9208
1|AtomicNumber|NormL2|ir|32|138|15053.1916
1|AtomicNumber|NormL2|ir|32|139|15779.3171
1|AtomicNumber|NormL2|ir|32|140|16394.194
1|AtomicNumber|NormL2|ir|32|141|17007.0924
1|AtomicNumber|NormL2|ir|32|142|16489.7376
1|AtomicNumber|NormL2|ir|32|143|15227.3812
1|AtomicNumber|NormL2|ir|32|144|16677.93
1|AtomicNumber|NormL2|ir|32|145|16239.2935
1|AtomicNumber|NormL2|ir|32|146|15036.3968
1|AtomicNumber|NormL2|ir|32|147|16883.691
1|AtomicNumber|NormL2|ir|32|148|15668.3069
1|AtomicNumber|NormL2|ir|32|149|16518.8927
1|AtomicNumber|NormL2|ir|32|150|15684.2946
1|AtomicNumber|NormL2|ir|32|151|17068.2431
1|AtomicNumber|NormL2|ir|32|152|16138.6663
1|AtomicNumber|NormL2|ir|32|153|14924.6261
1|AtomicNumber|NormL2|ir|32|154|15928.2432
1|AtomicNumber|NormL2|ir|32|155|15808.4952
1|AtomicNumber|NormL2|ir|32|156|16722.0823
1|AtomicNumber|NormL2|ir|32|157|15166.5515
1|AtomicNumber|NormL2|ir|32|158|15566.1711
1|AtomicNumber|NormL2|ir|32|159|15760.8419
1|AtomicNumber|NormL2|ir|32|160|15678.809
1|AtomicNumber|NormL2|ir|32|161|16820.0949
1|AtomicNumber|NormL2|ir|32|162|15303.6239
1|AtomicNumber|NormL2|ir|32|163|17471.9565
1|AtomicNumber|NormL2|ir|32|164|16046.3672
1|AtomicNumber|NormL2|ir|32|165|16190.8921
1|AtomicNumber|NormL2|ir|32|166|15952.0169
1|AtomicNumber|NormL2|ir|32|167|15523.676
1|AtomicNumber|NormL2|ir|32|168|16705.5089
1|AtomicNumber|NormL2|ir|32|169|15432.2837
1|AtomicNumber|NormL2|ir|32|170|15965.4164
1|AtomicNumber|NormL2|ir|32|171|17052.6233
1|AtomicNumber|NormL2|ir|32|172|15917.4468
1|AtomicNumber|NormL2|ir|32|173|17297.237
1|AtomicNumber|NormL2|ir|32|174|16669.4151
1|AtomicNumber|NormL2|ir|32|175|15244.3675
1|AtomicNumber|NormL2|ir|32|176|16140.449
1|AtomicNumber|NormL2|ir|32|177|16329.0872
1|AtomicNumber|NormL2|ir|32|178|17089.8777
1|AtomicNumber|NormL2|ir|32|179|16832.9873
1|AtomicNumber|NormL2|ir|32|180|15355.7856
1|AtomicNumber|NormL2|ir|32|181|15984.085
1|AtomicNumber|NormL2|ir|32|182|16440.3056
1|AtomicNumber|NormL2|ir|32|183|15378.1703
1|AtomicNumber|NormL2|ir|32|184|15552.2444
1|AtomicNumber|NormL2|ir|32|185|16732.3973
1|AtomicNumber|NormL2|ir|32|186|15918.384
1|AtomicNumber|NormL2|ir|32|187|15090.8792
1|AtomicNumber|NormL2|ir|32|188|15168.2957
1|AtomicNumber|NormL2|ir|32|189|14905.9386
1|AtomicNumber|NormL2|ir|32|190|17029.2801
1|AtomicNumber|NormL2|ir|32|191|16425.4546
1|AtomicNumber|NormL2|ir|32|192|16549.2029
1|AtomicNumber|NormL2|ir|32|193|16403.4768
1|AtomicNumber|NormL2|ir|32|194|16587.4632
1|AtomicNumber|NormL2|ir|32|195|16094.1622
1|AtomicNumber|NormL2|ir|32|196|14740.6071
1|AtomicNumber|NormL2|ir|32|197|15876.8682
1|AtomicNumber|NormL2|ir|32|198|16664.7596
1|AtomicNumber|NormL2|ir|32|199|16926.7704
1|AtomicNumber|NormL2|ir|32|200|15834.5
1|AtomicNumber|NormL2|ir|32|201|16503.4362
1|AtomicNumber|NormL2|ir|32|202|15518.4375
1|AtomicNumber|NormL2|ir|32|203|16836.984
1|AtomicNumber|NormL2|ir|32|204|16549.3677
1|AtomicNumber|NormL2|ir|32|205|15406.4306
1|AtomicNumber|NormL2|ir|32|206|17209.4452
1|AtomicNumber|NormL2|ir|32|207|16632.4515
1|AtomicNumber|NormL2|ir|32|208|16273.0043
1|AtomicNumber|NormL2|ir|32|209|16688.6166
1|AtomicNumber|NormL2|ir|32|210|15897.367
1|AtomicNumber|NormL2|ir|32|211|15764.0051
1|AtomicNumber|NormL2|ir|32|212|15581.9121
1|AtomicNumber|NormL2|ir|32|213|16537.3472
1|AtomicNumber|NormL2|ir|32|214|16568.2979
1|AtomicNumber|NormL2|ir|32|215|15125.0485
1|AtomicNumber|NormL2|ir|32|216|17025.9947
1|AtomicNumber|NormL2|ir|32|217|17467.886
1|AtomicNumber|NormL2|ir|32|218|15510.4692
1|AtomicNumber|NormL2|ir|32|219|15928.1845
1|AtomicNumber|NormL2|ir|32|220|16585.5643
1|AtomicNumber|NormL2|ir|32|221|17055.1314
1|AtomicNumber|NormL2|ir|32|222|14869.3581
1|AtomicNumber|NormL2|ir|32|223|15045.5344
1|AtomicNumber|NormL2|ir|32|224|16679.1602
1|AtomicNumber|NormL2|ir|32|225|15454.944
1|AtomicNumber|NormL2|ir|32|226|16310.2431
1|AtomicNumber|NormL2|ir|32|227|16513.5521
1|AtomicNumber|NormL2|ir|32|228|15521.6994
1|AtomicNumber|NormL2|ir|32|229|16582.6097
1|AtomicNumber|NormL2|ir|32|230|16588.7361
1|AtomicNumber|NormL2|ir|32|231|14687.6321
1|AtomicNumber|NormL2|ir|32|232|15673.8954
1|AtomicNumber|NormL2|ir|32|233|15036.0076
1|AtomicNumber|NormL2|ir|32|234|17238.0741
1|AtomicNumber|NormL2|ir|32|235|15426.9004
1|AtomicNumber|NormL2|ir|32|236|15691.7512
1|AtomicNumber|NormL2|ir|32|237|16579.5716
1|AtomicNumber|NormL2|ir|32|238|16580.2822
1|AtomicNumber|NormL2|ir|32|239|16972.0341
1|AtomicNumber|NormL2|ir|32|240|17068.5042
1|AtomicNumber|NormL2|ir|32|241|16142.6058
1|AtomicNumber|NormL2|ir|32|242|14987.3083
1|AtomicNumber|NormL2|ir|32|243|15863.7935
1|AtomicNumber|NormL2|ir|32|244|17011.0418
1|AtomicNumber|NormL2|ir|32|245|16234.5486
1|AtomicNumber|NormL2|ir|32|246|15533.6386
1|AtomicNumber|NormL2|ir|32|247|16255.2912
1|AtomicNumber|NormL2|ir|32|248|16183.5294
1|AtomicNumber|NormL2|ir|32|249|15284.2154
1|AtomicNumber|NormL2|ir|32|250|16342.7038
1|AtomicNumber|NormL2|ir|32|251|17291.5151
1|AtomicNumber|NormL2|ir|32|252|17165.6276
1|AtomicNumber|NormL2|ir|32|253|15796.5338
1|AtomicNumber|NormL2|ir|32|254|15893.3305
1|AtomicNumber|NormL2|ir|32|255|16186.6726
1|AtomicNumber|NormL2|ir|32|256|16875.4379
1|AtomicNumber|NormL2|ir|32|257|16272.8559
1|AtomicNumber|NormL2|ir|32|258|16932.8633
1|AtomicNumber|NormL2|ir|32|259|15688.089
1|AtomicNumber|NormL2|ir|32|260|16968.9279
1|AtomicNumber|NormL2|ir|32|261|16342.0351
1|AtomicNumber|NormL2|ir|32|262|17137.7832
1|AtomicNumber|NormL2|ir|32|263|16146.3628
1|AtomicNumber|NormL2|ir|32|264|15007.3858
1|AtomicNumber|NormL2|ir|32|265|15715.7496
1|AtomicNumber|NormL2|ir|32|266|16563.7059
1|AtomicNumber|NormL2|ir|32|267|15887.2926
1|AtomicNumber|NormL2|ir|32|268|16994.7154
1|AtomicNumber|NormL2|ir|32|269|16072.3694
1|AtomicNumber|NormL2|ir|32|270|15384.2124
1|AtomicNumber|NormL2|ir|32|271|16720.9673
1|AtomicNumber|NormL2|ir|32|272|15801.0032
1|AtomicNumber|NormL2|ir|32|273|16214.5111
1|AtomicNumber|NormL2|ir|32|274|15566.0936
1|AtomicNumber|NormL2|ir|32|275|15574.0244
1|AtomicNumber|NormL2|ir|32|276|15735.3364
1|AtomicNumber|NormL2|ir|32|277|15852.628
1|AtomicNumber|NormL2|ir|32|278|16997.3641
1|AtomicNumber|NormL2|ir|32|279|15300.9126
1|AtomicNumber|NormL2|ir|32|280|15490.0612
1|AtomicNumber|NormL2|ir|32|281|15943.3801
1|AtomicNumber|NormL2|ir|32|282|15209.9258
1|AtomicNumber|NormL2|ir|32|283|16421.3561
1|AtomicNumber|NormL2|ir|32|284|17111.1189
1|AtomicNumber|NormL2|ir|32|285|15683.4846
1|AtomicNumber|NormL2|ir|32|286|16449.708
1|AtomicNumber|NormL2|ir|32|287|16103.2023
1|AtomicNumber|NormL2|ir|32|288|16536.8791
1|AtomicNumber|NormL2|ir|32|289|15448.7095
1|AtomicNumber|NormL2|ir|32|290|16290.1492
1|AtomicNumber|NormL2|ir|32|291|16237.6774
1|AtomicNumber|NormL2|ir|32|292|16242.8041
1|AtomicNumber|NormL2|ir|32|293|15194.6207
1|AtomicNumber|NormL2|ir|32|294|15306.5631
1|AtomicNumber|NormL2|ir|32|295|16908.6514
1|AtomicNumber|NormL2|ir|32|296|16719.7803
1|AtomicNumber|NormL2|ir|32|297|15900.2436
1|AtomicNumber|NormL2|ir|32|298|15973.9646
1|AtomicNumber|NormL2|ir|32|299|16345.6805
1|AtomicNumber|NormL2|ir|32|300|15694.3704
1|AtomicNumber|NormL2|ir|32|301|15000.5125
1|AtomicNumber|NormL2|ir|32|302|16213.3524
1|AtomicNumber|NormL2|ir|32|303|16281.384
1|AtomicNumber|NormL2|ir|32|304|17106.7159
1|AtomicNumber|NormL2|ir|32|305|16592.3181
1|AtomicNumber|NormL2|ir|32|306|14808.2167
1|AtomicNumber|NormL2|ir|32|307|16822.702
1|AtomicNumber|NormL2|ir|32|308|15914.4781
1|AtomicNumber|NormL2|ir|32|309|15326.5778
1|AtomicNumber|NormL2|ir|32|310|16138.1356
1|AtomicNumber|NormL2|ir|32|311|16811.2464
1|AtomicNumber|NormL2|ir|32|312|16230.8142
1|AtomicNumber|NormL2|ir|32|313|15849.5371
1|AtomicNumber|NormL2|ir|32|314|16356.5291
1|AtomicNumber|NormL2|ir|32|315|17045.2029
1|AtomicNumber|NormL2|ir|32|316|16813.5604
1|AtomicNumber|NormL2|ir|32|317|15798.4829
1|AtomicNumber|NormL2|ir|32|318|16407.279
1|AtomicNumber|NormL2|ir|32|319|16591.007
1|AtomicNumber|NormL2|ir|32|320|15369.9996
1|AtomicNumber|NormL2|ir|32|321|16990.5922
1|AtomicNumber|NormL2|ir|32|322|14970.3583
1|AtomicNumber|NormL2|ir|32|323|15259.6154
1|AtomicNumber|NormL2|ir|32|324|16751.2101
1|AtomicNumber|NormL2|ir|32|325|15999.0678
1|AtomicNumber|NormL2|ir|32|326|16757.4644
1|AtomicNumber|NormL2|ir|32|327|16097.1001
1|AtomicNumber|NormL2|ir|32|328|15174.4796
1|AtomicNumber|NormL2|ir|32|329|16687.0047
1|AtomicNumber|NormL2|ir|32|330|15574.3941
1|AtomicNumber|NormL2|ir|32|331|16592.5254
1|AtomicNumber|NormL2|ir|32|332|16732.4365
1|AtomicNumber|NormL2|ir|32|333|16018.0232
1|AtomicNumber|NormL2|ir|32|334|16412.6936
1|AtomicNumber|NormL2|ir|32|335|17351.2691
1|AtomicNumber|NormL2|ir|32|336|17043.3632
1|AtomicNumber|NormL2|ir|32|337|16512.9444
1|AtomicNumber|NormL2|ir|32|338|15907.6978
1|AtomicNumber|NormL2|ir|32|339|17285.3604
1|AtomicNumber|NormL2|ir|32|340|15118.0153
1|AtomicNumber|NormL2|ir|32|341|15027.2084
1|AtomicNumber|NormL2|ir|32|342|16258.7343
1|AtomicNumber|NormL2|ir|32|343|16965.632
1|AtomicNumber|NormL2|ir|32|344|16914.2486
1|AtomicNumber|NormL2|ir|32|345|15617.3143
1|AtomicNumber|NormL2|ir|32|346|16169.2451
1|AtomicNumber|NormL2|ir|32|347|15960.8724
1|AtomicNumber|NormL2|ir|32|348|16284.2337
1|AtomicNumber|NormL2|ir|32|349|15901.4108
1|AtomicNumber|NormL2|ir|32|350|16390.0615
1|AtomicNumber|NormL2|ir|32|351|15040.5911
1|AtomicNumber|NormL2|ir|32|352|17190.1362
1|AtomicNumber|NormL2|ir|32|353|15673.3289
1|AtomicNumber|NormL2|ir|32|354|15264.6972
1|AtomicNumber|NormL2|ir|32|355|16419.1715
1|AtomicNumber|NormL2|ir|32|356|15949.4363
1|AtomicNumber|NormL2|ir|32|357|15310.435
1|AtomicNumber|NormL2|ir|32|358|17034.0389
1|AtomicNumber|NormL2|ir|32|359|16527.6279
1|AtomicNumber|NormL2|ir|32|360|16201.0208
1|AtomicNumber|NormL2|ir|32|361|16111.5643
1|AtomicNumber|NormL2|ir|32|362|16120.8879
1|AtomicNumber|NormL2|ir|32|363|15872.1057
1|AtomicNumber|NormL2|ir|32|364|16506.1877
1|AtomicNumber|NormL2|ir|32|365|16386.6007
1|AtomicNumber|NormL2|ir|32|366|16016.4029
1|AtomicNumber|NormL2|ir|32|367|17051.6073
1|AtomicNumber|NormL2|ir|32|368|15650.6202
1|AtomicNumber|NormL2|ir|32|369|15616.078
1|AtomicNumber|NormL2|ir|32|370|16469.4531
1|AtomicNumber|NormL2|ir|32|371|16321.2909
1|AtomicNumber|NormL2|ir|32|372|16968.3921
1|AtomicNumber|NormL2|ir|32|373|16058.9134
1|AtomicNumber|NormL2|ir|32|374|17500.0658
1|AtomicNumber|NormL2|ir|32|375|16075.1102
1|AtomicNumber|NormL2|ir|32|376|17272.0183
1|AtomicNumber|NormL2|ir|32|377|15455.6778
1|AtomicNumber|NormL2|ir|32|378|15892.376
1|AtomicNumber|NormL2|ir|32|379|16142.9665
1|AtomicNumber|NormL2|ir|32|380|16297.7879
1|AtomicNumber|NormL2|ir|32|381|16181.5542
1|AtomicNumber|NormL2|ir|32|382|16178.5804
1|AtomicNumber|NormL2|ir|32|383|15989.1752
1|AtomicNumber|NormL2|ir|32|384|15226.9929
1|AtomicNumber|NormL2|ir|32|385|16953.6674
1|AtomicNumber|NormL2|ir|32|386|16512.2598
1|AtomicNumber|NormL2|ir|32|387|14895.6403
1|AtomicNumber|NormL2|ir|32|388|17472.7374
1|AtomicNumber|NormL2|ir|32|389|15925.5859
1|AtomicNumber|NormL2|ir|32|390|16657.8404
1|AtomicNumber|NormL2|ir|32|391|16495.5563
1|AtomicNumber|NormL2|ir|32|392|14871.671
1|AtomicNumber|NormL2|ir|32|393|17501.7527
1|AtomicNumber|NormL2|ir|32|394|14505.2884
1|AtomicNumber|NormL2|ir|32|395|16008.6155
1|AtomicNumber|NormL2|ir|32|396|15544.3754
1|AtomicNumber|NormL2|ir|32|397|16030.5549
1|AtomicNumber|NormL2|ir|32|398|15997.8684
1|AtomicNumber|NormL2|ir|32|399|15448.0476
1|AtomicNumber|NormL2|ir|32|400|16162.2686
