# Supplementary material for: On DNA numerical representations for genomic similarity computation
Source: PLoS One. 2017 Mar 21;12(3):e0173288. doi: 10.1371/journal.pone.0173288 (PMC5360225; doi:10.1371/journal.pone.0173288)
Supplement: S3 File — The datasets employed in this work. (ZIP) [file pone.0173288.s003.zip › datasets/syntheticalExperimentalScores/sequenceBase_1_transformation_AtomicNumber_metric_NormL2_type_is_percentage_4.txt]

1|AtomicNumber|NormL2|ir|4|1|7160.0091
1|AtomicNumber|NormL2|ir|4|2|8517.362
1|AtomicNumber|NormL2|ir|4|3|8346.2666
1|AtomicNumber|NormL2|ir|4|4|7910.4647
1|AtomicNumber|NormL2|ir|4|5|7135.1351
1|AtomicNumber|NormL2|ir|4|6|7393.9402
1|AtomicNumber|NormL2|ir|4|7|8490.7051
1|AtomicNumber|NormL2|ir|4|8|8455.4134
1|AtomicNumber|NormL2|ir|4|9|8233.7662
1|AtomicNumber|NormL2|ir|4|10|8058.0017
1|AtomicNumber|NormL2|ir|4|11|8227.0689
1|AtomicNumber|NormL2|ir|4|12|7484.6842
1|AtomicNumber|NormL2|ir|4|13|8235.7249
1|AtomicNumber|NormL2|ir|4|14|8273.0958
1|AtomicNumber|NormL2|ir|4|15|8015.4005
1|AtomicNumber|NormL2|ir|4|16|8310.8011
1|AtomicNumber|NormL2|ir|4|17|8520.6978
1|AtomicNumber|NormL2|ir|4|18|6904.4323
1|AtomicNumber|NormL2|ir|4|19|8490.5453
1|AtomicNumber|NormL2|ir|4|20|8478.0396
1|AtomicNumber|NormL2|ir|4|21|8469.2659
1|AtomicNumber|NormL2|ir|4|22|8341.5664
1|AtomicNumber|NormL2|ir|4|23|7176.6414
1|AtomicNumber|NormL2|ir|4|24|7587.4193
1|AtomicNumber|NormL2|ir|4|25|8252.2085
1|AtomicNumber|NormL2|ir|4|26|7638.3525
1|AtomicNumber|NormL2|ir|4|27|8426.4958
1|AtomicNumber|NormL2|ir|4|28|8025.8376
1|AtomicNumber|NormL2|ir|4|29|8221.1786
1|AtomicNumber|NormL2|ir|4|30|6960.8327
1|AtomicNumber|NormL2|ir|4|31|8437.9853
1|AtomicNumber|NormL2|ir|4|32|7945.532
1|AtomicNumber|NormL2|ir|4|33|8481.3022
1|AtomicNumber|NormL2|ir|4|34|7481.9791
1|AtomicNumber|NormL2|ir|4|35|8499.4482
1|AtomicNumber|NormL2|ir|4|36|7794.5124
1|AtomicNumber|NormL2|ir|4|37|8106.3742
1|AtomicNumber|NormL2|ir|4|38|7697.2157
1|AtomicNumber|NormL2|ir|4|39|7561.0407
1|AtomicNumber|NormL2|ir|4|40|7696.9708
1|AtomicNumber|NormL2|ir|4|41|8352.7368
1|AtomicNumber|NormL2|ir|4|42|7682.7485
1|AtomicNumber|NormL2|ir|4|43|7632.5154
1|AtomicNumber|NormL2|ir|4|44|7849.2925
1|AtomicNumber|NormL2|ir|4|45|7630.1149
1|AtomicNumber|NormL2|ir|4|46|8416.0394
1|AtomicNumber|NormL2|ir|4|47|8548.3077
1|AtomicNumber|NormL2|ir|4|48|8522.9334
1|AtomicNumber|NormL2|ir|4|49|8034.9967
1|AtomicNumber|NormL2|ir|4|50|8323.245
1|AtomicNumber|NormL2|ir|4|51|7700.7077
1|AtomicNumber|NormL2|ir|4|52|7408.8023
1|AtomicNumber|NormL2|ir|4|53|7879.5451
1|AtomicNumber|NormL2|ir|4|54|7700.4913
1|AtomicNumber|NormL2|ir|4|55|7559.481
1|AtomicNumber|NormL2|ir|4|56|7399.4709
1|AtomicNumber|NormL2|ir|4|57|8371.2802
1|AtomicNumber|NormL2|ir|4|58|8257.4526
1|AtomicNumber|NormL2|ir|4|59|7911.8495
1|AtomicNumber|NormL2|ir|4|60|7366.9858
1|AtomicNumber|NormL2|ir|4|61|8075.7588
1|AtomicNumber|NormL2|ir|4|62|8437.2811
1|AtomicNumber|NormL2|ir|4|63|7552.9924
1|AtomicNumber|NormL2|ir|4|64|8495.8627
1|AtomicNumber|NormL2|ir|4|65|8530.037
1|AtomicNumber|NormL2|ir|4|66|8412.16
1|AtomicNumber|NormL2|ir|4|67|7308.4752
1|AtomicNumber|NormL2|ir|4|68|8399.1316
1|AtomicNumber|NormL2|ir|4|69|8230.4059
1|AtomicNumber|NormL2|ir|4|70|7779.3991
1|AtomicNumber|NormL2|ir|4|71|7379.8835
1|AtomicNumber|NormL2|ir|4|72|7354.2314
1|AtomicNumber|NormL2|ir|4|73|8106.823
1|AtomicNumber|NormL2|ir|4|74|7470.6015
1|AtomicNumber|NormL2|ir|4|75|7324.5802
1|AtomicNumber|NormL2|ir|4|76|7572.8303
1|AtomicNumber|NormL2|ir|4|77|8393.2952
1|AtomicNumber|NormL2|ir|4|78|7589.6744
1|AtomicNumber|NormL2|ir|4|79|8462.0177
1|AtomicNumber|NormL2|ir|4|80|7531.766
1|AtomicNumber|NormL2|ir|4|81|6723.3498
1|AtomicNumber|NormL2|ir|4|82|8449.0479
1|AtomicNumber|NormL2|ir|4|83|8390.8109
1|AtomicNumber|NormL2|ir|4|84|8401.2537
1|AtomicNumber|NormL2|ir|4|85|7177.8946
1|AtomicNumber|NormL2|ir|4|86|8418.5584
1|AtomicNumber|NormL2|ir|4|87|7128.5377
1|AtomicNumber|NormL2|ir|4|88|8271.9369
1|AtomicNumber|NormL2|ir|4|89|7904.2418
1|AtomicNumber|NormL2|ir|4|90|7493.4921
1|AtomicNumber|NormL2|ir|4|91|8431.5677
1|AtomicNumber|NormL2|ir|4|92|8523.4415
1|AtomicNumber|NormL2|ir|4|93|7974.5437
1|AtomicNumber|NormL2|ir|4|94|7886.2002
1|AtomicNumber|NormL2|ir|4|95|7254.6058
1|AtomicNumber|NormL2|ir|4|96|7880.1906
1|AtomicNumber|NormL2|ir|4|97|7509.6898
1|AtomicNumber|NormL2|ir|4|98|7418.3437
1|AtomicNumber|NormL2|ir|4|99|8548.938
1|AtomicNumber|NormL2|ir|4|100|7332.1729
1|AtomicNumber|NormL2|ir|4|101|8104.0096
1|AtomicNumber|NormL2|ir|4|102|8296.647
1|AtomicNumber|NormL2|ir|4|103|8449.2827
1|AtomicNumber|NormL2|ir|4|104|8415.4727
1|AtomicNumber|NormL2|ir|4|105|7464.3374
1|AtomicNumber|NormL2|ir|4|106|8425.2323
1|AtomicNumber|NormL2|ir|4|107|7423.1466
1|AtomicNumber|NormL2|ir|4|108|8406.3172
1|AtomicNumber|NormL2|ir|4|109|7022.3802
1|AtomicNumber|NormL2|ir|4|110|8470.3146
1|AtomicNumber|NormL2|ir|4|111|7337.6334
1|AtomicNumber|NormL2|ir|4|112|7814.8522
1|AtomicNumber|NormL2|ir|4|113|8531.5214
1|AtomicNumber|NormL2|ir|4|114|7959.9003
1|AtomicNumber|NormL2|ir|4|115|8473.3345
1|AtomicNumber|NormL2|ir|4|116|8393.1953
1|AtomicNumber|NormL2|ir|4|117|8367.4641
1|AtomicNumber|NormL2|ir|4|118|8580.2268
1|AtomicNumber|NormL2|ir|4|119|7465.5011
1|AtomicNumber|NormL2|ir|4|120|7593.0232
1|AtomicNumber|NormL2|ir|4|121|7957.9069
1|AtomicNumber|NormL2|ir|4|122|8144.3811
1|AtomicNumber|NormL2|ir|4|123|8239.4679
1|AtomicNumber|NormL2|ir|4|124|7663.4331
1|AtomicNumber|NormL2|ir|4|125|7994.6912
1|AtomicNumber|NormL2|ir|4|126|8040.4098
1|AtomicNumber|NormL2|ir|4|127|7550.3976
1|AtomicNumber|NormL2|ir|4|128|8235.5037
1|AtomicNumber|NormL2|ir|4|129|8094.8896
1|AtomicNumber|NormL2|ir|4|130|8509.1291
1|AtomicNumber|NormL2|ir|4|131|7923.6206
1|AtomicNumber|NormL2|ir|4|132|8352.1332
1|AtomicNumber|NormL2|ir|4|133|8112.6041
1|AtomicNumber|NormL2|ir|4|134|6666.3367
1|AtomicNumber|NormL2|ir|4|135|8415.6295
1|AtomicNumber|NormL2|ir|4|136|7365.2596
1|AtomicNumber|NormL2|ir|4|137|7801.0595
1|AtomicNumber|NormL2|ir|4|138|8348.2425
1|AtomicNumber|NormL2|ir|4|139|8055.777
1|AtomicNumber|NormL2|ir|4|140|7554.9389
1|AtomicNumber|NormL2|ir|4|141|7089.2617
1|AtomicNumber|NormL2|ir|4|142|8283.1326
1|AtomicNumber|NormL2|ir|4|143|7412.6023
1|AtomicNumber|NormL2|ir|4|144|8570.0094
1|AtomicNumber|NormL2|ir|4|145|8196.0658
1|AtomicNumber|NormL2|ir|4|146|8453.238
1|AtomicNumber|NormL2|ir|4|147|8329.0488
1|AtomicNumber|NormL2|ir|4|148|8553.1236
1|AtomicNumber|NormL2|ir|4|149|7588.1916
1|AtomicNumber|NormL2|ir|4|150|8079.3832
1|AtomicNumber|NormL2|ir|4|151|7293.8356
1|AtomicNumber|NormL2|ir|4|152|7657.0908
1|AtomicNumber|NormL2|ir|4|153|8228.8202
1|AtomicNumber|NormL2|ir|4|154|7779.6697
1|AtomicNumber|NormL2|ir|4|155|8249.9231
1|AtomicNumber|NormL2|ir|4|156|8206.9919
1|AtomicNumber|NormL2|ir|4|157|6571.9451
1|AtomicNumber|NormL2|ir|4|158|8617.8139
1|AtomicNumber|NormL2|ir|4|159|8164.4961
1|AtomicNumber|NormL2|ir|4|160|8431.6083
1|AtomicNumber|NormL2|ir|4|161|7974.0632
1|AtomicNumber|NormL2|ir|4|162|8261.211
1|AtomicNumber|NormL2|ir|4|163|8190.7837
1|AtomicNumber|NormL2|ir|4|164|8025.4135
1|AtomicNumber|NormL2|ir|4|165|8515.6381
1|AtomicNumber|NormL2|ir|4|166|7227.2902
1|AtomicNumber|NormL2|ir|4|167|8422.9831
1|AtomicNumber|NormL2|ir|4|168|8517.9619
1|AtomicNumber|NormL2|ir|4|169|8428.1485
1|AtomicNumber|NormL2|ir|4|170|8377.1157
1|AtomicNumber|NormL2|ir|4|171|8039.6604
1|AtomicNumber|NormL2|ir|4|172|6917.8978
1|AtomicNumber|NormL2|ir|4|173|8441.0378
1|AtomicNumber|NormL2|ir|4|174|7063.3526
1|AtomicNumber|NormL2|ir|4|175|8029.4636
1|AtomicNumber|NormL2|ir|4|176|8488.7435
1|AtomicNumber|NormL2|ir|4|177|8138.9511
1|AtomicNumber|NormL2|ir|4|178|7140.5565
1|AtomicNumber|NormL2|ir|4|179|8539.6778
1|AtomicNumber|NormL2|ir|4|180|8114.4393
1|AtomicNumber|NormL2|ir|4|181|6659.2883
1|AtomicNumber|NormL2|ir|4|182|8206.948
1|AtomicNumber|NormL2|ir|4|183|8404.9159
1|AtomicNumber|NormL2|ir|4|184|8040.1914
1|AtomicNumber|NormL2|ir|4|185|8390.6864
1|AtomicNumber|NormL2|ir|4|186|7850.68
1|AtomicNumber|NormL2|ir|4|187|7994.0954
1|AtomicNumber|NormL2|ir|4|188|8249.7577
1|AtomicNumber|NormL2|ir|4|189|8031.9268
1|AtomicNumber|NormL2|ir|4|190|7975.8117
1|AtomicNumber|NormL2|ir|4|191|7970.723
1|AtomicNumber|NormL2|ir|4|192|7990.1338
1|AtomicNumber|NormL2|ir|4|193|7279.5595
1|AtomicNumber|NormL2|ir|4|194|8500.9751
1|AtomicNumber|NormL2|ir|4|195|8293.7379
1|AtomicNumber|NormL2|ir|4|196|8445.1379
1|AtomicNumber|NormL2|ir|4|197|7972.5012
1|AtomicNumber|NormL2|ir|4|198|8362.709
1|AtomicNumber|NormL2|ir|4|199|8637.805
1|AtomicNumber|NormL2|ir|4|200|7357.5367
1|AtomicNumber|NormL2|ir|4|201|7460.4132
1|AtomicNumber|NormL2|ir|4|202|8382.8771
1|AtomicNumber|NormL2|ir|4|203|8281.5206
1|AtomicNumber|NormL2|ir|4|204|7321.6873
1|AtomicNumber|NormL2|ir|4|205|8292.0012
1|AtomicNumber|NormL2|ir|4|206|7100.3759
1|AtomicNumber|NormL2|ir|4|207|8477.921
1|AtomicNumber|NormL2|ir|4|208|8120.1565
1|AtomicNumber|NormL2|ir|4|209|7993.471
1|AtomicNumber|NormL2|ir|4|210|8463.1736
1|AtomicNumber|NormL2|ir|4|211|8047.4876
1|AtomicNumber|NormL2|ir|4|212|8064.9294
1|AtomicNumber|NormL2|ir|4|213|7495.233
1|AtomicNumber|NormL2|ir|4|214|8421.37
1|AtomicNumber|NormL2|ir|4|215|8484.4914
1|AtomicNumber|NormL2|ir|4|216|8091.129
1|AtomicNumber|NormL2|ir|4|217|7229.5681
1|AtomicNumber|NormL2|ir|4|218|8195.6526
1|AtomicNumber|NormL2|ir|4|219|8473.5517
1|AtomicNumber|NormL2|ir|4|220|7547.0158
1|AtomicNumber|NormL2|ir|4|221|8311.2008
1|AtomicNumber|NormL2|ir|4|222|8355.4352
1|AtomicNumber|NormL2|ir|4|223|7930.992
1|AtomicNumber|NormL2|ir|4|224|8384.9959
1|AtomicNumber|NormL2|ir|4|225|7393.0531
1|AtomicNumber|NormL2|ir|4|226|8022.4125
1|AtomicNumber|NormL2|ir|4|227|8417.7961
1|AtomicNumber|NormL2|ir|4|228|8473.0134
1|AtomicNumber|NormL2|ir|4|229|7112.6128
1|AtomicNumber|NormL2|ir|4|230|7541.5103
1|AtomicNumber|NormL2|ir|4|231|7690.7098
1|AtomicNumber|NormL2|ir|4|232|8583.2123
1|AtomicNumber|NormL2|ir|4|233|8221.1562
1|AtomicNumber|NormL2|ir|4|234|8051.7678
1|AtomicNumber|NormL2|ir|4|235|7673.2286
1|AtomicNumber|NormL2|ir|4|236|7660.5073
1|AtomicNumber|NormL2|ir|4|237|8487.3787
1|AtomicNumber|NormL2|ir|4|238|7396.3505
1|AtomicNumber|NormL2|ir|4|239|8021.7856
1|AtomicNumber|NormL2|ir|4|240|6904.59
1|AtomicNumber|NormL2|ir|4|241|7784.1186
1|AtomicNumber|NormL2|ir|4|242|8013.6793
1|AtomicNumber|NormL2|ir|4|243|8074.9216
1|AtomicNumber|NormL2|ir|4|244|8453.8592
1|AtomicNumber|NormL2|ir|4|245|8509.6596
1|AtomicNumber|NormL2|ir|4|246|8291.2802
1|AtomicNumber|NormL2|ir|4|247|8339.8742
1|AtomicNumber|NormL2|ir|4|248|7166.4585
1|AtomicNumber|NormL2|ir|4|249|8190.9141
1|AtomicNumber|NormL2|ir|4|250|8132.0621
1|AtomicNumber|NormL2|ir|4|251|8387.9808
1|AtomicNumber|NormL2|ir|4|252|7918.7275
1|AtomicNumber|NormL2|ir|4|253|8512.5655
1|AtomicNumber|NormL2|ir|4|254|8336.1637
1|AtomicNumber|NormL2|ir|4|255|7562.211
1|AtomicNumber|NormL2|ir|4|256|8476.7934
1|AtomicNumber|NormL2|ir|4|257|7928.9656
1|AtomicNumber|NormL2|ir|4|258|8346.7918
1|AtomicNumber|NormL2|ir|4|259|7625.0887
1|AtomicNumber|NormL2|ir|4|260|7678.5029
1|AtomicNumber|NormL2|ir|4|261|7893.1006
1|AtomicNumber|NormL2|ir|4|262|8465.8117
1|AtomicNumber|NormL2|ir|4|263|7072.2481
1|AtomicNumber|NormL2|ir|4|264|7493.5504
1|AtomicNumber|NormL2|ir|4|265|7645.7534
1|AtomicNumber|NormL2|ir|4|266|7891.6934
1|AtomicNumber|NormL2|ir|4|267|8488.1645
1|AtomicNumber|NormL2|ir|4|268|8150.8513
1|AtomicNumber|NormL2|ir|4|269|8363.3048
1|AtomicNumber|NormL2|ir|4|270|7930.897
1|AtomicNumber|NormL2|ir|4|271|6702.1876
1|AtomicNumber|NormL2|ir|4|272|7875.9371
1|AtomicNumber|NormL2|ir|4|273|7808.9512
1|AtomicNumber|NormL2|ir|4|274|7561.5688
1|AtomicNumber|NormL2|ir|4|275|8045.7244
1|AtomicNumber|NormL2|ir|4|276|7581.8153
1|AtomicNumber|NormL2|ir|4|277|8552.7475
1|AtomicNumber|NormL2|ir|4|278|7771.176
1|AtomicNumber|NormL2|ir|4|279|7818.5103
1|AtomicNumber|NormL2|ir|4|280|7061.6814
1|AtomicNumber|NormL2|ir|4|281|8181.6898
1|AtomicNumber|NormL2|ir|4|282|7518.6252
1|AtomicNumber|NormL2|ir|4|283|8490.119
1|AtomicNumber|NormL2|ir|4|284|8439.833
1|AtomicNumber|NormL2|ir|4|285|8278.3254
1|AtomicNumber|NormL2|ir|4|286|8265.0448
1|AtomicNumber|NormL2|ir|4|287|8453.7928
1|AtomicNumber|NormL2|ir|4|288|7154.5998
1|AtomicNumber|NormL2|ir|4|289|7239.5328
1|AtomicNumber|NormL2|ir|4|290|8323.6962
1|AtomicNumber|NormL2|ir|4|291|8411.1574
1|AtomicNumber|NormL2|ir|4|292|7778.8057
1|AtomicNumber|NormL2|ir|4|293|8345.1824
1|AtomicNumber|NormL2|ir|4|294|7810.7591
1|AtomicNumber|NormL2|ir|4|295|7648.236
1|AtomicNumber|NormL2|ir|4|296|8506.9345
1|AtomicNumber|NormL2|ir|4|297|8284.2327
1|AtomicNumber|NormL2|ir|4|298|8503.2723
1|AtomicNumber|NormL2|ir|4|299|8484.2728
1|AtomicNumber|NormL2|ir|4|300|7722.9741
1|AtomicNumber|NormL2|ir|4|301|7894.6098
1|AtomicNumber|NormL2|ir|4|302|8421.2967
1|AtomicNumber|NormL2|ir|4|303|8258.7717
1|AtomicNumber|NormL2|ir|4|304|7934.796
1|AtomicNumber|NormL2|ir|4|305|7629.1499
1|AtomicNumber|NormL2|ir|4|306|8371.1572
1|AtomicNumber|NormL2|ir|4|307|7599.9257
1|AtomicNumber|NormL2|ir|4|308|7463.2836
1|AtomicNumber|NormL2|ir|4|309|8439.5345
1|AtomicNumber|NormL2|ir|4|310|7614.0287
1|AtomicNumber|NormL2|ir|4|311|8194.6377
1|AtomicNumber|NormL2|ir|4|312|8435.9943
1|AtomicNumber|NormL2|ir|4|313|7693.6082
1|AtomicNumber|NormL2|ir|4|314|7539.2313
1|AtomicNumber|NormL2|ir|4|315|8234.9032
1|AtomicNumber|NormL2|ir|4|316|7911.4387
1|AtomicNumber|NormL2|ir|4|317|8572.7273
1|AtomicNumber|NormL2|ir|4|318|7394.7847
1|AtomicNumber|NormL2|ir|4|319|8263.774
1|AtomicNumber|NormL2|ir|4|320|8458.8504
1|AtomicNumber|NormL2|ir|4|321|8100.6668
1|AtomicNumber|NormL2|ir|4|322|7529.2561
1|AtomicNumber|NormL2|ir|4|323|8514.7478
1|AtomicNumber|NormL2|ir|4|324|7591.1853
1|AtomicNumber|NormL2|ir|4|325|8277.092
1|AtomicNumber|NormL2|ir|4|326|8486.547
1|AtomicNumber|NormL2|ir|4|327|8563.0416
1|AtomicNumber|NormL2|ir|4|328|7907.139
1|AtomicNumber|NormL2|ir|4|329|8345.6987
1|AtomicNumber|NormL2|ir|4|330|8190.9155
1|AtomicNumber|NormL2|ir|4|331|7904.5405
1|AtomicNumber|NormL2|ir|4|332|8143.4257
1|AtomicNumber|NormL2|ir|4|333|7894.0249
1|AtomicNumber|NormL2|ir|4|334|8042.2367
1|AtomicNumber|NormL2|ir|4|335|7618.8781
1|AtomicNumber|NormL2|ir|4|336|8264.4089
1|AtomicNumber|NormL2|ir|4|337|8213.8346
1|AtomicNumber|NormL2|ir|4|338|7977.1776
1|AtomicNumber|NormL2|ir|4|339|7896.0924
1|AtomicNumber|NormL2|ir|4|340|8051.495
1|AtomicNumber|NormL2|ir|4|341|8433.0576
1|AtomicNumber|NormL2|ir|4|342|7449.7387
1|AtomicNumber|NormL2|ir|4|343|7390.5259
1|AtomicNumber|NormL2|ir|4|344|8543.8744
1|AtomicNumber|NormL2|ir|4|345|7537.3368
1|AtomicNumber|NormL2|ir|4|346|7889.5609
1|AtomicNumber|NormL2|ir|4|347|7556.2893
1|AtomicNumber|NormL2|ir|4|348|7935.0616
1|AtomicNumber|NormL2|ir|4|349|7109.6135
1|AtomicNumber|NormL2|ir|4|350|7602.7229
1|AtomicNumber|NormL2|ir|4|351|8500.196
1|AtomicNumber|NormL2|ir|4|352|7707.0343
1|AtomicNumber|NormL2|ir|4|353|8288.7168
1|AtomicNumber|NormL2|ir|4|354|8037.9747
1|AtomicNumber|NormL2|ir|4|355|7794.3812
1|AtomicNumber|NormL2|ir|4|356|8064.4341
1|AtomicNumber|NormL2|ir|4|357|7843.8297
1|AtomicNumber|NormL2|ir|4|358|8427.0819
1|AtomicNumber|NormL2|ir|4|359|7808.209
1|AtomicNumber|NormL2|ir|4|360|7641.0945
1|AtomicNumber|NormL2|ir|4|361|8363.7949
1|AtomicNumber|NormL2|ir|4|362|8515.833
1|AtomicNumber|NormL2|ir|4|363|8268.0069
1|AtomicNumber|NormL2|ir|4|364|7440.3907
1|AtomicNumber|NormL2|ir|4|365|8248.0372
1|AtomicNumber|NormL2|ir|4|366|8026.4684
1|AtomicNumber|NormL2|ir|4|367|7962.1216
1|AtomicNumber|NormL2|ir|4|368|8327.8044
1|AtomicNumber|NormL2|ir|4|369|7794.239
1|AtomicNumber|NormL2|ir|4|370|8302.3749
1|AtomicNumber|NormL2|ir|4|371|7696.3425
1|AtomicNumber|NormL2|ir|4|372|7434.2918
1|AtomicNumber|NormL2|ir|4|373|6928.8584
1|AtomicNumber|NormL2|ir|4|374|7941.139
1|AtomicNumber|NormL2|ir|4|375|7945.9238
1|AtomicNumber|NormL2|ir|4|376|7817.3749
1|AtomicNumber|NormL2|ir|4|377|7890.317
1|AtomicNumber|NormL2|ir|4|378|8405.8549
1|AtomicNumber|NormL2|ir|4|379|7877.0326
1|AtomicNumber|NormL2|ir|4|380|8136.1123
1|AtomicNumber|NormL2|ir|4|381|8323.8165
1|AtomicNumber|NormL2|ir|4|382|8445.0257
1|AtomicNumber|NormL2|ir|4|383|8036.4067
1|AtomicNumber|NormL2|ir|4|384|7875.6648
