# Supplementary material for: On DNA numerical representations for genomic similarity computation
Source: PLoS One. 2017 Mar 21;12(3):e0173288. doi: 10.1371/journal.pone.0173288 (PMC5360225; doi:10.1371/journal.pone.0173288)
Supplement: S3 File — The datasets employed in this work. (ZIP) [file pone.0173288.s003.zip › datasets/syntheticalExperimentalScores/sequenceBase_1_transformation_AtomicNumber_metric_NormL2_type_is_percentage_8.txt]

1|AtomicNumber|NormL2|ir|8|1|5703.2355
1|AtomicNumber|NormL2|ir|8|2|6152.038
1|AtomicNumber|NormL2|ir|8|3|6719.4735
1|AtomicNumber|NormL2|ir|8|4|7565.0669
1|AtomicNumber|NormL2|ir|8|5|6732.4708
1|AtomicNumber|NormL2|ir|8|6|7309.4069
1|AtomicNumber|NormL2|ir|8|7|6264.1678
1|AtomicNumber|NormL2|ir|8|8|6895.8692
1|AtomicNumber|NormL2|ir|8|9|6356.9232
1|AtomicNumber|NormL2|ir|8|10|6693.6275
1|AtomicNumber|NormL2|ir|8|11|7898.7703
1|AtomicNumber|NormL2|ir|8|12|5960.8954
1|AtomicNumber|NormL2|ir|8|13|5415.7296
1|AtomicNumber|NormL2|ir|8|14|5890.0751
1|AtomicNumber|NormL2|ir|8|15|6521.7888
1|AtomicNumber|NormL2|ir|8|16|6596.4253
1|AtomicNumber|NormL2|ir|8|17|5890.3426
1|AtomicNumber|NormL2|ir|8|18|6325.6974
1|AtomicNumber|NormL2|ir|8|19|5940.5048
1|AtomicNumber|NormL2|ir|8|20|6483.9841
1|AtomicNumber|NormL2|ir|8|21|7858.2148
1|AtomicNumber|NormL2|ir|8|22|7020.7695
1|AtomicNumber|NormL2|ir|8|23|5904.4658
1|AtomicNumber|NormL2|ir|8|24|7336.2588
1|AtomicNumber|NormL2|ir|8|25|6347.048
1|AtomicNumber|NormL2|ir|8|26|5725.5774
1|AtomicNumber|NormL2|ir|8|27|7135.8151
1|AtomicNumber|NormL2|ir|8|28|6698.8814
1|AtomicNumber|NormL2|ir|8|29|6482.4549
1|AtomicNumber|NormL2|ir|8|30|7328.5818
1|AtomicNumber|NormL2|ir|8|31|6690.1374
1|AtomicNumber|NormL2|ir|8|32|5807.0873
1|AtomicNumber|NormL2|ir|8|33|6131.7569
1|AtomicNumber|NormL2|ir|8|34|5883.3176
1|AtomicNumber|NormL2|ir|8|35|5546.091
1|AtomicNumber|NormL2|ir|8|36|6449.9983
1|AtomicNumber|NormL2|ir|8|37|6496.1593
1|AtomicNumber|NormL2|ir|8|38|5692.5835
1|AtomicNumber|NormL2|ir|8|39|6493.8825
1|AtomicNumber|NormL2|ir|8|40|5698.3176
1|AtomicNumber|NormL2|ir|8|41|7431.2418
1|AtomicNumber|NormL2|ir|8|42|5774.6253
1|AtomicNumber|NormL2|ir|8|43|7255.9205
1|AtomicNumber|NormL2|ir|8|44|6334.7163
1|AtomicNumber|NormL2|ir|8|45|6815.7776
1|AtomicNumber|NormL2|ir|8|46|7092.3196
1|AtomicNumber|NormL2|ir|8|47|6204.2513
1|AtomicNumber|NormL2|ir|8|48|5847.1613
1|AtomicNumber|NormL2|ir|8|49|6100.1514
1|AtomicNumber|NormL2|ir|8|50|6736.1507
1|AtomicNumber|NormL2|ir|8|51|5524.4998
1|AtomicNumber|NormL2|ir|8|52|5320.9447
1|AtomicNumber|NormL2|ir|8|53|7235.6312
1|AtomicNumber|NormL2|ir|8|54|5738.3538
1|AtomicNumber|NormL2|ir|8|55|6642.7919
1|AtomicNumber|NormL2|ir|8|56|5723.5361
1|AtomicNumber|NormL2|ir|8|57|6342.9207
1|AtomicNumber|NormL2|ir|8|58|6698.7156
1|AtomicNumber|NormL2|ir|8|59|7306.7061
1|AtomicNumber|NormL2|ir|8|60|6880.7816
1|AtomicNumber|NormL2|ir|8|61|5743.6275
1|AtomicNumber|NormL2|ir|8|62|5593.9126
1|AtomicNumber|NormL2|ir|8|63|6188.1269
1|AtomicNumber|NormL2|ir|8|64|6950.5605
1|AtomicNumber|NormL2|ir|8|65|6453.3589
1|AtomicNumber|NormL2|ir|8|66|5648.2084
1|AtomicNumber|NormL2|ir|8|67|5739.5343
1|AtomicNumber|NormL2|ir|8|68|6316.4636
1|AtomicNumber|NormL2|ir|8|69|6987.3112
1|AtomicNumber|NormL2|ir|8|70|5596.6444
1|AtomicNumber|NormL2|ir|8|71|6879.2327
1|AtomicNumber|NormL2|ir|8|72|5638.6723
1|AtomicNumber|NormL2|ir|8|73|5728.4756
1|AtomicNumber|NormL2|ir|8|74|5661.7734
1|AtomicNumber|NormL2|ir|8|75|6074.225
1|AtomicNumber|NormL2|ir|8|76|5985.306
1|AtomicNumber|NormL2|ir|8|77|6140.6736
1|AtomicNumber|NormL2|ir|8|78|5887.4271
1|AtomicNumber|NormL2|ir|8|79|6700.1097
1|AtomicNumber|NormL2|ir|8|80|6718.5013
1|AtomicNumber|NormL2|ir|8|81|6785.3974
1|AtomicNumber|NormL2|ir|8|82|6274.331
1|AtomicNumber|NormL2|ir|8|83|5548.1068
1|AtomicNumber|NormL2|ir|8|84|5724.6968
1|AtomicNumber|NormL2|ir|8|85|6228.0525
1|AtomicNumber|NormL2|ir|8|86|5837.5913
1|AtomicNumber|NormL2|ir|8|87|6210.6327
1|AtomicNumber|NormL2|ir|8|88|6302.4944
1|AtomicNumber|NormL2|ir|8|89|6220.3601
1|AtomicNumber|NormL2|ir|8|90|5768.726
1|AtomicNumber|NormL2|ir|8|91|5554.8688
1|AtomicNumber|NormL2|ir|8|92|5530.4101
1|AtomicNumber|NormL2|ir|8|93|5656.037
1|AtomicNumber|NormL2|ir|8|94|6193.9335
1|AtomicNumber|NormL2|ir|8|95|6784.674
1|AtomicNumber|NormL2|ir|8|96|7087.9946
1|AtomicNumber|NormL2|ir|8|97|5526.8035
1|AtomicNumber|NormL2|ir|8|98|5901.6803
1|AtomicNumber|NormL2|ir|8|99|7137.6287
1|AtomicNumber|NormL2|ir|8|100|6274.8991
1|AtomicNumber|NormL2|ir|8|101|5921.7151
1|AtomicNumber|NormL2|ir|8|102|6887.0059
1|AtomicNumber|NormL2|ir|8|103|6720.6284
1|AtomicNumber|NormL2|ir|8|104|6697.6574
1|AtomicNumber|NormL2|ir|8|105|5479.4804
1|AtomicNumber|NormL2|ir|8|106|6299.4286
1|AtomicNumber|NormL2|ir|8|107|6221.9831
1|AtomicNumber|NormL2|ir|8|108|6744.1752
1|AtomicNumber|NormL2|ir|8|109|7213.0291
1|AtomicNumber|NormL2|ir|8|110|6881.3034
1|AtomicNumber|NormL2|ir|8|111|5608.2337
1|AtomicNumber|NormL2|ir|8|112|6163.1508
1|AtomicNumber|NormL2|ir|8|113|6961.3039
1|AtomicNumber|NormL2|ir|8|114|5559.0141
1|AtomicNumber|NormL2|ir|8|115|6954.1482
1|AtomicNumber|NormL2|ir|8|116|7039.3082
1|AtomicNumber|NormL2|ir|8|117|7250.9888
1|AtomicNumber|NormL2|ir|8|118|7528.1694
1|AtomicNumber|NormL2|ir|8|119|6819.6162
1|AtomicNumber|NormL2|ir|8|120|6184.786
1|AtomicNumber|NormL2|ir|8|121|7754.3475
1|AtomicNumber|NormL2|ir|8|122|5891.3883
1|AtomicNumber|NormL2|ir|8|123|5719.2725
1|AtomicNumber|NormL2|ir|8|124|6134.7489
1|AtomicNumber|NormL2|ir|8|125|5678.7057
1|AtomicNumber|NormL2|ir|8|126|6524.0433
1|AtomicNumber|NormL2|ir|8|127|6400.6685
1|AtomicNumber|NormL2|ir|8|128|6609.0416
1|AtomicNumber|NormL2|ir|8|129|7085.6167
1|AtomicNumber|NormL2|ir|8|130|5535.4757
1|AtomicNumber|NormL2|ir|8|131|5737.6682
1|AtomicNumber|NormL2|ir|8|132|6504.812
1|AtomicNumber|NormL2|ir|8|133|5941.2833
1|AtomicNumber|NormL2|ir|8|134|6366.7793
1|AtomicNumber|NormL2|ir|8|135|6428.6899
1|AtomicNumber|NormL2|ir|8|136|7100.2578
1|AtomicNumber|NormL2|ir|8|137|6342.383
1|AtomicNumber|NormL2|ir|8|138|6555.4479
1|AtomicNumber|NormL2|ir|8|139|5403.9838
1|AtomicNumber|NormL2|ir|8|140|6325.469
1|AtomicNumber|NormL2|ir|8|141|6343.6558
1|AtomicNumber|NormL2|ir|8|142|7300.8727
1|AtomicNumber|NormL2|ir|8|143|5672.313
1|AtomicNumber|NormL2|ir|8|144|6495.3123
1|AtomicNumber|NormL2|ir|8|145|6551.6989
1|AtomicNumber|NormL2|ir|8|146|6667.4792
1|AtomicNumber|NormL2|ir|8|147|6742.2326
1|AtomicNumber|NormL2|ir|8|148|7655.8821
1|AtomicNumber|NormL2|ir|8|149|6066.419
1|AtomicNumber|NormL2|ir|8|150|6730.4592
1|AtomicNumber|NormL2|ir|8|151|6142.7124
1|AtomicNumber|NormL2|ir|8|152|7100.7663
1|AtomicNumber|NormL2|ir|8|153|5915.3268
1|AtomicNumber|NormL2|ir|8|154|5597.8644
1|AtomicNumber|NormL2|ir|8|155|6651.8872
1|AtomicNumber|NormL2|ir|8|156|6322.7152
1|AtomicNumber|NormL2|ir|8|157|6662.1558
1|AtomicNumber|NormL2|ir|8|158|5592.1353
1|AtomicNumber|NormL2|ir|8|159|6457.0638
1|AtomicNumber|NormL2|ir|8|160|5769.0818
1|AtomicNumber|NormL2|ir|8|161|5740.4389
1|AtomicNumber|NormL2|ir|8|162|6463.0896
1|AtomicNumber|NormL2|ir|8|163|6953.3854
1|AtomicNumber|NormL2|ir|8|164|7081.1237
1|AtomicNumber|NormL2|ir|8|165|6833.1579
1|AtomicNumber|NormL2|ir|8|166|5582.8618
1|AtomicNumber|NormL2|ir|8|167|7039.4937
1|AtomicNumber|NormL2|ir|8|168|5755.876
1|AtomicNumber|NormL2|ir|8|169|6686.1122
1|AtomicNumber|NormL2|ir|8|170|6202.0238
1|AtomicNumber|NormL2|ir|8|171|6251.0727
1|AtomicNumber|NormL2|ir|8|172|7071.7491
1|AtomicNumber|NormL2|ir|8|173|5606.4006
1|AtomicNumber|NormL2|ir|8|174|5459.1484
1|AtomicNumber|NormL2|ir|8|175|6924.4482
1|AtomicNumber|NormL2|ir|8|176|5565.9103
1|AtomicNumber|NormL2|ir|8|177|5879.6859
1|AtomicNumber|NormL2|ir|8|178|6807.5804
1|AtomicNumber|NormL2|ir|8|179|5834.5726
1|AtomicNumber|NormL2|ir|8|180|7227.8077
1|AtomicNumber|NormL2|ir|8|181|5697.6817
1|AtomicNumber|NormL2|ir|8|182|5592.1874
1|AtomicNumber|NormL2|ir|8|183|6663.6171
1|AtomicNumber|NormL2|ir|8|184|5463.9265
1|AtomicNumber|NormL2|ir|8|185|5766.4139
1|AtomicNumber|NormL2|ir|8|186|6341.0315
1|AtomicNumber|NormL2|ir|8|187|6116.8384
1|AtomicNumber|NormL2|ir|8|188|6775.1191
1|AtomicNumber|NormL2|ir|8|189|5491.9198
1|AtomicNumber|NormL2|ir|8|190|5704.1494
1|AtomicNumber|NormL2|ir|8|191|5485.4857
1|AtomicNumber|NormL2|ir|8|192|6982.063
1|AtomicNumber|NormL2|ir|8|193|7353.3857
1|AtomicNumber|NormL2|ir|8|194|5666.8997
1|AtomicNumber|NormL2|ir|8|195|6677.3921
1|AtomicNumber|NormL2|ir|8|196|5751.1671
1|AtomicNumber|NormL2|ir|8|197|5725.1229
1|AtomicNumber|NormL2|ir|8|198|6600.5756
1|AtomicNumber|NormL2|ir|8|199|6149.9889
1|AtomicNumber|NormL2|ir|8|200|7534.992
1|AtomicNumber|NormL2|ir|8|201|6299.8765
1|AtomicNumber|NormL2|ir|8|202|6226.6784
1|AtomicNumber|NormL2|ir|8|203|6370.0849
1|AtomicNumber|NormL2|ir|8|204|5420.3254
1|AtomicNumber|NormL2|ir|8|205|6855.8716
1|AtomicNumber|NormL2|ir|8|206|6021.8601
1|AtomicNumber|NormL2|ir|8|207|5716.3999
1|AtomicNumber|NormL2|ir|8|208|8018.1943
1|AtomicNumber|NormL2|ir|8|209|6821.0788
1|AtomicNumber|NormL2|ir|8|210|6899.0193
1|AtomicNumber|NormL2|ir|8|211|5576.5483
1|AtomicNumber|NormL2|ir|8|212|6325.239
1|AtomicNumber|NormL2|ir|8|213|6551.2124
1|AtomicNumber|NormL2|ir|8|214|5547.5469
1|AtomicNumber|NormL2|ir|8|215|7267.6106
1|AtomicNumber|NormL2|ir|8|216|6928.5004
1|AtomicNumber|NormL2|ir|8|217|5887.294
1|AtomicNumber|NormL2|ir|8|218|6642.0666
1|AtomicNumber|NormL2|ir|8|219|5668.0502
1|AtomicNumber|NormL2|ir|8|220|6506.9172
1|AtomicNumber|NormL2|ir|8|221|6560.2593
1|AtomicNumber|NormL2|ir|8|222|5660.1433
1|AtomicNumber|NormL2|ir|8|223|6005.716
1|AtomicNumber|NormL2|ir|8|224|6133.0348
1|AtomicNumber|NormL2|ir|8|225|5692.2485
1|AtomicNumber|NormL2|ir|8|226|5583.1997
1|AtomicNumber|NormL2|ir|8|227|5576.5933
1|AtomicNumber|NormL2|ir|8|228|7267.6081
1|AtomicNumber|NormL2|ir|8|229|6128.5144
1|AtomicNumber|NormL2|ir|8|230|6691.853
1|AtomicNumber|NormL2|ir|8|231|6850.5074
1|AtomicNumber|NormL2|ir|8|232|7230.5882
1|AtomicNumber|NormL2|ir|8|233|7282.0046
1|AtomicNumber|NormL2|ir|8|234|7238.3453
1|AtomicNumber|NormL2|ir|8|235|7494.1846
1|AtomicNumber|NormL2|ir|8|236|7074.9118
1|AtomicNumber|NormL2|ir|8|237|6175.0451
1|AtomicNumber|NormL2|ir|8|238|6604.276
1|AtomicNumber|NormL2|ir|8|239|6124.0492
1|AtomicNumber|NormL2|ir|8|240|6065.6474
1|AtomicNumber|NormL2|ir|8|241|6111.7122
1|AtomicNumber|NormL2|ir|8|242|7742.8463
1|AtomicNumber|NormL2|ir|8|243|5668.5267
1|AtomicNumber|NormL2|ir|8|244|7085.8715
1|AtomicNumber|NormL2|ir|8|245|5553.3119
1|AtomicNumber|NormL2|ir|8|246|5505.1653
1|AtomicNumber|NormL2|ir|8|247|5966.9084
1|AtomicNumber|NormL2|ir|8|248|6632.209
1|AtomicNumber|NormL2|ir|8|249|6460.6711
1|AtomicNumber|NormL2|ir|8|250|5641.8737
1|AtomicNumber|NormL2|ir|8|251|6698.1913
1|AtomicNumber|NormL2|ir|8|252|6187.0205
1|AtomicNumber|NormL2|ir|8|253|6012.713
1|AtomicNumber|NormL2|ir|8|254|7207.6774
1|AtomicNumber|NormL2|ir|8|255|6521.8313
1|AtomicNumber|NormL2|ir|8|256|5433.4996
1|AtomicNumber|NormL2|ir|8|257|6737.8013
1|AtomicNumber|NormL2|ir|8|258|6707.3159
1|AtomicNumber|NormL2|ir|8|259|7351.9109
1|AtomicNumber|NormL2|ir|8|260|5793.4837
1|AtomicNumber|NormL2|ir|8|261|5670.3494
1|AtomicNumber|NormL2|ir|8|262|5744.2497
1|AtomicNumber|NormL2|ir|8|263|6530.4931
1|AtomicNumber|NormL2|ir|8|264|6101.5403
1|AtomicNumber|NormL2|ir|8|265|6463.5882
1|AtomicNumber|NormL2|ir|8|266|7630.9739
1|AtomicNumber|NormL2|ir|8|267|6390.601
1|AtomicNumber|NormL2|ir|8|268|6698.248
1|AtomicNumber|NormL2|ir|8|269|6474.9906
1|AtomicNumber|NormL2|ir|8|270|6509.4361
1|AtomicNumber|NormL2|ir|8|271|6489.1864
1|AtomicNumber|NormL2|ir|8|272|5804.5044
1|AtomicNumber|NormL2|ir|8|273|6809.5156
1|AtomicNumber|NormL2|ir|8|274|6492.26
1|AtomicNumber|NormL2|ir|8|275|6543.937
1|AtomicNumber|NormL2|ir|8|276|7146.0186
1|AtomicNumber|NormL2|ir|8|277|6315.0004
1|AtomicNumber|NormL2|ir|8|278|5571.9664
1|AtomicNumber|NormL2|ir|8|279|6382.4955
1|AtomicNumber|NormL2|ir|8|280|5489.9883
1|AtomicNumber|NormL2|ir|8|281|5902.0706
1|AtomicNumber|NormL2|ir|8|282|6444.8337
1|AtomicNumber|NormL2|ir|8|283|6611.283
1|AtomicNumber|NormL2|ir|8|284|5768.1983
1|AtomicNumber|NormL2|ir|8|285|6290.5257
1|AtomicNumber|NormL2|ir|8|286|7264.134
1|AtomicNumber|NormL2|ir|8|287|5557.6039
1|AtomicNumber|NormL2|ir|8|288|5609.6767
1|AtomicNumber|NormL2|ir|8|289|7426.479
1|AtomicNumber|NormL2|ir|8|290|5890.397
1|AtomicNumber|NormL2|ir|8|291|5905.2665
1|AtomicNumber|NormL2|ir|8|292|7083.8029
1|AtomicNumber|NormL2|ir|8|293|6546.9239
1|AtomicNumber|NormL2|ir|8|294|6497.2507
1|AtomicNumber|NormL2|ir|8|295|5651.2744
1|AtomicNumber|NormL2|ir|8|296|5884.2936
1|AtomicNumber|NormL2|ir|8|297|6765.86
1|AtomicNumber|NormL2|ir|8|298|5616.3479
1|AtomicNumber|NormL2|ir|8|299|7366.4891
1|AtomicNumber|NormL2|ir|8|300|5371.9842
1|AtomicNumber|NormL2|ir|8|301|7886.2141
1|AtomicNumber|NormL2|ir|8|302|6639.3325
1|AtomicNumber|NormL2|ir|8|303|6866.0652
1|AtomicNumber|NormL2|ir|8|304|5549.7402
1|AtomicNumber|NormL2|ir|8|305|5845.8966
1|AtomicNumber|NormL2|ir|8|306|5663.9237
1|AtomicNumber|NormL2|ir|8|307|5618.3163
1|AtomicNumber|NormL2|ir|8|308|7393.3282
1|AtomicNumber|NormL2|ir|8|309|5711.092
1|AtomicNumber|NormL2|ir|8|310|6679.5682
1|AtomicNumber|NormL2|ir|8|311|6313.9552
1|AtomicNumber|NormL2|ir|8|312|5617.9059
1|AtomicNumber|NormL2|ir|8|313|7459.6969
1|AtomicNumber|NormL2|ir|8|314|5501.0531
1|AtomicNumber|NormL2|ir|8|315|6060.6433
1|AtomicNumber|NormL2|ir|8|316|5378.7919
1|AtomicNumber|NormL2|ir|8|317|5922.5495
1|AtomicNumber|NormL2|ir|8|318|5776.2373
1|AtomicNumber|NormL2|ir|8|319|7463.5474
1|AtomicNumber|NormL2|ir|8|320|6571.2916
1|AtomicNumber|NormL2|ir|8|321|6516.5728
1|AtomicNumber|NormL2|ir|8|322|6990.6177
1|AtomicNumber|NormL2|ir|8|323|7640.1402
1|AtomicNumber|NormL2|ir|8|324|6881.6662
1|AtomicNumber|NormL2|ir|8|325|6080.0964
1|AtomicNumber|NormL2|ir|8|326|5509.8908
1|AtomicNumber|NormL2|ir|8|327|6666.9631
1|AtomicNumber|NormL2|ir|8|328|5865.6017
1|AtomicNumber|NormL2|ir|8|329|6432
1|AtomicNumber|NormL2|ir|8|330|5914.5015
1|AtomicNumber|NormL2|ir|8|331|6241.0096
1|AtomicNumber|NormL2|ir|8|332|6220.6339
1|AtomicNumber|NormL2|ir|8|333|6084.6149
1|AtomicNumber|NormL2|ir|8|334|6090.9434
1|AtomicNumber|NormL2|ir|8|335|8434.1778
1|AtomicNumber|NormL2|ir|8|336|5474.0789
1|AtomicNumber|NormL2|ir|8|337|6748.0842
1|AtomicNumber|NormL2|ir|8|338|5544.7508
1|AtomicNumber|NormL2|ir|8|339|6217.1923
1|AtomicNumber|NormL2|ir|8|340|5811.8951
1|AtomicNumber|NormL2|ir|8|341|6508.0778
1|AtomicNumber|NormL2|ir|8|342|6659.1323
1|AtomicNumber|NormL2|ir|8|343|5790.1124
1|AtomicNumber|NormL2|ir|8|344|7258.6418
1|AtomicNumber|NormL2|ir|8|345|6197.4895
1|AtomicNumber|NormL2|ir|8|346|6236.8397
1|AtomicNumber|NormL2|ir|8|347|7065.6691
1|AtomicNumber|NormL2|ir|8|348|6136.1082
1|AtomicNumber|NormL2|ir|8|349|6431.4095
1|AtomicNumber|NormL2|ir|8|350|6226.8077
1|AtomicNumber|NormL2|ir|8|351|6213.4263
1|AtomicNumber|NormL2|ir|8|352|6751.5702
1|AtomicNumber|NormL2|ir|8|353|5482.849
1|AtomicNumber|NormL2|ir|8|354|6595.7759
1|AtomicNumber|NormL2|ir|8|355|6970.769
1|AtomicNumber|NormL2|ir|8|356|6503.9409
1|AtomicNumber|NormL2|ir|8|357|6567.7641
1|AtomicNumber|NormL2|ir|8|358|7203.2966
1|AtomicNumber|NormL2|ir|8|359|6285.7493
1|AtomicNumber|NormL2|ir|8|360|6890.8253
1|AtomicNumber|NormL2|ir|8|361|6272.68
1|AtomicNumber|NormL2|ir|8|362|6000.3354
1|AtomicNumber|NormL2|ir|8|363|5735.8806
1|AtomicNumber|NormL2|ir|8|364|6231.7954
1|AtomicNumber|NormL2|ir|8|365|7733.8829
1|AtomicNumber|NormL2|ir|8|366|7156.2974
1|AtomicNumber|NormL2|ir|8|367|6223.0151
1|AtomicNumber|NormL2|ir|8|368|6207.2021
1|AtomicNumber|NormL2|ir|8|369|8087.4182
1|AtomicNumber|NormL2|ir|8|370|6461.6719
1|AtomicNumber|NormL2|ir|8|371|7083.9567
1|AtomicNumber|NormL2|ir|8|372|5502.8047
1|AtomicNumber|NormL2|ir|8|373|5932.3857
1|AtomicNumber|NormL2|ir|8|374|5970.3188
1|AtomicNumber|NormL2|ir|8|375|5576.3323
1|AtomicNumber|NormL2|ir|8|376|7976.675
1|AtomicNumber|NormL2|ir|8|377|6185.3571
1|AtomicNumber|NormL2|ir|8|378|5561.5397
1|AtomicNumber|NormL2|ir|8|379|7629.3976
1|AtomicNumber|NormL2|ir|8|380|5409.1529
1|AtomicNumber|NormL2|ir|8|381|5520.9647
1|AtomicNumber|NormL2|ir|8|382|5784.416
1|AtomicNumber|NormL2|ir|8|383|6614.7295
1|AtomicNumber|NormL2|ir|8|384|6230.779
