# Supplementary material for: On DNA numerical representations for genomic similarity computation
Source: PLoS One. 2017 Mar 21;12(3):e0173288. doi: 10.1371/journal.pone.0173288 (PMC5360225; doi:10.1371/journal.pone.0173288)
Supplement: S3 File — The datasets employed in this work. (ZIP) [file pone.0173288.s003.zip › datasets/syntheticalExperimentalScores/sequenceBase_1_transformation_AtomicNumber_metric_NormL2_type_s_percentage_1.txt]

1|AtomicNumber|NormL2|r|1|1|640.1947
1|AtomicNumber|NormL2|r|1|2|829.9675
1|AtomicNumber|NormL2|r|1|3|601.3288
1|AtomicNumber|NormL2|r|1|4|1114.3328
1|AtomicNumber|NormL2|r|1|5|836.844
1|AtomicNumber|NormL2|r|1|6|704.7299
1|AtomicNumber|NormL2|r|1|7|737.4321
1|AtomicNumber|NormL2|r|1|8|705.7231
1|AtomicNumber|NormL2|r|1|9|710.8168
1|AtomicNumber|NormL2|r|1|10|608.5244
1|AtomicNumber|NormL2|r|1|11|1075.5059
1|AtomicNumber|NormL2|r|1|12|906.2504
1|AtomicNumber|NormL2|r|1|13|685.3548
1|AtomicNumber|NormL2|r|1|14|601.959
1|AtomicNumber|NormL2|r|1|15|771.4152
1|AtomicNumber|NormL2|r|1|16|708.4283
1|AtomicNumber|NormL2|r|1|17|1056.7918
1|AtomicNumber|NormL2|r|1|18|892.2759
1|AtomicNumber|NormL2|r|1|19|691.6803
1|AtomicNumber|NormL2|r|1|20|510.6812
1|AtomicNumber|NormL2|r|1|21|701.8595
1|AtomicNumber|NormL2|r|1|22|781.3959
1|AtomicNumber|NormL2|r|1|23|614.8174
1|AtomicNumber|NormL2|r|1|24|735.843
1|AtomicNumber|NormL2|r|1|25|755.3176
1|AtomicNumber|NormL2|r|1|26|671.6008
1|AtomicNumber|NormL2|r|1|27|760.9988
1|AtomicNumber|NormL2|r|1|28|508.3889
1|AtomicNumber|NormL2|r|1|29|798.4637
1|AtomicNumber|NormL2|r|1|30|806.2782
1|AtomicNumber|NormL2|r|1|31|930.0155
1|AtomicNumber|NormL2|r|1|32|661.2975
1|AtomicNumber|NormL2|r|1|33|710.8066
1|AtomicNumber|NormL2|r|1|34|835.4391
1|AtomicNumber|NormL2|r|1|35|390.2158
1|AtomicNumber|NormL2|r|1|36|640.2638
1|AtomicNumber|NormL2|r|1|37|498.0617
1|AtomicNumber|NormL2|r|1|38|759.9482
1|AtomicNumber|NormL2|r|1|39|729.3261
1|AtomicNumber|NormL2|r|1|40|908.1338
1|AtomicNumber|NormL2|r|1|41|622.2339
1|AtomicNumber|NormL2|r|1|42|852.1748
1|AtomicNumber|NormL2|r|1|43|705.4065
1|AtomicNumber|NormL2|r|1|44|633.8942
1|AtomicNumber|NormL2|r|1|45|586.7272
1|AtomicNumber|NormL2|r|1|46|540.906
1|AtomicNumber|NormL2|r|1|47|843.0581
1|AtomicNumber|NormL2|r|1|48|701.158
1|AtomicNumber|NormL2|r|1|49|807.1976
1|AtomicNumber|NormL2|r|1|50|663.0936
1|AtomicNumber|NormL2|r|1|51|750.8289
1|AtomicNumber|NormL2|r|1|52|537.9155
1|AtomicNumber|NormL2|r|1|53|689.0353
1|AtomicNumber|NormL2|r|1|54|554.9793
1|AtomicNumber|NormL2|r|1|55|883.8902
1|AtomicNumber|NormL2|r|1|56|839.8426
1|AtomicNumber|NormL2|r|1|57|605.7268
1|AtomicNumber|NormL2|r|1|58|797.4679
1|AtomicNumber|NormL2|r|1|59|695.0848
1|AtomicNumber|NormL2|r|1|60|665.8966
1|AtomicNumber|NormL2|r|1|61|661.1959
1|AtomicNumber|NormL2|r|1|62|527.7127
1|AtomicNumber|NormL2|r|1|63|862.4149
1|AtomicNumber|NormL2|r|1|64|651.9937
1|AtomicNumber|NormL2|r|1|65|608.2131
1|AtomicNumber|NormL2|r|1|66|901.9177
1|AtomicNumber|NormL2|r|1|67|746.4231
1|AtomicNumber|NormL2|r|1|68|652.9843
1|AtomicNumber|NormL2|r|1|69|929.1967
1|AtomicNumber|NormL2|r|1|70|847.1053
1|AtomicNumber|NormL2|r|1|71|648.4571
1|AtomicNumber|NormL2|r|1|72|758.5696
1|AtomicNumber|NormL2|r|1|73|664.3417
1|AtomicNumber|NormL2|r|1|74|765.2275
1|AtomicNumber|NormL2|r|1|75|694.5331
1|AtomicNumber|NormL2|r|1|76|694.1228
1|AtomicNumber|NormL2|r|1|77|695.8689
1|AtomicNumber|NormL2|r|1|78|757.2478
1|AtomicNumber|NormL2|r|1|79|541.6277
1|AtomicNumber|NormL2|r|1|80|639.9196
1|AtomicNumber|NormL2|r|1|81|781.2138
1|AtomicNumber|NormL2|r|1|82|756.8154
1|AtomicNumber|NormL2|r|1|83|657.4615
1|AtomicNumber|NormL2|r|1|84|986.9135
1|AtomicNumber|NormL2|r|1|85|799.6741
1|AtomicNumber|NormL2|r|1|86|709.7346
1|AtomicNumber|NormL2|r|1|87|895.576
1|AtomicNumber|NormL2|r|1|88|427.1648
1|AtomicNumber|NormL2|r|1|89|751.521
1|AtomicNumber|NormL2|r|1|90|617.6612
1|AtomicNumber|NormL2|r|1|91|704.715
1|AtomicNumber|NormL2|r|1|92|593.5207
1|AtomicNumber|NormL2|r|1|93|836.9356
1|AtomicNumber|NormL2|r|1|94|763.5069
1|AtomicNumber|NormL2|r|1|95|927.73
1|AtomicNumber|NormL2|r|1|96|789.7991
1|AtomicNumber|NormL2|r|1|97|1059.4288
1|AtomicNumber|NormL2|r|1|98|980.8574
1|AtomicNumber|NormL2|r|1|99|746.8399
1|AtomicNumber|NormL2|r|1|100|666.338
1|AtomicNumber|NormL2|r|1|101|600.0512
1|AtomicNumber|NormL2|r|1|102|766.8918
1|AtomicNumber|NormL2|r|1|103|821.8467
1|AtomicNumber|NormL2|r|1|104|733.6231
1|AtomicNumber|NormL2|r|1|105|396.4325
1|AtomicNumber|NormL2|r|1|106|974.2926
1|AtomicNumber|NormL2|r|1|107|591.1782
1|AtomicNumber|NormL2|r|1|108|928.5871
1|AtomicNumber|NormL2|r|1|109|531.6706
1|AtomicNumber|NormL2|r|1|110|775.276
1|AtomicNumber|NormL2|r|1|111|755.7658
1|AtomicNumber|NormL2|r|1|112|675.6143
1|AtomicNumber|NormL2|r|1|113|390.1889
1|AtomicNumber|NormL2|r|1|114|828.2348
1|AtomicNumber|NormL2|r|1|115|561.3539
1|AtomicNumber|NormL2|r|1|116|820.7742
1|AtomicNumber|NormL2|r|1|117|651.3565
1|AtomicNumber|NormL2|r|1|118|729.1521
1|AtomicNumber|NormL2|r|1|119|798.0239
1|AtomicNumber|NormL2|r|1|120|619.1439
1|AtomicNumber|NormL2|r|1|121|721.5372
1|AtomicNumber|NormL2|r|1|122|671.3996
1|AtomicNumber|NormL2|r|1|123|827.9143
1|AtomicNumber|NormL2|r|1|124|587.7233
1|AtomicNumber|NormL2|r|1|125|598.2867
1|AtomicNumber|NormL2|r|1|126|859.7348
1|AtomicNumber|NormL2|r|1|127|722.9967
1|AtomicNumber|NormL2|r|1|128|779.7766
1|AtomicNumber|NormL2|r|1|129|751.2558
1|AtomicNumber|NormL2|r|1|130|809.9491
1|AtomicNumber|NormL2|r|1|131|583.7852
1|AtomicNumber|NormL2|r|1|132|708.2394
1|AtomicNumber|NormL2|r|1|133|710.2634
1|AtomicNumber|NormL2|r|1|134|647.2155
1|AtomicNumber|NormL2|r|1|135|868.2333
1|AtomicNumber|NormL2|r|1|136|715.3913
1|AtomicNumber|NormL2|r|1|137|800.8907
1|AtomicNumber|NormL2|r|1|138|510.4537
1|AtomicNumber|NormL2|r|1|139|636.2617
1|AtomicNumber|NormL2|r|1|140|713.0454
1|AtomicNumber|NormL2|r|1|141|589.0773
1|AtomicNumber|NormL2|r|1|142|694.4173
1|AtomicNumber|NormL2|r|1|143|869.572
1|AtomicNumber|NormL2|r|1|144|821.3833
1|AtomicNumber|NormL2|r|1|145|853.1407
1|AtomicNumber|NormL2|r|1|146|700.3789
1|AtomicNumber|NormL2|r|1|147|647.9838
1|AtomicNumber|NormL2|r|1|148|779.9793
1|AtomicNumber|NormL2|r|1|149|705.5227
1|AtomicNumber|NormL2|r|1|150|839.2698
1|AtomicNumber|NormL2|r|1|151|597.499
1|AtomicNumber|NormL2|r|1|152|946.1821
1|AtomicNumber|NormL2|r|1|153|609.8291
1|AtomicNumber|NormL2|r|1|154|747.6032
1|AtomicNumber|NormL2|r|1|155|889.6381
1|AtomicNumber|NormL2|r|1|156|503.9955
1|AtomicNumber|NormL2|r|1|157|772.7877
1|AtomicNumber|NormL2|r|1|158|602.2953
1|AtomicNumber|NormL2|r|1|159|802.7313
1|AtomicNumber|NormL2|r|1|160|667.4398
1|AtomicNumber|NormL2|r|1|161|791.0373
1|AtomicNumber|NormL2|r|1|162|660.1809
1|AtomicNumber|NormL2|r|1|163|874.4023
1|AtomicNumber|NormL2|r|1|164|692.6464
1|AtomicNumber|NormL2|r|1|165|775.5305
1|AtomicNumber|NormL2|r|1|166|597.9461
1|AtomicNumber|NormL2|r|1|167|705.6658
1|AtomicNumber|NormL2|r|1|168|477.0351
1|AtomicNumber|NormL2|r|1|169|710.5151
1|AtomicNumber|NormL2|r|1|170|727.3959
1|AtomicNumber|NormL2|r|1|171|749.0616
1|AtomicNumber|NormL2|r|1|172|900.4927
1|AtomicNumber|NormL2|r|1|173|688.1734
1|AtomicNumber|NormL2|r|1|174|857.6564
1|AtomicNumber|NormL2|r|1|175|864.5642
1|AtomicNumber|NormL2|r|1|176|808.514
1|AtomicNumber|NormL2|r|1|177|787.6339
1|AtomicNumber|NormL2|r|1|178|930.3642
1|AtomicNumber|NormL2|r|1|179|708.7983
1|AtomicNumber|NormL2|r|1|180|612.7812
1|AtomicNumber|NormL2|r|1|181|794.3597
1|AtomicNumber|NormL2|r|1|182|626.3193
1|AtomicNumber|NormL2|r|1|183|791.3061
1|AtomicNumber|NormL2|r|1|184|656.1705
1|AtomicNumber|NormL2|r|1|185|496.7468
1|AtomicNumber|NormL2|r|1|186|702.9265
1|AtomicNumber|NormL2|r|1|187|445.4467
1|AtomicNumber|NormL2|r|1|188|376.8813
1|AtomicNumber|NormL2|r|1|189|714.3903
1|AtomicNumber|NormL2|r|1|190|844.9677
1|AtomicNumber|NormL2|r|1|191|689.8225
1|AtomicNumber|NormL2|r|1|192|594.4752
1|AtomicNumber|NormL2|r|1|193|866.4964
1|AtomicNumber|NormL2|r|1|194|695.3804
1|AtomicNumber|NormL2|r|1|195|727.458
1|AtomicNumber|NormL2|r|1|196|494.7873
1|AtomicNumber|NormL2|r|1|197|852.4641
1|AtomicNumber|NormL2|r|1|198|592.0899
1|AtomicNumber|NormL2|r|1|199|576.2229
1|AtomicNumber|NormL2|r|1|200|681.1946
1|AtomicNumber|NormL2|r|1|201|620.075
1|AtomicNumber|NormL2|r|1|202|654.6527
1|AtomicNumber|NormL2|r|1|203|807.0368
1|AtomicNumber|NormL2|r|1|204|693.518
1|AtomicNumber|NormL2|r|1|205|669.4424
1|AtomicNumber|NormL2|r|1|206|741.9461
1|AtomicNumber|NormL2|r|1|207|832.1789
1|AtomicNumber|NormL2|r|1|208|442.8178
1|AtomicNumber|NormL2|r|1|209|719.6669
1|AtomicNumber|NormL2|r|1|210|645.9637
1|AtomicNumber|NormL2|r|1|211|637.5254
1|AtomicNumber|NormL2|r|1|212|839.9225
1|AtomicNumber|NormL2|r|1|213|399.9341
1|AtomicNumber|NormL2|r|1|214|768.4191
1|AtomicNumber|NormL2|r|1|215|726.9681
1|AtomicNumber|NormL2|r|1|216|573.1206
1|AtomicNumber|NormL2|r|1|217|749.0237
1|AtomicNumber|NormL2|r|1|218|747.7932
1|AtomicNumber|NormL2|r|1|219|591.4736
1|AtomicNumber|NormL2|r|1|220|675.7743
1|AtomicNumber|NormL2|r|1|221|858.5193
1|AtomicNumber|NormL2|r|1|222|836.8835
1|AtomicNumber|NormL2|r|1|223|831.1197
1|AtomicNumber|NormL2|r|1|224|690.1916
1|AtomicNumber|NormL2|r|1|225|682.4429
1|AtomicNumber|NormL2|r|1|226|768.9749
1|AtomicNumber|NormL2|r|1|227|528.1537
1|AtomicNumber|NormL2|r|1|228|513.7255
1|AtomicNumber|NormL2|r|1|229|682.4534
1|AtomicNumber|NormL2|r|1|230|860.0441
1|AtomicNumber|NormL2|r|1|231|777.1549
1|AtomicNumber|NormL2|r|1|232|766.1681
1|AtomicNumber|NormL2|r|1|233|811.1357
1|AtomicNumber|NormL2|r|1|234|643.0177
1|AtomicNumber|NormL2|r|1|235|773.607
1|AtomicNumber|NormL2|r|1|236|738.5235
1|AtomicNumber|NormL2|r|1|237|827.6358
1|AtomicNumber|NormL2|r|1|238|614.5952
1|AtomicNumber|NormL2|r|1|239|723.8355
1|AtomicNumber|NormL2|r|1|240|766.3805
1|AtomicNumber|NormL2|r|1|241|825.4816
1|AtomicNumber|NormL2|r|1|242|695.0119
1|AtomicNumber|NormL2|r|1|243|637.911
1|AtomicNumber|NormL2|r|1|244|781.2321
1|AtomicNumber|NormL2|r|1|245|733.7302
1|AtomicNumber|NormL2|r|1|246|622.2982
1|AtomicNumber|NormL2|r|1|247|863.1629
1|AtomicNumber|NormL2|r|1|248|795.5939
1|AtomicNumber|NormL2|r|1|249|1023.6193
1|AtomicNumber|NormL2|r|1|250|702.6371
1|AtomicNumber|NormL2|r|1|251|489.6501
1|AtomicNumber|NormL2|r|1|252|604.8359
1|AtomicNumber|NormL2|r|1|253|689.2336
1|AtomicNumber|NormL2|r|1|254|640.2459
1|AtomicNumber|NormL2|r|1|255|631.2631
1|AtomicNumber|NormL2|r|1|256|609.4513
1|AtomicNumber|NormL2|r|1|257|757.962
1|AtomicNumber|NormL2|r|1|258|636.779
1|AtomicNumber|NormL2|r|1|259|689.3263
1|AtomicNumber|NormL2|r|1|260|723.4387
1|AtomicNumber|NormL2|r|1|261|708.3618
1|AtomicNumber|NormL2|r|1|262|867.4542
1|AtomicNumber|NormL2|r|1|263|721.0627
1|AtomicNumber|NormL2|r|1|264|909.2542
1|AtomicNumber|NormL2|r|1|265|531.3182
1|AtomicNumber|NormL2|r|1|266|926.4867
1|AtomicNumber|NormL2|r|1|267|906.5773
1|AtomicNumber|NormL2|r|1|268|463.3665
1|AtomicNumber|NormL2|r|1|269|791.7464
1|AtomicNumber|NormL2|r|1|270|653.2752
1|AtomicNumber|NormL2|r|1|271|424.9399
1|AtomicNumber|NormL2|r|1|272|628.7024
1|AtomicNumber|NormL2|r|1|273|974.8922
1|AtomicNumber|NormL2|r|1|274|523.8532
1|AtomicNumber|NormL2|r|1|275|540.1989
1|AtomicNumber|NormL2|r|1|276|842.3202
1|AtomicNumber|NormL2|r|1|277|739.8993
1|AtomicNumber|NormL2|r|1|278|754.0465
1|AtomicNumber|NormL2|r|1|279|401.3551
1|AtomicNumber|NormL2|r|1|280|692.0993
1|AtomicNumber|NormL2|r|1|281|607.2532
1|AtomicNumber|NormL2|r|1|282|770.8275
1|AtomicNumber|NormL2|r|1|283|828.2808
1|AtomicNumber|NormL2|r|1|284|805.1266
1|AtomicNumber|NormL2|r|1|285|621.8162
1|AtomicNumber|NormL2|r|1|286|332.5692
1|AtomicNumber|NormL2|r|1|287|589.3516
1|AtomicNumber|NormL2|r|1|288|609.4648
1|AtomicNumber|NormL2|r|1|289|708.7196
1|AtomicNumber|NormL2|r|1|290|736.0875
1|AtomicNumber|NormL2|r|1|291|701.3225
1|AtomicNumber|NormL2|r|1|292|630.8005
1|AtomicNumber|NormL2|r|1|293|913.5121
1|AtomicNumber|NormL2|r|1|294|713.7537
1|AtomicNumber|NormL2|r|1|295|786.9924
1|AtomicNumber|NormL2|r|1|296|589.4959
1|AtomicNumber|NormL2|r|1|297|480.5833
1|AtomicNumber|NormL2|r|1|298|727.0433
1|AtomicNumber|NormL2|r|1|299|914.9848
1|AtomicNumber|NormL2|r|1|300|495.1757
1|AtomicNumber|NormL2|r|1|301|626.3961
1|AtomicNumber|NormL2|r|1|302|616.2911
1|AtomicNumber|NormL2|r|1|303|615.2472
1|AtomicNumber|NormL2|r|1|304|525.6868
1|AtomicNumber|NormL2|r|1|305|772.2081
1|AtomicNumber|NormL2|r|1|306|880.6015
1|AtomicNumber|NormL2|r|1|307|903.1752
1|AtomicNumber|NormL2|r|1|308|616.1971
1|AtomicNumber|NormL2|r|1|309|619.1806
1|AtomicNumber|NormL2|r|1|310|784.3797
1|AtomicNumber|NormL2|r|1|311|611.0782
1|AtomicNumber|NormL2|r|1|312|540.8092
1|AtomicNumber|NormL2|r|1|313|950.6615
1|AtomicNumber|NormL2|r|1|314|769.2898
1|AtomicNumber|NormL2|r|1|315|692.7517
1|AtomicNumber|NormL2|r|1|316|714.7826
1|AtomicNumber|NormL2|r|1|317|681.2508
1|AtomicNumber|NormL2|r|1|318|693.3563
1|AtomicNumber|NormL2|r|1|319|431.0809
1|AtomicNumber|NormL2|r|1|320|608.9474
1|AtomicNumber|NormL2|r|1|321|746.1046
1|AtomicNumber|NormL2|r|1|322|682.5908
1|AtomicNumber|NormL2|r|1|323|638.3091
1|AtomicNumber|NormL2|r|1|324|657.7472
1|AtomicNumber|NormL2|r|1|325|926.4954
1|AtomicNumber|NormL2|r|1|326|806.0993
1|AtomicNumber|NormL2|r|1|327|721.4479
1|AtomicNumber|NormL2|r|1|328|759.8483
1|AtomicNumber|NormL2|r|1|329|894.2028
1|AtomicNumber|NormL2|r|1|330|822.2941
1|AtomicNumber|NormL2|r|1|331|777.7951
1|AtomicNumber|NormL2|r|1|332|405.6493
1|AtomicNumber|NormL2|r|1|333|807.8971
1|AtomicNumber|NormL2|r|1|334|789.3033
1|AtomicNumber|NormL2|r|1|335|802.6831
1|AtomicNumber|NormL2|r|1|336|699.6107
1|AtomicNumber|NormL2|r|1|337|854.6805
1|AtomicNumber|NormL2|r|1|338|608.3656
1|AtomicNumber|NormL2|r|1|339|499.3123
1|AtomicNumber|NormL2|r|1|340|1031.5717
1|AtomicNumber|NormL2|r|1|341|889.7263
1|AtomicNumber|NormL2|r|1|342|806.2454
1|AtomicNumber|NormL2|r|1|343|988.9698
1|AtomicNumber|NormL2|r|1|344|771.2158
1|AtomicNumber|NormL2|r|1|345|870.6996
1|AtomicNumber|NormL2|r|1|346|972.2993
1|AtomicNumber|NormL2|r|1|347|756.7565
1|AtomicNumber|NormL2|r|1|348|595.4036
1|AtomicNumber|NormL2|r|1|349|797.2273
1|AtomicNumber|NormL2|r|1|350|578.193
1|AtomicNumber|NormL2|r|1|351|795.1455
1|AtomicNumber|NormL2|r|1|352|765.5753
1|AtomicNumber|NormL2|r|1|353|496.9039
1|AtomicNumber|NormL2|r|1|354|777.6933
1|AtomicNumber|NormL2|r|1|355|493.5454
1|AtomicNumber|NormL2|r|1|356|507.6013
1|AtomicNumber|NormL2|r|1|357|677.6812
1|AtomicNumber|NormL2|r|1|358|511.0417
1|AtomicNumber|NormL2|r|1|359|407.741
1|AtomicNumber|NormL2|r|1|360|757.2518
1|AtomicNumber|NormL2|r|1|361|885.4264
1|AtomicNumber|NormL2|r|1|362|754.9841
1|AtomicNumber|NormL2|r|1|363|722.2733
1|AtomicNumber|NormL2|r|1|364|704.646
1|AtomicNumber|NormL2|r|1|365|708.7999
1|AtomicNumber|NormL2|r|1|366|657.3149
1|AtomicNumber|NormL2|r|1|367|752.8675
1|AtomicNumber|NormL2|r|1|368|733.4079
1|AtomicNumber|NormL2|r|1|369|1005.8024
1|AtomicNumber|NormL2|r|1|370|593.7412
1|AtomicNumber|NormL2|r|1|371|963.0893
1|AtomicNumber|NormL2|r|1|372|656.5214
1|AtomicNumber|NormL2|r|1|373|507.9906
1|AtomicNumber|NormL2|r|1|374|801.9558
1|AtomicNumber|NormL2|r|1|375|728.1396
1|AtomicNumber|NormL2|r|1|376|757.3743
1|AtomicNumber|NormL2|r|1|377|769.4687
1|AtomicNumber|NormL2|r|1|378|926.1801
1|AtomicNumber|NormL2|r|1|379|832.4994
1|AtomicNumber|NormL2|r|1|380|709.6166
1|AtomicNumber|NormL2|r|1|381|860.1975
1|AtomicNumber|NormL2|r|1|382|689.9457
1|AtomicNumber|NormL2|r|1|383|576.7352
1|AtomicNumber|NormL2|r|1|384|497.4756
