# Supplementary material for: On DNA numerical representations for genomic similarity computation
Source: PLoS One. 2017 Mar 21;12(3):e0173288. doi: 10.1371/journal.pone.0173288 (PMC5360225; doi:10.1371/journal.pone.0173288)
Supplement: S3 File — The datasets employed in this work. (ZIP) [file pone.0173288.s003.zip › datasets/syntheticalExperimentalScores/sequenceBase_1_transformation_AtomicNumber_metric_NormL2_type_s_percentage_16.txt]

1|AtomicNumber|NormL2|r|16|1|2817.728
1|AtomicNumber|NormL2|r|16|2|2911.8377
1|AtomicNumber|NormL2|r|16|3|2752.736
1|AtomicNumber|NormL2|r|16|4|2753.513
1|AtomicNumber|NormL2|r|16|5|2710.2617
1|AtomicNumber|NormL2|r|16|6|2629.4874
1|AtomicNumber|NormL2|r|16|7|2589.5258
1|AtomicNumber|NormL2|r|16|8|2687.2711
1|AtomicNumber|NormL2|r|16|9|2820.2263
1|AtomicNumber|NormL2|r|16|10|2597.5134
1|AtomicNumber|NormL2|r|16|11|2447.6312
1|AtomicNumber|NormL2|r|16|12|2797.4831
1|AtomicNumber|NormL2|r|16|13|3010.272
1|AtomicNumber|NormL2|r|16|14|2567.8961
1|AtomicNumber|NormL2|r|16|15|2855.4184
1|AtomicNumber|NormL2|r|16|16|2496.564
1|AtomicNumber|NormL2|r|16|17|2854.8416
1|AtomicNumber|NormL2|r|16|18|2901.2042
1|AtomicNumber|NormL2|r|16|19|2754.7444
1|AtomicNumber|NormL2|r|16|20|2742.4244
1|AtomicNumber|NormL2|r|16|21|2645.5818
1|AtomicNumber|NormL2|r|16|22|2484.2031
1|AtomicNumber|NormL2|r|16|23|2798.109
1|AtomicNumber|NormL2|r|16|24|2731.2869
1|AtomicNumber|NormL2|r|16|25|2554.0547
1|AtomicNumber|NormL2|r|16|26|2684.5326
1|AtomicNumber|NormL2|r|16|27|2803.8065
1|AtomicNumber|NormL2|r|16|28|2794.611
1|AtomicNumber|NormL2|r|16|29|2888.2441
1|AtomicNumber|NormL2|r|16|30|2748.8402
1|AtomicNumber|NormL2|r|16|31|2788.4682
1|AtomicNumber|NormL2|r|16|32|2636.9701
1|AtomicNumber|NormL2|r|16|33|2459.2686
1|AtomicNumber|NormL2|r|16|34|2509.5947
1|AtomicNumber|NormL2|r|16|35|2623.5123
1|AtomicNumber|NormL2|r|16|36|2461.9471
1|AtomicNumber|NormL2|r|16|37|2742.3953
1|AtomicNumber|NormL2|r|16|38|2540.5203
1|AtomicNumber|NormL2|r|16|39|2613.1507
1|AtomicNumber|NormL2|r|16|40|2670.8688
1|AtomicNumber|NormL2|r|16|41|2703.2794
1|AtomicNumber|NormL2|r|16|42|2569.5547
1|AtomicNumber|NormL2|r|16|43|2627.7613
1|AtomicNumber|NormL2|r|16|44|2657.5677
1|AtomicNumber|NormL2|r|16|45|2704.0416
1|AtomicNumber|NormL2|r|16|46|2415.537
1|AtomicNumber|NormL2|r|16|47|2433.482
1|AtomicNumber|NormL2|r|16|48|2497.2548
1|AtomicNumber|NormL2|r|16|49|2745.594
1|AtomicNumber|NormL2|r|16|50|2875.09
1|AtomicNumber|NormL2|r|16|51|2563.8165
1|AtomicNumber|NormL2|r|16|52|2908.7448
1|AtomicNumber|NormL2|r|16|53|2827.2255
1|AtomicNumber|NormL2|r|16|54|2714.8201
1|AtomicNumber|NormL2|r|16|55|2726.976
1|AtomicNumber|NormL2|r|16|56|2912.8105
1|AtomicNumber|NormL2|r|16|57|2600.6622
1|AtomicNumber|NormL2|r|16|58|2678.8103
1|AtomicNumber|NormL2|r|16|59|2447.5405
1|AtomicNumber|NormL2|r|16|60|2686.3811
1|AtomicNumber|NormL2|r|16|61|2532.6476
1|AtomicNumber|NormL2|r|16|62|2679.0224
1|AtomicNumber|NormL2|r|16|63|2654.0041
1|AtomicNumber|NormL2|r|16|64|2527.1565
1|AtomicNumber|NormL2|r|16|65|2653.453
1|AtomicNumber|NormL2|r|16|66|2685.7499
1|AtomicNumber|NormL2|r|16|67|2514.9618
1|AtomicNumber|NormL2|r|16|68|2762.7933
1|AtomicNumber|NormL2|r|16|69|2649.3959
1|AtomicNumber|NormL2|r|16|70|2577.1427
1|AtomicNumber|NormL2|r|16|71|2787.3592
1|AtomicNumber|NormL2|r|16|72|2523.5701
1|AtomicNumber|NormL2|r|16|73|2404.7093
1|AtomicNumber|NormL2|r|16|74|2754.4147
1|AtomicNumber|NormL2|r|16|75|2687.3356
1|AtomicNumber|NormL2|r|16|76|2504.0222
1|AtomicNumber|NormL2|r|16|77|2519.4764
1|AtomicNumber|NormL2|r|16|78|2791.0797
1|AtomicNumber|NormL2|r|16|79|2852.1634
1|AtomicNumber|NormL2|r|16|80|2514.5208
1|AtomicNumber|NormL2|r|16|81|2737.5307
1|AtomicNumber|NormL2|r|16|82|2761.0076
1|AtomicNumber|NormL2|r|16|83|2699.8315
1|AtomicNumber|NormL2|r|16|84|2641.2132
1|AtomicNumber|NormL2|r|16|85|2656.2383
1|AtomicNumber|NormL2|r|16|86|2620.1659
1|AtomicNumber|NormL2|r|16|87|2677.6244
1|AtomicNumber|NormL2|r|16|88|2578.3759
1|AtomicNumber|NormL2|r|16|89|2434.2378
1|AtomicNumber|NormL2|r|16|90|2900.6116
1|AtomicNumber|NormL2|r|16|91|2418.3536
1|AtomicNumber|NormL2|r|16|92|2580.8494
1|AtomicNumber|NormL2|r|16|93|2868.3009
1|AtomicNumber|NormL2|r|16|94|2833.7477
1|AtomicNumber|NormL2|r|16|95|2640.8922
1|AtomicNumber|NormL2|r|16|96|2452.0209
1|AtomicNumber|NormL2|r|16|97|2795.2399
1|AtomicNumber|NormL2|r|16|98|2572.3203
1|AtomicNumber|NormL2|r|16|99|2488.9176
1|AtomicNumber|NormL2|r|16|100|2609.5103
1|AtomicNumber|NormL2|r|16|101|2796.036
1|AtomicNumber|NormL2|r|16|102|2635.2803
1|AtomicNumber|NormL2|r|16|103|2558.341
1|AtomicNumber|NormL2|r|16|104|2624.1153
1|AtomicNumber|NormL2|r|16|105|2405.9086
1|AtomicNumber|NormL2|r|16|106|2692.0257
1|AtomicNumber|NormL2|r|16|107|2558.1171
1|AtomicNumber|NormL2|r|16|108|2535.477
1|AtomicNumber|NormL2|r|16|109|2407.3239
1|AtomicNumber|NormL2|r|16|110|2515.81
1|AtomicNumber|NormL2|r|16|111|2552.8144
1|AtomicNumber|NormL2|r|16|112|2458.3636
1|AtomicNumber|NormL2|r|16|113|2742.001
1|AtomicNumber|NormL2|r|16|114|2517.8405
1|AtomicNumber|NormL2|r|16|115|2511.7526
1|AtomicNumber|NormL2|r|16|116|2844.0444
1|AtomicNumber|NormL2|r|16|117|2755.6128
1|AtomicNumber|NormL2|r|16|118|2632.5322
1|AtomicNumber|NormL2|r|16|119|2664.8134
1|AtomicNumber|NormL2|r|16|120|2770.2986
1|AtomicNumber|NormL2|r|16|121|2757.4142
1|AtomicNumber|NormL2|r|16|122|2457.0971
1|AtomicNumber|NormL2|r|16|123|2883.3416
1|AtomicNumber|NormL2|r|16|124|2479.8314
1|AtomicNumber|NormL2|r|16|125|2605.3355
1|AtomicNumber|NormL2|r|16|126|2874.6535
1|AtomicNumber|NormL2|r|16|127|2698.4143
1|AtomicNumber|NormL2|r|16|128|2501.186
1|AtomicNumber|NormL2|r|16|129|2772.303
1|AtomicNumber|NormL2|r|16|130|2597.6342
1|AtomicNumber|NormL2|r|16|131|2664.1225
1|AtomicNumber|NormL2|r|16|132|2902.5633
1|AtomicNumber|NormL2|r|16|133|2596.764
1|AtomicNumber|NormL2|r|16|134|2452.7139
1|AtomicNumber|NormL2|r|16|135|2615.2422
1|AtomicNumber|NormL2|r|16|136|2857.4615
1|AtomicNumber|NormL2|r|16|137|2772.2365
1|AtomicNumber|NormL2|r|16|138|2895.6991
1|AtomicNumber|NormL2|r|16|139|2772.9081
1|AtomicNumber|NormL2|r|16|140|2656.3918
1|AtomicNumber|NormL2|r|16|141|2864.0855
1|AtomicNumber|NormL2|r|16|142|2719.6537
1|AtomicNumber|NormL2|r|16|143|2662.6559
1|AtomicNumber|NormL2|r|16|144|2513.7323
1|AtomicNumber|NormL2|r|16|145|2547.8125
1|AtomicNumber|NormL2|r|16|146|2752.4978
1|AtomicNumber|NormL2|r|16|147|2780.6391
1|AtomicNumber|NormL2|r|16|148|2682.002
1|AtomicNumber|NormL2|r|16|149|2571.4367
1|AtomicNumber|NormL2|r|16|150|2675.6515
1|AtomicNumber|NormL2|r|16|151|2688.4449
1|AtomicNumber|NormL2|r|16|152|2768.4509
1|AtomicNumber|NormL2|r|16|153|2871.6372
1|AtomicNumber|NormL2|r|16|154|2636.9886
1|AtomicNumber|NormL2|r|16|155|2623.3064
1|AtomicNumber|NormL2|r|16|156|2823.8746
1|AtomicNumber|NormL2|r|16|157|2614.523
1|AtomicNumber|NormL2|r|16|158|2509.6428
1|AtomicNumber|NormL2|r|16|159|2748.6834
1|AtomicNumber|NormL2|r|16|160|2578.2435
1|AtomicNumber|NormL2|r|16|161|2547.7637
1|AtomicNumber|NormL2|r|16|162|2654.8825
1|AtomicNumber|NormL2|r|16|163|2551.302
1|AtomicNumber|NormL2|r|16|164|2484.9265
1|AtomicNumber|NormL2|r|16|165|2586.4476
1|AtomicNumber|NormL2|r|16|166|2818.5795
1|AtomicNumber|NormL2|r|16|167|2577.7334
1|AtomicNumber|NormL2|r|16|168|2505.2871
1|AtomicNumber|NormL2|r|16|169|2531.7399
1|AtomicNumber|NormL2|r|16|170|2714.1504
1|AtomicNumber|NormL2|r|16|171|2686.9241
1|AtomicNumber|NormL2|r|16|172|2714.7049
1|AtomicNumber|NormL2|r|16|173|2613.2346
1|AtomicNumber|NormL2|r|16|174|2473.1228
1|AtomicNumber|NormL2|r|16|175|2549.2489
1|AtomicNumber|NormL2|r|16|176|2529.4916
1|AtomicNumber|NormL2|r|16|177|2557.9265
1|AtomicNumber|NormL2|r|16|178|2733.3402
1|AtomicNumber|NormL2|r|16|179|2683.9646
1|AtomicNumber|NormL2|r|16|180|2618.329
1|AtomicNumber|NormL2|r|16|181|2794.349
1|AtomicNumber|NormL2|r|16|182|2574.8191
1|AtomicNumber|NormL2|r|16|183|2577.1087
1|AtomicNumber|NormL2|r|16|184|2676.2
1|AtomicNumber|NormL2|r|16|185|2793.5636
1|AtomicNumber|NormL2|r|16|186|2561.4926
1|AtomicNumber|NormL2|r|16|187|2664.0247
1|AtomicNumber|NormL2|r|16|188|2534.2604
1|AtomicNumber|NormL2|r|16|189|2661.9635
1|AtomicNumber|NormL2|r|16|190|2599.66
1|AtomicNumber|NormL2|r|16|191|2720.8654
1|AtomicNumber|NormL2|r|16|192|2851.001
1|AtomicNumber|NormL2|r|16|193|2825.8028
1|AtomicNumber|NormL2|r|16|194|2416.7064
1|AtomicNumber|NormL2|r|16|195|2340.535
1|AtomicNumber|NormL2|r|16|196|2494.5955
1|AtomicNumber|NormL2|r|16|197|2503.6395
1|AtomicNumber|NormL2|r|16|198|2773.2469
1|AtomicNumber|NormL2|r|16|199|2659.2758
1|AtomicNumber|NormL2|r|16|200|2490.9669
1|AtomicNumber|NormL2|r|16|201|2582.4839
1|AtomicNumber|NormL2|r|16|202|2483.9372
1|AtomicNumber|NormL2|r|16|203|2637.0144
1|AtomicNumber|NormL2|r|16|204|2579.6985
1|AtomicNumber|NormL2|r|16|205|2688.0182
1|AtomicNumber|NormL2|r|16|206|2804.2609
1|AtomicNumber|NormL2|r|16|207|2520.4283
1|AtomicNumber|NormL2|r|16|208|2361.3018
1|AtomicNumber|NormL2|r|16|209|2605.8279
1|AtomicNumber|NormL2|r|16|210|2576.838
1|AtomicNumber|NormL2|r|16|211|2732.4905
1|AtomicNumber|NormL2|r|16|212|2667.4225
1|AtomicNumber|NormL2|r|16|213|2702.7331
1|AtomicNumber|NormL2|r|16|214|2618.8245
1|AtomicNumber|NormL2|r|16|215|2813.8488
1|AtomicNumber|NormL2|r|16|216|2660.0779
1|AtomicNumber|NormL2|r|16|217|2566.085
1|AtomicNumber|NormL2|r|16|218|2778.0634
1|AtomicNumber|NormL2|r|16|219|2691.323
1|AtomicNumber|NormL2|r|16|220|2443.9078
1|AtomicNumber|NormL2|r|16|221|2876.6909
1|AtomicNumber|NormL2|r|16|222|2725.4605
1|AtomicNumber|NormL2|r|16|223|2636.3525
1|AtomicNumber|NormL2|r|16|224|2735.6379
1|AtomicNumber|NormL2|r|16|225|2674.8565
1|AtomicNumber|NormL2|r|16|226|2666.4514
1|AtomicNumber|NormL2|r|16|227|2685.6682
1|AtomicNumber|NormL2|r|16|228|2381.199
1|AtomicNumber|NormL2|r|16|229|2621.2262
1|AtomicNumber|NormL2|r|16|230|2623.8418
1|AtomicNumber|NormL2|r|16|231|2707.8385
1|AtomicNumber|NormL2|r|16|232|2781.7118
1|AtomicNumber|NormL2|r|16|233|2807.3616
1|AtomicNumber|NormL2|r|16|234|2810.1159
1|AtomicNumber|NormL2|r|16|235|2747.4806
1|AtomicNumber|NormL2|r|16|236|2571.267
1|AtomicNumber|NormL2|r|16|237|2629.1651
1|AtomicNumber|NormL2|r|16|238|2853.252
1|AtomicNumber|NormL2|r|16|239|2808.9625
1|AtomicNumber|NormL2|r|16|240|2662.3244
1|AtomicNumber|NormL2|r|16|241|2695.6872
1|AtomicNumber|NormL2|r|16|242|2631.4883
1|AtomicNumber|NormL2|r|16|243|2679.3808
1|AtomicNumber|NormL2|r|16|244|2798.4997
1|AtomicNumber|NormL2|r|16|245|2687.783
1|AtomicNumber|NormL2|r|16|246|2610.364
1|AtomicNumber|NormL2|r|16|247|2662.5231
1|AtomicNumber|NormL2|r|16|248|2664.9132
1|AtomicNumber|NormL2|r|16|249|2687.2796
1|AtomicNumber|NormL2|r|16|250|2418.2205
1|AtomicNumber|NormL2|r|16|251|2692.4855
1|AtomicNumber|NormL2|r|16|252|2566.6577
1|AtomicNumber|NormL2|r|16|253|2834.4454
1|AtomicNumber|NormL2|r|16|254|2786.7355
1|AtomicNumber|NormL2|r|16|255|2731.027
1|AtomicNumber|NormL2|r|16|256|2582.4354
1|AtomicNumber|NormL2|r|16|257|2686.789
1|AtomicNumber|NormL2|r|16|258|2676.8327
1|AtomicNumber|NormL2|r|16|259|2715.944
1|AtomicNumber|NormL2|r|16|260|2560.1086
1|AtomicNumber|NormL2|r|16|261|2561.876
1|AtomicNumber|NormL2|r|16|262|2687.5641
1|AtomicNumber|NormL2|r|16|263|2551.8494
1|AtomicNumber|NormL2|r|16|264|2456.109
1|AtomicNumber|NormL2|r|16|265|2684.325
1|AtomicNumber|NormL2|r|16|266|2732.6366
1|AtomicNumber|NormL2|r|16|267|2577.7526
1|AtomicNumber|NormL2|r|16|268|2638.9745
1|AtomicNumber|NormL2|r|16|269|2800.0016
1|AtomicNumber|NormL2|r|16|270|2704.1812
1|AtomicNumber|NormL2|r|16|271|2582.001
1|AtomicNumber|NormL2|r|16|272|2785.6931
1|AtomicNumber|NormL2|r|16|273|2634.564
1|AtomicNumber|NormL2|r|16|274|2935.5508
1|AtomicNumber|NormL2|r|16|275|2660.7807
1|AtomicNumber|NormL2|r|16|276|2882.8294
1|AtomicNumber|NormL2|r|16|277|2489.3255
1|AtomicNumber|NormL2|r|16|278|2588.3315
1|AtomicNumber|NormL2|r|16|279|2766.6808
1|AtomicNumber|NormL2|r|16|280|2687.574
1|AtomicNumber|NormL2|r|16|281|2534.9524
1|AtomicNumber|NormL2|r|16|282|2666.4386
1|AtomicNumber|NormL2|r|16|283|2854.7566
1|AtomicNumber|NormL2|r|16|284|2739.1754
1|AtomicNumber|NormL2|r|16|285|2648.0291
1|AtomicNumber|NormL2|r|16|286|2649.8943
1|AtomicNumber|NormL2|r|16|287|2719.6856
1|AtomicNumber|NormL2|r|16|288|2699.2177
1|AtomicNumber|NormL2|r|16|289|2681.1575
1|AtomicNumber|NormL2|r|16|290|2705.9384
1|AtomicNumber|NormL2|r|16|291|2552.8446
1|AtomicNumber|NormL2|r|16|292|2912.2843
1|AtomicNumber|NormL2|r|16|293|2818.9993
1|AtomicNumber|NormL2|r|16|294|2598.2795
1|AtomicNumber|NormL2|r|16|295|2933.8381
1|AtomicNumber|NormL2|r|16|296|2610.1027
1|AtomicNumber|NormL2|r|16|297|2463.2653
1|AtomicNumber|NormL2|r|16|298|2654.7622
1|AtomicNumber|NormL2|r|16|299|3047.9296
1|AtomicNumber|NormL2|r|16|300|2531.1348
1|AtomicNumber|NormL2|r|16|301|2719.9455
1|AtomicNumber|NormL2|r|16|302|2637.0587
1|AtomicNumber|NormL2|r|16|303|2514.9332
1|AtomicNumber|NormL2|r|16|304|2780.3768
1|AtomicNumber|NormL2|r|16|305|2672.6762
1|AtomicNumber|NormL2|r|16|306|2628.1605
1|AtomicNumber|NormL2|r|16|307|2639.2368
1|AtomicNumber|NormL2|r|16|308|2789.9882
1|AtomicNumber|NormL2|r|16|309|2573.7127
1|AtomicNumber|NormL2|r|16|310|2577.1175
1|AtomicNumber|NormL2|r|16|311|2624.3949
1|AtomicNumber|NormL2|r|16|312|2634.9895
1|AtomicNumber|NormL2|r|16|313|2581.0465
1|AtomicNumber|NormL2|r|16|314|2729.8906
1|AtomicNumber|NormL2|r|16|315|2659.3004
1|AtomicNumber|NormL2|r|16|316|2711.4314
1|AtomicNumber|NormL2|r|16|317|2361.345
1|AtomicNumber|NormL2|r|16|318|2742.5028
1|AtomicNumber|NormL2|r|16|319|2579.3712
1|AtomicNumber|NormL2|r|16|320|2496.9563
1|AtomicNumber|NormL2|r|16|321|2838.6559
1|AtomicNumber|NormL2|r|16|322|2725.7758
1|AtomicNumber|NormL2|r|16|323|2710.1356
1|AtomicNumber|NormL2|r|16|324|2817.2478
1|AtomicNumber|NormL2|r|16|325|2410.1575
1|AtomicNumber|NormL2|r|16|326|2784.9013
1|AtomicNumber|NormL2|r|16|327|2500.1846
1|AtomicNumber|NormL2|r|16|328|2761.1973
1|AtomicNumber|NormL2|r|16|329|2555.3318
1|AtomicNumber|NormL2|r|16|330|2878.671
1|AtomicNumber|NormL2|r|16|331|3012.5396
1|AtomicNumber|NormL2|r|16|332|2569.0737
1|AtomicNumber|NormL2|r|16|333|2617.598
1|AtomicNumber|NormL2|r|16|334|2792.468
1|AtomicNumber|NormL2|r|16|335|2669.6989
1|AtomicNumber|NormL2|r|16|336|2607.4149
1|AtomicNumber|NormL2|r|16|337|2542.179
1|AtomicNumber|NormL2|r|16|338|2605.2449
1|AtomicNumber|NormL2|r|16|339|2454.7604
1|AtomicNumber|NormL2|r|16|340|2591.6479
1|AtomicNumber|NormL2|r|16|341|2809.3862
1|AtomicNumber|NormL2|r|16|342|2912.1562
1|AtomicNumber|NormL2|r|16|343|2608.3478
1|AtomicNumber|NormL2|r|16|344|2704.8291
1|AtomicNumber|NormL2|r|16|345|2601.6916
1|AtomicNumber|NormL2|r|16|346|2429.8924
1|AtomicNumber|NormL2|r|16|347|2549.413
1|AtomicNumber|NormL2|r|16|348|2581.483
1|AtomicNumber|NormL2|r|16|349|2833.7951
1|AtomicNumber|NormL2|r|16|350|2693.4402
1|AtomicNumber|NormL2|r|16|351|2715.1106
1|AtomicNumber|NormL2|r|16|352|2643.6608
1|AtomicNumber|NormL2|r|16|353|2583.8427
1|AtomicNumber|NormL2|r|16|354|2472.9809
1|AtomicNumber|NormL2|r|16|355|2853.6557
1|AtomicNumber|NormL2|r|16|356|2884.8742
1|AtomicNumber|NormL2|r|16|357|2592.3625
1|AtomicNumber|NormL2|r|16|358|2548.2011
1|AtomicNumber|NormL2|r|16|359|2492.6562
1|AtomicNumber|NormL2|r|16|360|2742.3268
1|AtomicNumber|NormL2|r|16|361|2617.3625
1|AtomicNumber|NormL2|r|16|362|2622.8648
1|AtomicNumber|NormL2|r|16|363|2712.9535
1|AtomicNumber|NormL2|r|16|364|2493.0855
1|AtomicNumber|NormL2|r|16|365|2656.4628
1|AtomicNumber|NormL2|r|16|366|2905.9798
1|AtomicNumber|NormL2|r|16|367|2556.4749
1|AtomicNumber|NormL2|r|16|368|2533.4708
1|AtomicNumber|NormL2|r|16|369|2562.3782
1|AtomicNumber|NormL2|r|16|370|2760.3122
1|AtomicNumber|NormL2|r|16|371|2758.9984
1|AtomicNumber|NormL2|r|16|372|2788.7705
1|AtomicNumber|NormL2|r|16|373|2725.5875
1|AtomicNumber|NormL2|r|16|374|2401.8855
1|AtomicNumber|NormL2|r|16|375|2763.3567
1|AtomicNumber|NormL2|r|16|376|2624.4741
1|AtomicNumber|NormL2|r|16|377|2734.793
1|AtomicNumber|NormL2|r|16|378|2656.6312
1|AtomicNumber|NormL2|r|16|379|2730.9246
1|AtomicNumber|NormL2|r|16|380|2601.6926
1|AtomicNumber|NormL2|r|16|381|2552.5992
1|AtomicNumber|NormL2|r|16|382|2748.7613
1|AtomicNumber|NormL2|r|16|383|2605.8829
1|AtomicNumber|NormL2|r|16|384|2756.2228
