# Supplementary material for: On DNA numerical representations for genomic similarity computation
Source: PLoS One. 2017 Mar 21;12(3):e0173288. doi: 10.1371/journal.pone.0173288 (PMC5360225; doi:10.1371/journal.pone.0173288)
Supplement: S3 File — The datasets employed in this work. (ZIP) [file pone.0173288.s003.zip › datasets/syntheticalExperimentalScores/sequenceBase_1_transformation_AtomicNumber_metric_NormL2_type_s_percentage_2.txt]

1|AtomicNumber|NormL2|r|2|1|756.2845
1|AtomicNumber|NormL2|r|2|2|1101.5517
1|AtomicNumber|NormL2|r|2|3|981.5633
1|AtomicNumber|NormL2|r|2|4|1194.0176
1|AtomicNumber|NormL2|r|2|5|862.0687
1|AtomicNumber|NormL2|r|2|6|898.4785
1|AtomicNumber|NormL2|r|2|7|698.281
1|AtomicNumber|NormL2|r|2|8|938.1724
1|AtomicNumber|NormL2|r|2|9|1002.9733
1|AtomicNumber|NormL2|r|2|10|1285.2324
1|AtomicNumber|NormL2|r|2|11|1116.5941
1|AtomicNumber|NormL2|r|2|12|805.7433
1|AtomicNumber|NormL2|r|2|13|808.3676
1|AtomicNumber|NormL2|r|2|14|1024.1555
1|AtomicNumber|NormL2|r|2|15|857.2302
1|AtomicNumber|NormL2|r|2|16|925.6535
1|AtomicNumber|NormL2|r|2|17|1175.9966
1|AtomicNumber|NormL2|r|2|18|973.5705
1|AtomicNumber|NormL2|r|2|19|958.5922
1|AtomicNumber|NormL2|r|2|20|1191.3392
1|AtomicNumber|NormL2|r|2|21|1011.7063
1|AtomicNumber|NormL2|r|2|22|1217.2352
1|AtomicNumber|NormL2|r|2|23|1217.2966
1|AtomicNumber|NormL2|r|2|24|1033.9458
1|AtomicNumber|NormL2|r|2|25|934.6766
1|AtomicNumber|NormL2|r|2|26|1328.5832
1|AtomicNumber|NormL2|r|2|27|1002.7425
1|AtomicNumber|NormL2|r|2|28|1092.9102
1|AtomicNumber|NormL2|r|2|29|975.1889
1|AtomicNumber|NormL2|r|2|30|1089.1069
1|AtomicNumber|NormL2|r|2|31|952.2732
1|AtomicNumber|NormL2|r|2|32|1081.7989
1|AtomicNumber|NormL2|r|2|33|1184.3659
1|AtomicNumber|NormL2|r|2|34|1149.2236
1|AtomicNumber|NormL2|r|2|35|1185.4768
1|AtomicNumber|NormL2|r|2|36|1082.7568
1|AtomicNumber|NormL2|r|2|37|1015.294
1|AtomicNumber|NormL2|r|2|38|1030.7983
1|AtomicNumber|NormL2|r|2|39|932.532
1|AtomicNumber|NormL2|r|2|40|986.768
1|AtomicNumber|NormL2|r|2|41|1227.2895
1|AtomicNumber|NormL2|r|2|42|897.3422
1|AtomicNumber|NormL2|r|2|43|1203.0478
1|AtomicNumber|NormL2|r|2|44|896.8421
1|AtomicNumber|NormL2|r|2|45|956.9549
1|AtomicNumber|NormL2|r|2|46|824.2531
1|AtomicNumber|NormL2|r|2|47|920.349
1|AtomicNumber|NormL2|r|2|48|1071.8702
1|AtomicNumber|NormL2|r|2|49|960.4876
1|AtomicNumber|NormL2|r|2|50|975.3279
1|AtomicNumber|NormL2|r|2|51|1314.9568
1|AtomicNumber|NormL2|r|2|52|1133.2795
1|AtomicNumber|NormL2|r|2|53|941.6123
1|AtomicNumber|NormL2|r|2|54|1005.621
1|AtomicNumber|NormL2|r|2|55|1006.9877
1|AtomicNumber|NormL2|r|2|56|841.7358
1|AtomicNumber|NormL2|r|2|57|787.8477
1|AtomicNumber|NormL2|r|2|58|1201.8609
1|AtomicNumber|NormL2|r|2|59|875.5848
1|AtomicNumber|NormL2|r|2|60|786.5253
1|AtomicNumber|NormL2|r|2|61|959.1822
1|AtomicNumber|NormL2|r|2|62|963.0698
1|AtomicNumber|NormL2|r|2|63|685.2154
1|AtomicNumber|NormL2|r|2|64|1177.9172
1|AtomicNumber|NormL2|r|2|65|865.5965
1|AtomicNumber|NormL2|r|2|66|991.5161
1|AtomicNumber|NormL2|r|2|67|1032.6502
1|AtomicNumber|NormL2|r|2|68|1081.4127
1|AtomicNumber|NormL2|r|2|69|812.795
1|AtomicNumber|NormL2|r|2|70|983.4957
1|AtomicNumber|NormL2|r|2|71|749.0057
1|AtomicNumber|NormL2|r|2|72|1017.8945
1|AtomicNumber|NormL2|r|2|73|1083.0113
1|AtomicNumber|NormL2|r|2|74|983.7692
1|AtomicNumber|NormL2|r|2|75|1184.6077
1|AtomicNumber|NormL2|r|2|76|847.1438
1|AtomicNumber|NormL2|r|2|77|1233.3077
1|AtomicNumber|NormL2|r|2|78|1163.7054
1|AtomicNumber|NormL2|r|2|79|985.6013
1|AtomicNumber|NormL2|r|2|80|942.7148
1|AtomicNumber|NormL2|r|2|81|1034.0983
1|AtomicNumber|NormL2|r|2|82|1329.6888
1|AtomicNumber|NormL2|r|2|83|1207.2691
1|AtomicNumber|NormL2|r|2|84|1172.9583
1|AtomicNumber|NormL2|r|2|85|1121.0232
1|AtomicNumber|NormL2|r|2|86|883.4271
1|AtomicNumber|NormL2|r|2|87|952.6902
1|AtomicNumber|NormL2|r|2|88|1114.7865
1|AtomicNumber|NormL2|r|2|89|1094.4507
1|AtomicNumber|NormL2|r|2|90|1298.453
1|AtomicNumber|NormL2|r|2|91|992.6844
1|AtomicNumber|NormL2|r|2|92|983.993
1|AtomicNumber|NormL2|r|2|93|952.7225
1|AtomicNumber|NormL2|r|2|94|975.3375
1|AtomicNumber|NormL2|r|2|95|888.2563
1|AtomicNumber|NormL2|r|2|96|819.3706
1|AtomicNumber|NormL2|r|2|97|986.9725
1|AtomicNumber|NormL2|r|2|98|864.2122
1|AtomicNumber|NormL2|r|2|99|1078.0185
1|AtomicNumber|NormL2|r|2|100|921.9891
1|AtomicNumber|NormL2|r|2|101|1054.2006
1|AtomicNumber|NormL2|r|2|102|768.2845
1|AtomicNumber|NormL2|r|2|103|1031.1941
1|AtomicNumber|NormL2|r|2|104|1070.7446
1|AtomicNumber|NormL2|r|2|105|932.3765
1|AtomicNumber|NormL2|r|2|106|1086.5936
1|AtomicNumber|NormL2|r|2|107|1144.6117
1|AtomicNumber|NormL2|r|2|108|1251.9708
1|AtomicNumber|NormL2|r|2|109|1211.5415
1|AtomicNumber|NormL2|r|2|110|849.3063
1|AtomicNumber|NormL2|r|2|111|1147.4947
1|AtomicNumber|NormL2|r|2|112|1129.6203
1|AtomicNumber|NormL2|r|2|113|725.2796
1|AtomicNumber|NormL2|r|2|114|962.4272
1|AtomicNumber|NormL2|r|2|115|998.3665
1|AtomicNumber|NormL2|r|2|116|858.9406
1|AtomicNumber|NormL2|r|2|117|984.2038
1|AtomicNumber|NormL2|r|2|118|906.7077
1|AtomicNumber|NormL2|r|2|119|1040.9088
1|AtomicNumber|NormL2|r|2|120|1192.9861
1|AtomicNumber|NormL2|r|2|121|898.6419
1|AtomicNumber|NormL2|r|2|122|1069.5621
1|AtomicNumber|NormL2|r|2|123|712.0517
1|AtomicNumber|NormL2|r|2|124|988.9836
1|AtomicNumber|NormL2|r|2|125|1054.0201
1|AtomicNumber|NormL2|r|2|126|894.8749
1|AtomicNumber|NormL2|r|2|127|1025.4158
1|AtomicNumber|NormL2|r|2|128|1206.0461
1|AtomicNumber|NormL2|r|2|129|1094.9571
1|AtomicNumber|NormL2|r|2|130|1179.0684
1|AtomicNumber|NormL2|r|2|131|837.3848
1|AtomicNumber|NormL2|r|2|132|1021.1566
1|AtomicNumber|NormL2|r|2|133|1226.1578
1|AtomicNumber|NormL2|r|2|134|803.5913
1|AtomicNumber|NormL2|r|2|135|1175.3233
1|AtomicNumber|NormL2|r|2|136|896.2003
1|AtomicNumber|NormL2|r|2|137|1134.0169
1|AtomicNumber|NormL2|r|2|138|935.4722
1|AtomicNumber|NormL2|r|2|139|782.6351
1|AtomicNumber|NormL2|r|2|140|898.4718
1|AtomicNumber|NormL2|r|2|141|908.7643
1|AtomicNumber|NormL2|r|2|142|1038.5721
1|AtomicNumber|NormL2|r|2|143|922.7658
1|AtomicNumber|NormL2|r|2|144|1191.2938
1|AtomicNumber|NormL2|r|2|145|953.6541
1|AtomicNumber|NormL2|r|2|146|1095.146
1|AtomicNumber|NormL2|r|2|147|792.7717
1|AtomicNumber|NormL2|r|2|148|907.376
1|AtomicNumber|NormL2|r|2|149|1059.8214
1|AtomicNumber|NormL2|r|2|150|1158.0132
1|AtomicNumber|NormL2|r|2|151|842.2849
1|AtomicNumber|NormL2|r|2|152|894.7335
1|AtomicNumber|NormL2|r|2|153|968.0485
1|AtomicNumber|NormL2|r|2|154|1065.24
1|AtomicNumber|NormL2|r|2|155|1181.4807
1|AtomicNumber|NormL2|r|2|156|1042.3916
1|AtomicNumber|NormL2|r|2|157|1040.2837
1|AtomicNumber|NormL2|r|2|158|1045.2609
1|AtomicNumber|NormL2|r|2|159|949.8193
1|AtomicNumber|NormL2|r|2|160|1089.638
1|AtomicNumber|NormL2|r|2|161|947.6315
1|AtomicNumber|NormL2|r|2|162|902.2331
1|AtomicNumber|NormL2|r|2|163|661.543
1|AtomicNumber|NormL2|r|2|164|1059.807
1|AtomicNumber|NormL2|r|2|165|1018.1819
1|AtomicNumber|NormL2|r|2|166|1112.2538
1|AtomicNumber|NormL2|r|2|167|944.2297
1|AtomicNumber|NormL2|r|2|168|948.5003
1|AtomicNumber|NormL2|r|2|169|1132.2514
1|AtomicNumber|NormL2|r|2|170|835.5463
1|AtomicNumber|NormL2|r|2|171|1003.3256
1|AtomicNumber|NormL2|r|2|172|1224.9221
1|AtomicNumber|NormL2|r|2|173|924.1137
1|AtomicNumber|NormL2|r|2|174|916.9989
1|AtomicNumber|NormL2|r|2|175|828.8226
1|AtomicNumber|NormL2|r|2|176|901.6645
1|AtomicNumber|NormL2|r|2|177|1217.517
1|AtomicNumber|NormL2|r|2|178|804.9496
1|AtomicNumber|NormL2|r|2|179|1060.3526
1|AtomicNumber|NormL2|r|2|180|793.858
1|AtomicNumber|NormL2|r|2|181|1128.8397
1|AtomicNumber|NormL2|r|2|182|1005.3299
1|AtomicNumber|NormL2|r|2|183|1126.0101
1|AtomicNumber|NormL2|r|2|184|973.4531
1|AtomicNumber|NormL2|r|2|185|940.3778
1|AtomicNumber|NormL2|r|2|186|1095.2976
1|AtomicNumber|NormL2|r|2|187|1062.141
1|AtomicNumber|NormL2|r|2|188|1000.2146
1|AtomicNumber|NormL2|r|2|189|1035.3981
1|AtomicNumber|NormL2|r|2|190|1010.1586
1|AtomicNumber|NormL2|r|2|191|1080.8255
1|AtomicNumber|NormL2|r|2|192|1151.9374
1|AtomicNumber|NormL2|r|2|193|905.0891
1|AtomicNumber|NormL2|r|2|194|1023.9132
1|AtomicNumber|NormL2|r|2|195|939.4844
1|AtomicNumber|NormL2|r|2|196|1220.7062
1|AtomicNumber|NormL2|r|2|197|1111.0849
1|AtomicNumber|NormL2|r|2|198|1107.4159
1|AtomicNumber|NormL2|r|2|199|1243.3863
1|AtomicNumber|NormL2|r|2|200|785.3314
1|AtomicNumber|NormL2|r|2|201|1205.8316
1|AtomicNumber|NormL2|r|2|202|1093.6407
1|AtomicNumber|NormL2|r|2|203|1019.7518
1|AtomicNumber|NormL2|r|2|204|887.3489
1|AtomicNumber|NormL2|r|2|205|1219.0808
1|AtomicNumber|NormL2|r|2|206|932.6004
1|AtomicNumber|NormL2|r|2|207|1242.9465
1|AtomicNumber|NormL2|r|2|208|1003.2021
1|AtomicNumber|NormL2|r|2|209|983.3834
1|AtomicNumber|NormL2|r|2|210|780.2077
1|AtomicNumber|NormL2|r|2|211|1254.1163
1|AtomicNumber|NormL2|r|2|212|1134.3196
1|AtomicNumber|NormL2|r|2|213|1026.9903
1|AtomicNumber|NormL2|r|2|214|1309.1325
1|AtomicNumber|NormL2|r|2|215|1022.8107
1|AtomicNumber|NormL2|r|2|216|1008.1455
1|AtomicNumber|NormL2|r|2|217|954.9002
1|AtomicNumber|NormL2|r|2|218|1004.5272
1|AtomicNumber|NormL2|r|2|219|800.7686
1|AtomicNumber|NormL2|r|2|220|789.528
1|AtomicNumber|NormL2|r|2|221|1094.7753
1|AtomicNumber|NormL2|r|2|222|1029.2808
1|AtomicNumber|NormL2|r|2|223|781.2839
1|AtomicNumber|NormL2|r|2|224|789.1614
1|AtomicNumber|NormL2|r|2|225|1276.5185
1|AtomicNumber|NormL2|r|2|226|1150.3127
1|AtomicNumber|NormL2|r|2|227|1199.115
1|AtomicNumber|NormL2|r|2|228|1185.9425
1|AtomicNumber|NormL2|r|2|229|982.4378
1|AtomicNumber|NormL2|r|2|230|847.3018
1|AtomicNumber|NormL2|r|2|231|1027.7783
1|AtomicNumber|NormL2|r|2|232|1043.2184
1|AtomicNumber|NormL2|r|2|233|1181.9242
1|AtomicNumber|NormL2|r|2|234|952.073
1|AtomicNumber|NormL2|r|2|235|860.7603
1|AtomicNumber|NormL2|r|2|236|847.5518
1|AtomicNumber|NormL2|r|2|237|802.6669
1|AtomicNumber|NormL2|r|2|238|1080.8113
1|AtomicNumber|NormL2|r|2|239|1169.7087
1|AtomicNumber|NormL2|r|2|240|965.747
1|AtomicNumber|NormL2|r|2|241|655.8333
1|AtomicNumber|NormL2|r|2|242|1025.0571
1|AtomicNumber|NormL2|r|2|243|927.2825
1|AtomicNumber|NormL2|r|2|244|821.1355
1|AtomicNumber|NormL2|r|2|245|961.0529
1|AtomicNumber|NormL2|r|2|246|880.0869
1|AtomicNumber|NormL2|r|2|247|1020.3532
1|AtomicNumber|NormL2|r|2|248|1137.7551
1|AtomicNumber|NormL2|r|2|249|854.8392
1|AtomicNumber|NormL2|r|2|250|1193.7529
1|AtomicNumber|NormL2|r|2|251|994.0265
1|AtomicNumber|NormL2|r|2|252|888.17
1|AtomicNumber|NormL2|r|2|253|895.0915
1|AtomicNumber|NormL2|r|2|254|853.37
1|AtomicNumber|NormL2|r|2|255|1125.5607
1|AtomicNumber|NormL2|r|2|256|847.7064
1|AtomicNumber|NormL2|r|2|257|961.393
1|AtomicNumber|NormL2|r|2|258|909.9993
1|AtomicNumber|NormL2|r|2|259|923.8535
1|AtomicNumber|NormL2|r|2|260|1241.9801
1|AtomicNumber|NormL2|r|2|261|988.2383
1|AtomicNumber|NormL2|r|2|262|1038.0412
1|AtomicNumber|NormL2|r|2|263|1119.4362
1|AtomicNumber|NormL2|r|2|264|1181.8022
1|AtomicNumber|NormL2|r|2|265|1128.5874
1|AtomicNumber|NormL2|r|2|266|1049.2642
1|AtomicNumber|NormL2|r|2|267|1053.8882
1|AtomicNumber|NormL2|r|2|268|999.2482
1|AtomicNumber|NormL2|r|2|269|1066.971
1|AtomicNumber|NormL2|r|2|270|724.5126
1|AtomicNumber|NormL2|r|2|271|1004.5655
1|AtomicNumber|NormL2|r|2|272|1100.3034
1|AtomicNumber|NormL2|r|2|273|873.3273
1|AtomicNumber|NormL2|r|2|274|919.9129
1|AtomicNumber|NormL2|r|2|275|1143.4831
1|AtomicNumber|NormL2|r|2|276|945.1282
1|AtomicNumber|NormL2|r|2|277|1047.5663
1|AtomicNumber|NormL2|r|2|278|988.3135
1|AtomicNumber|NormL2|r|2|279|892.125
1|AtomicNumber|NormL2|r|2|280|1015.9401
1|AtomicNumber|NormL2|r|2|281|1085.8934
1|AtomicNumber|NormL2|r|2|282|879.3938
1|AtomicNumber|NormL2|r|2|283|1072.8673
1|AtomicNumber|NormL2|r|2|284|1079.6609
1|AtomicNumber|NormL2|r|2|285|763.0684
1|AtomicNumber|NormL2|r|2|286|925.1255
1|AtomicNumber|NormL2|r|2|287|1116.936
1|AtomicNumber|NormL2|r|2|288|783.5877
1|AtomicNumber|NormL2|r|2|289|1268.4536
1|AtomicNumber|NormL2|r|2|290|772.7249
1|AtomicNumber|NormL2|r|2|291|1112.8936
1|AtomicNumber|NormL2|r|2|292|915.6301
1|AtomicNumber|NormL2|r|2|293|1070.4685
1|AtomicNumber|NormL2|r|2|294|896.3047
1|AtomicNumber|NormL2|r|2|295|1030.5253
1|AtomicNumber|NormL2|r|2|296|1246.4219
1|AtomicNumber|NormL2|r|2|297|1075.7782
1|AtomicNumber|NormL2|r|2|298|1030.4352
1|AtomicNumber|NormL2|r|2|299|1039.0335
1|AtomicNumber|NormL2|r|2|300|1011.2006
1|AtomicNumber|NormL2|r|2|301|1094.9737
1|AtomicNumber|NormL2|r|2|302|963.161
1|AtomicNumber|NormL2|r|2|303|1138.1462
1|AtomicNumber|NormL2|r|2|304|1042.1714
1|AtomicNumber|NormL2|r|2|305|1164.4131
1|AtomicNumber|NormL2|r|2|306|901.9177
1|AtomicNumber|NormL2|r|2|307|748.5942
1|AtomicNumber|NormL2|r|2|308|1106.4204
1|AtomicNumber|NormL2|r|2|309|1094.6028
1|AtomicNumber|NormL2|r|2|310|872.1008
1|AtomicNumber|NormL2|r|2|311|1279.5861
1|AtomicNumber|NormL2|r|2|312|980.2426
1|AtomicNumber|NormL2|r|2|313|1084.1239
1|AtomicNumber|NormL2|r|2|314|1147.4277
1|AtomicNumber|NormL2|r|2|315|979.8409
1|AtomicNumber|NormL2|r|2|316|1096.0413
1|AtomicNumber|NormL2|r|2|317|1161.8269
1|AtomicNumber|NormL2|r|2|318|1246.8113
1|AtomicNumber|NormL2|r|2|319|914.8848
1|AtomicNumber|NormL2|r|2|320|945.6209
1|AtomicNumber|NormL2|r|2|321|960.46
1|AtomicNumber|NormL2|r|2|322|966.4176
1|AtomicNumber|NormL2|r|2|323|1198.7263
1|AtomicNumber|NormL2|r|2|324|806.2426
1|AtomicNumber|NormL2|r|2|325|1234.4243
1|AtomicNumber|NormL2|r|2|326|1190.2783
1|AtomicNumber|NormL2|r|2|327|1057.2479
1|AtomicNumber|NormL2|r|2|328|955.7079
1|AtomicNumber|NormL2|r|2|329|925.6051
1|AtomicNumber|NormL2|r|2|330|949.0475
1|AtomicNumber|NormL2|r|2|331|1073.6848
1|AtomicNumber|NormL2|r|2|332|1180.9097
1|AtomicNumber|NormL2|r|2|333|1145.3361
1|AtomicNumber|NormL2|r|2|334|1215.8769
1|AtomicNumber|NormL2|r|2|335|1064.4718
1|AtomicNumber|NormL2|r|2|336|1429.5159
1|AtomicNumber|NormL2|r|2|337|881.0877
1|AtomicNumber|NormL2|r|2|338|986.7827
1|AtomicNumber|NormL2|r|2|339|1219.8995
1|AtomicNumber|NormL2|r|2|340|1072.1905
1|AtomicNumber|NormL2|r|2|341|986.8213
1|AtomicNumber|NormL2|r|2|342|844.4843
1|AtomicNumber|NormL2|r|2|343|1216.7081
1|AtomicNumber|NormL2|r|2|344|1031.3485
1|AtomicNumber|NormL2|r|2|345|1136.9764
1|AtomicNumber|NormL2|r|2|346|1026.1992
1|AtomicNumber|NormL2|r|2|347|988.4978
1|AtomicNumber|NormL2|r|2|348|922.972
1|AtomicNumber|NormL2|r|2|349|1091.0299
1|AtomicNumber|NormL2|r|2|350|1233.0138
1|AtomicNumber|NormL2|r|2|351|903.7955
1|AtomicNumber|NormL2|r|2|352|1348.8851
1|AtomicNumber|NormL2|r|2|353|1095.51
1|AtomicNumber|NormL2|r|2|354|1241.9752
1|AtomicNumber|NormL2|r|2|355|1131.2149
1|AtomicNumber|NormL2|r|2|356|1171.7854
1|AtomicNumber|NormL2|r|2|357|1248.3144
1|AtomicNumber|NormL2|r|2|358|1014.0417
1|AtomicNumber|NormL2|r|2|359|1107.8903
1|AtomicNumber|NormL2|r|2|360|1136.2239
1|AtomicNumber|NormL2|r|2|361|1268.1399
1|AtomicNumber|NormL2|r|2|362|1075.1818
1|AtomicNumber|NormL2|r|2|363|1104.2655
1|AtomicNumber|NormL2|r|2|364|1092.1352
1|AtomicNumber|NormL2|r|2|365|1008.5668
1|AtomicNumber|NormL2|r|2|366|915.8607
1|AtomicNumber|NormL2|r|2|367|968.5537
1|AtomicNumber|NormL2|r|2|368|1300.0094
1|AtomicNumber|NormL2|r|2|369|787.5603
1|AtomicNumber|NormL2|r|2|370|856.9645
1|AtomicNumber|NormL2|r|2|371|1105.9537
1|AtomicNumber|NormL2|r|2|372|1215.4567
1|AtomicNumber|NormL2|r|2|373|932.6065
1|AtomicNumber|NormL2|r|2|374|812.306
1|AtomicNumber|NormL2|r|2|375|921.4664
1|AtomicNumber|NormL2|r|2|376|1041.6253
1|AtomicNumber|NormL2|r|2|377|1132.5131
1|AtomicNumber|NormL2|r|2|378|904.8651
1|AtomicNumber|NormL2|r|2|379|1140.5727
1|AtomicNumber|NormL2|r|2|380|1191.2278
1|AtomicNumber|NormL2|r|2|381|1150.0296
1|AtomicNumber|NormL2|r|2|382|1043.0385
1|AtomicNumber|NormL2|r|2|383|830.4083
1|AtomicNumber|NormL2|r|2|384|1016.227
