# Supplementary material for: On DNA numerical representations for genomic similarity computation
Source: PLoS One. 2017 Mar 21;12(3):e0173288. doi: 10.1371/journal.pone.0173288 (PMC5360225; doi:10.1371/journal.pone.0173288)
Supplement: S3 File — The datasets employed in this work. (ZIP) [file pone.0173288.s003.zip › datasets/syntheticalExperimentalScores/sequenceBase_1_transformation_AtomicNumber_metric_NormL2_type_s_percentage_32.txt]

1|AtomicNumber|NormL2|r|32|1|3519.5918
1|AtomicNumber|NormL2|r|32|2|3700.8122
1|AtomicNumber|NormL2|r|32|3|3368.7569
1|AtomicNumber|NormL2|r|32|4|3459.1028
1|AtomicNumber|NormL2|r|32|5|3415.1178
1|AtomicNumber|NormL2|r|32|6|3543.5495
1|AtomicNumber|NormL2|r|32|7|3415.8879
1|AtomicNumber|NormL2|r|32|8|3367.4717
1|AtomicNumber|NormL2|r|32|9|3728.5937
1|AtomicNumber|NormL2|r|32|10|3555.6339
1|AtomicNumber|NormL2|r|32|11|3333.5493
1|AtomicNumber|NormL2|r|32|12|3435.2414
1|AtomicNumber|NormL2|r|32|13|3635.9618
1|AtomicNumber|NormL2|r|32|14|3582.6694
1|AtomicNumber|NormL2|r|32|15|3551.4537
1|AtomicNumber|NormL2|r|32|16|3453.0632
1|AtomicNumber|NormL2|r|32|17|3639.1698
1|AtomicNumber|NormL2|r|32|18|3402.2376
1|AtomicNumber|NormL2|r|32|19|3499.5504
1|AtomicNumber|NormL2|r|32|20|3357.5134
1|AtomicNumber|NormL2|r|32|21|3403.0347
1|AtomicNumber|NormL2|r|32|22|3346.059
1|AtomicNumber|NormL2|r|32|23|3719.9163
1|AtomicNumber|NormL2|r|32|24|3628.732
1|AtomicNumber|NormL2|r|32|25|3487.697
1|AtomicNumber|NormL2|r|32|26|3478.8551
1|AtomicNumber|NormL2|r|32|27|3578.3219
1|AtomicNumber|NormL2|r|32|28|3652.0381
1|AtomicNumber|NormL2|r|32|29|3415.7707
1|AtomicNumber|NormL2|r|32|30|3684.9529
1|AtomicNumber|NormL2|r|32|31|3559.1037
1|AtomicNumber|NormL2|r|32|32|3335.819
1|AtomicNumber|NormL2|r|32|33|3555.6884
1|AtomicNumber|NormL2|r|32|34|3276.4141
1|AtomicNumber|NormL2|r|32|35|3596.9574
1|AtomicNumber|NormL2|r|32|36|3751.554
1|AtomicNumber|NormL2|r|32|37|3198.6558
1|AtomicNumber|NormL2|r|32|38|3328.2684
1|AtomicNumber|NormL2|r|32|39|3663.9102
1|AtomicNumber|NormL2|r|32|40|3487.7539
1|AtomicNumber|NormL2|r|32|41|3666.9203
1|AtomicNumber|NormL2|r|32|42|3456.1554
1|AtomicNumber|NormL2|r|32|43|3448.0358
1|AtomicNumber|NormL2|r|32|44|3467.359
1|AtomicNumber|NormL2|r|32|45|3426.8865
1|AtomicNumber|NormL2|r|32|46|3561.5904
1|AtomicNumber|NormL2|r|32|47|3645.8334
1|AtomicNumber|NormL2|r|32|48|3501.0273
1|AtomicNumber|NormL2|r|32|49|3602.3405
1|AtomicNumber|NormL2|r|32|50|3567.7271
1|AtomicNumber|NormL2|r|32|51|3338.017
1|AtomicNumber|NormL2|r|32|52|3359.433
1|AtomicNumber|NormL2|r|32|53|3291.4562
1|AtomicNumber|NormL2|r|32|54|3312.2088
1|AtomicNumber|NormL2|r|32|55|3362.1989
1|AtomicNumber|NormL2|r|32|56|3235.2882
1|AtomicNumber|NormL2|r|32|57|3449.473
1|AtomicNumber|NormL2|r|32|58|3502.994
1|AtomicNumber|NormL2|r|32|59|3499.5305
1|AtomicNumber|NormL2|r|32|60|3562.7004
1|AtomicNumber|NormL2|r|32|61|3807.782
1|AtomicNumber|NormL2|r|32|62|3715.6151
1|AtomicNumber|NormL2|r|32|63|3494.4346
1|AtomicNumber|NormL2|r|32|64|3369.3564
1|AtomicNumber|NormL2|r|32|65|3572.691
1|AtomicNumber|NormL2|r|32|66|3583.6634
1|AtomicNumber|NormL2|r|32|67|3432.6894
1|AtomicNumber|NormL2|r|32|68|3747.5358
1|AtomicNumber|NormL2|r|32|69|3627.1142
1|AtomicNumber|NormL2|r|32|70|3465.4774
1|AtomicNumber|NormL2|r|32|71|3375.8529
1|AtomicNumber|NormL2|r|32|72|3752.0594
1|AtomicNumber|NormL2|r|32|73|3688.8164
1|AtomicNumber|NormL2|r|32|74|3518.6911
1|AtomicNumber|NormL2|r|32|75|3403.1753
1|AtomicNumber|NormL2|r|32|76|3710.1162
1|AtomicNumber|NormL2|r|32|77|3502.8266
1|AtomicNumber|NormL2|r|32|78|3451.2116
1|AtomicNumber|NormL2|r|32|79|3642.6337
1|AtomicNumber|NormL2|r|32|80|3556.8207
1|AtomicNumber|NormL2|r|32|81|3526.5611
1|AtomicNumber|NormL2|r|32|82|3423.6769
1|AtomicNumber|NormL2|r|32|83|3502.3462
1|AtomicNumber|NormL2|r|32|84|3563.8494
1|AtomicNumber|NormL2|r|32|85|3400.9807
1|AtomicNumber|NormL2|r|32|86|3496.6995
1|AtomicNumber|NormL2|r|32|87|3409.5884
1|AtomicNumber|NormL2|r|32|88|3553.8457
1|AtomicNumber|NormL2|r|32|89|3535.1021
1|AtomicNumber|NormL2|r|32|90|3424.3261
1|AtomicNumber|NormL2|r|32|91|3730.9729
1|AtomicNumber|NormL2|r|32|92|3666.0235
1|AtomicNumber|NormL2|r|32|93|3616.6179
1|AtomicNumber|NormL2|r|32|94|3261.8247
1|AtomicNumber|NormL2|r|32|95|3590.187
1|AtomicNumber|NormL2|r|32|96|3481.7483
1|AtomicNumber|NormL2|r|32|97|3309.4423
1|AtomicNumber|NormL2|r|32|98|3367.4361
1|AtomicNumber|NormL2|r|32|99|3669.275
1|AtomicNumber|NormL2|r|32|100|3747.5653
1|AtomicNumber|NormL2|r|32|101|3592.1818
1|AtomicNumber|NormL2|r|32|102|3487.6885
1|AtomicNumber|NormL2|r|32|103|3449.986
1|AtomicNumber|NormL2|r|32|104|3573.6605
1|AtomicNumber|NormL2|r|32|105|3271.8152
1|AtomicNumber|NormL2|r|32|106|3557.0411
1|AtomicNumber|NormL2|r|32|107|3317.8595
1|AtomicNumber|NormL2|r|32|108|3504.7629
1|AtomicNumber|NormL2|r|32|109|3132.5751
1|AtomicNumber|NormL2|r|32|110|3344.2442
1|AtomicNumber|NormL2|r|32|111|3522.9874
1|AtomicNumber|NormL2|r|32|112|3624.5807
1|AtomicNumber|NormL2|r|32|113|3276.5506
1|AtomicNumber|NormL2|r|32|114|3716.4134
1|AtomicNumber|NormL2|r|32|115|3450.157
1|AtomicNumber|NormL2|r|32|116|3513.8599
1|AtomicNumber|NormL2|r|32|117|3490.0613
1|AtomicNumber|NormL2|r|32|118|3632.0087
1|AtomicNumber|NormL2|r|32|119|3650.0429
1|AtomicNumber|NormL2|r|32|120|3643.1118
1|AtomicNumber|NormL2|r|32|121|3532.2575
1|AtomicNumber|NormL2|r|32|122|3570.0009
1|AtomicNumber|NormL2|r|32|123|3863.8742
1|AtomicNumber|NormL2|r|32|124|3612.1011
1|AtomicNumber|NormL2|r|32|125|3302.3036
1|AtomicNumber|NormL2|r|32|126|3614.9017
1|AtomicNumber|NormL2|r|32|127|3592.29
1|AtomicNumber|NormL2|r|32|128|3592.6375
1|AtomicNumber|NormL2|r|32|129|3328.3657
1|AtomicNumber|NormL2|r|32|130|3498.2418
1|AtomicNumber|NormL2|r|32|131|3369.3131
1|AtomicNumber|NormL2|r|32|132|3660.357
1|AtomicNumber|NormL2|r|32|133|3591.0747
1|AtomicNumber|NormL2|r|32|134|3516.6591
1|AtomicNumber|NormL2|r|32|135|3446.313
1|AtomicNumber|NormL2|r|32|136|3554.3338
1|AtomicNumber|NormL2|r|32|137|3794.0205
1|AtomicNumber|NormL2|r|32|138|3477.3736
1|AtomicNumber|NormL2|r|32|139|3549.8759
1|AtomicNumber|NormL2|r|32|140|3639.7894
1|AtomicNumber|NormL2|r|32|141|3435.9081
1|AtomicNumber|NormL2|r|32|142|3591.1597
1|AtomicNumber|NormL2|r|32|143|3686.4256
1|AtomicNumber|NormL2|r|32|144|3465.2731
1|AtomicNumber|NormL2|r|32|145|3443.0519
1|AtomicNumber|NormL2|r|32|146|3486.6839
1|AtomicNumber|NormL2|r|32|147|3468.904
1|AtomicNumber|NormL2|r|32|148|3547.9668
1|AtomicNumber|NormL2|r|32|149|3569.2107
1|AtomicNumber|NormL2|r|32|150|3512.4248
1|AtomicNumber|NormL2|r|32|151|3610.2561
1|AtomicNumber|NormL2|r|32|152|3483.8995
1|AtomicNumber|NormL2|r|32|153|3404.4434
1|AtomicNumber|NormL2|r|32|154|3674.1889
1|AtomicNumber|NormL2|r|32|155|3319.5419
1|AtomicNumber|NormL2|r|32|156|3629.9518
1|AtomicNumber|NormL2|r|32|157|3327.2138
1|AtomicNumber|NormL2|r|32|158|3260.35
1|AtomicNumber|NormL2|r|32|159|3553.3213
1|AtomicNumber|NormL2|r|32|160|3414.264
1|AtomicNumber|NormL2|r|32|161|3369.2781
1|AtomicNumber|NormL2|r|32|162|3491.6126
1|AtomicNumber|NormL2|r|32|163|3714.2636
1|AtomicNumber|NormL2|r|32|164|3415.0308
1|AtomicNumber|NormL2|r|32|165|3318.7353
1|AtomicNumber|NormL2|r|32|166|3563.587
1|AtomicNumber|NormL2|r|32|167|3621.1489
1|AtomicNumber|NormL2|r|32|168|3528.1179
1|AtomicNumber|NormL2|r|32|169|3321.6363
1|AtomicNumber|NormL2|r|32|170|3623.0291
1|AtomicNumber|NormL2|r|32|171|3441.8685
1|AtomicNumber|NormL2|r|32|172|3196.9128
1|AtomicNumber|NormL2|r|32|173|3718.7432
1|AtomicNumber|NormL2|r|32|174|3614.3731
1|AtomicNumber|NormL2|r|32|175|3455.1205
1|AtomicNumber|NormL2|r|32|176|3623.067
1|AtomicNumber|NormL2|r|32|177|3496.0674
1|AtomicNumber|NormL2|r|32|178|3605.2071
1|AtomicNumber|NormL2|r|32|179|3485.7622
1|AtomicNumber|NormL2|r|32|180|3582.822
1|AtomicNumber|NormL2|r|32|181|3591.3815
1|AtomicNumber|NormL2|r|32|182|3609.1469
1|AtomicNumber|NormL2|r|32|183|3638.9836
1|AtomicNumber|NormL2|r|32|184|3476.9694
1|AtomicNumber|NormL2|r|32|185|3361.2359
1|AtomicNumber|NormL2|r|32|186|3450.5473
1|AtomicNumber|NormL2|r|32|187|3484.2595
1|AtomicNumber|NormL2|r|32|188|3325.5533
1|AtomicNumber|NormL2|r|32|189|3555.2506
1|AtomicNumber|NormL2|r|32|190|3485.5122
1|AtomicNumber|NormL2|r|32|191|3369.7584
1|AtomicNumber|NormL2|r|32|192|3546.7714
1|AtomicNumber|NormL2|r|32|193|3379.4807
1|AtomicNumber|NormL2|r|32|194|3525.035
1|AtomicNumber|NormL2|r|32|195|3577.8923
1|AtomicNumber|NormL2|r|32|196|3444.7602
1|AtomicNumber|NormL2|r|32|197|3539.2068
1|AtomicNumber|NormL2|r|32|198|3391.8071
1|AtomicNumber|NormL2|r|32|199|3530.0679
1|AtomicNumber|NormL2|r|32|200|3236.7549
1|AtomicNumber|NormL2|r|32|201|3771.9656
1|AtomicNumber|NormL2|r|32|202|3477.7819
1|AtomicNumber|NormL2|r|32|203|3549.4488
1|AtomicNumber|NormL2|r|32|204|3323.7112
1|AtomicNumber|NormL2|r|32|205|3617.6204
1|AtomicNumber|NormL2|r|32|206|3443.7328
1|AtomicNumber|NormL2|r|32|207|3348.8601
1|AtomicNumber|NormL2|r|32|208|3504.6727
1|AtomicNumber|NormL2|r|32|209|3435.9828
1|AtomicNumber|NormL2|r|32|210|3408.7115
1|AtomicNumber|NormL2|r|32|211|3522.4435
1|AtomicNumber|NormL2|r|32|212|3594.8593
1|AtomicNumber|NormL2|r|32|213|3752.3596
1|AtomicNumber|NormL2|r|32|214|3437.9759
1|AtomicNumber|NormL2|r|32|215|3572.435
1|AtomicNumber|NormL2|r|32|216|3558.3405
1|AtomicNumber|NormL2|r|32|217|3409.4652
1|AtomicNumber|NormL2|r|32|218|3743.8293
1|AtomicNumber|NormL2|r|32|219|3375.3801
1|AtomicNumber|NormL2|r|32|220|3332.4966
1|AtomicNumber|NormL2|r|32|221|3619.7827
1|AtomicNumber|NormL2|r|32|222|3558.4648
1|AtomicNumber|NormL2|r|32|223|3692.1894
1|AtomicNumber|NormL2|r|32|224|3505.3048
1|AtomicNumber|NormL2|r|32|225|3481.7691
1|AtomicNumber|NormL2|r|32|226|3489.1228
1|AtomicNumber|NormL2|r|32|227|3386.3955
1|AtomicNumber|NormL2|r|32|228|3598.8716
1|AtomicNumber|NormL2|r|32|229|3534.2928
1|AtomicNumber|NormL2|r|32|230|3501.5434
1|AtomicNumber|NormL2|r|32|231|3630.8181
1|AtomicNumber|NormL2|r|32|232|3827.5914
1|AtomicNumber|NormL2|r|32|233|3415.5625
1|AtomicNumber|NormL2|r|32|234|3588.1327
1|AtomicNumber|NormL2|r|32|235|3584.64
1|AtomicNumber|NormL2|r|32|236|3587.1657
1|AtomicNumber|NormL2|r|32|237|3344.8381
1|AtomicNumber|NormL2|r|32|238|3691.8693
1|AtomicNumber|NormL2|r|32|239|3568.9826
1|AtomicNumber|NormL2|r|32|240|3305.4596
1|AtomicNumber|NormL2|r|32|241|3566.5975
1|AtomicNumber|NormL2|r|32|242|3594.1329
1|AtomicNumber|NormL2|r|32|243|3533.56
1|AtomicNumber|NormL2|r|32|244|3585.309
1|AtomicNumber|NormL2|r|32|245|3600.3424
1|AtomicNumber|NormL2|r|32|246|3604.2044
1|AtomicNumber|NormL2|r|32|247|3353.6834
1|AtomicNumber|NormL2|r|32|248|3421.3798
1|AtomicNumber|NormL2|r|32|249|3386.4865
1|AtomicNumber|NormL2|r|32|250|3532.1409
1|AtomicNumber|NormL2|r|32|251|3447.6724
1|AtomicNumber|NormL2|r|32|252|3484.8116
1|AtomicNumber|NormL2|r|32|253|3256.6475
1|AtomicNumber|NormL2|r|32|254|3710.2811
1|AtomicNumber|NormL2|r|32|255|3533.0092
1|AtomicNumber|NormL2|r|32|256|3283.7223
1|AtomicNumber|NormL2|r|32|257|3432.8314
1|AtomicNumber|NormL2|r|32|258|3311.6837
1|AtomicNumber|NormL2|r|32|259|3411.2384
1|AtomicNumber|NormL2|r|32|260|3633.148
1|AtomicNumber|NormL2|r|32|261|3555.6968
1|AtomicNumber|NormL2|r|32|262|3602.4583
1|AtomicNumber|NormL2|r|32|263|3580.7878
1|AtomicNumber|NormL2|r|32|264|3345.5301
1|AtomicNumber|NormL2|r|32|265|3559.188
1|AtomicNumber|NormL2|r|32|266|3413.3866
1|AtomicNumber|NormL2|r|32|267|3474.0493
1|AtomicNumber|NormL2|r|32|268|3461.1252
1|AtomicNumber|NormL2|r|32|269|3524.6383
1|AtomicNumber|NormL2|r|32|270|3440.6544
1|AtomicNumber|NormL2|r|32|271|3428.4863
1|AtomicNumber|NormL2|r|32|272|3607.0747
1|AtomicNumber|NormL2|r|32|273|3496.095
1|AtomicNumber|NormL2|r|32|274|3474.3357
1|AtomicNumber|NormL2|r|32|275|3307.8603
1|AtomicNumber|NormL2|r|32|276|3383.6081
1|AtomicNumber|NormL2|r|32|277|3639.5849
1|AtomicNumber|NormL2|r|32|278|3414.839
1|AtomicNumber|NormL2|r|32|279|3449.5358
1|AtomicNumber|NormL2|r|32|280|3649.6679
1|AtomicNumber|NormL2|r|32|281|3412.9159
1|AtomicNumber|NormL2|r|32|282|3517.7861
1|AtomicNumber|NormL2|r|32|283|3352.3448
1|AtomicNumber|NormL2|r|32|284|3494.6643
1|AtomicNumber|NormL2|r|32|285|3545.9424
1|AtomicNumber|NormL2|r|32|286|3519.1887
1|AtomicNumber|NormL2|r|32|287|3294.969
1|AtomicNumber|NormL2|r|32|288|3540.1093
1|AtomicNumber|NormL2|r|32|289|3586.3901
1|AtomicNumber|NormL2|r|32|290|3567.5338
1|AtomicNumber|NormL2|r|32|291|3547.9261
1|AtomicNumber|NormL2|r|32|292|3566.4765
1|AtomicNumber|NormL2|r|32|293|3427.2874
1|AtomicNumber|NormL2|r|32|294|3495.6675
1|AtomicNumber|NormL2|r|32|295|3513.6281
1|AtomicNumber|NormL2|r|32|296|3482.9351
1|AtomicNumber|NormL2|r|32|297|3285.086
1|AtomicNumber|NormL2|r|32|298|3637.1934
1|AtomicNumber|NormL2|r|32|299|3631.4573
1|AtomicNumber|NormL2|r|32|300|3605.4959
1|AtomicNumber|NormL2|r|32|301|3510.4461
1|AtomicNumber|NormL2|r|32|302|3452.2723
1|AtomicNumber|NormL2|r|32|303|3553.4705
1|AtomicNumber|NormL2|r|32|304|3464.6277
1|AtomicNumber|NormL2|r|32|305|3776.823
1|AtomicNumber|NormL2|r|32|306|3437.6465
1|AtomicNumber|NormL2|r|32|307|3727.2142
1|AtomicNumber|NormL2|r|32|308|3607.92
1|AtomicNumber|NormL2|r|32|309|3480.3232
1|AtomicNumber|NormL2|r|32|310|3670.134
1|AtomicNumber|NormL2|r|32|311|3605.6205
1|AtomicNumber|NormL2|r|32|312|3696.7859
1|AtomicNumber|NormL2|r|32|313|3547.9818
1|AtomicNumber|NormL2|r|32|314|3395.211
1|AtomicNumber|NormL2|r|32|315|3684.5096
1|AtomicNumber|NormL2|r|32|316|3389.8865
1|AtomicNumber|NormL2|r|32|317|3327.1563
1|AtomicNumber|NormL2|r|32|318|3567.824
1|AtomicNumber|NormL2|r|32|319|3456.8977
1|AtomicNumber|NormL2|r|32|320|3419.8107
1|AtomicNumber|NormL2|r|32|321|3427.7611
1|AtomicNumber|NormL2|r|32|322|3455.4026
1|AtomicNumber|NormL2|r|32|323|3573.9435
1|AtomicNumber|NormL2|r|32|324|3337.5782
1|AtomicNumber|NormL2|r|32|325|3604.2682
1|AtomicNumber|NormL2|r|32|326|3430.1285
1|AtomicNumber|NormL2|r|32|327|3466.3001
1|AtomicNumber|NormL2|r|32|328|3517.3976
1|AtomicNumber|NormL2|r|32|329|3510.8975
1|AtomicNumber|NormL2|r|32|330|3739.9606
1|AtomicNumber|NormL2|r|32|331|3454.9795
1|AtomicNumber|NormL2|r|32|332|3667.6467
1|AtomicNumber|NormL2|r|32|333|3563.9535
1|AtomicNumber|NormL2|r|32|334|3440.7742
1|AtomicNumber|NormL2|r|32|335|3758.4575
1|AtomicNumber|NormL2|r|32|336|3546.5765
1|AtomicNumber|NormL2|r|32|337|3584.8429
1|AtomicNumber|NormL2|r|32|338|3691.8464
1|AtomicNumber|NormL2|r|32|339|3274.2542
1|AtomicNumber|NormL2|r|32|340|3436.2706
1|AtomicNumber|NormL2|r|32|341|3663.0078
1|AtomicNumber|NormL2|r|32|342|3475.955
1|AtomicNumber|NormL2|r|32|343|3773.3648
1|AtomicNumber|NormL2|r|32|344|3859.324
1|AtomicNumber|NormL2|r|32|345|3276.2971
1|AtomicNumber|NormL2|r|32|346|3616.9435
1|AtomicNumber|NormL2|r|32|347|3520.9732
1|AtomicNumber|NormL2|r|32|348|3532.4777
1|AtomicNumber|NormL2|r|32|349|3604.7856
1|AtomicNumber|NormL2|r|32|350|3554.7394
1|AtomicNumber|NormL2|r|32|351|3544.5087
1|AtomicNumber|NormL2|r|32|352|3688.0438
1|AtomicNumber|NormL2|r|32|353|3728.0415
1|AtomicNumber|NormL2|r|32|354|3466.4731
1|AtomicNumber|NormL2|r|32|355|3575.2378
1|AtomicNumber|NormL2|r|32|356|3737.0172
1|AtomicNumber|NormL2|r|32|357|3458.8252
1|AtomicNumber|NormL2|r|32|358|3485.0564
1|AtomicNumber|NormL2|r|32|359|3684.6411
1|AtomicNumber|NormL2|r|32|360|3495.9695
1|AtomicNumber|NormL2|r|32|361|3276.5086
1|AtomicNumber|NormL2|r|32|362|3461.3229
1|AtomicNumber|NormL2|r|32|363|3452.1418
1|AtomicNumber|NormL2|r|32|364|3596.9844
1|AtomicNumber|NormL2|r|32|365|3599.8456
1|AtomicNumber|NormL2|r|32|366|3440.3978
1|AtomicNumber|NormL2|r|32|367|3508.119
1|AtomicNumber|NormL2|r|32|368|3349.8047
1|AtomicNumber|NormL2|r|32|369|3458.8559
1|AtomicNumber|NormL2|r|32|370|3576.7893
1|AtomicNumber|NormL2|r|32|371|3486.4814
1|AtomicNumber|NormL2|r|32|372|3481.4283
1|AtomicNumber|NormL2|r|32|373|3252.0178
1|AtomicNumber|NormL2|r|32|374|3417.8734
1|AtomicNumber|NormL2|r|32|375|3609.9466
1|AtomicNumber|NormL2|r|32|376|3689.9038
1|AtomicNumber|NormL2|r|32|377|3583.2475
1|AtomicNumber|NormL2|r|32|378|3485.3537
1|AtomicNumber|NormL2|r|32|379|3504.4773
1|AtomicNumber|NormL2|r|32|380|3434.1832
1|AtomicNumber|NormL2|r|32|381|3623.2487
1|AtomicNumber|NormL2|r|32|382|3750.4426
1|AtomicNumber|NormL2|r|32|383|3452.521
1|AtomicNumber|NormL2|r|32|384|3598.5813
1|AtomicNumber|NormL2|r|32|385|3557.5322
1|AtomicNumber|NormL2|r|32|386|3454.9658
1|AtomicNumber|NormL2|r|32|387|3569.0189
1|AtomicNumber|NormL2|r|32|388|3666.2305
1|AtomicNumber|NormL2|r|32|389|3535.0691
1|AtomicNumber|NormL2|r|32|390|3411.6827
1|AtomicNumber|NormL2|r|32|391|3503.8325
1|AtomicNumber|NormL2|r|32|392|3493.8578
1|AtomicNumber|NormL2|r|32|393|3371.634
1|AtomicNumber|NormL2|r|32|394|3359.3997
1|AtomicNumber|NormL2|r|32|395|3565.7019
1|AtomicNumber|NormL2|r|32|396|3753.4877
1|AtomicNumber|NormL2|r|32|397|3590.3089
1|AtomicNumber|NormL2|r|32|398|3628.3087
1|AtomicNumber|NormL2|r|32|399|3531.4214
1|AtomicNumber|NormL2|r|32|400|3712.8277
