# Supplementary material for: On DNA numerical representations for genomic similarity computation
Source: PLoS One. 2017 Mar 21;12(3):e0173288. doi: 10.1371/journal.pone.0173288 (PMC5360225; doi:10.1371/journal.pone.0173288)
Supplement: S3 File — The datasets employed in this work. (ZIP) [file pone.0173288.s003.zip › datasets/syntheticalExperimentalScores/sequenceBase_1_transformation_AtomicNumber_metric_NormL2_type_s_percentage_4.txt]

1|AtomicNumber|NormL2|r|4|1|1703.1181
1|AtomicNumber|NormL2|r|4|2|1401.6275
1|AtomicNumber|NormL2|r|4|3|1551.883
1|AtomicNumber|NormL2|r|4|4|1527.8031
1|AtomicNumber|NormL2|r|4|5|1594.815
1|AtomicNumber|NormL2|r|4|6|1447.593
1|AtomicNumber|NormL2|r|4|7|1442.8144
1|AtomicNumber|NormL2|r|4|8|1336.0168
1|AtomicNumber|NormL2|r|4|9|1450.9325
1|AtomicNumber|NormL2|r|4|10|1577.0017
1|AtomicNumber|NormL2|r|4|11|1314.1157
1|AtomicNumber|NormL2|r|4|12|1266.3469
1|AtomicNumber|NormL2|r|4|13|1383.15
1|AtomicNumber|NormL2|r|4|14|1386.7399
1|AtomicNumber|NormL2|r|4|15|1415.0097
1|AtomicNumber|NormL2|r|4|16|1332.3137
1|AtomicNumber|NormL2|r|4|17|1558.0718
1|AtomicNumber|NormL2|r|4|18|1561.9502
1|AtomicNumber|NormL2|r|4|19|1715.8058
1|AtomicNumber|NormL2|r|4|20|1330.8481
1|AtomicNumber|NormL2|r|4|21|1473.4901
1|AtomicNumber|NormL2|r|4|22|1376.5223
1|AtomicNumber|NormL2|r|4|23|1260.0887
1|AtomicNumber|NormL2|r|4|24|1230.1546
1|AtomicNumber|NormL2|r|4|25|1647.4964
1|AtomicNumber|NormL2|r|4|26|1525.6005
1|AtomicNumber|NormL2|r|4|27|1327.0334
1|AtomicNumber|NormL2|r|4|28|1493.7468
1|AtomicNumber|NormL2|r|4|29|1366.9838
1|AtomicNumber|NormL2|r|4|30|1393.2786
1|AtomicNumber|NormL2|r|4|31|1612.0269
1|AtomicNumber|NormL2|r|4|32|1746.1427
1|AtomicNumber|NormL2|r|4|33|1710.8985
1|AtomicNumber|NormL2|r|4|34|1571.1196
1|AtomicNumber|NormL2|r|4|35|1344.3613
1|AtomicNumber|NormL2|r|4|36|1493.0076
1|AtomicNumber|NormL2|r|4|37|1312.0318
1|AtomicNumber|NormL2|r|4|38|1413.1201
1|AtomicNumber|NormL2|r|4|39|1571.7194
1|AtomicNumber|NormL2|r|4|40|1559.5298
1|AtomicNumber|NormL2|r|4|41|1611.5809
1|AtomicNumber|NormL2|r|4|42|1323.6722
1|AtomicNumber|NormL2|r|4|43|1447.9555
1|AtomicNumber|NormL2|r|4|44|1346.1694
1|AtomicNumber|NormL2|r|4|45|1461.3255
1|AtomicNumber|NormL2|r|4|46|1482.9908
1|AtomicNumber|NormL2|r|4|47|1653.6311
1|AtomicNumber|NormL2|r|4|48|1371.746
1|AtomicNumber|NormL2|r|4|49|1431.098
1|AtomicNumber|NormL2|r|4|50|1234.7686
1|AtomicNumber|NormL2|r|4|51|1639.54
1|AtomicNumber|NormL2|r|4|52|1295.7899
1|AtomicNumber|NormL2|r|4|53|1165.6935
1|AtomicNumber|NormL2|r|4|54|1359.3916
1|AtomicNumber|NormL2|r|4|55|1279.9641
1|AtomicNumber|NormL2|r|4|56|1334.746
1|AtomicNumber|NormL2|r|4|57|1534.5021
1|AtomicNumber|NormL2|r|4|58|1557.3796
1|AtomicNumber|NormL2|r|4|59|1312.3565
1|AtomicNumber|NormL2|r|4|60|1304.7251
1|AtomicNumber|NormL2|r|4|61|1277.1774
1|AtomicNumber|NormL2|r|4|62|1550.8036
1|AtomicNumber|NormL2|r|4|63|1568.6695
1|AtomicNumber|NormL2|r|4|64|1384.1046
1|AtomicNumber|NormL2|r|4|65|1358.6787
1|AtomicNumber|NormL2|r|4|66|1560.9081
1|AtomicNumber|NormL2|r|4|67|1401.5051
1|AtomicNumber|NormL2|r|4|68|1613.7468
1|AtomicNumber|NormL2|r|4|69|1472.6918
1|AtomicNumber|NormL2|r|4|70|1502.0298
1|AtomicNumber|NormL2|r|4|71|1373.3195
1|AtomicNumber|NormL2|r|4|72|1501.4354
1|AtomicNumber|NormL2|r|4|73|1306.5213
1|AtomicNumber|NormL2|r|4|74|1500.6453
1|AtomicNumber|NormL2|r|4|75|1497.2198
1|AtomicNumber|NormL2|r|4|76|1214.056
1|AtomicNumber|NormL2|r|4|77|1593.9408
1|AtomicNumber|NormL2|r|4|78|1304.2278
1|AtomicNumber|NormL2|r|4|79|1315.8076
1|AtomicNumber|NormL2|r|4|80|1367.1831
1|AtomicNumber|NormL2|r|4|81|1356.4282
1|AtomicNumber|NormL2|r|4|82|1681.1997
1|AtomicNumber|NormL2|r|4|83|1433.6133
1|AtomicNumber|NormL2|r|4|84|1221.4145
1|AtomicNumber|NormL2|r|4|85|1443.8421
1|AtomicNumber|NormL2|r|4|86|1339.9851
1|AtomicNumber|NormL2|r|4|87|1391.7926
1|AtomicNumber|NormL2|r|4|88|1454.1986
1|AtomicNumber|NormL2|r|4|89|1459.1634
1|AtomicNumber|NormL2|r|4|90|1659.734
1|AtomicNumber|NormL2|r|4|91|1450.5389
1|AtomicNumber|NormL2|r|4|92|1325.1168
1|AtomicNumber|NormL2|r|4|93|1312.3741
1|AtomicNumber|NormL2|r|4|94|1442.6765
1|AtomicNumber|NormL2|r|4|95|1389.2677
1|AtomicNumber|NormL2|r|4|96|1573.0614
1|AtomicNumber|NormL2|r|4|97|1417.261
1|AtomicNumber|NormL2|r|4|98|1242.2299
1|AtomicNumber|NormL2|r|4|99|1503.0462
1|AtomicNumber|NormL2|r|4|100|1552.4174
1|AtomicNumber|NormL2|r|4|101|1421.8393
1|AtomicNumber|NormL2|r|4|102|1330.9761
1|AtomicNumber|NormL2|r|4|103|1429.7213
1|AtomicNumber|NormL2|r|4|104|1382.6294
1|AtomicNumber|NormL2|r|4|105|1478.5547
1|AtomicNumber|NormL2|r|4|106|1514.8227
1|AtomicNumber|NormL2|r|4|107|1594.1434
1|AtomicNumber|NormL2|r|4|108|1130.7433
1|AtomicNumber|NormL2|r|4|109|1508.0528
1|AtomicNumber|NormL2|r|4|110|1541.6823
1|AtomicNumber|NormL2|r|4|111|1355.8286
1|AtomicNumber|NormL2|r|4|112|1270.0962
1|AtomicNumber|NormL2|r|4|113|1301.7046
1|AtomicNumber|NormL2|r|4|114|1418.8045
1|AtomicNumber|NormL2|r|4|115|1339.5772
1|AtomicNumber|NormL2|r|4|116|1497.8343
1|AtomicNumber|NormL2|r|4|117|1349.0928
1|AtomicNumber|NormL2|r|4|118|1323.0183
1|AtomicNumber|NormL2|r|4|119|1467.292
1|AtomicNumber|NormL2|r|4|120|1511.5034
1|AtomicNumber|NormL2|r|4|121|1446.4737
1|AtomicNumber|NormL2|r|4|122|1285.1139
1|AtomicNumber|NormL2|r|4|123|1316.4143
1|AtomicNumber|NormL2|r|4|124|1421.1966
1|AtomicNumber|NormL2|r|4|125|1262.2859
1|AtomicNumber|NormL2|r|4|126|1475.6386
1|AtomicNumber|NormL2|r|4|127|1629.8568
1|AtomicNumber|NormL2|r|4|128|1264.1567
1|AtomicNumber|NormL2|r|4|129|1212.6447
1|AtomicNumber|NormL2|r|4|130|1462.9867
1|AtomicNumber|NormL2|r|4|131|1282.9333
1|AtomicNumber|NormL2|r|4|132|1396.7523
1|AtomicNumber|NormL2|r|4|133|1324.0761
1|AtomicNumber|NormL2|r|4|134|1467.0484
1|AtomicNumber|NormL2|r|4|135|1531.6531
1|AtomicNumber|NormL2|r|4|136|1455.2194
1|AtomicNumber|NormL2|r|4|137|1444.2261
1|AtomicNumber|NormL2|r|4|138|1315.3707
1|AtomicNumber|NormL2|r|4|139|1143.1395
1|AtomicNumber|NormL2|r|4|140|1680.9359
1|AtomicNumber|NormL2|r|4|141|1056.6243
1|AtomicNumber|NormL2|r|4|142|1526.5894
1|AtomicNumber|NormL2|r|4|143|1601.7353
1|AtomicNumber|NormL2|r|4|144|1214.386
1|AtomicNumber|NormL2|r|4|145|1385.9698
1|AtomicNumber|NormL2|r|4|146|1525.8109
1|AtomicNumber|NormL2|r|4|147|1492.6159
1|AtomicNumber|NormL2|r|4|148|1425.9025
1|AtomicNumber|NormL2|r|4|149|1499.3327
1|AtomicNumber|NormL2|r|4|150|1349.1049
1|AtomicNumber|NormL2|r|4|151|1385.5315
1|AtomicNumber|NormL2|r|4|152|1478.777
1|AtomicNumber|NormL2|r|4|153|1725.8927
1|AtomicNumber|NormL2|r|4|154|1467.1877
1|AtomicNumber|NormL2|r|4|155|1451.7975
1|AtomicNumber|NormL2|r|4|156|1312.2529
1|AtomicNumber|NormL2|r|4|157|1673.9163
1|AtomicNumber|NormL2|r|4|158|1735.4611
1|AtomicNumber|NormL2|r|4|159|1522.0627
1|AtomicNumber|NormL2|r|4|160|1300.4343
1|AtomicNumber|NormL2|r|4|161|1511.3553
1|AtomicNumber|NormL2|r|4|162|1586.9819
1|AtomicNumber|NormL2|r|4|163|1426.593
1|AtomicNumber|NormL2|r|4|164|1543.6245
1|AtomicNumber|NormL2|r|4|165|1361.4133
1|AtomicNumber|NormL2|r|4|166|1551.7219
1|AtomicNumber|NormL2|r|4|167|1544.5317
1|AtomicNumber|NormL2|r|4|168|1322.9294
1|AtomicNumber|NormL2|r|4|169|1443.4132
1|AtomicNumber|NormL2|r|4|170|1485.9488
1|AtomicNumber|NormL2|r|4|171|1737.5757
1|AtomicNumber|NormL2|r|4|172|1514.085
1|AtomicNumber|NormL2|r|4|173|1413.4448
1|AtomicNumber|NormL2|r|4|174|1259.7769
1|AtomicNumber|NormL2|r|4|175|1641.9404
1|AtomicNumber|NormL2|r|4|176|1074.6269
1|AtomicNumber|NormL2|r|4|177|1443.1984
1|AtomicNumber|NormL2|r|4|178|1421.1561
1|AtomicNumber|NormL2|r|4|179|1553.7345
1|AtomicNumber|NormL2|r|4|180|1435.7558
1|AtomicNumber|NormL2|r|4|181|1521.1786
1|AtomicNumber|NormL2|r|4|182|1292.5206
1|AtomicNumber|NormL2|r|4|183|1332.3643
1|AtomicNumber|NormL2|r|4|184|1377.9792
1|AtomicNumber|NormL2|r|4|185|1288.7295
1|AtomicNumber|NormL2|r|4|186|1227.413
1|AtomicNumber|NormL2|r|4|187|1410.917
1|AtomicNumber|NormL2|r|4|188|1561.9609
1|AtomicNumber|NormL2|r|4|189|1388.6405
1|AtomicNumber|NormL2|r|4|190|1416.1616
1|AtomicNumber|NormL2|r|4|191|1377.4299
1|AtomicNumber|NormL2|r|4|192|1347.9931
1|AtomicNumber|NormL2|r|4|193|1148.4153
1|AtomicNumber|NormL2|r|4|194|1496.5448
1|AtomicNumber|NormL2|r|4|195|1523.5322
1|AtomicNumber|NormL2|r|4|196|1317.2569
1|AtomicNumber|NormL2|r|4|197|1478.5803
1|AtomicNumber|NormL2|r|4|198|1435.0711
1|AtomicNumber|NormL2|r|4|199|1266.3513
1|AtomicNumber|NormL2|r|4|200|1252.556
1|AtomicNumber|NormL2|r|4|201|1335.0816
1|AtomicNumber|NormL2|r|4|202|1573.8833
1|AtomicNumber|NormL2|r|4|203|1328.8788
1|AtomicNumber|NormL2|r|4|204|1483.8491
1|AtomicNumber|NormL2|r|4|205|1400.7664
1|AtomicNumber|NormL2|r|4|206|1371.3503
1|AtomicNumber|NormL2|r|4|207|1268.968
1|AtomicNumber|NormL2|r|4|208|1408.2628
1|AtomicNumber|NormL2|r|4|209|1502.5084
1|AtomicNumber|NormL2|r|4|210|1430.7303
1|AtomicNumber|NormL2|r|4|211|1297.5082
1|AtomicNumber|NormL2|r|4|212|1252.5351
1|AtomicNumber|NormL2|r|4|213|1646.0501
1|AtomicNumber|NormL2|r|4|214|1256.6269
1|AtomicNumber|NormL2|r|4|215|1488.3216
1|AtomicNumber|NormL2|r|4|216|1395.3871
1|AtomicNumber|NormL2|r|4|217|1522.2038
1|AtomicNumber|NormL2|r|4|218|1684.4694
1|AtomicNumber|NormL2|r|4|219|1095.1266
1|AtomicNumber|NormL2|r|4|220|1671.5846
1|AtomicNumber|NormL2|r|4|221|1609.0806
1|AtomicNumber|NormL2|r|4|222|1470.0024
1|AtomicNumber|NormL2|r|4|223|1375.2638
1|AtomicNumber|NormL2|r|4|224|1334.0256
1|AtomicNumber|NormL2|r|4|225|1301.9268
1|AtomicNumber|NormL2|r|4|226|1334.3593
1|AtomicNumber|NormL2|r|4|227|1265.0013
1|AtomicNumber|NormL2|r|4|228|1189.8645
1|AtomicNumber|NormL2|r|4|229|1445.7091
1|AtomicNumber|NormL2|r|4|230|1552.4812
1|AtomicNumber|NormL2|r|4|231|1528.1042
1|AtomicNumber|NormL2|r|4|232|1398.6239
1|AtomicNumber|NormL2|r|4|233|1131.7384
1|AtomicNumber|NormL2|r|4|234|1228.142
1|AtomicNumber|NormL2|r|4|235|1628.1069
1|AtomicNumber|NormL2|r|4|236|1225.32
1|AtomicNumber|NormL2|r|4|237|1558.6196
1|AtomicNumber|NormL2|r|4|238|1351.0138
1|AtomicNumber|NormL2|r|4|239|1269.7448
1|AtomicNumber|NormL2|r|4|240|1303.2348
1|AtomicNumber|NormL2|r|4|241|1391.3198
1|AtomicNumber|NormL2|r|4|242|1393.7869
1|AtomicNumber|NormL2|r|4|243|1359.7814
1|AtomicNumber|NormL2|r|4|244|1496.4491
1|AtomicNumber|NormL2|r|4|245|1329.9649
1|AtomicNumber|NormL2|r|4|246|1569.7103
1|AtomicNumber|NormL2|r|4|247|1376.2792
1|AtomicNumber|NormL2|r|4|248|1621.3687
1|AtomicNumber|NormL2|r|4|249|1372.1896
1|AtomicNumber|NormL2|r|4|250|1453.8415
1|AtomicNumber|NormL2|r|4|251|1202.832
1|AtomicNumber|NormL2|r|4|252|1595.8038
1|AtomicNumber|NormL2|r|4|253|1438.6553
1|AtomicNumber|NormL2|r|4|254|1453.1985
1|AtomicNumber|NormL2|r|4|255|1585.0106
1|AtomicNumber|NormL2|r|4|256|1336.2382
1|AtomicNumber|NormL2|r|4|257|1278.0192
1|AtomicNumber|NormL2|r|4|258|1502.2445
1|AtomicNumber|NormL2|r|4|259|1264.0136
1|AtomicNumber|NormL2|r|4|260|1444.3686
1|AtomicNumber|NormL2|r|4|261|1363.8751
1|AtomicNumber|NormL2|r|4|262|1603.3575
1|AtomicNumber|NormL2|r|4|263|1320.2289
1|AtomicNumber|NormL2|r|4|264|1630.294
1|AtomicNumber|NormL2|r|4|265|1572.617
1|AtomicNumber|NormL2|r|4|266|1277.7682
1|AtomicNumber|NormL2|r|4|267|1478.1957
1|AtomicNumber|NormL2|r|4|268|1536.6218
1|AtomicNumber|NormL2|r|4|269|1466.8197
1|AtomicNumber|NormL2|r|4|270|1606.5611
1|AtomicNumber|NormL2|r|4|271|1446.9005
1|AtomicNumber|NormL2|r|4|272|1680.4509
1|AtomicNumber|NormL2|r|4|273|1589.4948
1|AtomicNumber|NormL2|r|4|274|1502.9573
1|AtomicNumber|NormL2|r|4|275|1408.0804
1|AtomicNumber|NormL2|r|4|276|1261.4155
1|AtomicNumber|NormL2|r|4|277|1390.6348
1|AtomicNumber|NormL2|r|4|278|1341.8604
1|AtomicNumber|NormL2|r|4|279|1485.9609
1|AtomicNumber|NormL2|r|4|280|1455.2657
1|AtomicNumber|NormL2|r|4|281|1501.4398
1|AtomicNumber|NormL2|r|4|282|1590.5249
1|AtomicNumber|NormL2|r|4|283|1464.9623
1|AtomicNumber|NormL2|r|4|284|1234.1146
1|AtomicNumber|NormL2|r|4|285|1487.5157
1|AtomicNumber|NormL2|r|4|286|1367.2423
1|AtomicNumber|NormL2|r|4|287|1500.4243
1|AtomicNumber|NormL2|r|4|288|1600.508
1|AtomicNumber|NormL2|r|4|289|1263.8104
1|AtomicNumber|NormL2|r|4|290|1511.4574
1|AtomicNumber|NormL2|r|4|291|1437.9308
1|AtomicNumber|NormL2|r|4|292|1600.7893
1|AtomicNumber|NormL2|r|4|293|1418.2032
1|AtomicNumber|NormL2|r|4|294|1220.5175
1|AtomicNumber|NormL2|r|4|295|1578.2966
1|AtomicNumber|NormL2|r|4|296|1244.4072
1|AtomicNumber|NormL2|r|4|297|1296.069
1|AtomicNumber|NormL2|r|4|298|1518.5703
1|AtomicNumber|NormL2|r|4|299|1274.3044
1|AtomicNumber|NormL2|r|4|300|1500.2977
1|AtomicNumber|NormL2|r|4|301|1456.2791
1|AtomicNumber|NormL2|r|4|302|1539.8411
1|AtomicNumber|NormL2|r|4|303|1357.4927
1|AtomicNumber|NormL2|r|4|304|1553.7259
1|AtomicNumber|NormL2|r|4|305|1459.0299
1|AtomicNumber|NormL2|r|4|306|1397.9495
1|AtomicNumber|NormL2|r|4|307|1592.2702
1|AtomicNumber|NormL2|r|4|308|1473.1817
1|AtomicNumber|NormL2|r|4|309|1654.8833
1|AtomicNumber|NormL2|r|4|310|1619.2476
1|AtomicNumber|NormL2|r|4|311|1416.9806
1|AtomicNumber|NormL2|r|4|312|1544.5624
1|AtomicNumber|NormL2|r|4|313|1463.3402
1|AtomicNumber|NormL2|r|4|314|1819.3009
1|AtomicNumber|NormL2|r|4|315|1235.0297
1|AtomicNumber|NormL2|r|4|316|1472.4624
1|AtomicNumber|NormL2|r|4|317|1360.8208
1|AtomicNumber|NormL2|r|4|318|1477.9061
1|AtomicNumber|NormL2|r|4|319|1323.7691
1|AtomicNumber|NormL2|r|4|320|1542.4834
1|AtomicNumber|NormL2|r|4|321|1507.3876
1|AtomicNumber|NormL2|r|4|322|1429.7857
1|AtomicNumber|NormL2|r|4|323|1409.157
1|AtomicNumber|NormL2|r|4|324|1332.2447
1|AtomicNumber|NormL2|r|4|325|1363.5303
1|AtomicNumber|NormL2|r|4|326|1519.3233
1|AtomicNumber|NormL2|r|4|327|1414.3894
1|AtomicNumber|NormL2|r|4|328|1540.9128
1|AtomicNumber|NormL2|r|4|329|1461.228
1|AtomicNumber|NormL2|r|4|330|1387.7857
1|AtomicNumber|NormL2|r|4|331|1462.8022
1|AtomicNumber|NormL2|r|4|332|1593.2245
1|AtomicNumber|NormL2|r|4|333|1513.6766
1|AtomicNumber|NormL2|r|4|334|1656.7454
1|AtomicNumber|NormL2|r|4|335|1400.9342
1|AtomicNumber|NormL2|r|4|336|1451.1882
1|AtomicNumber|NormL2|r|4|337|1410.8119
1|AtomicNumber|NormL2|r|4|338|1703.44
1|AtomicNumber|NormL2|r|4|339|1309.975
1|AtomicNumber|NormL2|r|4|340|1562.8177
1|AtomicNumber|NormL2|r|4|341|1401.8259
1|AtomicNumber|NormL2|r|4|342|1466.0743
1|AtomicNumber|NormL2|r|4|343|1583.1457
1|AtomicNumber|NormL2|r|4|344|1431.3407
1|AtomicNumber|NormL2|r|4|345|1358.4756
1|AtomicNumber|NormL2|r|4|346|1400.2497
1|AtomicNumber|NormL2|r|4|347|1357.606
1|AtomicNumber|NormL2|r|4|348|1546.7509
1|AtomicNumber|NormL2|r|4|349|1159.9235
1|AtomicNumber|NormL2|r|4|350|1251.9397
1|AtomicNumber|NormL2|r|4|351|1416.2215
1|AtomicNumber|NormL2|r|4|352|1508.4683
1|AtomicNumber|NormL2|r|4|353|1455.0664
1|AtomicNumber|NormL2|r|4|354|1413.8777
1|AtomicNumber|NormL2|r|4|355|1494.3987
1|AtomicNumber|NormL2|r|4|356|1257.7853
1|AtomicNumber|NormL2|r|4|357|1395.0103
1|AtomicNumber|NormL2|r|4|358|1344.1417
1|AtomicNumber|NormL2|r|4|359|1694.046
1|AtomicNumber|NormL2|r|4|360|1395.2562
1|AtomicNumber|NormL2|r|4|361|1447.5227
1|AtomicNumber|NormL2|r|4|362|1215.7651
1|AtomicNumber|NormL2|r|4|363|1284.4471
1|AtomicNumber|NormL2|r|4|364|1361.722
1|AtomicNumber|NormL2|r|4|365|1775.6232
1|AtomicNumber|NormL2|r|4|366|1563.2355
1|AtomicNumber|NormL2|r|4|367|1556.5031
1|AtomicNumber|NormL2|r|4|368|1335.2903
1|AtomicNumber|NormL2|r|4|369|1427.3506
1|AtomicNumber|NormL2|r|4|370|1437.4748
1|AtomicNumber|NormL2|r|4|371|1317.4354
1|AtomicNumber|NormL2|r|4|372|1258.8454
1|AtomicNumber|NormL2|r|4|373|1505.7426
1|AtomicNumber|NormL2|r|4|374|1568.7601
1|AtomicNumber|NormL2|r|4|375|1379.7303
1|AtomicNumber|NormL2|r|4|376|1483.5774
1|AtomicNumber|NormL2|r|4|377|1400.2724
1|AtomicNumber|NormL2|r|4|378|1337.5056
1|AtomicNumber|NormL2|r|4|379|1463.8288
1|AtomicNumber|NormL2|r|4|380|1338.0455
1|AtomicNumber|NormL2|r|4|381|1417.2189
1|AtomicNumber|NormL2|r|4|382|1531.5495
1|AtomicNumber|NormL2|r|4|383|1379.3161
1|AtomicNumber|NormL2|r|4|384|1402.2394
