# Supplementary material for: On DNA numerical representations for genomic similarity computation
Source: PLoS One. 2017 Mar 21;12(3):e0173288. doi: 10.1371/journal.pone.0173288 (PMC5360225; doi:10.1371/journal.pone.0173288)
Supplement: S3 File — The datasets employed in this work. (ZIP) [file pone.0173288.s003.zip › datasets/syntheticalExperimentalScores/sequenceBase_1_transformation_AtomicNumber_metric_NormL2_type_s_percentage_8.txt]

1|AtomicNumber|NormL2|r|8|1|1859.2636
1|AtomicNumber|NormL2|r|8|2|1575.2252
1|AtomicNumber|NormL2|r|8|3|1960.2202
1|AtomicNumber|NormL2|r|8|4|1927.6287
1|AtomicNumber|NormL2|r|8|5|1698.2089
1|AtomicNumber|NormL2|r|8|6|1930.9796
1|AtomicNumber|NormL2|r|8|7|2194.6808
1|AtomicNumber|NormL2|r|8|8|1892.7923
1|AtomicNumber|NormL2|r|8|9|2176.184
1|AtomicNumber|NormL2|r|8|10|1994.1121
1|AtomicNumber|NormL2|r|8|11|1934.1244
1|AtomicNumber|NormL2|r|8|12|2221.1535
1|AtomicNumber|NormL2|r|8|13|2076.4213
1|AtomicNumber|NormL2|r|8|14|1887.1473
1|AtomicNumber|NormL2|r|8|15|1918.6853
1|AtomicNumber|NormL2|r|8|16|1920.2039
1|AtomicNumber|NormL2|r|8|17|2181.1578
1|AtomicNumber|NormL2|r|8|18|2031.3504
1|AtomicNumber|NormL2|r|8|19|1881.9642
1|AtomicNumber|NormL2|r|8|20|2148.1033
1|AtomicNumber|NormL2|r|8|21|1864.9512
1|AtomicNumber|NormL2|r|8|22|2149.512
1|AtomicNumber|NormL2|r|8|23|2146.8657
1|AtomicNumber|NormL2|r|8|24|2151.8679
1|AtomicNumber|NormL2|r|8|25|2032.5173
1|AtomicNumber|NormL2|r|8|26|1959.2043
1|AtomicNumber|NormL2|r|8|27|2013.7655
1|AtomicNumber|NormL2|r|8|28|1911.693
1|AtomicNumber|NormL2|r|8|29|1963.8076
1|AtomicNumber|NormL2|r|8|30|2088.7955
1|AtomicNumber|NormL2|r|8|31|2016.1243
1|AtomicNumber|NormL2|r|8|32|1998.8974
1|AtomicNumber|NormL2|r|8|33|1866.1531
1|AtomicNumber|NormL2|r|8|34|1901.6408
1|AtomicNumber|NormL2|r|8|35|1908.433
1|AtomicNumber|NormL2|r|8|36|2018.7848
1|AtomicNumber|NormL2|r|8|37|2100.3086
1|AtomicNumber|NormL2|r|8|38|1846.4128
1|AtomicNumber|NormL2|r|8|39|2006.0041
1|AtomicNumber|NormL2|r|8|40|1929.4455
1|AtomicNumber|NormL2|r|8|41|1920.8318
1|AtomicNumber|NormL2|r|8|42|2063.2203
1|AtomicNumber|NormL2|r|8|43|1966.8166
1|AtomicNumber|NormL2|r|8|44|1962.0836
1|AtomicNumber|NormL2|r|8|45|1924.3665
1|AtomicNumber|NormL2|r|8|46|1869.7513
1|AtomicNumber|NormL2|r|8|47|2078.2401
1|AtomicNumber|NormL2|r|8|48|2148.2975
1|AtomicNumber|NormL2|r|8|49|2024.4403
1|AtomicNumber|NormL2|r|8|50|2049.7481
1|AtomicNumber|NormL2|r|8|51|1916.1274
1|AtomicNumber|NormL2|r|8|52|1940.3699
1|AtomicNumber|NormL2|r|8|53|1868.1104
1|AtomicNumber|NormL2|r|8|54|2115.6573
1|AtomicNumber|NormL2|r|8|55|2233.6897
1|AtomicNumber|NormL2|r|8|56|1853.3348
1|AtomicNumber|NormL2|r|8|57|2107.617
1|AtomicNumber|NormL2|r|8|58|2104.6826
1|AtomicNumber|NormL2|r|8|59|1993.3135
1|AtomicNumber|NormL2|r|8|60|2042.7713
1|AtomicNumber|NormL2|r|8|61|2091.128
1|AtomicNumber|NormL2|r|8|62|2100.6346
1|AtomicNumber|NormL2|r|8|63|2108.1906
1|AtomicNumber|NormL2|r|8|64|1888.7915
1|AtomicNumber|NormL2|r|8|65|2029.1258
1|AtomicNumber|NormL2|r|8|66|2258.3036
1|AtomicNumber|NormL2|r|8|67|2097.345
1|AtomicNumber|NormL2|r|8|68|1975.7521
1|AtomicNumber|NormL2|r|8|69|1903.6001
1|AtomicNumber|NormL2|r|8|70|1962.6553
1|AtomicNumber|NormL2|r|8|71|1894.9183
1|AtomicNumber|NormL2|r|8|72|2136.3839
1|AtomicNumber|NormL2|r|8|73|2159.9726
1|AtomicNumber|NormL2|r|8|74|1987.6896
1|AtomicNumber|NormL2|r|8|75|1997.8022
1|AtomicNumber|NormL2|r|8|76|2048.9249
1|AtomicNumber|NormL2|r|8|77|2036.4861
1|AtomicNumber|NormL2|r|8|78|2108.6901
1|AtomicNumber|NormL2|r|8|79|2028.9641
1|AtomicNumber|NormL2|r|8|80|2214.1604
1|AtomicNumber|NormL2|r|8|81|1797.964
1|AtomicNumber|NormL2|r|8|82|1888.7918
1|AtomicNumber|NormL2|r|8|83|2058.2047
1|AtomicNumber|NormL2|r|8|84|1779.5162
1|AtomicNumber|NormL2|r|8|85|2134.6127
1|AtomicNumber|NormL2|r|8|86|2107.4895
1|AtomicNumber|NormL2|r|8|87|2200.7185
1|AtomicNumber|NormL2|r|8|88|2036.1861
1|AtomicNumber|NormL2|r|8|89|1747.3806
1|AtomicNumber|NormL2|r|8|90|1927.8268
1|AtomicNumber|NormL2|r|8|91|1918.1988
1|AtomicNumber|NormL2|r|8|92|2029.3057
1|AtomicNumber|NormL2|r|8|93|1943.3688
1|AtomicNumber|NormL2|r|8|94|1796.3345
1|AtomicNumber|NormL2|r|8|95|1936.5957
1|AtomicNumber|NormL2|r|8|96|1963.9238
1|AtomicNumber|NormL2|r|8|97|1807.5251
1|AtomicNumber|NormL2|r|8|98|2087.9615
1|AtomicNumber|NormL2|r|8|99|2173.8936
1|AtomicNumber|NormL2|r|8|100|1929.3601
1|AtomicNumber|NormL2|r|8|101|1766.2081
1|AtomicNumber|NormL2|r|8|102|2174.7096
1|AtomicNumber|NormL2|r|8|103|2028.6205
1|AtomicNumber|NormL2|r|8|104|2161.195
1|AtomicNumber|NormL2|r|8|105|1876.3605
1|AtomicNumber|NormL2|r|8|106|2082.4369
1|AtomicNumber|NormL2|r|8|107|1961.7835
1|AtomicNumber|NormL2|r|8|108|1939.8813
1|AtomicNumber|NormL2|r|8|109|1915.6553
1|AtomicNumber|NormL2|r|8|110|1798.8665
1|AtomicNumber|NormL2|r|8|111|1817.638
1|AtomicNumber|NormL2|r|8|112|2009.5162
1|AtomicNumber|NormL2|r|8|113|1898.0393
1|AtomicNumber|NormL2|r|8|114|1873.2018
1|AtomicNumber|NormL2|r|8|115|2076.0619
1|AtomicNumber|NormL2|r|8|116|2003.5742
1|AtomicNumber|NormL2|r|8|117|1908.6786
1|AtomicNumber|NormL2|r|8|118|1883.7705
1|AtomicNumber|NormL2|r|8|119|2115.2588
1|AtomicNumber|NormL2|r|8|120|2029.0363
1|AtomicNumber|NormL2|r|8|121|1906.2324
1|AtomicNumber|NormL2|r|8|122|1849.7577
1|AtomicNumber|NormL2|r|8|123|1929.5667
1|AtomicNumber|NormL2|r|8|124|1937.8669
1|AtomicNumber|NormL2|r|8|125|1722.4925
1|AtomicNumber|NormL2|r|8|126|1833.8918
1|AtomicNumber|NormL2|r|8|127|2030.5633
1|AtomicNumber|NormL2|r|8|128|1962.8685
1|AtomicNumber|NormL2|r|8|129|1824.7124
1|AtomicNumber|NormL2|r|8|130|1837.2126
1|AtomicNumber|NormL2|r|8|131|1978.6835
1|AtomicNumber|NormL2|r|8|132|1696.2468
1|AtomicNumber|NormL2|r|8|133|1737.3764
1|AtomicNumber|NormL2|r|8|134|1952.9284
1|AtomicNumber|NormL2|r|8|135|1770.6537
1|AtomicNumber|NormL2|r|8|136|1781.5446
1|AtomicNumber|NormL2|r|8|137|1803.7107
1|AtomicNumber|NormL2|r|8|138|1970.2183
1|AtomicNumber|NormL2|r|8|139|2092.5285
1|AtomicNumber|NormL2|r|8|140|1797.9233
1|AtomicNumber|NormL2|r|8|141|1846.4459
1|AtomicNumber|NormL2|r|8|142|1790.0072
1|AtomicNumber|NormL2|r|8|143|2064.7763
1|AtomicNumber|NormL2|r|8|144|2016.2598
1|AtomicNumber|NormL2|r|8|145|2067.0711
1|AtomicNumber|NormL2|r|8|146|1752.7402
1|AtomicNumber|NormL2|r|8|147|1784.7109
1|AtomicNumber|NormL2|r|8|148|2030.4889
1|AtomicNumber|NormL2|r|8|149|2021.6975
1|AtomicNumber|NormL2|r|8|150|2074.8773
1|AtomicNumber|NormL2|r|8|151|1979.8715
1|AtomicNumber|NormL2|r|8|152|1898.7916
1|AtomicNumber|NormL2|r|8|153|1992.8047
1|AtomicNumber|NormL2|r|8|154|2078.1766
1|AtomicNumber|NormL2|r|8|155|2073.3868
1|AtomicNumber|NormL2|r|8|156|2046.1507
1|AtomicNumber|NormL2|r|8|157|2004.1918
1|AtomicNumber|NormL2|r|8|158|1975.3367
1|AtomicNumber|NormL2|r|8|159|1896.6217
1|AtomicNumber|NormL2|r|8|160|2140.8768
1|AtomicNumber|NormL2|r|8|161|1966.9589
1|AtomicNumber|NormL2|r|8|162|1759.2129
1|AtomicNumber|NormL2|r|8|163|1874.0547
1|AtomicNumber|NormL2|r|8|164|2029.205
1|AtomicNumber|NormL2|r|8|165|1956.1754
1|AtomicNumber|NormL2|r|8|166|1868.7879
1|AtomicNumber|NormL2|r|8|167|2106.9161
1|AtomicNumber|NormL2|r|8|168|2040.8062
1|AtomicNumber|NormL2|r|8|169|1975.4059
1|AtomicNumber|NormL2|r|8|170|1898.3225
1|AtomicNumber|NormL2|r|8|171|1818.6972
1|AtomicNumber|NormL2|r|8|172|1999.7904
1|AtomicNumber|NormL2|r|8|173|2101.725
1|AtomicNumber|NormL2|r|8|174|2096.7593
1|AtomicNumber|NormL2|r|8|175|2000.2386
1|AtomicNumber|NormL2|r|8|176|2089.989
1|AtomicNumber|NormL2|r|8|177|1694.5364
1|AtomicNumber|NormL2|r|8|178|1757.9674
1|AtomicNumber|NormL2|r|8|179|1904.0297
1|AtomicNumber|NormL2|r|8|180|1973.8712
1|AtomicNumber|NormL2|r|8|181|1955.3867
1|AtomicNumber|NormL2|r|8|182|1870.074
1|AtomicNumber|NormL2|r|8|183|2047.3278
1|AtomicNumber|NormL2|r|8|184|1935.59
1|AtomicNumber|NormL2|r|8|185|1950.4884
1|AtomicNumber|NormL2|r|8|186|2026.9397
1|AtomicNumber|NormL2|r|8|187|1792.2014
1|AtomicNumber|NormL2|r|8|188|1781.7219
1|AtomicNumber|NormL2|r|8|189|2018.5736
1|AtomicNumber|NormL2|r|8|190|2070.738
1|AtomicNumber|NormL2|r|8|191|2017.487
1|AtomicNumber|NormL2|r|8|192|1776.1962
1|AtomicNumber|NormL2|r|8|193|1886.8183
1|AtomicNumber|NormL2|r|8|194|2074.1083
1|AtomicNumber|NormL2|r|8|195|1928.8229
1|AtomicNumber|NormL2|r|8|196|1873.6302
1|AtomicNumber|NormL2|r|8|197|1966.4878
1|AtomicNumber|NormL2|r|8|198|2051.0105
1|AtomicNumber|NormL2|r|8|199|1754.0382
1|AtomicNumber|NormL2|r|8|200|2008.7503
1|AtomicNumber|NormL2|r|8|201|2103.2374
1|AtomicNumber|NormL2|r|8|202|1907.3059
1|AtomicNumber|NormL2|r|8|203|2076.9256
1|AtomicNumber|NormL2|r|8|204|1853.3538
1|AtomicNumber|NormL2|r|8|205|2073.083
1|AtomicNumber|NormL2|r|8|206|2110.9999
1|AtomicNumber|NormL2|r|8|207|1678.0218
1|AtomicNumber|NormL2|r|8|208|1945.2627
1|AtomicNumber|NormL2|r|8|209|1847.7142
1|AtomicNumber|NormL2|r|8|210|2112.2987
1|AtomicNumber|NormL2|r|8|211|1963.7941
1|AtomicNumber|NormL2|r|8|212|2086.0311
1|AtomicNumber|NormL2|r|8|213|1883.0775
1|AtomicNumber|NormL2|r|8|214|2142.1402
1|AtomicNumber|NormL2|r|8|215|1821.0607
1|AtomicNumber|NormL2|r|8|216|1974.3389
1|AtomicNumber|NormL2|r|8|217|2022.1519
1|AtomicNumber|NormL2|r|8|218|1957.0207
1|AtomicNumber|NormL2|r|8|219|1922.8562
1|AtomicNumber|NormL2|r|8|220|1953.2629
1|AtomicNumber|NormL2|r|8|221|1734.2842
1|AtomicNumber|NormL2|r|8|222|1945.6024
1|AtomicNumber|NormL2|r|8|223|2146.6682
1|AtomicNumber|NormL2|r|8|224|2031.9256
1|AtomicNumber|NormL2|r|8|225|2241.2268
1|AtomicNumber|NormL2|r|8|226|1913.7401
1|AtomicNumber|NormL2|r|8|227|2212.6161
1|AtomicNumber|NormL2|r|8|228|1948.0924
1|AtomicNumber|NormL2|r|8|229|1693.8046
1|AtomicNumber|NormL2|r|8|230|1948.7414
1|AtomicNumber|NormL2|r|8|231|1829.492
1|AtomicNumber|NormL2|r|8|232|2009.1239
1|AtomicNumber|NormL2|r|8|233|1987.5877
1|AtomicNumber|NormL2|r|8|234|1908.571
1|AtomicNumber|NormL2|r|8|235|2146.0989
1|AtomicNumber|NormL2|r|8|236|1883.8689
1|AtomicNumber|NormL2|r|8|237|2080.2508
1|AtomicNumber|NormL2|r|8|238|2150.107
1|AtomicNumber|NormL2|r|8|239|2012.9678
1|AtomicNumber|NormL2|r|8|240|1912.8739
1|AtomicNumber|NormL2|r|8|241|1929.532
1|AtomicNumber|NormL2|r|8|242|1800.9687
1|AtomicNumber|NormL2|r|8|243|1880.5669
1|AtomicNumber|NormL2|r|8|244|1946.3637
1|AtomicNumber|NormL2|r|8|245|2047.0292
1|AtomicNumber|NormL2|r|8|246|2044.6071
1|AtomicNumber|NormL2|r|8|247|2132.1382
1|AtomicNumber|NormL2|r|8|248|1912.5523
1|AtomicNumber|NormL2|r|8|249|1888.1061
1|AtomicNumber|NormL2|r|8|250|1860.6953
1|AtomicNumber|NormL2|r|8|251|1913.6911
1|AtomicNumber|NormL2|r|8|252|2141.062
1|AtomicNumber|NormL2|r|8|253|1687.7485
1|AtomicNumber|NormL2|r|8|254|1774.3473
1|AtomicNumber|NormL2|r|8|255|1966.2079
1|AtomicNumber|NormL2|r|8|256|1872.9832
1|AtomicNumber|NormL2|r|8|257|1771.1683
1|AtomicNumber|NormL2|r|8|258|1931.3251
1|AtomicNumber|NormL2|r|8|259|1918.2136
1|AtomicNumber|NormL2|r|8|260|1879.382
1|AtomicNumber|NormL2|r|8|261|1939.9603
1|AtomicNumber|NormL2|r|8|262|2070.7865
1|AtomicNumber|NormL2|r|8|263|1997.1233
1|AtomicNumber|NormL2|r|8|264|1999.8665
1|AtomicNumber|NormL2|r|8|265|1990.111
1|AtomicNumber|NormL2|r|8|266|1799.8885
1|AtomicNumber|NormL2|r|8|267|1808.976
1|AtomicNumber|NormL2|r|8|268|1975.3128
1|AtomicNumber|NormL2|r|8|269|1937.225
1|AtomicNumber|NormL2|r|8|270|1970.7732
1|AtomicNumber|NormL2|r|8|271|2033.2686
1|AtomicNumber|NormL2|r|8|272|1938.8449
1|AtomicNumber|NormL2|r|8|273|1904.2147
1|AtomicNumber|NormL2|r|8|274|1923.3479
1|AtomicNumber|NormL2|r|8|275|1831.6626
1|AtomicNumber|NormL2|r|8|276|1927.623
1|AtomicNumber|NormL2|r|8|277|2102.6243
1|AtomicNumber|NormL2|r|8|278|2054.1367
1|AtomicNumber|NormL2|r|8|279|1990.6044
1|AtomicNumber|NormL2|r|8|280|2006.2762
1|AtomicNumber|NormL2|r|8|281|1854.0661
1|AtomicNumber|NormL2|r|8|282|2029.4165
1|AtomicNumber|NormL2|r|8|283|1878.5916
1|AtomicNumber|NormL2|r|8|284|1958.8089
1|AtomicNumber|NormL2|r|8|285|2179.424
1|AtomicNumber|NormL2|r|8|286|2147.7477
1|AtomicNumber|NormL2|r|8|287|1884.5336
1|AtomicNumber|NormL2|r|8|288|1900.6168
1|AtomicNumber|NormL2|r|8|289|2035.9922
1|AtomicNumber|NormL2|r|8|290|2142.1491
1|AtomicNumber|NormL2|r|8|291|2036.3029
1|AtomicNumber|NormL2|r|8|292|2043.4182
1|AtomicNumber|NormL2|r|8|293|2020.6818
1|AtomicNumber|NormL2|r|8|294|2244.9237
1|AtomicNumber|NormL2|r|8|295|2043.1853
1|AtomicNumber|NormL2|r|8|296|2107.3315
1|AtomicNumber|NormL2|r|8|297|1975.9038
1|AtomicNumber|NormL2|r|8|298|1855.7291
1|AtomicNumber|NormL2|r|8|299|2017.6115
1|AtomicNumber|NormL2|r|8|300|1966.6611
1|AtomicNumber|NormL2|r|8|301|1686.5273
1|AtomicNumber|NormL2|r|8|302|1924.5128
1|AtomicNumber|NormL2|r|8|303|1949.5784
1|AtomicNumber|NormL2|r|8|304|1727.9676
1|AtomicNumber|NormL2|r|8|305|1851.941
1|AtomicNumber|NormL2|r|8|306|2137.3153
1|AtomicNumber|NormL2|r|8|307|2035.5544
1|AtomicNumber|NormL2|r|8|308|2055.0684
1|AtomicNumber|NormL2|r|8|309|1992.2063
1|AtomicNumber|NormL2|r|8|310|1785.1592
1|AtomicNumber|NormL2|r|8|311|2046.3244
1|AtomicNumber|NormL2|r|8|312|1884.0546
1|AtomicNumber|NormL2|r|8|313|1722.0951
1|AtomicNumber|NormL2|r|8|314|2043.559
1|AtomicNumber|NormL2|r|8|315|2197.4716
1|AtomicNumber|NormL2|r|8|316|2061.251
1|AtomicNumber|NormL2|r|8|317|1997.6987
1|AtomicNumber|NormL2|r|8|318|1967.3201
1|AtomicNumber|NormL2|r|8|319|1849.432
1|AtomicNumber|NormL2|r|8|320|1757.3989
1|AtomicNumber|NormL2|r|8|321|1878.1777
1|AtomicNumber|NormL2|r|8|322|2131.6271
1|AtomicNumber|NormL2|r|8|323|2076.5996
1|AtomicNumber|NormL2|r|8|324|1829.2952
1|AtomicNumber|NormL2|r|8|325|1766.7273
1|AtomicNumber|NormL2|r|8|326|1879.5098
1|AtomicNumber|NormL2|r|8|327|2018.0676
1|AtomicNumber|NormL2|r|8|328|1756.3949
1|AtomicNumber|NormL2|r|8|329|2031.1804
1|AtomicNumber|NormL2|r|8|330|2139.4921
1|AtomicNumber|NormL2|r|8|331|2207.5873
1|AtomicNumber|NormL2|r|8|332|2029.7372
1|AtomicNumber|NormL2|r|8|333|1879.257
1|AtomicNumber|NormL2|r|8|334|1935.076
1|AtomicNumber|NormL2|r|8|335|2001.1653
1|AtomicNumber|NormL2|r|8|336|1924.3142
1|AtomicNumber|NormL2|r|8|337|1882.1066
1|AtomicNumber|NormL2|r|8|338|1932.8
1|AtomicNumber|NormL2|r|8|339|1885.8715
1|AtomicNumber|NormL2|r|8|340|1828.1343
1|AtomicNumber|NormL2|r|8|341|2192.9513
1|AtomicNumber|NormL2|r|8|342|1622.9159
1|AtomicNumber|NormL2|r|8|343|1858.0485
1|AtomicNumber|NormL2|r|8|344|1823.4868
1|AtomicNumber|NormL2|r|8|345|1949.2816
1|AtomicNumber|NormL2|r|8|346|1951.1726
1|AtomicNumber|NormL2|r|8|347|2106.8
1|AtomicNumber|NormL2|r|8|348|1976.834
1|AtomicNumber|NormL2|r|8|349|1824.4035
1|AtomicNumber|NormL2|r|8|350|2114.1738
1|AtomicNumber|NormL2|r|8|351|2075.1575
1|AtomicNumber|NormL2|r|8|352|1960.1024
1|AtomicNumber|NormL2|r|8|353|1717.1427
1|AtomicNumber|NormL2|r|8|354|2039.0801
1|AtomicNumber|NormL2|r|8|355|2036.232
1|AtomicNumber|NormL2|r|8|356|1939.7663
1|AtomicNumber|NormL2|r|8|357|1973.1895
1|AtomicNumber|NormL2|r|8|358|2026.1283
1|AtomicNumber|NormL2|r|8|359|2020.6404
1|AtomicNumber|NormL2|r|8|360|2008.0428
1|AtomicNumber|NormL2|r|8|361|2081.8507
1|AtomicNumber|NormL2|r|8|362|1905.3418
1|AtomicNumber|NormL2|r|8|363|2041.5586
1|AtomicNumber|NormL2|r|8|364|2096.8937
1|AtomicNumber|NormL2|r|8|365|1764.9586
1|AtomicNumber|NormL2|r|8|366|1849.5569
1|AtomicNumber|NormL2|r|8|367|2009.7511
1|AtomicNumber|NormL2|r|8|368|1995.0492
1|AtomicNumber|NormL2|r|8|369|1907.054
1|AtomicNumber|NormL2|r|8|370|2016.2052
1|AtomicNumber|NormL2|r|8|371|2004.8981
1|AtomicNumber|NormL2|r|8|372|1886.6331
1|AtomicNumber|NormL2|r|8|373|2110.1089
1|AtomicNumber|NormL2|r|8|374|1860.8072
1|AtomicNumber|NormL2|r|8|375|2084.1537
1|AtomicNumber|NormL2|r|8|376|1877.6736
1|AtomicNumber|NormL2|r|8|377|2092.3118
1|AtomicNumber|NormL2|r|8|378|2056.9349
1|AtomicNumber|NormL2|r|8|379|1783.0375
1|AtomicNumber|NormL2|r|8|380|2066.3593
1|AtomicNumber|NormL2|r|8|381|1924.2497
1|AtomicNumber|NormL2|r|8|382|2003.5302
1|AtomicNumber|NormL2|r|8|383|1977.9261
1|AtomicNumber|NormL2|r|8|384|1786.0674
