# Supplementary material for: On DNA numerical representations for genomic similarity computation
Source: PLoS One. 2017 Mar 21;12(3):e0173288. doi: 10.1371/journal.pone.0173288 (PMC5360225; doi:10.1371/journal.pone.0173288)
Supplement: S3 File — The datasets employed in this work. (ZIP) [file pone.0173288.s003.zip › datasets/syntheticalExperimentalScores/sequenceBase_1_transformation_DNAWalk_metric_Correlation_type_d_percentage_16.txt]

1|DNAWalk|Correlation|d|16|1|0.9724
1|DNAWalk|Correlation|d|16|2|0.97619
1|DNAWalk|Correlation|d|16|3|0.96688
1|DNAWalk|Correlation|d|16|4|0.9561
1|DNAWalk|Correlation|d|16|5|0.97201
1|DNAWalk|Correlation|d|16|6|0.96184
1|DNAWalk|Correlation|d|16|7|0.96434
1|DNAWalk|Correlation|d|16|8|0.94704
1|DNAWalk|Correlation|d|16|9|0.96878
1|DNAWalk|Correlation|d|16|10|0.95704
1|DNAWalk|Correlation|d|16|11|0.94481
1|DNAWalk|Correlation|d|16|12|0.95856
1|DNAWalk|Correlation|d|16|13|0.96862
1|DNAWalk|Correlation|d|16|14|0.95239
1|DNAWalk|Correlation|d|16|15|0.94075
1|DNAWalk|Correlation|d|16|16|0.96462
1|DNAWalk|Correlation|d|16|17|0.96477
1|DNAWalk|Correlation|d|16|18|0.95321
1|DNAWalk|Correlation|d|16|19|0.95438
1|DNAWalk|Correlation|d|16|20|0.9516
1|DNAWalk|Correlation|d|16|21|0.95808
1|DNAWalk|Correlation|d|16|22|0.9728
1|DNAWalk|Correlation|d|16|23|0.94956
1|DNAWalk|Correlation|d|16|24|0.97276
1|DNAWalk|Correlation|d|16|25|0.95298
1|DNAWalk|Correlation|d|16|26|0.94977
1|DNAWalk|Correlation|d|16|27|0.9122
1|DNAWalk|Correlation|d|16|28|0.96979
1|DNAWalk|Correlation|d|16|29|0.93383
1|DNAWalk|Correlation|d|16|30|0.95843
1|DNAWalk|Correlation|d|16|31|0.94854
1|DNAWalk|Correlation|d|16|32|0.93595
1|DNAWalk|Correlation|d|16|33|0.96025
1|DNAWalk|Correlation|d|16|34|0.95683
1|DNAWalk|Correlation|d|16|35|0.96734
1|DNAWalk|Correlation|d|16|36|0.97136
1|DNAWalk|Correlation|d|16|37|0.90377
1|DNAWalk|Correlation|d|16|38|0.97654
1|DNAWalk|Correlation|d|16|39|0.94611
1|DNAWalk|Correlation|d|16|40|0.96777
1|DNAWalk|Correlation|d|16|41|0.96013
1|DNAWalk|Correlation|d|16|42|0.94713
1|DNAWalk|Correlation|d|16|43|0.96684
1|DNAWalk|Correlation|d|16|44|0.96172
1|DNAWalk|Correlation|d|16|45|0.95444
1|DNAWalk|Correlation|d|16|46|0.92201
1|DNAWalk|Correlation|d|16|47|0.95899
1|DNAWalk|Correlation|d|16|48|0.96061
1|DNAWalk|Correlation|d|16|49|0.96825
1|DNAWalk|Correlation|d|16|50|0.95375
1|DNAWalk|Correlation|d|16|51|0.97412
1|DNAWalk|Correlation|d|16|52|0.97194
1|DNAWalk|Correlation|d|16|53|0.9564
1|DNAWalk|Correlation|d|16|54|0.95733
1|DNAWalk|Correlation|d|16|55|0.9041
1|DNAWalk|Correlation|d|16|56|0.9726
1|DNAWalk|Correlation|d|16|57|0.96674
1|DNAWalk|Correlation|d|16|58|0.96459
1|DNAWalk|Correlation|d|16|59|0.96839
1|DNAWalk|Correlation|d|16|60|0.93377
1|DNAWalk|Correlation|d|16|61|0.95122
1|DNAWalk|Correlation|d|16|62|0.95336
1|DNAWalk|Correlation|d|16|63|0.96178
1|DNAWalk|Correlation|d|16|64|0.95914
1|DNAWalk|Correlation|d|16|65|0.95355
1|DNAWalk|Correlation|d|16|66|0.96313
1|DNAWalk|Correlation|d|16|67|0.95672
1|DNAWalk|Correlation|d|16|68|0.97032
1|DNAWalk|Correlation|d|16|69|0.9415
1|DNAWalk|Correlation|d|16|70|0.96582
1|DNAWalk|Correlation|d|16|71|0.96168
1|DNAWalk|Correlation|d|16|72|0.96269
1|DNAWalk|Correlation|d|16|73|0.96278
1|DNAWalk|Correlation|d|16|74|0.96536
1|DNAWalk|Correlation|d|16|75|0.97066
1|DNAWalk|Correlation|d|16|76|0.94777
1|DNAWalk|Correlation|d|16|77|0.9229
1|DNAWalk|Correlation|d|16|78|0.97116
1|DNAWalk|Correlation|d|16|79|0.9729
1|DNAWalk|Correlation|d|16|80|0.93726
1|DNAWalk|Correlation|d|16|81|0.96522
1|DNAWalk|Correlation|d|16|82|0.97448
1|DNAWalk|Correlation|d|16|83|0.94254
1|DNAWalk|Correlation|d|16|84|0.96217
1|DNAWalk|Correlation|d|16|85|0.97022
1|DNAWalk|Correlation|d|16|86|0.96308
1|DNAWalk|Correlation|d|16|87|0.94938
1|DNAWalk|Correlation|d|16|88|0.9544
1|DNAWalk|Correlation|d|16|89|0.94807
1|DNAWalk|Correlation|d|16|90|0.95774
1|DNAWalk|Correlation|d|16|91|0.96808
1|DNAWalk|Correlation|d|16|92|0.97349
1|DNAWalk|Correlation|d|16|93|0.95657
1|DNAWalk|Correlation|d|16|94|0.96303
1|DNAWalk|Correlation|d|16|95|0.96332
1|DNAWalk|Correlation|d|16|96|0.93916
1|DNAWalk|Correlation|d|16|97|0.96311
1|DNAWalk|Correlation|d|16|98|0.9614
1|DNAWalk|Correlation|d|16|99|0.93952
1|DNAWalk|Correlation|d|16|100|0.95983
1|DNAWalk|Correlation|d|16|101|0.94732
1|DNAWalk|Correlation|d|16|102|0.96762
1|DNAWalk|Correlation|d|16|103|0.96121
1|DNAWalk|Correlation|d|16|104|0.95573
1|DNAWalk|Correlation|d|16|105|0.95206
1|DNAWalk|Correlation|d|16|106|0.9515
1|DNAWalk|Correlation|d|16|107|0.95948
1|DNAWalk|Correlation|d|16|108|0.95857
1|DNAWalk|Correlation|d|16|109|0.94883
1|DNAWalk|Correlation|d|16|110|0.97657
1|DNAWalk|Correlation|d|16|111|0.96706
1|DNAWalk|Correlation|d|16|112|0.95822
1|DNAWalk|Correlation|d|16|113|0.97172
1|DNAWalk|Correlation|d|16|114|0.89636
1|DNAWalk|Correlation|d|16|115|0.94256
1|DNAWalk|Correlation|d|16|116|0.96023
1|DNAWalk|Correlation|d|16|117|0.97719
1|DNAWalk|Correlation|d|16|118|0.89691
1|DNAWalk|Correlation|d|16|119|0.93389
1|DNAWalk|Correlation|d|16|120|0.97611
1|DNAWalk|Correlation|d|16|121|0.9611
1|DNAWalk|Correlation|d|16|122|0.966
1|DNAWalk|Correlation|d|16|123|0.94904
1|DNAWalk|Correlation|d|16|124|0.96262
1|DNAWalk|Correlation|d|16|125|0.97229
1|DNAWalk|Correlation|d|16|126|0.937
1|DNAWalk|Correlation|d|16|127|0.93636
1|DNAWalk|Correlation|d|16|128|0.96146
1|DNAWalk|Correlation|d|16|129|0.94254
1|DNAWalk|Correlation|d|16|130|0.95939
1|DNAWalk|Correlation|d|16|131|0.96575
1|DNAWalk|Correlation|d|16|132|0.963
1|DNAWalk|Correlation|d|16|133|0.95486
1|DNAWalk|Correlation|d|16|134|0.94016
1|DNAWalk|Correlation|d|16|135|0.95483
1|DNAWalk|Correlation|d|16|136|0.96555
1|DNAWalk|Correlation|d|16|137|0.94589
1|DNAWalk|Correlation|d|16|138|0.97001
1|DNAWalk|Correlation|d|16|139|0.97092
1|DNAWalk|Correlation|d|16|140|0.95818
1|DNAWalk|Correlation|d|16|141|0.97247
1|DNAWalk|Correlation|d|16|142|0.96889
1|DNAWalk|Correlation|d|16|143|0.96577
1|DNAWalk|Correlation|d|16|144|0.96131
1|DNAWalk|Correlation|d|16|145|0.94037
1|DNAWalk|Correlation|d|16|146|0.94884
1|DNAWalk|Correlation|d|16|147|0.96833
1|DNAWalk|Correlation|d|16|148|0.95451
1|DNAWalk|Correlation|d|16|149|0.95836
1|DNAWalk|Correlation|d|16|150|0.95725
1|DNAWalk|Correlation|d|16|151|0.96019
1|DNAWalk|Correlation|d|16|152|0.95447
1|DNAWalk|Correlation|d|16|153|0.94317
1|DNAWalk|Correlation|d|16|154|0.95247
1|DNAWalk|Correlation|d|16|155|0.93379
1|DNAWalk|Correlation|d|16|156|0.95958
1|DNAWalk|Correlation|d|16|157|0.97785
1|DNAWalk|Correlation|d|16|158|0.95759
1|DNAWalk|Correlation|d|16|159|0.95383
1|DNAWalk|Correlation|d|16|160|0.94163
1|DNAWalk|Correlation|d|16|161|0.95507
1|DNAWalk|Correlation|d|16|162|0.95418
1|DNAWalk|Correlation|d|16|163|0.96956
1|DNAWalk|Correlation|d|16|164|0.97546
1|DNAWalk|Correlation|d|16|165|0.96979
1|DNAWalk|Correlation|d|16|166|0.93419
1|DNAWalk|Correlation|d|16|167|0.95215
1|DNAWalk|Correlation|d|16|168|0.96432
1|DNAWalk|Correlation|d|16|169|0.95459
1|DNAWalk|Correlation|d|16|170|0.95637
1|DNAWalk|Correlation|d|16|171|0.95971
1|DNAWalk|Correlation|d|16|172|0.96048
1|DNAWalk|Correlation|d|16|173|0.93092
1|DNAWalk|Correlation|d|16|174|0.94602
1|DNAWalk|Correlation|d|16|175|0.94344
1|DNAWalk|Correlation|d|16|176|0.96003
1|DNAWalk|Correlation|d|16|177|0.93766
1|DNAWalk|Correlation|d|16|178|0.95034
1|DNAWalk|Correlation|d|16|179|0.95545
1|DNAWalk|Correlation|d|16|180|0.96253
1|DNAWalk|Correlation|d|16|181|0.94813
1|DNAWalk|Correlation|d|16|182|0.93337
1|DNAWalk|Correlation|d|16|183|0.96376
1|DNAWalk|Correlation|d|16|184|0.97282
1|DNAWalk|Correlation|d|16|185|0.97184
1|DNAWalk|Correlation|d|16|186|0.93983
1|DNAWalk|Correlation|d|16|187|0.95965
1|DNAWalk|Correlation|d|16|188|0.97055
1|DNAWalk|Correlation|d|16|189|0.94794
1|DNAWalk|Correlation|d|16|190|0.96357
1|DNAWalk|Correlation|d|16|191|0.94404
1|DNAWalk|Correlation|d|16|192|0.97528
1|DNAWalk|Correlation|d|16|193|0.96646
1|DNAWalk|Correlation|d|16|194|0.9543
1|DNAWalk|Correlation|d|16|195|0.92824
1|DNAWalk|Correlation|d|16|196|0.96877
1|DNAWalk|Correlation|d|16|197|0.95296
1|DNAWalk|Correlation|d|16|198|0.96385
1|DNAWalk|Correlation|d|16|199|0.9458
1|DNAWalk|Correlation|d|16|200|0.97419
1|DNAWalk|Correlation|d|16|201|0.96421
1|DNAWalk|Correlation|d|16|202|0.95008
1|DNAWalk|Correlation|d|16|203|0.97095
1|DNAWalk|Correlation|d|16|204|0.94925
1|DNAWalk|Correlation|d|16|205|0.9602
1|DNAWalk|Correlation|d|16|206|0.95302
1|DNAWalk|Correlation|d|16|207|0.95549
1|DNAWalk|Correlation|d|16|208|0.96123
1|DNAWalk|Correlation|d|16|209|0.93544
1|DNAWalk|Correlation|d|16|210|0.95491
1|DNAWalk|Correlation|d|16|211|0.95978
1|DNAWalk|Correlation|d|16|212|0.9518
1|DNAWalk|Correlation|d|16|213|0.96825
1|DNAWalk|Correlation|d|16|214|0.9493
1|DNAWalk|Correlation|d|16|215|0.92833
1|DNAWalk|Correlation|d|16|216|0.95654
1|DNAWalk|Correlation|d|16|217|0.97139
1|DNAWalk|Correlation|d|16|218|0.95066
1|DNAWalk|Correlation|d|16|219|0.96789
1|DNAWalk|Correlation|d|16|220|0.95395
1|DNAWalk|Correlation|d|16|221|0.9601
1|DNAWalk|Correlation|d|16|222|0.93971
1|DNAWalk|Correlation|d|16|223|0.9696
1|DNAWalk|Correlation|d|16|224|0.88658
1|DNAWalk|Correlation|d|16|225|0.95759
1|DNAWalk|Correlation|d|16|226|0.97481
1|DNAWalk|Correlation|d|16|227|0.93128
1|DNAWalk|Correlation|d|16|228|0.97187
1|DNAWalk|Correlation|d|16|229|0.96237
1|DNAWalk|Correlation|d|16|230|0.97799
1|DNAWalk|Correlation|d|16|231|0.93993
1|DNAWalk|Correlation|d|16|232|0.95334
1|DNAWalk|Correlation|d|16|233|0.97878
1|DNAWalk|Correlation|d|16|234|0.94582
1|DNAWalk|Correlation|d|16|235|0.96596
1|DNAWalk|Correlation|d|16|236|0.94647
1|DNAWalk|Correlation|d|16|237|0.97218
1|DNAWalk|Correlation|d|16|238|0.97451
1|DNAWalk|Correlation|d|16|239|0.96796
1|DNAWalk|Correlation|d|16|240|0.97267
1|DNAWalk|Correlation|d|16|241|0.9494
1|DNAWalk|Correlation|d|16|242|0.95156
1|DNAWalk|Correlation|d|16|243|0.96456
1|DNAWalk|Correlation|d|16|244|0.95803
1|DNAWalk|Correlation|d|16|245|0.97006
1|DNAWalk|Correlation|d|16|246|0.96282
1|DNAWalk|Correlation|d|16|247|0.943
1|DNAWalk|Correlation|d|16|248|0.9659
1|DNAWalk|Correlation|d|16|249|0.96235
1|DNAWalk|Correlation|d|16|250|0.94792
1|DNAWalk|Correlation|d|16|251|0.94772
1|DNAWalk|Correlation|d|16|252|0.93739
1|DNAWalk|Correlation|d|16|253|0.97075
1|DNAWalk|Correlation|d|16|254|0.91544
1|DNAWalk|Correlation|d|16|255|0.95507
1|DNAWalk|Correlation|d|16|256|0.93982
1|DNAWalk|Correlation|d|16|257|0.96687
1|DNAWalk|Correlation|d|16|258|0.95954
1|DNAWalk|Correlation|d|16|259|0.96771
1|DNAWalk|Correlation|d|16|260|0.96513
1|DNAWalk|Correlation|d|16|261|0.96841
1|DNAWalk|Correlation|d|16|262|0.96315
1|DNAWalk|Correlation|d|16|263|0.95074
1|DNAWalk|Correlation|d|16|264|0.95935
1|DNAWalk|Correlation|d|16|265|0.9579
1|DNAWalk|Correlation|d|16|266|0.95592
1|DNAWalk|Correlation|d|16|267|0.96751
1|DNAWalk|Correlation|d|16|268|0.95061
1|DNAWalk|Correlation|d|16|269|0.95143
1|DNAWalk|Correlation|d|16|270|0.94294
1|DNAWalk|Correlation|d|16|271|0.95247
1|DNAWalk|Correlation|d|16|272|0.94281
1|DNAWalk|Correlation|d|16|273|0.93581
1|DNAWalk|Correlation|d|16|274|0.96447
1|DNAWalk|Correlation|d|16|275|0.93285
1|DNAWalk|Correlation|d|16|276|0.96545
1|DNAWalk|Correlation|d|16|277|0.97174
1|DNAWalk|Correlation|d|16|278|0.97226
1|DNAWalk|Correlation|d|16|279|0.95125
1|DNAWalk|Correlation|d|16|280|0.95695
1|DNAWalk|Correlation|d|16|281|0.97237
1|DNAWalk|Correlation|d|16|282|0.97293
1|DNAWalk|Correlation|d|16|283|0.95597
1|DNAWalk|Correlation|d|16|284|0.97139
1|DNAWalk|Correlation|d|16|285|0.96803
1|DNAWalk|Correlation|d|16|286|0.95125
1|DNAWalk|Correlation|d|16|287|0.97629
1|DNAWalk|Correlation|d|16|288|0.9426
1|DNAWalk|Correlation|d|16|289|0.89076
1|DNAWalk|Correlation|d|16|290|0.9704
1|DNAWalk|Correlation|d|16|291|0.97091
1|DNAWalk|Correlation|d|16|292|0.94476
1|DNAWalk|Correlation|d|16|293|0.97146
1|DNAWalk|Correlation|d|16|294|0.95809
1|DNAWalk|Correlation|d|16|295|0.96201
1|DNAWalk|Correlation|d|16|296|0.97061
1|DNAWalk|Correlation|d|16|297|0.97415
1|DNAWalk|Correlation|d|16|298|0.94474
1|DNAWalk|Correlation|d|16|299|0.90466
1|DNAWalk|Correlation|d|16|300|0.97448
1|DNAWalk|Correlation|d|16|301|0.96027
1|DNAWalk|Correlation|d|16|302|0.97562
1|DNAWalk|Correlation|d|16|303|0.96955
1|DNAWalk|Correlation|d|16|304|0.9623
1|DNAWalk|Correlation|d|16|305|0.95816
1|DNAWalk|Correlation|d|16|306|0.96571
1|DNAWalk|Correlation|d|16|307|0.95259
1|DNAWalk|Correlation|d|16|308|0.95968
1|DNAWalk|Correlation|d|16|309|0.93712
1|DNAWalk|Correlation|d|16|310|0.9499
1|DNAWalk|Correlation|d|16|311|0.96032
1|DNAWalk|Correlation|d|16|312|0.93587
1|DNAWalk|Correlation|d|16|313|0.94932
1|DNAWalk|Correlation|d|16|314|0.96949
1|DNAWalk|Correlation|d|16|315|0.97849
1|DNAWalk|Correlation|d|16|316|0.96075
1|DNAWalk|Correlation|d|16|317|0.90228
1|DNAWalk|Correlation|d|16|318|0.94666
1|DNAWalk|Correlation|d|16|319|0.95963
1|DNAWalk|Correlation|d|16|320|0.95481
1|DNAWalk|Correlation|d|16|321|0.96851
1|DNAWalk|Correlation|d|16|322|0.95912
1|DNAWalk|Correlation|d|16|323|0.95337
1|DNAWalk|Correlation|d|16|324|0.96134
1|DNAWalk|Correlation|d|16|325|0.97351
1|DNAWalk|Correlation|d|16|326|0.97401
1|DNAWalk|Correlation|d|16|327|0.96097
1|DNAWalk|Correlation|d|16|328|0.96778
1|DNAWalk|Correlation|d|16|329|0.94961
1|DNAWalk|Correlation|d|16|330|0.97188
1|DNAWalk|Correlation|d|16|331|0.96935
1|DNAWalk|Correlation|d|16|332|0.9737
1|DNAWalk|Correlation|d|16|333|0.95124
1|DNAWalk|Correlation|d|16|334|0.95782
1|DNAWalk|Correlation|d|16|335|0.95996
1|DNAWalk|Correlation|d|16|336|0.95058
1|DNAWalk|Correlation|d|16|337|0.94953
1|DNAWalk|Correlation|d|16|338|0.95181
1|DNAWalk|Correlation|d|16|339|0.97033
1|DNAWalk|Correlation|d|16|340|0.9183
1|DNAWalk|Correlation|d|16|341|0.96604
1|DNAWalk|Correlation|d|16|342|0.9619
1|DNAWalk|Correlation|d|16|343|0.9769
1|DNAWalk|Correlation|d|16|344|0.95343
1|DNAWalk|Correlation|d|16|345|0.92492
1|DNAWalk|Correlation|d|16|346|0.95855
1|DNAWalk|Correlation|d|16|347|0.93598
1|DNAWalk|Correlation|d|16|348|0.96343
1|DNAWalk|Correlation|d|16|349|0.95569
1|DNAWalk|Correlation|d|16|350|0.94233
1|DNAWalk|Correlation|d|16|351|0.96623
1|DNAWalk|Correlation|d|16|352|0.96074
1|DNAWalk|Correlation|d|16|353|0.96138
1|DNAWalk|Correlation|d|16|354|0.96415
1|DNAWalk|Correlation|d|16|355|0.94355
1|DNAWalk|Correlation|d|16|356|0.96361
1|DNAWalk|Correlation|d|16|357|0.93977
1|DNAWalk|Correlation|d|16|358|0.9484
1|DNAWalk|Correlation|d|16|359|0.94982
1|DNAWalk|Correlation|d|16|360|0.92726
1|DNAWalk|Correlation|d|16|361|0.952
1|DNAWalk|Correlation|d|16|362|0.91062
1|DNAWalk|Correlation|d|16|363|0.95611
1|DNAWalk|Correlation|d|16|364|0.94994
1|DNAWalk|Correlation|d|16|365|0.97158
1|DNAWalk|Correlation|d|16|366|0.9524
1|DNAWalk|Correlation|d|16|367|0.9577
1|DNAWalk|Correlation|d|16|368|0.96075
1|DNAWalk|Correlation|d|16|369|0.97468
1|DNAWalk|Correlation|d|16|370|0.96217
1|DNAWalk|Correlation|d|16|371|0.94915
1|DNAWalk|Correlation|d|16|372|0.95471
1|DNAWalk|Correlation|d|16|373|0.96076
1|DNAWalk|Correlation|d|16|374|0.95016
1|DNAWalk|Correlation|d|16|375|0.97658
1|DNAWalk|Correlation|d|16|376|0.94634
1|DNAWalk|Correlation|d|16|377|0.94614
1|DNAWalk|Correlation|d|16|378|0.96087
1|DNAWalk|Correlation|d|16|379|0.9486
1|DNAWalk|Correlation|d|16|380|0.95201
1|DNAWalk|Correlation|d|16|381|0.9617
1|DNAWalk|Correlation|d|16|382|0.96353
1|DNAWalk|Correlation|d|16|383|0.95121
1|DNAWalk|Correlation|d|16|384|0.95824
1|DNAWalk|Correlation|d|16|385|0.96551
1|DNAWalk|Correlation|d|16|386|0.95587
1|DNAWalk|Correlation|d|16|387|0.96914
1|DNAWalk|Correlation|d|16|388|0.94888
1|DNAWalk|Correlation|d|16|389|0.96496
1|DNAWalk|Correlation|d|16|390|0.93623
1|DNAWalk|Correlation|d|16|391|0.95851
1|DNAWalk|Correlation|d|16|392|0.95794
1|DNAWalk|Correlation|d|16|393|0.96231
1|DNAWalk|Correlation|d|16|394|0.96922
1|DNAWalk|Correlation|d|16|395|0.95966
1|DNAWalk|Correlation|d|16|396|0.96514
1|DNAWalk|Correlation|d|16|397|0.95298
1|DNAWalk|Correlation|d|16|398|0.95052
1|DNAWalk|Correlation|d|16|399|0.96941
1|DNAWalk|Correlation|d|16|400|0.9622
