# Supplementary material for: On DNA numerical representations for genomic similarity computation
Source: PLoS One. 2017 Mar 21;12(3):e0173288. doi: 10.1371/journal.pone.0173288 (PMC5360225; doi:10.1371/journal.pone.0173288)
Supplement: S3 File — The datasets employed in this work. (ZIP) [file pone.0173288.s003.zip › datasets/syntheticalExperimentalScores/sequenceBase_1_transformation_DNAWalk_metric_Correlation_type_d_percentage_2.txt]

1|DNAWalk|Correlation|d|2|1|0.9934
1|DNAWalk|Correlation|d|2|2|0.99268
1|DNAWalk|Correlation|d|2|3|0.9899
1|DNAWalk|Correlation|d|2|4|0.99419
1|DNAWalk|Correlation|d|2|5|0.99379
1|DNAWalk|Correlation|d|2|6|0.99189
1|DNAWalk|Correlation|d|2|7|0.99353
1|DNAWalk|Correlation|d|2|8|0.99342
1|DNAWalk|Correlation|d|2|9|0.99105
1|DNAWalk|Correlation|d|2|10|0.99045
1|DNAWalk|Correlation|d|2|11|0.99308
1|DNAWalk|Correlation|d|2|12|0.99025
1|DNAWalk|Correlation|d|2|13|0.99101
1|DNAWalk|Correlation|d|2|14|0.99057
1|DNAWalk|Correlation|d|2|15|0.99327
1|DNAWalk|Correlation|d|2|16|0.98955
1|DNAWalk|Correlation|d|2|17|0.99251
1|DNAWalk|Correlation|d|2|18|0.99215
1|DNAWalk|Correlation|d|2|19|0.99127
1|DNAWalk|Correlation|d|2|20|0.99271
1|DNAWalk|Correlation|d|2|21|0.99376
1|DNAWalk|Correlation|d|2|22|0.99075
1|DNAWalk|Correlation|d|2|23|0.993
1|DNAWalk|Correlation|d|2|24|0.99167
1|DNAWalk|Correlation|d|2|25|0.99096
1|DNAWalk|Correlation|d|2|26|0.99272
1|DNAWalk|Correlation|d|2|27|0.9922
1|DNAWalk|Correlation|d|2|28|0.99218
1|DNAWalk|Correlation|d|2|29|0.9923
1|DNAWalk|Correlation|d|2|30|0.99112
1|DNAWalk|Correlation|d|2|31|0.99348
1|DNAWalk|Correlation|d|2|32|0.99301
1|DNAWalk|Correlation|d|2|33|0.99118
1|DNAWalk|Correlation|d|2|34|0.9913
1|DNAWalk|Correlation|d|2|35|0.99329
1|DNAWalk|Correlation|d|2|36|0.9896
1|DNAWalk|Correlation|d|2|37|0.99149
1|DNAWalk|Correlation|d|2|38|0.99243
1|DNAWalk|Correlation|d|2|39|0.99053
1|DNAWalk|Correlation|d|2|40|0.98945
1|DNAWalk|Correlation|d|2|41|0.99197
1|DNAWalk|Correlation|d|2|42|0.99352
1|DNAWalk|Correlation|d|2|43|0.99284
1|DNAWalk|Correlation|d|2|44|0.99167
1|DNAWalk|Correlation|d|2|45|0.99471
1|DNAWalk|Correlation|d|2|46|0.99289
1|DNAWalk|Correlation|d|2|47|0.99321
1|DNAWalk|Correlation|d|2|48|0.99033
1|DNAWalk|Correlation|d|2|49|0.99316
1|DNAWalk|Correlation|d|2|50|0.99398
1|DNAWalk|Correlation|d|2|51|0.99303
1|DNAWalk|Correlation|d|2|52|0.99243
1|DNAWalk|Correlation|d|2|53|0.99508
1|DNAWalk|Correlation|d|2|54|0.99229
1|DNAWalk|Correlation|d|2|55|0.98939
1|DNAWalk|Correlation|d|2|56|0.99007
1|DNAWalk|Correlation|d|2|57|0.99225
1|DNAWalk|Correlation|d|2|58|0.99228
1|DNAWalk|Correlation|d|2|59|0.98953
1|DNAWalk|Correlation|d|2|60|0.99213
1|DNAWalk|Correlation|d|2|61|0.99258
1|DNAWalk|Correlation|d|2|62|0.99246
1|DNAWalk|Correlation|d|2|63|0.99431
1|DNAWalk|Correlation|d|2|64|0.99141
1|DNAWalk|Correlation|d|2|65|0.9935
1|DNAWalk|Correlation|d|2|66|0.98758
1|DNAWalk|Correlation|d|2|67|0.99244
1|DNAWalk|Correlation|d|2|68|0.99252
1|DNAWalk|Correlation|d|2|69|0.99003
1|DNAWalk|Correlation|d|2|70|0.99097
1|DNAWalk|Correlation|d|2|71|0.99183
1|DNAWalk|Correlation|d|2|72|0.99357
1|DNAWalk|Correlation|d|2|73|0.99119
1|DNAWalk|Correlation|d|2|74|0.99269
1|DNAWalk|Correlation|d|2|75|0.98888
1|DNAWalk|Correlation|d|2|76|0.99144
1|DNAWalk|Correlation|d|2|77|0.99286
1|DNAWalk|Correlation|d|2|78|0.99176
1|DNAWalk|Correlation|d|2|79|0.99412
1|DNAWalk|Correlation|d|2|80|0.99214
1|DNAWalk|Correlation|d|2|81|0.99089
1|DNAWalk|Correlation|d|2|82|0.99163
1|DNAWalk|Correlation|d|2|83|0.99241
1|DNAWalk|Correlation|d|2|84|0.99077
1|DNAWalk|Correlation|d|2|85|0.99264
1|DNAWalk|Correlation|d|2|86|0.99254
1|DNAWalk|Correlation|d|2|87|0.99306
1|DNAWalk|Correlation|d|2|88|0.9924
1|DNAWalk|Correlation|d|2|89|0.99266
1|DNAWalk|Correlation|d|2|90|0.98803
1|DNAWalk|Correlation|d|2|91|0.99367
1|DNAWalk|Correlation|d|2|92|0.99308
1|DNAWalk|Correlation|d|2|93|0.99289
1|DNAWalk|Correlation|d|2|94|0.99237
1|DNAWalk|Correlation|d|2|95|0.99468
1|DNAWalk|Correlation|d|2|96|0.98987
1|DNAWalk|Correlation|d|2|97|0.99506
1|DNAWalk|Correlation|d|2|98|0.99207
1|DNAWalk|Correlation|d|2|99|0.99036
1|DNAWalk|Correlation|d|2|100|0.99186
1|DNAWalk|Correlation|d|2|101|0.9934
1|DNAWalk|Correlation|d|2|102|0.99371
1|DNAWalk|Correlation|d|2|103|0.99273
1|DNAWalk|Correlation|d|2|104|0.99184
1|DNAWalk|Correlation|d|2|105|0.99286
1|DNAWalk|Correlation|d|2|106|0.99187
1|DNAWalk|Correlation|d|2|107|0.99254
1|DNAWalk|Correlation|d|2|108|0.99216
1|DNAWalk|Correlation|d|2|109|0.99203
1|DNAWalk|Correlation|d|2|110|0.99258
1|DNAWalk|Correlation|d|2|111|0.9939
1|DNAWalk|Correlation|d|2|112|0.99226
1|DNAWalk|Correlation|d|2|113|0.99046
1|DNAWalk|Correlation|d|2|114|0.99267
1|DNAWalk|Correlation|d|2|115|0.99196
1|DNAWalk|Correlation|d|2|116|0.99395
1|DNAWalk|Correlation|d|2|117|0.99008
1|DNAWalk|Correlation|d|2|118|0.99322
1|DNAWalk|Correlation|d|2|119|0.98806
1|DNAWalk|Correlation|d|2|120|0.99536
1|DNAWalk|Correlation|d|2|121|0.99305
1|DNAWalk|Correlation|d|2|122|0.99152
1|DNAWalk|Correlation|d|2|123|0.99018
1|DNAWalk|Correlation|d|2|124|0.99132
1|DNAWalk|Correlation|d|2|125|0.99191
1|DNAWalk|Correlation|d|2|126|0.99169
1|DNAWalk|Correlation|d|2|127|0.99265
1|DNAWalk|Correlation|d|2|128|0.99163
1|DNAWalk|Correlation|d|2|129|0.99169
1|DNAWalk|Correlation|d|2|130|0.99391
1|DNAWalk|Correlation|d|2|131|0.99257
1|DNAWalk|Correlation|d|2|132|0.99074
1|DNAWalk|Correlation|d|2|133|0.99118
1|DNAWalk|Correlation|d|2|134|0.99201
1|DNAWalk|Correlation|d|2|135|0.99264
1|DNAWalk|Correlation|d|2|136|0.98777
1|DNAWalk|Correlation|d|2|137|0.99138
1|DNAWalk|Correlation|d|2|138|0.99164
1|DNAWalk|Correlation|d|2|139|0.99173
1|DNAWalk|Correlation|d|2|140|0.99206
1|DNAWalk|Correlation|d|2|141|0.99161
1|DNAWalk|Correlation|d|2|142|0.99152
1|DNAWalk|Correlation|d|2|143|0.99228
1|DNAWalk|Correlation|d|2|144|0.99178
1|DNAWalk|Correlation|d|2|145|0.99407
1|DNAWalk|Correlation|d|2|146|0.99221
1|DNAWalk|Correlation|d|2|147|0.99062
1|DNAWalk|Correlation|d|2|148|0.9939
1|DNAWalk|Correlation|d|2|149|0.99525
1|DNAWalk|Correlation|d|2|150|0.98879
1|DNAWalk|Correlation|d|2|151|0.99425
1|DNAWalk|Correlation|d|2|152|0.99045
1|DNAWalk|Correlation|d|2|153|0.99303
1|DNAWalk|Correlation|d|2|154|0.99053
1|DNAWalk|Correlation|d|2|155|0.99315
1|DNAWalk|Correlation|d|2|156|0.98785
1|DNAWalk|Correlation|d|2|157|0.99137
1|DNAWalk|Correlation|d|2|158|0.99135
1|DNAWalk|Correlation|d|2|159|0.99262
1|DNAWalk|Correlation|d|2|160|0.99286
1|DNAWalk|Correlation|d|2|161|0.99334
1|DNAWalk|Correlation|d|2|162|0.99269
1|DNAWalk|Correlation|d|2|163|0.99437
1|DNAWalk|Correlation|d|2|164|0.99335
1|DNAWalk|Correlation|d|2|165|0.99231
1|DNAWalk|Correlation|d|2|166|0.99315
1|DNAWalk|Correlation|d|2|167|0.99137
1|DNAWalk|Correlation|d|2|168|0.98926
1|DNAWalk|Correlation|d|2|169|0.99081
1|DNAWalk|Correlation|d|2|170|0.99333
1|DNAWalk|Correlation|d|2|171|0.99022
1|DNAWalk|Correlation|d|2|172|0.99109
1|DNAWalk|Correlation|d|2|173|0.99276
1|DNAWalk|Correlation|d|2|174|0.99083
1|DNAWalk|Correlation|d|2|175|0.99181
1|DNAWalk|Correlation|d|2|176|0.99251
1|DNAWalk|Correlation|d|2|177|0.99248
1|DNAWalk|Correlation|d|2|178|0.99351
1|DNAWalk|Correlation|d|2|179|0.99305
1|DNAWalk|Correlation|d|2|180|0.99146
1|DNAWalk|Correlation|d|2|181|0.9931
1|DNAWalk|Correlation|d|2|182|0.99081
1|DNAWalk|Correlation|d|2|183|0.99255
1|DNAWalk|Correlation|d|2|184|0.99011
1|DNAWalk|Correlation|d|2|185|0.99289
1|DNAWalk|Correlation|d|2|186|0.99294
1|DNAWalk|Correlation|d|2|187|0.99229
1|DNAWalk|Correlation|d|2|188|0.99109
1|DNAWalk|Correlation|d|2|189|0.99365
1|DNAWalk|Correlation|d|2|190|0.99081
1|DNAWalk|Correlation|d|2|191|0.99279
1|DNAWalk|Correlation|d|2|192|0.99084
1|DNAWalk|Correlation|d|2|193|0.99074
1|DNAWalk|Correlation|d|2|194|0.99057
1|DNAWalk|Correlation|d|2|195|0.99287
1|DNAWalk|Correlation|d|2|196|0.99168
1|DNAWalk|Correlation|d|2|197|0.99171
1|DNAWalk|Correlation|d|2|198|0.99294
1|DNAWalk|Correlation|d|2|199|0.99209
1|DNAWalk|Correlation|d|2|200|0.99188
1|DNAWalk|Correlation|d|2|201|0.99161
1|DNAWalk|Correlation|d|2|202|0.99018
1|DNAWalk|Correlation|d|2|203|0.99266
1|DNAWalk|Correlation|d|2|204|0.99461
1|DNAWalk|Correlation|d|2|205|0.99273
1|DNAWalk|Correlation|d|2|206|0.99062
1|DNAWalk|Correlation|d|2|207|0.99289
1|DNAWalk|Correlation|d|2|208|0.99226
1|DNAWalk|Correlation|d|2|209|0.99167
1|DNAWalk|Correlation|d|2|210|0.98959
1|DNAWalk|Correlation|d|2|211|0.99115
1|DNAWalk|Correlation|d|2|212|0.99201
1|DNAWalk|Correlation|d|2|213|0.99349
1|DNAWalk|Correlation|d|2|214|0.9916
1|DNAWalk|Correlation|d|2|215|0.99333
1|DNAWalk|Correlation|d|2|216|0.99391
1|DNAWalk|Correlation|d|2|217|0.99277
1|DNAWalk|Correlation|d|2|218|0.99097
1|DNAWalk|Correlation|d|2|219|0.98983
1|DNAWalk|Correlation|d|2|220|0.994
1|DNAWalk|Correlation|d|2|221|0.98865
1|DNAWalk|Correlation|d|2|222|0.99223
1|DNAWalk|Correlation|d|2|223|0.99167
1|DNAWalk|Correlation|d|2|224|0.9925
1|DNAWalk|Correlation|d|2|225|0.99154
1|DNAWalk|Correlation|d|2|226|0.98926
1|DNAWalk|Correlation|d|2|227|0.98889
1|DNAWalk|Correlation|d|2|228|0.9919
1|DNAWalk|Correlation|d|2|229|0.99209
1|DNAWalk|Correlation|d|2|230|0.99169
1|DNAWalk|Correlation|d|2|231|0.99464
1|DNAWalk|Correlation|d|2|232|0.9925
1|DNAWalk|Correlation|d|2|233|0.99416
1|DNAWalk|Correlation|d|2|234|0.98917
1|DNAWalk|Correlation|d|2|235|0.98978
1|DNAWalk|Correlation|d|2|236|0.9882
1|DNAWalk|Correlation|d|2|237|0.98973
1|DNAWalk|Correlation|d|2|238|0.9913
1|DNAWalk|Correlation|d|2|239|0.99109
1|DNAWalk|Correlation|d|2|240|0.99209
1|DNAWalk|Correlation|d|2|241|0.98997
1|DNAWalk|Correlation|d|2|242|0.99377
1|DNAWalk|Correlation|d|2|243|0.99297
1|DNAWalk|Correlation|d|2|244|0.99134
1|DNAWalk|Correlation|d|2|245|0.98985
1|DNAWalk|Correlation|d|2|246|0.99248
1|DNAWalk|Correlation|d|2|247|0.99158
1|DNAWalk|Correlation|d|2|248|0.9917
1|DNAWalk|Correlation|d|2|249|0.99279
1|DNAWalk|Correlation|d|2|250|0.99007
1|DNAWalk|Correlation|d|2|251|0.9926
1|DNAWalk|Correlation|d|2|252|0.99207
1|DNAWalk|Correlation|d|2|253|0.98993
1|DNAWalk|Correlation|d|2|254|0.98986
1|DNAWalk|Correlation|d|2|255|0.99195
1|DNAWalk|Correlation|d|2|256|0.99342
1|DNAWalk|Correlation|d|2|257|0.99225
1|DNAWalk|Correlation|d|2|258|0.99099
1|DNAWalk|Correlation|d|2|259|0.99363
1|DNAWalk|Correlation|d|2|260|0.99181
1|DNAWalk|Correlation|d|2|261|0.9926
1|DNAWalk|Correlation|d|2|262|0.99307
1|DNAWalk|Correlation|d|2|263|0.99078
1|DNAWalk|Correlation|d|2|264|0.99085
1|DNAWalk|Correlation|d|2|265|0.9915
1|DNAWalk|Correlation|d|2|266|0.99084
1|DNAWalk|Correlation|d|2|267|0.99301
1|DNAWalk|Correlation|d|2|268|0.99197
1|DNAWalk|Correlation|d|2|269|0.99154
1|DNAWalk|Correlation|d|2|270|0.99241
1|DNAWalk|Correlation|d|2|271|0.9922
1|DNAWalk|Correlation|d|2|272|0.99187
1|DNAWalk|Correlation|d|2|273|0.99411
1|DNAWalk|Correlation|d|2|274|0.99077
1|DNAWalk|Correlation|d|2|275|0.99172
1|DNAWalk|Correlation|d|2|276|0.98893
1|DNAWalk|Correlation|d|2|277|0.99214
1|DNAWalk|Correlation|d|2|278|0.99147
1|DNAWalk|Correlation|d|2|279|0.99432
1|DNAWalk|Correlation|d|2|280|0.98878
1|DNAWalk|Correlation|d|2|281|0.99027
1|DNAWalk|Correlation|d|2|282|0.99373
1|DNAWalk|Correlation|d|2|283|0.9927
1|DNAWalk|Correlation|d|2|284|0.98939
1|DNAWalk|Correlation|d|2|285|0.99141
1|DNAWalk|Correlation|d|2|286|0.9919
1|DNAWalk|Correlation|d|2|287|0.98726
1|DNAWalk|Correlation|d|2|288|0.99171
1|DNAWalk|Correlation|d|2|289|0.99094
1|DNAWalk|Correlation|d|2|290|0.99363
1|DNAWalk|Correlation|d|2|291|0.99341
1|DNAWalk|Correlation|d|2|292|0.99312
1|DNAWalk|Correlation|d|2|293|0.99166
1|DNAWalk|Correlation|d|2|294|0.99268
1|DNAWalk|Correlation|d|2|295|0.98996
1|DNAWalk|Correlation|d|2|296|0.99327
1|DNAWalk|Correlation|d|2|297|0.99268
1|DNAWalk|Correlation|d|2|298|0.99354
1|DNAWalk|Correlation|d|2|299|0.99168
1|DNAWalk|Correlation|d|2|300|0.98995
1|DNAWalk|Correlation|d|2|301|0.99141
1|DNAWalk|Correlation|d|2|302|0.99328
1|DNAWalk|Correlation|d|2|303|0.98702
1|DNAWalk|Correlation|d|2|304|0.9926
1|DNAWalk|Correlation|d|2|305|0.99004
1|DNAWalk|Correlation|d|2|306|0.99162
1|DNAWalk|Correlation|d|2|307|0.99056
1|DNAWalk|Correlation|d|2|308|0.9939
1|DNAWalk|Correlation|d|2|309|0.98841
1|DNAWalk|Correlation|d|2|310|0.99163
1|DNAWalk|Correlation|d|2|311|0.99065
1|DNAWalk|Correlation|d|2|312|0.99268
1|DNAWalk|Correlation|d|2|313|0.98527
1|DNAWalk|Correlation|d|2|314|0.99008
1|DNAWalk|Correlation|d|2|315|0.99076
1|DNAWalk|Correlation|d|2|316|0.9945
1|DNAWalk|Correlation|d|2|317|0.99251
1|DNAWalk|Correlation|d|2|318|0.99052
1|DNAWalk|Correlation|d|2|319|0.99167
1|DNAWalk|Correlation|d|2|320|0.99277
1|DNAWalk|Correlation|d|2|321|0.99199
1|DNAWalk|Correlation|d|2|322|0.99292
1|DNAWalk|Correlation|d|2|323|0.99264
1|DNAWalk|Correlation|d|2|324|0.99126
1|DNAWalk|Correlation|d|2|325|0.99296
1|DNAWalk|Correlation|d|2|326|0.99119
1|DNAWalk|Correlation|d|2|327|0.98984
1|DNAWalk|Correlation|d|2|328|0.99258
1|DNAWalk|Correlation|d|2|329|0.98849
1|DNAWalk|Correlation|d|2|330|0.99173
1|DNAWalk|Correlation|d|2|331|0.9922
1|DNAWalk|Correlation|d|2|332|0.99243
1|DNAWalk|Correlation|d|2|333|0.9916
1|DNAWalk|Correlation|d|2|334|0.99168
1|DNAWalk|Correlation|d|2|335|0.99097
1|DNAWalk|Correlation|d|2|336|0.99303
1|DNAWalk|Correlation|d|2|337|0.99099
1|DNAWalk|Correlation|d|2|338|0.99131
1|DNAWalk|Correlation|d|2|339|0.99233
1|DNAWalk|Correlation|d|2|340|0.99187
1|DNAWalk|Correlation|d|2|341|0.99063
1|DNAWalk|Correlation|d|2|342|0.98972
1|DNAWalk|Correlation|d|2|343|0.99204
1|DNAWalk|Correlation|d|2|344|0.9915
1|DNAWalk|Correlation|d|2|345|0.99153
1|DNAWalk|Correlation|d|2|346|0.99301
1|DNAWalk|Correlation|d|2|347|0.99297
1|DNAWalk|Correlation|d|2|348|0.99279
1|DNAWalk|Correlation|d|2|349|0.99112
1|DNAWalk|Correlation|d|2|350|0.99143
1|DNAWalk|Correlation|d|2|351|0.99175
1|DNAWalk|Correlation|d|2|352|0.99244
1|DNAWalk|Correlation|d|2|353|0.99276
1|DNAWalk|Correlation|d|2|354|0.99094
1|DNAWalk|Correlation|d|2|355|0.99174
1|DNAWalk|Correlation|d|2|356|0.99162
1|DNAWalk|Correlation|d|2|357|0.99216
1|DNAWalk|Correlation|d|2|358|0.99239
1|DNAWalk|Correlation|d|2|359|0.99133
1|DNAWalk|Correlation|d|2|360|0.99219
1|DNAWalk|Correlation|d|2|361|0.99281
1|DNAWalk|Correlation|d|2|362|0.99154
1|DNAWalk|Correlation|d|2|363|0.99314
1|DNAWalk|Correlation|d|2|364|0.99331
1|DNAWalk|Correlation|d|2|365|0.99043
1|DNAWalk|Correlation|d|2|366|0.99038
1|DNAWalk|Correlation|d|2|367|0.99118
1|DNAWalk|Correlation|d|2|368|0.99372
1|DNAWalk|Correlation|d|2|369|0.99381
1|DNAWalk|Correlation|d|2|370|0.99057
1|DNAWalk|Correlation|d|2|371|0.99211
1|DNAWalk|Correlation|d|2|372|0.99149
1|DNAWalk|Correlation|d|2|373|0.99331
1|DNAWalk|Correlation|d|2|374|0.99071
1|DNAWalk|Correlation|d|2|375|0.99203
1|DNAWalk|Correlation|d|2|376|0.99142
1|DNAWalk|Correlation|d|2|377|0.99121
1|DNAWalk|Correlation|d|2|378|0.99287
1|DNAWalk|Correlation|d|2|379|0.99362
1|DNAWalk|Correlation|d|2|380|0.99141
1|DNAWalk|Correlation|d|2|381|0.99328
1|DNAWalk|Correlation|d|2|382|0.99187
1|DNAWalk|Correlation|d|2|383|0.99163
1|DNAWalk|Correlation|d|2|384|0.99457
1|DNAWalk|Correlation|d|2|385|0.99258
1|DNAWalk|Correlation|d|2|386|0.99209
1|DNAWalk|Correlation|d|2|387|0.99008
1|DNAWalk|Correlation|d|2|388|0.99174
1|DNAWalk|Correlation|d|2|389|0.98995
1|DNAWalk|Correlation|d|2|390|0.99217
1|DNAWalk|Correlation|d|2|391|0.98984
1|DNAWalk|Correlation|d|2|392|0.99092
1|DNAWalk|Correlation|d|2|393|0.98998
1|DNAWalk|Correlation|d|2|394|0.99297
1|DNAWalk|Correlation|d|2|395|0.99243
1|DNAWalk|Correlation|d|2|396|0.99148
1|DNAWalk|Correlation|d|2|397|0.99087
1|DNAWalk|Correlation|d|2|398|0.9918
1|DNAWalk|Correlation|d|2|399|0.99131
1|DNAWalk|Correlation|d|2|400|0.99181
