# Supplementary material for: On DNA numerical representations for genomic similarity computation
Source: PLoS One. 2017 Mar 21;12(3):e0173288. doi: 10.1371/journal.pone.0173288 (PMC5360225; doi:10.1371/journal.pone.0173288)
Supplement: S3 File — The datasets employed in this work. (ZIP) [file pone.0173288.s003.zip › datasets/syntheticalExperimentalScores/sequenceBase_1_transformation_DNAWalk_metric_Correlation_type_d_percentage_32.txt]

1|DNAWalk|Correlation|d|32|1|0.8802
1|DNAWalk|Correlation|d|32|2|0.94955
1|DNAWalk|Correlation|d|32|3|0.96028
1|DNAWalk|Correlation|d|32|4|0.90652
1|DNAWalk|Correlation|d|32|5|0.9328
1|DNAWalk|Correlation|d|32|6|0.92356
1|DNAWalk|Correlation|d|32|7|0.9594
1|DNAWalk|Correlation|d|32|8|0.94358
1|DNAWalk|Correlation|d|32|9|0.90282
1|DNAWalk|Correlation|d|32|10|0.9522
1|DNAWalk|Correlation|d|32|11|0.95378
1|DNAWalk|Correlation|d|32|12|0.94543
1|DNAWalk|Correlation|d|32|13|0.89074
1|DNAWalk|Correlation|d|32|14|0.87625
1|DNAWalk|Correlation|d|32|15|0.89433
1|DNAWalk|Correlation|d|32|16|0.92716
1|DNAWalk|Correlation|d|32|17|0.9221
1|DNAWalk|Correlation|d|32|18|0.91457
1|DNAWalk|Correlation|d|32|19|0.92991
1|DNAWalk|Correlation|d|32|20|0.92605
1|DNAWalk|Correlation|d|32|21|0.89379
1|DNAWalk|Correlation|d|32|22|0.92074
1|DNAWalk|Correlation|d|32|23|0.93571
1|DNAWalk|Correlation|d|32|24|0.93344
1|DNAWalk|Correlation|d|32|25|0.88037
1|DNAWalk|Correlation|d|32|26|0.94368
1|DNAWalk|Correlation|d|32|27|0.92673
1|DNAWalk|Correlation|d|32|28|0.92927
1|DNAWalk|Correlation|d|32|29|0.95606
1|DNAWalk|Correlation|d|32|30|0.95375
1|DNAWalk|Correlation|d|32|31|0.91646
1|DNAWalk|Correlation|d|32|32|0.93897
1|DNAWalk|Correlation|d|32|33|0.86028
1|DNAWalk|Correlation|d|32|34|0.91031
1|DNAWalk|Correlation|d|32|35|0.96059
1|DNAWalk|Correlation|d|32|36|0.9213
1|DNAWalk|Correlation|d|32|37|0.95031
1|DNAWalk|Correlation|d|32|38|0.88755
1|DNAWalk|Correlation|d|32|39|0.94138
1|DNAWalk|Correlation|d|32|40|0.91979
1|DNAWalk|Correlation|d|32|41|0.91485
1|DNAWalk|Correlation|d|32|42|0.94695
1|DNAWalk|Correlation|d|32|43|0.90462
1|DNAWalk|Correlation|d|32|44|0.9014
1|DNAWalk|Correlation|d|32|45|0.69639
1|DNAWalk|Correlation|d|32|46|0.94612
1|DNAWalk|Correlation|d|32|47|0.95084
1|DNAWalk|Correlation|d|32|48|0.9209
1|DNAWalk|Correlation|d|32|49|0.85068
1|DNAWalk|Correlation|d|32|50|0.88063
1|DNAWalk|Correlation|d|32|51|0.92026
1|DNAWalk|Correlation|d|32|52|0.8877
1|DNAWalk|Correlation|d|32|53|0.90012
1|DNAWalk|Correlation|d|32|54|0.90144
1|DNAWalk|Correlation|d|32|55|0.9224
1|DNAWalk|Correlation|d|32|56|0.90924
1|DNAWalk|Correlation|d|32|57|0.95787
1|DNAWalk|Correlation|d|32|58|0.84074
1|DNAWalk|Correlation|d|32|59|0.86858
1|DNAWalk|Correlation|d|32|60|0.96023
1|DNAWalk|Correlation|d|32|61|0.88296
1|DNAWalk|Correlation|d|32|62|0.72127
1|DNAWalk|Correlation|d|32|63|0.93874
1|DNAWalk|Correlation|d|32|64|0.90496
1|DNAWalk|Correlation|d|32|65|0.86717
1|DNAWalk|Correlation|d|32|66|0.96286
1|DNAWalk|Correlation|d|32|67|0.95953
1|DNAWalk|Correlation|d|32|68|0.90697
1|DNAWalk|Correlation|d|32|69|0.90275
1|DNAWalk|Correlation|d|32|70|0.90872
1|DNAWalk|Correlation|d|32|71|0.9223
1|DNAWalk|Correlation|d|32|72|0.93018
1|DNAWalk|Correlation|d|32|73|0.91715
1|DNAWalk|Correlation|d|32|74|0.96061
1|DNAWalk|Correlation|d|32|75|0.95162
1|DNAWalk|Correlation|d|32|76|0.90359
1|DNAWalk|Correlation|d|32|77|0.94981
1|DNAWalk|Correlation|d|32|78|0.88681
1|DNAWalk|Correlation|d|32|79|0.9073
1|DNAWalk|Correlation|d|32|80|0.91231
1|DNAWalk|Correlation|d|32|81|0.91645
1|DNAWalk|Correlation|d|32|82|0.84656
1|DNAWalk|Correlation|d|32|83|0.93256
1|DNAWalk|Correlation|d|32|84|0.94164
1|DNAWalk|Correlation|d|32|85|0.763
1|DNAWalk|Correlation|d|32|86|0.95871
1|DNAWalk|Correlation|d|32|87|0.95894
1|DNAWalk|Correlation|d|32|88|0.8844
1|DNAWalk|Correlation|d|32|89|0.91721
1|DNAWalk|Correlation|d|32|90|0.94363
1|DNAWalk|Correlation|d|32|91|0.88235
1|DNAWalk|Correlation|d|32|92|0.94289
1|DNAWalk|Correlation|d|32|93|0.9026
1|DNAWalk|Correlation|d|32|94|0.94523
1|DNAWalk|Correlation|d|32|95|0.95057
1|DNAWalk|Correlation|d|32|96|0.92579
1|DNAWalk|Correlation|d|32|97|0.86051
1|DNAWalk|Correlation|d|32|98|0.94255
1|DNAWalk|Correlation|d|32|99|0.94296
1|DNAWalk|Correlation|d|32|100|0.92971
1|DNAWalk|Correlation|d|32|101|0.9334
1|DNAWalk|Correlation|d|32|102|0.92057
1|DNAWalk|Correlation|d|32|103|0.90598
1|DNAWalk|Correlation|d|32|104|0.9439
1|DNAWalk|Correlation|d|32|105|0.92273
1|DNAWalk|Correlation|d|32|106|0.92694
1|DNAWalk|Correlation|d|32|107|0.91367
1|DNAWalk|Correlation|d|32|108|0.95025
1|DNAWalk|Correlation|d|32|109|0.91589
1|DNAWalk|Correlation|d|32|110|0.88846
1|DNAWalk|Correlation|d|32|111|0.89092
1|DNAWalk|Correlation|d|32|112|0.93836
1|DNAWalk|Correlation|d|32|113|0.89921
1|DNAWalk|Correlation|d|32|114|0.88393
1|DNAWalk|Correlation|d|32|115|0.92548
1|DNAWalk|Correlation|d|32|116|0.89283
1|DNAWalk|Correlation|d|32|117|0.90687
1|DNAWalk|Correlation|d|32|118|0.94454
1|DNAWalk|Correlation|d|32|119|0.90556
1|DNAWalk|Correlation|d|32|120|0.91429
1|DNAWalk|Correlation|d|32|121|0.93581
1|DNAWalk|Correlation|d|32|122|0.93149
1|DNAWalk|Correlation|d|32|123|0.8033
1|DNAWalk|Correlation|d|32|124|0.87197
1|DNAWalk|Correlation|d|32|125|0.8949
1|DNAWalk|Correlation|d|32|126|0.88726
1|DNAWalk|Correlation|d|32|127|0.93159
1|DNAWalk|Correlation|d|32|128|0.91417
1|DNAWalk|Correlation|d|32|129|0.94015
1|DNAWalk|Correlation|d|32|130|0.94932
1|DNAWalk|Correlation|d|32|131|0.92011
1|DNAWalk|Correlation|d|32|132|0.96012
1|DNAWalk|Correlation|d|32|133|0.95271
1|DNAWalk|Correlation|d|32|134|0.95533
1|DNAWalk|Correlation|d|32|135|0.95383
1|DNAWalk|Correlation|d|32|136|0.93021
1|DNAWalk|Correlation|d|32|137|0.95786
1|DNAWalk|Correlation|d|32|138|0.93495
1|DNAWalk|Correlation|d|32|139|0.95001
1|DNAWalk|Correlation|d|32|140|0.91812
1|DNAWalk|Correlation|d|32|141|0.92774
1|DNAWalk|Correlation|d|32|142|0.93392
1|DNAWalk|Correlation|d|32|143|0.9076
1|DNAWalk|Correlation|d|32|144|0.89809
1|DNAWalk|Correlation|d|32|145|0.94996
1|DNAWalk|Correlation|d|32|146|0.95656
1|DNAWalk|Correlation|d|32|147|0.9558
1|DNAWalk|Correlation|d|32|148|0.96027
1|DNAWalk|Correlation|d|32|149|0.94766
1|DNAWalk|Correlation|d|32|150|0.94832
1|DNAWalk|Correlation|d|32|151|0.96099
1|DNAWalk|Correlation|d|32|152|0.9245
1|DNAWalk|Correlation|d|32|153|0.95846
1|DNAWalk|Correlation|d|32|154|0.92243
1|DNAWalk|Correlation|d|32|155|0.91657
1|DNAWalk|Correlation|d|32|156|0.93648
1|DNAWalk|Correlation|d|32|157|0.9515
1|DNAWalk|Correlation|d|32|158|0.88206
1|DNAWalk|Correlation|d|32|159|0.8018
1|DNAWalk|Correlation|d|32|160|0.89453
1|DNAWalk|Correlation|d|32|161|0.89167
1|DNAWalk|Correlation|d|32|162|0.91482
1|DNAWalk|Correlation|d|32|163|0.86733
1|DNAWalk|Correlation|d|32|164|0.93604
1|DNAWalk|Correlation|d|32|165|0.90447
1|DNAWalk|Correlation|d|32|166|0.93722
1|DNAWalk|Correlation|d|32|167|0.8581
1|DNAWalk|Correlation|d|32|168|0.94344
1|DNAWalk|Correlation|d|32|169|0.90645
1|DNAWalk|Correlation|d|32|170|0.91286
1|DNAWalk|Correlation|d|32|171|0.90379
1|DNAWalk|Correlation|d|32|172|0.93815
1|DNAWalk|Correlation|d|32|173|0.87965
1|DNAWalk|Correlation|d|32|174|0.92332
1|DNAWalk|Correlation|d|32|175|0.90381
1|DNAWalk|Correlation|d|32|176|0.91211
1|DNAWalk|Correlation|d|32|177|0.94207
1|DNAWalk|Correlation|d|32|178|0.91878
1|DNAWalk|Correlation|d|32|179|0.91498
1|DNAWalk|Correlation|d|32|180|0.9637
1|DNAWalk|Correlation|d|32|181|0.93041
1|DNAWalk|Correlation|d|32|182|0.80206
1|DNAWalk|Correlation|d|32|183|0.85905
1|DNAWalk|Correlation|d|32|184|0.91533
1|DNAWalk|Correlation|d|32|185|0.95032
1|DNAWalk|Correlation|d|32|186|0.95036
1|DNAWalk|Correlation|d|32|187|0.8127
1|DNAWalk|Correlation|d|32|188|0.95748
1|DNAWalk|Correlation|d|32|189|0.83794
1|DNAWalk|Correlation|d|32|190|0.89629
1|DNAWalk|Correlation|d|32|191|0.96411
1|DNAWalk|Correlation|d|32|192|0.89832
1|DNAWalk|Correlation|d|32|193|0.96196
1|DNAWalk|Correlation|d|32|194|0.95144
1|DNAWalk|Correlation|d|32|195|0.88091
1|DNAWalk|Correlation|d|32|196|0.90178
1|DNAWalk|Correlation|d|32|197|0.93415
1|DNAWalk|Correlation|d|32|198|0.91655
1|DNAWalk|Correlation|d|32|199|0.85667
1|DNAWalk|Correlation|d|32|200|0.8095
1|DNAWalk|Correlation|d|32|201|0.92638
1|DNAWalk|Correlation|d|32|202|0.95556
1|DNAWalk|Correlation|d|32|203|0.90158
1|DNAWalk|Correlation|d|32|204|0.95844
1|DNAWalk|Correlation|d|32|205|0.95439
1|DNAWalk|Correlation|d|32|206|0.89672
1|DNAWalk|Correlation|d|32|207|0.95751
1|DNAWalk|Correlation|d|32|208|0.92351
1|DNAWalk|Correlation|d|32|209|0.96485
1|DNAWalk|Correlation|d|32|210|0.92838
1|DNAWalk|Correlation|d|32|211|0.90583
1|DNAWalk|Correlation|d|32|212|0.84387
1|DNAWalk|Correlation|d|32|213|0.87211
1|DNAWalk|Correlation|d|32|214|0.93064
1|DNAWalk|Correlation|d|32|215|0.92677
1|DNAWalk|Correlation|d|32|216|0.87601
1|DNAWalk|Correlation|d|32|217|0.9368
1|DNAWalk|Correlation|d|32|218|0.89066
1|DNAWalk|Correlation|d|32|219|0.8405
1|DNAWalk|Correlation|d|32|220|0.96133
1|DNAWalk|Correlation|d|32|221|0.90299
1|DNAWalk|Correlation|d|32|222|0.88109
1|DNAWalk|Correlation|d|32|223|0.92493
1|DNAWalk|Correlation|d|32|224|0.90819
1|DNAWalk|Correlation|d|32|225|0.95189
1|DNAWalk|Correlation|d|32|226|0.83826
1|DNAWalk|Correlation|d|32|227|0.92792
1|DNAWalk|Correlation|d|32|228|0.79149
1|DNAWalk|Correlation|d|32|229|0.91374
1|DNAWalk|Correlation|d|32|230|0.92198
1|DNAWalk|Correlation|d|32|231|0.91405
1|DNAWalk|Correlation|d|32|232|0.94446
1|DNAWalk|Correlation|d|32|233|0.9062
1|DNAWalk|Correlation|d|32|234|0.96011
1|DNAWalk|Correlation|d|32|235|0.95462
1|DNAWalk|Correlation|d|32|236|0.92019
1|DNAWalk|Correlation|d|32|237|0.95969
1|DNAWalk|Correlation|d|32|238|0.9613
1|DNAWalk|Correlation|d|32|239|0.87209
1|DNAWalk|Correlation|d|32|240|0.94584
1|DNAWalk|Correlation|d|32|241|0.93537
1|DNAWalk|Correlation|d|32|242|0.94331
1|DNAWalk|Correlation|d|32|243|0.93026
1|DNAWalk|Correlation|d|32|244|0.93926
1|DNAWalk|Correlation|d|32|245|0.90028
1|DNAWalk|Correlation|d|32|246|0.77202
1|DNAWalk|Correlation|d|32|247|0.93766
1|DNAWalk|Correlation|d|32|248|0.91054
1|DNAWalk|Correlation|d|32|249|0.90919
1|DNAWalk|Correlation|d|32|250|0.91569
1|DNAWalk|Correlation|d|32|251|0.91861
1|DNAWalk|Correlation|d|32|252|0.93743
1|DNAWalk|Correlation|d|32|253|0.87712
1|DNAWalk|Correlation|d|32|254|0.95913
1|DNAWalk|Correlation|d|32|255|0.9204
1|DNAWalk|Correlation|d|32|256|0.86299
1|DNAWalk|Correlation|d|32|257|0.93999
1|DNAWalk|Correlation|d|32|258|0.91667
1|DNAWalk|Correlation|d|32|259|0.91125
1|DNAWalk|Correlation|d|32|260|0.89939
1|DNAWalk|Correlation|d|32|261|0.9095
1|DNAWalk|Correlation|d|32|262|0.95459
1|DNAWalk|Correlation|d|32|263|0.91129
1|DNAWalk|Correlation|d|32|264|0.90742
1|DNAWalk|Correlation|d|32|265|0.93611
1|DNAWalk|Correlation|d|32|266|0.95232
1|DNAWalk|Correlation|d|32|267|0.90435
1|DNAWalk|Correlation|d|32|268|0.95544
1|DNAWalk|Correlation|d|32|269|0.96072
1|DNAWalk|Correlation|d|32|270|0.89074
1|DNAWalk|Correlation|d|32|271|0.93048
1|DNAWalk|Correlation|d|32|272|0.90436
1|DNAWalk|Correlation|d|32|273|0.90435
1|DNAWalk|Correlation|d|32|274|0.70016
1|DNAWalk|Correlation|d|32|275|0.92155
1|DNAWalk|Correlation|d|32|276|0.76312
1|DNAWalk|Correlation|d|32|277|0.91528
1|DNAWalk|Correlation|d|32|278|0.92649
1|DNAWalk|Correlation|d|32|279|0.92339
1|DNAWalk|Correlation|d|32|280|0.88214
1|DNAWalk|Correlation|d|32|281|0.95593
1|DNAWalk|Correlation|d|32|282|0.96293
1|DNAWalk|Correlation|d|32|283|0.96777
1|DNAWalk|Correlation|d|32|284|0.91764
1|DNAWalk|Correlation|d|32|285|0.90711
1|DNAWalk|Correlation|d|32|286|0.85198
1|DNAWalk|Correlation|d|32|287|0.89388
1|DNAWalk|Correlation|d|32|288|0.89387
1|DNAWalk|Correlation|d|32|289|0.90424
1|DNAWalk|Correlation|d|32|290|0.89581
1|DNAWalk|Correlation|d|32|291|0.87437
1|DNAWalk|Correlation|d|32|292|0.91084
1|DNAWalk|Correlation|d|32|293|0.90672
1|DNAWalk|Correlation|d|32|294|0.92855
1|DNAWalk|Correlation|d|32|295|0.92728
1|DNAWalk|Correlation|d|32|296|0.93924
1|DNAWalk|Correlation|d|32|297|0.89014
1|DNAWalk|Correlation|d|32|298|0.89825
1|DNAWalk|Correlation|d|32|299|0.83913
1|DNAWalk|Correlation|d|32|300|0.95861
1|DNAWalk|Correlation|d|32|301|0.82318
1|DNAWalk|Correlation|d|32|302|0.89739
1|DNAWalk|Correlation|d|32|303|0.92511
1|DNAWalk|Correlation|d|32|304|0.93386
1|DNAWalk|Correlation|d|32|305|0.93011
1|DNAWalk|Correlation|d|32|306|0.96069
1|DNAWalk|Correlation|d|32|307|0.91845
1|DNAWalk|Correlation|d|32|308|0.93722
1|DNAWalk|Correlation|d|32|309|0.91541
1|DNAWalk|Correlation|d|32|310|0.93049
1|DNAWalk|Correlation|d|32|311|0.96387
1|DNAWalk|Correlation|d|32|312|0.9356
1|DNAWalk|Correlation|d|32|313|0.93843
1|DNAWalk|Correlation|d|32|314|0.92896
1|DNAWalk|Correlation|d|32|315|0.96334
1|DNAWalk|Correlation|d|32|316|0.9049
1|DNAWalk|Correlation|d|32|317|0.95236
1|DNAWalk|Correlation|d|32|318|0.88975
1|DNAWalk|Correlation|d|32|319|0.92069
1|DNAWalk|Correlation|d|32|320|0.88022
1|DNAWalk|Correlation|d|32|321|0.9116
1|DNAWalk|Correlation|d|32|322|0.91927
1|DNAWalk|Correlation|d|32|323|0.90855
1|DNAWalk|Correlation|d|32|324|0.83653
1|DNAWalk|Correlation|d|32|325|0.89136
1|DNAWalk|Correlation|d|32|326|0.91257
1|DNAWalk|Correlation|d|32|327|0.8963
1|DNAWalk|Correlation|d|32|328|0.92278
1|DNAWalk|Correlation|d|32|329|0.91555
1|DNAWalk|Correlation|d|32|330|0.88553
1|DNAWalk|Correlation|d|32|331|0.86674
1|DNAWalk|Correlation|d|32|332|0.92088
1|DNAWalk|Correlation|d|32|333|0.94871
1|DNAWalk|Correlation|d|32|334|0.54656
1|DNAWalk|Correlation|d|32|335|0.89371
1|DNAWalk|Correlation|d|32|336|0.91034
1|DNAWalk|Correlation|d|32|337|0.89498
1|DNAWalk|Correlation|d|32|338|0.89234
1|DNAWalk|Correlation|d|32|339|0.92396
1|DNAWalk|Correlation|d|32|340|0.96125
1|DNAWalk|Correlation|d|32|341|0.94074
1|DNAWalk|Correlation|d|32|342|0.94929
1|DNAWalk|Correlation|d|32|343|0.92512
1|DNAWalk|Correlation|d|32|344|0.91826
1|DNAWalk|Correlation|d|32|345|0.88995
1|DNAWalk|Correlation|d|32|346|0.87907
1|DNAWalk|Correlation|d|32|347|0.92434
1|DNAWalk|Correlation|d|32|348|0.94593
1|DNAWalk|Correlation|d|32|349|0.92421
1|DNAWalk|Correlation|d|32|350|0.90719
1|DNAWalk|Correlation|d|32|351|0.93109
1|DNAWalk|Correlation|d|32|352|0.55502
1|DNAWalk|Correlation|d|32|353|0.95303
1|DNAWalk|Correlation|d|32|354|0.77768
1|DNAWalk|Correlation|d|32|355|0.93503
1|DNAWalk|Correlation|d|32|356|0.96199
1|DNAWalk|Correlation|d|32|357|0.94612
1|DNAWalk|Correlation|d|32|358|0.9616
1|DNAWalk|Correlation|d|32|359|0.9038
1|DNAWalk|Correlation|d|32|360|0.95503
1|DNAWalk|Correlation|d|32|361|0.87393
1|DNAWalk|Correlation|d|32|362|0.86898
1|DNAWalk|Correlation|d|32|363|0.96122
1|DNAWalk|Correlation|d|32|364|0.88123
1|DNAWalk|Correlation|d|32|365|0.92835
1|DNAWalk|Correlation|d|32|366|0.93121
1|DNAWalk|Correlation|d|32|367|0.91397
1|DNAWalk|Correlation|d|32|368|0.90828
1|DNAWalk|Correlation|d|32|369|0.85184
1|DNAWalk|Correlation|d|32|370|0.94084
1|DNAWalk|Correlation|d|32|371|0.90328
1|DNAWalk|Correlation|d|32|372|0.88132
1|DNAWalk|Correlation|d|32|373|0.95125
1|DNAWalk|Correlation|d|32|374|0.90509
1|DNAWalk|Correlation|d|32|375|0.88662
1|DNAWalk|Correlation|d|32|376|0.89503
1|DNAWalk|Correlation|d|32|377|0.94726
1|DNAWalk|Correlation|d|32|378|0.8965
1|DNAWalk|Correlation|d|32|379|0.8812
1|DNAWalk|Correlation|d|32|380|0.92142
1|DNAWalk|Correlation|d|32|381|0.95341
1|DNAWalk|Correlation|d|32|382|0.86907
1|DNAWalk|Correlation|d|32|383|0.93595
1|DNAWalk|Correlation|d|32|384|0.94877
1|DNAWalk|Correlation|d|32|385|0.89803
1|DNAWalk|Correlation|d|32|386|0.93957
1|DNAWalk|Correlation|d|32|387|0.93566
1|DNAWalk|Correlation|d|32|388|0.92615
1|DNAWalk|Correlation|d|32|389|0.91954
1|DNAWalk|Correlation|d|32|390|0.95302
1|DNAWalk|Correlation|d|32|391|0.90322
1|DNAWalk|Correlation|d|32|392|0.88884
1|DNAWalk|Correlation|d|32|393|0.88363
1|DNAWalk|Correlation|d|32|394|0.92701
1|DNAWalk|Correlation|d|32|395|0.94168
1|DNAWalk|Correlation|d|32|396|0.81354
1|DNAWalk|Correlation|d|32|397|0.96071
1|DNAWalk|Correlation|d|32|398|0.89062
1|DNAWalk|Correlation|d|32|399|0.93609
1|DNAWalk|Correlation|d|32|400|0.89144
