# Supplementary material for: On DNA numerical representations for genomic similarity computation
Source: PLoS One. 2017 Mar 21;12(3):e0173288. doi: 10.1371/journal.pone.0173288 (PMC5360225; doi:10.1371/journal.pone.0173288)
Supplement: S3 File — The datasets employed in this work. (ZIP) [file pone.0173288.s003.zip › datasets/syntheticalExperimentalScores/sequenceBase_1_transformation_DNAWalk_metric_Correlation_type_d_percentage_4.txt]

1|DNAWalk|Correlation|d|4|1|0.98403
1|DNAWalk|Correlation|d|4|2|0.98544
1|DNAWalk|Correlation|d|4|3|0.98579
1|DNAWalk|Correlation|d|4|4|0.98026
1|DNAWalk|Correlation|d|4|5|0.98657
1|DNAWalk|Correlation|d|4|6|0.98664
1|DNAWalk|Correlation|d|4|7|0.97883
1|DNAWalk|Correlation|d|4|8|0.98387
1|DNAWalk|Correlation|d|4|9|0.98442
1|DNAWalk|Correlation|d|4|10|0.98621
1|DNAWalk|Correlation|d|4|11|0.98273
1|DNAWalk|Correlation|d|4|12|0.98528
1|DNAWalk|Correlation|d|4|13|0.98448
1|DNAWalk|Correlation|d|4|14|0.98226
1|DNAWalk|Correlation|d|4|15|0.98097
1|DNAWalk|Correlation|d|4|16|0.9857
1|DNAWalk|Correlation|d|4|17|0.98522
1|DNAWalk|Correlation|d|4|18|0.98621
1|DNAWalk|Correlation|d|4|19|0.98357
1|DNAWalk|Correlation|d|4|20|0.98411
1|DNAWalk|Correlation|d|4|21|0.98541
1|DNAWalk|Correlation|d|4|22|0.98307
1|DNAWalk|Correlation|d|4|23|0.98645
1|DNAWalk|Correlation|d|4|24|0.98489
1|DNAWalk|Correlation|d|4|25|0.98575
1|DNAWalk|Correlation|d|4|26|0.98254
1|DNAWalk|Correlation|d|4|27|0.98342
1|DNAWalk|Correlation|d|4|28|0.98695
1|DNAWalk|Correlation|d|4|29|0.98606
1|DNAWalk|Correlation|d|4|30|0.98251
1|DNAWalk|Correlation|d|4|31|0.98625
1|DNAWalk|Correlation|d|4|32|0.98651
1|DNAWalk|Correlation|d|4|33|0.98509
1|DNAWalk|Correlation|d|4|34|0.98412
1|DNAWalk|Correlation|d|4|35|0.98546
1|DNAWalk|Correlation|d|4|36|0.98124
1|DNAWalk|Correlation|d|4|37|0.98077
1|DNAWalk|Correlation|d|4|38|0.98822
1|DNAWalk|Correlation|d|4|39|0.98632
1|DNAWalk|Correlation|d|4|40|0.98523
1|DNAWalk|Correlation|d|4|41|0.98569
1|DNAWalk|Correlation|d|4|42|0.98695
1|DNAWalk|Correlation|d|4|43|0.98629
1|DNAWalk|Correlation|d|4|44|0.98057
1|DNAWalk|Correlation|d|4|45|0.9811
1|DNAWalk|Correlation|d|4|46|0.97935
1|DNAWalk|Correlation|d|4|47|0.98362
1|DNAWalk|Correlation|d|4|48|0.98521
1|DNAWalk|Correlation|d|4|49|0.98168
1|DNAWalk|Correlation|d|4|50|0.98172
1|DNAWalk|Correlation|d|4|51|0.98188
1|DNAWalk|Correlation|d|4|52|0.98678
1|DNAWalk|Correlation|d|4|53|0.98507
1|DNAWalk|Correlation|d|4|54|0.98365
1|DNAWalk|Correlation|d|4|55|0.98621
1|DNAWalk|Correlation|d|4|56|0.98707
1|DNAWalk|Correlation|d|4|57|0.98197
1|DNAWalk|Correlation|d|4|58|0.98145
1|DNAWalk|Correlation|d|4|59|0.98617
1|DNAWalk|Correlation|d|4|60|0.98438
1|DNAWalk|Correlation|d|4|61|0.98687
1|DNAWalk|Correlation|d|4|62|0.98634
1|DNAWalk|Correlation|d|4|63|0.98909
1|DNAWalk|Correlation|d|4|64|0.97996
1|DNAWalk|Correlation|d|4|65|0.98021
1|DNAWalk|Correlation|d|4|66|0.98626
1|DNAWalk|Correlation|d|4|67|0.98755
1|DNAWalk|Correlation|d|4|68|0.98498
1|DNAWalk|Correlation|d|4|69|0.98138
1|DNAWalk|Correlation|d|4|70|0.98659
1|DNAWalk|Correlation|d|4|71|0.98441
1|DNAWalk|Correlation|d|4|72|0.98637
1|DNAWalk|Correlation|d|4|73|0.98422
1|DNAWalk|Correlation|d|4|74|0.98421
1|DNAWalk|Correlation|d|4|75|0.98363
1|DNAWalk|Correlation|d|4|76|0.98538
1|DNAWalk|Correlation|d|4|77|0.98498
1|DNAWalk|Correlation|d|4|78|0.9839
1|DNAWalk|Correlation|d|4|79|0.98571
1|DNAWalk|Correlation|d|4|80|0.98155
1|DNAWalk|Correlation|d|4|81|0.98369
1|DNAWalk|Correlation|d|4|82|0.98277
1|DNAWalk|Correlation|d|4|83|0.98613
1|DNAWalk|Correlation|d|4|84|0.98305
1|DNAWalk|Correlation|d|4|85|0.98695
1|DNAWalk|Correlation|d|4|86|0.98274
1|DNAWalk|Correlation|d|4|87|0.98565
1|DNAWalk|Correlation|d|4|88|0.98949
1|DNAWalk|Correlation|d|4|89|0.98457
1|DNAWalk|Correlation|d|4|90|0.98842
1|DNAWalk|Correlation|d|4|91|0.98165
1|DNAWalk|Correlation|d|4|92|0.98581
1|DNAWalk|Correlation|d|4|93|0.98151
1|DNAWalk|Correlation|d|4|94|0.98427
1|DNAWalk|Correlation|d|4|95|0.98678
1|DNAWalk|Correlation|d|4|96|0.98775
1|DNAWalk|Correlation|d|4|97|0.98633
1|DNAWalk|Correlation|d|4|98|0.98324
1|DNAWalk|Correlation|d|4|99|0.98107
1|DNAWalk|Correlation|d|4|100|0.98132
1|DNAWalk|Correlation|d|4|101|0.98402
1|DNAWalk|Correlation|d|4|102|0.98781
1|DNAWalk|Correlation|d|4|103|0.98309
1|DNAWalk|Correlation|d|4|104|0.985
1|DNAWalk|Correlation|d|4|105|0.9854
1|DNAWalk|Correlation|d|4|106|0.98443
1|DNAWalk|Correlation|d|4|107|0.98583
1|DNAWalk|Correlation|d|4|108|0.98173
1|DNAWalk|Correlation|d|4|109|0.98376
1|DNAWalk|Correlation|d|4|110|0.98362
1|DNAWalk|Correlation|d|4|111|0.98902
1|DNAWalk|Correlation|d|4|112|0.98289
1|DNAWalk|Correlation|d|4|113|0.98044
1|DNAWalk|Correlation|d|4|114|0.98516
1|DNAWalk|Correlation|d|4|115|0.98351
1|DNAWalk|Correlation|d|4|116|0.98251
1|DNAWalk|Correlation|d|4|117|0.9851
1|DNAWalk|Correlation|d|4|118|0.98463
1|DNAWalk|Correlation|d|4|119|0.98382
1|DNAWalk|Correlation|d|4|120|0.98502
1|DNAWalk|Correlation|d|4|121|0.98776
1|DNAWalk|Correlation|d|4|122|0.98563
1|DNAWalk|Correlation|d|4|123|0.98623
1|DNAWalk|Correlation|d|4|124|0.98384
1|DNAWalk|Correlation|d|4|125|0.97595
1|DNAWalk|Correlation|d|4|126|0.9874
1|DNAWalk|Correlation|d|4|127|0.98497
1|DNAWalk|Correlation|d|4|128|0.98708
1|DNAWalk|Correlation|d|4|129|0.9853
1|DNAWalk|Correlation|d|4|130|0.98432
1|DNAWalk|Correlation|d|4|131|0.98881
1|DNAWalk|Correlation|d|4|132|0.98759
1|DNAWalk|Correlation|d|4|133|0.98371
1|DNAWalk|Correlation|d|4|134|0.98608
1|DNAWalk|Correlation|d|4|135|0.98328
1|DNAWalk|Correlation|d|4|136|0.98254
1|DNAWalk|Correlation|d|4|137|0.98323
1|DNAWalk|Correlation|d|4|138|0.98667
1|DNAWalk|Correlation|d|4|139|0.98181
1|DNAWalk|Correlation|d|4|140|0.98608
1|DNAWalk|Correlation|d|4|141|0.98469
1|DNAWalk|Correlation|d|4|142|0.98113
1|DNAWalk|Correlation|d|4|143|0.97234
1|DNAWalk|Correlation|d|4|144|0.97987
1|DNAWalk|Correlation|d|4|145|0.98784
1|DNAWalk|Correlation|d|4|146|0.98473
1|DNAWalk|Correlation|d|4|147|0.983
1|DNAWalk|Correlation|d|4|148|0.98607
1|DNAWalk|Correlation|d|4|149|0.9833
1|DNAWalk|Correlation|d|4|150|0.98429
1|DNAWalk|Correlation|d|4|151|0.98786
1|DNAWalk|Correlation|d|4|152|0.98511
1|DNAWalk|Correlation|d|4|153|0.98465
1|DNAWalk|Correlation|d|4|154|0.98373
1|DNAWalk|Correlation|d|4|155|0.98423
1|DNAWalk|Correlation|d|4|156|0.97762
1|DNAWalk|Correlation|d|4|157|0.98263
1|DNAWalk|Correlation|d|4|158|0.98514
1|DNAWalk|Correlation|d|4|159|0.9849
1|DNAWalk|Correlation|d|4|160|0.98445
1|DNAWalk|Correlation|d|4|161|0.98751
1|DNAWalk|Correlation|d|4|162|0.98613
1|DNAWalk|Correlation|d|4|163|0.97465
1|DNAWalk|Correlation|d|4|164|0.98374
1|DNAWalk|Correlation|d|4|165|0.98402
1|DNAWalk|Correlation|d|4|166|0.97322
1|DNAWalk|Correlation|d|4|167|0.9826
1|DNAWalk|Correlation|d|4|168|0.98232
1|DNAWalk|Correlation|d|4|169|0.98522
1|DNAWalk|Correlation|d|4|170|0.98787
1|DNAWalk|Correlation|d|4|171|0.98519
1|DNAWalk|Correlation|d|4|172|0.98651
1|DNAWalk|Correlation|d|4|173|0.98553
1|DNAWalk|Correlation|d|4|174|0.98027
1|DNAWalk|Correlation|d|4|175|0.98529
1|DNAWalk|Correlation|d|4|176|0.98052
1|DNAWalk|Correlation|d|4|177|0.98219
1|DNAWalk|Correlation|d|4|178|0.98403
1|DNAWalk|Correlation|d|4|179|0.98565
1|DNAWalk|Correlation|d|4|180|0.98773
1|DNAWalk|Correlation|d|4|181|0.98329
1|DNAWalk|Correlation|d|4|182|0.98406
1|DNAWalk|Correlation|d|4|183|0.98741
1|DNAWalk|Correlation|d|4|184|0.98395
1|DNAWalk|Correlation|d|4|185|0.98424
1|DNAWalk|Correlation|d|4|186|0.98214
1|DNAWalk|Correlation|d|4|187|0.98793
1|DNAWalk|Correlation|d|4|188|0.98436
1|DNAWalk|Correlation|d|4|189|0.98441
1|DNAWalk|Correlation|d|4|190|0.98212
1|DNAWalk|Correlation|d|4|191|0.9872
1|DNAWalk|Correlation|d|4|192|0.98554
1|DNAWalk|Correlation|d|4|193|0.98604
1|DNAWalk|Correlation|d|4|194|0.98333
1|DNAWalk|Correlation|d|4|195|0.98419
1|DNAWalk|Correlation|d|4|196|0.98481
1|DNAWalk|Correlation|d|4|197|0.98506
1|DNAWalk|Correlation|d|4|198|0.98671
1|DNAWalk|Correlation|d|4|199|0.97811
1|DNAWalk|Correlation|d|4|200|0.98365
1|DNAWalk|Correlation|d|4|201|0.98923
1|DNAWalk|Correlation|d|4|202|0.98668
1|DNAWalk|Correlation|d|4|203|0.98814
1|DNAWalk|Correlation|d|4|204|0.98424
1|DNAWalk|Correlation|d|4|205|0.9863
1|DNAWalk|Correlation|d|4|206|0.98789
1|DNAWalk|Correlation|d|4|207|0.98043
1|DNAWalk|Correlation|d|4|208|0.98466
1|DNAWalk|Correlation|d|4|209|0.98762
1|DNAWalk|Correlation|d|4|210|0.98778
1|DNAWalk|Correlation|d|4|211|0.98476
1|DNAWalk|Correlation|d|4|212|0.98949
1|DNAWalk|Correlation|d|4|213|0.98346
1|DNAWalk|Correlation|d|4|214|0.98664
1|DNAWalk|Correlation|d|4|215|0.9861
1|DNAWalk|Correlation|d|4|216|0.98478
1|DNAWalk|Correlation|d|4|217|0.98675
1|DNAWalk|Correlation|d|4|218|0.98597
1|DNAWalk|Correlation|d|4|219|0.98101
1|DNAWalk|Correlation|d|4|220|0.98694
1|DNAWalk|Correlation|d|4|221|0.98288
1|DNAWalk|Correlation|d|4|222|0.98173
1|DNAWalk|Correlation|d|4|223|0.97447
1|DNAWalk|Correlation|d|4|224|0.97789
1|DNAWalk|Correlation|d|4|225|0.98537
1|DNAWalk|Correlation|d|4|226|0.98472
1|DNAWalk|Correlation|d|4|227|0.98161
1|DNAWalk|Correlation|d|4|228|0.98602
1|DNAWalk|Correlation|d|4|229|0.98713
1|DNAWalk|Correlation|d|4|230|0.98605
1|DNAWalk|Correlation|d|4|231|0.98571
1|DNAWalk|Correlation|d|4|232|0.98727
1|DNAWalk|Correlation|d|4|233|0.98504
1|DNAWalk|Correlation|d|4|234|0.98718
1|DNAWalk|Correlation|d|4|235|0.98599
1|DNAWalk|Correlation|d|4|236|0.98787
1|DNAWalk|Correlation|d|4|237|0.98292
1|DNAWalk|Correlation|d|4|238|0.9859
1|DNAWalk|Correlation|d|4|239|0.98826
1|DNAWalk|Correlation|d|4|240|0.98828
1|DNAWalk|Correlation|d|4|241|0.98376
1|DNAWalk|Correlation|d|4|242|0.98481
1|DNAWalk|Correlation|d|4|243|0.98546
1|DNAWalk|Correlation|d|4|244|0.98293
1|DNAWalk|Correlation|d|4|245|0.9834
1|DNAWalk|Correlation|d|4|246|0.98512
1|DNAWalk|Correlation|d|4|247|0.98369
1|DNAWalk|Correlation|d|4|248|0.98312
1|DNAWalk|Correlation|d|4|249|0.98567
1|DNAWalk|Correlation|d|4|250|0.98533
1|DNAWalk|Correlation|d|4|251|0.98452
1|DNAWalk|Correlation|d|4|252|0.98749
1|DNAWalk|Correlation|d|4|253|0.98126
1|DNAWalk|Correlation|d|4|254|0.98344
1|DNAWalk|Correlation|d|4|255|0.98405
1|DNAWalk|Correlation|d|4|256|0.98745
1|DNAWalk|Correlation|d|4|257|0.98465
1|DNAWalk|Correlation|d|4|258|0.97048
1|DNAWalk|Correlation|d|4|259|0.98506
1|DNAWalk|Correlation|d|4|260|0.98672
1|DNAWalk|Correlation|d|4|261|0.97921
1|DNAWalk|Correlation|d|4|262|0.98717
1|DNAWalk|Correlation|d|4|263|0.98564
1|DNAWalk|Correlation|d|4|264|0.98489
1|DNAWalk|Correlation|d|4|265|0.98553
1|DNAWalk|Correlation|d|4|266|0.97873
1|DNAWalk|Correlation|d|4|267|0.98579
1|DNAWalk|Correlation|d|4|268|0.99019
1|DNAWalk|Correlation|d|4|269|0.98596
1|DNAWalk|Correlation|d|4|270|0.98495
1|DNAWalk|Correlation|d|4|271|0.98629
1|DNAWalk|Correlation|d|4|272|0.98563
1|DNAWalk|Correlation|d|4|273|0.98299
1|DNAWalk|Correlation|d|4|274|0.98345
1|DNAWalk|Correlation|d|4|275|0.98105
1|DNAWalk|Correlation|d|4|276|0.98065
1|DNAWalk|Correlation|d|4|277|0.97339
1|DNAWalk|Correlation|d|4|278|0.98943
1|DNAWalk|Correlation|d|4|279|0.98415
1|DNAWalk|Correlation|d|4|280|0.98966
1|DNAWalk|Correlation|d|4|281|0.98367
1|DNAWalk|Correlation|d|4|282|0.98564
1|DNAWalk|Correlation|d|4|283|0.98277
1|DNAWalk|Correlation|d|4|284|0.97297
1|DNAWalk|Correlation|d|4|285|0.9884
1|DNAWalk|Correlation|d|4|286|0.98391
1|DNAWalk|Correlation|d|4|287|0.98422
1|DNAWalk|Correlation|d|4|288|0.98569
1|DNAWalk|Correlation|d|4|289|0.98639
1|DNAWalk|Correlation|d|4|290|0.98547
1|DNAWalk|Correlation|d|4|291|0.98573
1|DNAWalk|Correlation|d|4|292|0.98076
1|DNAWalk|Correlation|d|4|293|0.98453
1|DNAWalk|Correlation|d|4|294|0.98286
1|DNAWalk|Correlation|d|4|295|0.98474
1|DNAWalk|Correlation|d|4|296|0.98766
1|DNAWalk|Correlation|d|4|297|0.98813
1|DNAWalk|Correlation|d|4|298|0.97959
1|DNAWalk|Correlation|d|4|299|0.9852
1|DNAWalk|Correlation|d|4|300|0.9822
1|DNAWalk|Correlation|d|4|301|0.98339
1|DNAWalk|Correlation|d|4|302|0.98396
1|DNAWalk|Correlation|d|4|303|0.98296
1|DNAWalk|Correlation|d|4|304|0.98239
1|DNAWalk|Correlation|d|4|305|0.98592
1|DNAWalk|Correlation|d|4|306|0.98512
1|DNAWalk|Correlation|d|4|307|0.98486
1|DNAWalk|Correlation|d|4|308|0.98576
1|DNAWalk|Correlation|d|4|309|0.98454
1|DNAWalk|Correlation|d|4|310|0.97676
1|DNAWalk|Correlation|d|4|311|0.98744
1|DNAWalk|Correlation|d|4|312|0.98713
1|DNAWalk|Correlation|d|4|313|0.98376
1|DNAWalk|Correlation|d|4|314|0.98692
1|DNAWalk|Correlation|d|4|315|0.98403
1|DNAWalk|Correlation|d|4|316|0.97743
1|DNAWalk|Correlation|d|4|317|0.97673
1|DNAWalk|Correlation|d|4|318|0.97977
1|DNAWalk|Correlation|d|4|319|0.98256
1|DNAWalk|Correlation|d|4|320|0.98362
1|DNAWalk|Correlation|d|4|321|0.9894
1|DNAWalk|Correlation|d|4|322|0.96967
1|DNAWalk|Correlation|d|4|323|0.98402
1|DNAWalk|Correlation|d|4|324|0.98794
1|DNAWalk|Correlation|d|4|325|0.98578
1|DNAWalk|Correlation|d|4|326|0.98804
1|DNAWalk|Correlation|d|4|327|0.98495
1|DNAWalk|Correlation|d|4|328|0.98331
1|DNAWalk|Correlation|d|4|329|0.98314
1|DNAWalk|Correlation|d|4|330|0.98496
1|DNAWalk|Correlation|d|4|331|0.98054
1|DNAWalk|Correlation|d|4|332|0.98628
1|DNAWalk|Correlation|d|4|333|0.98446
1|DNAWalk|Correlation|d|4|334|0.98257
1|DNAWalk|Correlation|d|4|335|0.98322
1|DNAWalk|Correlation|d|4|336|0.98761
1|DNAWalk|Correlation|d|4|337|0.98301
1|DNAWalk|Correlation|d|4|338|0.98657
1|DNAWalk|Correlation|d|4|339|0.98539
1|DNAWalk|Correlation|d|4|340|0.9866
1|DNAWalk|Correlation|d|4|341|0.98672
1|DNAWalk|Correlation|d|4|342|0.9851
1|DNAWalk|Correlation|d|4|343|0.98467
1|DNAWalk|Correlation|d|4|344|0.98592
1|DNAWalk|Correlation|d|4|345|0.98497
1|DNAWalk|Correlation|d|4|346|0.98519
1|DNAWalk|Correlation|d|4|347|0.98461
1|DNAWalk|Correlation|d|4|348|0.98721
1|DNAWalk|Correlation|d|4|349|0.98577
1|DNAWalk|Correlation|d|4|350|0.98285
1|DNAWalk|Correlation|d|4|351|0.97813
1|DNAWalk|Correlation|d|4|352|0.98599
1|DNAWalk|Correlation|d|4|353|0.98367
1|DNAWalk|Correlation|d|4|354|0.98652
1|DNAWalk|Correlation|d|4|355|0.98577
1|DNAWalk|Correlation|d|4|356|0.98721
1|DNAWalk|Correlation|d|4|357|0.98655
1|DNAWalk|Correlation|d|4|358|0.9855
1|DNAWalk|Correlation|d|4|359|0.98452
1|DNAWalk|Correlation|d|4|360|0.9842
1|DNAWalk|Correlation|d|4|361|0.98606
1|DNAWalk|Correlation|d|4|362|0.98564
1|DNAWalk|Correlation|d|4|363|0.9876
1|DNAWalk|Correlation|d|4|364|0.98561
1|DNAWalk|Correlation|d|4|365|0.98734
1|DNAWalk|Correlation|d|4|366|0.9842
1|DNAWalk|Correlation|d|4|367|0.98367
1|DNAWalk|Correlation|d|4|368|0.98245
1|DNAWalk|Correlation|d|4|369|0.98279
1|DNAWalk|Correlation|d|4|370|0.98138
1|DNAWalk|Correlation|d|4|371|0.98413
1|DNAWalk|Correlation|d|4|372|0.9872
1|DNAWalk|Correlation|d|4|373|0.98341
1|DNAWalk|Correlation|d|4|374|0.98597
1|DNAWalk|Correlation|d|4|375|0.98464
1|DNAWalk|Correlation|d|4|376|0.98327
1|DNAWalk|Correlation|d|4|377|0.98797
1|DNAWalk|Correlation|d|4|378|0.98348
1|DNAWalk|Correlation|d|4|379|0.98563
1|DNAWalk|Correlation|d|4|380|0.97515
1|DNAWalk|Correlation|d|4|381|0.98417
1|DNAWalk|Correlation|d|4|382|0.9854
1|DNAWalk|Correlation|d|4|383|0.98568
1|DNAWalk|Correlation|d|4|384|0.98298
1|DNAWalk|Correlation|d|4|385|0.9831
1|DNAWalk|Correlation|d|4|386|0.98981
1|DNAWalk|Correlation|d|4|387|0.9843
1|DNAWalk|Correlation|d|4|388|0.98747
1|DNAWalk|Correlation|d|4|389|0.98261
1|DNAWalk|Correlation|d|4|390|0.9768
1|DNAWalk|Correlation|d|4|391|0.98592
1|DNAWalk|Correlation|d|4|392|0.98863
1|DNAWalk|Correlation|d|4|393|0.98578
1|DNAWalk|Correlation|d|4|394|0.98639
1|DNAWalk|Correlation|d|4|395|0.98473
1|DNAWalk|Correlation|d|4|396|0.98444
1|DNAWalk|Correlation|d|4|397|0.98514
1|DNAWalk|Correlation|d|4|398|0.98696
1|DNAWalk|Correlation|d|4|399|0.98279
1|DNAWalk|Correlation|d|4|400|0.98287
