# Supplementary material for: On DNA numerical representations for genomic similarity computation
Source: PLoS One. 2017 Mar 21;12(3):e0173288. doi: 10.1371/journal.pone.0173288 (PMC5360225; doi:10.1371/journal.pone.0173288)
Supplement: S3 File — The datasets employed in this work. (ZIP) [file pone.0173288.s003.zip › datasets/syntheticalExperimentalScores/sequenceBase_1_transformation_DNAWalk_metric_Correlation_type_d_percentage_8.txt]

1|DNAWalk|Correlation|d|8|1|0.97013
1|DNAWalk|Correlation|d|8|2|0.97876
1|DNAWalk|Correlation|d|8|3|0.97887
1|DNAWalk|Correlation|d|8|4|0.95816
1|DNAWalk|Correlation|d|8|5|0.97614
1|DNAWalk|Correlation|d|8|6|0.9755
1|DNAWalk|Correlation|d|8|7|0.97519
1|DNAWalk|Correlation|d|8|8|0.97172
1|DNAWalk|Correlation|d|8|9|0.95673
1|DNAWalk|Correlation|d|8|10|0.97346
1|DNAWalk|Correlation|d|8|11|0.96948
1|DNAWalk|Correlation|d|8|12|0.9779
1|DNAWalk|Correlation|d|8|13|0.96235
1|DNAWalk|Correlation|d|8|14|0.97711
1|DNAWalk|Correlation|d|8|15|0.97299
1|DNAWalk|Correlation|d|8|16|0.98146
1|DNAWalk|Correlation|d|8|17|0.96512
1|DNAWalk|Correlation|d|8|18|0.97171
1|DNAWalk|Correlation|d|8|19|0.97294
1|DNAWalk|Correlation|d|8|20|0.96785
1|DNAWalk|Correlation|d|8|21|0.95261
1|DNAWalk|Correlation|d|8|22|0.98017
1|DNAWalk|Correlation|d|8|23|0.97166
1|DNAWalk|Correlation|d|8|24|0.97289
1|DNAWalk|Correlation|d|8|25|0.97894
1|DNAWalk|Correlation|d|8|26|0.97897
1|DNAWalk|Correlation|d|8|27|0.97291
1|DNAWalk|Correlation|d|8|28|0.97618
1|DNAWalk|Correlation|d|8|29|0.97722
1|DNAWalk|Correlation|d|8|30|0.97844
1|DNAWalk|Correlation|d|8|31|0.98224
1|DNAWalk|Correlation|d|8|32|0.97797
1|DNAWalk|Correlation|d|8|33|0.97743
1|DNAWalk|Correlation|d|8|34|0.97841
1|DNAWalk|Correlation|d|8|35|0.97442
1|DNAWalk|Correlation|d|8|36|0.95145
1|DNAWalk|Correlation|d|8|37|0.96888
1|DNAWalk|Correlation|d|8|38|0.96875
1|DNAWalk|Correlation|d|8|39|0.97717
1|DNAWalk|Correlation|d|8|40|0.98129
1|DNAWalk|Correlation|d|8|41|0.97219
1|DNAWalk|Correlation|d|8|42|0.98098
1|DNAWalk|Correlation|d|8|43|0.97021
1|DNAWalk|Correlation|d|8|44|0.9713
1|DNAWalk|Correlation|d|8|45|0.97346
1|DNAWalk|Correlation|d|8|46|0.97379
1|DNAWalk|Correlation|d|8|47|0.975
1|DNAWalk|Correlation|d|8|48|0.97769
1|DNAWalk|Correlation|d|8|49|0.97993
1|DNAWalk|Correlation|d|8|50|0.97674
1|DNAWalk|Correlation|d|8|51|0.97035
1|DNAWalk|Correlation|d|8|52|0.97704
1|DNAWalk|Correlation|d|8|53|0.97497
1|DNAWalk|Correlation|d|8|54|0.9773
1|DNAWalk|Correlation|d|8|55|0.97887
1|DNAWalk|Correlation|d|8|56|0.97432
1|DNAWalk|Correlation|d|8|57|0.98103
1|DNAWalk|Correlation|d|8|58|0.96927
1|DNAWalk|Correlation|d|8|59|0.97759
1|DNAWalk|Correlation|d|8|60|0.97848
1|DNAWalk|Correlation|d|8|61|0.96963
1|DNAWalk|Correlation|d|8|62|0.97952
1|DNAWalk|Correlation|d|8|63|0.9739
1|DNAWalk|Correlation|d|8|64|0.98252
1|DNAWalk|Correlation|d|8|65|0.97245
1|DNAWalk|Correlation|d|8|66|0.97924
1|DNAWalk|Correlation|d|8|67|0.97411
1|DNAWalk|Correlation|d|8|68|0.97255
1|DNAWalk|Correlation|d|8|69|0.96605
1|DNAWalk|Correlation|d|8|70|0.97503
1|DNAWalk|Correlation|d|8|71|0.97912
1|DNAWalk|Correlation|d|8|72|0.97093
1|DNAWalk|Correlation|d|8|73|0.96147
1|DNAWalk|Correlation|d|8|74|0.97746
1|DNAWalk|Correlation|d|8|75|0.98319
1|DNAWalk|Correlation|d|8|76|0.97672
1|DNAWalk|Correlation|d|8|77|0.97091
1|DNAWalk|Correlation|d|8|78|0.97983
1|DNAWalk|Correlation|d|8|79|0.97438
1|DNAWalk|Correlation|d|8|80|0.97031
1|DNAWalk|Correlation|d|8|81|0.97373
1|DNAWalk|Correlation|d|8|82|0.9741
1|DNAWalk|Correlation|d|8|83|0.97237
1|DNAWalk|Correlation|d|8|84|0.97076
1|DNAWalk|Correlation|d|8|85|0.97227
1|DNAWalk|Correlation|d|8|86|0.98186
1|DNAWalk|Correlation|d|8|87|0.97375
1|DNAWalk|Correlation|d|8|88|0.97591
1|DNAWalk|Correlation|d|8|89|0.97835
1|DNAWalk|Correlation|d|8|90|0.97385
1|DNAWalk|Correlation|d|8|91|0.97492
1|DNAWalk|Correlation|d|8|92|0.95143
1|DNAWalk|Correlation|d|8|93|0.97723
1|DNAWalk|Correlation|d|8|94|0.98002
1|DNAWalk|Correlation|d|8|95|0.96105
1|DNAWalk|Correlation|d|8|96|0.97129
1|DNAWalk|Correlation|d|8|97|0.97911
1|DNAWalk|Correlation|d|8|98|0.98061
1|DNAWalk|Correlation|d|8|99|0.97908
1|DNAWalk|Correlation|d|8|100|0.97044
1|DNAWalk|Correlation|d|8|101|0.95693
1|DNAWalk|Correlation|d|8|102|0.97633
1|DNAWalk|Correlation|d|8|103|0.98015
1|DNAWalk|Correlation|d|8|104|0.98103
1|DNAWalk|Correlation|d|8|105|0.9704
1|DNAWalk|Correlation|d|8|106|0.97411
1|DNAWalk|Correlation|d|8|107|0.97207
1|DNAWalk|Correlation|d|8|108|0.97707
1|DNAWalk|Correlation|d|8|109|0.97536
1|DNAWalk|Correlation|d|8|110|0.98115
1|DNAWalk|Correlation|d|8|111|0.97353
1|DNAWalk|Correlation|d|8|112|0.9589
1|DNAWalk|Correlation|d|8|113|0.9711
1|DNAWalk|Correlation|d|8|114|0.97532
1|DNAWalk|Correlation|d|8|115|0.97871
1|DNAWalk|Correlation|d|8|116|0.98105
1|DNAWalk|Correlation|d|8|117|0.97239
1|DNAWalk|Correlation|d|8|118|0.9573
1|DNAWalk|Correlation|d|8|119|0.96772
1|DNAWalk|Correlation|d|8|120|0.97059
1|DNAWalk|Correlation|d|8|121|0.97516
1|DNAWalk|Correlation|d|8|122|0.97748
1|DNAWalk|Correlation|d|8|123|0.97652
1|DNAWalk|Correlation|d|8|124|0.92946
1|DNAWalk|Correlation|d|8|125|0.97911
1|DNAWalk|Correlation|d|8|126|0.97554
1|DNAWalk|Correlation|d|8|127|0.97036
1|DNAWalk|Correlation|d|8|128|0.969
1|DNAWalk|Correlation|d|8|129|0.98049
1|DNAWalk|Correlation|d|8|130|0.97351
1|DNAWalk|Correlation|d|8|131|0.96316
1|DNAWalk|Correlation|d|8|132|0.95126
1|DNAWalk|Correlation|d|8|133|0.96622
1|DNAWalk|Correlation|d|8|134|0.97691
1|DNAWalk|Correlation|d|8|135|0.9387
1|DNAWalk|Correlation|d|8|136|0.97631
1|DNAWalk|Correlation|d|8|137|0.97856
1|DNAWalk|Correlation|d|8|138|0.97113
1|DNAWalk|Correlation|d|8|139|0.97686
1|DNAWalk|Correlation|d|8|140|0.97816
1|DNAWalk|Correlation|d|8|141|0.97747
1|DNAWalk|Correlation|d|8|142|0.96007
1|DNAWalk|Correlation|d|8|143|0.97534
1|DNAWalk|Correlation|d|8|144|0.97507
1|DNAWalk|Correlation|d|8|145|0.97797
1|DNAWalk|Correlation|d|8|146|0.97886
1|DNAWalk|Correlation|d|8|147|0.97796
1|DNAWalk|Correlation|d|8|148|0.97393
1|DNAWalk|Correlation|d|8|149|0.97129
1|DNAWalk|Correlation|d|8|150|0.98172
1|DNAWalk|Correlation|d|8|151|0.97427
1|DNAWalk|Correlation|d|8|152|0.96787
1|DNAWalk|Correlation|d|8|153|0.97387
1|DNAWalk|Correlation|d|8|154|0.97781
1|DNAWalk|Correlation|d|8|155|0.96321
1|DNAWalk|Correlation|d|8|156|0.97258
1|DNAWalk|Correlation|d|8|157|0.97174
1|DNAWalk|Correlation|d|8|158|0.97588
1|DNAWalk|Correlation|d|8|159|0.98198
1|DNAWalk|Correlation|d|8|160|0.97714
1|DNAWalk|Correlation|d|8|161|0.97178
1|DNAWalk|Correlation|d|8|162|0.97687
1|DNAWalk|Correlation|d|8|163|0.97521
1|DNAWalk|Correlation|d|8|164|0.97603
1|DNAWalk|Correlation|d|8|165|0.97346
1|DNAWalk|Correlation|d|8|166|0.9654
1|DNAWalk|Correlation|d|8|167|0.97839
1|DNAWalk|Correlation|d|8|168|0.97262
1|DNAWalk|Correlation|d|8|169|0.97884
1|DNAWalk|Correlation|d|8|170|0.98043
1|DNAWalk|Correlation|d|8|171|0.97343
1|DNAWalk|Correlation|d|8|172|0.96756
1|DNAWalk|Correlation|d|8|173|0.97958
1|DNAWalk|Correlation|d|8|174|0.98429
1|DNAWalk|Correlation|d|8|175|0.96556
1|DNAWalk|Correlation|d|8|176|0.97756
1|DNAWalk|Correlation|d|8|177|0.97505
1|DNAWalk|Correlation|d|8|178|0.97363
1|DNAWalk|Correlation|d|8|179|0.96487
1|DNAWalk|Correlation|d|8|180|0.98067
1|DNAWalk|Correlation|d|8|181|0.9585
1|DNAWalk|Correlation|d|8|182|0.97506
1|DNAWalk|Correlation|d|8|183|0.98011
1|DNAWalk|Correlation|d|8|184|0.97105
1|DNAWalk|Correlation|d|8|185|0.9784
1|DNAWalk|Correlation|d|8|186|0.97058
1|DNAWalk|Correlation|d|8|187|0.97534
1|DNAWalk|Correlation|d|8|188|0.97903
1|DNAWalk|Correlation|d|8|189|0.97895
1|DNAWalk|Correlation|d|8|190|0.97303
1|DNAWalk|Correlation|d|8|191|0.97748
1|DNAWalk|Correlation|d|8|192|0.9663
1|DNAWalk|Correlation|d|8|193|0.98389
1|DNAWalk|Correlation|d|8|194|0.97311
1|DNAWalk|Correlation|d|8|195|0.98098
1|DNAWalk|Correlation|d|8|196|0.97002
1|DNAWalk|Correlation|d|8|197|0.97166
1|DNAWalk|Correlation|d|8|198|0.96173
1|DNAWalk|Correlation|d|8|199|0.97849
1|DNAWalk|Correlation|d|8|200|0.97557
1|DNAWalk|Correlation|d|8|201|0.97702
1|DNAWalk|Correlation|d|8|202|0.97649
1|DNAWalk|Correlation|d|8|203|0.9799
1|DNAWalk|Correlation|d|8|204|0.96732
1|DNAWalk|Correlation|d|8|205|0.97177
1|DNAWalk|Correlation|d|8|206|0.9749
1|DNAWalk|Correlation|d|8|207|0.97044
1|DNAWalk|Correlation|d|8|208|0.97384
1|DNAWalk|Correlation|d|8|209|0.97195
1|DNAWalk|Correlation|d|8|210|0.98292
1|DNAWalk|Correlation|d|8|211|0.96648
1|DNAWalk|Correlation|d|8|212|0.97852
1|DNAWalk|Correlation|d|8|213|0.97588
1|DNAWalk|Correlation|d|8|214|0.97431
1|DNAWalk|Correlation|d|8|215|0.96427
1|DNAWalk|Correlation|d|8|216|0.97655
1|DNAWalk|Correlation|d|8|217|0.98013
1|DNAWalk|Correlation|d|8|218|0.96361
1|DNAWalk|Correlation|d|8|219|0.97231
1|DNAWalk|Correlation|d|8|220|0.96007
1|DNAWalk|Correlation|d|8|221|0.97719
1|DNAWalk|Correlation|d|8|222|0.97926
1|DNAWalk|Correlation|d|8|223|0.97261
1|DNAWalk|Correlation|d|8|224|0.973
1|DNAWalk|Correlation|d|8|225|0.97626
1|DNAWalk|Correlation|d|8|226|0.97847
1|DNAWalk|Correlation|d|8|227|0.96806
1|DNAWalk|Correlation|d|8|228|0.9786
1|DNAWalk|Correlation|d|8|229|0.98027
1|DNAWalk|Correlation|d|8|230|0.96866
1|DNAWalk|Correlation|d|8|231|0.97229
1|DNAWalk|Correlation|d|8|232|0.96519
1|DNAWalk|Correlation|d|8|233|0.97696
1|DNAWalk|Correlation|d|8|234|0.97874
1|DNAWalk|Correlation|d|8|235|0.9763
1|DNAWalk|Correlation|d|8|236|0.97379
1|DNAWalk|Correlation|d|8|237|0.95926
1|DNAWalk|Correlation|d|8|238|0.97438
1|DNAWalk|Correlation|d|8|239|0.96504
1|DNAWalk|Correlation|d|8|240|0.97818
1|DNAWalk|Correlation|d|8|241|0.97552
1|DNAWalk|Correlation|d|8|242|0.96655
1|DNAWalk|Correlation|d|8|243|0.97479
1|DNAWalk|Correlation|d|8|244|0.9755
1|DNAWalk|Correlation|d|8|245|0.97086
1|DNAWalk|Correlation|d|8|246|0.9757
1|DNAWalk|Correlation|d|8|247|0.97669
1|DNAWalk|Correlation|d|8|248|0.97675
1|DNAWalk|Correlation|d|8|249|0.96812
1|DNAWalk|Correlation|d|8|250|0.96797
1|DNAWalk|Correlation|d|8|251|0.97878
1|DNAWalk|Correlation|d|8|252|0.97168
1|DNAWalk|Correlation|d|8|253|0.97498
1|DNAWalk|Correlation|d|8|254|0.97584
1|DNAWalk|Correlation|d|8|255|0.97658
1|DNAWalk|Correlation|d|8|256|0.97365
1|DNAWalk|Correlation|d|8|257|0.97712
1|DNAWalk|Correlation|d|8|258|0.96848
1|DNAWalk|Correlation|d|8|259|0.97551
1|DNAWalk|Correlation|d|8|260|0.97993
1|DNAWalk|Correlation|d|8|261|0.97523
1|DNAWalk|Correlation|d|8|262|0.97664
1|DNAWalk|Correlation|d|8|263|0.96981
1|DNAWalk|Correlation|d|8|264|0.96775
1|DNAWalk|Correlation|d|8|265|0.97216
1|DNAWalk|Correlation|d|8|266|0.97454
1|DNAWalk|Correlation|d|8|267|0.96684
1|DNAWalk|Correlation|d|8|268|0.97581
1|DNAWalk|Correlation|d|8|269|0.97219
1|DNAWalk|Correlation|d|8|270|0.97973
1|DNAWalk|Correlation|d|8|271|0.97388
1|DNAWalk|Correlation|d|8|272|0.97755
1|DNAWalk|Correlation|d|8|273|0.97282
1|DNAWalk|Correlation|d|8|274|0.97338
1|DNAWalk|Correlation|d|8|275|0.97781
1|DNAWalk|Correlation|d|8|276|0.97267
1|DNAWalk|Correlation|d|8|277|0.97995
1|DNAWalk|Correlation|d|8|278|0.98011
1|DNAWalk|Correlation|d|8|279|0.96973
1|DNAWalk|Correlation|d|8|280|0.96872
1|DNAWalk|Correlation|d|8|281|0.96787
1|DNAWalk|Correlation|d|8|282|0.97846
1|DNAWalk|Correlation|d|8|283|0.97936
1|DNAWalk|Correlation|d|8|284|0.97006
1|DNAWalk|Correlation|d|8|285|0.97384
1|DNAWalk|Correlation|d|8|286|0.98163
1|DNAWalk|Correlation|d|8|287|0.97185
1|DNAWalk|Correlation|d|8|288|0.96967
1|DNAWalk|Correlation|d|8|289|0.97377
1|DNAWalk|Correlation|d|8|290|0.96918
1|DNAWalk|Correlation|d|8|291|0.9797
1|DNAWalk|Correlation|d|8|292|0.97711
1|DNAWalk|Correlation|d|8|293|0.97365
1|DNAWalk|Correlation|d|8|294|0.97698
1|DNAWalk|Correlation|d|8|295|0.96986
1|DNAWalk|Correlation|d|8|296|0.97654
1|DNAWalk|Correlation|d|8|297|0.98109
1|DNAWalk|Correlation|d|8|298|0.97244
1|DNAWalk|Correlation|d|8|299|0.96874
1|DNAWalk|Correlation|d|8|300|0.97843
1|DNAWalk|Correlation|d|8|301|0.97957
1|DNAWalk|Correlation|d|8|302|0.97245
1|DNAWalk|Correlation|d|8|303|0.97723
1|DNAWalk|Correlation|d|8|304|0.97456
1|DNAWalk|Correlation|d|8|305|0.9721
1|DNAWalk|Correlation|d|8|306|0.97876
1|DNAWalk|Correlation|d|8|307|0.97743
1|DNAWalk|Correlation|d|8|308|0.97421
1|DNAWalk|Correlation|d|8|309|0.98345
1|DNAWalk|Correlation|d|8|310|0.97364
1|DNAWalk|Correlation|d|8|311|0.96033
1|DNAWalk|Correlation|d|8|312|0.97823
1|DNAWalk|Correlation|d|8|313|0.98024
1|DNAWalk|Correlation|d|8|314|0.97622
1|DNAWalk|Correlation|d|8|315|0.97412
1|DNAWalk|Correlation|d|8|316|0.97424
1|DNAWalk|Correlation|d|8|317|0.97576
1|DNAWalk|Correlation|d|8|318|0.9665
1|DNAWalk|Correlation|d|8|319|0.95859
1|DNAWalk|Correlation|d|8|320|0.97865
1|DNAWalk|Correlation|d|8|321|0.9734
1|DNAWalk|Correlation|d|8|322|0.97387
1|DNAWalk|Correlation|d|8|323|0.9793
1|DNAWalk|Correlation|d|8|324|0.97541
1|DNAWalk|Correlation|d|8|325|0.96952
1|DNAWalk|Correlation|d|8|326|0.95917
1|DNAWalk|Correlation|d|8|327|0.97312
1|DNAWalk|Correlation|d|8|328|0.9787
1|DNAWalk|Correlation|d|8|329|0.94808
1|DNAWalk|Correlation|d|8|330|0.97647
1|DNAWalk|Correlation|d|8|331|0.9576
1|DNAWalk|Correlation|d|8|332|0.97515
1|DNAWalk|Correlation|d|8|333|0.97128
1|DNAWalk|Correlation|d|8|334|0.97606
1|DNAWalk|Correlation|d|8|335|0.97473
1|DNAWalk|Correlation|d|8|336|0.9817
1|DNAWalk|Correlation|d|8|337|0.97673
1|DNAWalk|Correlation|d|8|338|0.97788
1|DNAWalk|Correlation|d|8|339|0.95794
1|DNAWalk|Correlation|d|8|340|0.97747
1|DNAWalk|Correlation|d|8|341|0.96377
1|DNAWalk|Correlation|d|8|342|0.97004
1|DNAWalk|Correlation|d|8|343|0.97852
1|DNAWalk|Correlation|d|8|344|0.98201
1|DNAWalk|Correlation|d|8|345|0.97187
1|DNAWalk|Correlation|d|8|346|0.98076
1|DNAWalk|Correlation|d|8|347|0.97692
1|DNAWalk|Correlation|d|8|348|0.9718
1|DNAWalk|Correlation|d|8|349|0.94346
1|DNAWalk|Correlation|d|8|350|0.97261
1|DNAWalk|Correlation|d|8|351|0.97904
1|DNAWalk|Correlation|d|8|352|0.97014
1|DNAWalk|Correlation|d|8|353|0.97147
1|DNAWalk|Correlation|d|8|354|0.97681
1|DNAWalk|Correlation|d|8|355|0.97315
1|DNAWalk|Correlation|d|8|356|0.98158
1|DNAWalk|Correlation|d|8|357|0.97346
1|DNAWalk|Correlation|d|8|358|0.97437
1|DNAWalk|Correlation|d|8|359|0.9718
1|DNAWalk|Correlation|d|8|360|0.979
1|DNAWalk|Correlation|d|8|361|0.97655
1|DNAWalk|Correlation|d|8|362|0.97329
1|DNAWalk|Correlation|d|8|363|0.97452
1|DNAWalk|Correlation|d|8|364|0.97162
1|DNAWalk|Correlation|d|8|365|0.97161
1|DNAWalk|Correlation|d|8|366|0.97862
1|DNAWalk|Correlation|d|8|367|0.96224
1|DNAWalk|Correlation|d|8|368|0.97377
1|DNAWalk|Correlation|d|8|369|0.96742
1|DNAWalk|Correlation|d|8|370|0.97752
1|DNAWalk|Correlation|d|8|371|0.97255
1|DNAWalk|Correlation|d|8|372|0.97716
1|DNAWalk|Correlation|d|8|373|0.97288
1|DNAWalk|Correlation|d|8|374|0.96966
1|DNAWalk|Correlation|d|8|375|0.97853
1|DNAWalk|Correlation|d|8|376|0.97807
1|DNAWalk|Correlation|d|8|377|0.9691
1|DNAWalk|Correlation|d|8|378|0.97457
1|DNAWalk|Correlation|d|8|379|0.93294
1|DNAWalk|Correlation|d|8|380|0.97353
1|DNAWalk|Correlation|d|8|381|0.97425
1|DNAWalk|Correlation|d|8|382|0.97657
1|DNAWalk|Correlation|d|8|383|0.97595
1|DNAWalk|Correlation|d|8|384|0.97181
1|DNAWalk|Correlation|d|8|385|0.97773
1|DNAWalk|Correlation|d|8|386|0.97295
1|DNAWalk|Correlation|d|8|387|0.96787
1|DNAWalk|Correlation|d|8|388|0.96957
1|DNAWalk|Correlation|d|8|389|0.95791
1|DNAWalk|Correlation|d|8|390|0.96125
1|DNAWalk|Correlation|d|8|391|0.96609
1|DNAWalk|Correlation|d|8|392|0.96615
1|DNAWalk|Correlation|d|8|393|0.97099
1|DNAWalk|Correlation|d|8|394|0.98148
1|DNAWalk|Correlation|d|8|395|0.98366
1|DNAWalk|Correlation|d|8|396|0.9768
1|DNAWalk|Correlation|d|8|397|0.97216
1|DNAWalk|Correlation|d|8|398|0.98102
1|DNAWalk|Correlation|d|8|399|0.98039
1|DNAWalk|Correlation|d|8|400|0.96977
