# Supplementary material for: On DNA numerical representations for genomic similarity computation
Source: PLoS One. 2017 Mar 21;12(3):e0173288. doi: 10.1371/journal.pone.0173288 (PMC5360225; doi:10.1371/journal.pone.0173288)
Supplement: S3 File — The datasets employed in this work. (ZIP) [file pone.0173288.s003.zip › datasets/syntheticalExperimentalScores/sequenceBase_1_transformation_DNAWalk_metric_Correlation_type_ds_percentage_1.txt]

1|DNAWalk|Correlation|dr|1|1|0.9982
1|DNAWalk|Correlation|dr|1|2|0.99676
1|DNAWalk|Correlation|dr|1|3|0.99774
1|DNAWalk|Correlation|dr|1|4|0.99804
1|DNAWalk|Correlation|dr|1|5|0.99798
1|DNAWalk|Correlation|dr|1|6|0.99864
1|DNAWalk|Correlation|dr|1|7|0.99588
1|DNAWalk|Correlation|dr|1|8|0.99737
1|DNAWalk|Correlation|dr|1|9|0.99764
1|DNAWalk|Correlation|dr|1|10|0.99716
1|DNAWalk|Correlation|dr|1|11|0.99689
1|DNAWalk|Correlation|dr|1|12|0.99832
1|DNAWalk|Correlation|dr|1|13|0.99705
1|DNAWalk|Correlation|dr|1|14|0.99796
1|DNAWalk|Correlation|dr|1|15|0.99714
1|DNAWalk|Correlation|dr|1|16|0.99874
1|DNAWalk|Correlation|dr|1|17|0.9944
1|DNAWalk|Correlation|dr|1|18|0.99844
1|DNAWalk|Correlation|dr|1|19|0.99848
1|DNAWalk|Correlation|dr|1|20|0.99636
1|DNAWalk|Correlation|dr|1|21|0.9948
1|DNAWalk|Correlation|dr|1|22|0.99632
1|DNAWalk|Correlation|dr|1|23|0.99681
1|DNAWalk|Correlation|dr|1|24|0.99758
1|DNAWalk|Correlation|dr|1|25|0.99824
1|DNAWalk|Correlation|dr|1|26|0.99719
1|DNAWalk|Correlation|dr|1|27|0.9983
1|DNAWalk|Correlation|dr|1|28|0.99771
1|DNAWalk|Correlation|dr|1|29|0.99756
1|DNAWalk|Correlation|dr|1|30|0.99444
1|DNAWalk|Correlation|dr|1|31|0.99701
1|DNAWalk|Correlation|dr|1|32|0.99713
1|DNAWalk|Correlation|dr|1|33|0.99758
1|DNAWalk|Correlation|dr|1|34|0.99803
1|DNAWalk|Correlation|dr|1|35|0.99703
1|DNAWalk|Correlation|dr|1|36|0.99577
1|DNAWalk|Correlation|dr|1|37|0.99622
1|DNAWalk|Correlation|dr|1|38|0.99743
1|DNAWalk|Correlation|dr|1|39|0.99789
1|DNAWalk|Correlation|dr|1|40|0.99759
1|DNAWalk|Correlation|dr|1|41|0.99696
1|DNAWalk|Correlation|dr|1|42|0.99751
1|DNAWalk|Correlation|dr|1|43|0.99752
1|DNAWalk|Correlation|dr|1|44|0.99796
1|DNAWalk|Correlation|dr|1|45|0.99753
1|DNAWalk|Correlation|dr|1|46|0.99696
1|DNAWalk|Correlation|dr|1|47|0.99693
1|DNAWalk|Correlation|dr|1|48|0.99694
1|DNAWalk|Correlation|dr|1|49|0.99647
1|DNAWalk|Correlation|dr|1|50|0.99617
1|DNAWalk|Correlation|dr|1|51|0.99784
1|DNAWalk|Correlation|dr|1|52|0.99835
1|DNAWalk|Correlation|dr|1|53|0.99643
1|DNAWalk|Correlation|dr|1|54|0.99642
1|DNAWalk|Correlation|dr|1|55|0.99642
1|DNAWalk|Correlation|dr|1|56|0.99813
1|DNAWalk|Correlation|dr|1|57|0.99712
1|DNAWalk|Correlation|dr|1|58|0.99738
1|DNAWalk|Correlation|dr|1|59|0.99741
1|DNAWalk|Correlation|dr|1|60|0.99834
1|DNAWalk|Correlation|dr|1|61|0.99729
1|DNAWalk|Correlation|dr|1|62|0.99743
1|DNAWalk|Correlation|dr|1|63|0.99775
1|DNAWalk|Correlation|dr|1|64|0.99685
1|DNAWalk|Correlation|dr|1|65|0.99669
1|DNAWalk|Correlation|dr|1|66|0.99762
1|DNAWalk|Correlation|dr|1|67|0.99734
1|DNAWalk|Correlation|dr|1|68|0.99708
1|DNAWalk|Correlation|dr|1|69|0.99713
1|DNAWalk|Correlation|dr|1|70|0.99808
1|DNAWalk|Correlation|dr|1|71|0.99547
1|DNAWalk|Correlation|dr|1|72|0.99692
1|DNAWalk|Correlation|dr|1|73|0.99771
1|DNAWalk|Correlation|dr|1|74|0.99727
1|DNAWalk|Correlation|dr|1|75|0.99788
1|DNAWalk|Correlation|dr|1|76|0.99766
1|DNAWalk|Correlation|dr|1|77|0.99806
1|DNAWalk|Correlation|dr|1|78|0.997
1|DNAWalk|Correlation|dr|1|79|0.99645
1|DNAWalk|Correlation|dr|1|80|0.99647
1|DNAWalk|Correlation|dr|1|81|0.99663
1|DNAWalk|Correlation|dr|1|82|0.99754
1|DNAWalk|Correlation|dr|1|83|0.99656
1|DNAWalk|Correlation|dr|1|84|0.99818
1|DNAWalk|Correlation|dr|1|85|0.99669
1|DNAWalk|Correlation|dr|1|86|0.99787
1|DNAWalk|Correlation|dr|1|87|0.99738
1|DNAWalk|Correlation|dr|1|88|0.99715
1|DNAWalk|Correlation|dr|1|89|0.99755
1|DNAWalk|Correlation|dr|1|90|0.99709
1|DNAWalk|Correlation|dr|1|91|0.99657
1|DNAWalk|Correlation|dr|1|92|0.99785
1|DNAWalk|Correlation|dr|1|93|0.99925
1|DNAWalk|Correlation|dr|1|94|0.99684
1|DNAWalk|Correlation|dr|1|95|0.99687
1|DNAWalk|Correlation|dr|1|96|0.99714
1|DNAWalk|Correlation|dr|1|97|0.9979
1|DNAWalk|Correlation|dr|1|98|0.99738
1|DNAWalk|Correlation|dr|1|99|0.99769
1|DNAWalk|Correlation|dr|1|100|0.9987
1|DNAWalk|Correlation|dr|1|101|0.99577
1|DNAWalk|Correlation|dr|1|102|0.99751
1|DNAWalk|Correlation|dr|1|103|0.99637
1|DNAWalk|Correlation|dr|1|104|0.99699
1|DNAWalk|Correlation|dr|1|105|0.99649
1|DNAWalk|Correlation|dr|1|106|0.99844
1|DNAWalk|Correlation|dr|1|107|0.99649
1|DNAWalk|Correlation|dr|1|108|0.99804
1|DNAWalk|Correlation|dr|1|109|0.99763
1|DNAWalk|Correlation|dr|1|110|0.99709
1|DNAWalk|Correlation|dr|1|111|0.99714
1|DNAWalk|Correlation|dr|1|112|0.99717
1|DNAWalk|Correlation|dr|1|113|0.99761
1|DNAWalk|Correlation|dr|1|114|0.99643
1|DNAWalk|Correlation|dr|1|115|0.99842
1|DNAWalk|Correlation|dr|1|116|0.99832
1|DNAWalk|Correlation|dr|1|117|0.99719
1|DNAWalk|Correlation|dr|1|118|0.9966
1|DNAWalk|Correlation|dr|1|119|0.99663
1|DNAWalk|Correlation|dr|1|120|0.99675
1|DNAWalk|Correlation|dr|1|121|0.99639
1|DNAWalk|Correlation|dr|1|122|0.99737
1|DNAWalk|Correlation|dr|1|123|0.99701
1|DNAWalk|Correlation|dr|1|124|0.99835
1|DNAWalk|Correlation|dr|1|125|0.99747
1|DNAWalk|Correlation|dr|1|126|0.99697
1|DNAWalk|Correlation|dr|1|127|0.99794
1|DNAWalk|Correlation|dr|1|128|0.99815
1|DNAWalk|Correlation|dr|1|129|0.99658
1|DNAWalk|Correlation|dr|1|130|0.99801
1|DNAWalk|Correlation|dr|1|131|0.99786
1|DNAWalk|Correlation|dr|1|132|0.99784
1|DNAWalk|Correlation|dr|1|133|0.99777
1|DNAWalk|Correlation|dr|1|134|0.99704
1|DNAWalk|Correlation|dr|1|135|0.998
1|DNAWalk|Correlation|dr|1|136|0.99664
1|DNAWalk|Correlation|dr|1|137|0.99645
1|DNAWalk|Correlation|dr|1|138|0.99791
1|DNAWalk|Correlation|dr|1|139|0.99639
1|DNAWalk|Correlation|dr|1|140|0.99729
1|DNAWalk|Correlation|dr|1|141|0.99666
1|DNAWalk|Correlation|dr|1|142|0.99715
1|DNAWalk|Correlation|dr|1|143|0.99756
1|DNAWalk|Correlation|dr|1|144|0.99512
1|DNAWalk|Correlation|dr|1|145|0.99692
1|DNAWalk|Correlation|dr|1|146|0.99692
1|DNAWalk|Correlation|dr|1|147|0.99678
1|DNAWalk|Correlation|dr|1|148|0.99854
1|DNAWalk|Correlation|dr|1|149|0.9988
1|DNAWalk|Correlation|dr|1|150|0.99706
1|DNAWalk|Correlation|dr|1|151|0.99866
1|DNAWalk|Correlation|dr|1|152|0.99668
1|DNAWalk|Correlation|dr|1|153|0.99877
1|DNAWalk|Correlation|dr|1|154|0.99666
1|DNAWalk|Correlation|dr|1|155|0.99724
1|DNAWalk|Correlation|dr|1|156|0.99684
1|DNAWalk|Correlation|dr|1|157|0.99697
1|DNAWalk|Correlation|dr|1|158|0.99763
1|DNAWalk|Correlation|dr|1|159|0.99577
1|DNAWalk|Correlation|dr|1|160|0.99657
1|DNAWalk|Correlation|dr|1|161|0.99714
1|DNAWalk|Correlation|dr|1|162|0.99639
1|DNAWalk|Correlation|dr|1|163|0.99778
1|DNAWalk|Correlation|dr|1|164|0.99781
1|DNAWalk|Correlation|dr|1|165|0.99728
1|DNAWalk|Correlation|dr|1|166|0.99719
1|DNAWalk|Correlation|dr|1|167|0.99881
1|DNAWalk|Correlation|dr|1|168|0.99661
1|DNAWalk|Correlation|dr|1|169|0.99683
1|DNAWalk|Correlation|dr|1|170|0.99674
1|DNAWalk|Correlation|dr|1|171|0.99774
1|DNAWalk|Correlation|dr|1|172|0.99753
1|DNAWalk|Correlation|dr|1|173|0.99828
1|DNAWalk|Correlation|dr|1|174|0.99811
1|DNAWalk|Correlation|dr|1|175|0.99659
1|DNAWalk|Correlation|dr|1|176|0.99626
1|DNAWalk|Correlation|dr|1|177|0.9989
1|DNAWalk|Correlation|dr|1|178|0.99723
1|DNAWalk|Correlation|dr|1|179|0.99697
1|DNAWalk|Correlation|dr|1|180|0.99745
1|DNAWalk|Correlation|dr|1|181|0.99672
1|DNAWalk|Correlation|dr|1|182|0.99684
1|DNAWalk|Correlation|dr|1|183|0.99793
1|DNAWalk|Correlation|dr|1|184|0.99777
1|DNAWalk|Correlation|dr|1|185|0.99542
1|DNAWalk|Correlation|dr|1|186|0.99706
1|DNAWalk|Correlation|dr|1|187|0.99652
1|DNAWalk|Correlation|dr|1|188|0.99643
1|DNAWalk|Correlation|dr|1|189|0.99567
1|DNAWalk|Correlation|dr|1|190|0.99513
1|DNAWalk|Correlation|dr|1|191|0.99768
1|DNAWalk|Correlation|dr|1|192|0.99682
1|DNAWalk|Correlation|dr|1|193|0.99743
1|DNAWalk|Correlation|dr|1|194|0.99766
1|DNAWalk|Correlation|dr|1|195|0.99878
1|DNAWalk|Correlation|dr|1|196|0.99753
1|DNAWalk|Correlation|dr|1|197|0.99643
1|DNAWalk|Correlation|dr|1|198|0.99803
1|DNAWalk|Correlation|dr|1|199|0.9977
1|DNAWalk|Correlation|dr|1|200|0.99721
1|DNAWalk|Correlation|dr|1|201|0.99589
1|DNAWalk|Correlation|dr|1|202|0.99724
1|DNAWalk|Correlation|dr|1|203|0.99769
1|DNAWalk|Correlation|dr|1|204|0.99618
1|DNAWalk|Correlation|dr|1|205|0.99758
1|DNAWalk|Correlation|dr|1|206|0.99717
1|DNAWalk|Correlation|dr|1|207|0.99749
1|DNAWalk|Correlation|dr|1|208|0.99809
1|DNAWalk|Correlation|dr|1|209|0.99681
1|DNAWalk|Correlation|dr|1|210|0.99742
1|DNAWalk|Correlation|dr|1|211|0.99721
1|DNAWalk|Correlation|dr|1|212|0.9991
1|DNAWalk|Correlation|dr|1|213|0.99668
1|DNAWalk|Correlation|dr|1|214|0.99742
1|DNAWalk|Correlation|dr|1|215|0.99694
1|DNAWalk|Correlation|dr|1|216|0.99864
1|DNAWalk|Correlation|dr|1|217|0.99645
1|DNAWalk|Correlation|dr|1|218|0.99246
1|DNAWalk|Correlation|dr|1|219|0.99709
1|DNAWalk|Correlation|dr|1|220|0.9977
1|DNAWalk|Correlation|dr|1|221|0.99817
1|DNAWalk|Correlation|dr|1|222|0.99754
1|DNAWalk|Correlation|dr|1|223|0.99758
1|DNAWalk|Correlation|dr|1|224|0.99881
1|DNAWalk|Correlation|dr|1|225|0.99758
1|DNAWalk|Correlation|dr|1|226|0.99835
1|DNAWalk|Correlation|dr|1|227|0.99803
1|DNAWalk|Correlation|dr|1|228|0.99528
1|DNAWalk|Correlation|dr|1|229|0.99673
1|DNAWalk|Correlation|dr|1|230|0.99792
1|DNAWalk|Correlation|dr|1|231|0.99654
1|DNAWalk|Correlation|dr|1|232|0.99579
1|DNAWalk|Correlation|dr|1|233|0.99743
1|DNAWalk|Correlation|dr|1|234|0.99513
1|DNAWalk|Correlation|dr|1|235|0.99728
1|DNAWalk|Correlation|dr|1|236|0.99773
1|DNAWalk|Correlation|dr|1|237|0.9963
1|DNAWalk|Correlation|dr|1|238|0.99692
1|DNAWalk|Correlation|dr|1|239|0.99769
1|DNAWalk|Correlation|dr|1|240|0.99748
1|DNAWalk|Correlation|dr|1|241|0.99734
1|DNAWalk|Correlation|dr|1|242|0.99805
1|DNAWalk|Correlation|dr|1|243|0.99861
1|DNAWalk|Correlation|dr|1|244|0.99725
1|DNAWalk|Correlation|dr|1|245|0.99814
1|DNAWalk|Correlation|dr|1|246|0.99814
1|DNAWalk|Correlation|dr|1|247|0.99798
1|DNAWalk|Correlation|dr|1|248|0.99716
1|DNAWalk|Correlation|dr|1|249|0.99766
1|DNAWalk|Correlation|dr|1|250|0.99774
1|DNAWalk|Correlation|dr|1|251|0.9975
1|DNAWalk|Correlation|dr|1|252|0.9957
1|DNAWalk|Correlation|dr|1|253|0.99649
1|DNAWalk|Correlation|dr|1|254|0.99804
1|DNAWalk|Correlation|dr|1|255|0.99693
1|DNAWalk|Correlation|dr|1|256|0.99774
1|DNAWalk|Correlation|dr|1|257|0.99867
1|DNAWalk|Correlation|dr|1|258|0.99778
1|DNAWalk|Correlation|dr|1|259|0.99846
1|DNAWalk|Correlation|dr|1|260|0.99825
1|DNAWalk|Correlation|dr|1|261|0.99812
1|DNAWalk|Correlation|dr|1|262|0.99699
1|DNAWalk|Correlation|dr|1|263|0.99739
1|DNAWalk|Correlation|dr|1|264|0.99703
1|DNAWalk|Correlation|dr|1|265|0.9985
1|DNAWalk|Correlation|dr|1|266|0.99698
1|DNAWalk|Correlation|dr|1|267|0.99714
1|DNAWalk|Correlation|dr|1|268|0.99705
1|DNAWalk|Correlation|dr|1|269|0.99754
1|DNAWalk|Correlation|dr|1|270|0.99895
1|DNAWalk|Correlation|dr|1|271|0.99691
1|DNAWalk|Correlation|dr|1|272|0.9975
1|DNAWalk|Correlation|dr|1|273|0.99702
1|DNAWalk|Correlation|dr|1|274|0.99658
1|DNAWalk|Correlation|dr|1|275|0.99821
1|DNAWalk|Correlation|dr|1|276|0.99711
1|DNAWalk|Correlation|dr|1|277|0.99884
1|DNAWalk|Correlation|dr|1|278|0.99881
1|DNAWalk|Correlation|dr|1|279|0.99616
1|DNAWalk|Correlation|dr|1|280|0.99763
1|DNAWalk|Correlation|dr|1|281|0.9938
1|DNAWalk|Correlation|dr|1|282|0.99818
1|DNAWalk|Correlation|dr|1|283|0.99749
1|DNAWalk|Correlation|dr|1|284|0.99691
1|DNAWalk|Correlation|dr|1|285|0.99701
1|DNAWalk|Correlation|dr|1|286|0.99824
1|DNAWalk|Correlation|dr|1|287|0.99758
1|DNAWalk|Correlation|dr|1|288|0.99657
1|DNAWalk|Correlation|dr|1|289|0.99543
1|DNAWalk|Correlation|dr|1|290|0.99581
1|DNAWalk|Correlation|dr|1|291|0.99726
1|DNAWalk|Correlation|dr|1|292|0.9987
1|DNAWalk|Correlation|dr|1|293|0.99654
1|DNAWalk|Correlation|dr|1|294|0.99723
1|DNAWalk|Correlation|dr|1|295|0.99833
1|DNAWalk|Correlation|dr|1|296|0.99816
1|DNAWalk|Correlation|dr|1|297|0.99694
1|DNAWalk|Correlation|dr|1|298|0.99794
1|DNAWalk|Correlation|dr|1|299|0.99837
1|DNAWalk|Correlation|dr|1|300|0.99579
1|DNAWalk|Correlation|dr|1|301|0.99617
1|DNAWalk|Correlation|dr|1|302|0.99841
1|DNAWalk|Correlation|dr|1|303|0.99795
1|DNAWalk|Correlation|dr|1|304|0.99701
1|DNAWalk|Correlation|dr|1|305|0.9972
1|DNAWalk|Correlation|dr|1|306|0.99763
1|DNAWalk|Correlation|dr|1|307|0.99782
1|DNAWalk|Correlation|dr|1|308|0.99827
1|DNAWalk|Correlation|dr|1|309|0.9981
1|DNAWalk|Correlation|dr|1|310|0.99731
1|DNAWalk|Correlation|dr|1|311|0.99692
1|DNAWalk|Correlation|dr|1|312|0.99766
1|DNAWalk|Correlation|dr|1|313|0.99741
1|DNAWalk|Correlation|dr|1|314|0.99728
1|DNAWalk|Correlation|dr|1|315|0.99852
1|DNAWalk|Correlation|dr|1|316|0.99812
1|DNAWalk|Correlation|dr|1|317|0.9982
1|DNAWalk|Correlation|dr|1|318|0.99773
1|DNAWalk|Correlation|dr|1|319|0.99706
1|DNAWalk|Correlation|dr|1|320|0.99861
1|DNAWalk|Correlation|dr|1|321|0.99805
1|DNAWalk|Correlation|dr|1|322|0.99799
1|DNAWalk|Correlation|dr|1|323|0.99595
1|DNAWalk|Correlation|dr|1|324|0.99365
1|DNAWalk|Correlation|dr|1|325|0.99874
1|DNAWalk|Correlation|dr|1|326|0.99806
1|DNAWalk|Correlation|dr|1|327|0.9964
1|DNAWalk|Correlation|dr|1|328|0.99793
1|DNAWalk|Correlation|dr|1|329|0.99752
1|DNAWalk|Correlation|dr|1|330|0.99776
1|DNAWalk|Correlation|dr|1|331|0.99784
1|DNAWalk|Correlation|dr|1|332|0.9969
1|DNAWalk|Correlation|dr|1|333|0.99722
1|DNAWalk|Correlation|dr|1|334|0.99778
1|DNAWalk|Correlation|dr|1|335|0.99707
1|DNAWalk|Correlation|dr|1|336|0.99611
1|DNAWalk|Correlation|dr|1|337|0.99819
1|DNAWalk|Correlation|dr|1|338|0.9983
1|DNAWalk|Correlation|dr|1|339|0.99654
1|DNAWalk|Correlation|dr|1|340|0.99807
1|DNAWalk|Correlation|dr|1|341|0.99567
1|DNAWalk|Correlation|dr|1|342|0.99753
1|DNAWalk|Correlation|dr|1|343|0.9978
1|DNAWalk|Correlation|dr|1|344|0.99671
1|DNAWalk|Correlation|dr|1|345|0.99868
1|DNAWalk|Correlation|dr|1|346|0.9983
1|DNAWalk|Correlation|dr|1|347|0.99801
1|DNAWalk|Correlation|dr|1|348|0.99646
1|DNAWalk|Correlation|dr|1|349|0.99822
1|DNAWalk|Correlation|dr|1|350|0.99823
1|DNAWalk|Correlation|dr|1|351|0.99752
1|DNAWalk|Correlation|dr|1|352|0.99677
1|DNAWalk|Correlation|dr|1|353|0.99779
1|DNAWalk|Correlation|dr|1|354|0.9969
1|DNAWalk|Correlation|dr|1|355|0.99735
1|DNAWalk|Correlation|dr|1|356|0.99684
1|DNAWalk|Correlation|dr|1|357|0.99883
1|DNAWalk|Correlation|dr|1|358|0.99787
1|DNAWalk|Correlation|dr|1|359|0.99842
1|DNAWalk|Correlation|dr|1|360|0.99766
1|DNAWalk|Correlation|dr|1|361|0.99724
1|DNAWalk|Correlation|dr|1|362|0.99767
1|DNAWalk|Correlation|dr|1|363|0.9969
1|DNAWalk|Correlation|dr|1|364|0.99671
1|DNAWalk|Correlation|dr|1|365|0.99727
1|DNAWalk|Correlation|dr|1|366|0.99766
1|DNAWalk|Correlation|dr|1|367|0.99689
1|DNAWalk|Correlation|dr|1|368|0.99683
1|DNAWalk|Correlation|dr|1|369|0.99737
1|DNAWalk|Correlation|dr|1|370|0.9962
1|DNAWalk|Correlation|dr|1|371|0.99658
1|DNAWalk|Correlation|dr|1|372|0.99724
1|DNAWalk|Correlation|dr|1|373|0.99836
1|DNAWalk|Correlation|dr|1|374|0.99741
1|DNAWalk|Correlation|dr|1|375|0.99764
1|DNAWalk|Correlation|dr|1|376|0.99711
1|DNAWalk|Correlation|dr|1|377|0.9966
1|DNAWalk|Correlation|dr|1|378|0.99502
1|DNAWalk|Correlation|dr|1|379|0.99579
1|DNAWalk|Correlation|dr|1|380|0.99701
1|DNAWalk|Correlation|dr|1|381|0.99908
1|DNAWalk|Correlation|dr|1|382|0.99782
1|DNAWalk|Correlation|dr|1|383|0.99751
1|DNAWalk|Correlation|dr|1|384|0.99837
