# Supplementary material for: On DNA numerical representations for genomic similarity computation
Source: PLoS One. 2017 Mar 21;12(3):e0173288. doi: 10.1371/journal.pone.0173288 (PMC5360225; doi:10.1371/journal.pone.0173288)
Supplement: S3 File — The datasets employed in this work. (ZIP) [file pone.0173288.s003.zip › datasets/syntheticalExperimentalScores/sequenceBase_1_transformation_DNAWalk_metric_Correlation_type_ds_percentage_16.txt]

1|DNAWalk|Correlation|dr|16|1|0.94969
1|DNAWalk|Correlation|dr|16|2|0.9653
1|DNAWalk|Correlation|dr|16|3|0.97675
1|DNAWalk|Correlation|dr|16|4|0.95905
1|DNAWalk|Correlation|dr|16|5|0.97205
1|DNAWalk|Correlation|dr|16|6|0.97303
1|DNAWalk|Correlation|dr|16|7|0.93978
1|DNAWalk|Correlation|dr|16|8|0.97185
1|DNAWalk|Correlation|dr|16|9|0.97134
1|DNAWalk|Correlation|dr|16|10|0.97359
1|DNAWalk|Correlation|dr|16|11|0.95679
1|DNAWalk|Correlation|dr|16|12|0.96836
1|DNAWalk|Correlation|dr|16|13|0.97849
1|DNAWalk|Correlation|dr|16|14|0.90297
1|DNAWalk|Correlation|dr|16|15|0.97826
1|DNAWalk|Correlation|dr|16|16|0.97061
1|DNAWalk|Correlation|dr|16|17|0.97353
1|DNAWalk|Correlation|dr|16|18|0.9786
1|DNAWalk|Correlation|dr|16|19|0.92473
1|DNAWalk|Correlation|dr|16|20|0.95307
1|DNAWalk|Correlation|dr|16|21|0.96336
1|DNAWalk|Correlation|dr|16|22|0.94569
1|DNAWalk|Correlation|dr|16|23|0.9699
1|DNAWalk|Correlation|dr|16|24|0.97895
1|DNAWalk|Correlation|dr|16|25|0.96909
1|DNAWalk|Correlation|dr|16|26|0.95778
1|DNAWalk|Correlation|dr|16|27|0.96691
1|DNAWalk|Correlation|dr|16|28|0.9583
1|DNAWalk|Correlation|dr|16|29|0.96071
1|DNAWalk|Correlation|dr|16|30|0.97675
1|DNAWalk|Correlation|dr|16|31|0.97095
1|DNAWalk|Correlation|dr|16|32|0.97741
1|DNAWalk|Correlation|dr|16|33|0.96716
1|DNAWalk|Correlation|dr|16|34|0.96622
1|DNAWalk|Correlation|dr|16|35|0.98137
1|DNAWalk|Correlation|dr|16|36|0.95683
1|DNAWalk|Correlation|dr|16|37|0.94944
1|DNAWalk|Correlation|dr|16|38|0.98256
1|DNAWalk|Correlation|dr|16|39|0.97893
1|DNAWalk|Correlation|dr|16|40|0.89943
1|DNAWalk|Correlation|dr|16|41|0.92169
1|DNAWalk|Correlation|dr|16|42|0.96362
1|DNAWalk|Correlation|dr|16|43|0.97918
1|DNAWalk|Correlation|dr|16|44|0.93464
1|DNAWalk|Correlation|dr|16|45|0.96444
1|DNAWalk|Correlation|dr|16|46|0.97577
1|DNAWalk|Correlation|dr|16|47|0.97185
1|DNAWalk|Correlation|dr|16|48|0.97667
1|DNAWalk|Correlation|dr|16|49|0.97143
1|DNAWalk|Correlation|dr|16|50|0.96363
1|DNAWalk|Correlation|dr|16|51|0.94773
1|DNAWalk|Correlation|dr|16|52|0.94633
1|DNAWalk|Correlation|dr|16|53|0.95256
1|DNAWalk|Correlation|dr|16|54|0.97528
1|DNAWalk|Correlation|dr|16|55|0.97661
1|DNAWalk|Correlation|dr|16|56|0.95951
1|DNAWalk|Correlation|dr|16|57|0.96547
1|DNAWalk|Correlation|dr|16|58|0.97566
1|DNAWalk|Correlation|dr|16|59|0.96609
1|DNAWalk|Correlation|dr|16|60|0.96735
1|DNAWalk|Correlation|dr|16|61|0.92003
1|DNAWalk|Correlation|dr|16|62|0.97372
1|DNAWalk|Correlation|dr|16|63|0.97876
1|DNAWalk|Correlation|dr|16|64|0.97016
1|DNAWalk|Correlation|dr|16|65|0.98073
1|DNAWalk|Correlation|dr|16|66|0.96393
1|DNAWalk|Correlation|dr|16|67|0.96464
1|DNAWalk|Correlation|dr|16|68|0.93501
1|DNAWalk|Correlation|dr|16|69|0.96535
1|DNAWalk|Correlation|dr|16|70|0.94988
1|DNAWalk|Correlation|dr|16|71|0.92069
1|DNAWalk|Correlation|dr|16|72|0.9636
1|DNAWalk|Correlation|dr|16|73|0.96142
1|DNAWalk|Correlation|dr|16|74|0.9682
1|DNAWalk|Correlation|dr|16|75|0.96415
1|DNAWalk|Correlation|dr|16|76|0.94895
1|DNAWalk|Correlation|dr|16|77|0.98449
1|DNAWalk|Correlation|dr|16|78|0.97988
1|DNAWalk|Correlation|dr|16|79|0.97236
1|DNAWalk|Correlation|dr|16|80|0.95672
1|DNAWalk|Correlation|dr|16|81|0.96911
1|DNAWalk|Correlation|dr|16|82|0.92262
1|DNAWalk|Correlation|dr|16|83|0.98117
1|DNAWalk|Correlation|dr|16|84|0.97819
1|DNAWalk|Correlation|dr|16|85|0.97671
1|DNAWalk|Correlation|dr|16|86|0.97656
1|DNAWalk|Correlation|dr|16|87|0.97106
1|DNAWalk|Correlation|dr|16|88|0.97992
1|DNAWalk|Correlation|dr|16|89|0.96345
1|DNAWalk|Correlation|dr|16|90|0.97348
1|DNAWalk|Correlation|dr|16|91|0.95804
1|DNAWalk|Correlation|dr|16|92|0.9789
1|DNAWalk|Correlation|dr|16|93|0.93102
1|DNAWalk|Correlation|dr|16|94|0.96107
1|DNAWalk|Correlation|dr|16|95|0.95406
1|DNAWalk|Correlation|dr|16|96|0.9672
1|DNAWalk|Correlation|dr|16|97|0.95328
1|DNAWalk|Correlation|dr|16|98|0.97761
1|DNAWalk|Correlation|dr|16|99|0.96373
1|DNAWalk|Correlation|dr|16|100|0.95692
1|DNAWalk|Correlation|dr|16|101|0.97771
1|DNAWalk|Correlation|dr|16|102|0.97139
1|DNAWalk|Correlation|dr|16|103|0.96154
1|DNAWalk|Correlation|dr|16|104|0.96533
1|DNAWalk|Correlation|dr|16|105|0.9794
1|DNAWalk|Correlation|dr|16|106|0.97943
1|DNAWalk|Correlation|dr|16|107|0.97688
1|DNAWalk|Correlation|dr|16|108|0.95928
1|DNAWalk|Correlation|dr|16|109|0.94991
1|DNAWalk|Correlation|dr|16|110|0.95226
1|DNAWalk|Correlation|dr|16|111|0.97272
1|DNAWalk|Correlation|dr|16|112|0.97349
1|DNAWalk|Correlation|dr|16|113|0.96776
1|DNAWalk|Correlation|dr|16|114|0.96558
1|DNAWalk|Correlation|dr|16|115|0.97103
1|DNAWalk|Correlation|dr|16|116|0.96638
1|DNAWalk|Correlation|dr|16|117|0.94875
1|DNAWalk|Correlation|dr|16|118|0.96894
1|DNAWalk|Correlation|dr|16|119|0.96129
1|DNAWalk|Correlation|dr|16|120|0.96348
1|DNAWalk|Correlation|dr|16|121|0.96889
1|DNAWalk|Correlation|dr|16|122|0.97165
1|DNAWalk|Correlation|dr|16|123|0.97506
1|DNAWalk|Correlation|dr|16|124|0.9673
1|DNAWalk|Correlation|dr|16|125|0.97655
1|DNAWalk|Correlation|dr|16|126|0.96929
1|DNAWalk|Correlation|dr|16|127|0.97096
1|DNAWalk|Correlation|dr|16|128|0.96749
1|DNAWalk|Correlation|dr|16|129|0.97542
1|DNAWalk|Correlation|dr|16|130|0.97494
1|DNAWalk|Correlation|dr|16|131|0.97547
1|DNAWalk|Correlation|dr|16|132|0.9277
1|DNAWalk|Correlation|dr|16|133|0.93782
1|DNAWalk|Correlation|dr|16|134|0.9745
1|DNAWalk|Correlation|dr|16|135|0.97582
1|DNAWalk|Correlation|dr|16|136|0.96156
1|DNAWalk|Correlation|dr|16|137|0.97522
1|DNAWalk|Correlation|dr|16|138|0.97625
1|DNAWalk|Correlation|dr|16|139|0.97125
1|DNAWalk|Correlation|dr|16|140|0.97059
1|DNAWalk|Correlation|dr|16|141|0.97035
1|DNAWalk|Correlation|dr|16|142|0.95763
1|DNAWalk|Correlation|dr|16|143|0.97536
1|DNAWalk|Correlation|dr|16|144|0.97271
1|DNAWalk|Correlation|dr|16|145|0.94579
1|DNAWalk|Correlation|dr|16|146|0.94095
1|DNAWalk|Correlation|dr|16|147|0.92708
1|DNAWalk|Correlation|dr|16|148|0.97959
1|DNAWalk|Correlation|dr|16|149|0.96889
1|DNAWalk|Correlation|dr|16|150|0.95515
1|DNAWalk|Correlation|dr|16|151|0.96884
1|DNAWalk|Correlation|dr|16|152|0.97496
1|DNAWalk|Correlation|dr|16|153|0.98368
1|DNAWalk|Correlation|dr|16|154|0.98119
1|DNAWalk|Correlation|dr|16|155|0.97676
1|DNAWalk|Correlation|dr|16|156|0.9626
1|DNAWalk|Correlation|dr|16|157|0.95331
1|DNAWalk|Correlation|dr|16|158|0.97357
1|DNAWalk|Correlation|dr|16|159|0.971
1|DNAWalk|Correlation|dr|16|160|0.93599
1|DNAWalk|Correlation|dr|16|161|0.97787
1|DNAWalk|Correlation|dr|16|162|0.96788
1|DNAWalk|Correlation|dr|16|163|0.96028
1|DNAWalk|Correlation|dr|16|164|0.97378
1|DNAWalk|Correlation|dr|16|165|0.9611
1|DNAWalk|Correlation|dr|16|166|0.97604
1|DNAWalk|Correlation|dr|16|167|0.96159
1|DNAWalk|Correlation|dr|16|168|0.96223
1|DNAWalk|Correlation|dr|16|169|0.97768
1|DNAWalk|Correlation|dr|16|170|0.93847
1|DNAWalk|Correlation|dr|16|171|0.95583
1|DNAWalk|Correlation|dr|16|172|0.97258
1|DNAWalk|Correlation|dr|16|173|0.96545
1|DNAWalk|Correlation|dr|16|174|0.97122
1|DNAWalk|Correlation|dr|16|175|0.96627
1|DNAWalk|Correlation|dr|16|176|0.93133
1|DNAWalk|Correlation|dr|16|177|0.97009
1|DNAWalk|Correlation|dr|16|178|0.97652
1|DNAWalk|Correlation|dr|16|179|0.88726
1|DNAWalk|Correlation|dr|16|180|0.97723
1|DNAWalk|Correlation|dr|16|181|0.96641
1|DNAWalk|Correlation|dr|16|182|0.97055
1|DNAWalk|Correlation|dr|16|183|0.96969
1|DNAWalk|Correlation|dr|16|184|0.97522
1|DNAWalk|Correlation|dr|16|185|0.97452
1|DNAWalk|Correlation|dr|16|186|0.95343
1|DNAWalk|Correlation|dr|16|187|0.98033
1|DNAWalk|Correlation|dr|16|188|0.9718
1|DNAWalk|Correlation|dr|16|189|0.9705
1|DNAWalk|Correlation|dr|16|190|0.94927
1|DNAWalk|Correlation|dr|16|191|0.96162
1|DNAWalk|Correlation|dr|16|192|0.95775
1|DNAWalk|Correlation|dr|16|193|0.97009
1|DNAWalk|Correlation|dr|16|194|0.97215
1|DNAWalk|Correlation|dr|16|195|0.96732
1|DNAWalk|Correlation|dr|16|196|0.95278
1|DNAWalk|Correlation|dr|16|197|0.97139
1|DNAWalk|Correlation|dr|16|198|0.92763
1|DNAWalk|Correlation|dr|16|199|0.91072
1|DNAWalk|Correlation|dr|16|200|0.9428
1|DNAWalk|Correlation|dr|16|201|0.94079
1|DNAWalk|Correlation|dr|16|202|0.96319
1|DNAWalk|Correlation|dr|16|203|0.92611
1|DNAWalk|Correlation|dr|16|204|0.96523
1|DNAWalk|Correlation|dr|16|205|0.95132
1|DNAWalk|Correlation|dr|16|206|0.97342
1|DNAWalk|Correlation|dr|16|207|0.97189
1|DNAWalk|Correlation|dr|16|208|0.98108
1|DNAWalk|Correlation|dr|16|209|0.97994
1|DNAWalk|Correlation|dr|16|210|0.96785
1|DNAWalk|Correlation|dr|16|211|0.97629
1|DNAWalk|Correlation|dr|16|212|0.97855
1|DNAWalk|Correlation|dr|16|213|0.96335
1|DNAWalk|Correlation|dr|16|214|0.97699
1|DNAWalk|Correlation|dr|16|215|0.98036
1|DNAWalk|Correlation|dr|16|216|0.97528
1|DNAWalk|Correlation|dr|16|217|0.96748
1|DNAWalk|Correlation|dr|16|218|0.97533
1|DNAWalk|Correlation|dr|16|219|0.97164
1|DNAWalk|Correlation|dr|16|220|0.97444
1|DNAWalk|Correlation|dr|16|221|0.97954
1|DNAWalk|Correlation|dr|16|222|0.97996
1|DNAWalk|Correlation|dr|16|223|0.95793
1|DNAWalk|Correlation|dr|16|224|0.93246
1|DNAWalk|Correlation|dr|16|225|0.93504
1|DNAWalk|Correlation|dr|16|226|0.97093
1|DNAWalk|Correlation|dr|16|227|0.9415
1|DNAWalk|Correlation|dr|16|228|0.96469
1|DNAWalk|Correlation|dr|16|229|0.89566
1|DNAWalk|Correlation|dr|16|230|0.96024
1|DNAWalk|Correlation|dr|16|231|0.93761
1|DNAWalk|Correlation|dr|16|232|0.94944
1|DNAWalk|Correlation|dr|16|233|0.97079
1|DNAWalk|Correlation|dr|16|234|0.97137
1|DNAWalk|Correlation|dr|16|235|0.97656
1|DNAWalk|Correlation|dr|16|236|0.93496
1|DNAWalk|Correlation|dr|16|237|0.97777
1|DNAWalk|Correlation|dr|16|238|0.97936
1|DNAWalk|Correlation|dr|16|239|0.90256
1|DNAWalk|Correlation|dr|16|240|0.97527
1|DNAWalk|Correlation|dr|16|241|0.97272
1|DNAWalk|Correlation|dr|16|242|0.96565
1|DNAWalk|Correlation|dr|16|243|0.97087
1|DNAWalk|Correlation|dr|16|244|0.96848
1|DNAWalk|Correlation|dr|16|245|0.9633
1|DNAWalk|Correlation|dr|16|246|0.9827
1|DNAWalk|Correlation|dr|16|247|0.96014
1|DNAWalk|Correlation|dr|16|248|0.97654
1|DNAWalk|Correlation|dr|16|249|0.96973
1|DNAWalk|Correlation|dr|16|250|0.9127
1|DNAWalk|Correlation|dr|16|251|0.97412
1|DNAWalk|Correlation|dr|16|252|0.89354
1|DNAWalk|Correlation|dr|16|253|0.96
1|DNAWalk|Correlation|dr|16|254|0.95452
1|DNAWalk|Correlation|dr|16|255|0.97802
1|DNAWalk|Correlation|dr|16|256|0.96994
1|DNAWalk|Correlation|dr|16|257|0.95035
1|DNAWalk|Correlation|dr|16|258|0.96379
1|DNAWalk|Correlation|dr|16|259|0.97078
1|DNAWalk|Correlation|dr|16|260|0.97958
1|DNAWalk|Correlation|dr|16|261|0.96196
1|DNAWalk|Correlation|dr|16|262|0.95978
1|DNAWalk|Correlation|dr|16|263|0.93427
1|DNAWalk|Correlation|dr|16|264|0.95801
1|DNAWalk|Correlation|dr|16|265|0.97566
1|DNAWalk|Correlation|dr|16|266|0.96894
1|DNAWalk|Correlation|dr|16|267|0.96739
1|DNAWalk|Correlation|dr|16|268|0.94983
1|DNAWalk|Correlation|dr|16|269|0.97901
1|DNAWalk|Correlation|dr|16|270|0.98043
1|DNAWalk|Correlation|dr|16|271|0.95371
1|DNAWalk|Correlation|dr|16|272|0.9805
1|DNAWalk|Correlation|dr|16|273|0.97274
1|DNAWalk|Correlation|dr|16|274|0.97695
1|DNAWalk|Correlation|dr|16|275|0.96995
1|DNAWalk|Correlation|dr|16|276|0.86294
1|DNAWalk|Correlation|dr|16|277|0.95918
1|DNAWalk|Correlation|dr|16|278|0.98153
1|DNAWalk|Correlation|dr|16|279|0.93546
1|DNAWalk|Correlation|dr|16|280|0.97572
1|DNAWalk|Correlation|dr|16|281|0.94033
1|DNAWalk|Correlation|dr|16|282|0.88724
1|DNAWalk|Correlation|dr|16|283|0.94924
1|DNAWalk|Correlation|dr|16|284|0.96169
1|DNAWalk|Correlation|dr|16|285|0.83583
1|DNAWalk|Correlation|dr|16|286|0.98171
1|DNAWalk|Correlation|dr|16|287|0.96975
1|DNAWalk|Correlation|dr|16|288|0.96449
1|DNAWalk|Correlation|dr|16|289|0.89963
1|DNAWalk|Correlation|dr|16|290|0.96882
1|DNAWalk|Correlation|dr|16|291|0.96776
1|DNAWalk|Correlation|dr|16|292|0.97491
1|DNAWalk|Correlation|dr|16|293|0.91509
1|DNAWalk|Correlation|dr|16|294|0.97522
1|DNAWalk|Correlation|dr|16|295|0.94696
1|DNAWalk|Correlation|dr|16|296|0.95709
1|DNAWalk|Correlation|dr|16|297|0.97906
1|DNAWalk|Correlation|dr|16|298|0.97514
1|DNAWalk|Correlation|dr|16|299|0.97245
1|DNAWalk|Correlation|dr|16|300|0.96602
1|DNAWalk|Correlation|dr|16|301|0.96288
1|DNAWalk|Correlation|dr|16|302|0.97341
1|DNAWalk|Correlation|dr|16|303|0.9637
1|DNAWalk|Correlation|dr|16|304|0.96904
1|DNAWalk|Correlation|dr|16|305|0.96967
1|DNAWalk|Correlation|dr|16|306|0.97333
1|DNAWalk|Correlation|dr|16|307|0.97349
1|DNAWalk|Correlation|dr|16|308|0.9778
1|DNAWalk|Correlation|dr|16|309|0.94753
1|DNAWalk|Correlation|dr|16|310|0.96024
1|DNAWalk|Correlation|dr|16|311|0.98222
1|DNAWalk|Correlation|dr|16|312|0.96348
1|DNAWalk|Correlation|dr|16|313|0.96511
1|DNAWalk|Correlation|dr|16|314|0.97508
1|DNAWalk|Correlation|dr|16|315|0.9715
1|DNAWalk|Correlation|dr|16|316|0.96847
1|DNAWalk|Correlation|dr|16|317|0.97337
1|DNAWalk|Correlation|dr|16|318|0.97475
1|DNAWalk|Correlation|dr|16|319|0.96675
1|DNAWalk|Correlation|dr|16|320|0.97806
1|DNAWalk|Correlation|dr|16|321|0.95121
1|DNAWalk|Correlation|dr|16|322|0.96922
1|DNAWalk|Correlation|dr|16|323|0.97246
1|DNAWalk|Correlation|dr|16|324|0.96428
1|DNAWalk|Correlation|dr|16|325|0.97548
1|DNAWalk|Correlation|dr|16|326|0.97861
1|DNAWalk|Correlation|dr|16|327|0.95708
1|DNAWalk|Correlation|dr|16|328|0.95921
1|DNAWalk|Correlation|dr|16|329|0.93117
1|DNAWalk|Correlation|dr|16|330|0.97904
1|DNAWalk|Correlation|dr|16|331|0.9742
1|DNAWalk|Correlation|dr|16|332|0.94188
1|DNAWalk|Correlation|dr|16|333|0.93338
1|DNAWalk|Correlation|dr|16|334|0.85127
1|DNAWalk|Correlation|dr|16|335|0.97827
1|DNAWalk|Correlation|dr|16|336|0.96648
1|DNAWalk|Correlation|dr|16|337|0.96313
1|DNAWalk|Correlation|dr|16|338|0.97568
1|DNAWalk|Correlation|dr|16|339|0.97739
1|DNAWalk|Correlation|dr|16|340|0.97893
1|DNAWalk|Correlation|dr|16|341|0.97246
1|DNAWalk|Correlation|dr|16|342|0.98293
1|DNAWalk|Correlation|dr|16|343|0.96729
1|DNAWalk|Correlation|dr|16|344|0.97285
1|DNAWalk|Correlation|dr|16|345|0.96237
1|DNAWalk|Correlation|dr|16|346|0.95875
1|DNAWalk|Correlation|dr|16|347|0.97408
1|DNAWalk|Correlation|dr|16|348|0.96544
1|DNAWalk|Correlation|dr|16|349|0.96365
1|DNAWalk|Correlation|dr|16|350|0.90451
1|DNAWalk|Correlation|dr|16|351|0.97768
1|DNAWalk|Correlation|dr|16|352|0.97126
1|DNAWalk|Correlation|dr|16|353|0.96716
1|DNAWalk|Correlation|dr|16|354|0.97153
1|DNAWalk|Correlation|dr|16|355|0.961
1|DNAWalk|Correlation|dr|16|356|0.96961
1|DNAWalk|Correlation|dr|16|357|0.9585
1|DNAWalk|Correlation|dr|16|358|0.97888
1|DNAWalk|Correlation|dr|16|359|0.97078
1|DNAWalk|Correlation|dr|16|360|0.9756
1|DNAWalk|Correlation|dr|16|361|0.95398
1|DNAWalk|Correlation|dr|16|362|0.96043
1|DNAWalk|Correlation|dr|16|363|0.97462
1|DNAWalk|Correlation|dr|16|364|0.97236
1|DNAWalk|Correlation|dr|16|365|0.964
1|DNAWalk|Correlation|dr|16|366|0.97083
1|DNAWalk|Correlation|dr|16|367|0.8827
1|DNAWalk|Correlation|dr|16|368|0.9676
1|DNAWalk|Correlation|dr|16|369|0.97115
1|DNAWalk|Correlation|dr|16|370|0.95613
1|DNAWalk|Correlation|dr|16|371|0.97476
1|DNAWalk|Correlation|dr|16|372|0.96507
1|DNAWalk|Correlation|dr|16|373|0.97356
1|DNAWalk|Correlation|dr|16|374|0.96589
1|DNAWalk|Correlation|dr|16|375|0.95377
1|DNAWalk|Correlation|dr|16|376|0.97282
1|DNAWalk|Correlation|dr|16|377|0.9643
1|DNAWalk|Correlation|dr|16|378|0.96857
1|DNAWalk|Correlation|dr|16|379|0.97203
1|DNAWalk|Correlation|dr|16|380|0.93825
1|DNAWalk|Correlation|dr|16|381|0.96825
1|DNAWalk|Correlation|dr|16|382|0.96462
1|DNAWalk|Correlation|dr|16|383|0.9124
1|DNAWalk|Correlation|dr|16|384|0.96039
