# Supplementary material for: On DNA numerical representations for genomic similarity computation
Source: PLoS One. 2017 Mar 21;12(3):e0173288. doi: 10.1371/journal.pone.0173288 (PMC5360225; doi:10.1371/journal.pone.0173288)
Supplement: S3 File — The datasets employed in this work. (ZIP) [file pone.0173288.s003.zip › datasets/syntheticalExperimentalScores/sequenceBase_1_transformation_DNAWalk_metric_Correlation_type_ds_percentage_2.txt]

1|DNAWalk|Correlation|dr|2|1|0.9957
1|DNAWalk|Correlation|dr|2|2|0.99118
1|DNAWalk|Correlation|dr|2|3|0.99635
1|DNAWalk|Correlation|dr|2|4|0.99404
1|DNAWalk|Correlation|dr|2|5|0.99399
1|DNAWalk|Correlation|dr|2|6|0.99516
1|DNAWalk|Correlation|dr|2|7|0.99314
1|DNAWalk|Correlation|dr|2|8|0.99469
1|DNAWalk|Correlation|dr|2|9|0.99235
1|DNAWalk|Correlation|dr|2|10|0.99201
1|DNAWalk|Correlation|dr|2|11|0.99383
1|DNAWalk|Correlation|dr|2|12|0.99463
1|DNAWalk|Correlation|dr|2|13|0.99474
1|DNAWalk|Correlation|dr|2|14|0.99585
1|DNAWalk|Correlation|dr|2|15|0.99272
1|DNAWalk|Correlation|dr|2|16|0.9951
1|DNAWalk|Correlation|dr|2|17|0.99269
1|DNAWalk|Correlation|dr|2|18|0.98935
1|DNAWalk|Correlation|dr|2|19|0.99551
1|DNAWalk|Correlation|dr|2|20|0.99642
1|DNAWalk|Correlation|dr|2|21|0.99526
1|DNAWalk|Correlation|dr|2|22|0.99425
1|DNAWalk|Correlation|dr|2|23|0.99607
1|DNAWalk|Correlation|dr|2|24|0.99611
1|DNAWalk|Correlation|dr|2|25|0.99595
1|DNAWalk|Correlation|dr|2|26|0.9953
1|DNAWalk|Correlation|dr|2|27|0.99596
1|DNAWalk|Correlation|dr|2|28|0.99424
1|DNAWalk|Correlation|dr|2|29|0.99475
1|DNAWalk|Correlation|dr|2|30|0.99624
1|DNAWalk|Correlation|dr|2|31|0.99541
1|DNAWalk|Correlation|dr|2|32|0.99478
1|DNAWalk|Correlation|dr|2|33|0.99413
1|DNAWalk|Correlation|dr|2|34|0.99534
1|DNAWalk|Correlation|dr|2|35|0.99404
1|DNAWalk|Correlation|dr|2|36|0.99723
1|DNAWalk|Correlation|dr|2|37|0.9955
1|DNAWalk|Correlation|dr|2|38|0.99588
1|DNAWalk|Correlation|dr|2|39|0.99654
1|DNAWalk|Correlation|dr|2|40|0.99486
1|DNAWalk|Correlation|dr|2|41|0.99526
1|DNAWalk|Correlation|dr|2|42|0.99414
1|DNAWalk|Correlation|dr|2|43|0.99603
1|DNAWalk|Correlation|dr|2|44|0.99624
1|DNAWalk|Correlation|dr|2|45|0.99415
1|DNAWalk|Correlation|dr|2|46|0.9913
1|DNAWalk|Correlation|dr|2|47|0.9952
1|DNAWalk|Correlation|dr|2|48|0.9902
1|DNAWalk|Correlation|dr|2|49|0.99534
1|DNAWalk|Correlation|dr|2|50|0.99608
1|DNAWalk|Correlation|dr|2|51|0.99536
1|DNAWalk|Correlation|dr|2|52|0.99176
1|DNAWalk|Correlation|dr|2|53|0.99672
1|DNAWalk|Correlation|dr|2|54|0.99515
1|DNAWalk|Correlation|dr|2|55|0.99453
1|DNAWalk|Correlation|dr|2|56|0.9952
1|DNAWalk|Correlation|dr|2|57|0.99666
1|DNAWalk|Correlation|dr|2|58|0.99538
1|DNAWalk|Correlation|dr|2|59|0.99521
1|DNAWalk|Correlation|dr|2|60|0.99596
1|DNAWalk|Correlation|dr|2|61|0.99601
1|DNAWalk|Correlation|dr|2|62|0.99504
1|DNAWalk|Correlation|dr|2|63|0.99555
1|DNAWalk|Correlation|dr|2|64|0.99587
1|DNAWalk|Correlation|dr|2|65|0.99471
1|DNAWalk|Correlation|dr|2|66|0.99465
1|DNAWalk|Correlation|dr|2|67|0.99551
1|DNAWalk|Correlation|dr|2|68|0.99508
1|DNAWalk|Correlation|dr|2|69|0.99313
1|DNAWalk|Correlation|dr|2|70|0.99495
1|DNAWalk|Correlation|dr|2|71|0.99352
1|DNAWalk|Correlation|dr|2|72|0.99476
1|DNAWalk|Correlation|dr|2|73|0.99293
1|DNAWalk|Correlation|dr|2|74|0.99328
1|DNAWalk|Correlation|dr|2|75|0.99547
1|DNAWalk|Correlation|dr|2|76|0.99381
1|DNAWalk|Correlation|dr|2|77|0.99557
1|DNAWalk|Correlation|dr|2|78|0.9951
1|DNAWalk|Correlation|dr|2|79|0.99481
1|DNAWalk|Correlation|dr|2|80|0.99464
1|DNAWalk|Correlation|dr|2|81|0.99466
1|DNAWalk|Correlation|dr|2|82|0.99462
1|DNAWalk|Correlation|dr|2|83|0.99361
1|DNAWalk|Correlation|dr|2|84|0.99568
1|DNAWalk|Correlation|dr|2|85|0.99594
1|DNAWalk|Correlation|dr|2|86|0.99744
1|DNAWalk|Correlation|dr|2|87|0.99562
1|DNAWalk|Correlation|dr|2|88|0.99404
1|DNAWalk|Correlation|dr|2|89|0.99456
1|DNAWalk|Correlation|dr|2|90|0.99087
1|DNAWalk|Correlation|dr|2|91|0.9962
1|DNAWalk|Correlation|dr|2|92|0.99325
1|DNAWalk|Correlation|dr|2|93|0.99505
1|DNAWalk|Correlation|dr|2|94|0.99645
1|DNAWalk|Correlation|dr|2|95|0.99363
1|DNAWalk|Correlation|dr|2|96|0.99535
1|DNAWalk|Correlation|dr|2|97|0.99569
1|DNAWalk|Correlation|dr|2|98|0.99601
1|DNAWalk|Correlation|dr|2|99|0.9938
1|DNAWalk|Correlation|dr|2|100|0.99449
1|DNAWalk|Correlation|dr|2|101|0.99501
1|DNAWalk|Correlation|dr|2|102|0.99495
1|DNAWalk|Correlation|dr|2|103|0.99402
1|DNAWalk|Correlation|dr|2|104|0.99237
1|DNAWalk|Correlation|dr|2|105|0.9947
1|DNAWalk|Correlation|dr|2|106|0.99156
1|DNAWalk|Correlation|dr|2|107|0.99587
1|DNAWalk|Correlation|dr|2|108|0.99497
1|DNAWalk|Correlation|dr|2|109|0.99467
1|DNAWalk|Correlation|dr|2|110|0.99557
1|DNAWalk|Correlation|dr|2|111|0.99501
1|DNAWalk|Correlation|dr|2|112|0.99205
1|DNAWalk|Correlation|dr|2|113|0.99443
1|DNAWalk|Correlation|dr|2|114|0.99661
1|DNAWalk|Correlation|dr|2|115|0.99668
1|DNAWalk|Correlation|dr|2|116|0.99606
1|DNAWalk|Correlation|dr|2|117|0.99551
1|DNAWalk|Correlation|dr|2|118|0.99702
1|DNAWalk|Correlation|dr|2|119|0.99187
1|DNAWalk|Correlation|dr|2|120|0.99423
1|DNAWalk|Correlation|dr|2|121|0.99482
1|DNAWalk|Correlation|dr|2|122|0.9964
1|DNAWalk|Correlation|dr|2|123|0.99521
1|DNAWalk|Correlation|dr|2|124|0.9951
1|DNAWalk|Correlation|dr|2|125|0.99463
1|DNAWalk|Correlation|dr|2|126|0.99622
1|DNAWalk|Correlation|dr|2|127|0.99306
1|DNAWalk|Correlation|dr|2|128|0.99163
1|DNAWalk|Correlation|dr|2|129|0.99467
1|DNAWalk|Correlation|dr|2|130|0.9947
1|DNAWalk|Correlation|dr|2|131|0.99623
1|DNAWalk|Correlation|dr|2|132|0.99623
1|DNAWalk|Correlation|dr|2|133|0.9893
1|DNAWalk|Correlation|dr|2|134|0.9923
1|DNAWalk|Correlation|dr|2|135|0.99443
1|DNAWalk|Correlation|dr|2|136|0.99595
1|DNAWalk|Correlation|dr|2|137|0.99596
1|DNAWalk|Correlation|dr|2|138|0.99426
1|DNAWalk|Correlation|dr|2|139|0.99372
1|DNAWalk|Correlation|dr|2|140|0.99188
1|DNAWalk|Correlation|dr|2|141|0.99461
1|DNAWalk|Correlation|dr|2|142|0.99529
1|DNAWalk|Correlation|dr|2|143|0.99595
1|DNAWalk|Correlation|dr|2|144|0.99596
1|DNAWalk|Correlation|dr|2|145|0.99534
1|DNAWalk|Correlation|dr|2|146|0.99556
1|DNAWalk|Correlation|dr|2|147|0.99603
1|DNAWalk|Correlation|dr|2|148|0.99483
1|DNAWalk|Correlation|dr|2|149|0.99154
1|DNAWalk|Correlation|dr|2|150|0.99416
1|DNAWalk|Correlation|dr|2|151|0.99476
1|DNAWalk|Correlation|dr|2|152|0.99471
1|DNAWalk|Correlation|dr|2|153|0.99671
1|DNAWalk|Correlation|dr|2|154|0.99607
1|DNAWalk|Correlation|dr|2|155|0.99509
1|DNAWalk|Correlation|dr|2|156|0.99667
1|DNAWalk|Correlation|dr|2|157|0.99309
1|DNAWalk|Correlation|dr|2|158|0.99324
1|DNAWalk|Correlation|dr|2|159|0.99356
1|DNAWalk|Correlation|dr|2|160|0.99544
1|DNAWalk|Correlation|dr|2|161|0.99489
1|DNAWalk|Correlation|dr|2|162|0.99155
1|DNAWalk|Correlation|dr|2|163|0.9956
1|DNAWalk|Correlation|dr|2|164|0.99573
1|DNAWalk|Correlation|dr|2|165|0.99693
1|DNAWalk|Correlation|dr|2|166|0.99652
1|DNAWalk|Correlation|dr|2|167|0.99701
1|DNAWalk|Correlation|dr|2|168|0.99569
1|DNAWalk|Correlation|dr|2|169|0.9956
1|DNAWalk|Correlation|dr|2|170|0.99412
1|DNAWalk|Correlation|dr|2|171|0.9953
1|DNAWalk|Correlation|dr|2|172|0.9925
1|DNAWalk|Correlation|dr|2|173|0.99325
1|DNAWalk|Correlation|dr|2|174|0.99674
1|DNAWalk|Correlation|dr|2|175|0.99008
1|DNAWalk|Correlation|dr|2|176|0.99337
1|DNAWalk|Correlation|dr|2|177|0.99765
1|DNAWalk|Correlation|dr|2|178|0.99493
1|DNAWalk|Correlation|dr|2|179|0.99601
1|DNAWalk|Correlation|dr|2|180|0.99544
1|DNAWalk|Correlation|dr|2|181|0.99551
1|DNAWalk|Correlation|dr|2|182|0.99504
1|DNAWalk|Correlation|dr|2|183|0.99588
1|DNAWalk|Correlation|dr|2|184|0.99443
1|DNAWalk|Correlation|dr|2|185|0.9927
1|DNAWalk|Correlation|dr|2|186|0.99412
1|DNAWalk|Correlation|dr|2|187|0.99389
1|DNAWalk|Correlation|dr|2|188|0.9942
1|DNAWalk|Correlation|dr|2|189|0.99531
1|DNAWalk|Correlation|dr|2|190|0.99576
1|DNAWalk|Correlation|dr|2|191|0.99491
1|DNAWalk|Correlation|dr|2|192|0.99558
1|DNAWalk|Correlation|dr|2|193|0.99745
1|DNAWalk|Correlation|dr|2|194|0.9954
1|DNAWalk|Correlation|dr|2|195|0.99319
1|DNAWalk|Correlation|dr|2|196|0.99432
1|DNAWalk|Correlation|dr|2|197|0.99564
1|DNAWalk|Correlation|dr|2|198|0.99396
1|DNAWalk|Correlation|dr|2|199|0.99499
1|DNAWalk|Correlation|dr|2|200|0.99635
1|DNAWalk|Correlation|dr|2|201|0.99726
1|DNAWalk|Correlation|dr|2|202|0.99158
1|DNAWalk|Correlation|dr|2|203|0.99544
1|DNAWalk|Correlation|dr|2|204|0.99491
1|DNAWalk|Correlation|dr|2|205|0.99596
1|DNAWalk|Correlation|dr|2|206|0.99588
1|DNAWalk|Correlation|dr|2|207|0.99558
1|DNAWalk|Correlation|dr|2|208|0.98963
1|DNAWalk|Correlation|dr|2|209|0.99305
1|DNAWalk|Correlation|dr|2|210|0.99517
1|DNAWalk|Correlation|dr|2|211|0.99627
1|DNAWalk|Correlation|dr|2|212|0.99532
1|DNAWalk|Correlation|dr|2|213|0.99618
1|DNAWalk|Correlation|dr|2|214|0.99483
1|DNAWalk|Correlation|dr|2|215|0.99419
1|DNAWalk|Correlation|dr|2|216|0.99266
1|DNAWalk|Correlation|dr|2|217|0.99511
1|DNAWalk|Correlation|dr|2|218|0.99582
1|DNAWalk|Correlation|dr|2|219|0.99476
1|DNAWalk|Correlation|dr|2|220|0.9941
1|DNAWalk|Correlation|dr|2|221|0.99402
1|DNAWalk|Correlation|dr|2|222|0.99438
1|DNAWalk|Correlation|dr|2|223|0.99556
1|DNAWalk|Correlation|dr|2|224|0.99623
1|DNAWalk|Correlation|dr|2|225|0.99476
1|DNAWalk|Correlation|dr|2|226|0.99373
1|DNAWalk|Correlation|dr|2|227|0.99531
1|DNAWalk|Correlation|dr|2|228|0.99616
1|DNAWalk|Correlation|dr|2|229|0.99269
1|DNAWalk|Correlation|dr|2|230|0.99004
1|DNAWalk|Correlation|dr|2|231|0.99612
1|DNAWalk|Correlation|dr|2|232|0.99151
1|DNAWalk|Correlation|dr|2|233|0.99186
1|DNAWalk|Correlation|dr|2|234|0.99648
1|DNAWalk|Correlation|dr|2|235|0.99261
1|DNAWalk|Correlation|dr|2|236|0.99664
1|DNAWalk|Correlation|dr|2|237|0.99436
1|DNAWalk|Correlation|dr|2|238|0.99578
1|DNAWalk|Correlation|dr|2|239|0.99578
1|DNAWalk|Correlation|dr|2|240|0.99476
1|DNAWalk|Correlation|dr|2|241|0.99378
1|DNAWalk|Correlation|dr|2|242|0.99498
1|DNAWalk|Correlation|dr|2|243|0.9872
1|DNAWalk|Correlation|dr|2|244|0.99478
1|DNAWalk|Correlation|dr|2|245|0.99582
1|DNAWalk|Correlation|dr|2|246|0.99458
1|DNAWalk|Correlation|dr|2|247|0.99601
1|DNAWalk|Correlation|dr|2|248|0.99651
1|DNAWalk|Correlation|dr|2|249|0.99648
1|DNAWalk|Correlation|dr|2|250|0.99172
1|DNAWalk|Correlation|dr|2|251|0.99335
1|DNAWalk|Correlation|dr|2|252|0.99432
1|DNAWalk|Correlation|dr|2|253|0.99474
1|DNAWalk|Correlation|dr|2|254|0.99586
1|DNAWalk|Correlation|dr|2|255|0.99608
1|DNAWalk|Correlation|dr|2|256|0.99646
1|DNAWalk|Correlation|dr|2|257|0.99582
1|DNAWalk|Correlation|dr|2|258|0.99531
1|DNAWalk|Correlation|dr|2|259|0.99627
1|DNAWalk|Correlation|dr|2|260|0.99391
1|DNAWalk|Correlation|dr|2|261|0.99546
1|DNAWalk|Correlation|dr|2|262|0.98613
1|DNAWalk|Correlation|dr|2|263|0.99408
1|DNAWalk|Correlation|dr|2|264|0.99273
1|DNAWalk|Correlation|dr|2|265|0.99541
1|DNAWalk|Correlation|dr|2|266|0.995
1|DNAWalk|Correlation|dr|2|267|0.99692
1|DNAWalk|Correlation|dr|2|268|0.99476
1|DNAWalk|Correlation|dr|2|269|0.99116
1|DNAWalk|Correlation|dr|2|270|0.99286
1|DNAWalk|Correlation|dr|2|271|0.99361
1|DNAWalk|Correlation|dr|2|272|0.99315
1|DNAWalk|Correlation|dr|2|273|0.99465
1|DNAWalk|Correlation|dr|2|274|0.99481
1|DNAWalk|Correlation|dr|2|275|0.99432
1|DNAWalk|Correlation|dr|2|276|0.99555
1|DNAWalk|Correlation|dr|2|277|0.99432
1|DNAWalk|Correlation|dr|2|278|0.99764
1|DNAWalk|Correlation|dr|2|279|0.99543
1|DNAWalk|Correlation|dr|2|280|0.99465
1|DNAWalk|Correlation|dr|2|281|0.99599
1|DNAWalk|Correlation|dr|2|282|0.99376
1|DNAWalk|Correlation|dr|2|283|0.99565
1|DNAWalk|Correlation|dr|2|284|0.99255
1|DNAWalk|Correlation|dr|2|285|0.99566
1|DNAWalk|Correlation|dr|2|286|0.99526
1|DNAWalk|Correlation|dr|2|287|0.99286
1|DNAWalk|Correlation|dr|2|288|0.99579
1|DNAWalk|Correlation|dr|2|289|0.99183
1|DNAWalk|Correlation|dr|2|290|0.99597
1|DNAWalk|Correlation|dr|2|291|0.99659
1|DNAWalk|Correlation|dr|2|292|0.99368
1|DNAWalk|Correlation|dr|2|293|0.99542
1|DNAWalk|Correlation|dr|2|294|0.99375
1|DNAWalk|Correlation|dr|2|295|0.99164
1|DNAWalk|Correlation|dr|2|296|0.99254
1|DNAWalk|Correlation|dr|2|297|0.98803
1|DNAWalk|Correlation|dr|2|298|0.99625
1|DNAWalk|Correlation|dr|2|299|0.99475
1|DNAWalk|Correlation|dr|2|300|0.99565
1|DNAWalk|Correlation|dr|2|301|0.99547
1|DNAWalk|Correlation|dr|2|302|0.99504
1|DNAWalk|Correlation|dr|2|303|0.99541
1|DNAWalk|Correlation|dr|2|304|0.99502
1|DNAWalk|Correlation|dr|2|305|0.99318
1|DNAWalk|Correlation|dr|2|306|0.99448
1|DNAWalk|Correlation|dr|2|307|0.99451
1|DNAWalk|Correlation|dr|2|308|0.99558
1|DNAWalk|Correlation|dr|2|309|0.99394
1|DNAWalk|Correlation|dr|2|310|0.99493
1|DNAWalk|Correlation|dr|2|311|0.99387
1|DNAWalk|Correlation|dr|2|312|0.99346
1|DNAWalk|Correlation|dr|2|313|0.99544
1|DNAWalk|Correlation|dr|2|314|0.99208
1|DNAWalk|Correlation|dr|2|315|0.99505
1|DNAWalk|Correlation|dr|2|316|0.99507
1|DNAWalk|Correlation|dr|2|317|0.99601
1|DNAWalk|Correlation|dr|2|318|0.99574
1|DNAWalk|Correlation|dr|2|319|0.99538
1|DNAWalk|Correlation|dr|2|320|0.99601
1|DNAWalk|Correlation|dr|2|321|0.99383
1|DNAWalk|Correlation|dr|2|322|0.99441
1|DNAWalk|Correlation|dr|2|323|0.9953
1|DNAWalk|Correlation|dr|2|324|0.99587
1|DNAWalk|Correlation|dr|2|325|0.99493
1|DNAWalk|Correlation|dr|2|326|0.99434
1|DNAWalk|Correlation|dr|2|327|0.98924
1|DNAWalk|Correlation|dr|2|328|0.99593
1|DNAWalk|Correlation|dr|2|329|0.99406
1|DNAWalk|Correlation|dr|2|330|0.99364
1|DNAWalk|Correlation|dr|2|331|0.99446
1|DNAWalk|Correlation|dr|2|332|0.99573
1|DNAWalk|Correlation|dr|2|333|0.99618
1|DNAWalk|Correlation|dr|2|334|0.99475
1|DNAWalk|Correlation|dr|2|335|0.99595
1|DNAWalk|Correlation|dr|2|336|0.99162
1|DNAWalk|Correlation|dr|2|337|0.99499
1|DNAWalk|Correlation|dr|2|338|0.99678
1|DNAWalk|Correlation|dr|2|339|0.99667
1|DNAWalk|Correlation|dr|2|340|0.99415
1|DNAWalk|Correlation|dr|2|341|0.99568
1|DNAWalk|Correlation|dr|2|342|0.9947
1|DNAWalk|Correlation|dr|2|343|0.99237
1|DNAWalk|Correlation|dr|2|344|0.99365
1|DNAWalk|Correlation|dr|2|345|0.99393
1|DNAWalk|Correlation|dr|2|346|0.99581
1|DNAWalk|Correlation|dr|2|347|0.99386
1|DNAWalk|Correlation|dr|2|348|0.99625
1|DNAWalk|Correlation|dr|2|349|0.99459
1|DNAWalk|Correlation|dr|2|350|0.99593
1|DNAWalk|Correlation|dr|2|351|0.99522
1|DNAWalk|Correlation|dr|2|352|0.98938
1|DNAWalk|Correlation|dr|2|353|0.99632
1|DNAWalk|Correlation|dr|2|354|0.99091
1|DNAWalk|Correlation|dr|2|355|0.99514
1|DNAWalk|Correlation|dr|2|356|0.98948
1|DNAWalk|Correlation|dr|2|357|0.99413
1|DNAWalk|Correlation|dr|2|358|0.99445
1|DNAWalk|Correlation|dr|2|359|0.99437
1|DNAWalk|Correlation|dr|2|360|0.99301
1|DNAWalk|Correlation|dr|2|361|0.99151
1|DNAWalk|Correlation|dr|2|362|0.99509
1|DNAWalk|Correlation|dr|2|363|0.99633
1|DNAWalk|Correlation|dr|2|364|0.99296
1|DNAWalk|Correlation|dr|2|365|0.99794
1|DNAWalk|Correlation|dr|2|366|0.99228
1|DNAWalk|Correlation|dr|2|367|0.99569
1|DNAWalk|Correlation|dr|2|368|0.99643
1|DNAWalk|Correlation|dr|2|369|0.99498
1|DNAWalk|Correlation|dr|2|370|0.99466
1|DNAWalk|Correlation|dr|2|371|0.99577
1|DNAWalk|Correlation|dr|2|372|0.99587
1|DNAWalk|Correlation|dr|2|373|0.9953
1|DNAWalk|Correlation|dr|2|374|0.99466
1|DNAWalk|Correlation|dr|2|375|0.99494
1|DNAWalk|Correlation|dr|2|376|0.99541
1|DNAWalk|Correlation|dr|2|377|0.99344
1|DNAWalk|Correlation|dr|2|378|0.99433
1|DNAWalk|Correlation|dr|2|379|0.99361
1|DNAWalk|Correlation|dr|2|380|0.99648
1|DNAWalk|Correlation|dr|2|381|0.99442
1|DNAWalk|Correlation|dr|2|382|0.99633
1|DNAWalk|Correlation|dr|2|383|0.99559
1|DNAWalk|Correlation|dr|2|384|0.99421
