# Supplementary material for: On DNA numerical representations for genomic similarity computation
Source: PLoS One. 2017 Mar 21;12(3):e0173288. doi: 10.1371/journal.pone.0173288 (PMC5360225; doi:10.1371/journal.pone.0173288)
Supplement: S3 File — The datasets employed in this work. (ZIP) [file pone.0173288.s003.zip › datasets/syntheticalExperimentalScores/sequenceBase_1_transformation_DNAWalk_metric_Correlation_type_ds_percentage_32.txt]

1|DNAWalk|Correlation|dr|32|1|0.95434
1|DNAWalk|Correlation|dr|32|2|0.95948
1|DNAWalk|Correlation|dr|32|3|0.95473
1|DNAWalk|Correlation|dr|32|4|0.97077
1|DNAWalk|Correlation|dr|32|5|0.97551
1|DNAWalk|Correlation|dr|32|6|0.95598
1|DNAWalk|Correlation|dr|32|7|0.95936
1|DNAWalk|Correlation|dr|32|8|0.96571
1|DNAWalk|Correlation|dr|32|9|0.96782
1|DNAWalk|Correlation|dr|32|10|0.95754
1|DNAWalk|Correlation|dr|32|11|0.95522
1|DNAWalk|Correlation|dr|32|12|0.97621
1|DNAWalk|Correlation|dr|32|13|0.91203
1|DNAWalk|Correlation|dr|32|14|0.96363
1|DNAWalk|Correlation|dr|32|15|0.92615
1|DNAWalk|Correlation|dr|32|16|0.95563
1|DNAWalk|Correlation|dr|32|17|0.94088
1|DNAWalk|Correlation|dr|32|18|0.94881
1|DNAWalk|Correlation|dr|32|19|0.97602
1|DNAWalk|Correlation|dr|32|20|0.97173
1|DNAWalk|Correlation|dr|32|21|0.66628
1|DNAWalk|Correlation|dr|32|22|0.96917
1|DNAWalk|Correlation|dr|32|23|0.95412
1|DNAWalk|Correlation|dr|32|24|0.96434
1|DNAWalk|Correlation|dr|32|25|0.97123
1|DNAWalk|Correlation|dr|32|26|0.95049
1|DNAWalk|Correlation|dr|32|27|0.96286
1|DNAWalk|Correlation|dr|32|28|0.92533
1|DNAWalk|Correlation|dr|32|29|0.96704
1|DNAWalk|Correlation|dr|32|30|0.95666
1|DNAWalk|Correlation|dr|32|31|0.93162
1|DNAWalk|Correlation|dr|32|32|0.94695
1|DNAWalk|Correlation|dr|32|33|0.93551
1|DNAWalk|Correlation|dr|32|34|0.92673
1|DNAWalk|Correlation|dr|32|35|0.93821
1|DNAWalk|Correlation|dr|32|36|0.97896
1|DNAWalk|Correlation|dr|32|37|0.94764
1|DNAWalk|Correlation|dr|32|38|0.94061
1|DNAWalk|Correlation|dr|32|39|0.96892
1|DNAWalk|Correlation|dr|32|40|0.86742
1|DNAWalk|Correlation|dr|32|41|0.93802
1|DNAWalk|Correlation|dr|32|42|0.94141
1|DNAWalk|Correlation|dr|32|43|0.93222
1|DNAWalk|Correlation|dr|32|44|0.95552
1|DNAWalk|Correlation|dr|32|45|0.97368
1|DNAWalk|Correlation|dr|32|46|0.93846
1|DNAWalk|Correlation|dr|32|47|0.92267
1|DNAWalk|Correlation|dr|32|48|0.93807
1|DNAWalk|Correlation|dr|32|49|0.95194
1|DNAWalk|Correlation|dr|32|50|0.89804
1|DNAWalk|Correlation|dr|32|51|0.95092
1|DNAWalk|Correlation|dr|32|52|0.96
1|DNAWalk|Correlation|dr|32|53|0.93737
1|DNAWalk|Correlation|dr|32|54|0.95659
1|DNAWalk|Correlation|dr|32|55|0.94734
1|DNAWalk|Correlation|dr|32|56|0.96045
1|DNAWalk|Correlation|dr|32|57|0.94909
1|DNAWalk|Correlation|dr|32|58|0.93082
1|DNAWalk|Correlation|dr|32|59|0.95665
1|DNAWalk|Correlation|dr|32|60|0.90859
1|DNAWalk|Correlation|dr|32|61|0.94447
1|DNAWalk|Correlation|dr|32|62|0.9121
1|DNAWalk|Correlation|dr|32|63|0.95411
1|DNAWalk|Correlation|dr|32|64|0.94519
1|DNAWalk|Correlation|dr|32|65|0.959
1|DNAWalk|Correlation|dr|32|66|0.91504
1|DNAWalk|Correlation|dr|32|67|0.95867
1|DNAWalk|Correlation|dr|32|68|0.86381
1|DNAWalk|Correlation|dr|32|69|0.976
1|DNAWalk|Correlation|dr|32|70|0.96705
1|DNAWalk|Correlation|dr|32|71|0.94418
1|DNAWalk|Correlation|dr|32|72|0.87706
1|DNAWalk|Correlation|dr|32|73|0.95573
1|DNAWalk|Correlation|dr|32|74|0.95966
1|DNAWalk|Correlation|dr|32|75|0.96479
1|DNAWalk|Correlation|dr|32|76|0.95414
1|DNAWalk|Correlation|dr|32|77|0.92831
1|DNAWalk|Correlation|dr|32|78|0.73033
1|DNAWalk|Correlation|dr|32|79|0.8071
1|DNAWalk|Correlation|dr|32|80|0.96936
1|DNAWalk|Correlation|dr|32|81|0.97262
1|DNAWalk|Correlation|dr|32|82|0.95566
1|DNAWalk|Correlation|dr|32|83|0.95258
1|DNAWalk|Correlation|dr|32|84|0.95981
1|DNAWalk|Correlation|dr|32|85|0.96586
1|DNAWalk|Correlation|dr|32|86|0.93854
1|DNAWalk|Correlation|dr|32|87|0.95918
1|DNAWalk|Correlation|dr|32|88|0.96251
1|DNAWalk|Correlation|dr|32|89|0.94633
1|DNAWalk|Correlation|dr|32|90|0.97119
1|DNAWalk|Correlation|dr|32|91|0.95171
1|DNAWalk|Correlation|dr|32|92|0.92305
1|DNAWalk|Correlation|dr|32|93|0.95848
1|DNAWalk|Correlation|dr|32|94|0.96205
1|DNAWalk|Correlation|dr|32|95|0.93716
1|DNAWalk|Correlation|dr|32|96|0.94907
1|DNAWalk|Correlation|dr|32|97|0.96749
1|DNAWalk|Correlation|dr|32|98|0.62791
1|DNAWalk|Correlation|dr|32|99|0.96121
1|DNAWalk|Correlation|dr|32|100|0.96421
1|DNAWalk|Correlation|dr|32|101|0.90492
1|DNAWalk|Correlation|dr|32|102|0.91829
1|DNAWalk|Correlation|dr|32|103|0.98097
1|DNAWalk|Correlation|dr|32|104|0.90623
1|DNAWalk|Correlation|dr|32|105|0.97299
1|DNAWalk|Correlation|dr|32|106|0.88564
1|DNAWalk|Correlation|dr|32|107|0.96211
1|DNAWalk|Correlation|dr|32|108|0.96803
1|DNAWalk|Correlation|dr|32|109|0.95371
1|DNAWalk|Correlation|dr|32|110|0.92404
1|DNAWalk|Correlation|dr|32|111|0.94641
1|DNAWalk|Correlation|dr|32|112|0.95818
1|DNAWalk|Correlation|dr|32|113|0.94773
1|DNAWalk|Correlation|dr|32|114|0.90324
1|DNAWalk|Correlation|dr|32|115|0.91228
1|DNAWalk|Correlation|dr|32|116|0.96937
1|DNAWalk|Correlation|dr|32|117|0.95183
1|DNAWalk|Correlation|dr|32|118|0.96361
1|DNAWalk|Correlation|dr|32|119|0.91231
1|DNAWalk|Correlation|dr|32|120|0.95033
1|DNAWalk|Correlation|dr|32|121|0.90847
1|DNAWalk|Correlation|dr|32|122|0.9662
1|DNAWalk|Correlation|dr|32|123|0.91225
1|DNAWalk|Correlation|dr|32|124|0.91263
1|DNAWalk|Correlation|dr|32|125|0.92591
1|DNAWalk|Correlation|dr|32|126|0.96085
1|DNAWalk|Correlation|dr|32|127|0.88438
1|DNAWalk|Correlation|dr|32|128|0.95855
1|DNAWalk|Correlation|dr|32|129|0.79964
1|DNAWalk|Correlation|dr|32|130|0.9631
1|DNAWalk|Correlation|dr|32|131|0.9373
1|DNAWalk|Correlation|dr|32|132|0.96924
1|DNAWalk|Correlation|dr|32|133|0.9199
1|DNAWalk|Correlation|dr|32|134|0.95967
1|DNAWalk|Correlation|dr|32|135|0.96274
1|DNAWalk|Correlation|dr|32|136|0.98029
1|DNAWalk|Correlation|dr|32|137|0.92636
1|DNAWalk|Correlation|dr|32|138|0.90952
1|DNAWalk|Correlation|dr|32|139|0.86586
1|DNAWalk|Correlation|dr|32|140|0.95236
1|DNAWalk|Correlation|dr|32|141|0.9179
1|DNAWalk|Correlation|dr|32|142|0.94793
1|DNAWalk|Correlation|dr|32|143|0.95003
1|DNAWalk|Correlation|dr|32|144|0.9501
1|DNAWalk|Correlation|dr|32|145|0.97122
1|DNAWalk|Correlation|dr|32|146|0.95131
1|DNAWalk|Correlation|dr|32|147|0.89338
1|DNAWalk|Correlation|dr|32|148|0.8856
1|DNAWalk|Correlation|dr|32|149|0.88763
1|DNAWalk|Correlation|dr|32|150|0.93713
1|DNAWalk|Correlation|dr|32|151|0.95579
1|DNAWalk|Correlation|dr|32|152|0.95052
1|DNAWalk|Correlation|dr|32|153|0.87242
1|DNAWalk|Correlation|dr|32|154|0.96107
1|DNAWalk|Correlation|dr|32|155|0.94545
1|DNAWalk|Correlation|dr|32|156|0.95938
1|DNAWalk|Correlation|dr|32|157|0.96231
1|DNAWalk|Correlation|dr|32|158|0.96405
1|DNAWalk|Correlation|dr|32|159|0.94621
1|DNAWalk|Correlation|dr|32|160|0.971
1|DNAWalk|Correlation|dr|32|161|0.78882
1|DNAWalk|Correlation|dr|32|162|0.93061
1|DNAWalk|Correlation|dr|32|163|0.96346
1|DNAWalk|Correlation|dr|32|164|0.92979
1|DNAWalk|Correlation|dr|32|165|0.96723
1|DNAWalk|Correlation|dr|32|166|0.91554
1|DNAWalk|Correlation|dr|32|167|0.93098
1|DNAWalk|Correlation|dr|32|168|0.80709
1|DNAWalk|Correlation|dr|32|169|0.96246
1|DNAWalk|Correlation|dr|32|170|0.95717
1|DNAWalk|Correlation|dr|32|171|0.93515
1|DNAWalk|Correlation|dr|32|172|0.95086
1|DNAWalk|Correlation|dr|32|173|0.93146
1|DNAWalk|Correlation|dr|32|174|0.73694
1|DNAWalk|Correlation|dr|32|175|0.96207
1|DNAWalk|Correlation|dr|32|176|0.93769
1|DNAWalk|Correlation|dr|32|177|0.94989
1|DNAWalk|Correlation|dr|32|178|0.87388
1|DNAWalk|Correlation|dr|32|179|0.93904
1|DNAWalk|Correlation|dr|32|180|0.90415
1|DNAWalk|Correlation|dr|32|181|0.96549
1|DNAWalk|Correlation|dr|32|182|0.90248
1|DNAWalk|Correlation|dr|32|183|0.86111
1|DNAWalk|Correlation|dr|32|184|0.94729
1|DNAWalk|Correlation|dr|32|185|0.96555
1|DNAWalk|Correlation|dr|32|186|0.96522
1|DNAWalk|Correlation|dr|32|187|0.95793
1|DNAWalk|Correlation|dr|32|188|0.93884
1|DNAWalk|Correlation|dr|32|189|0.9605
1|DNAWalk|Correlation|dr|32|190|0.96121
1|DNAWalk|Correlation|dr|32|191|0.96233
1|DNAWalk|Correlation|dr|32|192|0.92893
1|DNAWalk|Correlation|dr|32|193|0.91223
1|DNAWalk|Correlation|dr|32|194|0.94584
1|DNAWalk|Correlation|dr|32|195|0.95607
1|DNAWalk|Correlation|dr|32|196|0.96005
1|DNAWalk|Correlation|dr|32|197|0.9557
1|DNAWalk|Correlation|dr|32|198|0.96855
1|DNAWalk|Correlation|dr|32|199|0.93919
1|DNAWalk|Correlation|dr|32|200|0.96268
1|DNAWalk|Correlation|dr|32|201|0.93593
1|DNAWalk|Correlation|dr|32|202|0.96402
1|DNAWalk|Correlation|dr|32|203|0.91796
1|DNAWalk|Correlation|dr|32|204|0.98226
1|DNAWalk|Correlation|dr|32|205|0.95207
1|DNAWalk|Correlation|dr|32|206|0.9665
1|DNAWalk|Correlation|dr|32|207|0.97165
1|DNAWalk|Correlation|dr|32|208|0.9534
1|DNAWalk|Correlation|dr|32|209|0.95947
1|DNAWalk|Correlation|dr|32|210|0.97063
1|DNAWalk|Correlation|dr|32|211|0.96901
1|DNAWalk|Correlation|dr|32|212|0.9594
1|DNAWalk|Correlation|dr|32|213|0.91667
1|DNAWalk|Correlation|dr|32|214|0.95749
1|DNAWalk|Correlation|dr|32|215|0.9709
1|DNAWalk|Correlation|dr|32|216|0.94435
1|DNAWalk|Correlation|dr|32|217|0.9361
1|DNAWalk|Correlation|dr|32|218|0.95941
1|DNAWalk|Correlation|dr|32|219|0.908
1|DNAWalk|Correlation|dr|32|220|0.96344
1|DNAWalk|Correlation|dr|32|221|0.89292
1|DNAWalk|Correlation|dr|32|222|0.92545
1|DNAWalk|Correlation|dr|32|223|0.96254
1|DNAWalk|Correlation|dr|32|224|0.77291
1|DNAWalk|Correlation|dr|32|225|0.94577
1|DNAWalk|Correlation|dr|32|226|0.95463
1|DNAWalk|Correlation|dr|32|227|0.95335
1|DNAWalk|Correlation|dr|32|228|0.96214
1|DNAWalk|Correlation|dr|32|229|0.96521
1|DNAWalk|Correlation|dr|32|230|0.91931
1|DNAWalk|Correlation|dr|32|231|0.97273
1|DNAWalk|Correlation|dr|32|232|0.87237
1|DNAWalk|Correlation|dr|32|233|0.80479
1|DNAWalk|Correlation|dr|32|234|0.94665
1|DNAWalk|Correlation|dr|32|235|0.96344
1|DNAWalk|Correlation|dr|32|236|0.96704
1|DNAWalk|Correlation|dr|32|237|0.95799
1|DNAWalk|Correlation|dr|32|238|0.96179
1|DNAWalk|Correlation|dr|32|239|0.91445
1|DNAWalk|Correlation|dr|32|240|0.93959
1|DNAWalk|Correlation|dr|32|241|0.95849
1|DNAWalk|Correlation|dr|32|242|0.96125
1|DNAWalk|Correlation|dr|32|243|0.92904
1|DNAWalk|Correlation|dr|32|244|0.88633
1|DNAWalk|Correlation|dr|32|245|0.967
1|DNAWalk|Correlation|dr|32|246|0.95414
1|DNAWalk|Correlation|dr|32|247|0.95731
1|DNAWalk|Correlation|dr|32|248|0.93927
1|DNAWalk|Correlation|dr|32|249|0.95425
1|DNAWalk|Correlation|dr|32|250|0.92984
1|DNAWalk|Correlation|dr|32|251|0.91497
1|DNAWalk|Correlation|dr|32|252|0.96804
1|DNAWalk|Correlation|dr|32|253|0.96563
1|DNAWalk|Correlation|dr|32|254|0.87797
1|DNAWalk|Correlation|dr|32|255|0.91119
1|DNAWalk|Correlation|dr|32|256|0.95665
1|DNAWalk|Correlation|dr|32|257|0.97642
1|DNAWalk|Correlation|dr|32|258|0.96772
1|DNAWalk|Correlation|dr|32|259|0.95662
1|DNAWalk|Correlation|dr|32|260|0.95626
1|DNAWalk|Correlation|dr|32|261|0.92349
1|DNAWalk|Correlation|dr|32|262|0.93648
1|DNAWalk|Correlation|dr|32|263|0.95892
1|DNAWalk|Correlation|dr|32|264|0.95824
1|DNAWalk|Correlation|dr|32|265|0.95927
1|DNAWalk|Correlation|dr|32|266|0.94097
1|DNAWalk|Correlation|dr|32|267|0.9649
1|DNAWalk|Correlation|dr|32|268|0.96421
1|DNAWalk|Correlation|dr|32|269|0.9174
1|DNAWalk|Correlation|dr|32|270|0.8941
1|DNAWalk|Correlation|dr|32|271|0.91819
1|DNAWalk|Correlation|dr|32|272|0.79708
1|DNAWalk|Correlation|dr|32|273|0.92825
1|DNAWalk|Correlation|dr|32|274|0.95146
1|DNAWalk|Correlation|dr|32|275|0.96283
1|DNAWalk|Correlation|dr|32|276|0.98201
1|DNAWalk|Correlation|dr|32|277|0.96796
1|DNAWalk|Correlation|dr|32|278|0.94357
1|DNAWalk|Correlation|dr|32|279|0.95147
1|DNAWalk|Correlation|dr|32|280|0.95372
1|DNAWalk|Correlation|dr|32|281|0.95581
1|DNAWalk|Correlation|dr|32|282|0.93695
1|DNAWalk|Correlation|dr|32|283|0.86226
1|DNAWalk|Correlation|dr|32|284|0.95348
1|DNAWalk|Correlation|dr|32|285|0.95155
1|DNAWalk|Correlation|dr|32|286|0.93595
1|DNAWalk|Correlation|dr|32|287|0.94977
1|DNAWalk|Correlation|dr|32|288|0.93641
1|DNAWalk|Correlation|dr|32|289|0.97593
1|DNAWalk|Correlation|dr|32|290|0.78049
1|DNAWalk|Correlation|dr|32|291|0.94651
1|DNAWalk|Correlation|dr|32|292|0.95166
1|DNAWalk|Correlation|dr|32|293|0.96967
1|DNAWalk|Correlation|dr|32|294|0.95137
1|DNAWalk|Correlation|dr|32|295|0.93176
1|DNAWalk|Correlation|dr|32|296|0.96845
1|DNAWalk|Correlation|dr|32|297|0.91646
1|DNAWalk|Correlation|dr|32|298|0.95347
1|DNAWalk|Correlation|dr|32|299|0.93979
1|DNAWalk|Correlation|dr|32|300|0.9568
1|DNAWalk|Correlation|dr|32|301|0.95738
1|DNAWalk|Correlation|dr|32|302|0.95582
1|DNAWalk|Correlation|dr|32|303|0.96538
1|DNAWalk|Correlation|dr|32|304|0.96852
1|DNAWalk|Correlation|dr|32|305|0.91516
1|DNAWalk|Correlation|dr|32|306|0.9045
1|DNAWalk|Correlation|dr|32|307|0.96484
1|DNAWalk|Correlation|dr|32|308|0.91316
1|DNAWalk|Correlation|dr|32|309|0.96009
1|DNAWalk|Correlation|dr|32|310|0.90016
1|DNAWalk|Correlation|dr|32|311|0.94665
1|DNAWalk|Correlation|dr|32|312|0.9664
1|DNAWalk|Correlation|dr|32|313|0.9625
1|DNAWalk|Correlation|dr|32|314|0.97906
1|DNAWalk|Correlation|dr|32|315|0.94149
1|DNAWalk|Correlation|dr|32|316|0.92964
1|DNAWalk|Correlation|dr|32|317|0.92878
1|DNAWalk|Correlation|dr|32|318|0.94934
1|DNAWalk|Correlation|dr|32|319|0.90051
1|DNAWalk|Correlation|dr|32|320|0.96708
1|DNAWalk|Correlation|dr|32|321|0.8964
1|DNAWalk|Correlation|dr|32|322|0.96565
1|DNAWalk|Correlation|dr|32|323|0.9584
1|DNAWalk|Correlation|dr|32|324|0.94321
1|DNAWalk|Correlation|dr|32|325|0.94796
1|DNAWalk|Correlation|dr|32|326|0.9228
1|DNAWalk|Correlation|dr|32|327|0.91737
1|DNAWalk|Correlation|dr|32|328|0.88546
1|DNAWalk|Correlation|dr|32|329|0.97879
1|DNAWalk|Correlation|dr|32|330|0.95924
1|DNAWalk|Correlation|dr|32|331|0.95273
1|DNAWalk|Correlation|dr|32|332|0.95332
1|DNAWalk|Correlation|dr|32|333|0.93141
1|DNAWalk|Correlation|dr|32|334|0.96496
1|DNAWalk|Correlation|dr|32|335|0.93245
1|DNAWalk|Correlation|dr|32|336|0.95033
1|DNAWalk|Correlation|dr|32|337|0.9599
1|DNAWalk|Correlation|dr|32|338|0.91889
1|DNAWalk|Correlation|dr|32|339|0.97144
1|DNAWalk|Correlation|dr|32|340|0.92211
1|DNAWalk|Correlation|dr|32|341|0.83636
1|DNAWalk|Correlation|dr|32|342|0.82765
1|DNAWalk|Correlation|dr|32|343|0.85624
1|DNAWalk|Correlation|dr|32|344|0.96294
1|DNAWalk|Correlation|dr|32|345|0.95973
1|DNAWalk|Correlation|dr|32|346|0.96282
1|DNAWalk|Correlation|dr|32|347|0.95659
1|DNAWalk|Correlation|dr|32|348|0.97814
1|DNAWalk|Correlation|dr|32|349|0.9377
1|DNAWalk|Correlation|dr|32|350|0.96564
1|DNAWalk|Correlation|dr|32|351|0.9462
1|DNAWalk|Correlation|dr|32|352|0.9394
1|DNAWalk|Correlation|dr|32|353|0.88895
1|DNAWalk|Correlation|dr|32|354|0.96706
1|DNAWalk|Correlation|dr|32|355|0.9645
1|DNAWalk|Correlation|dr|32|356|0.96061
1|DNAWalk|Correlation|dr|32|357|0.95883
1|DNAWalk|Correlation|dr|32|358|0.95591
1|DNAWalk|Correlation|dr|32|359|0.95715
1|DNAWalk|Correlation|dr|32|360|0.93113
1|DNAWalk|Correlation|dr|32|361|0.91978
1|DNAWalk|Correlation|dr|32|362|0.90921
1|DNAWalk|Correlation|dr|32|363|0.8925
1|DNAWalk|Correlation|dr|32|364|0.96211
1|DNAWalk|Correlation|dr|32|365|0.96774
1|DNAWalk|Correlation|dr|32|366|0.96703
1|DNAWalk|Correlation|dr|32|367|0.97609
1|DNAWalk|Correlation|dr|32|368|0.94698
1|DNAWalk|Correlation|dr|32|369|0.93225
1|DNAWalk|Correlation|dr|32|370|0.98214
1|DNAWalk|Correlation|dr|32|371|0.9277
1|DNAWalk|Correlation|dr|32|372|0.95989
1|DNAWalk|Correlation|dr|32|373|0.96085
1|DNAWalk|Correlation|dr|32|374|0.95025
1|DNAWalk|Correlation|dr|32|375|0.97103
1|DNAWalk|Correlation|dr|32|376|0.97241
1|DNAWalk|Correlation|dr|32|377|0.94201
1|DNAWalk|Correlation|dr|32|378|0.95936
1|DNAWalk|Correlation|dr|32|379|0.96874
1|DNAWalk|Correlation|dr|32|380|0.94628
1|DNAWalk|Correlation|dr|32|381|0.96965
1|DNAWalk|Correlation|dr|32|382|0.96871
1|DNAWalk|Correlation|dr|32|383|0.95933
1|DNAWalk|Correlation|dr|32|384|0.96083
1|DNAWalk|Correlation|dr|32|385|0.92201
1|DNAWalk|Correlation|dr|32|386|0.90593
1|DNAWalk|Correlation|dr|32|387|0.94582
1|DNAWalk|Correlation|dr|32|388|0.94988
1|DNAWalk|Correlation|dr|32|389|0.90476
1|DNAWalk|Correlation|dr|32|390|0.91195
1|DNAWalk|Correlation|dr|32|391|0.95593
1|DNAWalk|Correlation|dr|32|392|0.93225
1|DNAWalk|Correlation|dr|32|393|0.96576
1|DNAWalk|Correlation|dr|32|394|0.87992
1|DNAWalk|Correlation|dr|32|395|0.96476
1|DNAWalk|Correlation|dr|32|396|0.95998
1|DNAWalk|Correlation|dr|32|397|0.95725
1|DNAWalk|Correlation|dr|32|398|0.95753
1|DNAWalk|Correlation|dr|32|399|0.93897
1|DNAWalk|Correlation|dr|32|400|0.95089
