# Supplementary material for: On DNA numerical representations for genomic similarity computation
Source: PLoS One. 2017 Mar 21;12(3):e0173288. doi: 10.1371/journal.pone.0173288 (PMC5360225; doi:10.1371/journal.pone.0173288)
Supplement: S3 File — The datasets employed in this work. (ZIP) [file pone.0173288.s003.zip › datasets/syntheticalExperimentalScores/sequenceBase_1_transformation_DNAWalk_metric_Correlation_type_ds_percentage_4.txt]

1|DNAWalk|Correlation|dr|4|1|0.99074
1|DNAWalk|Correlation|dr|4|2|0.99036
1|DNAWalk|Correlation|dr|4|3|0.98518
1|DNAWalk|Correlation|dr|4|4|0.98802
1|DNAWalk|Correlation|dr|4|5|0.99105
1|DNAWalk|Correlation|dr|4|6|0.98963
1|DNAWalk|Correlation|dr|4|7|0.99182
1|DNAWalk|Correlation|dr|4|8|0.9912
1|DNAWalk|Correlation|dr|4|9|0.99172
1|DNAWalk|Correlation|dr|4|10|0.99126
1|DNAWalk|Correlation|dr|4|11|0.98977
1|DNAWalk|Correlation|dr|4|12|0.98865
1|DNAWalk|Correlation|dr|4|13|0.99039
1|DNAWalk|Correlation|dr|4|14|0.98835
1|DNAWalk|Correlation|dr|4|15|0.9936
1|DNAWalk|Correlation|dr|4|16|0.98972
1|DNAWalk|Correlation|dr|4|17|0.98719
1|DNAWalk|Correlation|dr|4|18|0.98954
1|DNAWalk|Correlation|dr|4|19|0.99172
1|DNAWalk|Correlation|dr|4|20|0.99075
1|DNAWalk|Correlation|dr|4|21|0.99272
1|DNAWalk|Correlation|dr|4|22|0.98228
1|DNAWalk|Correlation|dr|4|23|0.99076
1|DNAWalk|Correlation|dr|4|24|0.98595
1|DNAWalk|Correlation|dr|4|25|0.9909
1|DNAWalk|Correlation|dr|4|26|0.99345
1|DNAWalk|Correlation|dr|4|27|0.98938
1|DNAWalk|Correlation|dr|4|28|0.99168
1|DNAWalk|Correlation|dr|4|29|0.99096
1|DNAWalk|Correlation|dr|4|30|0.99038
1|DNAWalk|Correlation|dr|4|31|0.99025
1|DNAWalk|Correlation|dr|4|32|0.98113
1|DNAWalk|Correlation|dr|4|33|0.98688
1|DNAWalk|Correlation|dr|4|34|0.99395
1|DNAWalk|Correlation|dr|4|35|0.98908
1|DNAWalk|Correlation|dr|4|36|0.9876
1|DNAWalk|Correlation|dr|4|37|0.99122
1|DNAWalk|Correlation|dr|4|38|0.98839
1|DNAWalk|Correlation|dr|4|39|0.98376
1|DNAWalk|Correlation|dr|4|40|0.99419
1|DNAWalk|Correlation|dr|4|41|0.98907
1|DNAWalk|Correlation|dr|4|42|0.98595
1|DNAWalk|Correlation|dr|4|43|0.99136
1|DNAWalk|Correlation|dr|4|44|0.98691
1|DNAWalk|Correlation|dr|4|45|0.98533
1|DNAWalk|Correlation|dr|4|46|0.98745
1|DNAWalk|Correlation|dr|4|47|0.99123
1|DNAWalk|Correlation|dr|4|48|0.99129
1|DNAWalk|Correlation|dr|4|49|0.9874
1|DNAWalk|Correlation|dr|4|50|0.99385
1|DNAWalk|Correlation|dr|4|51|0.9871
1|DNAWalk|Correlation|dr|4|52|0.99104
1|DNAWalk|Correlation|dr|4|53|0.99415
1|DNAWalk|Correlation|dr|4|54|0.98571
1|DNAWalk|Correlation|dr|4|55|0.98302
1|DNAWalk|Correlation|dr|4|56|0.99206
1|DNAWalk|Correlation|dr|4|57|0.99206
1|DNAWalk|Correlation|dr|4|58|0.99263
1|DNAWalk|Correlation|dr|4|59|0.99229
1|DNAWalk|Correlation|dr|4|60|0.99192
1|DNAWalk|Correlation|dr|4|61|0.99362
1|DNAWalk|Correlation|dr|4|62|0.99274
1|DNAWalk|Correlation|dr|4|63|0.98887
1|DNAWalk|Correlation|dr|4|64|0.99037
1|DNAWalk|Correlation|dr|4|65|0.98647
1|DNAWalk|Correlation|dr|4|66|0.9884
1|DNAWalk|Correlation|dr|4|67|0.99037
1|DNAWalk|Correlation|dr|4|68|0.99262
1|DNAWalk|Correlation|dr|4|69|0.98557
1|DNAWalk|Correlation|dr|4|70|0.98898
1|DNAWalk|Correlation|dr|4|71|0.98663
1|DNAWalk|Correlation|dr|4|72|0.99057
1|DNAWalk|Correlation|dr|4|73|0.994
1|DNAWalk|Correlation|dr|4|74|0.98926
1|DNAWalk|Correlation|dr|4|75|0.98839
1|DNAWalk|Correlation|dr|4|76|0.99074
1|DNAWalk|Correlation|dr|4|77|0.99226
1|DNAWalk|Correlation|dr|4|78|0.99112
1|DNAWalk|Correlation|dr|4|79|0.99147
1|DNAWalk|Correlation|dr|4|80|0.99256
1|DNAWalk|Correlation|dr|4|81|0.98488
1|DNAWalk|Correlation|dr|4|82|0.99225
1|DNAWalk|Correlation|dr|4|83|0.99116
1|DNAWalk|Correlation|dr|4|84|0.98843
1|DNAWalk|Correlation|dr|4|85|0.99039
1|DNAWalk|Correlation|dr|4|86|0.98917
1|DNAWalk|Correlation|dr|4|87|0.98734
1|DNAWalk|Correlation|dr|4|88|0.9897
1|DNAWalk|Correlation|dr|4|89|0.99157
1|DNAWalk|Correlation|dr|4|90|0.98435
1|DNAWalk|Correlation|dr|4|91|0.98932
1|DNAWalk|Correlation|dr|4|92|0.98973
1|DNAWalk|Correlation|dr|4|93|0.98968
1|DNAWalk|Correlation|dr|4|94|0.99276
1|DNAWalk|Correlation|dr|4|95|0.99131
1|DNAWalk|Correlation|dr|4|96|0.98679
1|DNAWalk|Correlation|dr|4|97|0.99389
1|DNAWalk|Correlation|dr|4|98|0.99207
1|DNAWalk|Correlation|dr|4|99|0.9916
1|DNAWalk|Correlation|dr|4|100|0.99156
1|DNAWalk|Correlation|dr|4|101|0.99111
1|DNAWalk|Correlation|dr|4|102|0.99019
1|DNAWalk|Correlation|dr|4|103|0.99093
1|DNAWalk|Correlation|dr|4|104|0.99151
1|DNAWalk|Correlation|dr|4|105|0.99064
1|DNAWalk|Correlation|dr|4|106|0.99216
1|DNAWalk|Correlation|dr|4|107|0.99305
1|DNAWalk|Correlation|dr|4|108|0.98624
1|DNAWalk|Correlation|dr|4|109|0.98965
1|DNAWalk|Correlation|dr|4|110|0.99027
1|DNAWalk|Correlation|dr|4|111|0.99244
1|DNAWalk|Correlation|dr|4|112|0.99474
1|DNAWalk|Correlation|dr|4|113|0.9902
1|DNAWalk|Correlation|dr|4|114|0.96898
1|DNAWalk|Correlation|dr|4|115|0.98799
1|DNAWalk|Correlation|dr|4|116|0.99283
1|DNAWalk|Correlation|dr|4|117|0.98893
1|DNAWalk|Correlation|dr|4|118|0.98266
1|DNAWalk|Correlation|dr|4|119|0.99387
1|DNAWalk|Correlation|dr|4|120|0.99085
1|DNAWalk|Correlation|dr|4|121|0.99313
1|DNAWalk|Correlation|dr|4|122|0.99272
1|DNAWalk|Correlation|dr|4|123|0.98561
1|DNAWalk|Correlation|dr|4|124|0.98066
1|DNAWalk|Correlation|dr|4|125|0.98934
1|DNAWalk|Correlation|dr|4|126|0.98979
1|DNAWalk|Correlation|dr|4|127|0.99373
1|DNAWalk|Correlation|dr|4|128|0.99249
1|DNAWalk|Correlation|dr|4|129|0.98873
1|DNAWalk|Correlation|dr|4|130|0.99253
1|DNAWalk|Correlation|dr|4|131|0.99311
1|DNAWalk|Correlation|dr|4|132|0.99173
1|DNAWalk|Correlation|dr|4|133|0.99274
1|DNAWalk|Correlation|dr|4|134|0.99003
1|DNAWalk|Correlation|dr|4|135|0.98013
1|DNAWalk|Correlation|dr|4|136|0.98578
1|DNAWalk|Correlation|dr|4|137|0.97852
1|DNAWalk|Correlation|dr|4|138|0.9901
1|DNAWalk|Correlation|dr|4|139|0.99034
1|DNAWalk|Correlation|dr|4|140|0.98643
1|DNAWalk|Correlation|dr|4|141|0.98728
1|DNAWalk|Correlation|dr|4|142|0.9891
1|DNAWalk|Correlation|dr|4|143|0.99048
1|DNAWalk|Correlation|dr|4|144|0.98775
1|DNAWalk|Correlation|dr|4|145|0.995
1|DNAWalk|Correlation|dr|4|146|0.9911
1|DNAWalk|Correlation|dr|4|147|0.98772
1|DNAWalk|Correlation|dr|4|148|0.97766
1|DNAWalk|Correlation|dr|4|149|0.98933
1|DNAWalk|Correlation|dr|4|150|0.99305
1|DNAWalk|Correlation|dr|4|151|0.98681
1|DNAWalk|Correlation|dr|4|152|0.98705
1|DNAWalk|Correlation|dr|4|153|0.99096
1|DNAWalk|Correlation|dr|4|154|0.99049
1|DNAWalk|Correlation|dr|4|155|0.98227
1|DNAWalk|Correlation|dr|4|156|0.9908
1|DNAWalk|Correlation|dr|4|157|0.98227
1|DNAWalk|Correlation|dr|4|158|0.99054
1|DNAWalk|Correlation|dr|4|159|0.98732
1|DNAWalk|Correlation|dr|4|160|0.982
1|DNAWalk|Correlation|dr|4|161|0.99102
1|DNAWalk|Correlation|dr|4|162|0.99035
1|DNAWalk|Correlation|dr|4|163|0.99282
1|DNAWalk|Correlation|dr|4|164|0.9862
1|DNAWalk|Correlation|dr|4|165|0.98956
1|DNAWalk|Correlation|dr|4|166|0.98384
1|DNAWalk|Correlation|dr|4|167|0.98826
1|DNAWalk|Correlation|dr|4|168|0.98894
1|DNAWalk|Correlation|dr|4|169|0.98612
1|DNAWalk|Correlation|dr|4|170|0.98996
1|DNAWalk|Correlation|dr|4|171|0.98986
1|DNAWalk|Correlation|dr|4|172|0.98924
1|DNAWalk|Correlation|dr|4|173|0.98826
1|DNAWalk|Correlation|dr|4|174|0.98791
1|DNAWalk|Correlation|dr|4|175|0.99012
1|DNAWalk|Correlation|dr|4|176|0.99018
1|DNAWalk|Correlation|dr|4|177|0.99049
1|DNAWalk|Correlation|dr|4|178|0.98991
1|DNAWalk|Correlation|dr|4|179|0.994
1|DNAWalk|Correlation|dr|4|180|0.99266
1|DNAWalk|Correlation|dr|4|181|0.99445
1|DNAWalk|Correlation|dr|4|182|0.98875
1|DNAWalk|Correlation|dr|4|183|0.98718
1|DNAWalk|Correlation|dr|4|184|0.98724
1|DNAWalk|Correlation|dr|4|185|0.9936
1|DNAWalk|Correlation|dr|4|186|0.98282
1|DNAWalk|Correlation|dr|4|187|0.99102
1|DNAWalk|Correlation|dr|4|188|0.98453
1|DNAWalk|Correlation|dr|4|189|0.99187
1|DNAWalk|Correlation|dr|4|190|0.99345
1|DNAWalk|Correlation|dr|4|191|0.99032
1|DNAWalk|Correlation|dr|4|192|0.99208
1|DNAWalk|Correlation|dr|4|193|0.98598
1|DNAWalk|Correlation|dr|4|194|0.98982
1|DNAWalk|Correlation|dr|4|195|0.9921
1|DNAWalk|Correlation|dr|4|196|0.98756
1|DNAWalk|Correlation|dr|4|197|0.98545
1|DNAWalk|Correlation|dr|4|198|0.99051
1|DNAWalk|Correlation|dr|4|199|0.98894
1|DNAWalk|Correlation|dr|4|200|0.98846
1|DNAWalk|Correlation|dr|4|201|0.99004
1|DNAWalk|Correlation|dr|4|202|0.98854
1|DNAWalk|Correlation|dr|4|203|0.98151
1|DNAWalk|Correlation|dr|4|204|0.99013
1|DNAWalk|Correlation|dr|4|205|0.99109
1|DNAWalk|Correlation|dr|4|206|0.99357
1|DNAWalk|Correlation|dr|4|207|0.99178
1|DNAWalk|Correlation|dr|4|208|0.99227
1|DNAWalk|Correlation|dr|4|209|0.98796
1|DNAWalk|Correlation|dr|4|210|0.99312
1|DNAWalk|Correlation|dr|4|211|0.98546
1|DNAWalk|Correlation|dr|4|212|0.99048
1|DNAWalk|Correlation|dr|4|213|0.9924
1|DNAWalk|Correlation|dr|4|214|0.99304
1|DNAWalk|Correlation|dr|4|215|0.98969
1|DNAWalk|Correlation|dr|4|216|0.99397
1|DNAWalk|Correlation|dr|4|217|0.9904
1|DNAWalk|Correlation|dr|4|218|0.99127
1|DNAWalk|Correlation|dr|4|219|0.99003
1|DNAWalk|Correlation|dr|4|220|0.9923
1|DNAWalk|Correlation|dr|4|221|0.99115
1|DNAWalk|Correlation|dr|4|222|0.9938
1|DNAWalk|Correlation|dr|4|223|0.99214
1|DNAWalk|Correlation|dr|4|224|0.99216
1|DNAWalk|Correlation|dr|4|225|0.99051
1|DNAWalk|Correlation|dr|4|226|0.98546
1|DNAWalk|Correlation|dr|4|227|0.99231
1|DNAWalk|Correlation|dr|4|228|0.98887
1|DNAWalk|Correlation|dr|4|229|0.99212
1|DNAWalk|Correlation|dr|4|230|0.99042
1|DNAWalk|Correlation|dr|4|231|0.9901
1|DNAWalk|Correlation|dr|4|232|0.98415
1|DNAWalk|Correlation|dr|4|233|0.98997
1|DNAWalk|Correlation|dr|4|234|0.98645
1|DNAWalk|Correlation|dr|4|235|0.97724
1|DNAWalk|Correlation|dr|4|236|0.98455
1|DNAWalk|Correlation|dr|4|237|0.99482
1|DNAWalk|Correlation|dr|4|238|0.9908
1|DNAWalk|Correlation|dr|4|239|0.99088
1|DNAWalk|Correlation|dr|4|240|0.99244
1|DNAWalk|Correlation|dr|4|241|0.99355
1|DNAWalk|Correlation|dr|4|242|0.98796
1|DNAWalk|Correlation|dr|4|243|0.99171
1|DNAWalk|Correlation|dr|4|244|0.99012
1|DNAWalk|Correlation|dr|4|245|0.99005
1|DNAWalk|Correlation|dr|4|246|0.94883
1|DNAWalk|Correlation|dr|4|247|0.98925
1|DNAWalk|Correlation|dr|4|248|0.98856
1|DNAWalk|Correlation|dr|4|249|0.98664
1|DNAWalk|Correlation|dr|4|250|0.99089
1|DNAWalk|Correlation|dr|4|251|0.98088
1|DNAWalk|Correlation|dr|4|252|0.99193
1|DNAWalk|Correlation|dr|4|253|0.98971
1|DNAWalk|Correlation|dr|4|254|0.98873
1|DNAWalk|Correlation|dr|4|255|0.99342
1|DNAWalk|Correlation|dr|4|256|0.99302
1|DNAWalk|Correlation|dr|4|257|0.9918
1|DNAWalk|Correlation|dr|4|258|0.99081
1|DNAWalk|Correlation|dr|4|259|0.98452
1|DNAWalk|Correlation|dr|4|260|0.98492
1|DNAWalk|Correlation|dr|4|261|0.99017
1|DNAWalk|Correlation|dr|4|262|0.981
1|DNAWalk|Correlation|dr|4|263|0.99003
1|DNAWalk|Correlation|dr|4|264|0.98497
1|DNAWalk|Correlation|dr|4|265|0.98211
1|DNAWalk|Correlation|dr|4|266|0.9896
1|DNAWalk|Correlation|dr|4|267|0.99031
1|DNAWalk|Correlation|dr|4|268|0.98983
1|DNAWalk|Correlation|dr|4|269|0.99139
1|DNAWalk|Correlation|dr|4|270|0.99355
1|DNAWalk|Correlation|dr|4|271|0.99146
1|DNAWalk|Correlation|dr|4|272|0.98845
1|DNAWalk|Correlation|dr|4|273|0.99288
1|DNAWalk|Correlation|dr|4|274|0.98353
1|DNAWalk|Correlation|dr|4|275|0.9758
1|DNAWalk|Correlation|dr|4|276|0.99038
1|DNAWalk|Correlation|dr|4|277|0.99202
1|DNAWalk|Correlation|dr|4|278|0.99126
1|DNAWalk|Correlation|dr|4|279|0.98754
1|DNAWalk|Correlation|dr|4|280|0.98725
1|DNAWalk|Correlation|dr|4|281|0.99122
1|DNAWalk|Correlation|dr|4|282|0.99131
1|DNAWalk|Correlation|dr|4|283|0.99086
1|DNAWalk|Correlation|dr|4|284|0.99346
1|DNAWalk|Correlation|dr|4|285|0.98631
1|DNAWalk|Correlation|dr|4|286|0.99472
1|DNAWalk|Correlation|dr|4|287|0.98795
1|DNAWalk|Correlation|dr|4|288|0.98801
1|DNAWalk|Correlation|dr|4|289|0.99088
1|DNAWalk|Correlation|dr|4|290|0.99278
1|DNAWalk|Correlation|dr|4|291|0.99207
1|DNAWalk|Correlation|dr|4|292|0.98667
1|DNAWalk|Correlation|dr|4|293|0.98339
1|DNAWalk|Correlation|dr|4|294|0.98711
1|DNAWalk|Correlation|dr|4|295|0.98991
1|DNAWalk|Correlation|dr|4|296|0.99157
1|DNAWalk|Correlation|dr|4|297|0.99218
1|DNAWalk|Correlation|dr|4|298|0.98567
1|DNAWalk|Correlation|dr|4|299|0.98654
1|DNAWalk|Correlation|dr|4|300|0.99179
1|DNAWalk|Correlation|dr|4|301|0.99065
1|DNAWalk|Correlation|dr|4|302|0.98308
1|DNAWalk|Correlation|dr|4|303|0.99016
1|DNAWalk|Correlation|dr|4|304|0.99237
1|DNAWalk|Correlation|dr|4|305|0.98686
1|DNAWalk|Correlation|dr|4|306|0.98565
1|DNAWalk|Correlation|dr|4|307|0.99108
1|DNAWalk|Correlation|dr|4|308|0.98873
1|DNAWalk|Correlation|dr|4|309|0.99385
1|DNAWalk|Correlation|dr|4|310|0.99282
1|DNAWalk|Correlation|dr|4|311|0.9879
1|DNAWalk|Correlation|dr|4|312|0.99358
1|DNAWalk|Correlation|dr|4|313|0.98155
1|DNAWalk|Correlation|dr|4|314|0.99203
1|DNAWalk|Correlation|dr|4|315|0.99301
1|DNAWalk|Correlation|dr|4|316|0.99157
1|DNAWalk|Correlation|dr|4|317|0.99101
1|DNAWalk|Correlation|dr|4|318|0.98925
1|DNAWalk|Correlation|dr|4|319|0.98826
1|DNAWalk|Correlation|dr|4|320|0.98921
1|DNAWalk|Correlation|dr|4|321|0.98694
1|DNAWalk|Correlation|dr|4|322|0.98485
1|DNAWalk|Correlation|dr|4|323|0.9878
1|DNAWalk|Correlation|dr|4|324|0.99179
1|DNAWalk|Correlation|dr|4|325|0.98955
1|DNAWalk|Correlation|dr|4|326|0.99083
1|DNAWalk|Correlation|dr|4|327|0.99186
1|DNAWalk|Correlation|dr|4|328|0.98565
1|DNAWalk|Correlation|dr|4|329|0.98873
1|DNAWalk|Correlation|dr|4|330|0.99032
1|DNAWalk|Correlation|dr|4|331|0.99134
1|DNAWalk|Correlation|dr|4|332|0.98496
1|DNAWalk|Correlation|dr|4|333|0.98966
1|DNAWalk|Correlation|dr|4|334|0.98844
1|DNAWalk|Correlation|dr|4|335|0.99197
1|DNAWalk|Correlation|dr|4|336|0.9889
1|DNAWalk|Correlation|dr|4|337|0.98868
1|DNAWalk|Correlation|dr|4|338|0.98755
1|DNAWalk|Correlation|dr|4|339|0.99035
1|DNAWalk|Correlation|dr|4|340|0.99254
1|DNAWalk|Correlation|dr|4|341|0.98983
1|DNAWalk|Correlation|dr|4|342|0.99024
1|DNAWalk|Correlation|dr|4|343|0.99266
1|DNAWalk|Correlation|dr|4|344|0.98327
1|DNAWalk|Correlation|dr|4|345|0.9904
1|DNAWalk|Correlation|dr|4|346|0.98522
1|DNAWalk|Correlation|dr|4|347|0.99212
1|DNAWalk|Correlation|dr|4|348|0.9915
1|DNAWalk|Correlation|dr|4|349|0.99174
1|DNAWalk|Correlation|dr|4|350|0.99108
1|DNAWalk|Correlation|dr|4|351|0.98896
1|DNAWalk|Correlation|dr|4|352|0.9862
1|DNAWalk|Correlation|dr|4|353|0.98702
1|DNAWalk|Correlation|dr|4|354|0.99327
1|DNAWalk|Correlation|dr|4|355|0.99365
1|DNAWalk|Correlation|dr|4|356|0.98312
1|DNAWalk|Correlation|dr|4|357|0.99131
1|DNAWalk|Correlation|dr|4|358|0.98777
1|DNAWalk|Correlation|dr|4|359|0.98903
1|DNAWalk|Correlation|dr|4|360|0.99234
1|DNAWalk|Correlation|dr|4|361|0.98675
1|DNAWalk|Correlation|dr|4|362|0.98023
1|DNAWalk|Correlation|dr|4|363|0.98488
1|DNAWalk|Correlation|dr|4|364|0.98943
1|DNAWalk|Correlation|dr|4|365|0.98814
1|DNAWalk|Correlation|dr|4|366|0.99445
1|DNAWalk|Correlation|dr|4|367|0.99282
1|DNAWalk|Correlation|dr|4|368|0.9894
1|DNAWalk|Correlation|dr|4|369|0.98744
1|DNAWalk|Correlation|dr|4|370|0.98827
1|DNAWalk|Correlation|dr|4|371|0.99197
1|DNAWalk|Correlation|dr|4|372|0.98958
1|DNAWalk|Correlation|dr|4|373|0.99259
1|DNAWalk|Correlation|dr|4|374|0.98617
1|DNAWalk|Correlation|dr|4|375|0.99106
1|DNAWalk|Correlation|dr|4|376|0.98877
1|DNAWalk|Correlation|dr|4|377|0.99342
1|DNAWalk|Correlation|dr|4|378|0.98887
1|DNAWalk|Correlation|dr|4|379|0.9917
1|DNAWalk|Correlation|dr|4|380|0.99024
1|DNAWalk|Correlation|dr|4|381|0.98817
1|DNAWalk|Correlation|dr|4|382|0.9922
1|DNAWalk|Correlation|dr|4|383|0.98767
1|DNAWalk|Correlation|dr|4|384|0.99158
