# Supplementary material for: On DNA numerical representations for genomic similarity computation
Source: PLoS One. 2017 Mar 21;12(3):e0173288. doi: 10.1371/journal.pone.0173288 (PMC5360225; doi:10.1371/journal.pone.0173288)
Supplement: S3 File — The datasets employed in this work. (ZIP) [file pone.0173288.s003.zip › datasets/syntheticalExperimentalScores/sequenceBase_1_transformation_DNAWalk_metric_Correlation_type_ds_percentage_8.txt]

1|DNAWalk|Correlation|dr|8|1|0.98436
1|DNAWalk|Correlation|dr|8|2|0.98668
1|DNAWalk|Correlation|dr|8|3|0.9804
1|DNAWalk|Correlation|dr|8|4|0.98037
1|DNAWalk|Correlation|dr|8|5|0.983
1|DNAWalk|Correlation|dr|8|6|0.98083
1|DNAWalk|Correlation|dr|8|7|0.98606
1|DNAWalk|Correlation|dr|8|8|0.98483
1|DNAWalk|Correlation|dr|8|9|0.96449
1|DNAWalk|Correlation|dr|8|10|0.98403
1|DNAWalk|Correlation|dr|8|11|0.97624
1|DNAWalk|Correlation|dr|8|12|0.98171
1|DNAWalk|Correlation|dr|8|13|0.98575
1|DNAWalk|Correlation|dr|8|14|0.97918
1|DNAWalk|Correlation|dr|8|15|0.97989
1|DNAWalk|Correlation|dr|8|16|0.97852
1|DNAWalk|Correlation|dr|8|17|0.97856
1|DNAWalk|Correlation|dr|8|18|0.97139
1|DNAWalk|Correlation|dr|8|19|0.97355
1|DNAWalk|Correlation|dr|8|20|0.98271
1|DNAWalk|Correlation|dr|8|21|0.98103
1|DNAWalk|Correlation|dr|8|22|0.98676
1|DNAWalk|Correlation|dr|8|23|0.98019
1|DNAWalk|Correlation|dr|8|24|0.98595
1|DNAWalk|Correlation|dr|8|25|0.98281
1|DNAWalk|Correlation|dr|8|26|0.9832
1|DNAWalk|Correlation|dr|8|27|0.98492
1|DNAWalk|Correlation|dr|8|28|0.98589
1|DNAWalk|Correlation|dr|8|29|0.98197
1|DNAWalk|Correlation|dr|8|30|0.96771
1|DNAWalk|Correlation|dr|8|31|0.97962
1|DNAWalk|Correlation|dr|8|32|0.98081
1|DNAWalk|Correlation|dr|8|33|0.97804
1|DNAWalk|Correlation|dr|8|34|0.97945
1|DNAWalk|Correlation|dr|8|35|0.98795
1|DNAWalk|Correlation|dr|8|36|0.95146
1|DNAWalk|Correlation|dr|8|37|0.97498
1|DNAWalk|Correlation|dr|8|38|0.98559
1|DNAWalk|Correlation|dr|8|39|0.98527
1|DNAWalk|Correlation|dr|8|40|0.95612
1|DNAWalk|Correlation|dr|8|41|0.98427
1|DNAWalk|Correlation|dr|8|42|0.9725
1|DNAWalk|Correlation|dr|8|43|0.966
1|DNAWalk|Correlation|dr|8|44|0.9646
1|DNAWalk|Correlation|dr|8|45|0.9702
1|DNAWalk|Correlation|dr|8|46|0.97584
1|DNAWalk|Correlation|dr|8|47|0.98137
1|DNAWalk|Correlation|dr|8|48|0.98223
1|DNAWalk|Correlation|dr|8|49|0.97128
1|DNAWalk|Correlation|dr|8|50|0.98015
1|DNAWalk|Correlation|dr|8|51|0.98906
1|DNAWalk|Correlation|dr|8|52|0.98929
1|DNAWalk|Correlation|dr|8|53|0.98072
1|DNAWalk|Correlation|dr|8|54|0.98579
1|DNAWalk|Correlation|dr|8|55|0.98654
1|DNAWalk|Correlation|dr|8|56|0.97448
1|DNAWalk|Correlation|dr|8|57|0.98342
1|DNAWalk|Correlation|dr|8|58|0.98124
1|DNAWalk|Correlation|dr|8|59|0.96776
1|DNAWalk|Correlation|dr|8|60|0.98393
1|DNAWalk|Correlation|dr|8|61|0.98822
1|DNAWalk|Correlation|dr|8|62|0.98403
1|DNAWalk|Correlation|dr|8|63|0.98073
1|DNAWalk|Correlation|dr|8|64|0.98504
1|DNAWalk|Correlation|dr|8|65|0.98119
1|DNAWalk|Correlation|dr|8|66|0.98649
1|DNAWalk|Correlation|dr|8|67|0.98627
1|DNAWalk|Correlation|dr|8|68|0.98419
1|DNAWalk|Correlation|dr|8|69|0.94408
1|DNAWalk|Correlation|dr|8|70|0.98745
1|DNAWalk|Correlation|dr|8|71|0.97723
1|DNAWalk|Correlation|dr|8|72|0.97421
1|DNAWalk|Correlation|dr|8|73|0.98282
1|DNAWalk|Correlation|dr|8|74|0.97868
1|DNAWalk|Correlation|dr|8|75|0.9848
1|DNAWalk|Correlation|dr|8|76|0.98727
1|DNAWalk|Correlation|dr|8|77|0.97732
1|DNAWalk|Correlation|dr|8|78|0.97292
1|DNAWalk|Correlation|dr|8|79|0.98549
1|DNAWalk|Correlation|dr|8|80|0.97914
1|DNAWalk|Correlation|dr|8|81|0.98191
1|DNAWalk|Correlation|dr|8|82|0.98829
1|DNAWalk|Correlation|dr|8|83|0.98114
1|DNAWalk|Correlation|dr|8|84|0.97232
1|DNAWalk|Correlation|dr|8|85|0.98349
1|DNAWalk|Correlation|dr|8|86|0.98475
1|DNAWalk|Correlation|dr|8|87|0.98533
1|DNAWalk|Correlation|dr|8|88|0.97751
1|DNAWalk|Correlation|dr|8|89|0.97639
1|DNAWalk|Correlation|dr|8|90|0.98352
1|DNAWalk|Correlation|dr|8|91|0.98461
1|DNAWalk|Correlation|dr|8|92|0.97687
1|DNAWalk|Correlation|dr|8|93|0.98598
1|DNAWalk|Correlation|dr|8|94|0.98284
1|DNAWalk|Correlation|dr|8|95|0.97657
1|DNAWalk|Correlation|dr|8|96|0.98005
1|DNAWalk|Correlation|dr|8|97|0.98572
1|DNAWalk|Correlation|dr|8|98|0.97749
1|DNAWalk|Correlation|dr|8|99|0.98617
1|DNAWalk|Correlation|dr|8|100|0.95901
1|DNAWalk|Correlation|dr|8|101|0.98357
1|DNAWalk|Correlation|dr|8|102|0.97738
1|DNAWalk|Correlation|dr|8|103|0.9789
1|DNAWalk|Correlation|dr|8|104|0.98636
1|DNAWalk|Correlation|dr|8|105|0.98077
1|DNAWalk|Correlation|dr|8|106|0.98512
1|DNAWalk|Correlation|dr|8|107|0.98285
1|DNAWalk|Correlation|dr|8|108|0.95779
1|DNAWalk|Correlation|dr|8|109|0.97963
1|DNAWalk|Correlation|dr|8|110|0.95894
1|DNAWalk|Correlation|dr|8|111|0.98372
1|DNAWalk|Correlation|dr|8|112|0.97833
1|DNAWalk|Correlation|dr|8|113|0.98583
1|DNAWalk|Correlation|dr|8|114|0.98034
1|DNAWalk|Correlation|dr|8|115|0.98532
1|DNAWalk|Correlation|dr|8|116|0.9768
1|DNAWalk|Correlation|dr|8|117|0.98467
1|DNAWalk|Correlation|dr|8|118|0.9081
1|DNAWalk|Correlation|dr|8|119|0.98323
1|DNAWalk|Correlation|dr|8|120|0.98302
1|DNAWalk|Correlation|dr|8|121|0.98158
1|DNAWalk|Correlation|dr|8|122|0.98439
1|DNAWalk|Correlation|dr|8|123|0.97683
1|DNAWalk|Correlation|dr|8|124|0.97933
1|DNAWalk|Correlation|dr|8|125|0.9791
1|DNAWalk|Correlation|dr|8|126|0.983
1|DNAWalk|Correlation|dr|8|127|0.985
1|DNAWalk|Correlation|dr|8|128|0.98545
1|DNAWalk|Correlation|dr|8|129|0.97929
1|DNAWalk|Correlation|dr|8|130|0.98123
1|DNAWalk|Correlation|dr|8|131|0.9815
1|DNAWalk|Correlation|dr|8|132|0.98258
1|DNAWalk|Correlation|dr|8|133|0.98468
1|DNAWalk|Correlation|dr|8|134|0.97671
1|DNAWalk|Correlation|dr|8|135|0.98191
1|DNAWalk|Correlation|dr|8|136|0.9833
1|DNAWalk|Correlation|dr|8|137|0.9808
1|DNAWalk|Correlation|dr|8|138|0.97949
1|DNAWalk|Correlation|dr|8|139|0.93401
1|DNAWalk|Correlation|dr|8|140|0.98457
1|DNAWalk|Correlation|dr|8|141|0.98432
1|DNAWalk|Correlation|dr|8|142|0.98626
1|DNAWalk|Correlation|dr|8|143|0.98606
1|DNAWalk|Correlation|dr|8|144|0.98092
1|DNAWalk|Correlation|dr|8|145|0.98042
1|DNAWalk|Correlation|dr|8|146|0.9777
1|DNAWalk|Correlation|dr|8|147|0.98229
1|DNAWalk|Correlation|dr|8|148|0.97918
1|DNAWalk|Correlation|dr|8|149|0.98294
1|DNAWalk|Correlation|dr|8|150|0.98643
1|DNAWalk|Correlation|dr|8|151|0.9721
1|DNAWalk|Correlation|dr|8|152|0.98593
1|DNAWalk|Correlation|dr|8|153|0.97885
1|DNAWalk|Correlation|dr|8|154|0.9846
1|DNAWalk|Correlation|dr|8|155|0.98393
1|DNAWalk|Correlation|dr|8|156|0.96649
1|DNAWalk|Correlation|dr|8|157|0.98421
1|DNAWalk|Correlation|dr|8|158|0.98097
1|DNAWalk|Correlation|dr|8|159|0.98366
1|DNAWalk|Correlation|dr|8|160|0.9823
1|DNAWalk|Correlation|dr|8|161|0.98484
1|DNAWalk|Correlation|dr|8|162|0.98245
1|DNAWalk|Correlation|dr|8|163|0.9782
1|DNAWalk|Correlation|dr|8|164|0.97646
1|DNAWalk|Correlation|dr|8|165|0.98099
1|DNAWalk|Correlation|dr|8|166|0.97882
1|DNAWalk|Correlation|dr|8|167|0.9719
1|DNAWalk|Correlation|dr|8|168|0.97441
1|DNAWalk|Correlation|dr|8|169|0.98644
1|DNAWalk|Correlation|dr|8|170|0.98469
1|DNAWalk|Correlation|dr|8|171|0.97931
1|DNAWalk|Correlation|dr|8|172|0.9882
1|DNAWalk|Correlation|dr|8|173|0.9699
1|DNAWalk|Correlation|dr|8|174|0.98573
1|DNAWalk|Correlation|dr|8|175|0.98162
1|DNAWalk|Correlation|dr|8|176|0.97133
1|DNAWalk|Correlation|dr|8|177|0.98738
1|DNAWalk|Correlation|dr|8|178|0.98189
1|DNAWalk|Correlation|dr|8|179|0.98269
1|DNAWalk|Correlation|dr|8|180|0.98627
1|DNAWalk|Correlation|dr|8|181|0.98137
1|DNAWalk|Correlation|dr|8|182|0.97145
1|DNAWalk|Correlation|dr|8|183|0.97466
1|DNAWalk|Correlation|dr|8|184|0.98122
1|DNAWalk|Correlation|dr|8|185|0.98386
1|DNAWalk|Correlation|dr|8|186|0.97695
1|DNAWalk|Correlation|dr|8|187|0.98521
1|DNAWalk|Correlation|dr|8|188|0.97921
1|DNAWalk|Correlation|dr|8|189|0.97428
1|DNAWalk|Correlation|dr|8|190|0.97632
1|DNAWalk|Correlation|dr|8|191|0.987
1|DNAWalk|Correlation|dr|8|192|0.97383
1|DNAWalk|Correlation|dr|8|193|0.98532
1|DNAWalk|Correlation|dr|8|194|0.98548
1|DNAWalk|Correlation|dr|8|195|0.98523
1|DNAWalk|Correlation|dr|8|196|0.97988
1|DNAWalk|Correlation|dr|8|197|0.98126
1|DNAWalk|Correlation|dr|8|198|0.98786
1|DNAWalk|Correlation|dr|8|199|0.97736
1|DNAWalk|Correlation|dr|8|200|0.97888
1|DNAWalk|Correlation|dr|8|201|0.9203
1|DNAWalk|Correlation|dr|8|202|0.98369
1|DNAWalk|Correlation|dr|8|203|0.98333
1|DNAWalk|Correlation|dr|8|204|0.98108
1|DNAWalk|Correlation|dr|8|205|0.98
1|DNAWalk|Correlation|dr|8|206|0.95672
1|DNAWalk|Correlation|dr|8|207|0.97769
1|DNAWalk|Correlation|dr|8|208|0.97814
1|DNAWalk|Correlation|dr|8|209|0.97376
1|DNAWalk|Correlation|dr|8|210|0.96721
1|DNAWalk|Correlation|dr|8|211|0.97285
1|DNAWalk|Correlation|dr|8|212|0.98167
1|DNAWalk|Correlation|dr|8|213|0.98232
1|DNAWalk|Correlation|dr|8|214|0.97561
1|DNAWalk|Correlation|dr|8|215|0.98337
1|DNAWalk|Correlation|dr|8|216|0.96528
1|DNAWalk|Correlation|dr|8|217|0.97614
1|DNAWalk|Correlation|dr|8|218|0.98524
1|DNAWalk|Correlation|dr|8|219|0.98586
1|DNAWalk|Correlation|dr|8|220|0.98396
1|DNAWalk|Correlation|dr|8|221|0.97497
1|DNAWalk|Correlation|dr|8|222|0.97356
1|DNAWalk|Correlation|dr|8|223|0.97053
1|DNAWalk|Correlation|dr|8|224|0.98014
1|DNAWalk|Correlation|dr|8|225|0.96864
1|DNAWalk|Correlation|dr|8|226|0.98542
1|DNAWalk|Correlation|dr|8|227|0.98589
1|DNAWalk|Correlation|dr|8|228|0.97254
1|DNAWalk|Correlation|dr|8|229|0.98362
1|DNAWalk|Correlation|dr|8|230|0.96581
1|DNAWalk|Correlation|dr|8|231|0.98501
1|DNAWalk|Correlation|dr|8|232|0.98026
1|DNAWalk|Correlation|dr|8|233|0.95988
1|DNAWalk|Correlation|dr|8|234|0.98354
1|DNAWalk|Correlation|dr|8|235|0.98235
1|DNAWalk|Correlation|dr|8|236|0.98367
1|DNAWalk|Correlation|dr|8|237|0.98273
1|DNAWalk|Correlation|dr|8|238|0.96179
1|DNAWalk|Correlation|dr|8|239|0.98736
1|DNAWalk|Correlation|dr|8|240|0.98113
1|DNAWalk|Correlation|dr|8|241|0.98678
1|DNAWalk|Correlation|dr|8|242|0.97973
1|DNAWalk|Correlation|dr|8|243|0.97032
1|DNAWalk|Correlation|dr|8|244|0.98066
1|DNAWalk|Correlation|dr|8|245|0.97439
1|DNAWalk|Correlation|dr|8|246|0.98267
1|DNAWalk|Correlation|dr|8|247|0.96801
1|DNAWalk|Correlation|dr|8|248|0.98728
1|DNAWalk|Correlation|dr|8|249|0.98785
1|DNAWalk|Correlation|dr|8|250|0.98542
1|DNAWalk|Correlation|dr|8|251|0.96811
1|DNAWalk|Correlation|dr|8|252|0.97027
1|DNAWalk|Correlation|dr|8|253|0.97976
1|DNAWalk|Correlation|dr|8|254|0.98498
1|DNAWalk|Correlation|dr|8|255|0.97304
1|DNAWalk|Correlation|dr|8|256|0.98419
1|DNAWalk|Correlation|dr|8|257|0.98647
1|DNAWalk|Correlation|dr|8|258|0.97991
1|DNAWalk|Correlation|dr|8|259|0.98018
1|DNAWalk|Correlation|dr|8|260|0.9804
1|DNAWalk|Correlation|dr|8|261|0.98392
1|DNAWalk|Correlation|dr|8|262|0.98459
1|DNAWalk|Correlation|dr|8|263|0.96887
1|DNAWalk|Correlation|dr|8|264|0.98181
1|DNAWalk|Correlation|dr|8|265|0.95655
1|DNAWalk|Correlation|dr|8|266|0.9838
1|DNAWalk|Correlation|dr|8|267|0.9863
1|DNAWalk|Correlation|dr|8|268|0.97958
1|DNAWalk|Correlation|dr|8|269|0.97009
1|DNAWalk|Correlation|dr|8|270|0.98529
1|DNAWalk|Correlation|dr|8|271|0.98004
1|DNAWalk|Correlation|dr|8|272|0.98541
1|DNAWalk|Correlation|dr|8|273|0.94678
1|DNAWalk|Correlation|dr|8|274|0.98338
1|DNAWalk|Correlation|dr|8|275|0.98578
1|DNAWalk|Correlation|dr|8|276|0.98664
1|DNAWalk|Correlation|dr|8|277|0.96019
1|DNAWalk|Correlation|dr|8|278|0.9837
1|DNAWalk|Correlation|dr|8|279|0.98393
1|DNAWalk|Correlation|dr|8|280|0.96017
1|DNAWalk|Correlation|dr|8|281|0.98541
1|DNAWalk|Correlation|dr|8|282|0.98427
1|DNAWalk|Correlation|dr|8|283|0.98641
1|DNAWalk|Correlation|dr|8|284|0.98462
1|DNAWalk|Correlation|dr|8|285|0.98273
1|DNAWalk|Correlation|dr|8|286|0.98809
1|DNAWalk|Correlation|dr|8|287|0.97924
1|DNAWalk|Correlation|dr|8|288|0.9888
1|DNAWalk|Correlation|dr|8|289|0.96693
1|DNAWalk|Correlation|dr|8|290|0.98344
1|DNAWalk|Correlation|dr|8|291|0.98594
1|DNAWalk|Correlation|dr|8|292|0.98434
1|DNAWalk|Correlation|dr|8|293|0.97963
1|DNAWalk|Correlation|dr|8|294|0.98262
1|DNAWalk|Correlation|dr|8|295|0.97427
1|DNAWalk|Correlation|dr|8|296|0.98096
1|DNAWalk|Correlation|dr|8|297|0.98229
1|DNAWalk|Correlation|dr|8|298|0.97354
1|DNAWalk|Correlation|dr|8|299|0.98699
1|DNAWalk|Correlation|dr|8|300|0.98324
1|DNAWalk|Correlation|dr|8|301|0.97323
1|DNAWalk|Correlation|dr|8|302|0.98163
1|DNAWalk|Correlation|dr|8|303|0.97553
1|DNAWalk|Correlation|dr|8|304|0.95397
1|DNAWalk|Correlation|dr|8|305|0.97819
1|DNAWalk|Correlation|dr|8|306|0.98442
1|DNAWalk|Correlation|dr|8|307|0.97948
1|DNAWalk|Correlation|dr|8|308|0.98434
1|DNAWalk|Correlation|dr|8|309|0.9729
1|DNAWalk|Correlation|dr|8|310|0.98123
1|DNAWalk|Correlation|dr|8|311|0.98558
1|DNAWalk|Correlation|dr|8|312|0.97053
1|DNAWalk|Correlation|dr|8|313|0.97748
1|DNAWalk|Correlation|dr|8|314|0.93483
1|DNAWalk|Correlation|dr|8|315|0.9827
1|DNAWalk|Correlation|dr|8|316|0.9858
1|DNAWalk|Correlation|dr|8|317|0.98414
1|DNAWalk|Correlation|dr|8|318|0.98063
1|DNAWalk|Correlation|dr|8|319|0.9855
1|DNAWalk|Correlation|dr|8|320|0.97856
1|DNAWalk|Correlation|dr|8|321|0.98561
1|DNAWalk|Correlation|dr|8|322|0.9813
1|DNAWalk|Correlation|dr|8|323|0.98732
1|DNAWalk|Correlation|dr|8|324|0.98544
1|DNAWalk|Correlation|dr|8|325|0.9633
1|DNAWalk|Correlation|dr|8|326|0.98115
1|DNAWalk|Correlation|dr|8|327|0.98089
1|DNAWalk|Correlation|dr|8|328|0.98334
1|DNAWalk|Correlation|dr|8|329|0.98459
1|DNAWalk|Correlation|dr|8|330|0.98128
1|DNAWalk|Correlation|dr|8|331|0.98339
1|DNAWalk|Correlation|dr|8|332|0.98403
1|DNAWalk|Correlation|dr|8|333|0.97933
1|DNAWalk|Correlation|dr|8|334|0.97956
1|DNAWalk|Correlation|dr|8|335|0.97179
1|DNAWalk|Correlation|dr|8|336|0.97196
1|DNAWalk|Correlation|dr|8|337|0.96892
1|DNAWalk|Correlation|dr|8|338|0.98475
1|DNAWalk|Correlation|dr|8|339|0.98028
1|DNAWalk|Correlation|dr|8|340|0.97804
1|DNAWalk|Correlation|dr|8|341|0.98781
1|DNAWalk|Correlation|dr|8|342|0.98533
1|DNAWalk|Correlation|dr|8|343|0.98651
1|DNAWalk|Correlation|dr|8|344|0.97766
1|DNAWalk|Correlation|dr|8|345|0.97887
1|DNAWalk|Correlation|dr|8|346|0.97786
1|DNAWalk|Correlation|dr|8|347|0.97015
1|DNAWalk|Correlation|dr|8|348|0.97923
1|DNAWalk|Correlation|dr|8|349|0.97996
1|DNAWalk|Correlation|dr|8|350|0.98145
1|DNAWalk|Correlation|dr|8|351|0.98219
1|DNAWalk|Correlation|dr|8|352|0.9791
1|DNAWalk|Correlation|dr|8|353|0.98641
1|DNAWalk|Correlation|dr|8|354|0.96942
1|DNAWalk|Correlation|dr|8|355|0.98486
1|DNAWalk|Correlation|dr|8|356|0.98554
1|DNAWalk|Correlation|dr|8|357|0.97568
1|DNAWalk|Correlation|dr|8|358|0.97092
1|DNAWalk|Correlation|dr|8|359|0.97497
1|DNAWalk|Correlation|dr|8|360|0.97953
1|DNAWalk|Correlation|dr|8|361|0.98448
1|DNAWalk|Correlation|dr|8|362|0.97694
1|DNAWalk|Correlation|dr|8|363|0.97685
1|DNAWalk|Correlation|dr|8|364|0.98378
1|DNAWalk|Correlation|dr|8|365|0.98734
1|DNAWalk|Correlation|dr|8|366|0.98729
1|DNAWalk|Correlation|dr|8|367|0.98632
1|DNAWalk|Correlation|dr|8|368|0.98521
1|DNAWalk|Correlation|dr|8|369|0.97825
1|DNAWalk|Correlation|dr|8|370|0.98134
1|DNAWalk|Correlation|dr|8|371|0.98591
1|DNAWalk|Correlation|dr|8|372|0.98391
1|DNAWalk|Correlation|dr|8|373|0.98257
1|DNAWalk|Correlation|dr|8|374|0.98418
1|DNAWalk|Correlation|dr|8|375|0.98333
1|DNAWalk|Correlation|dr|8|376|0.98229
1|DNAWalk|Correlation|dr|8|377|0.93739
1|DNAWalk|Correlation|dr|8|378|0.9756
1|DNAWalk|Correlation|dr|8|379|0.97706
1|DNAWalk|Correlation|dr|8|380|0.98111
1|DNAWalk|Correlation|dr|8|381|0.98502
1|DNAWalk|Correlation|dr|8|382|0.98382
1|DNAWalk|Correlation|dr|8|383|0.96485
1|DNAWalk|Correlation|dr|8|384|0.97965
