# Supplementary material for: On DNA numerical representations for genomic similarity computation
Source: PLoS One. 2017 Mar 21;12(3):e0173288. doi: 10.1371/journal.pone.0173288 (PMC5360225; doi:10.1371/journal.pone.0173288)
Supplement: S3 File — The datasets employed in this work. (ZIP) [file pone.0173288.s003.zip › datasets/syntheticalExperimentalScores/sequenceBase_1_transformation_DNAWalk_metric_Correlation_type_i_percentage_16.txt]

1|DNAWalk|Correlation|i|16|1|0.96218
1|DNAWalk|Correlation|i|16|2|0.92384
1|DNAWalk|Correlation|i|16|3|0.96348
1|DNAWalk|Correlation|i|16|4|0.9268
1|DNAWalk|Correlation|i|16|5|0.95398
1|DNAWalk|Correlation|i|16|6|0.97989
1|DNAWalk|Correlation|i|16|7|0.9554
1|DNAWalk|Correlation|i|16|8|0.96248
1|DNAWalk|Correlation|i|16|9|0.9549
1|DNAWalk|Correlation|i|16|10|0.97634
1|DNAWalk|Correlation|i|16|11|0.96668
1|DNAWalk|Correlation|i|16|12|0.9625
1|DNAWalk|Correlation|i|16|13|0.92401
1|DNAWalk|Correlation|i|16|14|0.92641
1|DNAWalk|Correlation|i|16|15|0.96516
1|DNAWalk|Correlation|i|16|16|0.97464
1|DNAWalk|Correlation|i|16|17|0.97532
1|DNAWalk|Correlation|i|16|18|0.95331
1|DNAWalk|Correlation|i|16|19|0.96676
1|DNAWalk|Correlation|i|16|20|0.96902
1|DNAWalk|Correlation|i|16|21|0.96965
1|DNAWalk|Correlation|i|16|22|0.96186
1|DNAWalk|Correlation|i|16|23|0.9348
1|DNAWalk|Correlation|i|16|24|0.96772
1|DNAWalk|Correlation|i|16|25|0.91557
1|DNAWalk|Correlation|i|16|26|0.87334
1|DNAWalk|Correlation|i|16|27|0.96119
1|DNAWalk|Correlation|i|16|28|0.94927
1|DNAWalk|Correlation|i|16|29|0.97411
1|DNAWalk|Correlation|i|16|30|0.97059
1|DNAWalk|Correlation|i|16|31|0.95842
1|DNAWalk|Correlation|i|16|32|0.95717
1|DNAWalk|Correlation|i|16|33|0.97005
1|DNAWalk|Correlation|i|16|34|0.94964
1|DNAWalk|Correlation|i|16|35|0.96325
1|DNAWalk|Correlation|i|16|36|0.9441
1|DNAWalk|Correlation|i|16|37|0.95664
1|DNAWalk|Correlation|i|16|38|0.9611
1|DNAWalk|Correlation|i|16|39|0.97033
1|DNAWalk|Correlation|i|16|40|0.9581
1|DNAWalk|Correlation|i|16|41|0.97056
1|DNAWalk|Correlation|i|16|42|0.96441
1|DNAWalk|Correlation|i|16|43|0.96238
1|DNAWalk|Correlation|i|16|44|0.96723
1|DNAWalk|Correlation|i|16|45|0.94699
1|DNAWalk|Correlation|i|16|46|0.96353
1|DNAWalk|Correlation|i|16|47|0.96971
1|DNAWalk|Correlation|i|16|48|0.93226
1|DNAWalk|Correlation|i|16|49|0.9757
1|DNAWalk|Correlation|i|16|50|0.94156
1|DNAWalk|Correlation|i|16|51|0.96938
1|DNAWalk|Correlation|i|16|52|0.95927
1|DNAWalk|Correlation|i|16|53|0.96922
1|DNAWalk|Correlation|i|16|54|0.96631
1|DNAWalk|Correlation|i|16|55|0.91756
1|DNAWalk|Correlation|i|16|56|0.9721
1|DNAWalk|Correlation|i|16|57|0.95863
1|DNAWalk|Correlation|i|16|58|0.97125
1|DNAWalk|Correlation|i|16|59|0.97395
1|DNAWalk|Correlation|i|16|60|0.96399
1|DNAWalk|Correlation|i|16|61|0.97277
1|DNAWalk|Correlation|i|16|62|0.96502
1|DNAWalk|Correlation|i|16|63|0.92284
1|DNAWalk|Correlation|i|16|64|0.95556
1|DNAWalk|Correlation|i|16|65|0.96142
1|DNAWalk|Correlation|i|16|66|0.95476
1|DNAWalk|Correlation|i|16|67|0.86846
1|DNAWalk|Correlation|i|16|68|0.95932
1|DNAWalk|Correlation|i|16|69|0.94946
1|DNAWalk|Correlation|i|16|70|0.95663
1|DNAWalk|Correlation|i|16|71|0.95133
1|DNAWalk|Correlation|i|16|72|0.96361
1|DNAWalk|Correlation|i|16|73|0.9699
1|DNAWalk|Correlation|i|16|74|0.95076
1|DNAWalk|Correlation|i|16|75|0.94857
1|DNAWalk|Correlation|i|16|76|0.9726
1|DNAWalk|Correlation|i|16|77|0.9666
1|DNAWalk|Correlation|i|16|78|0.97678
1|DNAWalk|Correlation|i|16|79|0.96444
1|DNAWalk|Correlation|i|16|80|0.97251
1|DNAWalk|Correlation|i|16|81|0.92964
1|DNAWalk|Correlation|i|16|82|0.97597
1|DNAWalk|Correlation|i|16|83|0.96768
1|DNAWalk|Correlation|i|16|84|0.95958
1|DNAWalk|Correlation|i|16|85|0.97622
1|DNAWalk|Correlation|i|16|86|0.95959
1|DNAWalk|Correlation|i|16|87|0.96583
1|DNAWalk|Correlation|i|16|88|0.93963
1|DNAWalk|Correlation|i|16|89|0.96988
1|DNAWalk|Correlation|i|16|90|0.97125
1|DNAWalk|Correlation|i|16|91|0.96621
1|DNAWalk|Correlation|i|16|92|0.94442
1|DNAWalk|Correlation|i|16|93|0.9616
1|DNAWalk|Correlation|i|16|94|0.97608
1|DNAWalk|Correlation|i|16|95|0.96216
1|DNAWalk|Correlation|i|16|96|0.97146
1|DNAWalk|Correlation|i|16|97|0.95122
1|DNAWalk|Correlation|i|16|98|0.96344
1|DNAWalk|Correlation|i|16|99|0.95701
1|DNAWalk|Correlation|i|16|100|0.97538
1|DNAWalk|Correlation|i|16|101|0.96631
1|DNAWalk|Correlation|i|16|102|0.94834
1|DNAWalk|Correlation|i|16|103|0.95909
1|DNAWalk|Correlation|i|16|104|0.96449
1|DNAWalk|Correlation|i|16|105|0.87792
1|DNAWalk|Correlation|i|16|106|0.95189
1|DNAWalk|Correlation|i|16|107|0.96742
1|DNAWalk|Correlation|i|16|108|0.95096
1|DNAWalk|Correlation|i|16|109|0.95852
1|DNAWalk|Correlation|i|16|110|0.96165
1|DNAWalk|Correlation|i|16|111|0.89811
1|DNAWalk|Correlation|i|16|112|0.96868
1|DNAWalk|Correlation|i|16|113|0.95426
1|DNAWalk|Correlation|i|16|114|0.95832
1|DNAWalk|Correlation|i|16|115|0.95712
1|DNAWalk|Correlation|i|16|116|0.95428
1|DNAWalk|Correlation|i|16|117|0.96311
1|DNAWalk|Correlation|i|16|118|0.95748
1|DNAWalk|Correlation|i|16|119|0.96979
1|DNAWalk|Correlation|i|16|120|0.94634
1|DNAWalk|Correlation|i|16|121|0.95785
1|DNAWalk|Correlation|i|16|122|0.94275
1|DNAWalk|Correlation|i|16|123|0.94162
1|DNAWalk|Correlation|i|16|124|0.96593
1|DNAWalk|Correlation|i|16|125|0.93075
1|DNAWalk|Correlation|i|16|126|0.96856
1|DNAWalk|Correlation|i|16|127|0.94093
1|DNAWalk|Correlation|i|16|128|0.9663
1|DNAWalk|Correlation|i|16|129|0.96513
1|DNAWalk|Correlation|i|16|130|0.96765
1|DNAWalk|Correlation|i|16|131|0.96484
1|DNAWalk|Correlation|i|16|132|0.93792
1|DNAWalk|Correlation|i|16|133|0.97498
1|DNAWalk|Correlation|i|16|134|0.94389
1|DNAWalk|Correlation|i|16|135|0.9435
1|DNAWalk|Correlation|i|16|136|0.96957
1|DNAWalk|Correlation|i|16|137|0.97336
1|DNAWalk|Correlation|i|16|138|0.81262
1|DNAWalk|Correlation|i|16|139|0.96415
1|DNAWalk|Correlation|i|16|140|0.96659
1|DNAWalk|Correlation|i|16|141|0.95697
1|DNAWalk|Correlation|i|16|142|0.97335
1|DNAWalk|Correlation|i|16|143|0.96721
1|DNAWalk|Correlation|i|16|144|0.95794
1|DNAWalk|Correlation|i|16|145|0.97307
1|DNAWalk|Correlation|i|16|146|0.94817
1|DNAWalk|Correlation|i|16|147|0.9492
1|DNAWalk|Correlation|i|16|148|0.97966
1|DNAWalk|Correlation|i|16|149|0.96404
1|DNAWalk|Correlation|i|16|150|0.95349
1|DNAWalk|Correlation|i|16|151|0.95696
1|DNAWalk|Correlation|i|16|152|0.94702
1|DNAWalk|Correlation|i|16|153|0.95697
1|DNAWalk|Correlation|i|16|154|0.96498
1|DNAWalk|Correlation|i|16|155|0.96086
1|DNAWalk|Correlation|i|16|156|0.964
1|DNAWalk|Correlation|i|16|157|0.94944
1|DNAWalk|Correlation|i|16|158|0.9475
1|DNAWalk|Correlation|i|16|159|0.96851
1|DNAWalk|Correlation|i|16|160|0.96922
1|DNAWalk|Correlation|i|16|161|0.96178
1|DNAWalk|Correlation|i|16|162|0.946
1|DNAWalk|Correlation|i|16|163|0.96505
1|DNAWalk|Correlation|i|16|164|0.96201
1|DNAWalk|Correlation|i|16|165|0.94735
1|DNAWalk|Correlation|i|16|166|0.9619
1|DNAWalk|Correlation|i|16|167|0.9617
1|DNAWalk|Correlation|i|16|168|0.96871
1|DNAWalk|Correlation|i|16|169|0.95666
1|DNAWalk|Correlation|i|16|170|0.96767
1|DNAWalk|Correlation|i|16|171|0.95709
1|DNAWalk|Correlation|i|16|172|0.93627
1|DNAWalk|Correlation|i|16|173|0.96027
1|DNAWalk|Correlation|i|16|174|0.93812
1|DNAWalk|Correlation|i|16|175|0.96683
1|DNAWalk|Correlation|i|16|176|0.97042
1|DNAWalk|Correlation|i|16|177|0.97023
1|DNAWalk|Correlation|i|16|178|0.97532
1|DNAWalk|Correlation|i|16|179|0.97283
1|DNAWalk|Correlation|i|16|180|0.95934
1|DNAWalk|Correlation|i|16|181|0.9683
1|DNAWalk|Correlation|i|16|182|0.96442
1|DNAWalk|Correlation|i|16|183|0.96029
1|DNAWalk|Correlation|i|16|184|0.95899
1|DNAWalk|Correlation|i|16|185|0.97027
1|DNAWalk|Correlation|i|16|186|0.96882
1|DNAWalk|Correlation|i|16|187|0.97396
1|DNAWalk|Correlation|i|16|188|0.9679
1|DNAWalk|Correlation|i|16|189|0.96214
1|DNAWalk|Correlation|i|16|190|0.97078
1|DNAWalk|Correlation|i|16|191|0.97151
1|DNAWalk|Correlation|i|16|192|0.95503
1|DNAWalk|Correlation|i|16|193|0.96755
1|DNAWalk|Correlation|i|16|194|0.96055
1|DNAWalk|Correlation|i|16|195|0.94867
1|DNAWalk|Correlation|i|16|196|0.95924
1|DNAWalk|Correlation|i|16|197|0.92294
1|DNAWalk|Correlation|i|16|198|0.96577
1|DNAWalk|Correlation|i|16|199|0.96603
1|DNAWalk|Correlation|i|16|200|0.95554
1|DNAWalk|Correlation|i|16|201|0.96925
1|DNAWalk|Correlation|i|16|202|0.97148
1|DNAWalk|Correlation|i|16|203|0.96769
1|DNAWalk|Correlation|i|16|204|0.94265
1|DNAWalk|Correlation|i|16|205|0.94019
1|DNAWalk|Correlation|i|16|206|0.96859
1|DNAWalk|Correlation|i|16|207|0.96885
1|DNAWalk|Correlation|i|16|208|0.96746
1|DNAWalk|Correlation|i|16|209|0.9771
1|DNAWalk|Correlation|i|16|210|0.96349
1|DNAWalk|Correlation|i|16|211|0.95285
1|DNAWalk|Correlation|i|16|212|0.95629
1|DNAWalk|Correlation|i|16|213|0.96677
1|DNAWalk|Correlation|i|16|214|0.96333
1|DNAWalk|Correlation|i|16|215|0.96448
1|DNAWalk|Correlation|i|16|216|0.90855
1|DNAWalk|Correlation|i|16|217|0.96461
1|DNAWalk|Correlation|i|16|218|0.95631
1|DNAWalk|Correlation|i|16|219|0.94058
1|DNAWalk|Correlation|i|16|220|0.96137
1|DNAWalk|Correlation|i|16|221|0.9687
1|DNAWalk|Correlation|i|16|222|0.94921
1|DNAWalk|Correlation|i|16|223|0.95463
1|DNAWalk|Correlation|i|16|224|0.97248
1|DNAWalk|Correlation|i|16|225|0.97097
1|DNAWalk|Correlation|i|16|226|0.96864
1|DNAWalk|Correlation|i|16|227|0.97205
1|DNAWalk|Correlation|i|16|228|0.95853
1|DNAWalk|Correlation|i|16|229|0.91729
1|DNAWalk|Correlation|i|16|230|0.94724
1|DNAWalk|Correlation|i|16|231|0.91777
1|DNAWalk|Correlation|i|16|232|0.94669
1|DNAWalk|Correlation|i|16|233|0.97463
1|DNAWalk|Correlation|i|16|234|0.96927
1|DNAWalk|Correlation|i|16|235|0.96722
1|DNAWalk|Correlation|i|16|236|0.89445
1|DNAWalk|Correlation|i|16|237|0.9655
1|DNAWalk|Correlation|i|16|238|0.94967
1|DNAWalk|Correlation|i|16|239|0.9336
1|DNAWalk|Correlation|i|16|240|0.96471
1|DNAWalk|Correlation|i|16|241|0.96911
1|DNAWalk|Correlation|i|16|242|0.95166
1|DNAWalk|Correlation|i|16|243|0.95175
1|DNAWalk|Correlation|i|16|244|0.97453
1|DNAWalk|Correlation|i|16|245|0.9769
1|DNAWalk|Correlation|i|16|246|0.9699
1|DNAWalk|Correlation|i|16|247|0.9638
1|DNAWalk|Correlation|i|16|248|0.97912
1|DNAWalk|Correlation|i|16|249|0.97206
1|DNAWalk|Correlation|i|16|250|0.96727
1|DNAWalk|Correlation|i|16|251|0.95391
1|DNAWalk|Correlation|i|16|252|0.96278
1|DNAWalk|Correlation|i|16|253|0.96425
1|DNAWalk|Correlation|i|16|254|0.97428
1|DNAWalk|Correlation|i|16|255|0.96389
1|DNAWalk|Correlation|i|16|256|0.95594
1|DNAWalk|Correlation|i|16|257|0.96546
1|DNAWalk|Correlation|i|16|258|0.96843
1|DNAWalk|Correlation|i|16|259|0.96365
1|DNAWalk|Correlation|i|16|260|0.9757
1|DNAWalk|Correlation|i|16|261|0.97529
1|DNAWalk|Correlation|i|16|262|0.96414
1|DNAWalk|Correlation|i|16|263|0.97577
1|DNAWalk|Correlation|i|16|264|0.95661
1|DNAWalk|Correlation|i|16|265|0.97133
1|DNAWalk|Correlation|i|16|266|0.94823
1|DNAWalk|Correlation|i|16|267|0.95579
1|DNAWalk|Correlation|i|16|268|0.94772
1|DNAWalk|Correlation|i|16|269|0.96572
1|DNAWalk|Correlation|i|16|270|0.92862
1|DNAWalk|Correlation|i|16|271|0.97188
1|DNAWalk|Correlation|i|16|272|0.96613
1|DNAWalk|Correlation|i|16|273|0.97462
1|DNAWalk|Correlation|i|16|274|0.87919
1|DNAWalk|Correlation|i|16|275|0.97572
1|DNAWalk|Correlation|i|16|276|0.9548
1|DNAWalk|Correlation|i|16|277|0.96115
1|DNAWalk|Correlation|i|16|278|0.95507
1|DNAWalk|Correlation|i|16|279|0.96261
1|DNAWalk|Correlation|i|16|280|0.95267
1|DNAWalk|Correlation|i|16|281|0.96456
1|DNAWalk|Correlation|i|16|282|0.96129
1|DNAWalk|Correlation|i|16|283|0.97858
1|DNAWalk|Correlation|i|16|284|0.95365
1|DNAWalk|Correlation|i|16|285|0.96158
1|DNAWalk|Correlation|i|16|286|0.96652
1|DNAWalk|Correlation|i|16|287|0.95016
1|DNAWalk|Correlation|i|16|288|0.9758
1|DNAWalk|Correlation|i|16|289|0.9721
1|DNAWalk|Correlation|i|16|290|0.97144
1|DNAWalk|Correlation|i|16|291|0.87556
1|DNAWalk|Correlation|i|16|292|0.95301
1|DNAWalk|Correlation|i|16|293|0.93301
1|DNAWalk|Correlation|i|16|294|0.97057
1|DNAWalk|Correlation|i|16|295|0.96861
1|DNAWalk|Correlation|i|16|296|0.95832
1|DNAWalk|Correlation|i|16|297|0.86814
1|DNAWalk|Correlation|i|16|298|0.96642
1|DNAWalk|Correlation|i|16|299|0.96166
1|DNAWalk|Correlation|i|16|300|0.96983
1|DNAWalk|Correlation|i|16|301|0.96628
1|DNAWalk|Correlation|i|16|302|0.95679
1|DNAWalk|Correlation|i|16|303|0.95849
1|DNAWalk|Correlation|i|16|304|0.96054
1|DNAWalk|Correlation|i|16|305|0.92745
1|DNAWalk|Correlation|i|16|306|0.91068
1|DNAWalk|Correlation|i|16|307|0.97141
1|DNAWalk|Correlation|i|16|308|0.97192
1|DNAWalk|Correlation|i|16|309|0.94406
1|DNAWalk|Correlation|i|16|310|0.97544
1|DNAWalk|Correlation|i|16|311|0.95853
1|DNAWalk|Correlation|i|16|312|0.96653
1|DNAWalk|Correlation|i|16|313|0.90681
1|DNAWalk|Correlation|i|16|314|0.95253
1|DNAWalk|Correlation|i|16|315|0.96829
1|DNAWalk|Correlation|i|16|316|0.96071
1|DNAWalk|Correlation|i|16|317|0.92334
1|DNAWalk|Correlation|i|16|318|0.95914
1|DNAWalk|Correlation|i|16|319|0.96346
1|DNAWalk|Correlation|i|16|320|0.94854
1|DNAWalk|Correlation|i|16|321|0.9698
1|DNAWalk|Correlation|i|16|322|0.95725
1|DNAWalk|Correlation|i|16|323|0.92316
1|DNAWalk|Correlation|i|16|324|0.90119
1|DNAWalk|Correlation|i|16|325|0.95962
1|DNAWalk|Correlation|i|16|326|0.95681
1|DNAWalk|Correlation|i|16|327|0.97061
1|DNAWalk|Correlation|i|16|328|0.9545
1|DNAWalk|Correlation|i|16|329|0.97457
1|DNAWalk|Correlation|i|16|330|0.96404
1|DNAWalk|Correlation|i|16|331|0.97284
1|DNAWalk|Correlation|i|16|332|0.96313
1|DNAWalk|Correlation|i|16|333|0.96365
1|DNAWalk|Correlation|i|16|334|0.96308
1|DNAWalk|Correlation|i|16|335|0.96885
1|DNAWalk|Correlation|i|16|336|0.95577
1|DNAWalk|Correlation|i|16|337|0.96557
1|DNAWalk|Correlation|i|16|338|0.94598
1|DNAWalk|Correlation|i|16|339|0.95968
1|DNAWalk|Correlation|i|16|340|0.93617
1|DNAWalk|Correlation|i|16|341|0.91316
1|DNAWalk|Correlation|i|16|342|0.95726
1|DNAWalk|Correlation|i|16|343|0.92965
1|DNAWalk|Correlation|i|16|344|0.97398
1|DNAWalk|Correlation|i|16|345|0.94947
1|DNAWalk|Correlation|i|16|346|0.96013
1|DNAWalk|Correlation|i|16|347|0.95339
1|DNAWalk|Correlation|i|16|348|0.92359
1|DNAWalk|Correlation|i|16|349|0.96982
1|DNAWalk|Correlation|i|16|350|0.95409
1|DNAWalk|Correlation|i|16|351|0.95892
1|DNAWalk|Correlation|i|16|352|0.93559
1|DNAWalk|Correlation|i|16|353|0.97612
1|DNAWalk|Correlation|i|16|354|0.9654
1|DNAWalk|Correlation|i|16|355|0.94885
1|DNAWalk|Correlation|i|16|356|0.95539
1|DNAWalk|Correlation|i|16|357|0.94763
1|DNAWalk|Correlation|i|16|358|0.97478
1|DNAWalk|Correlation|i|16|359|0.96022
1|DNAWalk|Correlation|i|16|360|0.95218
1|DNAWalk|Correlation|i|16|361|0.97855
1|DNAWalk|Correlation|i|16|362|0.96455
1|DNAWalk|Correlation|i|16|363|0.93784
1|DNAWalk|Correlation|i|16|364|0.96279
1|DNAWalk|Correlation|i|16|365|0.95965
1|DNAWalk|Correlation|i|16|366|0.96016
1|DNAWalk|Correlation|i|16|367|0.93592
1|DNAWalk|Correlation|i|16|368|0.97277
1|DNAWalk|Correlation|i|16|369|0.97107
1|DNAWalk|Correlation|i|16|370|0.97248
1|DNAWalk|Correlation|i|16|371|0.96997
1|DNAWalk|Correlation|i|16|372|0.93381
1|DNAWalk|Correlation|i|16|373|0.96956
1|DNAWalk|Correlation|i|16|374|0.89751
1|DNAWalk|Correlation|i|16|375|0.95753
1|DNAWalk|Correlation|i|16|376|0.96572
1|DNAWalk|Correlation|i|16|377|0.96914
1|DNAWalk|Correlation|i|16|378|0.96182
1|DNAWalk|Correlation|i|16|379|0.95334
1|DNAWalk|Correlation|i|16|380|0.90296
1|DNAWalk|Correlation|i|16|381|0.95526
1|DNAWalk|Correlation|i|16|382|0.94818
1|DNAWalk|Correlation|i|16|383|0.97953
1|DNAWalk|Correlation|i|16|384|0.95084
