# Supplementary material for: On DNA numerical representations for genomic similarity computation
Source: PLoS One. 2017 Mar 21;12(3):e0173288. doi: 10.1371/journal.pone.0173288 (PMC5360225; doi:10.1371/journal.pone.0173288)
Supplement: S3 File — The datasets employed in this work. (ZIP) [file pone.0173288.s003.zip › datasets/syntheticalExperimentalScores/sequenceBase_1_transformation_DNAWalk_metric_Correlation_type_i_percentage_2.txt]

1|DNAWalk|Correlation|i|2|1|0.99214
1|DNAWalk|Correlation|i|2|2|0.99218
1|DNAWalk|Correlation|i|2|3|0.99283
1|DNAWalk|Correlation|i|2|4|0.99228
1|DNAWalk|Correlation|i|2|5|0.98676
1|DNAWalk|Correlation|i|2|6|0.99152
1|DNAWalk|Correlation|i|2|7|0.99141
1|DNAWalk|Correlation|i|2|8|0.99082
1|DNAWalk|Correlation|i|2|9|0.99254
1|DNAWalk|Correlation|i|2|10|0.98803
1|DNAWalk|Correlation|i|2|11|0.9887
1|DNAWalk|Correlation|i|2|12|0.9907
1|DNAWalk|Correlation|i|2|13|0.99221
1|DNAWalk|Correlation|i|2|14|0.9906
1|DNAWalk|Correlation|i|2|15|0.98994
1|DNAWalk|Correlation|i|2|16|0.99115
1|DNAWalk|Correlation|i|2|17|0.98987
1|DNAWalk|Correlation|i|2|18|0.98993
1|DNAWalk|Correlation|i|2|19|0.99294
1|DNAWalk|Correlation|i|2|20|0.99148
1|DNAWalk|Correlation|i|2|21|0.98909
1|DNAWalk|Correlation|i|2|22|0.99211
1|DNAWalk|Correlation|i|2|23|0.98596
1|DNAWalk|Correlation|i|2|24|0.99195
1|DNAWalk|Correlation|i|2|25|0.99126
1|DNAWalk|Correlation|i|2|26|0.99115
1|DNAWalk|Correlation|i|2|27|0.99058
1|DNAWalk|Correlation|i|2|28|0.98854
1|DNAWalk|Correlation|i|2|29|0.99004
1|DNAWalk|Correlation|i|2|30|0.99268
1|DNAWalk|Correlation|i|2|31|0.99018
1|DNAWalk|Correlation|i|2|32|0.9922
1|DNAWalk|Correlation|i|2|33|0.99094
1|DNAWalk|Correlation|i|2|34|0.99022
1|DNAWalk|Correlation|i|2|35|0.9912
1|DNAWalk|Correlation|i|2|36|0.99068
1|DNAWalk|Correlation|i|2|37|0.99075
1|DNAWalk|Correlation|i|2|38|0.99225
1|DNAWalk|Correlation|i|2|39|0.99334
1|DNAWalk|Correlation|i|2|40|0.9887
1|DNAWalk|Correlation|i|2|41|0.9921
1|DNAWalk|Correlation|i|2|42|0.99115
1|DNAWalk|Correlation|i|2|43|0.99265
1|DNAWalk|Correlation|i|2|44|0.98979
1|DNAWalk|Correlation|i|2|45|0.9902
1|DNAWalk|Correlation|i|2|46|0.99247
1|DNAWalk|Correlation|i|2|47|0.98939
1|DNAWalk|Correlation|i|2|48|0.99138
1|DNAWalk|Correlation|i|2|49|0.9919
1|DNAWalk|Correlation|i|2|50|0.99141
1|DNAWalk|Correlation|i|2|51|0.99066
1|DNAWalk|Correlation|i|2|52|0.98999
1|DNAWalk|Correlation|i|2|53|0.99077
1|DNAWalk|Correlation|i|2|54|0.99035
1|DNAWalk|Correlation|i|2|55|0.99072
1|DNAWalk|Correlation|i|2|56|0.9916
1|DNAWalk|Correlation|i|2|57|0.99127
1|DNAWalk|Correlation|i|2|58|0.99018
1|DNAWalk|Correlation|i|2|59|0.99335
1|DNAWalk|Correlation|i|2|60|0.99209
1|DNAWalk|Correlation|i|2|61|0.99106
1|DNAWalk|Correlation|i|2|62|0.99022
1|DNAWalk|Correlation|i|2|63|0.99121
1|DNAWalk|Correlation|i|2|64|0.99193
1|DNAWalk|Correlation|i|2|65|0.99067
1|DNAWalk|Correlation|i|2|66|0.99124
1|DNAWalk|Correlation|i|2|67|0.99149
1|DNAWalk|Correlation|i|2|68|0.98953
1|DNAWalk|Correlation|i|2|69|0.99056
1|DNAWalk|Correlation|i|2|70|0.98841
1|DNAWalk|Correlation|i|2|71|0.99054
1|DNAWalk|Correlation|i|2|72|0.99224
1|DNAWalk|Correlation|i|2|73|0.99042
1|DNAWalk|Correlation|i|2|74|0.98955
1|DNAWalk|Correlation|i|2|75|0.98834
1|DNAWalk|Correlation|i|2|76|0.99051
1|DNAWalk|Correlation|i|2|77|0.99194
1|DNAWalk|Correlation|i|2|78|0.99023
1|DNAWalk|Correlation|i|2|79|0.99037
1|DNAWalk|Correlation|i|2|80|0.9915
1|DNAWalk|Correlation|i|2|81|0.99175
1|DNAWalk|Correlation|i|2|82|0.99055
1|DNAWalk|Correlation|i|2|83|0.99229
1|DNAWalk|Correlation|i|2|84|0.98846
1|DNAWalk|Correlation|i|2|85|0.98907
1|DNAWalk|Correlation|i|2|86|0.98974
1|DNAWalk|Correlation|i|2|87|0.98882
1|DNAWalk|Correlation|i|2|88|0.99143
1|DNAWalk|Correlation|i|2|89|0.99073
1|DNAWalk|Correlation|i|2|90|0.99112
1|DNAWalk|Correlation|i|2|91|0.99206
1|DNAWalk|Correlation|i|2|92|0.98991
1|DNAWalk|Correlation|i|2|93|0.98634
1|DNAWalk|Correlation|i|2|94|0.9894
1|DNAWalk|Correlation|i|2|95|0.99141
1|DNAWalk|Correlation|i|2|96|0.99258
1|DNAWalk|Correlation|i|2|97|0.99002
1|DNAWalk|Correlation|i|2|98|0.99127
1|DNAWalk|Correlation|i|2|99|0.99002
1|DNAWalk|Correlation|i|2|100|0.99149
1|DNAWalk|Correlation|i|2|101|0.99054
1|DNAWalk|Correlation|i|2|102|0.98889
1|DNAWalk|Correlation|i|2|103|0.99012
1|DNAWalk|Correlation|i|2|104|0.99127
1|DNAWalk|Correlation|i|2|105|0.99169
1|DNAWalk|Correlation|i|2|106|0.98987
1|DNAWalk|Correlation|i|2|107|0.98778
1|DNAWalk|Correlation|i|2|108|0.98991
1|DNAWalk|Correlation|i|2|109|0.99052
1|DNAWalk|Correlation|i|2|110|0.99108
1|DNAWalk|Correlation|i|2|111|0.98953
1|DNAWalk|Correlation|i|2|112|0.99243
1|DNAWalk|Correlation|i|2|113|0.98892
1|DNAWalk|Correlation|i|2|114|0.98879
1|DNAWalk|Correlation|i|2|115|0.98943
1|DNAWalk|Correlation|i|2|116|0.99066
1|DNAWalk|Correlation|i|2|117|0.98924
1|DNAWalk|Correlation|i|2|118|0.99071
1|DNAWalk|Correlation|i|2|119|0.98968
1|DNAWalk|Correlation|i|2|120|0.98876
1|DNAWalk|Correlation|i|2|121|0.98994
1|DNAWalk|Correlation|i|2|122|0.9867
1|DNAWalk|Correlation|i|2|123|0.99109
1|DNAWalk|Correlation|i|2|124|0.99216
1|DNAWalk|Correlation|i|2|125|0.98842
1|DNAWalk|Correlation|i|2|126|0.99182
1|DNAWalk|Correlation|i|2|127|0.9895
1|DNAWalk|Correlation|i|2|128|0.99002
1|DNAWalk|Correlation|i|2|129|0.99109
1|DNAWalk|Correlation|i|2|130|0.98911
1|DNAWalk|Correlation|i|2|131|0.98889
1|DNAWalk|Correlation|i|2|132|0.9907
1|DNAWalk|Correlation|i|2|133|0.99305
1|DNAWalk|Correlation|i|2|134|0.99182
1|DNAWalk|Correlation|i|2|135|0.99038
1|DNAWalk|Correlation|i|2|136|0.9911
1|DNAWalk|Correlation|i|2|137|0.99062
1|DNAWalk|Correlation|i|2|138|0.98932
1|DNAWalk|Correlation|i|2|139|0.99085
1|DNAWalk|Correlation|i|2|140|0.99124
1|DNAWalk|Correlation|i|2|141|0.9904
1|DNAWalk|Correlation|i|2|142|0.98935
1|DNAWalk|Correlation|i|2|143|0.9904
1|DNAWalk|Correlation|i|2|144|0.99278
1|DNAWalk|Correlation|i|2|145|0.99293
1|DNAWalk|Correlation|i|2|146|0.99226
1|DNAWalk|Correlation|i|2|147|0.98976
1|DNAWalk|Correlation|i|2|148|0.99346
1|DNAWalk|Correlation|i|2|149|0.99202
1|DNAWalk|Correlation|i|2|150|0.99313
1|DNAWalk|Correlation|i|2|151|0.9881
1|DNAWalk|Correlation|i|2|152|0.99009
1|DNAWalk|Correlation|i|2|153|0.99022
1|DNAWalk|Correlation|i|2|154|0.98934
1|DNAWalk|Correlation|i|2|155|0.99104
1|DNAWalk|Correlation|i|2|156|0.99035
1|DNAWalk|Correlation|i|2|157|0.99327
1|DNAWalk|Correlation|i|2|158|0.99085
1|DNAWalk|Correlation|i|2|159|0.99059
1|DNAWalk|Correlation|i|2|160|0.99102
1|DNAWalk|Correlation|i|2|161|0.99053
1|DNAWalk|Correlation|i|2|162|0.99153
1|DNAWalk|Correlation|i|2|163|0.98864
1|DNAWalk|Correlation|i|2|164|0.98933
1|DNAWalk|Correlation|i|2|165|0.99073
1|DNAWalk|Correlation|i|2|166|0.9896
1|DNAWalk|Correlation|i|2|167|0.9909
1|DNAWalk|Correlation|i|2|168|0.98961
1|DNAWalk|Correlation|i|2|169|0.991
1|DNAWalk|Correlation|i|2|170|0.99154
1|DNAWalk|Correlation|i|2|171|0.98999
1|DNAWalk|Correlation|i|2|172|0.99193
1|DNAWalk|Correlation|i|2|173|0.99041
1|DNAWalk|Correlation|i|2|174|0.9912
1|DNAWalk|Correlation|i|2|175|0.98853
1|DNAWalk|Correlation|i|2|176|0.99022
1|DNAWalk|Correlation|i|2|177|0.98982
1|DNAWalk|Correlation|i|2|178|0.99167
1|DNAWalk|Correlation|i|2|179|0.99052
1|DNAWalk|Correlation|i|2|180|0.98932
1|DNAWalk|Correlation|i|2|181|0.99037
1|DNAWalk|Correlation|i|2|182|0.99039
1|DNAWalk|Correlation|i|2|183|0.99245
1|DNAWalk|Correlation|i|2|184|0.9906
1|DNAWalk|Correlation|i|2|185|0.99351
1|DNAWalk|Correlation|i|2|186|0.99063
1|DNAWalk|Correlation|i|2|187|0.99305
1|DNAWalk|Correlation|i|2|188|0.99045
1|DNAWalk|Correlation|i|2|189|0.99243
1|DNAWalk|Correlation|i|2|190|0.99148
1|DNAWalk|Correlation|i|2|191|0.99146
1|DNAWalk|Correlation|i|2|192|0.98832
1|DNAWalk|Correlation|i|2|193|0.98991
1|DNAWalk|Correlation|i|2|194|0.99162
1|DNAWalk|Correlation|i|2|195|0.99354
1|DNAWalk|Correlation|i|2|196|0.99155
1|DNAWalk|Correlation|i|2|197|0.99142
1|DNAWalk|Correlation|i|2|198|0.99268
1|DNAWalk|Correlation|i|2|199|0.99147
1|DNAWalk|Correlation|i|2|200|0.9889
1|DNAWalk|Correlation|i|2|201|0.99064
1|DNAWalk|Correlation|i|2|202|0.99253
1|DNAWalk|Correlation|i|2|203|0.99083
1|DNAWalk|Correlation|i|2|204|0.99023
1|DNAWalk|Correlation|i|2|205|0.99152
1|DNAWalk|Correlation|i|2|206|0.99011
1|DNAWalk|Correlation|i|2|207|0.98929
1|DNAWalk|Correlation|i|2|208|0.99235
1|DNAWalk|Correlation|i|2|209|0.99114
1|DNAWalk|Correlation|i|2|210|0.98989
1|DNAWalk|Correlation|i|2|211|0.99065
1|DNAWalk|Correlation|i|2|212|0.99142
1|DNAWalk|Correlation|i|2|213|0.99073
1|DNAWalk|Correlation|i|2|214|0.98851
1|DNAWalk|Correlation|i|2|215|0.99088
1|DNAWalk|Correlation|i|2|216|0.99171
1|DNAWalk|Correlation|i|2|217|0.9947
1|DNAWalk|Correlation|i|2|218|0.98957
1|DNAWalk|Correlation|i|2|219|0.99235
1|DNAWalk|Correlation|i|2|220|0.9908
1|DNAWalk|Correlation|i|2|221|0.98968
1|DNAWalk|Correlation|i|2|222|0.98993
1|DNAWalk|Correlation|i|2|223|0.99212
1|DNAWalk|Correlation|i|2|224|0.99138
1|DNAWalk|Correlation|i|2|225|0.98871
1|DNAWalk|Correlation|i|2|226|0.99082
1|DNAWalk|Correlation|i|2|227|0.9897
1|DNAWalk|Correlation|i|2|228|0.99121
1|DNAWalk|Correlation|i|2|229|0.98927
1|DNAWalk|Correlation|i|2|230|0.98635
1|DNAWalk|Correlation|i|2|231|0.99109
1|DNAWalk|Correlation|i|2|232|0.99175
1|DNAWalk|Correlation|i|2|233|0.99131
1|DNAWalk|Correlation|i|2|234|0.99126
1|DNAWalk|Correlation|i|2|235|0.99023
1|DNAWalk|Correlation|i|2|236|0.99041
1|DNAWalk|Correlation|i|2|237|0.99209
1|DNAWalk|Correlation|i|2|238|0.99015
1|DNAWalk|Correlation|i|2|239|0.99155
1|DNAWalk|Correlation|i|2|240|0.98961
1|DNAWalk|Correlation|i|2|241|0.99207
1|DNAWalk|Correlation|i|2|242|0.98845
1|DNAWalk|Correlation|i|2|243|0.98969
1|DNAWalk|Correlation|i|2|244|0.99058
1|DNAWalk|Correlation|i|2|245|0.9896
1|DNAWalk|Correlation|i|2|246|0.9926
1|DNAWalk|Correlation|i|2|247|0.99198
1|DNAWalk|Correlation|i|2|248|0.99014
1|DNAWalk|Correlation|i|2|249|0.98767
1|DNAWalk|Correlation|i|2|250|0.99259
1|DNAWalk|Correlation|i|2|251|0.9927
1|DNAWalk|Correlation|i|2|252|0.99244
1|DNAWalk|Correlation|i|2|253|0.98961
1|DNAWalk|Correlation|i|2|254|0.9919
1|DNAWalk|Correlation|i|2|255|0.99141
1|DNAWalk|Correlation|i|2|256|0.98982
1|DNAWalk|Correlation|i|2|257|0.99223
1|DNAWalk|Correlation|i|2|258|0.98926
1|DNAWalk|Correlation|i|2|259|0.99199
1|DNAWalk|Correlation|i|2|260|0.99181
1|DNAWalk|Correlation|i|2|261|0.99061
1|DNAWalk|Correlation|i|2|262|0.99047
1|DNAWalk|Correlation|i|2|263|0.98882
1|DNAWalk|Correlation|i|2|264|0.9925
1|DNAWalk|Correlation|i|2|265|0.99196
1|DNAWalk|Correlation|i|2|266|0.99154
1|DNAWalk|Correlation|i|2|267|0.99107
1|DNAWalk|Correlation|i|2|268|0.98652
1|DNAWalk|Correlation|i|2|269|0.9903
1|DNAWalk|Correlation|i|2|270|0.99024
1|DNAWalk|Correlation|i|2|271|0.99231
1|DNAWalk|Correlation|i|2|272|0.99007
1|DNAWalk|Correlation|i|2|273|0.98813
1|DNAWalk|Correlation|i|2|274|0.99145
1|DNAWalk|Correlation|i|2|275|0.98939
1|DNAWalk|Correlation|i|2|276|0.9922
1|DNAWalk|Correlation|i|2|277|0.991
1|DNAWalk|Correlation|i|2|278|0.99222
1|DNAWalk|Correlation|i|2|279|0.99081
1|DNAWalk|Correlation|i|2|280|0.99026
1|DNAWalk|Correlation|i|2|281|0.98964
1|DNAWalk|Correlation|i|2|282|0.99167
1|DNAWalk|Correlation|i|2|283|0.9904
1|DNAWalk|Correlation|i|2|284|0.98895
1|DNAWalk|Correlation|i|2|285|0.99357
1|DNAWalk|Correlation|i|2|286|0.99051
1|DNAWalk|Correlation|i|2|287|0.99292
1|DNAWalk|Correlation|i|2|288|0.98952
1|DNAWalk|Correlation|i|2|289|0.99083
1|DNAWalk|Correlation|i|2|290|0.99202
1|DNAWalk|Correlation|i|2|291|0.99059
1|DNAWalk|Correlation|i|2|292|0.99265
1|DNAWalk|Correlation|i|2|293|0.98897
1|DNAWalk|Correlation|i|2|294|0.98251
1|DNAWalk|Correlation|i|2|295|0.99096
1|DNAWalk|Correlation|i|2|296|0.98913
1|DNAWalk|Correlation|i|2|297|0.99044
1|DNAWalk|Correlation|i|2|298|0.99098
1|DNAWalk|Correlation|i|2|299|0.99039
1|DNAWalk|Correlation|i|2|300|0.99017
1|DNAWalk|Correlation|i|2|301|0.98954
1|DNAWalk|Correlation|i|2|302|0.98944
1|DNAWalk|Correlation|i|2|303|0.99068
1|DNAWalk|Correlation|i|2|304|0.98966
1|DNAWalk|Correlation|i|2|305|0.99109
1|DNAWalk|Correlation|i|2|306|0.99096
1|DNAWalk|Correlation|i|2|307|0.99173
1|DNAWalk|Correlation|i|2|308|0.99308
1|DNAWalk|Correlation|i|2|309|0.99291
1|DNAWalk|Correlation|i|2|310|0.99113
1|DNAWalk|Correlation|i|2|311|0.99191
1|DNAWalk|Correlation|i|2|312|0.98974
1|DNAWalk|Correlation|i|2|313|0.99135
1|DNAWalk|Correlation|i|2|314|0.99066
1|DNAWalk|Correlation|i|2|315|0.99083
1|DNAWalk|Correlation|i|2|316|0.9901
1|DNAWalk|Correlation|i|2|317|0.99208
1|DNAWalk|Correlation|i|2|318|0.99239
1|DNAWalk|Correlation|i|2|319|0.99104
1|DNAWalk|Correlation|i|2|320|0.99173
1|DNAWalk|Correlation|i|2|321|0.98963
1|DNAWalk|Correlation|i|2|322|0.99193
1|DNAWalk|Correlation|i|2|323|0.99102
1|DNAWalk|Correlation|i|2|324|0.99022
1|DNAWalk|Correlation|i|2|325|0.98932
1|DNAWalk|Correlation|i|2|326|0.99213
1|DNAWalk|Correlation|i|2|327|0.99063
1|DNAWalk|Correlation|i|2|328|0.99281
1|DNAWalk|Correlation|i|2|329|0.99079
1|DNAWalk|Correlation|i|2|330|0.99151
1|DNAWalk|Correlation|i|2|331|0.98587
1|DNAWalk|Correlation|i|2|332|0.99181
1|DNAWalk|Correlation|i|2|333|0.98953
1|DNAWalk|Correlation|i|2|334|0.99101
1|DNAWalk|Correlation|i|2|335|0.98923
1|DNAWalk|Correlation|i|2|336|0.98844
1|DNAWalk|Correlation|i|2|337|0.989
1|DNAWalk|Correlation|i|2|338|0.992
1|DNAWalk|Correlation|i|2|339|0.98876
1|DNAWalk|Correlation|i|2|340|0.98855
1|DNAWalk|Correlation|i|2|341|0.98939
1|DNAWalk|Correlation|i|2|342|0.98907
1|DNAWalk|Correlation|i|2|343|0.99258
1|DNAWalk|Correlation|i|2|344|0.98686
1|DNAWalk|Correlation|i|2|345|0.99243
1|DNAWalk|Correlation|i|2|346|0.98857
1|DNAWalk|Correlation|i|2|347|0.99161
1|DNAWalk|Correlation|i|2|348|0.99164
1|DNAWalk|Correlation|i|2|349|0.99034
1|DNAWalk|Correlation|i|2|350|0.99145
1|DNAWalk|Correlation|i|2|351|0.99062
1|DNAWalk|Correlation|i|2|352|0.98648
1|DNAWalk|Correlation|i|2|353|0.99075
1|DNAWalk|Correlation|i|2|354|0.98998
1|DNAWalk|Correlation|i|2|355|0.99191
1|DNAWalk|Correlation|i|2|356|0.99058
1|DNAWalk|Correlation|i|2|357|0.99228
1|DNAWalk|Correlation|i|2|358|0.99285
1|DNAWalk|Correlation|i|2|359|0.98611
1|DNAWalk|Correlation|i|2|360|0.99159
1|DNAWalk|Correlation|i|2|361|0.99123
1|DNAWalk|Correlation|i|2|362|0.99146
1|DNAWalk|Correlation|i|2|363|0.99115
1|DNAWalk|Correlation|i|2|364|0.99078
1|DNAWalk|Correlation|i|2|365|0.99266
1|DNAWalk|Correlation|i|2|366|0.99074
1|DNAWalk|Correlation|i|2|367|0.976
1|DNAWalk|Correlation|i|2|368|0.99127
1|DNAWalk|Correlation|i|2|369|0.99033
1|DNAWalk|Correlation|i|2|370|0.99092
1|DNAWalk|Correlation|i|2|371|0.98722
1|DNAWalk|Correlation|i|2|372|0.98852
1|DNAWalk|Correlation|i|2|373|0.99122
1|DNAWalk|Correlation|i|2|374|0.98997
1|DNAWalk|Correlation|i|2|375|0.99295
1|DNAWalk|Correlation|i|2|376|0.99009
1|DNAWalk|Correlation|i|2|377|0.98896
1|DNAWalk|Correlation|i|2|378|0.99122
1|DNAWalk|Correlation|i|2|379|0.99086
1|DNAWalk|Correlation|i|2|380|0.99069
1|DNAWalk|Correlation|i|2|381|0.99057
1|DNAWalk|Correlation|i|2|382|0.99134
1|DNAWalk|Correlation|i|2|383|0.98957
1|DNAWalk|Correlation|i|2|384|0.99137
