# Supplementary material for: On DNA numerical representations for genomic similarity computation
Source: PLoS One. 2017 Mar 21;12(3):e0173288. doi: 10.1371/journal.pone.0173288 (PMC5360225; doi:10.1371/journal.pone.0173288)
Supplement: S3 File — The datasets employed in this work. (ZIP) [file pone.0173288.s003.zip › datasets/syntheticalExperimentalScores/sequenceBase_1_transformation_DNAWalk_metric_Correlation_type_i_percentage_32.txt]

1|DNAWalk|Correlation|i|32|1|0.928
1|DNAWalk|Correlation|i|32|2|0.80803
1|DNAWalk|Correlation|i|32|3|0.91246
1|DNAWalk|Correlation|i|32|4|0.90782
1|DNAWalk|Correlation|i|32|5|0.93481
1|DNAWalk|Correlation|i|32|6|0.89442
1|DNAWalk|Correlation|i|32|7|0.92827
1|DNAWalk|Correlation|i|32|8|0.94023
1|DNAWalk|Correlation|i|32|9|0.94125
1|DNAWalk|Correlation|i|32|10|0.92948
1|DNAWalk|Correlation|i|32|11|0.93451
1|DNAWalk|Correlation|i|32|12|0.93852
1|DNAWalk|Correlation|i|32|13|0.90545
1|DNAWalk|Correlation|i|32|14|0.91272
1|DNAWalk|Correlation|i|32|15|0.94325
1|DNAWalk|Correlation|i|32|16|0.93924
1|DNAWalk|Correlation|i|32|17|0.93986
1|DNAWalk|Correlation|i|32|18|0.91213
1|DNAWalk|Correlation|i|32|19|0.79886
1|DNAWalk|Correlation|i|32|20|0.94369
1|DNAWalk|Correlation|i|32|21|0.91661
1|DNAWalk|Correlation|i|32|22|0.89443
1|DNAWalk|Correlation|i|32|23|0.94427
1|DNAWalk|Correlation|i|32|24|0.93141
1|DNAWalk|Correlation|i|32|25|0.92727
1|DNAWalk|Correlation|i|32|26|0.95053
1|DNAWalk|Correlation|i|32|27|0.93377
1|DNAWalk|Correlation|i|32|28|0.92956
1|DNAWalk|Correlation|i|32|29|0.92067
1|DNAWalk|Correlation|i|32|30|0.816
1|DNAWalk|Correlation|i|32|31|0.96855
1|DNAWalk|Correlation|i|32|32|0.8086
1|DNAWalk|Correlation|i|32|33|0.88182
1|DNAWalk|Correlation|i|32|34|0.94601
1|DNAWalk|Correlation|i|32|35|0.93933
1|DNAWalk|Correlation|i|32|36|0.9517
1|DNAWalk|Correlation|i|32|37|0.94867
1|DNAWalk|Correlation|i|32|38|0.95145
1|DNAWalk|Correlation|i|32|39|0.94093
1|DNAWalk|Correlation|i|32|40|0.81723
1|DNAWalk|Correlation|i|32|41|0.87214
1|DNAWalk|Correlation|i|32|42|0.93438
1|DNAWalk|Correlation|i|32|43|0.94323
1|DNAWalk|Correlation|i|32|44|0.85283
1|DNAWalk|Correlation|i|32|45|0.90256
1|DNAWalk|Correlation|i|32|46|0.94446
1|DNAWalk|Correlation|i|32|47|0.92229
1|DNAWalk|Correlation|i|32|48|0.88715
1|DNAWalk|Correlation|i|32|49|0.90311
1|DNAWalk|Correlation|i|32|50|0.95437
1|DNAWalk|Correlation|i|32|51|0.94022
1|DNAWalk|Correlation|i|32|52|0.92153
1|DNAWalk|Correlation|i|32|53|0.91087
1|DNAWalk|Correlation|i|32|54|0.91751
1|DNAWalk|Correlation|i|32|55|0.9434
1|DNAWalk|Correlation|i|32|56|0.9324
1|DNAWalk|Correlation|i|32|57|0.93743
1|DNAWalk|Correlation|i|32|58|0.94832
1|DNAWalk|Correlation|i|32|59|0.95385
1|DNAWalk|Correlation|i|32|60|0.92748
1|DNAWalk|Correlation|i|32|61|0.93321
1|DNAWalk|Correlation|i|32|62|0.85475
1|DNAWalk|Correlation|i|32|63|0.9504
1|DNAWalk|Correlation|i|32|64|0.91133
1|DNAWalk|Correlation|i|32|65|0.90214
1|DNAWalk|Correlation|i|32|66|0.94046
1|DNAWalk|Correlation|i|32|67|0.93359
1|DNAWalk|Correlation|i|32|68|0.96414
1|DNAWalk|Correlation|i|32|69|0.92146
1|DNAWalk|Correlation|i|32|70|0.94508
1|DNAWalk|Correlation|i|32|71|0.90992
1|DNAWalk|Correlation|i|32|72|0.88965
1|DNAWalk|Correlation|i|32|73|0.92139
1|DNAWalk|Correlation|i|32|74|0.91418
1|DNAWalk|Correlation|i|32|75|0.96706
1|DNAWalk|Correlation|i|32|76|0.92556
1|DNAWalk|Correlation|i|32|77|0.89013
1|DNAWalk|Correlation|i|32|78|0.91801
1|DNAWalk|Correlation|i|32|79|0.95068
1|DNAWalk|Correlation|i|32|80|0.95297
1|DNAWalk|Correlation|i|32|81|0.91904
1|DNAWalk|Correlation|i|32|82|0.92413
1|DNAWalk|Correlation|i|32|83|0.9203
1|DNAWalk|Correlation|i|32|84|0.94809
1|DNAWalk|Correlation|i|32|85|0.92553
1|DNAWalk|Correlation|i|32|86|0.90803
1|DNAWalk|Correlation|i|32|87|0.91552
1|DNAWalk|Correlation|i|32|88|0.92391
1|DNAWalk|Correlation|i|32|89|0.96175
1|DNAWalk|Correlation|i|32|90|0.9345
1|DNAWalk|Correlation|i|32|91|0.94271
1|DNAWalk|Correlation|i|32|92|0.94265
1|DNAWalk|Correlation|i|32|93|0.89859
1|DNAWalk|Correlation|i|32|94|0.94604
1|DNAWalk|Correlation|i|32|95|0.83465
1|DNAWalk|Correlation|i|32|96|0.86647
1|DNAWalk|Correlation|i|32|97|0.90638
1|DNAWalk|Correlation|i|32|98|0.92613
1|DNAWalk|Correlation|i|32|99|0.92649
1|DNAWalk|Correlation|i|32|100|0.94463
1|DNAWalk|Correlation|i|32|101|0.9284
1|DNAWalk|Correlation|i|32|102|0.93366
1|DNAWalk|Correlation|i|32|103|0.92003
1|DNAWalk|Correlation|i|32|104|0.92712
1|DNAWalk|Correlation|i|32|105|0.92224
1|DNAWalk|Correlation|i|32|106|0.92782
1|DNAWalk|Correlation|i|32|107|0.94129
1|DNAWalk|Correlation|i|32|108|0.95143
1|DNAWalk|Correlation|i|32|109|0.8904
1|DNAWalk|Correlation|i|32|110|0.93929
1|DNAWalk|Correlation|i|32|111|0.93626
1|DNAWalk|Correlation|i|32|112|0.95033
1|DNAWalk|Correlation|i|32|113|0.92626
1|DNAWalk|Correlation|i|32|114|0.95629
1|DNAWalk|Correlation|i|32|115|0.89123
1|DNAWalk|Correlation|i|32|116|0.90905
1|DNAWalk|Correlation|i|32|117|0.94306
1|DNAWalk|Correlation|i|32|118|0.91891
1|DNAWalk|Correlation|i|32|119|0.95165
1|DNAWalk|Correlation|i|32|120|0.92954
1|DNAWalk|Correlation|i|32|121|0.95748
1|DNAWalk|Correlation|i|32|122|0.93944
1|DNAWalk|Correlation|i|32|123|0.93527
1|DNAWalk|Correlation|i|32|124|0.93257
1|DNAWalk|Correlation|i|32|125|0.94134
1|DNAWalk|Correlation|i|32|126|0.83241
1|DNAWalk|Correlation|i|32|127|0.9196
1|DNAWalk|Correlation|i|32|128|0.94193
1|DNAWalk|Correlation|i|32|129|0.76126
1|DNAWalk|Correlation|i|32|130|0.87155
1|DNAWalk|Correlation|i|32|131|0.95614
1|DNAWalk|Correlation|i|32|132|0.93366
1|DNAWalk|Correlation|i|32|133|0.88641
1|DNAWalk|Correlation|i|32|134|0.89892
1|DNAWalk|Correlation|i|32|135|0.924
1|DNAWalk|Correlation|i|32|136|0.93907
1|DNAWalk|Correlation|i|32|137|0.91585
1|DNAWalk|Correlation|i|32|138|0.95473
1|DNAWalk|Correlation|i|32|139|0.92151
1|DNAWalk|Correlation|i|32|140|0.89752
1|DNAWalk|Correlation|i|32|141|0.94274
1|DNAWalk|Correlation|i|32|142|0.93474
1|DNAWalk|Correlation|i|32|143|0.96403
1|DNAWalk|Correlation|i|32|144|0.90494
1|DNAWalk|Correlation|i|32|145|0.85786
1|DNAWalk|Correlation|i|32|146|0.91384
1|DNAWalk|Correlation|i|32|147|0.92156
1|DNAWalk|Correlation|i|32|148|0.95406
1|DNAWalk|Correlation|i|32|149|0.91906
1|DNAWalk|Correlation|i|32|150|0.92243
1|DNAWalk|Correlation|i|32|151|0.83177
1|DNAWalk|Correlation|i|32|152|0.93246
1|DNAWalk|Correlation|i|32|153|0.93466
1|DNAWalk|Correlation|i|32|154|0.89031
1|DNAWalk|Correlation|i|32|155|0.95356
1|DNAWalk|Correlation|i|32|156|0.90974
1|DNAWalk|Correlation|i|32|157|0.88284
1|DNAWalk|Correlation|i|32|158|0.86891
1|DNAWalk|Correlation|i|32|159|0.90275
1|DNAWalk|Correlation|i|32|160|0.96207
1|DNAWalk|Correlation|i|32|161|0.9319
1|DNAWalk|Correlation|i|32|162|0.92563
1|DNAWalk|Correlation|i|32|163|0.87497
1|DNAWalk|Correlation|i|32|164|0.9325
1|DNAWalk|Correlation|i|32|165|0.92865
1|DNAWalk|Correlation|i|32|166|0.9222
1|DNAWalk|Correlation|i|32|167|0.94229
1|DNAWalk|Correlation|i|32|168|0.88599
1|DNAWalk|Correlation|i|32|169|0.94872
1|DNAWalk|Correlation|i|32|170|0.90555
1|DNAWalk|Correlation|i|32|171|0.9455
1|DNAWalk|Correlation|i|32|172|0.92518
1|DNAWalk|Correlation|i|32|173|0.96673
1|DNAWalk|Correlation|i|32|174|0.94828
1|DNAWalk|Correlation|i|32|175|0.94175
1|DNAWalk|Correlation|i|32|176|0.89462
1|DNAWalk|Correlation|i|32|177|0.91172
1|DNAWalk|Correlation|i|32|178|0.94261
1|DNAWalk|Correlation|i|32|179|0.937
1|DNAWalk|Correlation|i|32|180|0.92904
1|DNAWalk|Correlation|i|32|181|0.92896
1|DNAWalk|Correlation|i|32|182|0.91863
1|DNAWalk|Correlation|i|32|183|0.95312
1|DNAWalk|Correlation|i|32|184|0.93111
1|DNAWalk|Correlation|i|32|185|0.90553
1|DNAWalk|Correlation|i|32|186|0.92438
1|DNAWalk|Correlation|i|32|187|0.93589
1|DNAWalk|Correlation|i|32|188|0.94843
1|DNAWalk|Correlation|i|32|189|0.91768
1|DNAWalk|Correlation|i|32|190|0.93614
1|DNAWalk|Correlation|i|32|191|0.92771
1|DNAWalk|Correlation|i|32|192|0.89691
1|DNAWalk|Correlation|i|32|193|0.88421
1|DNAWalk|Correlation|i|32|194|0.95056
1|DNAWalk|Correlation|i|32|195|0.95695
1|DNAWalk|Correlation|i|32|196|0.93668
1|DNAWalk|Correlation|i|32|197|0.94906
1|DNAWalk|Correlation|i|32|198|0.92685
1|DNAWalk|Correlation|i|32|199|0.94491
1|DNAWalk|Correlation|i|32|200|0.90943
1|DNAWalk|Correlation|i|32|201|0.87543
1|DNAWalk|Correlation|i|32|202|0.94333
1|DNAWalk|Correlation|i|32|203|0.9519
1|DNAWalk|Correlation|i|32|204|0.95608
1|DNAWalk|Correlation|i|32|205|0.93225
1|DNAWalk|Correlation|i|32|206|0.85486
1|DNAWalk|Correlation|i|32|207|0.95096
1|DNAWalk|Correlation|i|32|208|0.8671
1|DNAWalk|Correlation|i|32|209|0.93963
1|DNAWalk|Correlation|i|32|210|0.95519
1|DNAWalk|Correlation|i|32|211|0.92635
1|DNAWalk|Correlation|i|32|212|0.91365
1|DNAWalk|Correlation|i|32|213|0.78983
1|DNAWalk|Correlation|i|32|214|0.95026
1|DNAWalk|Correlation|i|32|215|0.94328
1|DNAWalk|Correlation|i|32|216|0.95476
1|DNAWalk|Correlation|i|32|217|0.80427
1|DNAWalk|Correlation|i|32|218|0.91919
1|DNAWalk|Correlation|i|32|219|0.92663
1|DNAWalk|Correlation|i|32|220|0.92797
1|DNAWalk|Correlation|i|32|221|0.89646
1|DNAWalk|Correlation|i|32|222|0.95665
1|DNAWalk|Correlation|i|32|223|0.95893
1|DNAWalk|Correlation|i|32|224|0.93226
1|DNAWalk|Correlation|i|32|225|0.92436
1|DNAWalk|Correlation|i|32|226|0.94915
1|DNAWalk|Correlation|i|32|227|0.94504
1|DNAWalk|Correlation|i|32|228|0.93094
1|DNAWalk|Correlation|i|32|229|0.93775
1|DNAWalk|Correlation|i|32|230|0.91392
1|DNAWalk|Correlation|i|32|231|0.92225
1|DNAWalk|Correlation|i|32|232|0.8433
1|DNAWalk|Correlation|i|32|233|0.91851
1|DNAWalk|Correlation|i|32|234|0.8878
1|DNAWalk|Correlation|i|32|235|0.9093
1|DNAWalk|Correlation|i|32|236|0.91265
1|DNAWalk|Correlation|i|32|237|0.94074
1|DNAWalk|Correlation|i|32|238|0.9577
1|DNAWalk|Correlation|i|32|239|0.90271
1|DNAWalk|Correlation|i|32|240|0.9273
1|DNAWalk|Correlation|i|32|241|0.94263
1|DNAWalk|Correlation|i|32|242|0.94534
1|DNAWalk|Correlation|i|32|243|0.91919
1|DNAWalk|Correlation|i|32|244|0.90435
1|DNAWalk|Correlation|i|32|245|0.87966
1|DNAWalk|Correlation|i|32|246|0.93191
1|DNAWalk|Correlation|i|32|247|0.96561
1|DNAWalk|Correlation|i|32|248|0.92653
1|DNAWalk|Correlation|i|32|249|0.91926
1|DNAWalk|Correlation|i|32|250|0.95308
1|DNAWalk|Correlation|i|32|251|0.94861
1|DNAWalk|Correlation|i|32|252|0.91059
1|DNAWalk|Correlation|i|32|253|0.92739
1|DNAWalk|Correlation|i|32|254|0.83017
1|DNAWalk|Correlation|i|32|255|0.95547
1|DNAWalk|Correlation|i|32|256|0.94676
1|DNAWalk|Correlation|i|32|257|0.9369
1|DNAWalk|Correlation|i|32|258|0.94768
1|DNAWalk|Correlation|i|32|259|0.94098
1|DNAWalk|Correlation|i|32|260|0.91022
1|DNAWalk|Correlation|i|32|261|0.88491
1|DNAWalk|Correlation|i|32|262|0.72365
1|DNAWalk|Correlation|i|32|263|0.86314
1|DNAWalk|Correlation|i|32|264|0.82407
1|DNAWalk|Correlation|i|32|265|0.93887
1|DNAWalk|Correlation|i|32|266|0.93178
1|DNAWalk|Correlation|i|32|267|0.93121
1|DNAWalk|Correlation|i|32|268|0.90274
1|DNAWalk|Correlation|i|32|269|0.94333
1|DNAWalk|Correlation|i|32|270|0.92965
1|DNAWalk|Correlation|i|32|271|0.95144
1|DNAWalk|Correlation|i|32|272|0.96128
1|DNAWalk|Correlation|i|32|273|0.938
1|DNAWalk|Correlation|i|32|274|0.97472
1|DNAWalk|Correlation|i|32|275|0.84305
1|DNAWalk|Correlation|i|32|276|0.91207
1|DNAWalk|Correlation|i|32|277|0.90498
1|DNAWalk|Correlation|i|32|278|0.95413
1|DNAWalk|Correlation|i|32|279|0.91096
1|DNAWalk|Correlation|i|32|280|0.94768
1|DNAWalk|Correlation|i|32|281|0.9169
1|DNAWalk|Correlation|i|32|282|0.9016
1|DNAWalk|Correlation|i|32|283|0.81904
1|DNAWalk|Correlation|i|32|284|0.90019
1|DNAWalk|Correlation|i|32|285|0.94974
1|DNAWalk|Correlation|i|32|286|0.9222
1|DNAWalk|Correlation|i|32|287|0.91707
1|DNAWalk|Correlation|i|32|288|0.8622
1|DNAWalk|Correlation|i|32|289|0.92315
1|DNAWalk|Correlation|i|32|290|0.92126
1|DNAWalk|Correlation|i|32|291|0.92439
1|DNAWalk|Correlation|i|32|292|0.91895
1|DNAWalk|Correlation|i|32|293|0.92352
1|DNAWalk|Correlation|i|32|294|0.9138
1|DNAWalk|Correlation|i|32|295|0.92987
1|DNAWalk|Correlation|i|32|296|0.89163
1|DNAWalk|Correlation|i|32|297|0.89227
1|DNAWalk|Correlation|i|32|298|0.93912
1|DNAWalk|Correlation|i|32|299|0.90998
1|DNAWalk|Correlation|i|32|300|0.89086
1|DNAWalk|Correlation|i|32|301|0.91426
1|DNAWalk|Correlation|i|32|302|0.9153
1|DNAWalk|Correlation|i|32|303|0.93837
1|DNAWalk|Correlation|i|32|304|0.92892
1|DNAWalk|Correlation|i|32|305|0.96536
1|DNAWalk|Correlation|i|32|306|0.93873
1|DNAWalk|Correlation|i|32|307|0.92131
1|DNAWalk|Correlation|i|32|308|0.87913
1|DNAWalk|Correlation|i|32|309|0.93094
1|DNAWalk|Correlation|i|32|310|0.92873
1|DNAWalk|Correlation|i|32|311|0.93227
1|DNAWalk|Correlation|i|32|312|0.94326
1|DNAWalk|Correlation|i|32|313|0.92106
1|DNAWalk|Correlation|i|32|314|0.88375
1|DNAWalk|Correlation|i|32|315|0.93895
1|DNAWalk|Correlation|i|32|316|0.86041
1|DNAWalk|Correlation|i|32|317|0.91646
1|DNAWalk|Correlation|i|32|318|0.92738
1|DNAWalk|Correlation|i|32|319|0.94904
1|DNAWalk|Correlation|i|32|320|0.84013
1|DNAWalk|Correlation|i|32|321|0.89834
1|DNAWalk|Correlation|i|32|322|0.94467
1|DNAWalk|Correlation|i|32|323|0.9444
1|DNAWalk|Correlation|i|32|324|0.92473
1|DNAWalk|Correlation|i|32|325|0.85244
1|DNAWalk|Correlation|i|32|326|0.93097
1|DNAWalk|Correlation|i|32|327|0.94283
1|DNAWalk|Correlation|i|32|328|0.93574
1|DNAWalk|Correlation|i|32|329|0.92525
1|DNAWalk|Correlation|i|32|330|0.92841
1|DNAWalk|Correlation|i|32|331|0.92939
1|DNAWalk|Correlation|i|32|332|0.93595
1|DNAWalk|Correlation|i|32|333|0.93649
1|DNAWalk|Correlation|i|32|334|0.88539
1|DNAWalk|Correlation|i|32|335|0.90508
1|DNAWalk|Correlation|i|32|336|0.86396
1|DNAWalk|Correlation|i|32|337|0.91682
1|DNAWalk|Correlation|i|32|338|0.95186
1|DNAWalk|Correlation|i|32|339|0.93093
1|DNAWalk|Correlation|i|32|340|0.91622
1|DNAWalk|Correlation|i|32|341|0.95468
1|DNAWalk|Correlation|i|32|342|0.93188
1|DNAWalk|Correlation|i|32|343|0.80071
1|DNAWalk|Correlation|i|32|344|0.85436
1|DNAWalk|Correlation|i|32|345|0.93859
1|DNAWalk|Correlation|i|32|346|0.88012
1|DNAWalk|Correlation|i|32|347|0.89603
1|DNAWalk|Correlation|i|32|348|0.91578
1|DNAWalk|Correlation|i|32|349|0.89565
1|DNAWalk|Correlation|i|32|350|0.9144
1|DNAWalk|Correlation|i|32|351|0.9541
1|DNAWalk|Correlation|i|32|352|0.81261
1|DNAWalk|Correlation|i|32|353|0.92449
1|DNAWalk|Correlation|i|32|354|0.92993
1|DNAWalk|Correlation|i|32|355|0.89963
1|DNAWalk|Correlation|i|32|356|0.93303
1|DNAWalk|Correlation|i|32|357|0.90166
1|DNAWalk|Correlation|i|32|358|0.85999
1|DNAWalk|Correlation|i|32|359|0.94653
1|DNAWalk|Correlation|i|32|360|0.93607
1|DNAWalk|Correlation|i|32|361|0.95439
1|DNAWalk|Correlation|i|32|362|0.87832
1|DNAWalk|Correlation|i|32|363|0.94192
1|DNAWalk|Correlation|i|32|364|0.84415
1|DNAWalk|Correlation|i|32|365|0.84535
1|DNAWalk|Correlation|i|32|366|0.94137
1|DNAWalk|Correlation|i|32|367|0.93741
1|DNAWalk|Correlation|i|32|368|0.92071
1|DNAWalk|Correlation|i|32|369|0.86865
1|DNAWalk|Correlation|i|32|370|0.91241
1|DNAWalk|Correlation|i|32|371|0.95232
1|DNAWalk|Correlation|i|32|372|0.91533
1|DNAWalk|Correlation|i|32|373|0.96861
1|DNAWalk|Correlation|i|32|374|0.96359
1|DNAWalk|Correlation|i|32|375|0.85372
1|DNAWalk|Correlation|i|32|376|0.9419
1|DNAWalk|Correlation|i|32|377|0.90503
1|DNAWalk|Correlation|i|32|378|0.94034
1|DNAWalk|Correlation|i|32|379|0.91068
1|DNAWalk|Correlation|i|32|380|0.93892
1|DNAWalk|Correlation|i|32|381|0.9543
1|DNAWalk|Correlation|i|32|382|0.82571
1|DNAWalk|Correlation|i|32|383|0.92994
1|DNAWalk|Correlation|i|32|384|0.95344
1|DNAWalk|Correlation|i|32|385|0.92377
1|DNAWalk|Correlation|i|32|386|0.92743
1|DNAWalk|Correlation|i|32|387|0.90046
1|DNAWalk|Correlation|i|32|388|0.91366
1|DNAWalk|Correlation|i|32|389|0.94915
1|DNAWalk|Correlation|i|32|390|0.95648
1|DNAWalk|Correlation|i|32|391|0.91309
1|DNAWalk|Correlation|i|32|392|0.90192
1|DNAWalk|Correlation|i|32|393|0.93849
1|DNAWalk|Correlation|i|32|394|0.89882
1|DNAWalk|Correlation|i|32|395|0.93472
1|DNAWalk|Correlation|i|32|396|0.93924
1|DNAWalk|Correlation|i|32|397|0.95479
1|DNAWalk|Correlation|i|32|398|0.94686
1|DNAWalk|Correlation|i|32|399|0.89052
1|DNAWalk|Correlation|i|32|400|0.88606
