# Supplementary material for: On DNA numerical representations for genomic similarity computation
Source: PLoS One. 2017 Mar 21;12(3):e0173288. doi: 10.1371/journal.pone.0173288 (PMC5360225; doi:10.1371/journal.pone.0173288)
Supplement: S3 File — The datasets employed in this work. (ZIP) [file pone.0173288.s003.zip › datasets/syntheticalExperimentalScores/sequenceBase_1_transformation_DNAWalk_metric_Correlation_type_i_percentage_4.txt]

1|DNAWalk|Correlation|i|4|1|0.97768
1|DNAWalk|Correlation|i|4|2|0.98908
1|DNAWalk|Correlation|i|4|3|0.98245
1|DNAWalk|Correlation|i|4|4|0.98012
1|DNAWalk|Correlation|i|4|5|0.98392
1|DNAWalk|Correlation|i|4|6|0.98367
1|DNAWalk|Correlation|i|4|7|0.98675
1|DNAWalk|Correlation|i|4|8|0.98633
1|DNAWalk|Correlation|i|4|9|0.98416
1|DNAWalk|Correlation|i|4|10|0.98489
1|DNAWalk|Correlation|i|4|11|0.98119
1|DNAWalk|Correlation|i|4|12|0.98355
1|DNAWalk|Correlation|i|4|13|0.98168
1|DNAWalk|Correlation|i|4|14|0.98433
1|DNAWalk|Correlation|i|4|15|0.98549
1|DNAWalk|Correlation|i|4|16|0.98544
1|DNAWalk|Correlation|i|4|17|0.98361
1|DNAWalk|Correlation|i|4|18|0.98628
1|DNAWalk|Correlation|i|4|19|0.98785
1|DNAWalk|Correlation|i|4|20|0.98271
1|DNAWalk|Correlation|i|4|21|0.98198
1|DNAWalk|Correlation|i|4|22|0.98259
1|DNAWalk|Correlation|i|4|23|0.97913
1|DNAWalk|Correlation|i|4|24|0.9831
1|DNAWalk|Correlation|i|4|25|0.97967
1|DNAWalk|Correlation|i|4|26|0.98138
1|DNAWalk|Correlation|i|4|27|0.98296
1|DNAWalk|Correlation|i|4|28|0.98549
1|DNAWalk|Correlation|i|4|29|0.9815
1|DNAWalk|Correlation|i|4|30|0.98304
1|DNAWalk|Correlation|i|4|31|0.98547
1|DNAWalk|Correlation|i|4|32|0.98701
1|DNAWalk|Correlation|i|4|33|0.98272
1|DNAWalk|Correlation|i|4|34|0.98245
1|DNAWalk|Correlation|i|4|35|0.98563
1|DNAWalk|Correlation|i|4|36|0.98318
1|DNAWalk|Correlation|i|4|37|0.98479
1|DNAWalk|Correlation|i|4|38|0.98113
1|DNAWalk|Correlation|i|4|39|0.97366
1|DNAWalk|Correlation|i|4|40|0.98484
1|DNAWalk|Correlation|i|4|41|0.98027
1|DNAWalk|Correlation|i|4|42|0.9804
1|DNAWalk|Correlation|i|4|43|0.98847
1|DNAWalk|Correlation|i|4|44|0.98445
1|DNAWalk|Correlation|i|4|45|0.97994
1|DNAWalk|Correlation|i|4|46|0.98374
1|DNAWalk|Correlation|i|4|47|0.98632
1|DNAWalk|Correlation|i|4|48|0.98431
1|DNAWalk|Correlation|i|4|49|0.98661
1|DNAWalk|Correlation|i|4|50|0.98463
1|DNAWalk|Correlation|i|4|51|0.9706
1|DNAWalk|Correlation|i|4|52|0.97975
1|DNAWalk|Correlation|i|4|53|0.98576
1|DNAWalk|Correlation|i|4|54|0.98106
1|DNAWalk|Correlation|i|4|55|0.97988
1|DNAWalk|Correlation|i|4|56|0.98479
1|DNAWalk|Correlation|i|4|57|0.9869
1|DNAWalk|Correlation|i|4|58|0.98365
1|DNAWalk|Correlation|i|4|59|0.9746
1|DNAWalk|Correlation|i|4|60|0.9851
1|DNAWalk|Correlation|i|4|61|0.98373
1|DNAWalk|Correlation|i|4|62|0.98591
1|DNAWalk|Correlation|i|4|63|0.98634
1|DNAWalk|Correlation|i|4|64|0.98335
1|DNAWalk|Correlation|i|4|65|0.97819
1|DNAWalk|Correlation|i|4|66|0.98172
1|DNAWalk|Correlation|i|4|67|0.98495
1|DNAWalk|Correlation|i|4|68|0.98544
1|DNAWalk|Correlation|i|4|69|0.98017
1|DNAWalk|Correlation|i|4|70|0.9822
1|DNAWalk|Correlation|i|4|71|0.98559
1|DNAWalk|Correlation|i|4|72|0.98507
1|DNAWalk|Correlation|i|4|73|0.98498
1|DNAWalk|Correlation|i|4|74|0.98536
1|DNAWalk|Correlation|i|4|75|0.98347
1|DNAWalk|Correlation|i|4|76|0.98272
1|DNAWalk|Correlation|i|4|77|0.98256
1|DNAWalk|Correlation|i|4|78|0.98703
1|DNAWalk|Correlation|i|4|79|0.98333
1|DNAWalk|Correlation|i|4|80|0.98413
1|DNAWalk|Correlation|i|4|81|0.98536
1|DNAWalk|Correlation|i|4|82|0.98222
1|DNAWalk|Correlation|i|4|83|0.98664
1|DNAWalk|Correlation|i|4|84|0.98552
1|DNAWalk|Correlation|i|4|85|0.97884
1|DNAWalk|Correlation|i|4|86|0.98479
1|DNAWalk|Correlation|i|4|87|0.98641
1|DNAWalk|Correlation|i|4|88|0.97795
1|DNAWalk|Correlation|i|4|89|0.98364
1|DNAWalk|Correlation|i|4|90|0.98214
1|DNAWalk|Correlation|i|4|91|0.98683
1|DNAWalk|Correlation|i|4|92|0.98352
1|DNAWalk|Correlation|i|4|93|0.98476
1|DNAWalk|Correlation|i|4|94|0.98231
1|DNAWalk|Correlation|i|4|95|0.9799
1|DNAWalk|Correlation|i|4|96|0.98134
1|DNAWalk|Correlation|i|4|97|0.98243
1|DNAWalk|Correlation|i|4|98|0.98265
1|DNAWalk|Correlation|i|4|99|0.97971
1|DNAWalk|Correlation|i|4|100|0.98543
1|DNAWalk|Correlation|i|4|101|0.98342
1|DNAWalk|Correlation|i|4|102|0.98582
1|DNAWalk|Correlation|i|4|103|0.98592
1|DNAWalk|Correlation|i|4|104|0.98583
1|DNAWalk|Correlation|i|4|105|0.98326
1|DNAWalk|Correlation|i|4|106|0.98073
1|DNAWalk|Correlation|i|4|107|0.98465
1|DNAWalk|Correlation|i|4|108|0.97175
1|DNAWalk|Correlation|i|4|109|0.98704
1|DNAWalk|Correlation|i|4|110|0.98182
1|DNAWalk|Correlation|i|4|111|0.98695
1|DNAWalk|Correlation|i|4|112|0.97359
1|DNAWalk|Correlation|i|4|113|0.98778
1|DNAWalk|Correlation|i|4|114|0.98301
1|DNAWalk|Correlation|i|4|115|0.98152
1|DNAWalk|Correlation|i|4|116|0.98198
1|DNAWalk|Correlation|i|4|117|0.98453
1|DNAWalk|Correlation|i|4|118|0.98461
1|DNAWalk|Correlation|i|4|119|0.98563
1|DNAWalk|Correlation|i|4|120|0.98447
1|DNAWalk|Correlation|i|4|121|0.98611
1|DNAWalk|Correlation|i|4|122|0.98088
1|DNAWalk|Correlation|i|4|123|0.98454
1|DNAWalk|Correlation|i|4|124|0.98335
1|DNAWalk|Correlation|i|4|125|0.98631
1|DNAWalk|Correlation|i|4|126|0.98342
1|DNAWalk|Correlation|i|4|127|0.98332
1|DNAWalk|Correlation|i|4|128|0.97758
1|DNAWalk|Correlation|i|4|129|0.98823
1|DNAWalk|Correlation|i|4|130|0.9823
1|DNAWalk|Correlation|i|4|131|0.98482
1|DNAWalk|Correlation|i|4|132|0.98453
1|DNAWalk|Correlation|i|4|133|0.98369
1|DNAWalk|Correlation|i|4|134|0.98005
1|DNAWalk|Correlation|i|4|135|0.98344
1|DNAWalk|Correlation|i|4|136|0.98422
1|DNAWalk|Correlation|i|4|137|0.97444
1|DNAWalk|Correlation|i|4|138|0.98443
1|DNAWalk|Correlation|i|4|139|0.98308
1|DNAWalk|Correlation|i|4|140|0.98468
1|DNAWalk|Correlation|i|4|141|0.98336
1|DNAWalk|Correlation|i|4|142|0.98682
1|DNAWalk|Correlation|i|4|143|0.98644
1|DNAWalk|Correlation|i|4|144|0.97503
1|DNAWalk|Correlation|i|4|145|0.98505
1|DNAWalk|Correlation|i|4|146|0.9802
1|DNAWalk|Correlation|i|4|147|0.98634
1|DNAWalk|Correlation|i|4|148|0.98023
1|DNAWalk|Correlation|i|4|149|0.98204
1|DNAWalk|Correlation|i|4|150|0.98263
1|DNAWalk|Correlation|i|4|151|0.98267
1|DNAWalk|Correlation|i|4|152|0.98395
1|DNAWalk|Correlation|i|4|153|0.98485
1|DNAWalk|Correlation|i|4|154|0.97698
1|DNAWalk|Correlation|i|4|155|0.98334
1|DNAWalk|Correlation|i|4|156|0.9816
1|DNAWalk|Correlation|i|4|157|0.98128
1|DNAWalk|Correlation|i|4|158|0.97661
1|DNAWalk|Correlation|i|4|159|0.98227
1|DNAWalk|Correlation|i|4|160|0.98305
1|DNAWalk|Correlation|i|4|161|0.98539
1|DNAWalk|Correlation|i|4|162|0.98221
1|DNAWalk|Correlation|i|4|163|0.98599
1|DNAWalk|Correlation|i|4|164|0.97847
1|DNAWalk|Correlation|i|4|165|0.97898
1|DNAWalk|Correlation|i|4|166|0.98584
1|DNAWalk|Correlation|i|4|167|0.98143
1|DNAWalk|Correlation|i|4|168|0.98138
1|DNAWalk|Correlation|i|4|169|0.98568
1|DNAWalk|Correlation|i|4|170|0.98624
1|DNAWalk|Correlation|i|4|171|0.98136
1|DNAWalk|Correlation|i|4|172|0.98454
1|DNAWalk|Correlation|i|4|173|0.98576
1|DNAWalk|Correlation|i|4|174|0.98527
1|DNAWalk|Correlation|i|4|175|0.98275
1|DNAWalk|Correlation|i|4|176|0.98288
1|DNAWalk|Correlation|i|4|177|0.98148
1|DNAWalk|Correlation|i|4|178|0.98706
1|DNAWalk|Correlation|i|4|179|0.98574
1|DNAWalk|Correlation|i|4|180|0.98659
1|DNAWalk|Correlation|i|4|181|0.98589
1|DNAWalk|Correlation|i|4|182|0.98164
1|DNAWalk|Correlation|i|4|183|0.97084
1|DNAWalk|Correlation|i|4|184|0.98491
1|DNAWalk|Correlation|i|4|185|0.98471
1|DNAWalk|Correlation|i|4|186|0.98459
1|DNAWalk|Correlation|i|4|187|0.97695
1|DNAWalk|Correlation|i|4|188|0.98395
1|DNAWalk|Correlation|i|4|189|0.9841
1|DNAWalk|Correlation|i|4|190|0.98625
1|DNAWalk|Correlation|i|4|191|0.98356
1|DNAWalk|Correlation|i|4|192|0.98456
1|DNAWalk|Correlation|i|4|193|0.9861
1|DNAWalk|Correlation|i|4|194|0.9865
1|DNAWalk|Correlation|i|4|195|0.97595
1|DNAWalk|Correlation|i|4|196|0.98264
1|DNAWalk|Correlation|i|4|197|0.98536
1|DNAWalk|Correlation|i|4|198|0.98758
1|DNAWalk|Correlation|i|4|199|0.98425
1|DNAWalk|Correlation|i|4|200|0.98206
1|DNAWalk|Correlation|i|4|201|0.98631
1|DNAWalk|Correlation|i|4|202|0.98192
1|DNAWalk|Correlation|i|4|203|0.97856
1|DNAWalk|Correlation|i|4|204|0.98543
1|DNAWalk|Correlation|i|4|205|0.98371
1|DNAWalk|Correlation|i|4|206|0.98105
1|DNAWalk|Correlation|i|4|207|0.98609
1|DNAWalk|Correlation|i|4|208|0.98467
1|DNAWalk|Correlation|i|4|209|0.98362
1|DNAWalk|Correlation|i|4|210|0.98389
1|DNAWalk|Correlation|i|4|211|0.98267
1|DNAWalk|Correlation|i|4|212|0.97945
1|DNAWalk|Correlation|i|4|213|0.98481
1|DNAWalk|Correlation|i|4|214|0.98417
1|DNAWalk|Correlation|i|4|215|0.98007
1|DNAWalk|Correlation|i|4|216|0.98165
1|DNAWalk|Correlation|i|4|217|0.98492
1|DNAWalk|Correlation|i|4|218|0.98252
1|DNAWalk|Correlation|i|4|219|0.98149
1|DNAWalk|Correlation|i|4|220|0.98556
1|DNAWalk|Correlation|i|4|221|0.98543
1|DNAWalk|Correlation|i|4|222|0.97538
1|DNAWalk|Correlation|i|4|223|0.97979
1|DNAWalk|Correlation|i|4|224|0.98411
1|DNAWalk|Correlation|i|4|225|0.97871
1|DNAWalk|Correlation|i|4|226|0.98424
1|DNAWalk|Correlation|i|4|227|0.98041
1|DNAWalk|Correlation|i|4|228|0.97598
1|DNAWalk|Correlation|i|4|229|0.9833
1|DNAWalk|Correlation|i|4|230|0.97224
1|DNAWalk|Correlation|i|4|231|0.98297
1|DNAWalk|Correlation|i|4|232|0.98596
1|DNAWalk|Correlation|i|4|233|0.98128
1|DNAWalk|Correlation|i|4|234|0.98405
1|DNAWalk|Correlation|i|4|235|0.98382
1|DNAWalk|Correlation|i|4|236|0.98511
1|DNAWalk|Correlation|i|4|237|0.98614
1|DNAWalk|Correlation|i|4|238|0.98332
1|DNAWalk|Correlation|i|4|239|0.98388
1|DNAWalk|Correlation|i|4|240|0.98226
1|DNAWalk|Correlation|i|4|241|0.98437
1|DNAWalk|Correlation|i|4|242|0.98511
1|DNAWalk|Correlation|i|4|243|0.97947
1|DNAWalk|Correlation|i|4|244|0.96103
1|DNAWalk|Correlation|i|4|245|0.98368
1|DNAWalk|Correlation|i|4|246|0.9826
1|DNAWalk|Correlation|i|4|247|0.98339
1|DNAWalk|Correlation|i|4|248|0.98427
1|DNAWalk|Correlation|i|4|249|0.97856
1|DNAWalk|Correlation|i|4|250|0.97987
1|DNAWalk|Correlation|i|4|251|0.98373
1|DNAWalk|Correlation|i|4|252|0.98107
1|DNAWalk|Correlation|i|4|253|0.98013
1|DNAWalk|Correlation|i|4|254|0.98545
1|DNAWalk|Correlation|i|4|255|0.98095
1|DNAWalk|Correlation|i|4|256|0.98339
1|DNAWalk|Correlation|i|4|257|0.98557
1|DNAWalk|Correlation|i|4|258|0.98113
1|DNAWalk|Correlation|i|4|259|0.98464
1|DNAWalk|Correlation|i|4|260|0.98539
1|DNAWalk|Correlation|i|4|261|0.9832
1|DNAWalk|Correlation|i|4|262|0.97216
1|DNAWalk|Correlation|i|4|263|0.98266
1|DNAWalk|Correlation|i|4|264|0.98663
1|DNAWalk|Correlation|i|4|265|0.98494
1|DNAWalk|Correlation|i|4|266|0.98034
1|DNAWalk|Correlation|i|4|267|0.98208
1|DNAWalk|Correlation|i|4|268|0.98369
1|DNAWalk|Correlation|i|4|269|0.9773
1|DNAWalk|Correlation|i|4|270|0.98333
1|DNAWalk|Correlation|i|4|271|0.98423
1|DNAWalk|Correlation|i|4|272|0.98587
1|DNAWalk|Correlation|i|4|273|0.98491
1|DNAWalk|Correlation|i|4|274|0.98419
1|DNAWalk|Correlation|i|4|275|0.9855
1|DNAWalk|Correlation|i|4|276|0.9844
1|DNAWalk|Correlation|i|4|277|0.9844
1|DNAWalk|Correlation|i|4|278|0.98496
1|DNAWalk|Correlation|i|4|279|0.98442
1|DNAWalk|Correlation|i|4|280|0.98081
1|DNAWalk|Correlation|i|4|281|0.97765
1|DNAWalk|Correlation|i|4|282|0.98146
1|DNAWalk|Correlation|i|4|283|0.97521
1|DNAWalk|Correlation|i|4|284|0.98555
1|DNAWalk|Correlation|i|4|285|0.98409
1|DNAWalk|Correlation|i|4|286|0.97924
1|DNAWalk|Correlation|i|4|287|0.97986
1|DNAWalk|Correlation|i|4|288|0.98399
1|DNAWalk|Correlation|i|4|289|0.98523
1|DNAWalk|Correlation|i|4|290|0.9862
1|DNAWalk|Correlation|i|4|291|0.98309
1|DNAWalk|Correlation|i|4|292|0.98307
1|DNAWalk|Correlation|i|4|293|0.98479
1|DNAWalk|Correlation|i|4|294|0.98391
1|DNAWalk|Correlation|i|4|295|0.98284
1|DNAWalk|Correlation|i|4|296|0.98202
1|DNAWalk|Correlation|i|4|297|0.98504
1|DNAWalk|Correlation|i|4|298|0.98242
1|DNAWalk|Correlation|i|4|299|0.97447
1|DNAWalk|Correlation|i|4|300|0.9859
1|DNAWalk|Correlation|i|4|301|0.98169
1|DNAWalk|Correlation|i|4|302|0.97884
1|DNAWalk|Correlation|i|4|303|0.98173
1|DNAWalk|Correlation|i|4|304|0.98479
1|DNAWalk|Correlation|i|4|305|0.97336
1|DNAWalk|Correlation|i|4|306|0.98415
1|DNAWalk|Correlation|i|4|307|0.98528
1|DNAWalk|Correlation|i|4|308|0.98295
1|DNAWalk|Correlation|i|4|309|0.98688
1|DNAWalk|Correlation|i|4|310|0.9844
1|DNAWalk|Correlation|i|4|311|0.98565
1|DNAWalk|Correlation|i|4|312|0.97779
1|DNAWalk|Correlation|i|4|313|0.98355
1|DNAWalk|Correlation|i|4|314|0.98258
1|DNAWalk|Correlation|i|4|315|0.98567
1|DNAWalk|Correlation|i|4|316|0.98408
1|DNAWalk|Correlation|i|4|317|0.9869
1|DNAWalk|Correlation|i|4|318|0.98644
1|DNAWalk|Correlation|i|4|319|0.98134
1|DNAWalk|Correlation|i|4|320|0.98726
1|DNAWalk|Correlation|i|4|321|0.98401
1|DNAWalk|Correlation|i|4|322|0.97995
1|DNAWalk|Correlation|i|4|323|0.96919
1|DNAWalk|Correlation|i|4|324|0.97992
1|DNAWalk|Correlation|i|4|325|0.98339
1|DNAWalk|Correlation|i|4|326|0.97646
1|DNAWalk|Correlation|i|4|327|0.98214
1|DNAWalk|Correlation|i|4|328|0.97763
1|DNAWalk|Correlation|i|4|329|0.98273
1|DNAWalk|Correlation|i|4|330|0.98639
1|DNAWalk|Correlation|i|4|331|0.98608
1|DNAWalk|Correlation|i|4|332|0.98558
1|DNAWalk|Correlation|i|4|333|0.9856
1|DNAWalk|Correlation|i|4|334|0.98642
1|DNAWalk|Correlation|i|4|335|0.98217
1|DNAWalk|Correlation|i|4|336|0.98263
1|DNAWalk|Correlation|i|4|337|0.98202
1|DNAWalk|Correlation|i|4|338|0.98812
1|DNAWalk|Correlation|i|4|339|0.98435
1|DNAWalk|Correlation|i|4|340|0.98102
1|DNAWalk|Correlation|i|4|341|0.97856
1|DNAWalk|Correlation|i|4|342|0.98523
1|DNAWalk|Correlation|i|4|343|0.98582
1|DNAWalk|Correlation|i|4|344|0.98635
1|DNAWalk|Correlation|i|4|345|0.96626
1|DNAWalk|Correlation|i|4|346|0.98333
1|DNAWalk|Correlation|i|4|347|0.97872
1|DNAWalk|Correlation|i|4|348|0.97416
1|DNAWalk|Correlation|i|4|349|0.98736
1|DNAWalk|Correlation|i|4|350|0.98326
1|DNAWalk|Correlation|i|4|351|0.98195
1|DNAWalk|Correlation|i|4|352|0.98674
1|DNAWalk|Correlation|i|4|353|0.98449
1|DNAWalk|Correlation|i|4|354|0.9842
1|DNAWalk|Correlation|i|4|355|0.98286
1|DNAWalk|Correlation|i|4|356|0.97558
1|DNAWalk|Correlation|i|4|357|0.98396
1|DNAWalk|Correlation|i|4|358|0.9838
1|DNAWalk|Correlation|i|4|359|0.97807
1|DNAWalk|Correlation|i|4|360|0.98252
1|DNAWalk|Correlation|i|4|361|0.98431
1|DNAWalk|Correlation|i|4|362|0.9856
1|DNAWalk|Correlation|i|4|363|0.98371
1|DNAWalk|Correlation|i|4|364|0.98324
1|DNAWalk|Correlation|i|4|365|0.98634
1|DNAWalk|Correlation|i|4|366|0.98536
1|DNAWalk|Correlation|i|4|367|0.98701
1|DNAWalk|Correlation|i|4|368|0.97906
1|DNAWalk|Correlation|i|4|369|0.97859
1|DNAWalk|Correlation|i|4|370|0.98251
1|DNAWalk|Correlation|i|4|371|0.98577
1|DNAWalk|Correlation|i|4|372|0.98069
1|DNAWalk|Correlation|i|4|373|0.9842
1|DNAWalk|Correlation|i|4|374|0.98353
1|DNAWalk|Correlation|i|4|375|0.98493
1|DNAWalk|Correlation|i|4|376|0.97652
1|DNAWalk|Correlation|i|4|377|0.98247
1|DNAWalk|Correlation|i|4|378|0.98591
1|DNAWalk|Correlation|i|4|379|0.98493
1|DNAWalk|Correlation|i|4|380|0.97451
1|DNAWalk|Correlation|i|4|381|0.98719
1|DNAWalk|Correlation|i|4|382|0.98383
1|DNAWalk|Correlation|i|4|383|0.98536
1|DNAWalk|Correlation|i|4|384|0.98572
