# Supplementary material for: On DNA numerical representations for genomic similarity computation
Source: PLoS One. 2017 Mar 21;12(3):e0173288. doi: 10.1371/journal.pone.0173288 (PMC5360225; doi:10.1371/journal.pone.0173288)
Supplement: S3 File — The datasets employed in this work. (ZIP) [file pone.0173288.s003.zip › datasets/syntheticalExperimentalScores/sequenceBase_1_transformation_DNAWalk_metric_Correlation_type_i_percentage_8.txt]

1|DNAWalk|Correlation|i|8|1|0.97351
1|DNAWalk|Correlation|i|8|2|0.97356
1|DNAWalk|Correlation|i|8|3|0.9779
1|DNAWalk|Correlation|i|8|4|0.97301
1|DNAWalk|Correlation|i|8|5|0.97411
1|DNAWalk|Correlation|i|8|6|0.98304
1|DNAWalk|Correlation|i|8|7|0.97536
1|DNAWalk|Correlation|i|8|8|0.97299
1|DNAWalk|Correlation|i|8|9|0.97471
1|DNAWalk|Correlation|i|8|10|0.97396
1|DNAWalk|Correlation|i|8|11|0.97227
1|DNAWalk|Correlation|i|8|12|0.9634
1|DNAWalk|Correlation|i|8|13|0.97772
1|DNAWalk|Correlation|i|8|14|0.9758
1|DNAWalk|Correlation|i|8|15|0.97793
1|DNAWalk|Correlation|i|8|16|0.97262
1|DNAWalk|Correlation|i|8|17|0.98029
1|DNAWalk|Correlation|i|8|18|0.97875
1|DNAWalk|Correlation|i|8|19|0.97192
1|DNAWalk|Correlation|i|8|20|0.9816
1|DNAWalk|Correlation|i|8|21|0.96902
1|DNAWalk|Correlation|i|8|22|0.98289
1|DNAWalk|Correlation|i|8|23|0.96994
1|DNAWalk|Correlation|i|8|24|0.94606
1|DNAWalk|Correlation|i|8|25|0.97826
1|DNAWalk|Correlation|i|8|26|0.97708
1|DNAWalk|Correlation|i|8|27|0.97295
1|DNAWalk|Correlation|i|8|28|0.98123
1|DNAWalk|Correlation|i|8|29|0.97859
1|DNAWalk|Correlation|i|8|30|0.97378
1|DNAWalk|Correlation|i|8|31|0.97685
1|DNAWalk|Correlation|i|8|32|0.97145
1|DNAWalk|Correlation|i|8|33|0.97685
1|DNAWalk|Correlation|i|8|34|0.96948
1|DNAWalk|Correlation|i|8|35|0.9753
1|DNAWalk|Correlation|i|8|36|0.96859
1|DNAWalk|Correlation|i|8|37|0.97862
1|DNAWalk|Correlation|i|8|38|0.97614
1|DNAWalk|Correlation|i|8|39|0.97202
1|DNAWalk|Correlation|i|8|40|0.96722
1|DNAWalk|Correlation|i|8|41|0.97224
1|DNAWalk|Correlation|i|8|42|0.9646
1|DNAWalk|Correlation|i|8|43|0.9746
1|DNAWalk|Correlation|i|8|44|0.96667
1|DNAWalk|Correlation|i|8|45|0.97406
1|DNAWalk|Correlation|i|8|46|0.98049
1|DNAWalk|Correlation|i|8|47|0.97333
1|DNAWalk|Correlation|i|8|48|0.97739
1|DNAWalk|Correlation|i|8|49|0.97879
1|DNAWalk|Correlation|i|8|50|0.97986
1|DNAWalk|Correlation|i|8|51|0.97053
1|DNAWalk|Correlation|i|8|52|0.97112
1|DNAWalk|Correlation|i|8|53|0.97761
1|DNAWalk|Correlation|i|8|54|0.97594
1|DNAWalk|Correlation|i|8|55|0.97934
1|DNAWalk|Correlation|i|8|56|0.97769
1|DNAWalk|Correlation|i|8|57|0.97748
1|DNAWalk|Correlation|i|8|58|0.98357
1|DNAWalk|Correlation|i|8|59|0.97775
1|DNAWalk|Correlation|i|8|60|0.97094
1|DNAWalk|Correlation|i|8|61|0.98107
1|DNAWalk|Correlation|i|8|62|0.97671
1|DNAWalk|Correlation|i|8|63|0.96186
1|DNAWalk|Correlation|i|8|64|0.97752
1|DNAWalk|Correlation|i|8|65|0.97123
1|DNAWalk|Correlation|i|8|66|0.95041
1|DNAWalk|Correlation|i|8|67|0.97021
1|DNAWalk|Correlation|i|8|68|0.98134
1|DNAWalk|Correlation|i|8|69|0.96265
1|DNAWalk|Correlation|i|8|70|0.97656
1|DNAWalk|Correlation|i|8|71|0.98101
1|DNAWalk|Correlation|i|8|72|0.9712
1|DNAWalk|Correlation|i|8|73|0.96774
1|DNAWalk|Correlation|i|8|74|0.98029
1|DNAWalk|Correlation|i|8|75|0.97659
1|DNAWalk|Correlation|i|8|76|0.97379
1|DNAWalk|Correlation|i|8|77|0.98063
1|DNAWalk|Correlation|i|8|78|0.96158
1|DNAWalk|Correlation|i|8|79|0.97693
1|DNAWalk|Correlation|i|8|80|0.98102
1|DNAWalk|Correlation|i|8|81|0.97665
1|DNAWalk|Correlation|i|8|82|0.97601
1|DNAWalk|Correlation|i|8|83|0.97964
1|DNAWalk|Correlation|i|8|84|0.98256
1|DNAWalk|Correlation|i|8|85|0.97021
1|DNAWalk|Correlation|i|8|86|0.97656
1|DNAWalk|Correlation|i|8|87|0.97233
1|DNAWalk|Correlation|i|8|88|0.96114
1|DNAWalk|Correlation|i|8|89|0.98171
1|DNAWalk|Correlation|i|8|90|0.97995
1|DNAWalk|Correlation|i|8|91|0.9819
1|DNAWalk|Correlation|i|8|92|0.97422
1|DNAWalk|Correlation|i|8|93|0.97743
1|DNAWalk|Correlation|i|8|94|0.96737
1|DNAWalk|Correlation|i|8|95|0.98089
1|DNAWalk|Correlation|i|8|96|0.95868
1|DNAWalk|Correlation|i|8|97|0.97363
1|DNAWalk|Correlation|i|8|98|0.98493
1|DNAWalk|Correlation|i|8|99|0.96787
1|DNAWalk|Correlation|i|8|100|0.94767
1|DNAWalk|Correlation|i|8|101|0.97218
1|DNAWalk|Correlation|i|8|102|0.97965
1|DNAWalk|Correlation|i|8|103|0.96561
1|DNAWalk|Correlation|i|8|104|0.97359
1|DNAWalk|Correlation|i|8|105|0.9817
1|DNAWalk|Correlation|i|8|106|0.96696
1|DNAWalk|Correlation|i|8|107|0.97759
1|DNAWalk|Correlation|i|8|108|0.98072
1|DNAWalk|Correlation|i|8|109|0.93037
1|DNAWalk|Correlation|i|8|110|0.9718
1|DNAWalk|Correlation|i|8|111|0.97649
1|DNAWalk|Correlation|i|8|112|0.98256
1|DNAWalk|Correlation|i|8|113|0.9748
1|DNAWalk|Correlation|i|8|114|0.95862
1|DNAWalk|Correlation|i|8|115|0.94202
1|DNAWalk|Correlation|i|8|116|0.97393
1|DNAWalk|Correlation|i|8|117|0.97846
1|DNAWalk|Correlation|i|8|118|0.97671
1|DNAWalk|Correlation|i|8|119|0.97235
1|DNAWalk|Correlation|i|8|120|0.98307
1|DNAWalk|Correlation|i|8|121|0.97831
1|DNAWalk|Correlation|i|8|122|0.97787
1|DNAWalk|Correlation|i|8|123|0.97492
1|DNAWalk|Correlation|i|8|124|0.96998
1|DNAWalk|Correlation|i|8|125|0.97873
1|DNAWalk|Correlation|i|8|126|0.97751
1|DNAWalk|Correlation|i|8|127|0.97541
1|DNAWalk|Correlation|i|8|128|0.98156
1|DNAWalk|Correlation|i|8|129|0.97589
1|DNAWalk|Correlation|i|8|130|0.91751
1|DNAWalk|Correlation|i|8|131|0.9295
1|DNAWalk|Correlation|i|8|132|0.97662
1|DNAWalk|Correlation|i|8|133|0.97914
1|DNAWalk|Correlation|i|8|134|0.97773
1|DNAWalk|Correlation|i|8|135|0.97684
1|DNAWalk|Correlation|i|8|136|0.97292
1|DNAWalk|Correlation|i|8|137|0.97836
1|DNAWalk|Correlation|i|8|138|0.97819
1|DNAWalk|Correlation|i|8|139|0.97494
1|DNAWalk|Correlation|i|8|140|0.97804
1|DNAWalk|Correlation|i|8|141|0.9823
1|DNAWalk|Correlation|i|8|142|0.97139
1|DNAWalk|Correlation|i|8|143|0.9705
1|DNAWalk|Correlation|i|8|144|0.97695
1|DNAWalk|Correlation|i|8|145|0.9749
1|DNAWalk|Correlation|i|8|146|0.97664
1|DNAWalk|Correlation|i|8|147|0.97558
1|DNAWalk|Correlation|i|8|148|0.98228
1|DNAWalk|Correlation|i|8|149|0.98225
1|DNAWalk|Correlation|i|8|150|0.97563
1|DNAWalk|Correlation|i|8|151|0.98008
1|DNAWalk|Correlation|i|8|152|0.98116
1|DNAWalk|Correlation|i|8|153|0.96276
1|DNAWalk|Correlation|i|8|154|0.97614
1|DNAWalk|Correlation|i|8|155|0.97725
1|DNAWalk|Correlation|i|8|156|0.9638
1|DNAWalk|Correlation|i|8|157|0.96795
1|DNAWalk|Correlation|i|8|158|0.97344
1|DNAWalk|Correlation|i|8|159|0.97748
1|DNAWalk|Correlation|i|8|160|0.97762
1|DNAWalk|Correlation|i|8|161|0.98071
1|DNAWalk|Correlation|i|8|162|0.97753
1|DNAWalk|Correlation|i|8|163|0.97985
1|DNAWalk|Correlation|i|8|164|0.93479
1|DNAWalk|Correlation|i|8|165|0.93845
1|DNAWalk|Correlation|i|8|166|0.96336
1|DNAWalk|Correlation|i|8|167|0.97824
1|DNAWalk|Correlation|i|8|168|0.97776
1|DNAWalk|Correlation|i|8|169|0.97645
1|DNAWalk|Correlation|i|8|170|0.97706
1|DNAWalk|Correlation|i|8|171|0.97357
1|DNAWalk|Correlation|i|8|172|0.97405
1|DNAWalk|Correlation|i|8|173|0.96886
1|DNAWalk|Correlation|i|8|174|0.97981
1|DNAWalk|Correlation|i|8|175|0.96729
1|DNAWalk|Correlation|i|8|176|0.98241
1|DNAWalk|Correlation|i|8|177|0.97137
1|DNAWalk|Correlation|i|8|178|0.97738
1|DNAWalk|Correlation|i|8|179|0.97863
1|DNAWalk|Correlation|i|8|180|0.98
1|DNAWalk|Correlation|i|8|181|0.97183
1|DNAWalk|Correlation|i|8|182|0.9798
1|DNAWalk|Correlation|i|8|183|0.97396
1|DNAWalk|Correlation|i|8|184|0.97585
1|DNAWalk|Correlation|i|8|185|0.98483
1|DNAWalk|Correlation|i|8|186|0.96438
1|DNAWalk|Correlation|i|8|187|0.97925
1|DNAWalk|Correlation|i|8|188|0.9768
1|DNAWalk|Correlation|i|8|189|0.9756
1|DNAWalk|Correlation|i|8|190|0.96359
1|DNAWalk|Correlation|i|8|191|0.94098
1|DNAWalk|Correlation|i|8|192|0.97689
1|DNAWalk|Correlation|i|8|193|0.9792
1|DNAWalk|Correlation|i|8|194|0.971
1|DNAWalk|Correlation|i|8|195|0.97419
1|DNAWalk|Correlation|i|8|196|0.97764
1|DNAWalk|Correlation|i|8|197|0.98343
1|DNAWalk|Correlation|i|8|198|0.97831
1|DNAWalk|Correlation|i|8|199|0.97703
1|DNAWalk|Correlation|i|8|200|0.94621
1|DNAWalk|Correlation|i|8|201|0.96933
1|DNAWalk|Correlation|i|8|202|0.9724
1|DNAWalk|Correlation|i|8|203|0.97203
1|DNAWalk|Correlation|i|8|204|0.9792
1|DNAWalk|Correlation|i|8|205|0.97881
1|DNAWalk|Correlation|i|8|206|0.97744
1|DNAWalk|Correlation|i|8|207|0.96792
1|DNAWalk|Correlation|i|8|208|0.96765
1|DNAWalk|Correlation|i|8|209|0.97457
1|DNAWalk|Correlation|i|8|210|0.94028
1|DNAWalk|Correlation|i|8|211|0.95641
1|DNAWalk|Correlation|i|8|212|0.97674
1|DNAWalk|Correlation|i|8|213|0.9599
1|DNAWalk|Correlation|i|8|214|0.96418
1|DNAWalk|Correlation|i|8|215|0.97135
1|DNAWalk|Correlation|i|8|216|0.96795
1|DNAWalk|Correlation|i|8|217|0.97454
1|DNAWalk|Correlation|i|8|218|0.92182
1|DNAWalk|Correlation|i|8|219|0.97208
1|DNAWalk|Correlation|i|8|220|0.97982
1|DNAWalk|Correlation|i|8|221|0.97132
1|DNAWalk|Correlation|i|8|222|0.97347
1|DNAWalk|Correlation|i|8|223|0.97195
1|DNAWalk|Correlation|i|8|224|0.95659
1|DNAWalk|Correlation|i|8|225|0.98134
1|DNAWalk|Correlation|i|8|226|0.97141
1|DNAWalk|Correlation|i|8|227|0.97403
1|DNAWalk|Correlation|i|8|228|0.97752
1|DNAWalk|Correlation|i|8|229|0.97671
1|DNAWalk|Correlation|i|8|230|0.95206
1|DNAWalk|Correlation|i|8|231|0.96575
1|DNAWalk|Correlation|i|8|232|0.97281
1|DNAWalk|Correlation|i|8|233|0.97932
1|DNAWalk|Correlation|i|8|234|0.9736
1|DNAWalk|Correlation|i|8|235|0.97408
1|DNAWalk|Correlation|i|8|236|0.95364
1|DNAWalk|Correlation|i|8|237|0.97024
1|DNAWalk|Correlation|i|8|238|0.97751
1|DNAWalk|Correlation|i|8|239|0.9695
1|DNAWalk|Correlation|i|8|240|0.97416
1|DNAWalk|Correlation|i|8|241|0.96919
1|DNAWalk|Correlation|i|8|242|0.96723
1|DNAWalk|Correlation|i|8|243|0.97861
1|DNAWalk|Correlation|i|8|244|0.97523
1|DNAWalk|Correlation|i|8|245|0.9586
1|DNAWalk|Correlation|i|8|246|0.96235
1|DNAWalk|Correlation|i|8|247|0.98466
1|DNAWalk|Correlation|i|8|248|0.98318
1|DNAWalk|Correlation|i|8|249|0.95734
1|DNAWalk|Correlation|i|8|250|0.96486
1|DNAWalk|Correlation|i|8|251|0.97938
1|DNAWalk|Correlation|i|8|252|0.9779
1|DNAWalk|Correlation|i|8|253|0.96232
1|DNAWalk|Correlation|i|8|254|0.97684
1|DNAWalk|Correlation|i|8|255|0.95479
1|DNAWalk|Correlation|i|8|256|0.98033
1|DNAWalk|Correlation|i|8|257|0.97466
1|DNAWalk|Correlation|i|8|258|0.96775
1|DNAWalk|Correlation|i|8|259|0.9799
1|DNAWalk|Correlation|i|8|260|0.97146
1|DNAWalk|Correlation|i|8|261|0.97383
1|DNAWalk|Correlation|i|8|262|0.97974
1|DNAWalk|Correlation|i|8|263|0.97995
1|DNAWalk|Correlation|i|8|264|0.96725
1|DNAWalk|Correlation|i|8|265|0.95883
1|DNAWalk|Correlation|i|8|266|0.97983
1|DNAWalk|Correlation|i|8|267|0.9756
1|DNAWalk|Correlation|i|8|268|0.97805
1|DNAWalk|Correlation|i|8|269|0.97911
1|DNAWalk|Correlation|i|8|270|0.97897
1|DNAWalk|Correlation|i|8|271|0.97104
1|DNAWalk|Correlation|i|8|272|0.98042
1|DNAWalk|Correlation|i|8|273|0.96963
1|DNAWalk|Correlation|i|8|274|0.97346
1|DNAWalk|Correlation|i|8|275|0.97743
1|DNAWalk|Correlation|i|8|276|0.96846
1|DNAWalk|Correlation|i|8|277|0.97654
1|DNAWalk|Correlation|i|8|278|0.97066
1|DNAWalk|Correlation|i|8|279|0.97557
1|DNAWalk|Correlation|i|8|280|0.98276
1|DNAWalk|Correlation|i|8|281|0.97905
1|DNAWalk|Correlation|i|8|282|0.9727
1|DNAWalk|Correlation|i|8|283|0.97326
1|DNAWalk|Correlation|i|8|284|0.97397
1|DNAWalk|Correlation|i|8|285|0.95601
1|DNAWalk|Correlation|i|8|286|0.95811
1|DNAWalk|Correlation|i|8|287|0.97688
1|DNAWalk|Correlation|i|8|288|0.96586
1|DNAWalk|Correlation|i|8|289|0.98049
1|DNAWalk|Correlation|i|8|290|0.95676
1|DNAWalk|Correlation|i|8|291|0.97732
1|DNAWalk|Correlation|i|8|292|0.96636
1|DNAWalk|Correlation|i|8|293|0.97836
1|DNAWalk|Correlation|i|8|294|0.97656
1|DNAWalk|Correlation|i|8|295|0.97533
1|DNAWalk|Correlation|i|8|296|0.98025
1|DNAWalk|Correlation|i|8|297|0.96748
1|DNAWalk|Correlation|i|8|298|0.97547
1|DNAWalk|Correlation|i|8|299|0.96551
1|DNAWalk|Correlation|i|8|300|0.97594
1|DNAWalk|Correlation|i|8|301|0.95768
1|DNAWalk|Correlation|i|8|302|0.96438
1|DNAWalk|Correlation|i|8|303|0.96875
1|DNAWalk|Correlation|i|8|304|0.97957
1|DNAWalk|Correlation|i|8|305|0.95237
1|DNAWalk|Correlation|i|8|306|0.97275
1|DNAWalk|Correlation|i|8|307|0.97289
1|DNAWalk|Correlation|i|8|308|0.97237
1|DNAWalk|Correlation|i|8|309|0.97471
1|DNAWalk|Correlation|i|8|310|0.96646
1|DNAWalk|Correlation|i|8|311|0.96783
1|DNAWalk|Correlation|i|8|312|0.97853
1|DNAWalk|Correlation|i|8|313|0.96056
1|DNAWalk|Correlation|i|8|314|0.96493
1|DNAWalk|Correlation|i|8|315|0.97961
1|DNAWalk|Correlation|i|8|316|0.98258
1|DNAWalk|Correlation|i|8|317|0.9755
1|DNAWalk|Correlation|i|8|318|0.97719
1|DNAWalk|Correlation|i|8|319|0.97337
1|DNAWalk|Correlation|i|8|320|0.96051
1|DNAWalk|Correlation|i|8|321|0.94702
1|DNAWalk|Correlation|i|8|322|0.97979
1|DNAWalk|Correlation|i|8|323|0.96628
1|DNAWalk|Correlation|i|8|324|0.9754
1|DNAWalk|Correlation|i|8|325|0.97784
1|DNAWalk|Correlation|i|8|326|0.96714
1|DNAWalk|Correlation|i|8|327|0.96922
1|DNAWalk|Correlation|i|8|328|0.97923
1|DNAWalk|Correlation|i|8|329|0.97899
1|DNAWalk|Correlation|i|8|330|0.96528
1|DNAWalk|Correlation|i|8|331|0.97914
1|DNAWalk|Correlation|i|8|332|0.97235
1|DNAWalk|Correlation|i|8|333|0.97813
1|DNAWalk|Correlation|i|8|334|0.97697
1|DNAWalk|Correlation|i|8|335|0.9667
1|DNAWalk|Correlation|i|8|336|0.96894
1|DNAWalk|Correlation|i|8|337|0.97976
1|DNAWalk|Correlation|i|8|338|0.97305
1|DNAWalk|Correlation|i|8|339|0.97654
1|DNAWalk|Correlation|i|8|340|0.96739
1|DNAWalk|Correlation|i|8|341|0.96729
1|DNAWalk|Correlation|i|8|342|0.98165
1|DNAWalk|Correlation|i|8|343|0.97097
1|DNAWalk|Correlation|i|8|344|0.97256
1|DNAWalk|Correlation|i|8|345|0.97346
1|DNAWalk|Correlation|i|8|346|0.96298
1|DNAWalk|Correlation|i|8|347|0.97767
1|DNAWalk|Correlation|i|8|348|0.97761
1|DNAWalk|Correlation|i|8|349|0.96173
1|DNAWalk|Correlation|i|8|350|0.97316
1|DNAWalk|Correlation|i|8|351|0.97761
1|DNAWalk|Correlation|i|8|352|0.97645
1|DNAWalk|Correlation|i|8|353|0.95011
1|DNAWalk|Correlation|i|8|354|0.97944
1|DNAWalk|Correlation|i|8|355|0.97727
1|DNAWalk|Correlation|i|8|356|0.97848
1|DNAWalk|Correlation|i|8|357|0.973
1|DNAWalk|Correlation|i|8|358|0.97835
1|DNAWalk|Correlation|i|8|359|0.97351
1|DNAWalk|Correlation|i|8|360|0.97885
1|DNAWalk|Correlation|i|8|361|0.96732
1|DNAWalk|Correlation|i|8|362|0.97946
1|DNAWalk|Correlation|i|8|363|0.9799
1|DNAWalk|Correlation|i|8|364|0.97592
1|DNAWalk|Correlation|i|8|365|0.97765
1|DNAWalk|Correlation|i|8|366|0.97341
1|DNAWalk|Correlation|i|8|367|0.97481
1|DNAWalk|Correlation|i|8|368|0.98141
1|DNAWalk|Correlation|i|8|369|0.97281
1|DNAWalk|Correlation|i|8|370|0.9704
1|DNAWalk|Correlation|i|8|371|0.97773
1|DNAWalk|Correlation|i|8|372|0.97726
1|DNAWalk|Correlation|i|8|373|0.97672
1|DNAWalk|Correlation|i|8|374|0.96897
1|DNAWalk|Correlation|i|8|375|0.97337
1|DNAWalk|Correlation|i|8|376|0.98095
1|DNAWalk|Correlation|i|8|377|0.97109
1|DNAWalk|Correlation|i|8|378|0.98114
1|DNAWalk|Correlation|i|8|379|0.97948
1|DNAWalk|Correlation|i|8|380|0.95395
1|DNAWalk|Correlation|i|8|381|0.97875
1|DNAWalk|Correlation|i|8|382|0.94492
1|DNAWalk|Correlation|i|8|383|0.9754
1|DNAWalk|Correlation|i|8|384|0.96934
