# Supplementary material for: On DNA numerical representations for genomic similarity computation
Source: PLoS One. 2017 Mar 21;12(3):e0173288. doi: 10.1371/journal.pone.0173288 (PMC5360225; doi:10.1371/journal.pone.0173288)
Supplement: S3 File — The datasets employed in this work. (ZIP) [file pone.0173288.s003.zip › datasets/syntheticalExperimentalScores/sequenceBase_1_transformation_DNAWalk_metric_Correlation_type_id_percentage_16.txt]

1|DNAWalk|Correlation|id|16|1|0.98758
1|DNAWalk|Correlation|id|16|2|0.98814
1|DNAWalk|Correlation|id|16|3|0.97173
1|DNAWalk|Correlation|id|16|4|0.98664
1|DNAWalk|Correlation|id|16|5|0.99473
1|DNAWalk|Correlation|id|16|6|0.98773
1|DNAWalk|Correlation|id|16|7|0.98445
1|DNAWalk|Correlation|id|16|8|0.98724
1|DNAWalk|Correlation|id|16|9|0.9819
1|DNAWalk|Correlation|id|16|10|0.99046
1|DNAWalk|Correlation|id|16|11|0.9949
1|DNAWalk|Correlation|id|16|12|0.98846
1|DNAWalk|Correlation|id|16|13|0.98753
1|DNAWalk|Correlation|id|16|14|0.99079
1|DNAWalk|Correlation|id|16|15|0.97102
1|DNAWalk|Correlation|id|16|16|0.98744
1|DNAWalk|Correlation|id|16|17|0.99503
1|DNAWalk|Correlation|id|16|18|0.98292
1|DNAWalk|Correlation|id|16|19|0.92824
1|DNAWalk|Correlation|id|16|20|0.98089
1|DNAWalk|Correlation|id|16|21|0.98845
1|DNAWalk|Correlation|id|16|22|0.94153
1|DNAWalk|Correlation|id|16|23|0.99127
1|DNAWalk|Correlation|id|16|24|0.987
1|DNAWalk|Correlation|id|16|25|0.99377
1|DNAWalk|Correlation|id|16|26|0.97456
1|DNAWalk|Correlation|id|16|27|0.97895
1|DNAWalk|Correlation|id|16|28|0.9883
1|DNAWalk|Correlation|id|16|29|0.98932
1|DNAWalk|Correlation|id|16|30|0.989
1|DNAWalk|Correlation|id|16|31|0.98555
1|DNAWalk|Correlation|id|16|32|0.98868
1|DNAWalk|Correlation|id|16|33|0.98801
1|DNAWalk|Correlation|id|16|34|0.97674
1|DNAWalk|Correlation|id|16|35|0.98494
1|DNAWalk|Correlation|id|16|36|0.96728
1|DNAWalk|Correlation|id|16|37|0.98963
1|DNAWalk|Correlation|id|16|38|0.98618
1|DNAWalk|Correlation|id|16|39|0.9847
1|DNAWalk|Correlation|id|16|40|0.98999
1|DNAWalk|Correlation|id|16|41|0.98572
1|DNAWalk|Correlation|id|16|42|0.99084
1|DNAWalk|Correlation|id|16|43|0.98288
1|DNAWalk|Correlation|id|16|44|0.99501
1|DNAWalk|Correlation|id|16|45|0.96787
1|DNAWalk|Correlation|id|16|46|0.99131
1|DNAWalk|Correlation|id|16|47|0.95224
1|DNAWalk|Correlation|id|16|48|0.99306
1|DNAWalk|Correlation|id|16|49|0.97089
1|DNAWalk|Correlation|id|16|50|0.99084
1|DNAWalk|Correlation|id|16|51|0.97758
1|DNAWalk|Correlation|id|16|52|0.99442
1|DNAWalk|Correlation|id|16|53|0.9757
1|DNAWalk|Correlation|id|16|54|0.97723
1|DNAWalk|Correlation|id|16|55|0.94568
1|DNAWalk|Correlation|id|16|56|0.9595
1|DNAWalk|Correlation|id|16|57|0.98442
1|DNAWalk|Correlation|id|16|58|0.98095
1|DNAWalk|Correlation|id|16|59|0.99259
1|DNAWalk|Correlation|id|16|60|0.96875
1|DNAWalk|Correlation|id|16|61|0.98729
1|DNAWalk|Correlation|id|16|62|0.97829
1|DNAWalk|Correlation|id|16|63|0.98517
1|DNAWalk|Correlation|id|16|64|0.98793
1|DNAWalk|Correlation|id|16|65|0.9643
1|DNAWalk|Correlation|id|16|66|0.95336
1|DNAWalk|Correlation|id|16|67|0.99453
1|DNAWalk|Correlation|id|16|68|0.98274
1|DNAWalk|Correlation|id|16|69|0.98633
1|DNAWalk|Correlation|id|16|70|0.98617
1|DNAWalk|Correlation|id|16|71|0.97392
1|DNAWalk|Correlation|id|16|72|0.9908
1|DNAWalk|Correlation|id|16|73|0.98831
1|DNAWalk|Correlation|id|16|74|0.99545
1|DNAWalk|Correlation|id|16|75|0.9943
1|DNAWalk|Correlation|id|16|76|0.99256
1|DNAWalk|Correlation|id|16|77|0.94813
1|DNAWalk|Correlation|id|16|78|0.98394
1|DNAWalk|Correlation|id|16|79|0.99252
1|DNAWalk|Correlation|id|16|80|0.98575
1|DNAWalk|Correlation|id|16|81|0.98894
1|DNAWalk|Correlation|id|16|82|0.98094
1|DNAWalk|Correlation|id|16|83|0.99222
1|DNAWalk|Correlation|id|16|84|0.98269
1|DNAWalk|Correlation|id|16|85|0.97896
1|DNAWalk|Correlation|id|16|86|0.98143
1|DNAWalk|Correlation|id|16|87|0.99116
1|DNAWalk|Correlation|id|16|88|0.99365
1|DNAWalk|Correlation|id|16|89|0.98453
1|DNAWalk|Correlation|id|16|90|0.98522
1|DNAWalk|Correlation|id|16|91|0.93987
1|DNAWalk|Correlation|id|16|92|0.98824
1|DNAWalk|Correlation|id|16|93|0.98175
1|DNAWalk|Correlation|id|16|94|0.97961
1|DNAWalk|Correlation|id|16|95|0.98849
1|DNAWalk|Correlation|id|16|96|0.96177
1|DNAWalk|Correlation|id|16|97|0.99195
1|DNAWalk|Correlation|id|16|98|0.99069
1|DNAWalk|Correlation|id|16|99|0.98767
1|DNAWalk|Correlation|id|16|100|0.96009
1|DNAWalk|Correlation|id|16|101|0.98968
1|DNAWalk|Correlation|id|16|102|0.98843
1|DNAWalk|Correlation|id|16|103|0.98093
1|DNAWalk|Correlation|id|16|104|0.96661
1|DNAWalk|Correlation|id|16|105|0.98113
1|DNAWalk|Correlation|id|16|106|0.96405
1|DNAWalk|Correlation|id|16|107|0.98998
1|DNAWalk|Correlation|id|16|108|0.99343
1|DNAWalk|Correlation|id|16|109|0.98607
1|DNAWalk|Correlation|id|16|110|0.98843
1|DNAWalk|Correlation|id|16|111|0.98954
1|DNAWalk|Correlation|id|16|112|0.96451
1|DNAWalk|Correlation|id|16|113|0.9873
1|DNAWalk|Correlation|id|16|114|0.99173
1|DNAWalk|Correlation|id|16|115|0.98482
1|DNAWalk|Correlation|id|16|116|0.99018
1|DNAWalk|Correlation|id|16|117|0.98662
1|DNAWalk|Correlation|id|16|118|0.97645
1|DNAWalk|Correlation|id|16|119|0.95763
1|DNAWalk|Correlation|id|16|120|0.98051
1|DNAWalk|Correlation|id|16|121|0.91447
1|DNAWalk|Correlation|id|16|122|0.99032
1|DNAWalk|Correlation|id|16|123|0.98404
1|DNAWalk|Correlation|id|16|124|0.95754
1|DNAWalk|Correlation|id|16|125|0.98927
1|DNAWalk|Correlation|id|16|126|0.9752
1|DNAWalk|Correlation|id|16|127|0.98941
1|DNAWalk|Correlation|id|16|128|0.97963
1|DNAWalk|Correlation|id|16|129|0.92307
1|DNAWalk|Correlation|id|16|130|0.98005
1|DNAWalk|Correlation|id|16|131|0.98427
1|DNAWalk|Correlation|id|16|132|0.97705
1|DNAWalk|Correlation|id|16|133|0.96447
1|DNAWalk|Correlation|id|16|134|0.95065
1|DNAWalk|Correlation|id|16|135|0.99238
1|DNAWalk|Correlation|id|16|136|0.9771
1|DNAWalk|Correlation|id|16|137|0.98516
1|DNAWalk|Correlation|id|16|138|0.9926
1|DNAWalk|Correlation|id|16|139|0.98312
1|DNAWalk|Correlation|id|16|140|0.96985
1|DNAWalk|Correlation|id|16|141|0.98614
1|DNAWalk|Correlation|id|16|142|0.98615
1|DNAWalk|Correlation|id|16|143|0.98824
1|DNAWalk|Correlation|id|16|144|0.97123
1|DNAWalk|Correlation|id|16|145|0.98952
1|DNAWalk|Correlation|id|16|146|0.98608
1|DNAWalk|Correlation|id|16|147|0.98927
1|DNAWalk|Correlation|id|16|148|0.98836
1|DNAWalk|Correlation|id|16|149|0.99054
1|DNAWalk|Correlation|id|16|150|0.98912
1|DNAWalk|Correlation|id|16|151|0.98083
1|DNAWalk|Correlation|id|16|152|0.98906
1|DNAWalk|Correlation|id|16|153|0.98252
1|DNAWalk|Correlation|id|16|154|0.9797
1|DNAWalk|Correlation|id|16|155|0.98857
1|DNAWalk|Correlation|id|16|156|0.95005
1|DNAWalk|Correlation|id|16|157|0.99147
1|DNAWalk|Correlation|id|16|158|0.98942
1|DNAWalk|Correlation|id|16|159|0.995
1|DNAWalk|Correlation|id|16|160|0.98795
1|DNAWalk|Correlation|id|16|161|0.977
1|DNAWalk|Correlation|id|16|162|0.98573
1|DNAWalk|Correlation|id|16|163|0.98469
1|DNAWalk|Correlation|id|16|164|0.9641
1|DNAWalk|Correlation|id|16|165|0.98761
1|DNAWalk|Correlation|id|16|166|0.97821
1|DNAWalk|Correlation|id|16|167|0.99218
1|DNAWalk|Correlation|id|16|168|0.98884
1|DNAWalk|Correlation|id|16|169|0.99103
1|DNAWalk|Correlation|id|16|170|0.99134
1|DNAWalk|Correlation|id|16|171|0.94307
1|DNAWalk|Correlation|id|16|172|0.97101
1|DNAWalk|Correlation|id|16|173|0.99143
1|DNAWalk|Correlation|id|16|174|0.9912
1|DNAWalk|Correlation|id|16|175|0.95494
1|DNAWalk|Correlation|id|16|176|0.98773
1|DNAWalk|Correlation|id|16|177|0.95302
1|DNAWalk|Correlation|id|16|178|0.9832
1|DNAWalk|Correlation|id|16|179|0.99009
1|DNAWalk|Correlation|id|16|180|0.96993
1|DNAWalk|Correlation|id|16|181|0.98292
1|DNAWalk|Correlation|id|16|182|0.99252
1|DNAWalk|Correlation|id|16|183|0.98579
1|DNAWalk|Correlation|id|16|184|0.99134
1|DNAWalk|Correlation|id|16|185|0.99324
1|DNAWalk|Correlation|id|16|186|0.97445
1|DNAWalk|Correlation|id|16|187|0.9849
1|DNAWalk|Correlation|id|16|188|0.99024
1|DNAWalk|Correlation|id|16|189|0.99328
1|DNAWalk|Correlation|id|16|190|0.98419
1|DNAWalk|Correlation|id|16|191|0.98329
1|DNAWalk|Correlation|id|16|192|0.98559
1|DNAWalk|Correlation|id|16|193|0.96424
1|DNAWalk|Correlation|id|16|194|0.98292
1|DNAWalk|Correlation|id|16|195|0.98794
1|DNAWalk|Correlation|id|16|196|0.968
1|DNAWalk|Correlation|id|16|197|0.95345
1|DNAWalk|Correlation|id|16|198|0.94926
1|DNAWalk|Correlation|id|16|199|0.98131
1|DNAWalk|Correlation|id|16|200|0.98212
1|DNAWalk|Correlation|id|16|201|0.9729
1|DNAWalk|Correlation|id|16|202|0.98571
1|DNAWalk|Correlation|id|16|203|0.95954
1|DNAWalk|Correlation|id|16|204|0.99314
1|DNAWalk|Correlation|id|16|205|0.90008
1|DNAWalk|Correlation|id|16|206|0.96155
1|DNAWalk|Correlation|id|16|207|0.9897
1|DNAWalk|Correlation|id|16|208|0.98666
1|DNAWalk|Correlation|id|16|209|0.97326
1|DNAWalk|Correlation|id|16|210|0.9861
1|DNAWalk|Correlation|id|16|211|0.99248
1|DNAWalk|Correlation|id|16|212|0.98639
1|DNAWalk|Correlation|id|16|213|0.98905
1|DNAWalk|Correlation|id|16|214|0.98067
1|DNAWalk|Correlation|id|16|215|0.99052
1|DNAWalk|Correlation|id|16|216|0.9763
1|DNAWalk|Correlation|id|16|217|0.99152
1|DNAWalk|Correlation|id|16|218|0.99375
1|DNAWalk|Correlation|id|16|219|0.9883
1|DNAWalk|Correlation|id|16|220|0.99341
1|DNAWalk|Correlation|id|16|221|0.9931
1|DNAWalk|Correlation|id|16|222|0.98415
1|DNAWalk|Correlation|id|16|223|0.98465
1|DNAWalk|Correlation|id|16|224|0.9891
1|DNAWalk|Correlation|id|16|225|0.99436
1|DNAWalk|Correlation|id|16|226|0.98355
1|DNAWalk|Correlation|id|16|227|0.97521
1|DNAWalk|Correlation|id|16|228|0.98969
1|DNAWalk|Correlation|id|16|229|0.99061
1|DNAWalk|Correlation|id|16|230|0.99025
1|DNAWalk|Correlation|id|16|231|0.9894
1|DNAWalk|Correlation|id|16|232|0.99153
1|DNAWalk|Correlation|id|16|233|0.96706
1|DNAWalk|Correlation|id|16|234|0.96637
1|DNAWalk|Correlation|id|16|235|0.98688
1|DNAWalk|Correlation|id|16|236|0.9912
1|DNAWalk|Correlation|id|16|237|0.98637
1|DNAWalk|Correlation|id|16|238|0.9692
1|DNAWalk|Correlation|id|16|239|0.98489
1|DNAWalk|Correlation|id|16|240|0.98288
1|DNAWalk|Correlation|id|16|241|0.98597
1|DNAWalk|Correlation|id|16|242|0.99009
1|DNAWalk|Correlation|id|16|243|0.98206
1|DNAWalk|Correlation|id|16|244|0.983
1|DNAWalk|Correlation|id|16|245|0.97722
1|DNAWalk|Correlation|id|16|246|0.98564
1|DNAWalk|Correlation|id|16|247|0.98081
1|DNAWalk|Correlation|id|16|248|0.98733
1|DNAWalk|Correlation|id|16|249|0.98635
1|DNAWalk|Correlation|id|16|250|0.94473
1|DNAWalk|Correlation|id|16|251|0.99307
1|DNAWalk|Correlation|id|16|252|0.98174
1|DNAWalk|Correlation|id|16|253|0.98063
1|DNAWalk|Correlation|id|16|254|0.98582
1|DNAWalk|Correlation|id|16|255|0.96133
1|DNAWalk|Correlation|id|16|256|0.89985
1|DNAWalk|Correlation|id|16|257|0.99525
1|DNAWalk|Correlation|id|16|258|0.98025
1|DNAWalk|Correlation|id|16|259|0.99074
1|DNAWalk|Correlation|id|16|260|0.98462
1|DNAWalk|Correlation|id|16|261|0.99159
1|DNAWalk|Correlation|id|16|262|0.97291
1|DNAWalk|Correlation|id|16|263|0.97586
1|DNAWalk|Correlation|id|16|264|0.99247
1|DNAWalk|Correlation|id|16|265|0.98289
1|DNAWalk|Correlation|id|16|266|0.98628
1|DNAWalk|Correlation|id|16|267|0.99086
1|DNAWalk|Correlation|id|16|268|0.98407
1|DNAWalk|Correlation|id|16|269|0.99218
1|DNAWalk|Correlation|id|16|270|0.87685
1|DNAWalk|Correlation|id|16|271|0.98888
1|DNAWalk|Correlation|id|16|272|0.99179
1|DNAWalk|Correlation|id|16|273|0.99245
1|DNAWalk|Correlation|id|16|274|0.98608
1|DNAWalk|Correlation|id|16|275|0.98968
1|DNAWalk|Correlation|id|16|276|0.98256
1|DNAWalk|Correlation|id|16|277|0.95705
1|DNAWalk|Correlation|id|16|278|0.98443
1|DNAWalk|Correlation|id|16|279|0.98816
1|DNAWalk|Correlation|id|16|280|0.98502
1|DNAWalk|Correlation|id|16|281|0.98289
1|DNAWalk|Correlation|id|16|282|0.98361
1|DNAWalk|Correlation|id|16|283|0.972
1|DNAWalk|Correlation|id|16|284|0.99086
1|DNAWalk|Correlation|id|16|285|0.99205
1|DNAWalk|Correlation|id|16|286|0.8311
1|DNAWalk|Correlation|id|16|287|0.98958
1|DNAWalk|Correlation|id|16|288|0.99315
1|DNAWalk|Correlation|id|16|289|0.93549
1|DNAWalk|Correlation|id|16|290|0.98587
1|DNAWalk|Correlation|id|16|291|0.98901
1|DNAWalk|Correlation|id|16|292|0.97325
1|DNAWalk|Correlation|id|16|293|0.98485
1|DNAWalk|Correlation|id|16|294|0.98487
1|DNAWalk|Correlation|id|16|295|0.98904
1|DNAWalk|Correlation|id|16|296|0.99143
1|DNAWalk|Correlation|id|16|297|0.98709
1|DNAWalk|Correlation|id|16|298|0.91608
1|DNAWalk|Correlation|id|16|299|0.97996
1|DNAWalk|Correlation|id|16|300|0.97395
1|DNAWalk|Correlation|id|16|301|0.95889
1|DNAWalk|Correlation|id|16|302|0.99183
1|DNAWalk|Correlation|id|16|303|0.97328
1|DNAWalk|Correlation|id|16|304|0.97711
1|DNAWalk|Correlation|id|16|305|0.99157
1|DNAWalk|Correlation|id|16|306|0.98127
1|DNAWalk|Correlation|id|16|307|0.9879
1|DNAWalk|Correlation|id|16|308|0.99314
1|DNAWalk|Correlation|id|16|309|0.96471
1|DNAWalk|Correlation|id|16|310|0.94174
1|DNAWalk|Correlation|id|16|311|0.99294
1|DNAWalk|Correlation|id|16|312|0.987
1|DNAWalk|Correlation|id|16|313|0.98467
1|DNAWalk|Correlation|id|16|314|0.98438
1|DNAWalk|Correlation|id|16|315|0.98431
1|DNAWalk|Correlation|id|16|316|0.99106
1|DNAWalk|Correlation|id|16|317|0.98893
1|DNAWalk|Correlation|id|16|318|0.97924
1|DNAWalk|Correlation|id|16|319|0.99037
1|DNAWalk|Correlation|id|16|320|0.99289
1|DNAWalk|Correlation|id|16|321|0.9292
1|DNAWalk|Correlation|id|16|322|0.98865
1|DNAWalk|Correlation|id|16|323|0.99062
1|DNAWalk|Correlation|id|16|324|0.98808
1|DNAWalk|Correlation|id|16|325|0.98544
1|DNAWalk|Correlation|id|16|326|0.98921
1|DNAWalk|Correlation|id|16|327|0.97408
1|DNAWalk|Correlation|id|16|328|0.8845
1|DNAWalk|Correlation|id|16|329|0.97712
1|DNAWalk|Correlation|id|16|330|0.9699
1|DNAWalk|Correlation|id|16|331|0.9064
1|DNAWalk|Correlation|id|16|332|0.98663
1|DNAWalk|Correlation|id|16|333|0.97948
1|DNAWalk|Correlation|id|16|334|0.99005
1|DNAWalk|Correlation|id|16|335|0.98827
1|DNAWalk|Correlation|id|16|336|0.97428
1|DNAWalk|Correlation|id|16|337|0.99051
1|DNAWalk|Correlation|id|16|338|0.98441
1|DNAWalk|Correlation|id|16|339|0.98758
1|DNAWalk|Correlation|id|16|340|0.9924
1|DNAWalk|Correlation|id|16|341|0.98711
1|DNAWalk|Correlation|id|16|342|0.98778
1|DNAWalk|Correlation|id|16|343|0.98858
1|DNAWalk|Correlation|id|16|344|0.99146
1|DNAWalk|Correlation|id|16|345|0.98588
1|DNAWalk|Correlation|id|16|346|0.98116
1|DNAWalk|Correlation|id|16|347|0.99054
1|DNAWalk|Correlation|id|16|348|0.98855
1|DNAWalk|Correlation|id|16|349|0.98254
1|DNAWalk|Correlation|id|16|350|0.98585
1|DNAWalk|Correlation|id|16|351|0.97554
1|DNAWalk|Correlation|id|16|352|0.99037
1|DNAWalk|Correlation|id|16|353|0.97716
1|DNAWalk|Correlation|id|16|354|0.98439
1|DNAWalk|Correlation|id|16|355|0.99195
1|DNAWalk|Correlation|id|16|356|0.99048
1|DNAWalk|Correlation|id|16|357|0.93368
1|DNAWalk|Correlation|id|16|358|0.93284
1|DNAWalk|Correlation|id|16|359|0.97851
1|DNAWalk|Correlation|id|16|360|0.98134
1|DNAWalk|Correlation|id|16|361|0.97076
1|DNAWalk|Correlation|id|16|362|0.9752
1|DNAWalk|Correlation|id|16|363|0.99164
1|DNAWalk|Correlation|id|16|364|0.98351
1|DNAWalk|Correlation|id|16|365|0.98794
1|DNAWalk|Correlation|id|16|366|0.99119
1|DNAWalk|Correlation|id|16|367|0.99316
1|DNAWalk|Correlation|id|16|368|0.98506
1|DNAWalk|Correlation|id|16|369|0.98938
1|DNAWalk|Correlation|id|16|370|0.98236
1|DNAWalk|Correlation|id|16|371|0.95304
1|DNAWalk|Correlation|id|16|372|0.99475
1|DNAWalk|Correlation|id|16|373|0.98615
1|DNAWalk|Correlation|id|16|374|0.98644
1|DNAWalk|Correlation|id|16|375|0.98585
1|DNAWalk|Correlation|id|16|376|0.99007
1|DNAWalk|Correlation|id|16|377|0.98978
1|DNAWalk|Correlation|id|16|378|0.98413
1|DNAWalk|Correlation|id|16|379|0.98882
1|DNAWalk|Correlation|id|16|380|0.97134
1|DNAWalk|Correlation|id|16|381|0.99007
1|DNAWalk|Correlation|id|16|382|0.98972
1|DNAWalk|Correlation|id|16|383|0.98265
1|DNAWalk|Correlation|id|16|384|0.98715
