# Supplementary material for: On DNA numerical representations for genomic similarity computation
Source: PLoS One. 2017 Mar 21;12(3):e0173288. doi: 10.1371/journal.pone.0173288 (PMC5360225; doi:10.1371/journal.pone.0173288)
Supplement: S3 File — The datasets employed in this work. (ZIP) [file pone.0173288.s003.zip › datasets/syntheticalExperimentalScores/sequenceBase_1_transformation_DNAWalk_metric_Correlation_type_id_percentage_2.txt]

1|DNAWalk|Correlation|id|2|1|0.99822
1|DNAWalk|Correlation|id|2|2|0.99674
1|DNAWalk|Correlation|id|2|3|0.99785
1|DNAWalk|Correlation|id|2|4|0.99663
1|DNAWalk|Correlation|id|2|5|0.99742
1|DNAWalk|Correlation|id|2|6|0.99714
1|DNAWalk|Correlation|id|2|7|0.99718
1|DNAWalk|Correlation|id|2|8|0.99736
1|DNAWalk|Correlation|id|2|9|0.99822
1|DNAWalk|Correlation|id|2|10|0.99743
1|DNAWalk|Correlation|id|2|11|0.99733
1|DNAWalk|Correlation|id|2|12|0.9965
1|DNAWalk|Correlation|id|2|13|0.99651
1|DNAWalk|Correlation|id|2|14|0.99738
1|DNAWalk|Correlation|id|2|15|0.99679
1|DNAWalk|Correlation|id|2|16|0.99709
1|DNAWalk|Correlation|id|2|17|0.99719
1|DNAWalk|Correlation|id|2|18|0.99835
1|DNAWalk|Correlation|id|2|19|0.99746
1|DNAWalk|Correlation|id|2|20|0.99762
1|DNAWalk|Correlation|id|2|21|0.9987
1|DNAWalk|Correlation|id|2|22|0.99554
1|DNAWalk|Correlation|id|2|23|0.99883
1|DNAWalk|Correlation|id|2|24|0.9952
1|DNAWalk|Correlation|id|2|25|0.99801
1|DNAWalk|Correlation|id|2|26|0.998
1|DNAWalk|Correlation|id|2|27|0.9976
1|DNAWalk|Correlation|id|2|28|0.9967
1|DNAWalk|Correlation|id|2|29|0.99758
1|DNAWalk|Correlation|id|2|30|0.99486
1|DNAWalk|Correlation|id|2|31|0.99801
1|DNAWalk|Correlation|id|2|32|0.99784
1|DNAWalk|Correlation|id|2|33|0.99668
1|DNAWalk|Correlation|id|2|34|0.99843
1|DNAWalk|Correlation|id|2|35|0.99859
1|DNAWalk|Correlation|id|2|36|0.9955
1|DNAWalk|Correlation|id|2|37|0.99622
1|DNAWalk|Correlation|id|2|38|0.99831
1|DNAWalk|Correlation|id|2|39|0.9973
1|DNAWalk|Correlation|id|2|40|0.9976
1|DNAWalk|Correlation|id|2|41|0.99765
1|DNAWalk|Correlation|id|2|42|0.99772
1|DNAWalk|Correlation|id|2|43|0.99683
1|DNAWalk|Correlation|id|2|44|0.99792
1|DNAWalk|Correlation|id|2|45|0.99582
1|DNAWalk|Correlation|id|2|46|0.99691
1|DNAWalk|Correlation|id|2|47|0.99786
1|DNAWalk|Correlation|id|2|48|0.99889
1|DNAWalk|Correlation|id|2|49|0.99656
1|DNAWalk|Correlation|id|2|50|0.99599
1|DNAWalk|Correlation|id|2|51|0.99726
1|DNAWalk|Correlation|id|2|52|0.9974
1|DNAWalk|Correlation|id|2|53|0.99792
1|DNAWalk|Correlation|id|2|54|0.99803
1|DNAWalk|Correlation|id|2|55|0.99665
1|DNAWalk|Correlation|id|2|56|0.99779
1|DNAWalk|Correlation|id|2|57|0.99555
1|DNAWalk|Correlation|id|2|58|0.99668
1|DNAWalk|Correlation|id|2|59|0.99769
1|DNAWalk|Correlation|id|2|60|0.9944
1|DNAWalk|Correlation|id|2|61|0.99523
1|DNAWalk|Correlation|id|2|62|0.99741
1|DNAWalk|Correlation|id|2|63|0.99579
1|DNAWalk|Correlation|id|2|64|0.99639
1|DNAWalk|Correlation|id|2|65|0.99724
1|DNAWalk|Correlation|id|2|66|0.99827
1|DNAWalk|Correlation|id|2|67|0.9947
1|DNAWalk|Correlation|id|2|68|0.9981
1|DNAWalk|Correlation|id|2|69|0.9973
1|DNAWalk|Correlation|id|2|70|0.99801
1|DNAWalk|Correlation|id|2|71|0.99395
1|DNAWalk|Correlation|id|2|72|0.99585
1|DNAWalk|Correlation|id|2|73|0.99701
1|DNAWalk|Correlation|id|2|74|0.99736
1|DNAWalk|Correlation|id|2|75|0.99745
1|DNAWalk|Correlation|id|2|76|0.995
1|DNAWalk|Correlation|id|2|77|0.99545
1|DNAWalk|Correlation|id|2|78|0.99387
1|DNAWalk|Correlation|id|2|79|0.99782
1|DNAWalk|Correlation|id|2|80|0.99798
1|DNAWalk|Correlation|id|2|81|0.99757
1|DNAWalk|Correlation|id|2|82|0.99744
1|DNAWalk|Correlation|id|2|83|0.99663
1|DNAWalk|Correlation|id|2|84|0.9959
1|DNAWalk|Correlation|id|2|85|0.99663
1|DNAWalk|Correlation|id|2|86|0.99621
1|DNAWalk|Correlation|id|2|87|0.99601
1|DNAWalk|Correlation|id|2|88|0.99839
1|DNAWalk|Correlation|id|2|89|0.99843
1|DNAWalk|Correlation|id|2|90|0.99597
1|DNAWalk|Correlation|id|2|91|0.99657
1|DNAWalk|Correlation|id|2|92|0.99586
1|DNAWalk|Correlation|id|2|93|0.99181
1|DNAWalk|Correlation|id|2|94|0.99724
1|DNAWalk|Correlation|id|2|95|0.99731
1|DNAWalk|Correlation|id|2|96|0.99504
1|DNAWalk|Correlation|id|2|97|0.99431
1|DNAWalk|Correlation|id|2|98|0.99524
1|DNAWalk|Correlation|id|2|99|0.99648
1|DNAWalk|Correlation|id|2|100|0.99764
1|DNAWalk|Correlation|id|2|101|0.99437
1|DNAWalk|Correlation|id|2|102|0.99702
1|DNAWalk|Correlation|id|2|103|0.99605
1|DNAWalk|Correlation|id|2|104|0.99772
1|DNAWalk|Correlation|id|2|105|0.99414
1|DNAWalk|Correlation|id|2|106|0.99806
1|DNAWalk|Correlation|id|2|107|0.99663
1|DNAWalk|Correlation|id|2|108|0.99339
1|DNAWalk|Correlation|id|2|109|0.99832
1|DNAWalk|Correlation|id|2|110|0.99791
1|DNAWalk|Correlation|id|2|111|0.99701
1|DNAWalk|Correlation|id|2|112|0.99759
1|DNAWalk|Correlation|id|2|113|0.99798
1|DNAWalk|Correlation|id|2|114|0.99647
1|DNAWalk|Correlation|id|2|115|0.99797
1|DNAWalk|Correlation|id|2|116|0.99674
1|DNAWalk|Correlation|id|2|117|0.99632
1|DNAWalk|Correlation|id|2|118|0.99633
1|DNAWalk|Correlation|id|2|119|0.99285
1|DNAWalk|Correlation|id|2|120|0.99597
1|DNAWalk|Correlation|id|2|121|0.99772
1|DNAWalk|Correlation|id|2|122|0.99736
1|DNAWalk|Correlation|id|2|123|0.99242
1|DNAWalk|Correlation|id|2|124|0.99859
1|DNAWalk|Correlation|id|2|125|0.99763
1|DNAWalk|Correlation|id|2|126|0.99606
1|DNAWalk|Correlation|id|2|127|0.9972
1|DNAWalk|Correlation|id|2|128|0.99654
1|DNAWalk|Correlation|id|2|129|0.99795
1|DNAWalk|Correlation|id|2|130|0.99617
1|DNAWalk|Correlation|id|2|131|0.99727
1|DNAWalk|Correlation|id|2|132|0.998
1|DNAWalk|Correlation|id|2|133|0.99204
1|DNAWalk|Correlation|id|2|134|0.9984
1|DNAWalk|Correlation|id|2|135|0.99767
1|DNAWalk|Correlation|id|2|136|0.99826
1|DNAWalk|Correlation|id|2|137|0.99774
1|DNAWalk|Correlation|id|2|138|0.99724
1|DNAWalk|Correlation|id|2|139|0.99837
1|DNAWalk|Correlation|id|2|140|0.99645
1|DNAWalk|Correlation|id|2|141|0.99845
1|DNAWalk|Correlation|id|2|142|0.99712
1|DNAWalk|Correlation|id|2|143|0.99742
1|DNAWalk|Correlation|id|2|144|0.99734
1|DNAWalk|Correlation|id|2|145|0.99562
1|DNAWalk|Correlation|id|2|146|0.99676
1|DNAWalk|Correlation|id|2|147|0.99599
1|DNAWalk|Correlation|id|2|148|0.99827
1|DNAWalk|Correlation|id|2|149|0.99309
1|DNAWalk|Correlation|id|2|150|0.99716
1|DNAWalk|Correlation|id|2|151|0.99496
1|DNAWalk|Correlation|id|2|152|0.99616
1|DNAWalk|Correlation|id|2|153|0.99494
1|DNAWalk|Correlation|id|2|154|0.99557
1|DNAWalk|Correlation|id|2|155|0.99771
1|DNAWalk|Correlation|id|2|156|0.99721
1|DNAWalk|Correlation|id|2|157|0.99549
1|DNAWalk|Correlation|id|2|158|0.99805
1|DNAWalk|Correlation|id|2|159|0.99889
1|DNAWalk|Correlation|id|2|160|0.99715
1|DNAWalk|Correlation|id|2|161|0.99779
1|DNAWalk|Correlation|id|2|162|0.99653
1|DNAWalk|Correlation|id|2|163|0.99749
1|DNAWalk|Correlation|id|2|164|0.99496
1|DNAWalk|Correlation|id|2|165|0.99809
1|DNAWalk|Correlation|id|2|166|0.99834
1|DNAWalk|Correlation|id|2|167|0.99371
1|DNAWalk|Correlation|id|2|168|0.9979
1|DNAWalk|Correlation|id|2|169|0.99358
1|DNAWalk|Correlation|id|2|170|0.99677
1|DNAWalk|Correlation|id|2|171|0.99592
1|DNAWalk|Correlation|id|2|172|0.99617
1|DNAWalk|Correlation|id|2|173|0.99822
1|DNAWalk|Correlation|id|2|174|0.99766
1|DNAWalk|Correlation|id|2|175|0.99589
1|DNAWalk|Correlation|id|2|176|0.99698
1|DNAWalk|Correlation|id|2|177|0.9985
1|DNAWalk|Correlation|id|2|178|0.99822
1|DNAWalk|Correlation|id|2|179|0.9972
1|DNAWalk|Correlation|id|2|180|0.99745
1|DNAWalk|Correlation|id|2|181|0.99777
1|DNAWalk|Correlation|id|2|182|0.9957
1|DNAWalk|Correlation|id|2|183|0.99879
1|DNAWalk|Correlation|id|2|184|0.99598
1|DNAWalk|Correlation|id|2|185|0.99866
1|DNAWalk|Correlation|id|2|186|0.99613
1|DNAWalk|Correlation|id|2|187|0.9958
1|DNAWalk|Correlation|id|2|188|0.99778
1|DNAWalk|Correlation|id|2|189|0.99798
1|DNAWalk|Correlation|id|2|190|0.99739
1|DNAWalk|Correlation|id|2|191|0.99241
1|DNAWalk|Correlation|id|2|192|0.99345
1|DNAWalk|Correlation|id|2|193|0.99825
1|DNAWalk|Correlation|id|2|194|0.996
1|DNAWalk|Correlation|id|2|195|0.99759
1|DNAWalk|Correlation|id|2|196|0.99777
1|DNAWalk|Correlation|id|2|197|0.99828
1|DNAWalk|Correlation|id|2|198|0.99804
1|DNAWalk|Correlation|id|2|199|0.99707
1|DNAWalk|Correlation|id|2|200|0.99782
1|DNAWalk|Correlation|id|2|201|0.99802
1|DNAWalk|Correlation|id|2|202|0.99757
1|DNAWalk|Correlation|id|2|203|0.99868
1|DNAWalk|Correlation|id|2|204|0.99853
1|DNAWalk|Correlation|id|2|205|0.99795
1|DNAWalk|Correlation|id|2|206|0.99703
1|DNAWalk|Correlation|id|2|207|0.99564
1|DNAWalk|Correlation|id|2|208|0.99713
1|DNAWalk|Correlation|id|2|209|0.99673
1|DNAWalk|Correlation|id|2|210|0.99619
1|DNAWalk|Correlation|id|2|211|0.99608
1|DNAWalk|Correlation|id|2|212|0.9956
1|DNAWalk|Correlation|id|2|213|0.99446
1|DNAWalk|Correlation|id|2|214|0.9966
1|DNAWalk|Correlation|id|2|215|0.99883
1|DNAWalk|Correlation|id|2|216|0.99499
1|DNAWalk|Correlation|id|2|217|0.99449
1|DNAWalk|Correlation|id|2|218|0.99788
1|DNAWalk|Correlation|id|2|219|0.99787
1|DNAWalk|Correlation|id|2|220|0.99792
1|DNAWalk|Correlation|id|2|221|0.99869
1|DNAWalk|Correlation|id|2|222|0.9975
1|DNAWalk|Correlation|id|2|223|0.99524
1|DNAWalk|Correlation|id|2|224|0.99574
1|DNAWalk|Correlation|id|2|225|0.998
1|DNAWalk|Correlation|id|2|226|0.99548
1|DNAWalk|Correlation|id|2|227|0.99571
1|DNAWalk|Correlation|id|2|228|0.99163
1|DNAWalk|Correlation|id|2|229|0.99554
1|DNAWalk|Correlation|id|2|230|0.99862
1|DNAWalk|Correlation|id|2|231|0.99523
1|DNAWalk|Correlation|id|2|232|0.99443
1|DNAWalk|Correlation|id|2|233|0.99436
1|DNAWalk|Correlation|id|2|234|0.99834
1|DNAWalk|Correlation|id|2|235|0.99729
1|DNAWalk|Correlation|id|2|236|0.99857
1|DNAWalk|Correlation|id|2|237|0.99689
1|DNAWalk|Correlation|id|2|238|0.99867
1|DNAWalk|Correlation|id|2|239|0.99818
1|DNAWalk|Correlation|id|2|240|0.99656
1|DNAWalk|Correlation|id|2|241|0.99809
1|DNAWalk|Correlation|id|2|242|0.99514
1|DNAWalk|Correlation|id|2|243|0.99526
1|DNAWalk|Correlation|id|2|244|0.99742
1|DNAWalk|Correlation|id|2|245|0.99668
1|DNAWalk|Correlation|id|2|246|0.99781
1|DNAWalk|Correlation|id|2|247|0.99805
1|DNAWalk|Correlation|id|2|248|0.99826
1|DNAWalk|Correlation|id|2|249|0.99858
1|DNAWalk|Correlation|id|2|250|0.9977
1|DNAWalk|Correlation|id|2|251|0.99815
1|DNAWalk|Correlation|id|2|252|0.99791
1|DNAWalk|Correlation|id|2|253|0.997
1|DNAWalk|Correlation|id|2|254|0.99801
1|DNAWalk|Correlation|id|2|255|0.99748
1|DNAWalk|Correlation|id|2|256|0.99681
1|DNAWalk|Correlation|id|2|257|0.99278
1|DNAWalk|Correlation|id|2|258|0.9957
1|DNAWalk|Correlation|id|2|259|0.99646
1|DNAWalk|Correlation|id|2|260|0.9985
1|DNAWalk|Correlation|id|2|261|0.99815
1|DNAWalk|Correlation|id|2|262|0.99809
1|DNAWalk|Correlation|id|2|263|0.99792
1|DNAWalk|Correlation|id|2|264|0.99531
1|DNAWalk|Correlation|id|2|265|0.99743
1|DNAWalk|Correlation|id|2|266|0.99726
1|DNAWalk|Correlation|id|2|267|0.98901
1|DNAWalk|Correlation|id|2|268|0.99801
1|DNAWalk|Correlation|id|2|269|0.99729
1|DNAWalk|Correlation|id|2|270|0.99701
1|DNAWalk|Correlation|id|2|271|0.9984
1|DNAWalk|Correlation|id|2|272|0.99474
1|DNAWalk|Correlation|id|2|273|0.99825
1|DNAWalk|Correlation|id|2|274|0.99787
1|DNAWalk|Correlation|id|2|275|0.99715
1|DNAWalk|Correlation|id|2|276|0.99822
1|DNAWalk|Correlation|id|2|277|0.99628
1|DNAWalk|Correlation|id|2|278|0.99854
1|DNAWalk|Correlation|id|2|279|0.9954
1|DNAWalk|Correlation|id|2|280|0.99775
1|DNAWalk|Correlation|id|2|281|0.99776
1|DNAWalk|Correlation|id|2|282|0.99591
1|DNAWalk|Correlation|id|2|283|0.9968
1|DNAWalk|Correlation|id|2|284|0.99482
1|DNAWalk|Correlation|id|2|285|0.99754
1|DNAWalk|Correlation|id|2|286|0.99543
1|DNAWalk|Correlation|id|2|287|0.9967
1|DNAWalk|Correlation|id|2|288|0.99731
1|DNAWalk|Correlation|id|2|289|0.99672
1|DNAWalk|Correlation|id|2|290|0.99499
1|DNAWalk|Correlation|id|2|291|0.99804
1|DNAWalk|Correlation|id|2|292|0.99705
1|DNAWalk|Correlation|id|2|293|0.99708
1|DNAWalk|Correlation|id|2|294|0.99634
1|DNAWalk|Correlation|id|2|295|0.99596
1|DNAWalk|Correlation|id|2|296|0.99754
1|DNAWalk|Correlation|id|2|297|0.99867
1|DNAWalk|Correlation|id|2|298|0.99745
1|DNAWalk|Correlation|id|2|299|0.99838
1|DNAWalk|Correlation|id|2|300|0.99501
1|DNAWalk|Correlation|id|2|301|0.99734
1|DNAWalk|Correlation|id|2|302|0.99862
1|DNAWalk|Correlation|id|2|303|0.99692
1|DNAWalk|Correlation|id|2|304|0.99784
1|DNAWalk|Correlation|id|2|305|0.9977
1|DNAWalk|Correlation|id|2|306|0.9935
1|DNAWalk|Correlation|id|2|307|0.99649
1|DNAWalk|Correlation|id|2|308|0.99782
1|DNAWalk|Correlation|id|2|309|0.9974
1|DNAWalk|Correlation|id|2|310|0.99752
1|DNAWalk|Correlation|id|2|311|0.99833
1|DNAWalk|Correlation|id|2|312|0.99734
1|DNAWalk|Correlation|id|2|313|0.99825
1|DNAWalk|Correlation|id|2|314|0.99833
1|DNAWalk|Correlation|id|2|315|0.99771
1|DNAWalk|Correlation|id|2|316|0.99663
1|DNAWalk|Correlation|id|2|317|0.99825
1|DNAWalk|Correlation|id|2|318|0.99742
1|DNAWalk|Correlation|id|2|319|0.99748
1|DNAWalk|Correlation|id|2|320|0.9946
1|DNAWalk|Correlation|id|2|321|0.99695
1|DNAWalk|Correlation|id|2|322|0.99427
1|DNAWalk|Correlation|id|2|323|0.99515
1|DNAWalk|Correlation|id|2|324|0.99666
1|DNAWalk|Correlation|id|2|325|0.99774
1|DNAWalk|Correlation|id|2|326|0.99601
1|DNAWalk|Correlation|id|2|327|0.9952
1|DNAWalk|Correlation|id|2|328|0.99737
1|DNAWalk|Correlation|id|2|329|0.99756
1|DNAWalk|Correlation|id|2|330|0.99815
1|DNAWalk|Correlation|id|2|331|0.99781
1|DNAWalk|Correlation|id|2|332|0.99759
1|DNAWalk|Correlation|id|2|333|0.99793
1|DNAWalk|Correlation|id|2|334|0.99633
1|DNAWalk|Correlation|id|2|335|0.99662
1|DNAWalk|Correlation|id|2|336|0.99637
1|DNAWalk|Correlation|id|2|337|0.99679
1|DNAWalk|Correlation|id|2|338|0.9961
1|DNAWalk|Correlation|id|2|339|0.99868
1|DNAWalk|Correlation|id|2|340|0.99512
1|DNAWalk|Correlation|id|2|341|0.99651
1|DNAWalk|Correlation|id|2|342|0.99725
1|DNAWalk|Correlation|id|2|343|0.9982
1|DNAWalk|Correlation|id|2|344|0.99884
1|DNAWalk|Correlation|id|2|345|0.99233
1|DNAWalk|Correlation|id|2|346|0.99694
1|DNAWalk|Correlation|id|2|347|0.99617
1|DNAWalk|Correlation|id|2|348|0.99841
1|DNAWalk|Correlation|id|2|349|0.99534
1|DNAWalk|Correlation|id|2|350|0.99671
1|DNAWalk|Correlation|id|2|351|0.9978
1|DNAWalk|Correlation|id|2|352|0.99717
1|DNAWalk|Correlation|id|2|353|0.99645
1|DNAWalk|Correlation|id|2|354|0.99767
1|DNAWalk|Correlation|id|2|355|0.99843
1|DNAWalk|Correlation|id|2|356|0.99825
1|DNAWalk|Correlation|id|2|357|0.99456
1|DNAWalk|Correlation|id|2|358|0.99795
1|DNAWalk|Correlation|id|2|359|0.98786
1|DNAWalk|Correlation|id|2|360|0.99508
1|DNAWalk|Correlation|id|2|361|0.99614
1|DNAWalk|Correlation|id|2|362|0.99741
1|DNAWalk|Correlation|id|2|363|0.99843
1|DNAWalk|Correlation|id|2|364|0.99818
1|DNAWalk|Correlation|id|2|365|0.99456
1|DNAWalk|Correlation|id|2|366|0.99713
1|DNAWalk|Correlation|id|2|367|0.99387
1|DNAWalk|Correlation|id|2|368|0.99741
1|DNAWalk|Correlation|id|2|369|0.99897
1|DNAWalk|Correlation|id|2|370|0.99732
1|DNAWalk|Correlation|id|2|371|0.99677
1|DNAWalk|Correlation|id|2|372|0.99717
1|DNAWalk|Correlation|id|2|373|0.99622
1|DNAWalk|Correlation|id|2|374|0.99678
1|DNAWalk|Correlation|id|2|375|0.9963
1|DNAWalk|Correlation|id|2|376|0.99402
1|DNAWalk|Correlation|id|2|377|0.99678
1|DNAWalk|Correlation|id|2|378|0.9959
1|DNAWalk|Correlation|id|2|379|0.99817
1|DNAWalk|Correlation|id|2|380|0.99734
1|DNAWalk|Correlation|id|2|381|0.99705
1|DNAWalk|Correlation|id|2|382|0.99807
1|DNAWalk|Correlation|id|2|383|0.99717
1|DNAWalk|Correlation|id|2|384|0.99846
