# Supplementary material for: On DNA numerical representations for genomic similarity computation
Source: PLoS One. 2017 Mar 21;12(3):e0173288. doi: 10.1371/journal.pone.0173288 (PMC5360225; doi:10.1371/journal.pone.0173288)
Supplement: S3 File — The datasets employed in this work. (ZIP) [file pone.0173288.s003.zip › datasets/syntheticalExperimentalScores/sequenceBase_1_transformation_DNAWalk_metric_Correlation_type_id_percentage_32.txt]

1|DNAWalk|Correlation|id|32|1|0.98976
1|DNAWalk|Correlation|id|32|2|0.93816
1|DNAWalk|Correlation|id|32|3|0.98428
1|DNAWalk|Correlation|id|32|4|0.96625
1|DNAWalk|Correlation|id|32|5|0.98028
1|DNAWalk|Correlation|id|32|6|0.98262
1|DNAWalk|Correlation|id|32|7|0.98217
1|DNAWalk|Correlation|id|32|8|0.96954
1|DNAWalk|Correlation|id|32|9|0.96929
1|DNAWalk|Correlation|id|32|10|0.94444
1|DNAWalk|Correlation|id|32|11|0.98038
1|DNAWalk|Correlation|id|32|12|0.98586
1|DNAWalk|Correlation|id|32|13|0.98829
1|DNAWalk|Correlation|id|32|14|0.97406
1|DNAWalk|Correlation|id|32|15|0.9874
1|DNAWalk|Correlation|id|32|16|0.96414
1|DNAWalk|Correlation|id|32|17|0.97396
1|DNAWalk|Correlation|id|32|18|0.96695
1|DNAWalk|Correlation|id|32|19|0.91283
1|DNAWalk|Correlation|id|32|20|0.98385
1|DNAWalk|Correlation|id|32|21|0.95881
1|DNAWalk|Correlation|id|32|22|0.90447
1|DNAWalk|Correlation|id|32|23|0.98269
1|DNAWalk|Correlation|id|32|24|0.88887
1|DNAWalk|Correlation|id|32|25|0.97385
1|DNAWalk|Correlation|id|32|26|0.98265
1|DNAWalk|Correlation|id|32|27|0.94004
1|DNAWalk|Correlation|id|32|28|0.94712
1|DNAWalk|Correlation|id|32|29|0.97009
1|DNAWalk|Correlation|id|32|30|0.97716
1|DNAWalk|Correlation|id|32|31|0.97216
1|DNAWalk|Correlation|id|32|32|0.94733
1|DNAWalk|Correlation|id|32|33|0.97643
1|DNAWalk|Correlation|id|32|34|0.92197
1|DNAWalk|Correlation|id|32|35|0.96017
1|DNAWalk|Correlation|id|32|36|0.96154
1|DNAWalk|Correlation|id|32|37|0.98916
1|DNAWalk|Correlation|id|32|38|0.98292
1|DNAWalk|Correlation|id|32|39|0.98826
1|DNAWalk|Correlation|id|32|40|0.95506
1|DNAWalk|Correlation|id|32|41|0.99124
1|DNAWalk|Correlation|id|32|42|0.96499
1|DNAWalk|Correlation|id|32|43|0.88213
1|DNAWalk|Correlation|id|32|44|0.99356
1|DNAWalk|Correlation|id|32|45|0.97011
1|DNAWalk|Correlation|id|32|46|0.9749
1|DNAWalk|Correlation|id|32|47|0.98728
1|DNAWalk|Correlation|id|32|48|0.98222
1|DNAWalk|Correlation|id|32|49|0.92804
1|DNAWalk|Correlation|id|32|50|0.9357
1|DNAWalk|Correlation|id|32|51|0.95492
1|DNAWalk|Correlation|id|32|52|0.9749
1|DNAWalk|Correlation|id|32|53|0.974
1|DNAWalk|Correlation|id|32|54|0.97691
1|DNAWalk|Correlation|id|32|55|0.98365
1|DNAWalk|Correlation|id|32|56|0.96262
1|DNAWalk|Correlation|id|32|57|0.95611
1|DNAWalk|Correlation|id|32|58|0.96444
1|DNAWalk|Correlation|id|32|59|0.97048
1|DNAWalk|Correlation|id|32|60|0.95949
1|DNAWalk|Correlation|id|32|61|0.99204
1|DNAWalk|Correlation|id|32|62|0.97932
1|DNAWalk|Correlation|id|32|63|0.98538
1|DNAWalk|Correlation|id|32|64|0.96866
1|DNAWalk|Correlation|id|32|65|0.98555
1|DNAWalk|Correlation|id|32|66|0.95884
1|DNAWalk|Correlation|id|32|67|0.96109
1|DNAWalk|Correlation|id|32|68|0.98234
1|DNAWalk|Correlation|id|32|69|0.95742
1|DNAWalk|Correlation|id|32|70|0.96996
1|DNAWalk|Correlation|id|32|71|0.97394
1|DNAWalk|Correlation|id|32|72|0.96708
1|DNAWalk|Correlation|id|32|73|0.98738
1|DNAWalk|Correlation|id|32|74|0.97344
1|DNAWalk|Correlation|id|32|75|0.95461
1|DNAWalk|Correlation|id|32|76|0.98043
1|DNAWalk|Correlation|id|32|77|0.92167
1|DNAWalk|Correlation|id|32|78|0.97395
1|DNAWalk|Correlation|id|32|79|0.9621
1|DNAWalk|Correlation|id|32|80|0.96675
1|DNAWalk|Correlation|id|32|81|0.97961
1|DNAWalk|Correlation|id|32|82|0.98111
1|DNAWalk|Correlation|id|32|83|0.95226
1|DNAWalk|Correlation|id|32|84|0.9414
1|DNAWalk|Correlation|id|32|85|0.97565
1|DNAWalk|Correlation|id|32|86|0.98585
1|DNAWalk|Correlation|id|32|87|0.96142
1|DNAWalk|Correlation|id|32|88|0.98844
1|DNAWalk|Correlation|id|32|89|0.92299
1|DNAWalk|Correlation|id|32|90|0.97753
1|DNAWalk|Correlation|id|32|91|0.82724
1|DNAWalk|Correlation|id|32|92|0.97347
1|DNAWalk|Correlation|id|32|93|0.98816
1|DNAWalk|Correlation|id|32|94|0.97697
1|DNAWalk|Correlation|id|32|95|0.96675
1|DNAWalk|Correlation|id|32|96|0.97851
1|DNAWalk|Correlation|id|32|97|0.97639
1|DNAWalk|Correlation|id|32|98|0.98144
1|DNAWalk|Correlation|id|32|99|0.82388
1|DNAWalk|Correlation|id|32|100|0.96791
1|DNAWalk|Correlation|id|32|101|0.98234
1|DNAWalk|Correlation|id|32|102|0.94742
1|DNAWalk|Correlation|id|32|103|0.97504
1|DNAWalk|Correlation|id|32|104|0.98887
1|DNAWalk|Correlation|id|32|105|0.98121
1|DNAWalk|Correlation|id|32|106|0.92472
1|DNAWalk|Correlation|id|32|107|0.97228
1|DNAWalk|Correlation|id|32|108|0.96898
1|DNAWalk|Correlation|id|32|109|0.93771
1|DNAWalk|Correlation|id|32|110|0.97824
1|DNAWalk|Correlation|id|32|111|0.97174
1|DNAWalk|Correlation|id|32|112|0.9713
1|DNAWalk|Correlation|id|32|113|0.97917
1|DNAWalk|Correlation|id|32|114|0.98563
1|DNAWalk|Correlation|id|32|115|0.99213
1|DNAWalk|Correlation|id|32|116|0.86317
1|DNAWalk|Correlation|id|32|117|0.96931
1|DNAWalk|Correlation|id|32|118|0.98288
1|DNAWalk|Correlation|id|32|119|0.97771
1|DNAWalk|Correlation|id|32|120|0.98685
1|DNAWalk|Correlation|id|32|121|0.97114
1|DNAWalk|Correlation|id|32|122|0.96688
1|DNAWalk|Correlation|id|32|123|0.97749
1|DNAWalk|Correlation|id|32|124|0.98403
1|DNAWalk|Correlation|id|32|125|0.96587
1|DNAWalk|Correlation|id|32|126|0.98391
1|DNAWalk|Correlation|id|32|127|0.89216
1|DNAWalk|Correlation|id|32|128|0.9718
1|DNAWalk|Correlation|id|32|129|0.98166
1|DNAWalk|Correlation|id|32|130|0.90645
1|DNAWalk|Correlation|id|32|131|0.95556
1|DNAWalk|Correlation|id|32|132|0.97067
1|DNAWalk|Correlation|id|32|133|0.97685
1|DNAWalk|Correlation|id|32|134|0.95568
1|DNAWalk|Correlation|id|32|135|0.97529
1|DNAWalk|Correlation|id|32|136|0.90377
1|DNAWalk|Correlation|id|32|137|0.83118
1|DNAWalk|Correlation|id|32|138|0.9704
1|DNAWalk|Correlation|id|32|139|0.98676
1|DNAWalk|Correlation|id|32|140|0.9807
1|DNAWalk|Correlation|id|32|141|0.97892
1|DNAWalk|Correlation|id|32|142|0.88255
1|DNAWalk|Correlation|id|32|143|0.80538
1|DNAWalk|Correlation|id|32|144|0.97823
1|DNAWalk|Correlation|id|32|145|0.97993
1|DNAWalk|Correlation|id|32|146|0.93006
1|DNAWalk|Correlation|id|32|147|0.97459
1|DNAWalk|Correlation|id|32|148|0.96372
1|DNAWalk|Correlation|id|32|149|0.98176
1|DNAWalk|Correlation|id|32|150|0.98908
1|DNAWalk|Correlation|id|32|151|0.98919
1|DNAWalk|Correlation|id|32|152|0.98167
1|DNAWalk|Correlation|id|32|153|0.97241
1|DNAWalk|Correlation|id|32|154|0.97535
1|DNAWalk|Correlation|id|32|155|0.95583
1|DNAWalk|Correlation|id|32|156|0.93698
1|DNAWalk|Correlation|id|32|157|0.96674
1|DNAWalk|Correlation|id|32|158|0.93444
1|DNAWalk|Correlation|id|32|159|0.97937
1|DNAWalk|Correlation|id|32|160|0.96282
1|DNAWalk|Correlation|id|32|161|0.97661
1|DNAWalk|Correlation|id|32|162|0.93622
1|DNAWalk|Correlation|id|32|163|0.98624
1|DNAWalk|Correlation|id|32|164|0.98891
1|DNAWalk|Correlation|id|32|165|0.97545
1|DNAWalk|Correlation|id|32|166|0.98838
1|DNAWalk|Correlation|id|32|167|0.97233
1|DNAWalk|Correlation|id|32|168|0.96364
1|DNAWalk|Correlation|id|32|169|0.94606
1|DNAWalk|Correlation|id|32|170|0.98863
1|DNAWalk|Correlation|id|32|171|0.94001
1|DNAWalk|Correlation|id|32|172|0.97479
1|DNAWalk|Correlation|id|32|173|0.98179
1|DNAWalk|Correlation|id|32|174|0.827
1|DNAWalk|Correlation|id|32|175|0.95731
1|DNAWalk|Correlation|id|32|176|0.98494
1|DNAWalk|Correlation|id|32|177|0.97548
1|DNAWalk|Correlation|id|32|178|0.98407
1|DNAWalk|Correlation|id|32|179|0.98714
1|DNAWalk|Correlation|id|32|180|0.96968
1|DNAWalk|Correlation|id|32|181|0.96538
1|DNAWalk|Correlation|id|32|182|0.96492
1|DNAWalk|Correlation|id|32|183|0.98611
1|DNAWalk|Correlation|id|32|184|0.99269
1|DNAWalk|Correlation|id|32|185|0.96318
1|DNAWalk|Correlation|id|32|186|0.97834
1|DNAWalk|Correlation|id|32|187|0.96787
1|DNAWalk|Correlation|id|32|188|0.9817
1|DNAWalk|Correlation|id|32|189|0.98843
1|DNAWalk|Correlation|id|32|190|0.91893
1|DNAWalk|Correlation|id|32|191|0.95338
1|DNAWalk|Correlation|id|32|192|0.86243
1|DNAWalk|Correlation|id|32|193|0.98338
1|DNAWalk|Correlation|id|32|194|0.94393
1|DNAWalk|Correlation|id|32|195|0.9694
1|DNAWalk|Correlation|id|32|196|0.98911
1|DNAWalk|Correlation|id|32|197|0.96343
1|DNAWalk|Correlation|id|32|198|0.92095
1|DNAWalk|Correlation|id|32|199|0.98123
1|DNAWalk|Correlation|id|32|200|0.96446
1|DNAWalk|Correlation|id|32|201|0.88915
1|DNAWalk|Correlation|id|32|202|0.97578
1|DNAWalk|Correlation|id|32|203|0.97497
1|DNAWalk|Correlation|id|32|204|0.98639
1|DNAWalk|Correlation|id|32|205|0.96782
1|DNAWalk|Correlation|id|32|206|0.98696
1|DNAWalk|Correlation|id|32|207|0.98172
1|DNAWalk|Correlation|id|32|208|0.98267
1|DNAWalk|Correlation|id|32|209|0.92258
1|DNAWalk|Correlation|id|32|210|0.98507
1|DNAWalk|Correlation|id|32|211|0.94663
1|DNAWalk|Correlation|id|32|212|0.96284
1|DNAWalk|Correlation|id|32|213|0.8927
1|DNAWalk|Correlation|id|32|214|0.98169
1|DNAWalk|Correlation|id|32|215|0.83121
1|DNAWalk|Correlation|id|32|216|0.97985
1|DNAWalk|Correlation|id|32|217|0.93635
1|DNAWalk|Correlation|id|32|218|0.87359
1|DNAWalk|Correlation|id|32|219|0.98548
1|DNAWalk|Correlation|id|32|220|0.98653
1|DNAWalk|Correlation|id|32|221|0.97899
1|DNAWalk|Correlation|id|32|222|0.95121
1|DNAWalk|Correlation|id|32|223|0.98498
1|DNAWalk|Correlation|id|32|224|0.98994
1|DNAWalk|Correlation|id|32|225|0.98085
1|DNAWalk|Correlation|id|32|226|0.88593
1|DNAWalk|Correlation|id|32|227|0.98994
1|DNAWalk|Correlation|id|32|228|0.97334
1|DNAWalk|Correlation|id|32|229|0.97403
1|DNAWalk|Correlation|id|32|230|0.97347
1|DNAWalk|Correlation|id|32|231|0.8476
1|DNAWalk|Correlation|id|32|232|0.97786
1|DNAWalk|Correlation|id|32|233|0.98165
1|DNAWalk|Correlation|id|32|234|0.98898
1|DNAWalk|Correlation|id|32|235|0.93732
1|DNAWalk|Correlation|id|32|236|0.95856
1|DNAWalk|Correlation|id|32|237|0.98443
1|DNAWalk|Correlation|id|32|238|0.96579
1|DNAWalk|Correlation|id|32|239|0.87386
1|DNAWalk|Correlation|id|32|240|0.98533
1|DNAWalk|Correlation|id|32|241|0.93425
1|DNAWalk|Correlation|id|32|242|0.85926
1|DNAWalk|Correlation|id|32|243|0.96975
1|DNAWalk|Correlation|id|32|244|0.97837
1|DNAWalk|Correlation|id|32|245|0.97119
1|DNAWalk|Correlation|id|32|246|0.98919
1|DNAWalk|Correlation|id|32|247|0.97454
1|DNAWalk|Correlation|id|32|248|0.97933
1|DNAWalk|Correlation|id|32|249|0.98828
1|DNAWalk|Correlation|id|32|250|0.96501
1|DNAWalk|Correlation|id|32|251|0.97882
1|DNAWalk|Correlation|id|32|252|0.96726
1|DNAWalk|Correlation|id|32|253|0.96179
1|DNAWalk|Correlation|id|32|254|0.94482
1|DNAWalk|Correlation|id|32|255|0.98498
1|DNAWalk|Correlation|id|32|256|0.95536
1|DNAWalk|Correlation|id|32|257|0.96834
1|DNAWalk|Correlation|id|32|258|0.96594
1|DNAWalk|Correlation|id|32|259|0.98783
1|DNAWalk|Correlation|id|32|260|0.98092
1|DNAWalk|Correlation|id|32|261|0.97442
1|DNAWalk|Correlation|id|32|262|0.98173
1|DNAWalk|Correlation|id|32|263|0.98471
1|DNAWalk|Correlation|id|32|264|0.95247
1|DNAWalk|Correlation|id|32|265|0.98052
1|DNAWalk|Correlation|id|32|266|0.98058
1|DNAWalk|Correlation|id|32|267|0.98792
1|DNAWalk|Correlation|id|32|268|0.98067
1|DNAWalk|Correlation|id|32|269|0.98759
1|DNAWalk|Correlation|id|32|270|0.98531
1|DNAWalk|Correlation|id|32|271|0.98472
1|DNAWalk|Correlation|id|32|272|0.97673
1|DNAWalk|Correlation|id|32|273|0.97195
1|DNAWalk|Correlation|id|32|274|0.95584
1|DNAWalk|Correlation|id|32|275|0.92362
1|DNAWalk|Correlation|id|32|276|0.98118
1|DNAWalk|Correlation|id|32|277|0.97829
1|DNAWalk|Correlation|id|32|278|0.8994
1|DNAWalk|Correlation|id|32|279|0.97609
1|DNAWalk|Correlation|id|32|280|0.94694
1|DNAWalk|Correlation|id|32|281|0.9835
1|DNAWalk|Correlation|id|32|282|0.97628
1|DNAWalk|Correlation|id|32|283|0.98389
1|DNAWalk|Correlation|id|32|284|0.9805
1|DNAWalk|Correlation|id|32|285|0.97498
1|DNAWalk|Correlation|id|32|286|0.98615
1|DNAWalk|Correlation|id|32|287|0.93803
1|DNAWalk|Correlation|id|32|288|0.98757
1|DNAWalk|Correlation|id|32|289|0.96534
1|DNAWalk|Correlation|id|32|290|0.98484
1|DNAWalk|Correlation|id|32|291|0.94684
1|DNAWalk|Correlation|id|32|292|0.98608
1|DNAWalk|Correlation|id|32|293|0.98186
1|DNAWalk|Correlation|id|32|294|0.96613
1|DNAWalk|Correlation|id|32|295|0.98448
1|DNAWalk|Correlation|id|32|296|0.98674
1|DNAWalk|Correlation|id|32|297|0.93974
1|DNAWalk|Correlation|id|32|298|0.97197
1|DNAWalk|Correlation|id|32|299|0.988
1|DNAWalk|Correlation|id|32|300|0.97724
1|DNAWalk|Correlation|id|32|301|0.97825
1|DNAWalk|Correlation|id|32|302|0.98344
1|DNAWalk|Correlation|id|32|303|0.86669
1|DNAWalk|Correlation|id|32|304|0.93272
1|DNAWalk|Correlation|id|32|305|0.97865
1|DNAWalk|Correlation|id|32|306|0.98962
1|DNAWalk|Correlation|id|32|307|0.98419
1|DNAWalk|Correlation|id|32|308|0.98572
1|DNAWalk|Correlation|id|32|309|0.96863
1|DNAWalk|Correlation|id|32|310|0.98887
1|DNAWalk|Correlation|id|32|311|0.96493
1|DNAWalk|Correlation|id|32|312|0.97463
1|DNAWalk|Correlation|id|32|313|0.95343
1|DNAWalk|Correlation|id|32|314|0.98052
1|DNAWalk|Correlation|id|32|315|0.98561
1|DNAWalk|Correlation|id|32|316|0.9436
1|DNAWalk|Correlation|id|32|317|0.97068
1|DNAWalk|Correlation|id|32|318|0.98915
1|DNAWalk|Correlation|id|32|319|0.90845
1|DNAWalk|Correlation|id|32|320|0.86356
1|DNAWalk|Correlation|id|32|321|0.98095
1|DNAWalk|Correlation|id|32|322|0.96658
1|DNAWalk|Correlation|id|32|323|0.98597
1|DNAWalk|Correlation|id|32|324|0.98506
1|DNAWalk|Correlation|id|32|325|0.83215
1|DNAWalk|Correlation|id|32|326|0.98441
1|DNAWalk|Correlation|id|32|327|0.89668
1|DNAWalk|Correlation|id|32|328|0.97452
1|DNAWalk|Correlation|id|32|329|0.98662
1|DNAWalk|Correlation|id|32|330|0.97931
1|DNAWalk|Correlation|id|32|331|0.98451
1|DNAWalk|Correlation|id|32|332|0.98758
1|DNAWalk|Correlation|id|32|333|0.98864
1|DNAWalk|Correlation|id|32|334|0.98563
1|DNAWalk|Correlation|id|32|335|0.95278
1|DNAWalk|Correlation|id|32|336|0.95515
1|DNAWalk|Correlation|id|32|337|0.96934
1|DNAWalk|Correlation|id|32|338|0.98053
1|DNAWalk|Correlation|id|32|339|0.92836
1|DNAWalk|Correlation|id|32|340|0.98903
1|DNAWalk|Correlation|id|32|341|0.96455
1|DNAWalk|Correlation|id|32|342|0.98482
1|DNAWalk|Correlation|id|32|343|0.90987
1|DNAWalk|Correlation|id|32|344|0.98636
1|DNAWalk|Correlation|id|32|345|0.97054
1|DNAWalk|Correlation|id|32|346|0.97189
1|DNAWalk|Correlation|id|32|347|0.97788
1|DNAWalk|Correlation|id|32|348|0.88335
1|DNAWalk|Correlation|id|32|349|0.95842
1|DNAWalk|Correlation|id|32|350|0.98104
1|DNAWalk|Correlation|id|32|351|0.98955
1|DNAWalk|Correlation|id|32|352|0.98216
1|DNAWalk|Correlation|id|32|353|0.96478
1|DNAWalk|Correlation|id|32|354|0.97588
1|DNAWalk|Correlation|id|32|355|0.97063
1|DNAWalk|Correlation|id|32|356|0.98944
1|DNAWalk|Correlation|id|32|357|0.9772
1|DNAWalk|Correlation|id|32|358|0.97665
1|DNAWalk|Correlation|id|32|359|0.97456
1|DNAWalk|Correlation|id|32|360|0.97974
1|DNAWalk|Correlation|id|32|361|0.98233
1|DNAWalk|Correlation|id|32|362|0.98725
1|DNAWalk|Correlation|id|32|363|0.95336
1|DNAWalk|Correlation|id|32|364|0.97663
1|DNAWalk|Correlation|id|32|365|0.95575
1|DNAWalk|Correlation|id|32|366|0.94352
1|DNAWalk|Correlation|id|32|367|0.88623
1|DNAWalk|Correlation|id|32|368|0.98797
1|DNAWalk|Correlation|id|32|369|0.97859
1|DNAWalk|Correlation|id|32|370|0.90982
1|DNAWalk|Correlation|id|32|371|0.8269
1|DNAWalk|Correlation|id|32|372|0.98945
1|DNAWalk|Correlation|id|32|373|0.94764
1|DNAWalk|Correlation|id|32|374|0.98353
1|DNAWalk|Correlation|id|32|375|0.991
1|DNAWalk|Correlation|id|32|376|0.98106
1|DNAWalk|Correlation|id|32|377|0.86053
1|DNAWalk|Correlation|id|32|378|0.96601
1|DNAWalk|Correlation|id|32|379|0.97705
1|DNAWalk|Correlation|id|32|380|0.95849
1|DNAWalk|Correlation|id|32|381|0.98649
1|DNAWalk|Correlation|id|32|382|0.98614
1|DNAWalk|Correlation|id|32|383|0.94021
1|DNAWalk|Correlation|id|32|384|0.96707
1|DNAWalk|Correlation|id|32|385|0.96892
1|DNAWalk|Correlation|id|32|386|0.98134
1|DNAWalk|Correlation|id|32|387|0.97154
1|DNAWalk|Correlation|id|32|388|0.98325
1|DNAWalk|Correlation|id|32|389|0.95858
1|DNAWalk|Correlation|id|32|390|0.98266
1|DNAWalk|Correlation|id|32|391|0.9713
1|DNAWalk|Correlation|id|32|392|0.98482
1|DNAWalk|Correlation|id|32|393|0.92238
1|DNAWalk|Correlation|id|32|394|0.97254
1|DNAWalk|Correlation|id|32|395|0.9638
1|DNAWalk|Correlation|id|32|396|0.93281
1|DNAWalk|Correlation|id|32|397|0.97185
1|DNAWalk|Correlation|id|32|398|0.93628
1|DNAWalk|Correlation|id|32|399|0.9834
1|DNAWalk|Correlation|id|32|400|0.90777
