# Supplementary material for: On DNA numerical representations for genomic similarity computation
Source: PLoS One. 2017 Mar 21;12(3):e0173288. doi: 10.1371/journal.pone.0173288 (PMC5360225; doi:10.1371/journal.pone.0173288)
Supplement: S3 File — The datasets employed in this work. (ZIP) [file pone.0173288.s003.zip › datasets/syntheticalExperimentalScores/sequenceBase_1_transformation_DNAWalk_metric_Correlation_type_id_percentage_4.txt]

1|DNAWalk|Correlation|id|4|1|0.99526
1|DNAWalk|Correlation|id|4|2|0.99317
1|DNAWalk|Correlation|id|4|3|0.99551
1|DNAWalk|Correlation|id|4|4|0.9949
1|DNAWalk|Correlation|id|4|5|0.99811
1|DNAWalk|Correlation|id|4|6|0.99639
1|DNAWalk|Correlation|id|4|7|0.99342
1|DNAWalk|Correlation|id|4|8|0.99778
1|DNAWalk|Correlation|id|4|9|0.99732
1|DNAWalk|Correlation|id|4|10|0.99475
1|DNAWalk|Correlation|id|4|11|0.99429
1|DNAWalk|Correlation|id|4|12|0.99505
1|DNAWalk|Correlation|id|4|13|0.99251
1|DNAWalk|Correlation|id|4|14|0.99653
1|DNAWalk|Correlation|id|4|15|0.99305
1|DNAWalk|Correlation|id|4|16|0.99228
1|DNAWalk|Correlation|id|4|17|0.99527
1|DNAWalk|Correlation|id|4|18|0.99306
1|DNAWalk|Correlation|id|4|19|0.99536
1|DNAWalk|Correlation|id|4|20|0.99225
1|DNAWalk|Correlation|id|4|21|0.99191
1|DNAWalk|Correlation|id|4|22|0.99194
1|DNAWalk|Correlation|id|4|23|0.99533
1|DNAWalk|Correlation|id|4|24|0.99334
1|DNAWalk|Correlation|id|4|25|0.99418
1|DNAWalk|Correlation|id|4|26|0.99738
1|DNAWalk|Correlation|id|4|27|0.99537
1|DNAWalk|Correlation|id|4|28|0.99574
1|DNAWalk|Correlation|id|4|29|0.99683
1|DNAWalk|Correlation|id|4|30|0.99514
1|DNAWalk|Correlation|id|4|31|0.99257
1|DNAWalk|Correlation|id|4|32|0.99175
1|DNAWalk|Correlation|id|4|33|0.99186
1|DNAWalk|Correlation|id|4|34|0.9959
1|DNAWalk|Correlation|id|4|35|0.99563
1|DNAWalk|Correlation|id|4|36|0.9956
1|DNAWalk|Correlation|id|4|37|0.993
1|DNAWalk|Correlation|id|4|38|0.99517
1|DNAWalk|Correlation|id|4|39|0.99453
1|DNAWalk|Correlation|id|4|40|0.99541
1|DNAWalk|Correlation|id|4|41|0.99283
1|DNAWalk|Correlation|id|4|42|0.99055
1|DNAWalk|Correlation|id|4|43|0.99462
1|DNAWalk|Correlation|id|4|44|0.99642
1|DNAWalk|Correlation|id|4|45|0.99812
1|DNAWalk|Correlation|id|4|46|0.9951
1|DNAWalk|Correlation|id|4|47|0.99556
1|DNAWalk|Correlation|id|4|48|0.99063
1|DNAWalk|Correlation|id|4|49|0.99368
1|DNAWalk|Correlation|id|4|50|0.99145
1|DNAWalk|Correlation|id|4|51|0.9967
1|DNAWalk|Correlation|id|4|52|0.99766
1|DNAWalk|Correlation|id|4|53|0.99557
1|DNAWalk|Correlation|id|4|54|0.99548
1|DNAWalk|Correlation|id|4|55|0.99528
1|DNAWalk|Correlation|id|4|56|0.99757
1|DNAWalk|Correlation|id|4|57|0.99811
1|DNAWalk|Correlation|id|4|58|0.99595
1|DNAWalk|Correlation|id|4|59|0.99702
1|DNAWalk|Correlation|id|4|60|0.99695
1|DNAWalk|Correlation|id|4|61|0.99529
1|DNAWalk|Correlation|id|4|62|0.99072
1|DNAWalk|Correlation|id|4|63|0.99316
1|DNAWalk|Correlation|id|4|64|0.99735
1|DNAWalk|Correlation|id|4|65|0.99647
1|DNAWalk|Correlation|id|4|66|0.99708
1|DNAWalk|Correlation|id|4|67|0.99731
1|DNAWalk|Correlation|id|4|68|0.99101
1|DNAWalk|Correlation|id|4|69|0.99614
1|DNAWalk|Correlation|id|4|70|0.99645
1|DNAWalk|Correlation|id|4|71|0.99687
1|DNAWalk|Correlation|id|4|72|0.99683
1|DNAWalk|Correlation|id|4|73|0.98114
1|DNAWalk|Correlation|id|4|74|0.99066
1|DNAWalk|Correlation|id|4|75|0.99515
1|DNAWalk|Correlation|id|4|76|0.99071
1|DNAWalk|Correlation|id|4|77|0.9967
1|DNAWalk|Correlation|id|4|78|0.9971
1|DNAWalk|Correlation|id|4|79|0.99645
1|DNAWalk|Correlation|id|4|80|0.99436
1|DNAWalk|Correlation|id|4|81|0.99642
1|DNAWalk|Correlation|id|4|82|0.99737
1|DNAWalk|Correlation|id|4|83|0.99456
1|DNAWalk|Correlation|id|4|84|0.99246
1|DNAWalk|Correlation|id|4|85|0.99366
1|DNAWalk|Correlation|id|4|86|0.99519
1|DNAWalk|Correlation|id|4|87|0.99184
1|DNAWalk|Correlation|id|4|88|0.995
1|DNAWalk|Correlation|id|4|89|0.99473
1|DNAWalk|Correlation|id|4|90|0.996
1|DNAWalk|Correlation|id|4|91|0.99097
1|DNAWalk|Correlation|id|4|92|0.9964
1|DNAWalk|Correlation|id|4|93|0.996
1|DNAWalk|Correlation|id|4|94|0.99447
1|DNAWalk|Correlation|id|4|95|0.99686
1|DNAWalk|Correlation|id|4|96|0.99778
1|DNAWalk|Correlation|id|4|97|0.98742
1|DNAWalk|Correlation|id|4|98|0.99752
1|DNAWalk|Correlation|id|4|99|0.99636
1|DNAWalk|Correlation|id|4|100|0.99356
1|DNAWalk|Correlation|id|4|101|0.98731
1|DNAWalk|Correlation|id|4|102|0.9935
1|DNAWalk|Correlation|id|4|103|0.99164
1|DNAWalk|Correlation|id|4|104|0.99372
1|DNAWalk|Correlation|id|4|105|0.99371
1|DNAWalk|Correlation|id|4|106|0.99614
1|DNAWalk|Correlation|id|4|107|0.99405
1|DNAWalk|Correlation|id|4|108|0.99646
1|DNAWalk|Correlation|id|4|109|0.99348
1|DNAWalk|Correlation|id|4|110|0.99672
1|DNAWalk|Correlation|id|4|111|0.99705
1|DNAWalk|Correlation|id|4|112|0.99642
1|DNAWalk|Correlation|id|4|113|0.99738
1|DNAWalk|Correlation|id|4|114|0.99467
1|DNAWalk|Correlation|id|4|115|0.99404
1|DNAWalk|Correlation|id|4|116|0.99484
1|DNAWalk|Correlation|id|4|117|0.99301
1|DNAWalk|Correlation|id|4|118|0.99598
1|DNAWalk|Correlation|id|4|119|0.99348
1|DNAWalk|Correlation|id|4|120|0.99669
1|DNAWalk|Correlation|id|4|121|0.99483
1|DNAWalk|Correlation|id|4|122|0.98931
1|DNAWalk|Correlation|id|4|123|0.99714
1|DNAWalk|Correlation|id|4|124|0.99726
1|DNAWalk|Correlation|id|4|125|0.9961
1|DNAWalk|Correlation|id|4|126|0.99667
1|DNAWalk|Correlation|id|4|127|0.99698
1|DNAWalk|Correlation|id|4|128|0.99497
1|DNAWalk|Correlation|id|4|129|0.99016
1|DNAWalk|Correlation|id|4|130|0.99478
1|DNAWalk|Correlation|id|4|131|0.99689
1|DNAWalk|Correlation|id|4|132|0.98971
1|DNAWalk|Correlation|id|4|133|0.99339
1|DNAWalk|Correlation|id|4|134|0.99385
1|DNAWalk|Correlation|id|4|135|0.99419
1|DNAWalk|Correlation|id|4|136|0.99465
1|DNAWalk|Correlation|id|4|137|0.99497
1|DNAWalk|Correlation|id|4|138|0.99424
1|DNAWalk|Correlation|id|4|139|0.99036
1|DNAWalk|Correlation|id|4|140|0.99624
1|DNAWalk|Correlation|id|4|141|0.99551
1|DNAWalk|Correlation|id|4|142|0.99559
1|DNAWalk|Correlation|id|4|143|0.99493
1|DNAWalk|Correlation|id|4|144|0.99585
1|DNAWalk|Correlation|id|4|145|0.99339
1|DNAWalk|Correlation|id|4|146|0.99594
1|DNAWalk|Correlation|id|4|147|0.99255
1|DNAWalk|Correlation|id|4|148|0.99164
1|DNAWalk|Correlation|id|4|149|0.99523
1|DNAWalk|Correlation|id|4|150|0.99566
1|DNAWalk|Correlation|id|4|151|0.99416
1|DNAWalk|Correlation|id|4|152|0.99692
1|DNAWalk|Correlation|id|4|153|0.99659
1|DNAWalk|Correlation|id|4|154|0.99524
1|DNAWalk|Correlation|id|4|155|0.99604
1|DNAWalk|Correlation|id|4|156|0.99639
1|DNAWalk|Correlation|id|4|157|0.99589
1|DNAWalk|Correlation|id|4|158|0.99527
1|DNAWalk|Correlation|id|4|159|0.99606
1|DNAWalk|Correlation|id|4|160|0.99557
1|DNAWalk|Correlation|id|4|161|0.99611
1|DNAWalk|Correlation|id|4|162|0.9964
1|DNAWalk|Correlation|id|4|163|0.99398
1|DNAWalk|Correlation|id|4|164|0.99603
1|DNAWalk|Correlation|id|4|165|0.99469
1|DNAWalk|Correlation|id|4|166|0.99125
1|DNAWalk|Correlation|id|4|167|0.99641
1|DNAWalk|Correlation|id|4|168|0.99502
1|DNAWalk|Correlation|id|4|169|0.99397
1|DNAWalk|Correlation|id|4|170|0.9954
1|DNAWalk|Correlation|id|4|171|0.99021
1|DNAWalk|Correlation|id|4|172|0.99642
1|DNAWalk|Correlation|id|4|173|0.99654
1|DNAWalk|Correlation|id|4|174|0.99582
1|DNAWalk|Correlation|id|4|175|0.99618
1|DNAWalk|Correlation|id|4|176|0.99555
1|DNAWalk|Correlation|id|4|177|0.99724
1|DNAWalk|Correlation|id|4|178|0.99237
1|DNAWalk|Correlation|id|4|179|0.99556
1|DNAWalk|Correlation|id|4|180|0.99586
1|DNAWalk|Correlation|id|4|181|0.99478
1|DNAWalk|Correlation|id|4|182|0.99643
1|DNAWalk|Correlation|id|4|183|0.99279
1|DNAWalk|Correlation|id|4|184|0.99597
1|DNAWalk|Correlation|id|4|185|0.99279
1|DNAWalk|Correlation|id|4|186|0.99584
1|DNAWalk|Correlation|id|4|187|0.99687
1|DNAWalk|Correlation|id|4|188|0.9939
1|DNAWalk|Correlation|id|4|189|0.9933
1|DNAWalk|Correlation|id|4|190|0.9895
1|DNAWalk|Correlation|id|4|191|0.98443
1|DNAWalk|Correlation|id|4|192|0.9938
1|DNAWalk|Correlation|id|4|193|0.99335
1|DNAWalk|Correlation|id|4|194|0.99406
1|DNAWalk|Correlation|id|4|195|0.99719
1|DNAWalk|Correlation|id|4|196|0.99563
1|DNAWalk|Correlation|id|4|197|0.99271
1|DNAWalk|Correlation|id|4|198|0.9961
1|DNAWalk|Correlation|id|4|199|0.99602
1|DNAWalk|Correlation|id|4|200|0.99801
1|DNAWalk|Correlation|id|4|201|0.99622
1|DNAWalk|Correlation|id|4|202|0.99541
1|DNAWalk|Correlation|id|4|203|0.99275
1|DNAWalk|Correlation|id|4|204|0.98922
1|DNAWalk|Correlation|id|4|205|0.99715
1|DNAWalk|Correlation|id|4|206|0.99649
1|DNAWalk|Correlation|id|4|207|0.99473
1|DNAWalk|Correlation|id|4|208|0.99674
1|DNAWalk|Correlation|id|4|209|0.99674
1|DNAWalk|Correlation|id|4|210|0.99367
1|DNAWalk|Correlation|id|4|211|0.995
1|DNAWalk|Correlation|id|4|212|0.99049
1|DNAWalk|Correlation|id|4|213|0.9954
1|DNAWalk|Correlation|id|4|214|0.99604
1|DNAWalk|Correlation|id|4|215|0.9919
1|DNAWalk|Correlation|id|4|216|0.99495
1|DNAWalk|Correlation|id|4|217|0.98626
1|DNAWalk|Correlation|id|4|218|0.99725
1|DNAWalk|Correlation|id|4|219|0.99374
1|DNAWalk|Correlation|id|4|220|0.99298
1|DNAWalk|Correlation|id|4|221|0.99629
1|DNAWalk|Correlation|id|4|222|0.99302
1|DNAWalk|Correlation|id|4|223|0.99664
1|DNAWalk|Correlation|id|4|224|0.99395
1|DNAWalk|Correlation|id|4|225|0.99001
1|DNAWalk|Correlation|id|4|226|0.99593
1|DNAWalk|Correlation|id|4|227|0.99542
1|DNAWalk|Correlation|id|4|228|0.99754
1|DNAWalk|Correlation|id|4|229|0.99368
1|DNAWalk|Correlation|id|4|230|0.99796
1|DNAWalk|Correlation|id|4|231|0.99707
1|DNAWalk|Correlation|id|4|232|0.994
1|DNAWalk|Correlation|id|4|233|0.9954
1|DNAWalk|Correlation|id|4|234|0.99271
1|DNAWalk|Correlation|id|4|235|0.99024
1|DNAWalk|Correlation|id|4|236|0.99574
1|DNAWalk|Correlation|id|4|237|0.99359
1|DNAWalk|Correlation|id|4|238|0.99721
1|DNAWalk|Correlation|id|4|239|0.99725
1|DNAWalk|Correlation|id|4|240|0.99668
1|DNAWalk|Correlation|id|4|241|0.99739
1|DNAWalk|Correlation|id|4|242|0.99426
1|DNAWalk|Correlation|id|4|243|0.99165
1|DNAWalk|Correlation|id|4|244|0.99574
1|DNAWalk|Correlation|id|4|245|0.99699
1|DNAWalk|Correlation|id|4|246|0.99717
1|DNAWalk|Correlation|id|4|247|0.99527
1|DNAWalk|Correlation|id|4|248|0.99706
1|DNAWalk|Correlation|id|4|249|0.99429
1|DNAWalk|Correlation|id|4|250|0.99319
1|DNAWalk|Correlation|id|4|251|0.9976
1|DNAWalk|Correlation|id|4|252|0.9945
1|DNAWalk|Correlation|id|4|253|0.99567
1|DNAWalk|Correlation|id|4|254|0.99454
1|DNAWalk|Correlation|id|4|255|0.9914
1|DNAWalk|Correlation|id|4|256|0.99556
1|DNAWalk|Correlation|id|4|257|0.99471
1|DNAWalk|Correlation|id|4|258|0.99063
1|DNAWalk|Correlation|id|4|259|0.9927
1|DNAWalk|Correlation|id|4|260|0.99733
1|DNAWalk|Correlation|id|4|261|0.99625
1|DNAWalk|Correlation|id|4|262|0.99742
1|DNAWalk|Correlation|id|4|263|0.99624
1|DNAWalk|Correlation|id|4|264|0.99239
1|DNAWalk|Correlation|id|4|265|0.99067
1|DNAWalk|Correlation|id|4|266|0.9981
1|DNAWalk|Correlation|id|4|267|0.99412
1|DNAWalk|Correlation|id|4|268|0.99543
1|DNAWalk|Correlation|id|4|269|0.99109
1|DNAWalk|Correlation|id|4|270|0.99215
1|DNAWalk|Correlation|id|4|271|0.99635
1|DNAWalk|Correlation|id|4|272|0.9931
1|DNAWalk|Correlation|id|4|273|0.99678
1|DNAWalk|Correlation|id|4|274|0.99709
1|DNAWalk|Correlation|id|4|275|0.99735
1|DNAWalk|Correlation|id|4|276|0.99718
1|DNAWalk|Correlation|id|4|277|0.99696
1|DNAWalk|Correlation|id|4|278|0.99178
1|DNAWalk|Correlation|id|4|279|0.99733
1|DNAWalk|Correlation|id|4|280|0.9969
1|DNAWalk|Correlation|id|4|281|0.99364
1|DNAWalk|Correlation|id|4|282|0.99351
1|DNAWalk|Correlation|id|4|283|0.99711
1|DNAWalk|Correlation|id|4|284|0.99805
1|DNAWalk|Correlation|id|4|285|0.99712
1|DNAWalk|Correlation|id|4|286|0.99426
1|DNAWalk|Correlation|id|4|287|0.99221
1|DNAWalk|Correlation|id|4|288|0.9944
1|DNAWalk|Correlation|id|4|289|0.99731
1|DNAWalk|Correlation|id|4|290|0.99754
1|DNAWalk|Correlation|id|4|291|0.99638
1|DNAWalk|Correlation|id|4|292|0.9927
1|DNAWalk|Correlation|id|4|293|0.99565
1|DNAWalk|Correlation|id|4|294|0.99313
1|DNAWalk|Correlation|id|4|295|0.99668
1|DNAWalk|Correlation|id|4|296|0.99073
1|DNAWalk|Correlation|id|4|297|0.9967
1|DNAWalk|Correlation|id|4|298|0.99018
1|DNAWalk|Correlation|id|4|299|0.99489
1|DNAWalk|Correlation|id|4|300|0.99735
1|DNAWalk|Correlation|id|4|301|0.99158
1|DNAWalk|Correlation|id|4|302|0.99501
1|DNAWalk|Correlation|id|4|303|0.99782
1|DNAWalk|Correlation|id|4|304|0.9956
1|DNAWalk|Correlation|id|4|305|0.99504
1|DNAWalk|Correlation|id|4|306|0.99679
1|DNAWalk|Correlation|id|4|307|0.99268
1|DNAWalk|Correlation|id|4|308|0.99566
1|DNAWalk|Correlation|id|4|309|0.99456
1|DNAWalk|Correlation|id|4|310|0.99617
1|DNAWalk|Correlation|id|4|311|0.99382
1|DNAWalk|Correlation|id|4|312|0.9957
1|DNAWalk|Correlation|id|4|313|0.99415
1|DNAWalk|Correlation|id|4|314|0.99475
1|DNAWalk|Correlation|id|4|315|0.99501
1|DNAWalk|Correlation|id|4|316|0.99355
1|DNAWalk|Correlation|id|4|317|0.9957
1|DNAWalk|Correlation|id|4|318|0.99538
1|DNAWalk|Correlation|id|4|319|0.99208
1|DNAWalk|Correlation|id|4|320|0.99637
1|DNAWalk|Correlation|id|4|321|0.99541
1|DNAWalk|Correlation|id|4|322|0.99599
1|DNAWalk|Correlation|id|4|323|0.99262
1|DNAWalk|Correlation|id|4|324|0.99347
1|DNAWalk|Correlation|id|4|325|0.9963
1|DNAWalk|Correlation|id|4|326|0.99641
1|DNAWalk|Correlation|id|4|327|0.99727
1|DNAWalk|Correlation|id|4|328|0.99432
1|DNAWalk|Correlation|id|4|329|0.99676
1|DNAWalk|Correlation|id|4|330|0.97298
1|DNAWalk|Correlation|id|4|331|0.99758
1|DNAWalk|Correlation|id|4|332|0.99087
1|DNAWalk|Correlation|id|4|333|0.9898
1|DNAWalk|Correlation|id|4|334|0.99004
1|DNAWalk|Correlation|id|4|335|0.99663
1|DNAWalk|Correlation|id|4|336|0.99633
1|DNAWalk|Correlation|id|4|337|0.99798
1|DNAWalk|Correlation|id|4|338|0.99722
1|DNAWalk|Correlation|id|4|339|0.9937
1|DNAWalk|Correlation|id|4|340|0.99319
1|DNAWalk|Correlation|id|4|341|0.99372
1|DNAWalk|Correlation|id|4|342|0.99639
1|DNAWalk|Correlation|id|4|343|0.99584
1|DNAWalk|Correlation|id|4|344|0.99671
1|DNAWalk|Correlation|id|4|345|0.99505
1|DNAWalk|Correlation|id|4|346|0.99793
1|DNAWalk|Correlation|id|4|347|0.99412
1|DNAWalk|Correlation|id|4|348|0.99098
1|DNAWalk|Correlation|id|4|349|0.9965
1|DNAWalk|Correlation|id|4|350|0.98997
1|DNAWalk|Correlation|id|4|351|0.99476
1|DNAWalk|Correlation|id|4|352|0.99532
1|DNAWalk|Correlation|id|4|353|0.99443
1|DNAWalk|Correlation|id|4|354|0.9958
1|DNAWalk|Correlation|id|4|355|0.99357
1|DNAWalk|Correlation|id|4|356|0.99527
1|DNAWalk|Correlation|id|4|357|0.99702
1|DNAWalk|Correlation|id|4|358|0.99605
1|DNAWalk|Correlation|id|4|359|0.99716
1|DNAWalk|Correlation|id|4|360|0.99386
1|DNAWalk|Correlation|id|4|361|0.99752
1|DNAWalk|Correlation|id|4|362|0.99226
1|DNAWalk|Correlation|id|4|363|0.99381
1|DNAWalk|Correlation|id|4|364|0.99219
1|DNAWalk|Correlation|id|4|365|0.99615
1|DNAWalk|Correlation|id|4|366|0.99656
1|DNAWalk|Correlation|id|4|367|0.99565
1|DNAWalk|Correlation|id|4|368|0.99654
1|DNAWalk|Correlation|id|4|369|0.99533
1|DNAWalk|Correlation|id|4|370|0.98996
1|DNAWalk|Correlation|id|4|371|0.99745
1|DNAWalk|Correlation|id|4|372|0.99573
1|DNAWalk|Correlation|id|4|373|0.99649
1|DNAWalk|Correlation|id|4|374|0.99528
1|DNAWalk|Correlation|id|4|375|0.99225
1|DNAWalk|Correlation|id|4|376|0.99548
1|DNAWalk|Correlation|id|4|377|0.99443
1|DNAWalk|Correlation|id|4|378|0.99278
1|DNAWalk|Correlation|id|4|379|0.99579
1|DNAWalk|Correlation|id|4|380|0.99665
1|DNAWalk|Correlation|id|4|381|0.99302
1|DNAWalk|Correlation|id|4|382|0.99572
1|DNAWalk|Correlation|id|4|383|0.9964
1|DNAWalk|Correlation|id|4|384|0.99398
