# Supplementary material for: On DNA numerical representations for genomic similarity computation
Source: PLoS One. 2017 Mar 21;12(3):e0173288. doi: 10.1371/journal.pone.0173288 (PMC5360225; doi:10.1371/journal.pone.0173288)
Supplement: S3 File — The datasets employed in this work. (ZIP) [file pone.0173288.s003.zip › datasets/syntheticalExperimentalScores/sequenceBase_1_transformation_DNAWalk_metric_Correlation_type_id_percentage_8.txt]

1|DNAWalk|Correlation|id|8|1|0.98384
1|DNAWalk|Correlation|id|8|2|0.99328
1|DNAWalk|Correlation|id|8|3|0.99566
1|DNAWalk|Correlation|id|8|4|0.99251
1|DNAWalk|Correlation|id|8|5|0.99242
1|DNAWalk|Correlation|id|8|6|0.99276
1|DNAWalk|Correlation|id|8|7|0.99062
1|DNAWalk|Correlation|id|8|8|0.98335
1|DNAWalk|Correlation|id|8|9|0.99046
1|DNAWalk|Correlation|id|8|10|0.99234
1|DNAWalk|Correlation|id|8|11|0.99383
1|DNAWalk|Correlation|id|8|12|0.9966
1|DNAWalk|Correlation|id|8|13|0.99452
1|DNAWalk|Correlation|id|8|14|0.98984
1|DNAWalk|Correlation|id|8|15|0.99615
1|DNAWalk|Correlation|id|8|16|0.99174
1|DNAWalk|Correlation|id|8|17|0.98819
1|DNAWalk|Correlation|id|8|18|0.99435
1|DNAWalk|Correlation|id|8|19|0.99351
1|DNAWalk|Correlation|id|8|20|0.9944
1|DNAWalk|Correlation|id|8|21|0.99237
1|DNAWalk|Correlation|id|8|22|0.98752
1|DNAWalk|Correlation|id|8|23|0.99549
1|DNAWalk|Correlation|id|8|24|0.99646
1|DNAWalk|Correlation|id|8|25|0.98808
1|DNAWalk|Correlation|id|8|26|0.99394
1|DNAWalk|Correlation|id|8|27|0.99212
1|DNAWalk|Correlation|id|8|28|0.99029
1|DNAWalk|Correlation|id|8|29|0.99413
1|DNAWalk|Correlation|id|8|30|0.99392
1|DNAWalk|Correlation|id|8|31|0.99284
1|DNAWalk|Correlation|id|8|32|0.98867
1|DNAWalk|Correlation|id|8|33|0.99332
1|DNAWalk|Correlation|id|8|34|0.99088
1|DNAWalk|Correlation|id|8|35|0.99548
1|DNAWalk|Correlation|id|8|36|0.98069
1|DNAWalk|Correlation|id|8|37|0.97881
1|DNAWalk|Correlation|id|8|38|0.98944
1|DNAWalk|Correlation|id|8|39|0.99217
1|DNAWalk|Correlation|id|8|40|0.98846
1|DNAWalk|Correlation|id|8|41|0.99492
1|DNAWalk|Correlation|id|8|42|0.99298
1|DNAWalk|Correlation|id|8|43|0.9949
1|DNAWalk|Correlation|id|8|44|0.99408
1|DNAWalk|Correlation|id|8|45|0.99257
1|DNAWalk|Correlation|id|8|46|0.99028
1|DNAWalk|Correlation|id|8|47|0.98998
1|DNAWalk|Correlation|id|8|48|0.9941
1|DNAWalk|Correlation|id|8|49|0.99507
1|DNAWalk|Correlation|id|8|50|0.99233
1|DNAWalk|Correlation|id|8|51|0.99233
1|DNAWalk|Correlation|id|8|52|0.98798
1|DNAWalk|Correlation|id|8|53|0.99583
1|DNAWalk|Correlation|id|8|54|0.98909
1|DNAWalk|Correlation|id|8|55|0.95132
1|DNAWalk|Correlation|id|8|56|0.99629
1|DNAWalk|Correlation|id|8|57|0.99155
1|DNAWalk|Correlation|id|8|58|0.99166
1|DNAWalk|Correlation|id|8|59|0.99366
1|DNAWalk|Correlation|id|8|60|0.99448
1|DNAWalk|Correlation|id|8|61|0.99239
1|DNAWalk|Correlation|id|8|62|0.99212
1|DNAWalk|Correlation|id|8|63|0.99011
1|DNAWalk|Correlation|id|8|64|0.99567
1|DNAWalk|Correlation|id|8|65|0.99465
1|DNAWalk|Correlation|id|8|66|0.99249
1|DNAWalk|Correlation|id|8|67|0.99148
1|DNAWalk|Correlation|id|8|68|0.99328
1|DNAWalk|Correlation|id|8|69|0.98905
1|DNAWalk|Correlation|id|8|70|0.99087
1|DNAWalk|Correlation|id|8|71|0.99156
1|DNAWalk|Correlation|id|8|72|0.99323
1|DNAWalk|Correlation|id|8|73|0.99189
1|DNAWalk|Correlation|id|8|74|0.98881
1|DNAWalk|Correlation|id|8|75|0.98051
1|DNAWalk|Correlation|id|8|76|0.99407
1|DNAWalk|Correlation|id|8|77|0.99598
1|DNAWalk|Correlation|id|8|78|0.99033
1|DNAWalk|Correlation|id|8|79|0.99014
1|DNAWalk|Correlation|id|8|80|0.99371
1|DNAWalk|Correlation|id|8|81|0.9937
1|DNAWalk|Correlation|id|8|82|0.98756
1|DNAWalk|Correlation|id|8|83|0.99592
1|DNAWalk|Correlation|id|8|84|0.98008
1|DNAWalk|Correlation|id|8|85|0.99679
1|DNAWalk|Correlation|id|8|86|0.9746
1|DNAWalk|Correlation|id|8|87|0.99539
1|DNAWalk|Correlation|id|8|88|0.99267
1|DNAWalk|Correlation|id|8|89|0.98658
1|DNAWalk|Correlation|id|8|90|0.99383
1|DNAWalk|Correlation|id|8|91|0.99042
1|DNAWalk|Correlation|id|8|92|0.9939
1|DNAWalk|Correlation|id|8|93|0.98114
1|DNAWalk|Correlation|id|8|94|0.98792
1|DNAWalk|Correlation|id|8|95|0.98158
1|DNAWalk|Correlation|id|8|96|0.99285
1|DNAWalk|Correlation|id|8|97|0.99408
1|DNAWalk|Correlation|id|8|98|0.9912
1|DNAWalk|Correlation|id|8|99|0.98844
1|DNAWalk|Correlation|id|8|100|0.99063
1|DNAWalk|Correlation|id|8|101|0.99631
1|DNAWalk|Correlation|id|8|102|0.99543
1|DNAWalk|Correlation|id|8|103|0.98993
1|DNAWalk|Correlation|id|8|104|0.99
1|DNAWalk|Correlation|id|8|105|0.98774
1|DNAWalk|Correlation|id|8|106|0.99228
1|DNAWalk|Correlation|id|8|107|0.99067
1|DNAWalk|Correlation|id|8|108|0.99429
1|DNAWalk|Correlation|id|8|109|0.99539
1|DNAWalk|Correlation|id|8|110|0.99433
1|DNAWalk|Correlation|id|8|111|0.98446
1|DNAWalk|Correlation|id|8|112|0.98983
1|DNAWalk|Correlation|id|8|113|0.99043
1|DNAWalk|Correlation|id|8|114|0.99403
1|DNAWalk|Correlation|id|8|115|0.99303
1|DNAWalk|Correlation|id|8|116|0.99513
1|DNAWalk|Correlation|id|8|117|0.97092
1|DNAWalk|Correlation|id|8|118|0.99699
1|DNAWalk|Correlation|id|8|119|0.99041
1|DNAWalk|Correlation|id|8|120|0.9881
1|DNAWalk|Correlation|id|8|121|0.99746
1|DNAWalk|Correlation|id|8|122|0.99203
1|DNAWalk|Correlation|id|8|123|0.98506
1|DNAWalk|Correlation|id|8|124|0.99063
1|DNAWalk|Correlation|id|8|125|0.98705
1|DNAWalk|Correlation|id|8|126|0.994
1|DNAWalk|Correlation|id|8|127|0.99106
1|DNAWalk|Correlation|id|8|128|0.99223
1|DNAWalk|Correlation|id|8|129|0.99006
1|DNAWalk|Correlation|id|8|130|0.99618
1|DNAWalk|Correlation|id|8|131|0.99441
1|DNAWalk|Correlation|id|8|132|0.99308
1|DNAWalk|Correlation|id|8|133|0.99569
1|DNAWalk|Correlation|id|8|134|0.97795
1|DNAWalk|Correlation|id|8|135|0.99002
1|DNAWalk|Correlation|id|8|136|0.98988
1|DNAWalk|Correlation|id|8|137|0.99171
1|DNAWalk|Correlation|id|8|138|0.99425
1|DNAWalk|Correlation|id|8|139|0.98859
1|DNAWalk|Correlation|id|8|140|0.96863
1|DNAWalk|Correlation|id|8|141|0.99372
1|DNAWalk|Correlation|id|8|142|0.9906
1|DNAWalk|Correlation|id|8|143|0.99423
1|DNAWalk|Correlation|id|8|144|0.99007
1|DNAWalk|Correlation|id|8|145|0.99406
1|DNAWalk|Correlation|id|8|146|0.99465
1|DNAWalk|Correlation|id|8|147|0.99348
1|DNAWalk|Correlation|id|8|148|0.99093
1|DNAWalk|Correlation|id|8|149|0.99509
1|DNAWalk|Correlation|id|8|150|0.98988
1|DNAWalk|Correlation|id|8|151|0.99273
1|DNAWalk|Correlation|id|8|152|0.99259
1|DNAWalk|Correlation|id|8|153|0.98955
1|DNAWalk|Correlation|id|8|154|0.98562
1|DNAWalk|Correlation|id|8|155|0.9951
1|DNAWalk|Correlation|id|8|156|0.99253
1|DNAWalk|Correlation|id|8|157|0.99073
1|DNAWalk|Correlation|id|8|158|0.98526
1|DNAWalk|Correlation|id|8|159|0.98224
1|DNAWalk|Correlation|id|8|160|0.99525
1|DNAWalk|Correlation|id|8|161|0.9901
1|DNAWalk|Correlation|id|8|162|0.99615
1|DNAWalk|Correlation|id|8|163|0.99232
1|DNAWalk|Correlation|id|8|164|0.98751
1|DNAWalk|Correlation|id|8|165|0.99328
1|DNAWalk|Correlation|id|8|166|0.98937
1|DNAWalk|Correlation|id|8|167|0.99083
1|DNAWalk|Correlation|id|8|168|0.98328
1|DNAWalk|Correlation|id|8|169|0.99267
1|DNAWalk|Correlation|id|8|170|0.99095
1|DNAWalk|Correlation|id|8|171|0.99294
1|DNAWalk|Correlation|id|8|172|0.99647
1|DNAWalk|Correlation|id|8|173|0.99388
1|DNAWalk|Correlation|id|8|174|0.99401
1|DNAWalk|Correlation|id|8|175|0.99185
1|DNAWalk|Correlation|id|8|176|0.99317
1|DNAWalk|Correlation|id|8|177|0.99673
1|DNAWalk|Correlation|id|8|178|0.99175
1|DNAWalk|Correlation|id|8|179|0.98941
1|DNAWalk|Correlation|id|8|180|0.98825
1|DNAWalk|Correlation|id|8|181|0.99134
1|DNAWalk|Correlation|id|8|182|0.99628
1|DNAWalk|Correlation|id|8|183|0.96985
1|DNAWalk|Correlation|id|8|184|0.99128
1|DNAWalk|Correlation|id|8|185|0.99391
1|DNAWalk|Correlation|id|8|186|0.9961
1|DNAWalk|Correlation|id|8|187|0.9919
1|DNAWalk|Correlation|id|8|188|0.99125
1|DNAWalk|Correlation|id|8|189|0.98554
1|DNAWalk|Correlation|id|8|190|0.98778
1|DNAWalk|Correlation|id|8|191|0.98697
1|DNAWalk|Correlation|id|8|192|0.99382
1|DNAWalk|Correlation|id|8|193|0.98368
1|DNAWalk|Correlation|id|8|194|0.98522
1|DNAWalk|Correlation|id|8|195|0.9884
1|DNAWalk|Correlation|id|8|196|0.98903
1|DNAWalk|Correlation|id|8|197|0.98359
1|DNAWalk|Correlation|id|8|198|0.97805
1|DNAWalk|Correlation|id|8|199|0.9924
1|DNAWalk|Correlation|id|8|200|0.99241
1|DNAWalk|Correlation|id|8|201|0.99521
1|DNAWalk|Correlation|id|8|202|0.98414
1|DNAWalk|Correlation|id|8|203|0.99569
1|DNAWalk|Correlation|id|8|204|0.98865
1|DNAWalk|Correlation|id|8|205|0.9912
1|DNAWalk|Correlation|id|8|206|0.98809
1|DNAWalk|Correlation|id|8|207|0.98849
1|DNAWalk|Correlation|id|8|208|0.99509
1|DNAWalk|Correlation|id|8|209|0.97853
1|DNAWalk|Correlation|id|8|210|0.99466
1|DNAWalk|Correlation|id|8|211|0.98995
1|DNAWalk|Correlation|id|8|212|0.99273
1|DNAWalk|Correlation|id|8|213|0.9893
1|DNAWalk|Correlation|id|8|214|0.996
1|DNAWalk|Correlation|id|8|215|0.99531
1|DNAWalk|Correlation|id|8|216|0.992
1|DNAWalk|Correlation|id|8|217|0.99025
1|DNAWalk|Correlation|id|8|218|0.99352
1|DNAWalk|Correlation|id|8|219|0.99707
1|DNAWalk|Correlation|id|8|220|0.97884
1|DNAWalk|Correlation|id|8|221|0.98911
1|DNAWalk|Correlation|id|8|222|0.99251
1|DNAWalk|Correlation|id|8|223|0.98857
1|DNAWalk|Correlation|id|8|224|0.98841
1|DNAWalk|Correlation|id|8|225|0.99354
1|DNAWalk|Correlation|id|8|226|0.99031
1|DNAWalk|Correlation|id|8|227|0.99529
1|DNAWalk|Correlation|id|8|228|0.98278
1|DNAWalk|Correlation|id|8|229|0.99385
1|DNAWalk|Correlation|id|8|230|0.99065
1|DNAWalk|Correlation|id|8|231|0.98876
1|DNAWalk|Correlation|id|8|232|0.99391
1|DNAWalk|Correlation|id|8|233|0.99351
1|DNAWalk|Correlation|id|8|234|0.99602
1|DNAWalk|Correlation|id|8|235|0.99329
1|DNAWalk|Correlation|id|8|236|0.99384
1|DNAWalk|Correlation|id|8|237|0.98867
1|DNAWalk|Correlation|id|8|238|0.9914
1|DNAWalk|Correlation|id|8|239|0.99114
1|DNAWalk|Correlation|id|8|240|0.98929
1|DNAWalk|Correlation|id|8|241|0.96794
1|DNAWalk|Correlation|id|8|242|0.99151
1|DNAWalk|Correlation|id|8|243|0.98821
1|DNAWalk|Correlation|id|8|244|0.98831
1|DNAWalk|Correlation|id|8|245|0.99695
1|DNAWalk|Correlation|id|8|246|0.99298
1|DNAWalk|Correlation|id|8|247|0.99349
1|DNAWalk|Correlation|id|8|248|0.99298
1|DNAWalk|Correlation|id|8|249|0.99467
1|DNAWalk|Correlation|id|8|250|0.99525
1|DNAWalk|Correlation|id|8|251|0.99703
1|DNAWalk|Correlation|id|8|252|0.99192
1|DNAWalk|Correlation|id|8|253|0.99332
1|DNAWalk|Correlation|id|8|254|0.99341
1|DNAWalk|Correlation|id|8|255|0.9915
1|DNAWalk|Correlation|id|8|256|0.99004
1|DNAWalk|Correlation|id|8|257|0.98666
1|DNAWalk|Correlation|id|8|258|0.98566
1|DNAWalk|Correlation|id|8|259|0.98529
1|DNAWalk|Correlation|id|8|260|0.99016
1|DNAWalk|Correlation|id|8|261|0.99309
1|DNAWalk|Correlation|id|8|262|0.98744
1|DNAWalk|Correlation|id|8|263|0.99231
1|DNAWalk|Correlation|id|8|264|0.99034
1|DNAWalk|Correlation|id|8|265|0.9915
1|DNAWalk|Correlation|id|8|266|0.98197
1|DNAWalk|Correlation|id|8|267|0.98913
1|DNAWalk|Correlation|id|8|268|0.9962
1|DNAWalk|Correlation|id|8|269|0.99404
1|DNAWalk|Correlation|id|8|270|0.98887
1|DNAWalk|Correlation|id|8|271|0.99109
1|DNAWalk|Correlation|id|8|272|0.99293
1|DNAWalk|Correlation|id|8|273|0.98824
1|DNAWalk|Correlation|id|8|274|0.98902
1|DNAWalk|Correlation|id|8|275|0.99217
1|DNAWalk|Correlation|id|8|276|0.99444
1|DNAWalk|Correlation|id|8|277|0.97818
1|DNAWalk|Correlation|id|8|278|0.99169
1|DNAWalk|Correlation|id|8|279|0.99452
1|DNAWalk|Correlation|id|8|280|0.98743
1|DNAWalk|Correlation|id|8|281|0.99299
1|DNAWalk|Correlation|id|8|282|0.97288
1|DNAWalk|Correlation|id|8|283|0.99549
1|DNAWalk|Correlation|id|8|284|0.9891
1|DNAWalk|Correlation|id|8|285|0.98258
1|DNAWalk|Correlation|id|8|286|0.97648
1|DNAWalk|Correlation|id|8|287|0.99055
1|DNAWalk|Correlation|id|8|288|0.99326
1|DNAWalk|Correlation|id|8|289|0.9935
1|DNAWalk|Correlation|id|8|290|0.95382
1|DNAWalk|Correlation|id|8|291|0.98276
1|DNAWalk|Correlation|id|8|292|0.99141
1|DNAWalk|Correlation|id|8|293|0.99651
1|DNAWalk|Correlation|id|8|294|0.98565
1|DNAWalk|Correlation|id|8|295|0.99303
1|DNAWalk|Correlation|id|8|296|0.99323
1|DNAWalk|Correlation|id|8|297|0.99213
1|DNAWalk|Correlation|id|8|298|0.99037
1|DNAWalk|Correlation|id|8|299|0.99022
1|DNAWalk|Correlation|id|8|300|0.99105
1|DNAWalk|Correlation|id|8|301|0.99524
1|DNAWalk|Correlation|id|8|302|0.98953
1|DNAWalk|Correlation|id|8|303|0.99113
1|DNAWalk|Correlation|id|8|304|0.99065
1|DNAWalk|Correlation|id|8|305|0.97214
1|DNAWalk|Correlation|id|8|306|0.99598
1|DNAWalk|Correlation|id|8|307|0.99565
1|DNAWalk|Correlation|id|8|308|0.99192
1|DNAWalk|Correlation|id|8|309|0.99435
1|DNAWalk|Correlation|id|8|310|0.97004
1|DNAWalk|Correlation|id|8|311|0.99302
1|DNAWalk|Correlation|id|8|312|0.99322
1|DNAWalk|Correlation|id|8|313|0.99487
1|DNAWalk|Correlation|id|8|314|0.99572
1|DNAWalk|Correlation|id|8|315|0.99454
1|DNAWalk|Correlation|id|8|316|0.99392
1|DNAWalk|Correlation|id|8|317|0.99122
1|DNAWalk|Correlation|id|8|318|0.98178
1|DNAWalk|Correlation|id|8|319|0.99433
1|DNAWalk|Correlation|id|8|320|0.99427
1|DNAWalk|Correlation|id|8|321|0.99415
1|DNAWalk|Correlation|id|8|322|0.99353
1|DNAWalk|Correlation|id|8|323|0.99384
1|DNAWalk|Correlation|id|8|324|0.99277
1|DNAWalk|Correlation|id|8|325|0.99113
1|DNAWalk|Correlation|id|8|326|0.98656
1|DNAWalk|Correlation|id|8|327|0.98883
1|DNAWalk|Correlation|id|8|328|0.99452
1|DNAWalk|Correlation|id|8|329|0.99286
1|DNAWalk|Correlation|id|8|330|0.99193
1|DNAWalk|Correlation|id|8|331|0.99589
1|DNAWalk|Correlation|id|8|332|0.99513
1|DNAWalk|Correlation|id|8|333|0.99644
1|DNAWalk|Correlation|id|8|334|0.98939
1|DNAWalk|Correlation|id|8|335|0.98953
1|DNAWalk|Correlation|id|8|336|0.99026
1|DNAWalk|Correlation|id|8|337|0.99165
1|DNAWalk|Correlation|id|8|338|0.99133
1|DNAWalk|Correlation|id|8|339|0.99044
1|DNAWalk|Correlation|id|8|340|0.96053
1|DNAWalk|Correlation|id|8|341|0.9833
1|DNAWalk|Correlation|id|8|342|0.99646
1|DNAWalk|Correlation|id|8|343|0.99724
1|DNAWalk|Correlation|id|8|344|0.99392
1|DNAWalk|Correlation|id|8|345|0.99501
1|DNAWalk|Correlation|id|8|346|0.99266
1|DNAWalk|Correlation|id|8|347|0.99493
1|DNAWalk|Correlation|id|8|348|0.99596
1|DNAWalk|Correlation|id|8|349|0.98378
1|DNAWalk|Correlation|id|8|350|0.98568
1|DNAWalk|Correlation|id|8|351|0.92875
1|DNAWalk|Correlation|id|8|352|0.99135
1|DNAWalk|Correlation|id|8|353|0.99385
1|DNAWalk|Correlation|id|8|354|0.9917
1|DNAWalk|Correlation|id|8|355|0.99342
1|DNAWalk|Correlation|id|8|356|0.99473
1|DNAWalk|Correlation|id|8|357|0.99358
1|DNAWalk|Correlation|id|8|358|0.99049
1|DNAWalk|Correlation|id|8|359|0.98959
1|DNAWalk|Correlation|id|8|360|0.99669
1|DNAWalk|Correlation|id|8|361|0.98104
1|DNAWalk|Correlation|id|8|362|0.99554
1|DNAWalk|Correlation|id|8|363|0.99477
1|DNAWalk|Correlation|id|8|364|0.99155
1|DNAWalk|Correlation|id|8|365|0.94227
1|DNAWalk|Correlation|id|8|366|0.98858
1|DNAWalk|Correlation|id|8|367|0.99332
1|DNAWalk|Correlation|id|8|368|0.99107
1|DNAWalk|Correlation|id|8|369|0.88099
1|DNAWalk|Correlation|id|8|370|0.98812
1|DNAWalk|Correlation|id|8|371|0.99072
1|DNAWalk|Correlation|id|8|372|0.99538
1|DNAWalk|Correlation|id|8|373|0.99397
1|DNAWalk|Correlation|id|8|374|0.98752
1|DNAWalk|Correlation|id|8|375|0.98803
1|DNAWalk|Correlation|id|8|376|0.99186
1|DNAWalk|Correlation|id|8|377|0.98019
1|DNAWalk|Correlation|id|8|378|0.98677
1|DNAWalk|Correlation|id|8|379|0.99093
1|DNAWalk|Correlation|id|8|380|0.99537
1|DNAWalk|Correlation|id|8|381|0.99563
1|DNAWalk|Correlation|id|8|382|0.99549
1|DNAWalk|Correlation|id|8|383|0.99232
1|DNAWalk|Correlation|id|8|384|0.93462
