# Supplementary material for: On DNA numerical representations for genomic similarity computation
Source: PLoS One. 2017 Mar 21;12(3):e0173288. doi: 10.1371/journal.pone.0173288 (PMC5360225; doi:10.1371/journal.pone.0173288)
Supplement: S3 File — The datasets employed in this work. (ZIP) [file pone.0173288.s003.zip › datasets/syntheticalExperimentalScores/sequenceBase_1_transformation_DNAWalk_metric_Correlation_type_ids_percentage_16.txt]

1|DNAWalk|Correlation|idr|16|1|0.98964
1|DNAWalk|Correlation|idr|16|2|0.95815
1|DNAWalk|Correlation|idr|16|3|0.99289
1|DNAWalk|Correlation|idr|16|4|0.98144
1|DNAWalk|Correlation|idr|16|5|0.94932
1|DNAWalk|Correlation|idr|16|6|0.98703
1|DNAWalk|Correlation|idr|16|7|0.92438
1|DNAWalk|Correlation|idr|16|8|0.98776
1|DNAWalk|Correlation|idr|16|9|0.98154
1|DNAWalk|Correlation|idr|16|10|0.99402
1|DNAWalk|Correlation|idr|16|11|0.99076
1|DNAWalk|Correlation|idr|16|12|0.96517
1|DNAWalk|Correlation|idr|16|13|0.98631
1|DNAWalk|Correlation|idr|16|14|0.99262
1|DNAWalk|Correlation|idr|16|15|0.9821
1|DNAWalk|Correlation|idr|16|16|0.96703
1|DNAWalk|Correlation|idr|16|17|0.97867
1|DNAWalk|Correlation|idr|16|18|0.96745
1|DNAWalk|Correlation|idr|16|19|0.98837
1|DNAWalk|Correlation|idr|16|20|0.98785
1|DNAWalk|Correlation|idr|16|21|0.98622
1|DNAWalk|Correlation|idr|16|22|0.9848
1|DNAWalk|Correlation|idr|16|23|0.98707
1|DNAWalk|Correlation|idr|16|24|0.99056
1|DNAWalk|Correlation|idr|16|25|0.97794
1|DNAWalk|Correlation|idr|16|26|0.98777
1|DNAWalk|Correlation|idr|16|27|0.85748
1|DNAWalk|Correlation|idr|16|28|0.84501
1|DNAWalk|Correlation|idr|16|29|0.98785
1|DNAWalk|Correlation|idr|16|30|0.99278
1|DNAWalk|Correlation|idr|16|31|0.99075
1|DNAWalk|Correlation|idr|16|32|0.98925
1|DNAWalk|Correlation|idr|16|33|0.97862
1|DNAWalk|Correlation|idr|16|34|0.98636
1|DNAWalk|Correlation|idr|16|35|0.96242
1|DNAWalk|Correlation|idr|16|36|0.98428
1|DNAWalk|Correlation|idr|16|37|0.99128
1|DNAWalk|Correlation|idr|16|38|0.97903
1|DNAWalk|Correlation|idr|16|39|0.95483
1|DNAWalk|Correlation|idr|16|40|0.96761
1|DNAWalk|Correlation|idr|16|41|0.96759
1|DNAWalk|Correlation|idr|16|42|0.93532
1|DNAWalk|Correlation|idr|16|43|0.9911
1|DNAWalk|Correlation|idr|16|44|0.99117
1|DNAWalk|Correlation|idr|16|45|0.95908
1|DNAWalk|Correlation|idr|16|46|0.98543
1|DNAWalk|Correlation|idr|16|47|0.97491
1|DNAWalk|Correlation|idr|16|48|0.97974
1|DNAWalk|Correlation|idr|16|49|0.9242
1|DNAWalk|Correlation|idr|16|50|0.97738
1|DNAWalk|Correlation|idr|16|51|0.97202
1|DNAWalk|Correlation|idr|16|52|0.98554
1|DNAWalk|Correlation|idr|16|53|0.98009
1|DNAWalk|Correlation|idr|16|54|0.97659
1|DNAWalk|Correlation|idr|16|55|0.98682
1|DNAWalk|Correlation|idr|16|56|0.96787
1|DNAWalk|Correlation|idr|16|57|0.97837
1|DNAWalk|Correlation|idr|16|58|0.97918
1|DNAWalk|Correlation|idr|16|59|0.98718
1|DNAWalk|Correlation|idr|16|60|0.98731
1|DNAWalk|Correlation|idr|16|61|0.99257
1|DNAWalk|Correlation|idr|16|62|0.9778
1|DNAWalk|Correlation|idr|16|63|0.96072
1|DNAWalk|Correlation|idr|16|64|0.97655
1|DNAWalk|Correlation|idr|16|65|0.99524
1|DNAWalk|Correlation|idr|16|66|0.99146
1|DNAWalk|Correlation|idr|16|67|0.93094
1|DNAWalk|Correlation|idr|16|68|0.96198
1|DNAWalk|Correlation|idr|16|69|0.98251
1|DNAWalk|Correlation|idr|16|70|0.95889
1|DNAWalk|Correlation|idr|16|71|0.88439
1|DNAWalk|Correlation|idr|16|72|0.96828
1|DNAWalk|Correlation|idr|16|73|0.97606
1|DNAWalk|Correlation|idr|16|74|0.92446
1|DNAWalk|Correlation|idr|16|75|0.99127
1|DNAWalk|Correlation|idr|16|76|0.98261
1|DNAWalk|Correlation|idr|16|77|0.99329
1|DNAWalk|Correlation|idr|16|78|0.98486
1|DNAWalk|Correlation|idr|16|79|0.9698
1|DNAWalk|Correlation|idr|16|80|0.98357
1|DNAWalk|Correlation|idr|16|81|0.9601
1|DNAWalk|Correlation|idr|16|82|0.98706
1|DNAWalk|Correlation|idr|16|83|0.99204
1|DNAWalk|Correlation|idr|16|84|0.98423
1|DNAWalk|Correlation|idr|16|85|0.97218
1|DNAWalk|Correlation|idr|16|86|0.96395
1|DNAWalk|Correlation|idr|16|87|0.95402
1|DNAWalk|Correlation|idr|16|88|0.96071
1|DNAWalk|Correlation|idr|16|89|0.97432
1|DNAWalk|Correlation|idr|16|90|0.9903
1|DNAWalk|Correlation|idr|16|91|0.97487
1|DNAWalk|Correlation|idr|16|92|0.99075
1|DNAWalk|Correlation|idr|16|93|0.98043
1|DNAWalk|Correlation|idr|16|94|0.98455
1|DNAWalk|Correlation|idr|16|95|0.9817
1|DNAWalk|Correlation|idr|16|96|0.9743
1|DNAWalk|Correlation|idr|16|97|0.89255
1|DNAWalk|Correlation|idr|16|98|0.98444
1|DNAWalk|Correlation|idr|16|99|0.99232
1|DNAWalk|Correlation|idr|16|100|0.98905
1|DNAWalk|Correlation|idr|16|101|0.99081
1|DNAWalk|Correlation|idr|16|102|0.97952
1|DNAWalk|Correlation|idr|16|103|0.92927
1|DNAWalk|Correlation|idr|16|104|0.98415
1|DNAWalk|Correlation|idr|16|105|0.98466
1|DNAWalk|Correlation|idr|16|106|0.96408
1|DNAWalk|Correlation|idr|16|107|0.95525
1|DNAWalk|Correlation|idr|16|108|0.98759
1|DNAWalk|Correlation|idr|16|109|0.97383
1|DNAWalk|Correlation|idr|16|110|0.84745
1|DNAWalk|Correlation|idr|16|111|0.98547
1|DNAWalk|Correlation|idr|16|112|0.98784
1|DNAWalk|Correlation|idr|16|113|0.98958
1|DNAWalk|Correlation|idr|16|114|0.98842
1|DNAWalk|Correlation|idr|16|115|0.94906
1|DNAWalk|Correlation|idr|16|116|0.98047
1|DNAWalk|Correlation|idr|16|117|0.96858
1|DNAWalk|Correlation|idr|16|118|0.98834
1|DNAWalk|Correlation|idr|16|119|0.9861
1|DNAWalk|Correlation|idr|16|120|0.97166
1|DNAWalk|Correlation|idr|16|121|0.99054
1|DNAWalk|Correlation|idr|16|122|0.91108
1|DNAWalk|Correlation|idr|16|123|0.89799
1|DNAWalk|Correlation|idr|16|124|0.98043
1|DNAWalk|Correlation|idr|16|125|0.95383
1|DNAWalk|Correlation|idr|16|126|0.99075
1|DNAWalk|Correlation|idr|16|127|0.95198
1|DNAWalk|Correlation|idr|16|128|0.99167
1|DNAWalk|Correlation|idr|16|129|0.9775
1|DNAWalk|Correlation|idr|16|130|0.99279
1|DNAWalk|Correlation|idr|16|131|0.98767
1|DNAWalk|Correlation|idr|16|132|0.97989
1|DNAWalk|Correlation|idr|16|133|0.95758
1|DNAWalk|Correlation|idr|16|134|0.9798
1|DNAWalk|Correlation|idr|16|135|0.9851
1|DNAWalk|Correlation|idr|16|136|0.97426
1|DNAWalk|Correlation|idr|16|137|0.99133
1|DNAWalk|Correlation|idr|16|138|0.98555
1|DNAWalk|Correlation|idr|16|139|0.95767
1|DNAWalk|Correlation|idr|16|140|0.98529
1|DNAWalk|Correlation|idr|16|141|0.99151
1|DNAWalk|Correlation|idr|16|142|0.98757
1|DNAWalk|Correlation|idr|16|143|0.98777
1|DNAWalk|Correlation|idr|16|144|0.97511
1|DNAWalk|Correlation|idr|16|145|0.98538
1|DNAWalk|Correlation|idr|16|146|0.98608
1|DNAWalk|Correlation|idr|16|147|0.97236
1|DNAWalk|Correlation|idr|16|148|0.9925
1|DNAWalk|Correlation|idr|16|149|0.97517
1|DNAWalk|Correlation|idr|16|150|0.97602
1|DNAWalk|Correlation|idr|16|151|0.99258
1|DNAWalk|Correlation|idr|16|152|0.97823
1|DNAWalk|Correlation|idr|16|153|0.96424
1|DNAWalk|Correlation|idr|16|154|0.94639
1|DNAWalk|Correlation|idr|16|155|0.98933
1|DNAWalk|Correlation|idr|16|156|0.94286
1|DNAWalk|Correlation|idr|16|157|0.96925
1|DNAWalk|Correlation|idr|16|158|0.9847
1|DNAWalk|Correlation|idr|16|159|0.98975
1|DNAWalk|Correlation|idr|16|160|0.88552
1|DNAWalk|Correlation|idr|16|161|0.98581
1|DNAWalk|Correlation|idr|16|162|0.98086
1|DNAWalk|Correlation|idr|16|163|0.98523
1|DNAWalk|Correlation|idr|16|164|0.98895
1|DNAWalk|Correlation|idr|16|165|0.92818
1|DNAWalk|Correlation|idr|16|166|0.99161
1|DNAWalk|Correlation|idr|16|167|0.98035
1|DNAWalk|Correlation|idr|16|168|0.968
1|DNAWalk|Correlation|idr|16|169|0.98767
1|DNAWalk|Correlation|idr|16|170|0.98467
1|DNAWalk|Correlation|idr|16|171|0.98293
1|DNAWalk|Correlation|idr|16|172|0.98933
1|DNAWalk|Correlation|idr|16|173|0.95435
1|DNAWalk|Correlation|idr|16|174|0.98449
1|DNAWalk|Correlation|idr|16|175|0.98872
1|DNAWalk|Correlation|idr|16|176|0.9906
1|DNAWalk|Correlation|idr|16|177|0.9571
1|DNAWalk|Correlation|idr|16|178|0.98057
1|DNAWalk|Correlation|idr|16|179|0.9938
1|DNAWalk|Correlation|idr|16|180|0.98375
1|DNAWalk|Correlation|idr|16|181|0.97561
1|DNAWalk|Correlation|idr|16|182|0.98609
1|DNAWalk|Correlation|idr|16|183|0.99261
1|DNAWalk|Correlation|idr|16|184|0.99188
1|DNAWalk|Correlation|idr|16|185|0.98512
1|DNAWalk|Correlation|idr|16|186|0.99072
1|DNAWalk|Correlation|idr|16|187|0.9807
1|DNAWalk|Correlation|idr|16|188|0.98988
1|DNAWalk|Correlation|idr|16|189|0.9122
1|DNAWalk|Correlation|idr|16|190|0.95841
1|DNAWalk|Correlation|idr|16|191|0.98002
1|DNAWalk|Correlation|idr|16|192|0.98794
1|DNAWalk|Correlation|idr|16|193|0.96294
1|DNAWalk|Correlation|idr|16|194|0.98774
1|DNAWalk|Correlation|idr|16|195|0.98013
1|DNAWalk|Correlation|idr|16|196|0.98743
1|DNAWalk|Correlation|idr|16|197|0.98989
1|DNAWalk|Correlation|idr|16|198|0.97781
1|DNAWalk|Correlation|idr|16|199|0.97325
1|DNAWalk|Correlation|idr|16|200|0.9501
1|DNAWalk|Correlation|idr|16|201|0.97759
1|DNAWalk|Correlation|idr|16|202|0.99069
1|DNAWalk|Correlation|idr|16|203|0.98309
1|DNAWalk|Correlation|idr|16|204|0.98486
1|DNAWalk|Correlation|idr|16|205|0.98786
1|DNAWalk|Correlation|idr|16|206|0.98507
1|DNAWalk|Correlation|idr|16|207|0.98277
1|DNAWalk|Correlation|idr|16|208|0.98651
1|DNAWalk|Correlation|idr|16|209|0.97758
1|DNAWalk|Correlation|idr|16|210|0.99278
1|DNAWalk|Correlation|idr|16|211|0.99196
1|DNAWalk|Correlation|idr|16|212|0.98658
1|DNAWalk|Correlation|idr|16|213|0.95988
1|DNAWalk|Correlation|idr|16|214|0.98558
1|DNAWalk|Correlation|idr|16|215|0.97999
1|DNAWalk|Correlation|idr|16|216|0.99362
1|DNAWalk|Correlation|idr|16|217|0.95848
1|DNAWalk|Correlation|idr|16|218|0.98199
1|DNAWalk|Correlation|idr|16|219|0.9896
1|DNAWalk|Correlation|idr|16|220|0.99496
1|DNAWalk|Correlation|idr|16|221|0.98941
1|DNAWalk|Correlation|idr|16|222|0.98922
1|DNAWalk|Correlation|idr|16|223|0.99151
1|DNAWalk|Correlation|idr|16|224|0.95403
1|DNAWalk|Correlation|idr|16|225|0.93732
1|DNAWalk|Correlation|idr|16|226|0.95725
1|DNAWalk|Correlation|idr|16|227|0.98949
1|DNAWalk|Correlation|idr|16|228|0.90944
1|DNAWalk|Correlation|idr|16|229|0.98993
1|DNAWalk|Correlation|idr|16|230|0.99091
1|DNAWalk|Correlation|idr|16|231|0.98365
1|DNAWalk|Correlation|idr|16|232|0.98488
1|DNAWalk|Correlation|idr|16|233|0.99484
1|DNAWalk|Correlation|idr|16|234|0.99038
1|DNAWalk|Correlation|idr|16|235|0.98703
1|DNAWalk|Correlation|idr|16|236|0.99061
1|DNAWalk|Correlation|idr|16|237|0.98692
1|DNAWalk|Correlation|idr|16|238|0.96938
1|DNAWalk|Correlation|idr|16|239|0.97439
1|DNAWalk|Correlation|idr|16|240|0.98429
1|DNAWalk|Correlation|idr|16|241|0.98766
1|DNAWalk|Correlation|idr|16|242|0.98146
1|DNAWalk|Correlation|idr|16|243|0.97456
1|DNAWalk|Correlation|idr|16|244|0.97764
1|DNAWalk|Correlation|idr|16|245|0.97407
1|DNAWalk|Correlation|idr|16|246|0.98708
1|DNAWalk|Correlation|idr|16|247|0.9722
1|DNAWalk|Correlation|idr|16|248|0.99022
1|DNAWalk|Correlation|idr|16|249|0.97329
1|DNAWalk|Correlation|idr|16|250|0.98104
1|DNAWalk|Correlation|idr|16|251|0.90249
1|DNAWalk|Correlation|idr|16|252|0.98724
1|DNAWalk|Correlation|idr|16|253|0.9853
1|DNAWalk|Correlation|idr|16|254|0.9864
1|DNAWalk|Correlation|idr|16|255|0.97953
1|DNAWalk|Correlation|idr|16|256|0.98297
1|DNAWalk|Correlation|idr|16|257|0.99545
1|DNAWalk|Correlation|idr|16|258|0.98977
1|DNAWalk|Correlation|idr|16|259|0.96017
1|DNAWalk|Correlation|idr|16|260|0.98701
1|DNAWalk|Correlation|idr|16|261|0.97059
1|DNAWalk|Correlation|idr|16|262|0.97776
1|DNAWalk|Correlation|idr|16|263|0.98665
1|DNAWalk|Correlation|idr|16|264|0.98063
1|DNAWalk|Correlation|idr|16|265|0.98117
1|DNAWalk|Correlation|idr|16|266|0.98578
1|DNAWalk|Correlation|idr|16|267|0.9868
1|DNAWalk|Correlation|idr|16|268|0.98915
1|DNAWalk|Correlation|idr|16|269|0.98511
1|DNAWalk|Correlation|idr|16|270|0.99305
1|DNAWalk|Correlation|idr|16|271|0.95993
1|DNAWalk|Correlation|idr|16|272|0.98353
1|DNAWalk|Correlation|idr|16|273|0.90257
1|DNAWalk|Correlation|idr|16|274|0.98727
1|DNAWalk|Correlation|idr|16|275|0.92038
1|DNAWalk|Correlation|idr|16|276|0.98447
1|DNAWalk|Correlation|idr|16|277|0.97403
1|DNAWalk|Correlation|idr|16|278|0.98091
1|DNAWalk|Correlation|idr|16|279|0.98867
1|DNAWalk|Correlation|idr|16|280|0.97685
1|DNAWalk|Correlation|idr|16|281|0.9933
1|DNAWalk|Correlation|idr|16|282|0.98963
1|DNAWalk|Correlation|idr|16|283|0.96799
1|DNAWalk|Correlation|idr|16|284|0.98241
1|DNAWalk|Correlation|idr|16|285|0.98413
1|DNAWalk|Correlation|idr|16|286|0.98838
1|DNAWalk|Correlation|idr|16|287|0.97784
1|DNAWalk|Correlation|idr|16|288|0.96916
1|DNAWalk|Correlation|idr|16|289|0.97738
1|DNAWalk|Correlation|idr|16|290|0.97463
1|DNAWalk|Correlation|idr|16|291|0.98963
1|DNAWalk|Correlation|idr|16|292|0.98696
1|DNAWalk|Correlation|idr|16|293|0.97804
1|DNAWalk|Correlation|idr|16|294|0.99074
1|DNAWalk|Correlation|idr|16|295|0.98712
1|DNAWalk|Correlation|idr|16|296|0.97715
1|DNAWalk|Correlation|idr|16|297|0.97789
1|DNAWalk|Correlation|idr|16|298|0.99514
1|DNAWalk|Correlation|idr|16|299|0.98158
1|DNAWalk|Correlation|idr|16|300|0.97168
1|DNAWalk|Correlation|idr|16|301|0.99048
1|DNAWalk|Correlation|idr|16|302|0.98542
1|DNAWalk|Correlation|idr|16|303|0.97855
1|DNAWalk|Correlation|idr|16|304|0.99194
1|DNAWalk|Correlation|idr|16|305|0.99208
1|DNAWalk|Correlation|idr|16|306|0.9783
1|DNAWalk|Correlation|idr|16|307|0.97196
1|DNAWalk|Correlation|idr|16|308|0.98979
1|DNAWalk|Correlation|idr|16|309|0.98425
1|DNAWalk|Correlation|idr|16|310|0.97978
1|DNAWalk|Correlation|idr|16|311|0.98522
1|DNAWalk|Correlation|idr|16|312|0.97514
1|DNAWalk|Correlation|idr|16|313|0.90967
1|DNAWalk|Correlation|idr|16|314|0.98139
1|DNAWalk|Correlation|idr|16|315|0.99124
1|DNAWalk|Correlation|idr|16|316|0.97694
1|DNAWalk|Correlation|idr|16|317|0.98784
1|DNAWalk|Correlation|idr|16|318|0.97279
1|DNAWalk|Correlation|idr|16|319|0.99104
1|DNAWalk|Correlation|idr|16|320|0.98915
1|DNAWalk|Correlation|idr|16|321|0.96301
1|DNAWalk|Correlation|idr|16|322|0.99157
1|DNAWalk|Correlation|idr|16|323|0.987
1|DNAWalk|Correlation|idr|16|324|0.97938
1|DNAWalk|Correlation|idr|16|325|0.98578
1|DNAWalk|Correlation|idr|16|326|0.98331
1|DNAWalk|Correlation|idr|16|327|0.9846
1|DNAWalk|Correlation|idr|16|328|0.97315
1|DNAWalk|Correlation|idr|16|329|0.99113
1|DNAWalk|Correlation|idr|16|330|0.98308
1|DNAWalk|Correlation|idr|16|331|0.99244
1|DNAWalk|Correlation|idr|16|332|0.9487
1|DNAWalk|Correlation|idr|16|333|0.9791
1|DNAWalk|Correlation|idr|16|334|0.96393
1|DNAWalk|Correlation|idr|16|335|0.9357
1|DNAWalk|Correlation|idr|16|336|0.92321
1|DNAWalk|Correlation|idr|16|337|0.91823
1|DNAWalk|Correlation|idr|16|338|0.95534
1|DNAWalk|Correlation|idr|16|339|0.97997
1|DNAWalk|Correlation|idr|16|340|0.9219
1|DNAWalk|Correlation|idr|16|341|0.97054
1|DNAWalk|Correlation|idr|16|342|0.98927
1|DNAWalk|Correlation|idr|16|343|0.93056
1|DNAWalk|Correlation|idr|16|344|0.98883
1|DNAWalk|Correlation|idr|16|345|0.97134
1|DNAWalk|Correlation|idr|16|346|0.96348
1|DNAWalk|Correlation|idr|16|347|0.85857
1|DNAWalk|Correlation|idr|16|348|0.97115
1|DNAWalk|Correlation|idr|16|349|0.93337
1|DNAWalk|Correlation|idr|16|350|0.96628
1|DNAWalk|Correlation|idr|16|351|0.98741
1|DNAWalk|Correlation|idr|16|352|0.99002
1|DNAWalk|Correlation|idr|16|353|0.96815
1|DNAWalk|Correlation|idr|16|354|0.98448
1|DNAWalk|Correlation|idr|16|355|0.97839
1|DNAWalk|Correlation|idr|16|356|0.99466
1|DNAWalk|Correlation|idr|16|357|0.99126
1|DNAWalk|Correlation|idr|16|358|0.99032
1|DNAWalk|Correlation|idr|16|359|0.98771
1|DNAWalk|Correlation|idr|16|360|0.98709
1|DNAWalk|Correlation|idr|16|361|0.97259
1|DNAWalk|Correlation|idr|16|362|0.98674
1|DNAWalk|Correlation|idr|16|363|0.98971
1|DNAWalk|Correlation|idr|16|364|0.96649
1|DNAWalk|Correlation|idr|16|365|0.96727
1|DNAWalk|Correlation|idr|16|366|0.98754
1|DNAWalk|Correlation|idr|16|367|0.98489
1|DNAWalk|Correlation|idr|16|368|0.99095
1|DNAWalk|Correlation|idr|16|369|0.9868
1|DNAWalk|Correlation|idr|16|370|0.98659
1|DNAWalk|Correlation|idr|16|371|0.94261
1|DNAWalk|Correlation|idr|16|372|0.98419
1|DNAWalk|Correlation|idr|16|373|0.98701
1|DNAWalk|Correlation|idr|16|374|0.95683
1|DNAWalk|Correlation|idr|16|375|0.98823
1|DNAWalk|Correlation|idr|16|376|0.94027
1|DNAWalk|Correlation|idr|16|377|0.96948
1|DNAWalk|Correlation|idr|16|378|0.9921
1|DNAWalk|Correlation|idr|16|379|0.9919
1|DNAWalk|Correlation|idr|16|380|0.99217
1|DNAWalk|Correlation|idr|16|381|0.99236
1|DNAWalk|Correlation|idr|16|382|0.95266
1|DNAWalk|Correlation|idr|16|383|0.98958
1|DNAWalk|Correlation|idr|16|384|0.9843
