# Supplementary material for: On DNA numerical representations for genomic similarity computation
Source: PLoS One. 2017 Mar 21;12(3):e0173288. doi: 10.1371/journal.pone.0173288 (PMC5360225; doi:10.1371/journal.pone.0173288)
Supplement: S3 File — The datasets employed in this work. (ZIP) [file pone.0173288.s003.zip › datasets/syntheticalExperimentalScores/sequenceBase_1_transformation_DNAWalk_metric_Correlation_type_ids_percentage_2.txt]

1|DNAWalk|Correlation|idr|2|1|0.99786
1|DNAWalk|Correlation|idr|2|2|0.99785
1|DNAWalk|Correlation|idr|2|3|0.99751
1|DNAWalk|Correlation|idr|2|4|0.99804
1|DNAWalk|Correlation|idr|2|5|0.99345
1|DNAWalk|Correlation|idr|2|6|0.99617
1|DNAWalk|Correlation|idr|2|7|0.99636
1|DNAWalk|Correlation|idr|2|8|0.99694
1|DNAWalk|Correlation|idr|2|9|0.99702
1|DNAWalk|Correlation|idr|2|10|0.99826
1|DNAWalk|Correlation|idr|2|11|0.99441
1|DNAWalk|Correlation|idr|2|12|0.9985
1|DNAWalk|Correlation|idr|2|13|0.99503
1|DNAWalk|Correlation|idr|2|14|0.99529
1|DNAWalk|Correlation|idr|2|15|0.99821
1|DNAWalk|Correlation|idr|2|16|0.99709
1|DNAWalk|Correlation|idr|2|17|0.99554
1|DNAWalk|Correlation|idr|2|18|0.9984
1|DNAWalk|Correlation|idr|2|19|0.99866
1|DNAWalk|Correlation|idr|2|20|0.99661
1|DNAWalk|Correlation|idr|2|21|0.99559
1|DNAWalk|Correlation|idr|2|22|0.99706
1|DNAWalk|Correlation|idr|2|23|0.99783
1|DNAWalk|Correlation|idr|2|24|0.99463
1|DNAWalk|Correlation|idr|2|25|0.99805
1|DNAWalk|Correlation|idr|2|26|0.99348
1|DNAWalk|Correlation|idr|2|27|0.99699
1|DNAWalk|Correlation|idr|2|28|0.99562
1|DNAWalk|Correlation|idr|2|29|0.9974
1|DNAWalk|Correlation|idr|2|30|0.99855
1|DNAWalk|Correlation|idr|2|31|0.99753
1|DNAWalk|Correlation|idr|2|32|0.9934
1|DNAWalk|Correlation|idr|2|33|0.99796
1|DNAWalk|Correlation|idr|2|34|0.99817
1|DNAWalk|Correlation|idr|2|35|0.99662
1|DNAWalk|Correlation|idr|2|36|0.99732
1|DNAWalk|Correlation|idr|2|37|0.99677
1|DNAWalk|Correlation|idr|2|38|0.99401
1|DNAWalk|Correlation|idr|2|39|0.99801
1|DNAWalk|Correlation|idr|2|40|0.99577
1|DNAWalk|Correlation|idr|2|41|0.99478
1|DNAWalk|Correlation|idr|2|42|0.99785
1|DNAWalk|Correlation|idr|2|43|0.99805
1|DNAWalk|Correlation|idr|2|44|0.9954
1|DNAWalk|Correlation|idr|2|45|0.99817
1|DNAWalk|Correlation|idr|2|46|0.99566
1|DNAWalk|Correlation|idr|2|47|0.99376
1|DNAWalk|Correlation|idr|2|48|0.99675
1|DNAWalk|Correlation|idr|2|49|0.99834
1|DNAWalk|Correlation|idr|2|50|0.99911
1|DNAWalk|Correlation|idr|2|51|0.99547
1|DNAWalk|Correlation|idr|2|52|0.99726
1|DNAWalk|Correlation|idr|2|53|0.99477
1|DNAWalk|Correlation|idr|2|54|0.99874
1|DNAWalk|Correlation|idr|2|55|0.99721
1|DNAWalk|Correlation|idr|2|56|0.9985
1|DNAWalk|Correlation|idr|2|57|0.99611
1|DNAWalk|Correlation|idr|2|58|0.99736
1|DNAWalk|Correlation|idr|2|59|0.99885
1|DNAWalk|Correlation|idr|2|60|0.99888
1|DNAWalk|Correlation|idr|2|61|0.99738
1|DNAWalk|Correlation|idr|2|62|0.99475
1|DNAWalk|Correlation|idr|2|63|0.99849
1|DNAWalk|Correlation|idr|2|64|0.99823
1|DNAWalk|Correlation|idr|2|65|0.99587
1|DNAWalk|Correlation|idr|2|66|0.9979
1|DNAWalk|Correlation|idr|2|67|0.99597
1|DNAWalk|Correlation|idr|2|68|0.9972
1|DNAWalk|Correlation|idr|2|69|0.99781
1|DNAWalk|Correlation|idr|2|70|0.99841
1|DNAWalk|Correlation|idr|2|71|0.99621
1|DNAWalk|Correlation|idr|2|72|0.99799
1|DNAWalk|Correlation|idr|2|73|0.99738
1|DNAWalk|Correlation|idr|2|74|0.99438
1|DNAWalk|Correlation|idr|2|75|0.99784
1|DNAWalk|Correlation|idr|2|76|0.99814
1|DNAWalk|Correlation|idr|2|77|0.99416
1|DNAWalk|Correlation|idr|2|78|0.99703
1|DNAWalk|Correlation|idr|2|79|0.99735
1|DNAWalk|Correlation|idr|2|80|0.99609
1|DNAWalk|Correlation|idr|2|81|0.99546
1|DNAWalk|Correlation|idr|2|82|0.99634
1|DNAWalk|Correlation|idr|2|83|0.99828
1|DNAWalk|Correlation|idr|2|84|0.99864
1|DNAWalk|Correlation|idr|2|85|0.9973
1|DNAWalk|Correlation|idr|2|86|0.99107
1|DNAWalk|Correlation|idr|2|87|0.99796
1|DNAWalk|Correlation|idr|2|88|0.98447
1|DNAWalk|Correlation|idr|2|89|0.99666
1|DNAWalk|Correlation|idr|2|90|0.99665
1|DNAWalk|Correlation|idr|2|91|0.99558
1|DNAWalk|Correlation|idr|2|92|0.9975
1|DNAWalk|Correlation|idr|2|93|0.99815
1|DNAWalk|Correlation|idr|2|94|0.99885
1|DNAWalk|Correlation|idr|2|95|0.9956
1|DNAWalk|Correlation|idr|2|96|0.99567
1|DNAWalk|Correlation|idr|2|97|0.99795
1|DNAWalk|Correlation|idr|2|98|0.99794
1|DNAWalk|Correlation|idr|2|99|0.99751
1|DNAWalk|Correlation|idr|2|100|0.99823
1|DNAWalk|Correlation|idr|2|101|0.99632
1|DNAWalk|Correlation|idr|2|102|0.99805
1|DNAWalk|Correlation|idr|2|103|0.99801
1|DNAWalk|Correlation|idr|2|104|0.99479
1|DNAWalk|Correlation|idr|2|105|0.99693
1|DNAWalk|Correlation|idr|2|106|0.99695
1|DNAWalk|Correlation|idr|2|107|0.99595
1|DNAWalk|Correlation|idr|2|108|0.9966
1|DNAWalk|Correlation|idr|2|109|0.99623
1|DNAWalk|Correlation|idr|2|110|0.99549
1|DNAWalk|Correlation|idr|2|111|0.99844
1|DNAWalk|Correlation|idr|2|112|0.99713
1|DNAWalk|Correlation|idr|2|113|0.99805
1|DNAWalk|Correlation|idr|2|114|0.99849
1|DNAWalk|Correlation|idr|2|115|0.99757
1|DNAWalk|Correlation|idr|2|116|0.99837
1|DNAWalk|Correlation|idr|2|117|0.99774
1|DNAWalk|Correlation|idr|2|118|0.99565
1|DNAWalk|Correlation|idr|2|119|0.99458
1|DNAWalk|Correlation|idr|2|120|0.99835
1|DNAWalk|Correlation|idr|2|121|0.99569
1|DNAWalk|Correlation|idr|2|122|0.99756
1|DNAWalk|Correlation|idr|2|123|0.99724
1|DNAWalk|Correlation|idr|2|124|0.99613
1|DNAWalk|Correlation|idr|2|125|0.99873
1|DNAWalk|Correlation|idr|2|126|0.99661
1|DNAWalk|Correlation|idr|2|127|0.99641
1|DNAWalk|Correlation|idr|2|128|0.99794
1|DNAWalk|Correlation|idr|2|129|0.99611
1|DNAWalk|Correlation|idr|2|130|0.99612
1|DNAWalk|Correlation|idr|2|131|0.99591
1|DNAWalk|Correlation|idr|2|132|0.99619
1|DNAWalk|Correlation|idr|2|133|0.99745
1|DNAWalk|Correlation|idr|2|134|0.99873
1|DNAWalk|Correlation|idr|2|135|0.99544
1|DNAWalk|Correlation|idr|2|136|0.99797
1|DNAWalk|Correlation|idr|2|137|0.99776
1|DNAWalk|Correlation|idr|2|138|0.99744
1|DNAWalk|Correlation|idr|2|139|0.99692
1|DNAWalk|Correlation|idr|2|140|0.99675
1|DNAWalk|Correlation|idr|2|141|0.99783
1|DNAWalk|Correlation|idr|2|142|0.99269
1|DNAWalk|Correlation|idr|2|143|0.99737
1|DNAWalk|Correlation|idr|2|144|0.9915
1|DNAWalk|Correlation|idr|2|145|0.99851
1|DNAWalk|Correlation|idr|2|146|0.99849
1|DNAWalk|Correlation|idr|2|147|0.99668
1|DNAWalk|Correlation|idr|2|148|0.99814
1|DNAWalk|Correlation|idr|2|149|0.99793
1|DNAWalk|Correlation|idr|2|150|0.99557
1|DNAWalk|Correlation|idr|2|151|0.99537
1|DNAWalk|Correlation|idr|2|152|0.99802
1|DNAWalk|Correlation|idr|2|153|0.99733
1|DNAWalk|Correlation|idr|2|154|0.99581
1|DNAWalk|Correlation|idr|2|155|0.9975
1|DNAWalk|Correlation|idr|2|156|0.99837
1|DNAWalk|Correlation|idr|2|157|0.99928
1|DNAWalk|Correlation|idr|2|158|0.99609
1|DNAWalk|Correlation|idr|2|159|0.99523
1|DNAWalk|Correlation|idr|2|160|0.99626
1|DNAWalk|Correlation|idr|2|161|0.99697
1|DNAWalk|Correlation|idr|2|162|0.99776
1|DNAWalk|Correlation|idr|2|163|0.9973
1|DNAWalk|Correlation|idr|2|164|0.99689
1|DNAWalk|Correlation|idr|2|165|0.99759
1|DNAWalk|Correlation|idr|2|166|0.99371
1|DNAWalk|Correlation|idr|2|167|0.99659
1|DNAWalk|Correlation|idr|2|168|0.99767
1|DNAWalk|Correlation|idr|2|169|0.9964
1|DNAWalk|Correlation|idr|2|170|0.9952
1|DNAWalk|Correlation|idr|2|171|0.99684
1|DNAWalk|Correlation|idr|2|172|0.99581
1|DNAWalk|Correlation|idr|2|173|0.99801
1|DNAWalk|Correlation|idr|2|174|0.99309
1|DNAWalk|Correlation|idr|2|175|0.99739
1|DNAWalk|Correlation|idr|2|176|0.99716
1|DNAWalk|Correlation|idr|2|177|0.99736
1|DNAWalk|Correlation|idr|2|178|0.99523
1|DNAWalk|Correlation|idr|2|179|0.99638
1|DNAWalk|Correlation|idr|2|180|0.99775
1|DNAWalk|Correlation|idr|2|181|0.99394
1|DNAWalk|Correlation|idr|2|182|0.99831
1|DNAWalk|Correlation|idr|2|183|0.99731
1|DNAWalk|Correlation|idr|2|184|0.99309
1|DNAWalk|Correlation|idr|2|185|0.99691
1|DNAWalk|Correlation|idr|2|186|0.99859
1|DNAWalk|Correlation|idr|2|187|0.99117
1|DNAWalk|Correlation|idr|2|188|0.99683
1|DNAWalk|Correlation|idr|2|189|0.99188
1|DNAWalk|Correlation|idr|2|190|0.99614
1|DNAWalk|Correlation|idr|2|191|0.99624
1|DNAWalk|Correlation|idr|2|192|0.99492
1|DNAWalk|Correlation|idr|2|193|0.99799
1|DNAWalk|Correlation|idr|2|194|0.99822
1|DNAWalk|Correlation|idr|2|195|0.99741
1|DNAWalk|Correlation|idr|2|196|0.99514
1|DNAWalk|Correlation|idr|2|197|0.99753
1|DNAWalk|Correlation|idr|2|198|0.99445
1|DNAWalk|Correlation|idr|2|199|0.99634
1|DNAWalk|Correlation|idr|2|200|0.99856
1|DNAWalk|Correlation|idr|2|201|0.99736
1|DNAWalk|Correlation|idr|2|202|0.99676
1|DNAWalk|Correlation|idr|2|203|0.99846
1|DNAWalk|Correlation|idr|2|204|0.99734
1|DNAWalk|Correlation|idr|2|205|0.99684
1|DNAWalk|Correlation|idr|2|206|0.99707
1|DNAWalk|Correlation|idr|2|207|0.99322
1|DNAWalk|Correlation|idr|2|208|0.99555
1|DNAWalk|Correlation|idr|2|209|0.99684
1|DNAWalk|Correlation|idr|2|210|0.99724
1|DNAWalk|Correlation|idr|2|211|0.99673
1|DNAWalk|Correlation|idr|2|212|0.99692
1|DNAWalk|Correlation|idr|2|213|0.99745
1|DNAWalk|Correlation|idr|2|214|0.9971
1|DNAWalk|Correlation|idr|2|215|0.99717
1|DNAWalk|Correlation|idr|2|216|0.9958
1|DNAWalk|Correlation|idr|2|217|0.99697
1|DNAWalk|Correlation|idr|2|218|0.99662
1|DNAWalk|Correlation|idr|2|219|0.99793
1|DNAWalk|Correlation|idr|2|220|0.99752
1|DNAWalk|Correlation|idr|2|221|0.99782
1|DNAWalk|Correlation|idr|2|222|0.99806
1|DNAWalk|Correlation|idr|2|223|0.99602
1|DNAWalk|Correlation|idr|2|224|0.99875
1|DNAWalk|Correlation|idr|2|225|0.99428
1|DNAWalk|Correlation|idr|2|226|0.99807
1|DNAWalk|Correlation|idr|2|227|0.99626
1|DNAWalk|Correlation|idr|2|228|0.99692
1|DNAWalk|Correlation|idr|2|229|0.99712
1|DNAWalk|Correlation|idr|2|230|0.99701
1|DNAWalk|Correlation|idr|2|231|0.99569
1|DNAWalk|Correlation|idr|2|232|0.99278
1|DNAWalk|Correlation|idr|2|233|0.99646
1|DNAWalk|Correlation|idr|2|234|0.99807
1|DNAWalk|Correlation|idr|2|235|0.99733
1|DNAWalk|Correlation|idr|2|236|0.99704
1|DNAWalk|Correlation|idr|2|237|0.99811
1|DNAWalk|Correlation|idr|2|238|0.99824
1|DNAWalk|Correlation|idr|2|239|0.99723
1|DNAWalk|Correlation|idr|2|240|0.99683
1|DNAWalk|Correlation|idr|2|241|0.99644
1|DNAWalk|Correlation|idr|2|242|0.99643
1|DNAWalk|Correlation|idr|2|243|0.9965
1|DNAWalk|Correlation|idr|2|244|0.9962
1|DNAWalk|Correlation|idr|2|245|0.99747
1|DNAWalk|Correlation|idr|2|246|0.99742
1|DNAWalk|Correlation|idr|2|247|0.99791
1|DNAWalk|Correlation|idr|2|248|0.99784
1|DNAWalk|Correlation|idr|2|249|0.99637
1|DNAWalk|Correlation|idr|2|250|0.99626
1|DNAWalk|Correlation|idr|2|251|0.99551
1|DNAWalk|Correlation|idr|2|252|0.99852
1|DNAWalk|Correlation|idr|2|253|0.99342
1|DNAWalk|Correlation|idr|2|254|0.99722
1|DNAWalk|Correlation|idr|2|255|0.99728
1|DNAWalk|Correlation|idr|2|256|0.9979
1|DNAWalk|Correlation|idr|2|257|0.99832
1|DNAWalk|Correlation|idr|2|258|0.99587
1|DNAWalk|Correlation|idr|2|259|0.99726
1|DNAWalk|Correlation|idr|2|260|0.99612
1|DNAWalk|Correlation|idr|2|261|0.99423
1|DNAWalk|Correlation|idr|2|262|0.99298
1|DNAWalk|Correlation|idr|2|263|0.99821
1|DNAWalk|Correlation|idr|2|264|0.99697
1|DNAWalk|Correlation|idr|2|265|0.9956
1|DNAWalk|Correlation|idr|2|266|0.99828
1|DNAWalk|Correlation|idr|2|267|0.9915
1|DNAWalk|Correlation|idr|2|268|0.99684
1|DNAWalk|Correlation|idr|2|269|0.9973
1|DNAWalk|Correlation|idr|2|270|0.99775
1|DNAWalk|Correlation|idr|2|271|0.99776
1|DNAWalk|Correlation|idr|2|272|0.99539
1|DNAWalk|Correlation|idr|2|273|0.99762
1|DNAWalk|Correlation|idr|2|274|0.99618
1|DNAWalk|Correlation|idr|2|275|0.99746
1|DNAWalk|Correlation|idr|2|276|0.98625
1|DNAWalk|Correlation|idr|2|277|0.99807
1|DNAWalk|Correlation|idr|2|278|0.99405
1|DNAWalk|Correlation|idr|2|279|0.99799
1|DNAWalk|Correlation|idr|2|280|0.99791
1|DNAWalk|Correlation|idr|2|281|0.99195
1|DNAWalk|Correlation|idr|2|282|0.99665
1|DNAWalk|Correlation|idr|2|283|0.99207
1|DNAWalk|Correlation|idr|2|284|0.99809
1|DNAWalk|Correlation|idr|2|285|0.99441
1|DNAWalk|Correlation|idr|2|286|0.99628
1|DNAWalk|Correlation|idr|2|287|0.99569
1|DNAWalk|Correlation|idr|2|288|0.99594
1|DNAWalk|Correlation|idr|2|289|0.99781
1|DNAWalk|Correlation|idr|2|290|0.99656
1|DNAWalk|Correlation|idr|2|291|0.99454
1|DNAWalk|Correlation|idr|2|292|0.99743
1|DNAWalk|Correlation|idr|2|293|0.99627
1|DNAWalk|Correlation|idr|2|294|0.99775
1|DNAWalk|Correlation|idr|2|295|0.99666
1|DNAWalk|Correlation|idr|2|296|0.99733
1|DNAWalk|Correlation|idr|2|297|0.99587
1|DNAWalk|Correlation|idr|2|298|0.99502
1|DNAWalk|Correlation|idr|2|299|0.99641
1|DNAWalk|Correlation|idr|2|300|0.99629
1|DNAWalk|Correlation|idr|2|301|0.99566
1|DNAWalk|Correlation|idr|2|302|0.99715
1|DNAWalk|Correlation|idr|2|303|0.99781
1|DNAWalk|Correlation|idr|2|304|0.99825
1|DNAWalk|Correlation|idr|2|305|0.99563
1|DNAWalk|Correlation|idr|2|306|0.98858
1|DNAWalk|Correlation|idr|2|307|0.99717
1|DNAWalk|Correlation|idr|2|308|0.99684
1|DNAWalk|Correlation|idr|2|309|0.99656
1|DNAWalk|Correlation|idr|2|310|0.99806
1|DNAWalk|Correlation|idr|2|311|0.99827
1|DNAWalk|Correlation|idr|2|312|0.99718
1|DNAWalk|Correlation|idr|2|313|0.99709
1|DNAWalk|Correlation|idr|2|314|0.99797
1|DNAWalk|Correlation|idr|2|315|0.99635
1|DNAWalk|Correlation|idr|2|316|0.99747
1|DNAWalk|Correlation|idr|2|317|0.99733
1|DNAWalk|Correlation|idr|2|318|0.99694
1|DNAWalk|Correlation|idr|2|319|0.99512
1|DNAWalk|Correlation|idr|2|320|0.99384
1|DNAWalk|Correlation|idr|2|321|0.99851
1|DNAWalk|Correlation|idr|2|322|0.99811
1|DNAWalk|Correlation|idr|2|323|0.99625
1|DNAWalk|Correlation|idr|2|324|0.99531
1|DNAWalk|Correlation|idr|2|325|0.99637
1|DNAWalk|Correlation|idr|2|326|0.99554
1|DNAWalk|Correlation|idr|2|327|0.99617
1|DNAWalk|Correlation|idr|2|328|0.99686
1|DNAWalk|Correlation|idr|2|329|0.99608
1|DNAWalk|Correlation|idr|2|330|0.99663
1|DNAWalk|Correlation|idr|2|331|0.99893
1|DNAWalk|Correlation|idr|2|332|0.99812
1|DNAWalk|Correlation|idr|2|333|0.99484
1|DNAWalk|Correlation|idr|2|334|0.99766
1|DNAWalk|Correlation|idr|2|335|0.99781
1|DNAWalk|Correlation|idr|2|336|0.99458
1|DNAWalk|Correlation|idr|2|337|0.99725
1|DNAWalk|Correlation|idr|2|338|0.99539
1|DNAWalk|Correlation|idr|2|339|0.99519
1|DNAWalk|Correlation|idr|2|340|0.99505
1|DNAWalk|Correlation|idr|2|341|0.99511
1|DNAWalk|Correlation|idr|2|342|0.99681
1|DNAWalk|Correlation|idr|2|343|0.99594
1|DNAWalk|Correlation|idr|2|344|0.99801
1|DNAWalk|Correlation|idr|2|345|0.99779
1|DNAWalk|Correlation|idr|2|346|0.99746
1|DNAWalk|Correlation|idr|2|347|0.99698
1|DNAWalk|Correlation|idr|2|348|0.99671
1|DNAWalk|Correlation|idr|2|349|0.99716
1|DNAWalk|Correlation|idr|2|350|0.99756
1|DNAWalk|Correlation|idr|2|351|0.99684
1|DNAWalk|Correlation|idr|2|352|0.99722
1|DNAWalk|Correlation|idr|2|353|0.99721
1|DNAWalk|Correlation|idr|2|354|0.99666
1|DNAWalk|Correlation|idr|2|355|0.99632
1|DNAWalk|Correlation|idr|2|356|0.9936
1|DNAWalk|Correlation|idr|2|357|0.99497
1|DNAWalk|Correlation|idr|2|358|0.99688
1|DNAWalk|Correlation|idr|2|359|0.99815
1|DNAWalk|Correlation|idr|2|360|0.99595
1|DNAWalk|Correlation|idr|2|361|0.99752
1|DNAWalk|Correlation|idr|2|362|0.99684
1|DNAWalk|Correlation|idr|2|363|0.99695
1|DNAWalk|Correlation|idr|2|364|0.99503
1|DNAWalk|Correlation|idr|2|365|0.99758
1|DNAWalk|Correlation|idr|2|366|0.99531
1|DNAWalk|Correlation|idr|2|367|0.99551
1|DNAWalk|Correlation|idr|2|368|0.99746
1|DNAWalk|Correlation|idr|2|369|0.9971
1|DNAWalk|Correlation|idr|2|370|0.99678
1|DNAWalk|Correlation|idr|2|371|0.99227
1|DNAWalk|Correlation|idr|2|372|0.99818
1|DNAWalk|Correlation|idr|2|373|0.99706
1|DNAWalk|Correlation|idr|2|374|0.99754
1|DNAWalk|Correlation|idr|2|375|0.99809
1|DNAWalk|Correlation|idr|2|376|0.99705
1|DNAWalk|Correlation|idr|2|377|0.99365
1|DNAWalk|Correlation|idr|2|378|0.99724
1|DNAWalk|Correlation|idr|2|379|0.99664
1|DNAWalk|Correlation|idr|2|380|0.98847
1|DNAWalk|Correlation|idr|2|381|0.9986
1|DNAWalk|Correlation|idr|2|382|0.99822
1|DNAWalk|Correlation|idr|2|383|0.99574
1|DNAWalk|Correlation|idr|2|384|0.99449
