# Supplementary material for: On DNA numerical representations for genomic similarity computation
Source: PLoS One. 2017 Mar 21;12(3):e0173288. doi: 10.1371/journal.pone.0173288 (PMC5360225; doi:10.1371/journal.pone.0173288)
Supplement: S3 File — The datasets employed in this work. (ZIP) [file pone.0173288.s003.zip › datasets/syntheticalExperimentalScores/sequenceBase_1_transformation_DNAWalk_metric_Correlation_type_ids_percentage_32.txt]

1|DNAWalk|Correlation|idr|32|1|0.99097
1|DNAWalk|Correlation|idr|32|2|0.98065
1|DNAWalk|Correlation|idr|32|3|0.95718
1|DNAWalk|Correlation|idr|32|4|0.98127
1|DNAWalk|Correlation|idr|32|5|0.95175
1|DNAWalk|Correlation|idr|32|6|0.97998
1|DNAWalk|Correlation|idr|32|7|0.89504
1|DNAWalk|Correlation|idr|32|8|0.98202
1|DNAWalk|Correlation|idr|32|9|0.90761
1|DNAWalk|Correlation|idr|32|10|0.93442
1|DNAWalk|Correlation|idr|32|11|0.91432
1|DNAWalk|Correlation|idr|32|12|0.9908
1|DNAWalk|Correlation|idr|32|13|0.85583
1|DNAWalk|Correlation|idr|32|14|0.98516
1|DNAWalk|Correlation|idr|32|15|0.97178
1|DNAWalk|Correlation|idr|32|16|0.97643
1|DNAWalk|Correlation|idr|32|17|0.97607
1|DNAWalk|Correlation|idr|32|18|0.97676
1|DNAWalk|Correlation|idr|32|19|0.92347
1|DNAWalk|Correlation|idr|32|20|0.97942
1|DNAWalk|Correlation|idr|32|21|0.95875
1|DNAWalk|Correlation|idr|32|22|0.99007
1|DNAWalk|Correlation|idr|32|23|0.96414
1|DNAWalk|Correlation|idr|32|24|0.9104
1|DNAWalk|Correlation|idr|32|25|0.97417
1|DNAWalk|Correlation|idr|32|26|0.96266
1|DNAWalk|Correlation|idr|32|27|0.97352
1|DNAWalk|Correlation|idr|32|28|0.97166
1|DNAWalk|Correlation|idr|32|29|0.99268
1|DNAWalk|Correlation|idr|32|30|0.96004
1|DNAWalk|Correlation|idr|32|31|0.93105
1|DNAWalk|Correlation|idr|32|32|0.97954
1|DNAWalk|Correlation|idr|32|33|0.88164
1|DNAWalk|Correlation|idr|32|34|0.97571
1|DNAWalk|Correlation|idr|32|35|0.97782
1|DNAWalk|Correlation|idr|32|36|0.97639
1|DNAWalk|Correlation|idr|32|37|0.98101
1|DNAWalk|Correlation|idr|32|38|0.84395
1|DNAWalk|Correlation|idr|32|39|0.98448
1|DNAWalk|Correlation|idr|32|40|0.6148
1|DNAWalk|Correlation|idr|32|41|0.97902
1|DNAWalk|Correlation|idr|32|42|0.98076
1|DNAWalk|Correlation|idr|32|43|0.97433
1|DNAWalk|Correlation|idr|32|44|0.97209
1|DNAWalk|Correlation|idr|32|45|0.94412
1|DNAWalk|Correlation|idr|32|46|0.8587
1|DNAWalk|Correlation|idr|32|47|0.95811
1|DNAWalk|Correlation|idr|32|48|0.97643
1|DNAWalk|Correlation|idr|32|49|0.96091
1|DNAWalk|Correlation|idr|32|50|0.97985
1|DNAWalk|Correlation|idr|32|51|0.86305
1|DNAWalk|Correlation|idr|32|52|0.98799
1|DNAWalk|Correlation|idr|32|53|0.97258
1|DNAWalk|Correlation|idr|32|54|0.97725
1|DNAWalk|Correlation|idr|32|55|0.98833
1|DNAWalk|Correlation|idr|32|56|0.93663
1|DNAWalk|Correlation|idr|32|57|0.9314
1|DNAWalk|Correlation|idr|32|58|0.97782
1|DNAWalk|Correlation|idr|32|59|0.96217
1|DNAWalk|Correlation|idr|32|60|0.983
1|DNAWalk|Correlation|idr|32|61|0.96735
1|DNAWalk|Correlation|idr|32|62|0.98917
1|DNAWalk|Correlation|idr|32|63|0.97219
1|DNAWalk|Correlation|idr|32|64|0.97016
1|DNAWalk|Correlation|idr|32|65|0.97965
1|DNAWalk|Correlation|idr|32|66|0.98043
1|DNAWalk|Correlation|idr|32|67|0.97963
1|DNAWalk|Correlation|idr|32|68|0.9783
1|DNAWalk|Correlation|idr|32|69|0.98136
1|DNAWalk|Correlation|idr|32|70|0.92814
1|DNAWalk|Correlation|idr|32|71|0.98469
1|DNAWalk|Correlation|idr|32|72|0.97803
1|DNAWalk|Correlation|idr|32|73|0.98523
1|DNAWalk|Correlation|idr|32|74|0.6832
1|DNAWalk|Correlation|idr|32|75|0.98703
1|DNAWalk|Correlation|idr|32|76|0.96726
1|DNAWalk|Correlation|idr|32|77|0.98248
1|DNAWalk|Correlation|idr|32|78|0.96395
1|DNAWalk|Correlation|idr|32|79|0.98799
1|DNAWalk|Correlation|idr|32|80|0.95399
1|DNAWalk|Correlation|idr|32|81|0.90583
1|DNAWalk|Correlation|idr|32|82|0.97315
1|DNAWalk|Correlation|idr|32|83|0.95917
1|DNAWalk|Correlation|idr|32|84|0.97996
1|DNAWalk|Correlation|idr|32|85|0.97538
1|DNAWalk|Correlation|idr|32|86|0.89881
1|DNAWalk|Correlation|idr|32|87|0.98013
1|DNAWalk|Correlation|idr|32|88|0.97412
1|DNAWalk|Correlation|idr|32|89|0.82112
1|DNAWalk|Correlation|idr|32|90|0.98561
1|DNAWalk|Correlation|idr|32|91|0.91939
1|DNAWalk|Correlation|idr|32|92|0.96817
1|DNAWalk|Correlation|idr|32|93|0.98824
1|DNAWalk|Correlation|idr|32|94|0.98384
1|DNAWalk|Correlation|idr|32|95|0.96749
1|DNAWalk|Correlation|idr|32|96|0.97343
1|DNAWalk|Correlation|idr|32|97|0.95295
1|DNAWalk|Correlation|idr|32|98|0.97832
1|DNAWalk|Correlation|idr|32|99|0.97624
1|DNAWalk|Correlation|idr|32|100|0.98444
1|DNAWalk|Correlation|idr|32|101|0.97511
1|DNAWalk|Correlation|idr|32|102|0.96861
1|DNAWalk|Correlation|idr|32|103|0.97357
1|DNAWalk|Correlation|idr|32|104|0.95458
1|DNAWalk|Correlation|idr|32|105|0.96483
1|DNAWalk|Correlation|idr|32|106|0.97651
1|DNAWalk|Correlation|idr|32|107|0.78708
1|DNAWalk|Correlation|idr|32|108|0.96371
1|DNAWalk|Correlation|idr|32|109|0.97527
1|DNAWalk|Correlation|idr|32|110|0.95655
1|DNAWalk|Correlation|idr|32|111|0.94839
1|DNAWalk|Correlation|idr|32|112|0.98189
1|DNAWalk|Correlation|idr|32|113|0.9445
1|DNAWalk|Correlation|idr|32|114|0.83217
1|DNAWalk|Correlation|idr|32|115|0.95558
1|DNAWalk|Correlation|idr|32|116|0.98182
1|DNAWalk|Correlation|idr|32|117|0.96574
1|DNAWalk|Correlation|idr|32|118|0.98216
1|DNAWalk|Correlation|idr|32|119|0.94986
1|DNAWalk|Correlation|idr|32|120|0.97625
1|DNAWalk|Correlation|idr|32|121|0.83131
1|DNAWalk|Correlation|idr|32|122|0.94837
1|DNAWalk|Correlation|idr|32|123|0.97649
1|DNAWalk|Correlation|idr|32|124|0.98177
1|DNAWalk|Correlation|idr|32|125|0.94545
1|DNAWalk|Correlation|idr|32|126|0.98678
1|DNAWalk|Correlation|idr|32|127|0.93997
1|DNAWalk|Correlation|idr|32|128|0.98989
1|DNAWalk|Correlation|idr|32|129|0.96959
1|DNAWalk|Correlation|idr|32|130|0.98001
1|DNAWalk|Correlation|idr|32|131|0.98769
1|DNAWalk|Correlation|idr|32|132|0.93136
1|DNAWalk|Correlation|idr|32|133|0.96424
1|DNAWalk|Correlation|idr|32|134|0.97876
1|DNAWalk|Correlation|idr|32|135|0.93107
1|DNAWalk|Correlation|idr|32|136|0.79133
1|DNAWalk|Correlation|idr|32|137|0.97486
1|DNAWalk|Correlation|idr|32|138|0.96155
1|DNAWalk|Correlation|idr|32|139|0.97955
1|DNAWalk|Correlation|idr|32|140|0.97852
1|DNAWalk|Correlation|idr|32|141|0.98305
1|DNAWalk|Correlation|idr|32|142|0.96402
1|DNAWalk|Correlation|idr|32|143|0.98566
1|DNAWalk|Correlation|idr|32|144|0.97464
1|DNAWalk|Correlation|idr|32|145|0.95401
1|DNAWalk|Correlation|idr|32|146|0.88865
1|DNAWalk|Correlation|idr|32|147|0.94441
1|DNAWalk|Correlation|idr|32|148|0.98195
1|DNAWalk|Correlation|idr|32|149|0.92778
1|DNAWalk|Correlation|idr|32|150|0.98189
1|DNAWalk|Correlation|idr|32|151|0.9569
1|DNAWalk|Correlation|idr|32|152|0.9142
1|DNAWalk|Correlation|idr|32|153|0.97909
1|DNAWalk|Correlation|idr|32|154|0.96285
1|DNAWalk|Correlation|idr|32|155|0.94299
1|DNAWalk|Correlation|idr|32|156|0.90021
1|DNAWalk|Correlation|idr|32|157|0.98162
1|DNAWalk|Correlation|idr|32|158|0.98794
1|DNAWalk|Correlation|idr|32|159|0.96538
1|DNAWalk|Correlation|idr|32|160|0.97447
1|DNAWalk|Correlation|idr|32|161|0.98357
1|DNAWalk|Correlation|idr|32|162|0.9476
1|DNAWalk|Correlation|idr|32|163|0.9796
1|DNAWalk|Correlation|idr|32|164|0.81636
1|DNAWalk|Correlation|idr|32|165|0.95482
1|DNAWalk|Correlation|idr|32|166|0.94881
1|DNAWalk|Correlation|idr|32|167|0.96608
1|DNAWalk|Correlation|idr|32|168|0.96566
1|DNAWalk|Correlation|idr|32|169|0.97453
1|DNAWalk|Correlation|idr|32|170|0.82596
1|DNAWalk|Correlation|idr|32|171|0.96625
1|DNAWalk|Correlation|idr|32|172|0.96406
1|DNAWalk|Correlation|idr|32|173|0.93642
1|DNAWalk|Correlation|idr|32|174|0.98247
1|DNAWalk|Correlation|idr|32|175|0.9191
1|DNAWalk|Correlation|idr|32|176|0.96587
1|DNAWalk|Correlation|idr|32|177|0.98876
1|DNAWalk|Correlation|idr|32|178|0.97543
1|DNAWalk|Correlation|idr|32|179|0.95605
1|DNAWalk|Correlation|idr|32|180|0.80657
1|DNAWalk|Correlation|idr|32|181|0.9656
1|DNAWalk|Correlation|idr|32|182|0.97673
1|DNAWalk|Correlation|idr|32|183|0.90964
1|DNAWalk|Correlation|idr|32|184|0.97921
1|DNAWalk|Correlation|idr|32|185|0.97499
1|DNAWalk|Correlation|idr|32|186|0.98549
1|DNAWalk|Correlation|idr|32|187|0.98129
1|DNAWalk|Correlation|idr|32|188|0.95232
1|DNAWalk|Correlation|idr|32|189|0.95932
1|DNAWalk|Correlation|idr|32|190|0.98339
1|DNAWalk|Correlation|idr|32|191|0.97978
1|DNAWalk|Correlation|idr|32|192|0.9748
1|DNAWalk|Correlation|idr|32|193|0.93715
1|DNAWalk|Correlation|idr|32|194|0.95167
1|DNAWalk|Correlation|idr|32|195|0.96333
1|DNAWalk|Correlation|idr|32|196|0.98799
1|DNAWalk|Correlation|idr|32|197|0.91319
1|DNAWalk|Correlation|idr|32|198|0.9773
1|DNAWalk|Correlation|idr|32|199|0.93221
1|DNAWalk|Correlation|idr|32|200|0.97259
1|DNAWalk|Correlation|idr|32|201|0.98104
1|DNAWalk|Correlation|idr|32|202|0.97699
1|DNAWalk|Correlation|idr|32|203|0.98808
1|DNAWalk|Correlation|idr|32|204|0.88383
1|DNAWalk|Correlation|idr|32|205|0.94206
1|DNAWalk|Correlation|idr|32|206|0.80532
1|DNAWalk|Correlation|idr|32|207|0.96249
1|DNAWalk|Correlation|idr|32|208|0.96715
1|DNAWalk|Correlation|idr|32|209|0.93805
1|DNAWalk|Correlation|idr|32|210|0.9129
1|DNAWalk|Correlation|idr|32|211|0.98513
1|DNAWalk|Correlation|idr|32|212|0.86694
1|DNAWalk|Correlation|idr|32|213|0.93976
1|DNAWalk|Correlation|idr|32|214|0.95051
1|DNAWalk|Correlation|idr|32|215|0.97382
1|DNAWalk|Correlation|idr|32|216|0.98305
1|DNAWalk|Correlation|idr|32|217|0.97835
1|DNAWalk|Correlation|idr|32|218|0.96312
1|DNAWalk|Correlation|idr|32|219|0.95124
1|DNAWalk|Correlation|idr|32|220|0.98402
1|DNAWalk|Correlation|idr|32|221|0.9838
1|DNAWalk|Correlation|idr|32|222|0.96689
1|DNAWalk|Correlation|idr|32|223|0.93686
1|DNAWalk|Correlation|idr|32|224|0.81422
1|DNAWalk|Correlation|idr|32|225|0.97499
1|DNAWalk|Correlation|idr|32|226|0.98744
1|DNAWalk|Correlation|idr|32|227|0.9839
1|DNAWalk|Correlation|idr|32|228|0.9737
1|DNAWalk|Correlation|idr|32|229|0.97962
1|DNAWalk|Correlation|idr|32|230|0.96267
1|DNAWalk|Correlation|idr|32|231|0.95946
1|DNAWalk|Correlation|idr|32|232|0.98099
1|DNAWalk|Correlation|idr|32|233|0.87286
1|DNAWalk|Correlation|idr|32|234|0.94136
1|DNAWalk|Correlation|idr|32|235|0.82037
1|DNAWalk|Correlation|idr|32|236|0.98318
1|DNAWalk|Correlation|idr|32|237|0.94899
1|DNAWalk|Correlation|idr|32|238|0.88033
1|DNAWalk|Correlation|idr|32|239|0.85972
1|DNAWalk|Correlation|idr|32|240|0.98934
1|DNAWalk|Correlation|idr|32|241|0.73285
1|DNAWalk|Correlation|idr|32|242|0.96806
1|DNAWalk|Correlation|idr|32|243|0.95348
1|DNAWalk|Correlation|idr|32|244|0.98334
1|DNAWalk|Correlation|idr|32|245|0.98548
1|DNAWalk|Correlation|idr|32|246|0.99019
1|DNAWalk|Correlation|idr|32|247|0.98171
1|DNAWalk|Correlation|idr|32|248|0.97397
1|DNAWalk|Correlation|idr|32|249|0.98022
1|DNAWalk|Correlation|idr|32|250|0.96939
1|DNAWalk|Correlation|idr|32|251|0.99098
1|DNAWalk|Correlation|idr|32|252|0.98819
1|DNAWalk|Correlation|idr|32|253|0.9482
1|DNAWalk|Correlation|idr|32|254|0.9413
1|DNAWalk|Correlation|idr|32|255|0.96296
1|DNAWalk|Correlation|idr|32|256|0.88141
1|DNAWalk|Correlation|idr|32|257|0.97436
1|DNAWalk|Correlation|idr|32|258|0.98407
1|DNAWalk|Correlation|idr|32|259|0.98867
1|DNAWalk|Correlation|idr|32|260|0.97014
1|DNAWalk|Correlation|idr|32|261|0.96572
1|DNAWalk|Correlation|idr|32|262|0.98777
1|DNAWalk|Correlation|idr|32|263|0.98554
1|DNAWalk|Correlation|idr|32|264|0.97762
1|DNAWalk|Correlation|idr|32|265|0.98411
1|DNAWalk|Correlation|idr|32|266|0.85632
1|DNAWalk|Correlation|idr|32|267|0.92524
1|DNAWalk|Correlation|idr|32|268|0.98608
1|DNAWalk|Correlation|idr|32|269|0.98598
1|DNAWalk|Correlation|idr|32|270|0.98225
1|DNAWalk|Correlation|idr|32|271|0.94767
1|DNAWalk|Correlation|idr|32|272|0.97639
1|DNAWalk|Correlation|idr|32|273|0.92169
1|DNAWalk|Correlation|idr|32|274|0.97009
1|DNAWalk|Correlation|idr|32|275|0.98055
1|DNAWalk|Correlation|idr|32|276|0.95388
1|DNAWalk|Correlation|idr|32|277|0.95945
1|DNAWalk|Correlation|idr|32|278|0.96162
1|DNAWalk|Correlation|idr|32|279|0.96993
1|DNAWalk|Correlation|idr|32|280|0.93219
1|DNAWalk|Correlation|idr|32|281|0.95119
1|DNAWalk|Correlation|idr|32|282|0.97805
1|DNAWalk|Correlation|idr|32|283|0.98252
1|DNAWalk|Correlation|idr|32|284|0.98061
1|DNAWalk|Correlation|idr|32|285|0.96927
1|DNAWalk|Correlation|idr|32|286|0.96839
1|DNAWalk|Correlation|idr|32|287|0.95972
1|DNAWalk|Correlation|idr|32|288|0.87851
1|DNAWalk|Correlation|idr|32|289|0.8357
1|DNAWalk|Correlation|idr|32|290|0.87543
1|DNAWalk|Correlation|idr|32|291|0.92928
1|DNAWalk|Correlation|idr|32|292|0.92788
1|DNAWalk|Correlation|idr|32|293|0.97977
1|DNAWalk|Correlation|idr|32|294|0.92942
1|DNAWalk|Correlation|idr|32|295|0.9259
1|DNAWalk|Correlation|idr|32|296|0.95244
1|DNAWalk|Correlation|idr|32|297|0.95157
1|DNAWalk|Correlation|idr|32|298|0.94902
1|DNAWalk|Correlation|idr|32|299|0.98377
1|DNAWalk|Correlation|idr|32|300|0.96309
1|DNAWalk|Correlation|idr|32|301|0.97362
1|DNAWalk|Correlation|idr|32|302|0.9795
1|DNAWalk|Correlation|idr|32|303|0.91029
1|DNAWalk|Correlation|idr|32|304|0.97833
1|DNAWalk|Correlation|idr|32|305|0.96987
1|DNAWalk|Correlation|idr|32|306|0.99054
1|DNAWalk|Correlation|idr|32|307|0.96113
1|DNAWalk|Correlation|idr|32|308|0.96408
1|DNAWalk|Correlation|idr|32|309|0.90924
1|DNAWalk|Correlation|idr|32|310|0.80985
1|DNAWalk|Correlation|idr|32|311|0.97892
1|DNAWalk|Correlation|idr|32|312|0.98662
1|DNAWalk|Correlation|idr|32|313|0.89696
1|DNAWalk|Correlation|idr|32|314|0.97221
1|DNAWalk|Correlation|idr|32|315|0.9705
1|DNAWalk|Correlation|idr|32|316|0.96431
1|DNAWalk|Correlation|idr|32|317|0.9863
1|DNAWalk|Correlation|idr|32|318|0.97848
1|DNAWalk|Correlation|idr|32|319|0.93924
1|DNAWalk|Correlation|idr|32|320|0.93831
1|DNAWalk|Correlation|idr|32|321|0.93743
1|DNAWalk|Correlation|idr|32|322|0.92693
1|DNAWalk|Correlation|idr|32|323|0.91872
1|DNAWalk|Correlation|idr|32|324|0.94508
1|DNAWalk|Correlation|idr|32|325|0.9551
1|DNAWalk|Correlation|idr|32|326|0.95988
1|DNAWalk|Correlation|idr|32|327|0.8134
1|DNAWalk|Correlation|idr|32|328|0.96983
1|DNAWalk|Correlation|idr|32|329|0.95693
1|DNAWalk|Correlation|idr|32|330|0.94772
1|DNAWalk|Correlation|idr|32|331|0.98859
1|DNAWalk|Correlation|idr|32|332|0.98906
1|DNAWalk|Correlation|idr|32|333|0.96907
1|DNAWalk|Correlation|idr|32|334|0.80998
1|DNAWalk|Correlation|idr|32|335|0.97123
1|DNAWalk|Correlation|idr|32|336|0.97814
1|DNAWalk|Correlation|idr|32|337|0.91159
1|DNAWalk|Correlation|idr|32|338|0.9715
1|DNAWalk|Correlation|idr|32|339|0.9594
1|DNAWalk|Correlation|idr|32|340|0.98316
1|DNAWalk|Correlation|idr|32|341|0.97193
1|DNAWalk|Correlation|idr|32|342|0.98795
1|DNAWalk|Correlation|idr|32|343|0.97848
1|DNAWalk|Correlation|idr|32|344|0.98094
1|DNAWalk|Correlation|idr|32|345|0.97828
1|DNAWalk|Correlation|idr|32|346|0.98334
1|DNAWalk|Correlation|idr|32|347|0.94851
1|DNAWalk|Correlation|idr|32|348|0.85603
1|DNAWalk|Correlation|idr|32|349|0.90876
1|DNAWalk|Correlation|idr|32|350|0.94671
1|DNAWalk|Correlation|idr|32|351|0.9708
1|DNAWalk|Correlation|idr|32|352|0.97282
1|DNAWalk|Correlation|idr|32|353|0.86131
1|DNAWalk|Correlation|idr|32|354|0.87787
1|DNAWalk|Correlation|idr|32|355|0.96131
1|DNAWalk|Correlation|idr|32|356|0.99266
1|DNAWalk|Correlation|idr|32|357|0.98723
1|DNAWalk|Correlation|idr|32|358|0.98461
1|DNAWalk|Correlation|idr|32|359|0.95461
1|DNAWalk|Correlation|idr|32|360|0.88581
1|DNAWalk|Correlation|idr|32|361|0.95469
1|DNAWalk|Correlation|idr|32|362|0.97526
1|DNAWalk|Correlation|idr|32|363|0.98222
1|DNAWalk|Correlation|idr|32|364|0.98768
1|DNAWalk|Correlation|idr|32|365|0.97529
1|DNAWalk|Correlation|idr|32|366|0.91393
1|DNAWalk|Correlation|idr|32|367|0.97956
1|DNAWalk|Correlation|idr|32|368|0.96656
1|DNAWalk|Correlation|idr|32|369|0.9874
1|DNAWalk|Correlation|idr|32|370|0.94051
1|DNAWalk|Correlation|idr|32|371|0.84027
1|DNAWalk|Correlation|idr|32|372|0.97107
1|DNAWalk|Correlation|idr|32|373|0.83445
1|DNAWalk|Correlation|idr|32|374|0.96644
1|DNAWalk|Correlation|idr|32|375|0.98571
1|DNAWalk|Correlation|idr|32|376|0.97442
1|DNAWalk|Correlation|idr|32|377|0.98948
1|DNAWalk|Correlation|idr|32|378|0.97103
1|DNAWalk|Correlation|idr|32|379|0.96155
1|DNAWalk|Correlation|idr|32|380|0.97861
1|DNAWalk|Correlation|idr|32|381|0.96478
1|DNAWalk|Correlation|idr|32|382|0.9487
1|DNAWalk|Correlation|idr|32|383|0.98956
1|DNAWalk|Correlation|idr|32|384|0.94769
1|DNAWalk|Correlation|idr|32|385|0.97566
1|DNAWalk|Correlation|idr|32|386|0.91067
1|DNAWalk|Correlation|idr|32|387|0.98082
1|DNAWalk|Correlation|idr|32|388|0.94199
1|DNAWalk|Correlation|idr|32|389|0.96261
1|DNAWalk|Correlation|idr|32|390|0.95733
1|DNAWalk|Correlation|idr|32|391|0.91709
1|DNAWalk|Correlation|idr|32|392|0.97246
1|DNAWalk|Correlation|idr|32|393|0.9434
1|DNAWalk|Correlation|idr|32|394|0.98577
1|DNAWalk|Correlation|idr|32|395|0.81129
1|DNAWalk|Correlation|idr|32|396|0.97227
1|DNAWalk|Correlation|idr|32|397|0.98122
1|DNAWalk|Correlation|idr|32|398|0.89309
1|DNAWalk|Correlation|idr|32|399|0.9188
1|DNAWalk|Correlation|idr|32|400|0.90185
