# Supplementary material for: On DNA numerical representations for genomic similarity computation
Source: PLoS One. 2017 Mar 21;12(3):e0173288. doi: 10.1371/journal.pone.0173288 (PMC5360225; doi:10.1371/journal.pone.0173288)
Supplement: S3 File — The datasets employed in this work. (ZIP) [file pone.0173288.s003.zip › datasets/syntheticalExperimentalScores/sequenceBase_1_transformation_DNAWalk_metric_Correlation_type_ids_percentage_4.txt]

1|DNAWalk|Correlation|idr|4|1|0.99599
1|DNAWalk|Correlation|idr|4|2|0.9939
1|DNAWalk|Correlation|idr|4|3|0.99441
1|DNAWalk|Correlation|idr|4|4|0.99588
1|DNAWalk|Correlation|idr|4|5|0.99329
1|DNAWalk|Correlation|idr|4|6|0.99464
1|DNAWalk|Correlation|idr|4|7|0.99111
1|DNAWalk|Correlation|idr|4|8|0.99379
1|DNAWalk|Correlation|idr|4|9|0.99375
1|DNAWalk|Correlation|idr|4|10|0.99707
1|DNAWalk|Correlation|idr|4|11|0.99336
1|DNAWalk|Correlation|idr|4|12|0.99168
1|DNAWalk|Correlation|idr|4|13|0.99664
1|DNAWalk|Correlation|idr|4|14|0.9947
1|DNAWalk|Correlation|idr|4|15|0.99084
1|DNAWalk|Correlation|idr|4|16|0.99272
1|DNAWalk|Correlation|idr|4|17|0.99598
1|DNAWalk|Correlation|idr|4|18|0.99569
1|DNAWalk|Correlation|idr|4|19|0.992
1|DNAWalk|Correlation|idr|4|20|0.99607
1|DNAWalk|Correlation|idr|4|21|0.99643
1|DNAWalk|Correlation|idr|4|22|0.99643
1|DNAWalk|Correlation|idr|4|23|0.99442
1|DNAWalk|Correlation|idr|4|24|0.99544
1|DNAWalk|Correlation|idr|4|25|0.99698
1|DNAWalk|Correlation|idr|4|26|0.99107
1|DNAWalk|Correlation|idr|4|27|0.99635
1|DNAWalk|Correlation|idr|4|28|0.9969
1|DNAWalk|Correlation|idr|4|29|0.99685
1|DNAWalk|Correlation|idr|4|30|0.98547
1|DNAWalk|Correlation|idr|4|31|0.99642
1|DNAWalk|Correlation|idr|4|32|0.99173
1|DNAWalk|Correlation|idr|4|33|0.99722
1|DNAWalk|Correlation|idr|4|34|0.99418
1|DNAWalk|Correlation|idr|4|35|0.994
1|DNAWalk|Correlation|idr|4|36|0.99361
1|DNAWalk|Correlation|idr|4|37|0.98436
1|DNAWalk|Correlation|idr|4|38|0.99113
1|DNAWalk|Correlation|idr|4|39|0.99415
1|DNAWalk|Correlation|idr|4|40|0.98876
1|DNAWalk|Correlation|idr|4|41|0.99401
1|DNAWalk|Correlation|idr|4|42|0.99634
1|DNAWalk|Correlation|idr|4|43|0.99558
1|DNAWalk|Correlation|idr|4|44|0.99548
1|DNAWalk|Correlation|idr|4|45|0.99612
1|DNAWalk|Correlation|idr|4|46|0.99719
1|DNAWalk|Correlation|idr|4|47|0.99001
1|DNAWalk|Correlation|idr|4|48|0.99652
1|DNAWalk|Correlation|idr|4|49|0.99491
1|DNAWalk|Correlation|idr|4|50|0.99739
1|DNAWalk|Correlation|idr|4|51|0.99191
1|DNAWalk|Correlation|idr|4|52|0.99488
1|DNAWalk|Correlation|idr|4|53|0.99423
1|DNAWalk|Correlation|idr|4|54|0.99633
1|DNAWalk|Correlation|idr|4|55|0.99349
1|DNAWalk|Correlation|idr|4|56|0.99423
1|DNAWalk|Correlation|idr|4|57|0.99629
1|DNAWalk|Correlation|idr|4|58|0.99388
1|DNAWalk|Correlation|idr|4|59|0.99702
1|DNAWalk|Correlation|idr|4|60|0.99662
1|DNAWalk|Correlation|idr|4|61|0.99607
1|DNAWalk|Correlation|idr|4|62|0.98578
1|DNAWalk|Correlation|idr|4|63|0.99413
1|DNAWalk|Correlation|idr|4|64|0.99213
1|DNAWalk|Correlation|idr|4|65|0.99423
1|DNAWalk|Correlation|idr|4|66|0.99562
1|DNAWalk|Correlation|idr|4|67|0.99419
1|DNAWalk|Correlation|idr|4|68|0.98736
1|DNAWalk|Correlation|idr|4|69|0.99337
1|DNAWalk|Correlation|idr|4|70|0.99513
1|DNAWalk|Correlation|idr|4|71|0.98247
1|DNAWalk|Correlation|idr|4|72|0.99138
1|DNAWalk|Correlation|idr|4|73|0.99326
1|DNAWalk|Correlation|idr|4|74|0.99514
1|DNAWalk|Correlation|idr|4|75|0.99417
1|DNAWalk|Correlation|idr|4|76|0.99108
1|DNAWalk|Correlation|idr|4|77|0.99484
1|DNAWalk|Correlation|idr|4|78|0.99141
1|DNAWalk|Correlation|idr|4|79|0.99773
1|DNAWalk|Correlation|idr|4|80|0.99089
1|DNAWalk|Correlation|idr|4|81|0.99481
1|DNAWalk|Correlation|idr|4|82|0.99533
1|DNAWalk|Correlation|idr|4|83|0.99266
1|DNAWalk|Correlation|idr|4|84|0.9963
1|DNAWalk|Correlation|idr|4|85|0.99199
1|DNAWalk|Correlation|idr|4|86|0.99381
1|DNAWalk|Correlation|idr|4|87|0.99394
1|DNAWalk|Correlation|idr|4|88|0.9955
1|DNAWalk|Correlation|idr|4|89|0.98199
1|DNAWalk|Correlation|idr|4|90|0.99623
1|DNAWalk|Correlation|idr|4|91|0.98833
1|DNAWalk|Correlation|idr|4|92|0.99221
1|DNAWalk|Correlation|idr|4|93|0.99536
1|DNAWalk|Correlation|idr|4|94|0.99564
1|DNAWalk|Correlation|idr|4|95|0.9959
1|DNAWalk|Correlation|idr|4|96|0.99588
1|DNAWalk|Correlation|idr|4|97|0.99198
1|DNAWalk|Correlation|idr|4|98|0.99641
1|DNAWalk|Correlation|idr|4|99|0.99461
1|DNAWalk|Correlation|idr|4|100|0.98789
1|DNAWalk|Correlation|idr|4|101|0.99158
1|DNAWalk|Correlation|idr|4|102|0.99651
1|DNAWalk|Correlation|idr|4|103|0.99435
1|DNAWalk|Correlation|idr|4|104|0.99665
1|DNAWalk|Correlation|idr|4|105|0.99674
1|DNAWalk|Correlation|idr|4|106|0.99559
1|DNAWalk|Correlation|idr|4|107|0.9965
1|DNAWalk|Correlation|idr|4|108|0.99615
1|DNAWalk|Correlation|idr|4|109|0.99733
1|DNAWalk|Correlation|idr|4|110|0.99519
1|DNAWalk|Correlation|idr|4|111|0.99714
1|DNAWalk|Correlation|idr|4|112|0.99462
1|DNAWalk|Correlation|idr|4|113|0.99456
1|DNAWalk|Correlation|idr|4|114|0.99472
1|DNAWalk|Correlation|idr|4|115|0.99741
1|DNAWalk|Correlation|idr|4|116|0.99765
1|DNAWalk|Correlation|idr|4|117|0.99473
1|DNAWalk|Correlation|idr|4|118|0.98907
1|DNAWalk|Correlation|idr|4|119|0.99719
1|DNAWalk|Correlation|idr|4|120|0.9899
1|DNAWalk|Correlation|idr|4|121|0.99546
1|DNAWalk|Correlation|idr|4|122|0.99207
1|DNAWalk|Correlation|idr|4|123|0.9965
1|DNAWalk|Correlation|idr|4|124|0.99611
1|DNAWalk|Correlation|idr|4|125|0.991
1|DNAWalk|Correlation|idr|4|126|0.9966
1|DNAWalk|Correlation|idr|4|127|0.99495
1|DNAWalk|Correlation|idr|4|128|0.99438
1|DNAWalk|Correlation|idr|4|129|0.99711
1|DNAWalk|Correlation|idr|4|130|0.99622
1|DNAWalk|Correlation|idr|4|131|0.99666
1|DNAWalk|Correlation|idr|4|132|0.99492
1|DNAWalk|Correlation|idr|4|133|0.99592
1|DNAWalk|Correlation|idr|4|134|0.9967
1|DNAWalk|Correlation|idr|4|135|0.99475
1|DNAWalk|Correlation|idr|4|136|0.99637
1|DNAWalk|Correlation|idr|4|137|0.99633
1|DNAWalk|Correlation|idr|4|138|0.99326
1|DNAWalk|Correlation|idr|4|139|0.99454
1|DNAWalk|Correlation|idr|4|140|0.99591
1|DNAWalk|Correlation|idr|4|141|0.99657
1|DNAWalk|Correlation|idr|4|142|0.9946
1|DNAWalk|Correlation|idr|4|143|0.98851
1|DNAWalk|Correlation|idr|4|144|0.9955
1|DNAWalk|Correlation|idr|4|145|0.99708
1|DNAWalk|Correlation|idr|4|146|0.9896
1|DNAWalk|Correlation|idr|4|147|0.99685
1|DNAWalk|Correlation|idr|4|148|0.9947
1|DNAWalk|Correlation|idr|4|149|0.99347
1|DNAWalk|Correlation|idr|4|150|0.99603
1|DNAWalk|Correlation|idr|4|151|0.99295
1|DNAWalk|Correlation|idr|4|152|0.97802
1|DNAWalk|Correlation|idr|4|153|0.99574
1|DNAWalk|Correlation|idr|4|154|0.99493
1|DNAWalk|Correlation|idr|4|155|0.99687
1|DNAWalk|Correlation|idr|4|156|0.99341
1|DNAWalk|Correlation|idr|4|157|0.99603
1|DNAWalk|Correlation|idr|4|158|0.99478
1|DNAWalk|Correlation|idr|4|159|0.98311
1|DNAWalk|Correlation|idr|4|160|0.9941
1|DNAWalk|Correlation|idr|4|161|0.99536
1|DNAWalk|Correlation|idr|4|162|0.99527
1|DNAWalk|Correlation|idr|4|163|0.99452
1|DNAWalk|Correlation|idr|4|164|0.99377
1|DNAWalk|Correlation|idr|4|165|0.9878
1|DNAWalk|Correlation|idr|4|166|0.99218
1|DNAWalk|Correlation|idr|4|167|0.99257
1|DNAWalk|Correlation|idr|4|168|0.99799
1|DNAWalk|Correlation|idr|4|169|0.99673
1|DNAWalk|Correlation|idr|4|170|0.99479
1|DNAWalk|Correlation|idr|4|171|0.98047
1|DNAWalk|Correlation|idr|4|172|0.99627
1|DNAWalk|Correlation|idr|4|173|0.99526
1|DNAWalk|Correlation|idr|4|174|0.99581
1|DNAWalk|Correlation|idr|4|175|0.99536
1|DNAWalk|Correlation|idr|4|176|0.99203
1|DNAWalk|Correlation|idr|4|177|0.99034
1|DNAWalk|Correlation|idr|4|178|0.99588
1|DNAWalk|Correlation|idr|4|179|0.99303
1|DNAWalk|Correlation|idr|4|180|0.99543
1|DNAWalk|Correlation|idr|4|181|0.99004
1|DNAWalk|Correlation|idr|4|182|0.99398
1|DNAWalk|Correlation|idr|4|183|0.99503
1|DNAWalk|Correlation|idr|4|184|0.99505
1|DNAWalk|Correlation|idr|4|185|0.99273
1|DNAWalk|Correlation|idr|4|186|0.99115
1|DNAWalk|Correlation|idr|4|187|0.99654
1|DNAWalk|Correlation|idr|4|188|0.98427
1|DNAWalk|Correlation|idr|4|189|0.98977
1|DNAWalk|Correlation|idr|4|190|0.9952
1|DNAWalk|Correlation|idr|4|191|0.99625
1|DNAWalk|Correlation|idr|4|192|0.98706
1|DNAWalk|Correlation|idr|4|193|0.99689
1|DNAWalk|Correlation|idr|4|194|0.99084
1|DNAWalk|Correlation|idr|4|195|0.99565
1|DNAWalk|Correlation|idr|4|196|0.99539
1|DNAWalk|Correlation|idr|4|197|0.99527
1|DNAWalk|Correlation|idr|4|198|0.99546
1|DNAWalk|Correlation|idr|4|199|0.99341
1|DNAWalk|Correlation|idr|4|200|0.99063
1|DNAWalk|Correlation|idr|4|201|0.99457
1|DNAWalk|Correlation|idr|4|202|0.98581
1|DNAWalk|Correlation|idr|4|203|0.99541
1|DNAWalk|Correlation|idr|4|204|0.99452
1|DNAWalk|Correlation|idr|4|205|0.99407
1|DNAWalk|Correlation|idr|4|206|0.99523
1|DNAWalk|Correlation|idr|4|207|0.99477
1|DNAWalk|Correlation|idr|4|208|0.99617
1|DNAWalk|Correlation|idr|4|209|0.99579
1|DNAWalk|Correlation|idr|4|210|0.99353
1|DNAWalk|Correlation|idr|4|211|0.99752
1|DNAWalk|Correlation|idr|4|212|0.98835
1|DNAWalk|Correlation|idr|4|213|0.98164
1|DNAWalk|Correlation|idr|4|214|0.99686
1|DNAWalk|Correlation|idr|4|215|0.99545
1|DNAWalk|Correlation|idr|4|216|0.99178
1|DNAWalk|Correlation|idr|4|217|0.99543
1|DNAWalk|Correlation|idr|4|218|0.99502
1|DNAWalk|Correlation|idr|4|219|0.99107
1|DNAWalk|Correlation|idr|4|220|0.99582
1|DNAWalk|Correlation|idr|4|221|0.99599
1|DNAWalk|Correlation|idr|4|222|0.98174
1|DNAWalk|Correlation|idr|4|223|0.99587
1|DNAWalk|Correlation|idr|4|224|0.99671
1|DNAWalk|Correlation|idr|4|225|0.99303
1|DNAWalk|Correlation|idr|4|226|0.99689
1|DNAWalk|Correlation|idr|4|227|0.98668
1|DNAWalk|Correlation|idr|4|228|0.99484
1|DNAWalk|Correlation|idr|4|229|0.99707
1|DNAWalk|Correlation|idr|4|230|0.99618
1|DNAWalk|Correlation|idr|4|231|0.99545
1|DNAWalk|Correlation|idr|4|232|0.99504
1|DNAWalk|Correlation|idr|4|233|0.99244
1|DNAWalk|Correlation|idr|4|234|0.98828
1|DNAWalk|Correlation|idr|4|235|0.99581
1|DNAWalk|Correlation|idr|4|236|0.99263
1|DNAWalk|Correlation|idr|4|237|0.99731
1|DNAWalk|Correlation|idr|4|238|0.99281
1|DNAWalk|Correlation|idr|4|239|0.99314
1|DNAWalk|Correlation|idr|4|240|0.99461
1|DNAWalk|Correlation|idr|4|241|0.99722
1|DNAWalk|Correlation|idr|4|242|0.9949
1|DNAWalk|Correlation|idr|4|243|0.99428
1|DNAWalk|Correlation|idr|4|244|0.99571
1|DNAWalk|Correlation|idr|4|245|0.99426
1|DNAWalk|Correlation|idr|4|246|0.96591
1|DNAWalk|Correlation|idr|4|247|0.97814
1|DNAWalk|Correlation|idr|4|248|0.99639
1|DNAWalk|Correlation|idr|4|249|0.99306
1|DNAWalk|Correlation|idr|4|250|0.99756
1|DNAWalk|Correlation|idr|4|251|0.99544
1|DNAWalk|Correlation|idr|4|252|0.99767
1|DNAWalk|Correlation|idr|4|253|0.99381
1|DNAWalk|Correlation|idr|4|254|0.99754
1|DNAWalk|Correlation|idr|4|255|0.99541
1|DNAWalk|Correlation|idr|4|256|0.99344
1|DNAWalk|Correlation|idr|4|257|0.99309
1|DNAWalk|Correlation|idr|4|258|0.99704
1|DNAWalk|Correlation|idr|4|259|0.99294
1|DNAWalk|Correlation|idr|4|260|0.99645
1|DNAWalk|Correlation|idr|4|261|0.99406
1|DNAWalk|Correlation|idr|4|262|0.99645
1|DNAWalk|Correlation|idr|4|263|0.98222
1|DNAWalk|Correlation|idr|4|264|0.9968
1|DNAWalk|Correlation|idr|4|265|0.99689
1|DNAWalk|Correlation|idr|4|266|0.99069
1|DNAWalk|Correlation|idr|4|267|0.99416
1|DNAWalk|Correlation|idr|4|268|0.99791
1|DNAWalk|Correlation|idr|4|269|0.99233
1|DNAWalk|Correlation|idr|4|270|0.99145
1|DNAWalk|Correlation|idr|4|271|0.98825
1|DNAWalk|Correlation|idr|4|272|0.99723
1|DNAWalk|Correlation|idr|4|273|0.99618
1|DNAWalk|Correlation|idr|4|274|0.98905
1|DNAWalk|Correlation|idr|4|275|0.99401
1|DNAWalk|Correlation|idr|4|276|0.99759
1|DNAWalk|Correlation|idr|4|277|0.99578
1|DNAWalk|Correlation|idr|4|278|0.99218
1|DNAWalk|Correlation|idr|4|279|0.99711
1|DNAWalk|Correlation|idr|4|280|0.98222
1|DNAWalk|Correlation|idr|4|281|0.99492
1|DNAWalk|Correlation|idr|4|282|0.99769
1|DNAWalk|Correlation|idr|4|283|0.99588
1|DNAWalk|Correlation|idr|4|284|0.99473
1|DNAWalk|Correlation|idr|4|285|0.99449
1|DNAWalk|Correlation|idr|4|286|0.99706
1|DNAWalk|Correlation|idr|4|287|0.99677
1|DNAWalk|Correlation|idr|4|288|0.99461
1|DNAWalk|Correlation|idr|4|289|0.99632
1|DNAWalk|Correlation|idr|4|290|0.99473
1|DNAWalk|Correlation|idr|4|291|0.99448
1|DNAWalk|Correlation|idr|4|292|0.99406
1|DNAWalk|Correlation|idr|4|293|0.9961
1|DNAWalk|Correlation|idr|4|294|0.9969
1|DNAWalk|Correlation|idr|4|295|0.99508
1|DNAWalk|Correlation|idr|4|296|0.99768
1|DNAWalk|Correlation|idr|4|297|0.99087
1|DNAWalk|Correlation|idr|4|298|0.9923
1|DNAWalk|Correlation|idr|4|299|0.99283
1|DNAWalk|Correlation|idr|4|300|0.99285
1|DNAWalk|Correlation|idr|4|301|0.98605
1|DNAWalk|Correlation|idr|4|302|0.99198
1|DNAWalk|Correlation|idr|4|303|0.99581
1|DNAWalk|Correlation|idr|4|304|0.99457
1|DNAWalk|Correlation|idr|4|305|0.9977
1|DNAWalk|Correlation|idr|4|306|0.98414
1|DNAWalk|Correlation|idr|4|307|0.99563
1|DNAWalk|Correlation|idr|4|308|0.995
1|DNAWalk|Correlation|idr|4|309|0.99575
1|DNAWalk|Correlation|idr|4|310|0.9949
1|DNAWalk|Correlation|idr|4|311|0.99477
1|DNAWalk|Correlation|idr|4|312|0.99219
1|DNAWalk|Correlation|idr|4|313|0.99598
1|DNAWalk|Correlation|idr|4|314|0.99565
1|DNAWalk|Correlation|idr|4|315|0.99487
1|DNAWalk|Correlation|idr|4|316|0.99531
1|DNAWalk|Correlation|idr|4|317|0.95673
1|DNAWalk|Correlation|idr|4|318|0.99754
1|DNAWalk|Correlation|idr|4|319|0.99578
1|DNAWalk|Correlation|idr|4|320|0.99372
1|DNAWalk|Correlation|idr|4|321|0.99704
1|DNAWalk|Correlation|idr|4|322|0.99323
1|DNAWalk|Correlation|idr|4|323|0.98333
1|DNAWalk|Correlation|idr|4|324|0.9977
1|DNAWalk|Correlation|idr|4|325|0.99299
1|DNAWalk|Correlation|idr|4|326|0.9877
1|DNAWalk|Correlation|idr|4|327|0.9951
1|DNAWalk|Correlation|idr|4|328|0.99062
1|DNAWalk|Correlation|idr|4|329|0.99521
1|DNAWalk|Correlation|idr|4|330|0.99676
1|DNAWalk|Correlation|idr|4|331|0.99795
1|DNAWalk|Correlation|idr|4|332|0.99794
1|DNAWalk|Correlation|idr|4|333|0.99071
1|DNAWalk|Correlation|idr|4|334|0.99202
1|DNAWalk|Correlation|idr|4|335|0.99583
1|DNAWalk|Correlation|idr|4|336|0.99694
1|DNAWalk|Correlation|idr|4|337|0.99326
1|DNAWalk|Correlation|idr|4|338|0.99297
1|DNAWalk|Correlation|idr|4|339|0.99676
1|DNAWalk|Correlation|idr|4|340|0.99588
1|DNAWalk|Correlation|idr|4|341|0.9953
1|DNAWalk|Correlation|idr|4|342|0.99165
1|DNAWalk|Correlation|idr|4|343|0.99538
1|DNAWalk|Correlation|idr|4|344|0.98853
1|DNAWalk|Correlation|idr|4|345|0.9962
1|DNAWalk|Correlation|idr|4|346|0.9919
1|DNAWalk|Correlation|idr|4|347|0.99412
1|DNAWalk|Correlation|idr|4|348|0.99533
1|DNAWalk|Correlation|idr|4|349|0.99493
1|DNAWalk|Correlation|idr|4|350|0.99478
1|DNAWalk|Correlation|idr|4|351|0.99593
1|DNAWalk|Correlation|idr|4|352|0.99394
1|DNAWalk|Correlation|idr|4|353|0.99493
1|DNAWalk|Correlation|idr|4|354|0.99669
1|DNAWalk|Correlation|idr|4|355|0.99612
1|DNAWalk|Correlation|idr|4|356|0.99484
1|DNAWalk|Correlation|idr|4|357|0.99668
1|DNAWalk|Correlation|idr|4|358|0.99468
1|DNAWalk|Correlation|idr|4|359|0.99389
1|DNAWalk|Correlation|idr|4|360|0.99339
1|DNAWalk|Correlation|idr|4|361|0.99513
1|DNAWalk|Correlation|idr|4|362|0.99319
1|DNAWalk|Correlation|idr|4|363|0.99415
1|DNAWalk|Correlation|idr|4|364|0.99452
1|DNAWalk|Correlation|idr|4|365|0.99534
1|DNAWalk|Correlation|idr|4|366|0.9907
1|DNAWalk|Correlation|idr|4|367|0.98993
1|DNAWalk|Correlation|idr|4|368|0.99532
1|DNAWalk|Correlation|idr|4|369|0.9933
1|DNAWalk|Correlation|idr|4|370|0.99648
1|DNAWalk|Correlation|idr|4|371|0.99522
1|DNAWalk|Correlation|idr|4|372|0.9949
1|DNAWalk|Correlation|idr|4|373|0.99215
1|DNAWalk|Correlation|idr|4|374|0.99522
1|DNAWalk|Correlation|idr|4|375|0.99091
1|DNAWalk|Correlation|idr|4|376|0.99595
1|DNAWalk|Correlation|idr|4|377|0.99589
1|DNAWalk|Correlation|idr|4|378|0.99245
1|DNAWalk|Correlation|idr|4|379|0.99456
1|DNAWalk|Correlation|idr|4|380|0.99689
1|DNAWalk|Correlation|idr|4|381|0.99762
1|DNAWalk|Correlation|idr|4|382|0.9938
1|DNAWalk|Correlation|idr|4|383|0.9897
1|DNAWalk|Correlation|idr|4|384|0.99616
