# Supplementary material for: On DNA numerical representations for genomic similarity computation
Source: PLoS One. 2017 Mar 21;12(3):e0173288. doi: 10.1371/journal.pone.0173288 (PMC5360225; doi:10.1371/journal.pone.0173288)
Supplement: S3 File — The datasets employed in this work. (ZIP) [file pone.0173288.s003.zip › datasets/syntheticalExperimentalScores/sequenceBase_1_transformation_DNAWalk_metric_Correlation_type_ids_percentage_8.txt]

1|DNAWalk|Correlation|idr|8|1|0.9936
1|DNAWalk|Correlation|idr|8|2|0.99523
1|DNAWalk|Correlation|idr|8|3|0.98122
1|DNAWalk|Correlation|idr|8|4|0.9787
1|DNAWalk|Correlation|idr|8|5|0.99321
1|DNAWalk|Correlation|idr|8|6|0.97858
1|DNAWalk|Correlation|idr|8|7|0.9946
1|DNAWalk|Correlation|idr|8|8|0.98887
1|DNAWalk|Correlation|idr|8|9|0.99502
1|DNAWalk|Correlation|idr|8|10|0.98162
1|DNAWalk|Correlation|idr|8|11|0.99034
1|DNAWalk|Correlation|idr|8|12|0.97999
1|DNAWalk|Correlation|idr|8|13|0.97624
1|DNAWalk|Correlation|idr|8|14|0.99126
1|DNAWalk|Correlation|idr|8|15|0.99253
1|DNAWalk|Correlation|idr|8|16|0.96856
1|DNAWalk|Correlation|idr|8|17|0.97858
1|DNAWalk|Correlation|idr|8|18|0.99369
1|DNAWalk|Correlation|idr|8|19|0.98868
1|DNAWalk|Correlation|idr|8|20|0.99004
1|DNAWalk|Correlation|idr|8|21|0.99275
1|DNAWalk|Correlation|idr|8|22|0.99201
1|DNAWalk|Correlation|idr|8|23|0.98213
1|DNAWalk|Correlation|idr|8|24|0.99383
1|DNAWalk|Correlation|idr|8|25|0.91399
1|DNAWalk|Correlation|idr|8|26|0.98416
1|DNAWalk|Correlation|idr|8|27|0.99349
1|DNAWalk|Correlation|idr|8|28|0.99664
1|DNAWalk|Correlation|idr|8|29|0.98328
1|DNAWalk|Correlation|idr|8|30|0.98698
1|DNAWalk|Correlation|idr|8|31|0.99017
1|DNAWalk|Correlation|idr|8|32|0.98892
1|DNAWalk|Correlation|idr|8|33|0.99144
1|DNAWalk|Correlation|idr|8|34|0.98983
1|DNAWalk|Correlation|idr|8|35|0.99309
1|DNAWalk|Correlation|idr|8|36|0.98718
1|DNAWalk|Correlation|idr|8|37|0.99426
1|DNAWalk|Correlation|idr|8|38|0.97772
1|DNAWalk|Correlation|idr|8|39|0.9918
1|DNAWalk|Correlation|idr|8|40|0.98872
1|DNAWalk|Correlation|idr|8|41|0.99599
1|DNAWalk|Correlation|idr|8|42|0.98724
1|DNAWalk|Correlation|idr|8|43|0.99218
1|DNAWalk|Correlation|idr|8|44|0.99102
1|DNAWalk|Correlation|idr|8|45|0.98915
1|DNAWalk|Correlation|idr|8|46|0.98413
1|DNAWalk|Correlation|idr|8|47|0.98595
1|DNAWalk|Correlation|idr|8|48|0.94367
1|DNAWalk|Correlation|idr|8|49|0.97548
1|DNAWalk|Correlation|idr|8|50|0.97553
1|DNAWalk|Correlation|idr|8|51|0.99482
1|DNAWalk|Correlation|idr|8|52|0.99135
1|DNAWalk|Correlation|idr|8|53|0.99188
1|DNAWalk|Correlation|idr|8|54|0.99086
1|DNAWalk|Correlation|idr|8|55|0.99036
1|DNAWalk|Correlation|idr|8|56|0.98229
1|DNAWalk|Correlation|idr|8|57|0.99342
1|DNAWalk|Correlation|idr|8|58|0.98518
1|DNAWalk|Correlation|idr|8|59|0.98601
1|DNAWalk|Correlation|idr|8|60|0.95924
1|DNAWalk|Correlation|idr|8|61|0.9865
1|DNAWalk|Correlation|idr|8|62|0.98075
1|DNAWalk|Correlation|idr|8|63|0.99554
1|DNAWalk|Correlation|idr|8|64|0.98879
1|DNAWalk|Correlation|idr|8|65|0.99404
1|DNAWalk|Correlation|idr|8|66|0.99232
1|DNAWalk|Correlation|idr|8|67|0.98637
1|DNAWalk|Correlation|idr|8|68|0.98963
1|DNAWalk|Correlation|idr|8|69|0.99494
1|DNAWalk|Correlation|idr|8|70|0.99452
1|DNAWalk|Correlation|idr|8|71|0.98918
1|DNAWalk|Correlation|idr|8|72|0.98807
1|DNAWalk|Correlation|idr|8|73|0.99563
1|DNAWalk|Correlation|idr|8|74|0.99113
1|DNAWalk|Correlation|idr|8|75|0.99412
1|DNAWalk|Correlation|idr|8|76|0.98463
1|DNAWalk|Correlation|idr|8|77|0.98993
1|DNAWalk|Correlation|idr|8|78|0.98421
1|DNAWalk|Correlation|idr|8|79|0.99118
1|DNAWalk|Correlation|idr|8|80|0.99045
1|DNAWalk|Correlation|idr|8|81|0.99079
1|DNAWalk|Correlation|idr|8|82|0.99337
1|DNAWalk|Correlation|idr|8|83|0.99224
1|DNAWalk|Correlation|idr|8|84|0.98827
1|DNAWalk|Correlation|idr|8|85|0.97409
1|DNAWalk|Correlation|idr|8|86|0.99569
1|DNAWalk|Correlation|idr|8|87|0.97965
1|DNAWalk|Correlation|idr|8|88|0.99434
1|DNAWalk|Correlation|idr|8|89|0.97805
1|DNAWalk|Correlation|idr|8|90|0.97861
1|DNAWalk|Correlation|idr|8|91|0.99337
1|DNAWalk|Correlation|idr|8|92|0.98727
1|DNAWalk|Correlation|idr|8|93|0.99263
1|DNAWalk|Correlation|idr|8|94|0.99592
1|DNAWalk|Correlation|idr|8|95|0.99512
1|DNAWalk|Correlation|idr|8|96|0.98925
1|DNAWalk|Correlation|idr|8|97|0.99239
1|DNAWalk|Correlation|idr|8|98|0.98814
1|DNAWalk|Correlation|idr|8|99|0.97903
1|DNAWalk|Correlation|idr|8|100|0.9957
1|DNAWalk|Correlation|idr|8|101|0.99305
1|DNAWalk|Correlation|idr|8|102|0.97923
1|DNAWalk|Correlation|idr|8|103|0.99524
1|DNAWalk|Correlation|idr|8|104|0.98776
1|DNAWalk|Correlation|idr|8|105|0.98446
1|DNAWalk|Correlation|idr|8|106|0.99115
1|DNAWalk|Correlation|idr|8|107|0.98899
1|DNAWalk|Correlation|idr|8|108|0.98633
1|DNAWalk|Correlation|idr|8|109|0.97578
1|DNAWalk|Correlation|idr|8|110|0.9941
1|DNAWalk|Correlation|idr|8|111|0.97468
1|DNAWalk|Correlation|idr|8|112|0.99297
1|DNAWalk|Correlation|idr|8|113|0.99102
1|DNAWalk|Correlation|idr|8|114|0.99419
1|DNAWalk|Correlation|idr|8|115|0.97909
1|DNAWalk|Correlation|idr|8|116|0.99239
1|DNAWalk|Correlation|idr|8|117|0.98174
1|DNAWalk|Correlation|idr|8|118|0.99474
1|DNAWalk|Correlation|idr|8|119|0.994
1|DNAWalk|Correlation|idr|8|120|0.99056
1|DNAWalk|Correlation|idr|8|121|0.9893
1|DNAWalk|Correlation|idr|8|122|0.9925
1|DNAWalk|Correlation|idr|8|123|0.96896
1|DNAWalk|Correlation|idr|8|124|0.98837
1|DNAWalk|Correlation|idr|8|125|0.99556
1|DNAWalk|Correlation|idr|8|126|0.99035
1|DNAWalk|Correlation|idr|8|127|0.99501
1|DNAWalk|Correlation|idr|8|128|0.98458
1|DNAWalk|Correlation|idr|8|129|0.99502
1|DNAWalk|Correlation|idr|8|130|0.97213
1|DNAWalk|Correlation|idr|8|131|0.98073
1|DNAWalk|Correlation|idr|8|132|0.99303
1|DNAWalk|Correlation|idr|8|133|0.99264
1|DNAWalk|Correlation|idr|8|134|0.98818
1|DNAWalk|Correlation|idr|8|135|0.99325
1|DNAWalk|Correlation|idr|8|136|0.98933
1|DNAWalk|Correlation|idr|8|137|0.99181
1|DNAWalk|Correlation|idr|8|138|0.98827
1|DNAWalk|Correlation|idr|8|139|0.99184
1|DNAWalk|Correlation|idr|8|140|0.97922
1|DNAWalk|Correlation|idr|8|141|0.95746
1|DNAWalk|Correlation|idr|8|142|0.98431
1|DNAWalk|Correlation|idr|8|143|0.99377
1|DNAWalk|Correlation|idr|8|144|0.9778
1|DNAWalk|Correlation|idr|8|145|0.99422
1|DNAWalk|Correlation|idr|8|146|0.97847
1|DNAWalk|Correlation|idr|8|147|0.98021
1|DNAWalk|Correlation|idr|8|148|0.99318
1|DNAWalk|Correlation|idr|8|149|0.98728
1|DNAWalk|Correlation|idr|8|150|0.97663
1|DNAWalk|Correlation|idr|8|151|0.99338
1|DNAWalk|Correlation|idr|8|152|0.99216
1|DNAWalk|Correlation|idr|8|153|0.97441
1|DNAWalk|Correlation|idr|8|154|0.98946
1|DNAWalk|Correlation|idr|8|155|0.99355
1|DNAWalk|Correlation|idr|8|156|0.99236
1|DNAWalk|Correlation|idr|8|157|0.99331
1|DNAWalk|Correlation|idr|8|158|0.99149
1|DNAWalk|Correlation|idr|8|159|0.99245
1|DNAWalk|Correlation|idr|8|160|0.98191
1|DNAWalk|Correlation|idr|8|161|0.9482
1|DNAWalk|Correlation|idr|8|162|0.97833
1|DNAWalk|Correlation|idr|8|163|0.99144
1|DNAWalk|Correlation|idr|8|164|0.99453
1|DNAWalk|Correlation|idr|8|165|0.98955
1|DNAWalk|Correlation|idr|8|166|0.99226
1|DNAWalk|Correlation|idr|8|167|0.99091
1|DNAWalk|Correlation|idr|8|168|0.99206
1|DNAWalk|Correlation|idr|8|169|0.9896
1|DNAWalk|Correlation|idr|8|170|0.99516
1|DNAWalk|Correlation|idr|8|171|0.98765
1|DNAWalk|Correlation|idr|8|172|0.99057
1|DNAWalk|Correlation|idr|8|173|0.99395
1|DNAWalk|Correlation|idr|8|174|0.99505
1|DNAWalk|Correlation|idr|8|175|0.94794
1|DNAWalk|Correlation|idr|8|176|0.97977
1|DNAWalk|Correlation|idr|8|177|0.99481
1|DNAWalk|Correlation|idr|8|178|0.98251
1|DNAWalk|Correlation|idr|8|179|0.99061
1|DNAWalk|Correlation|idr|8|180|0.99299
1|DNAWalk|Correlation|idr|8|181|0.99579
1|DNAWalk|Correlation|idr|8|182|0.98886
1|DNAWalk|Correlation|idr|8|183|0.99415
1|DNAWalk|Correlation|idr|8|184|0.9943
1|DNAWalk|Correlation|idr|8|185|0.98642
1|DNAWalk|Correlation|idr|8|186|0.99451
1|DNAWalk|Correlation|idr|8|187|0.98746
1|DNAWalk|Correlation|idr|8|188|0.99682
1|DNAWalk|Correlation|idr|8|189|0.99476
1|DNAWalk|Correlation|idr|8|190|0.99288
1|DNAWalk|Correlation|idr|8|191|0.99302
1|DNAWalk|Correlation|idr|8|192|0.99435
1|DNAWalk|Correlation|idr|8|193|0.99649
1|DNAWalk|Correlation|idr|8|194|0.98941
1|DNAWalk|Correlation|idr|8|195|0.9711
1|DNAWalk|Correlation|idr|8|196|0.99545
1|DNAWalk|Correlation|idr|8|197|0.99396
1|DNAWalk|Correlation|idr|8|198|0.99224
1|DNAWalk|Correlation|idr|8|199|0.97753
1|DNAWalk|Correlation|idr|8|200|0.9922
1|DNAWalk|Correlation|idr|8|201|0.98826
1|DNAWalk|Correlation|idr|8|202|0.99272
1|DNAWalk|Correlation|idr|8|203|0.9896
1|DNAWalk|Correlation|idr|8|204|0.99196
1|DNAWalk|Correlation|idr|8|205|0.99367
1|DNAWalk|Correlation|idr|8|206|0.99447
1|DNAWalk|Correlation|idr|8|207|0.98678
1|DNAWalk|Correlation|idr|8|208|0.99477
1|DNAWalk|Correlation|idr|8|209|0.98994
1|DNAWalk|Correlation|idr|8|210|0.98819
1|DNAWalk|Correlation|idr|8|211|0.99285
1|DNAWalk|Correlation|idr|8|212|0.97726
1|DNAWalk|Correlation|idr|8|213|0.99147
1|DNAWalk|Correlation|idr|8|214|0.98975
1|DNAWalk|Correlation|idr|8|215|0.99619
1|DNAWalk|Correlation|idr|8|216|0.98456
1|DNAWalk|Correlation|idr|8|217|0.99381
1|DNAWalk|Correlation|idr|8|218|0.97824
1|DNAWalk|Correlation|idr|8|219|0.98094
1|DNAWalk|Correlation|idr|8|220|0.98876
1|DNAWalk|Correlation|idr|8|221|0.98549
1|DNAWalk|Correlation|idr|8|222|0.99179
1|DNAWalk|Correlation|idr|8|223|0.98651
1|DNAWalk|Correlation|idr|8|224|0.92953
1|DNAWalk|Correlation|idr|8|225|0.99539
1|DNAWalk|Correlation|idr|8|226|0.97824
1|DNAWalk|Correlation|idr|8|227|0.99277
1|DNAWalk|Correlation|idr|8|228|0.98359
1|DNAWalk|Correlation|idr|8|229|0.99438
1|DNAWalk|Correlation|idr|8|230|0.99222
1|DNAWalk|Correlation|idr|8|231|0.95891
1|DNAWalk|Correlation|idr|8|232|0.99424
1|DNAWalk|Correlation|idr|8|233|0.97899
1|DNAWalk|Correlation|idr|8|234|0.99573
1|DNAWalk|Correlation|idr|8|235|0.9942
1|DNAWalk|Correlation|idr|8|236|0.99299
1|DNAWalk|Correlation|idr|8|237|0.98778
1|DNAWalk|Correlation|idr|8|238|0.99285
1|DNAWalk|Correlation|idr|8|239|0.98916
1|DNAWalk|Correlation|idr|8|240|0.98551
1|DNAWalk|Correlation|idr|8|241|0.98737
1|DNAWalk|Correlation|idr|8|242|0.98165
1|DNAWalk|Correlation|idr|8|243|0.99616
1|DNAWalk|Correlation|idr|8|244|0.99554
1|DNAWalk|Correlation|idr|8|245|0.99002
1|DNAWalk|Correlation|idr|8|246|0.99556
1|DNAWalk|Correlation|idr|8|247|0.99514
1|DNAWalk|Correlation|idr|8|248|0.981
1|DNAWalk|Correlation|idr|8|249|0.99399
1|DNAWalk|Correlation|idr|8|250|0.99413
1|DNAWalk|Correlation|idr|8|251|0.98951
1|DNAWalk|Correlation|idr|8|252|0.98795
1|DNAWalk|Correlation|idr|8|253|0.98761
1|DNAWalk|Correlation|idr|8|254|0.9926
1|DNAWalk|Correlation|idr|8|255|0.98608
1|DNAWalk|Correlation|idr|8|256|0.98664
1|DNAWalk|Correlation|idr|8|257|0.99548
1|DNAWalk|Correlation|idr|8|258|0.99556
1|DNAWalk|Correlation|idr|8|259|0.99104
1|DNAWalk|Correlation|idr|8|260|0.99411
1|DNAWalk|Correlation|idr|8|261|0.99074
1|DNAWalk|Correlation|idr|8|262|0.98654
1|DNAWalk|Correlation|idr|8|263|0.99215
1|DNAWalk|Correlation|idr|8|264|0.98838
1|DNAWalk|Correlation|idr|8|265|0.99032
1|DNAWalk|Correlation|idr|8|266|0.98311
1|DNAWalk|Correlation|idr|8|267|0.99343
1|DNAWalk|Correlation|idr|8|268|0.99102
1|DNAWalk|Correlation|idr|8|269|0.99246
1|DNAWalk|Correlation|idr|8|270|0.95573
1|DNAWalk|Correlation|idr|8|271|0.99596
1|DNAWalk|Correlation|idr|8|272|0.99235
1|DNAWalk|Correlation|idr|8|273|0.99574
1|DNAWalk|Correlation|idr|8|274|0.99613
1|DNAWalk|Correlation|idr|8|275|0.98974
1|DNAWalk|Correlation|idr|8|276|0.97922
1|DNAWalk|Correlation|idr|8|277|0.969
1|DNAWalk|Correlation|idr|8|278|0.99406
1|DNAWalk|Correlation|idr|8|279|0.99246
1|DNAWalk|Correlation|idr|8|280|0.99361
1|DNAWalk|Correlation|idr|8|281|0.99246
1|DNAWalk|Correlation|idr|8|282|0.98953
1|DNAWalk|Correlation|idr|8|283|0.98929
1|DNAWalk|Correlation|idr|8|284|0.85022
1|DNAWalk|Correlation|idr|8|285|0.9715
1|DNAWalk|Correlation|idr|8|286|0.99369
1|DNAWalk|Correlation|idr|8|287|0.98505
1|DNAWalk|Correlation|idr|8|288|0.99148
1|DNAWalk|Correlation|idr|8|289|0.9891
1|DNAWalk|Correlation|idr|8|290|0.98985
1|DNAWalk|Correlation|idr|8|291|0.98275
1|DNAWalk|Correlation|idr|8|292|0.99238
1|DNAWalk|Correlation|idr|8|293|0.99215
1|DNAWalk|Correlation|idr|8|294|0.99186
1|DNAWalk|Correlation|idr|8|295|0.9821
1|DNAWalk|Correlation|idr|8|296|0.98969
1|DNAWalk|Correlation|idr|8|297|0.98783
1|DNAWalk|Correlation|idr|8|298|0.984
1|DNAWalk|Correlation|idr|8|299|0.99269
1|DNAWalk|Correlation|idr|8|300|0.99103
1|DNAWalk|Correlation|idr|8|301|0.99407
1|DNAWalk|Correlation|idr|8|302|0.98593
1|DNAWalk|Correlation|idr|8|303|0.99238
1|DNAWalk|Correlation|idr|8|304|0.97836
1|DNAWalk|Correlation|idr|8|305|0.99166
1|DNAWalk|Correlation|idr|8|306|0.99318
1|DNAWalk|Correlation|idr|8|307|0.99435
1|DNAWalk|Correlation|idr|8|308|0.97272
1|DNAWalk|Correlation|idr|8|309|0.98276
1|DNAWalk|Correlation|idr|8|310|0.99474
1|DNAWalk|Correlation|idr|8|311|0.98705
1|DNAWalk|Correlation|idr|8|312|0.9901
1|DNAWalk|Correlation|idr|8|313|0.99338
1|DNAWalk|Correlation|idr|8|314|0.9789
1|DNAWalk|Correlation|idr|8|315|0.94646
1|DNAWalk|Correlation|idr|8|316|0.99148
1|DNAWalk|Correlation|idr|8|317|0.98192
1|DNAWalk|Correlation|idr|8|318|0.99218
1|DNAWalk|Correlation|idr|8|319|0.99092
1|DNAWalk|Correlation|idr|8|320|0.9974
1|DNAWalk|Correlation|idr|8|321|0.99549
1|DNAWalk|Correlation|idr|8|322|0.98814
1|DNAWalk|Correlation|idr|8|323|0.99105
1|DNAWalk|Correlation|idr|8|324|0.98272
1|DNAWalk|Correlation|idr|8|325|0.99006
1|DNAWalk|Correlation|idr|8|326|0.99318
1|DNAWalk|Correlation|idr|8|327|0.99175
1|DNAWalk|Correlation|idr|8|328|0.98929
1|DNAWalk|Correlation|idr|8|329|0.99138
1|DNAWalk|Correlation|idr|8|330|0.99184
1|DNAWalk|Correlation|idr|8|331|0.99546
1|DNAWalk|Correlation|idr|8|332|0.97465
1|DNAWalk|Correlation|idr|8|333|0.99373
1|DNAWalk|Correlation|idr|8|334|0.99277
1|DNAWalk|Correlation|idr|8|335|0.99361
1|DNAWalk|Correlation|idr|8|336|0.97096
1|DNAWalk|Correlation|idr|8|337|0.9904
1|DNAWalk|Correlation|idr|8|338|0.98522
1|DNAWalk|Correlation|idr|8|339|0.98593
1|DNAWalk|Correlation|idr|8|340|0.98384
1|DNAWalk|Correlation|idr|8|341|0.99036
1|DNAWalk|Correlation|idr|8|342|0.99234
1|DNAWalk|Correlation|idr|8|343|0.9905
1|DNAWalk|Correlation|idr|8|344|0.99325
1|DNAWalk|Correlation|idr|8|345|0.99432
1|DNAWalk|Correlation|idr|8|346|0.97885
1|DNAWalk|Correlation|idr|8|347|0.98876
1|DNAWalk|Correlation|idr|8|348|0.99476
1|DNAWalk|Correlation|idr|8|349|0.9868
1|DNAWalk|Correlation|idr|8|350|0.99157
1|DNAWalk|Correlation|idr|8|351|0.99293
1|DNAWalk|Correlation|idr|8|352|0.96972
1|DNAWalk|Correlation|idr|8|353|0.99465
1|DNAWalk|Correlation|idr|8|354|0.99278
1|DNAWalk|Correlation|idr|8|355|0.99554
1|DNAWalk|Correlation|idr|8|356|0.99215
1|DNAWalk|Correlation|idr|8|357|0.99573
1|DNAWalk|Correlation|idr|8|358|0.99282
1|DNAWalk|Correlation|idr|8|359|0.99514
1|DNAWalk|Correlation|idr|8|360|0.98619
1|DNAWalk|Correlation|idr|8|361|0.99335
1|DNAWalk|Correlation|idr|8|362|0.98196
1|DNAWalk|Correlation|idr|8|363|0.97936
1|DNAWalk|Correlation|idr|8|364|0.9893
1|DNAWalk|Correlation|idr|8|365|0.98825
1|DNAWalk|Correlation|idr|8|366|0.99485
1|DNAWalk|Correlation|idr|8|367|0.99206
1|DNAWalk|Correlation|idr|8|368|0.97711
1|DNAWalk|Correlation|idr|8|369|0.98201
1|DNAWalk|Correlation|idr|8|370|0.98797
1|DNAWalk|Correlation|idr|8|371|0.98113
1|DNAWalk|Correlation|idr|8|372|0.98594
1|DNAWalk|Correlation|idr|8|373|0.97713
1|DNAWalk|Correlation|idr|8|374|0.9912
1|DNAWalk|Correlation|idr|8|375|0.99652
1|DNAWalk|Correlation|idr|8|376|0.9932
1|DNAWalk|Correlation|idr|8|377|0.99073
1|DNAWalk|Correlation|idr|8|378|0.9859
1|DNAWalk|Correlation|idr|8|379|0.91641
1|DNAWalk|Correlation|idr|8|380|0.98707
1|DNAWalk|Correlation|idr|8|381|0.98127
1|DNAWalk|Correlation|idr|8|382|0.89243
1|DNAWalk|Correlation|idr|8|383|0.9889
1|DNAWalk|Correlation|idr|8|384|0.98918
