# Supplementary material for: On DNA numerical representations for genomic similarity computation
Source: PLoS One. 2017 Mar 21;12(3):e0173288. doi: 10.1371/journal.pone.0173288 (PMC5360225; doi:10.1371/journal.pone.0173288)
Supplement: S3 File — The datasets employed in this work. (ZIP) [file pone.0173288.s003.zip › datasets/syntheticalExperimentalScores/sequenceBase_1_transformation_DNAWalk_metric_Correlation_type_is_percentage_16.txt]

1|DNAWalk|Correlation|ir|16|1|0.96889
1|DNAWalk|Correlation|ir|16|2|0.93501
1|DNAWalk|Correlation|ir|16|3|0.93091
1|DNAWalk|Correlation|ir|16|4|0.96811
1|DNAWalk|Correlation|ir|16|5|0.96677
1|DNAWalk|Correlation|ir|16|6|0.96871
1|DNAWalk|Correlation|ir|16|7|0.95354
1|DNAWalk|Correlation|ir|16|8|0.96493
1|DNAWalk|Correlation|ir|16|9|0.9781
1|DNAWalk|Correlation|ir|16|10|0.89574
1|DNAWalk|Correlation|ir|16|11|0.8751
1|DNAWalk|Correlation|ir|16|12|0.95186
1|DNAWalk|Correlation|ir|16|13|0.96071
1|DNAWalk|Correlation|ir|16|14|0.92967
1|DNAWalk|Correlation|ir|16|15|0.93132
1|DNAWalk|Correlation|ir|16|16|0.97451
1|DNAWalk|Correlation|ir|16|17|0.95272
1|DNAWalk|Correlation|ir|16|18|0.97663
1|DNAWalk|Correlation|ir|16|19|0.97822
1|DNAWalk|Correlation|ir|16|20|0.97476
1|DNAWalk|Correlation|ir|16|21|0.95364
1|DNAWalk|Correlation|ir|16|22|0.92602
1|DNAWalk|Correlation|ir|16|23|0.94882
1|DNAWalk|Correlation|ir|16|24|0.96153
1|DNAWalk|Correlation|ir|16|25|0.86743
1|DNAWalk|Correlation|ir|16|26|0.96984
1|DNAWalk|Correlation|ir|16|27|0.96778
1|DNAWalk|Correlation|ir|16|28|0.9759
1|DNAWalk|Correlation|ir|16|29|0.97497
1|DNAWalk|Correlation|ir|16|30|0.97499
1|DNAWalk|Correlation|ir|16|31|0.95799
1|DNAWalk|Correlation|ir|16|32|0.91883
1|DNAWalk|Correlation|ir|16|33|0.94844
1|DNAWalk|Correlation|ir|16|34|0.95673
1|DNAWalk|Correlation|ir|16|35|0.96404
1|DNAWalk|Correlation|ir|16|36|0.96019
1|DNAWalk|Correlation|ir|16|37|0.97504
1|DNAWalk|Correlation|ir|16|38|0.97368
1|DNAWalk|Correlation|ir|16|39|0.97461
1|DNAWalk|Correlation|ir|16|40|0.97581
1|DNAWalk|Correlation|ir|16|41|0.93864
1|DNAWalk|Correlation|ir|16|42|0.98211
1|DNAWalk|Correlation|ir|16|43|0.97091
1|DNAWalk|Correlation|ir|16|44|0.97321
1|DNAWalk|Correlation|ir|16|45|0.95344
1|DNAWalk|Correlation|ir|16|46|0.97546
1|DNAWalk|Correlation|ir|16|47|0.97432
1|DNAWalk|Correlation|ir|16|48|0.9641
1|DNAWalk|Correlation|ir|16|49|0.97259
1|DNAWalk|Correlation|ir|16|50|0.9687
1|DNAWalk|Correlation|ir|16|51|0.96858
1|DNAWalk|Correlation|ir|16|52|0.97722
1|DNAWalk|Correlation|ir|16|53|0.95869
1|DNAWalk|Correlation|ir|16|54|0.98299
1|DNAWalk|Correlation|ir|16|55|0.94534
1|DNAWalk|Correlation|ir|16|56|0.96344
1|DNAWalk|Correlation|ir|16|57|0.95257
1|DNAWalk|Correlation|ir|16|58|0.97603
1|DNAWalk|Correlation|ir|16|59|0.82526
1|DNAWalk|Correlation|ir|16|60|0.95684
1|DNAWalk|Correlation|ir|16|61|0.93774
1|DNAWalk|Correlation|ir|16|62|0.97093
1|DNAWalk|Correlation|ir|16|63|0.96546
1|DNAWalk|Correlation|ir|16|64|0.95888
1|DNAWalk|Correlation|ir|16|65|0.96019
1|DNAWalk|Correlation|ir|16|66|0.97222
1|DNAWalk|Correlation|ir|16|67|0.8504
1|DNAWalk|Correlation|ir|16|68|0.97384
1|DNAWalk|Correlation|ir|16|69|0.9773
1|DNAWalk|Correlation|ir|16|70|0.97747
1|DNAWalk|Correlation|ir|16|71|0.97418
1|DNAWalk|Correlation|ir|16|72|0.96912
1|DNAWalk|Correlation|ir|16|73|0.96578
1|DNAWalk|Correlation|ir|16|74|0.96414
1|DNAWalk|Correlation|ir|16|75|0.97316
1|DNAWalk|Correlation|ir|16|76|0.94324
1|DNAWalk|Correlation|ir|16|77|0.95222
1|DNAWalk|Correlation|ir|16|78|0.9194
1|DNAWalk|Correlation|ir|16|79|0.95743
1|DNAWalk|Correlation|ir|16|80|0.97538
1|DNAWalk|Correlation|ir|16|81|0.97825
1|DNAWalk|Correlation|ir|16|82|0.91038
1|DNAWalk|Correlation|ir|16|83|0.97671
1|DNAWalk|Correlation|ir|16|84|0.95998
1|DNAWalk|Correlation|ir|16|85|0.97348
1|DNAWalk|Correlation|ir|16|86|0.96509
1|DNAWalk|Correlation|ir|16|87|0.96886
1|DNAWalk|Correlation|ir|16|88|0.98089
1|DNAWalk|Correlation|ir|16|89|0.96153
1|DNAWalk|Correlation|ir|16|90|0.97161
1|DNAWalk|Correlation|ir|16|91|0.88471
1|DNAWalk|Correlation|ir|16|92|0.96535
1|DNAWalk|Correlation|ir|16|93|0.96904
1|DNAWalk|Correlation|ir|16|94|0.97097
1|DNAWalk|Correlation|ir|16|95|0.97411
1|DNAWalk|Correlation|ir|16|96|0.97515
1|DNAWalk|Correlation|ir|16|97|0.96735
1|DNAWalk|Correlation|ir|16|98|0.97132
1|DNAWalk|Correlation|ir|16|99|0.97158
1|DNAWalk|Correlation|ir|16|100|0.95192
1|DNAWalk|Correlation|ir|16|101|0.97199
1|DNAWalk|Correlation|ir|16|102|0.97645
1|DNAWalk|Correlation|ir|16|103|0.95301
1|DNAWalk|Correlation|ir|16|104|0.97454
1|DNAWalk|Correlation|ir|16|105|0.96644
1|DNAWalk|Correlation|ir|16|106|0.95245
1|DNAWalk|Correlation|ir|16|107|0.97906
1|DNAWalk|Correlation|ir|16|108|0.9611
1|DNAWalk|Correlation|ir|16|109|0.95931
1|DNAWalk|Correlation|ir|16|110|0.96244
1|DNAWalk|Correlation|ir|16|111|0.95951
1|DNAWalk|Correlation|ir|16|112|0.94815
1|DNAWalk|Correlation|ir|16|113|0.96166
1|DNAWalk|Correlation|ir|16|114|0.96765
1|DNAWalk|Correlation|ir|16|115|0.95469
1|DNAWalk|Correlation|ir|16|116|0.93878
1|DNAWalk|Correlation|ir|16|117|0.95955
1|DNAWalk|Correlation|ir|16|118|0.9617
1|DNAWalk|Correlation|ir|16|119|0.97852
1|DNAWalk|Correlation|ir|16|120|0.86873
1|DNAWalk|Correlation|ir|16|121|0.98077
1|DNAWalk|Correlation|ir|16|122|0.9676
1|DNAWalk|Correlation|ir|16|123|0.97662
1|DNAWalk|Correlation|ir|16|124|0.9214
1|DNAWalk|Correlation|ir|16|125|0.96908
1|DNAWalk|Correlation|ir|16|126|0.9824
1|DNAWalk|Correlation|ir|16|127|0.95841
1|DNAWalk|Correlation|ir|16|128|0.96239
1|DNAWalk|Correlation|ir|16|129|0.94432
1|DNAWalk|Correlation|ir|16|130|0.9705
1|DNAWalk|Correlation|ir|16|131|0.97169
1|DNAWalk|Correlation|ir|16|132|0.94356
1|DNAWalk|Correlation|ir|16|133|0.9477
1|DNAWalk|Correlation|ir|16|134|0.86447
1|DNAWalk|Correlation|ir|16|135|0.96359
1|DNAWalk|Correlation|ir|16|136|0.94081
1|DNAWalk|Correlation|ir|16|137|0.92551
1|DNAWalk|Correlation|ir|16|138|0.96773
1|DNAWalk|Correlation|ir|16|139|0.96199
1|DNAWalk|Correlation|ir|16|140|0.95692
1|DNAWalk|Correlation|ir|16|141|0.97365
1|DNAWalk|Correlation|ir|16|142|0.96794
1|DNAWalk|Correlation|ir|16|143|0.97166
1|DNAWalk|Correlation|ir|16|144|0.97568
1|DNAWalk|Correlation|ir|16|145|0.96248
1|DNAWalk|Correlation|ir|16|146|0.95963
1|DNAWalk|Correlation|ir|16|147|0.8805
1|DNAWalk|Correlation|ir|16|148|0.9753
1|DNAWalk|Correlation|ir|16|149|0.97437
1|DNAWalk|Correlation|ir|16|150|0.93405
1|DNAWalk|Correlation|ir|16|151|0.96202
1|DNAWalk|Correlation|ir|16|152|0.97244
1|DNAWalk|Correlation|ir|16|153|0.88342
1|DNAWalk|Correlation|ir|16|154|0.94878
1|DNAWalk|Correlation|ir|16|155|0.82809
1|DNAWalk|Correlation|ir|16|156|0.97406
1|DNAWalk|Correlation|ir|16|157|0.84413
1|DNAWalk|Correlation|ir|16|158|0.94385
1|DNAWalk|Correlation|ir|16|159|0.80182
1|DNAWalk|Correlation|ir|16|160|0.97322
1|DNAWalk|Correlation|ir|16|161|0.84831
1|DNAWalk|Correlation|ir|16|162|0.96055
1|DNAWalk|Correlation|ir|16|163|0.96146
1|DNAWalk|Correlation|ir|16|164|0.96784
1|DNAWalk|Correlation|ir|16|165|0.90235
1|DNAWalk|Correlation|ir|16|166|0.97467
1|DNAWalk|Correlation|ir|16|167|0.96809
1|DNAWalk|Correlation|ir|16|168|0.97311
1|DNAWalk|Correlation|ir|16|169|0.96228
1|DNAWalk|Correlation|ir|16|170|0.97644
1|DNAWalk|Correlation|ir|16|171|0.96545
1|DNAWalk|Correlation|ir|16|172|0.94828
1|DNAWalk|Correlation|ir|16|173|0.94096
1|DNAWalk|Correlation|ir|16|174|0.9712
1|DNAWalk|Correlation|ir|16|175|0.94382
1|DNAWalk|Correlation|ir|16|176|0.98246
1|DNAWalk|Correlation|ir|16|177|0.89758
1|DNAWalk|Correlation|ir|16|178|0.93804
1|DNAWalk|Correlation|ir|16|179|0.96971
1|DNAWalk|Correlation|ir|16|180|0.96742
1|DNAWalk|Correlation|ir|16|181|0.90228
1|DNAWalk|Correlation|ir|16|182|0.98115
1|DNAWalk|Correlation|ir|16|183|0.96874
1|DNAWalk|Correlation|ir|16|184|0.96675
1|DNAWalk|Correlation|ir|16|185|0.97493
1|DNAWalk|Correlation|ir|16|186|0.95526
1|DNAWalk|Correlation|ir|16|187|0.97359
1|DNAWalk|Correlation|ir|16|188|0.9748
1|DNAWalk|Correlation|ir|16|189|0.97444
1|DNAWalk|Correlation|ir|16|190|0.96058
1|DNAWalk|Correlation|ir|16|191|0.9075
1|DNAWalk|Correlation|ir|16|192|0.97421
1|DNAWalk|Correlation|ir|16|193|0.86403
1|DNAWalk|Correlation|ir|16|194|0.9437
1|DNAWalk|Correlation|ir|16|195|0.9521
1|DNAWalk|Correlation|ir|16|196|0.97299
1|DNAWalk|Correlation|ir|16|197|0.93702
1|DNAWalk|Correlation|ir|16|198|0.98299
1|DNAWalk|Correlation|ir|16|199|0.94475
1|DNAWalk|Correlation|ir|16|200|0.9585
1|DNAWalk|Correlation|ir|16|201|0.97733
1|DNAWalk|Correlation|ir|16|202|0.96017
1|DNAWalk|Correlation|ir|16|203|0.94873
1|DNAWalk|Correlation|ir|16|204|0.93894
1|DNAWalk|Correlation|ir|16|205|0.95891
1|DNAWalk|Correlation|ir|16|206|0.96852
1|DNAWalk|Correlation|ir|16|207|0.97866
1|DNAWalk|Correlation|ir|16|208|0.96432
1|DNAWalk|Correlation|ir|16|209|0.96388
1|DNAWalk|Correlation|ir|16|210|0.97041
1|DNAWalk|Correlation|ir|16|211|0.96157
1|DNAWalk|Correlation|ir|16|212|0.9702
1|DNAWalk|Correlation|ir|16|213|0.97677
1|DNAWalk|Correlation|ir|16|214|0.9617
1|DNAWalk|Correlation|ir|16|215|0.95675
1|DNAWalk|Correlation|ir|16|216|0.94537
1|DNAWalk|Correlation|ir|16|217|0.9786
1|DNAWalk|Correlation|ir|16|218|0.98009
1|DNAWalk|Correlation|ir|16|219|0.95197
1|DNAWalk|Correlation|ir|16|220|0.96413
1|DNAWalk|Correlation|ir|16|221|0.97573
1|DNAWalk|Correlation|ir|16|222|0.98113
1|DNAWalk|Correlation|ir|16|223|0.9316
1|DNAWalk|Correlation|ir|16|224|0.96806
1|DNAWalk|Correlation|ir|16|225|0.9635
1|DNAWalk|Correlation|ir|16|226|0.96844
1|DNAWalk|Correlation|ir|16|227|0.95498
1|DNAWalk|Correlation|ir|16|228|0.97478
1|DNAWalk|Correlation|ir|16|229|0.96395
1|DNAWalk|Correlation|ir|16|230|0.97318
1|DNAWalk|Correlation|ir|16|231|0.97695
1|DNAWalk|Correlation|ir|16|232|0.95613
1|DNAWalk|Correlation|ir|16|233|0.9703
1|DNAWalk|Correlation|ir|16|234|0.96019
1|DNAWalk|Correlation|ir|16|235|0.96569
1|DNAWalk|Correlation|ir|16|236|0.97343
1|DNAWalk|Correlation|ir|16|237|0.93611
1|DNAWalk|Correlation|ir|16|238|0.96547
1|DNAWalk|Correlation|ir|16|239|0.95626
1|DNAWalk|Correlation|ir|16|240|0.97356
1|DNAWalk|Correlation|ir|16|241|0.97597
1|DNAWalk|Correlation|ir|16|242|0.78528
1|DNAWalk|Correlation|ir|16|243|0.98017
1|DNAWalk|Correlation|ir|16|244|0.97331
1|DNAWalk|Correlation|ir|16|245|0.98343
1|DNAWalk|Correlation|ir|16|246|0.96693
1|DNAWalk|Correlation|ir|16|247|0.96421
1|DNAWalk|Correlation|ir|16|248|0.85037
1|DNAWalk|Correlation|ir|16|249|0.96401
1|DNAWalk|Correlation|ir|16|250|0.91816
1|DNAWalk|Correlation|ir|16|251|0.92274
1|DNAWalk|Correlation|ir|16|252|0.97692
1|DNAWalk|Correlation|ir|16|253|0.94861
1|DNAWalk|Correlation|ir|16|254|0.97832
1|DNAWalk|Correlation|ir|16|255|0.96677
1|DNAWalk|Correlation|ir|16|256|0.9812
1|DNAWalk|Correlation|ir|16|257|0.97297
1|DNAWalk|Correlation|ir|16|258|0.96492
1|DNAWalk|Correlation|ir|16|259|0.97329
1|DNAWalk|Correlation|ir|16|260|0.97458
1|DNAWalk|Correlation|ir|16|261|0.97224
1|DNAWalk|Correlation|ir|16|262|0.95175
1|DNAWalk|Correlation|ir|16|263|0.9195
1|DNAWalk|Correlation|ir|16|264|0.96495
1|DNAWalk|Correlation|ir|16|265|0.91688
1|DNAWalk|Correlation|ir|16|266|0.96175
1|DNAWalk|Correlation|ir|16|267|0.97222
1|DNAWalk|Correlation|ir|16|268|0.96719
1|DNAWalk|Correlation|ir|16|269|0.95553
1|DNAWalk|Correlation|ir|16|270|0.97193
1|DNAWalk|Correlation|ir|16|271|0.96163
1|DNAWalk|Correlation|ir|16|272|0.96196
1|DNAWalk|Correlation|ir|16|273|0.94526
1|DNAWalk|Correlation|ir|16|274|0.96366
1|DNAWalk|Correlation|ir|16|275|0.94706
1|DNAWalk|Correlation|ir|16|276|0.96394
1|DNAWalk|Correlation|ir|16|277|0.90495
1|DNAWalk|Correlation|ir|16|278|0.96989
1|DNAWalk|Correlation|ir|16|279|0.96871
1|DNAWalk|Correlation|ir|16|280|0.95176
1|DNAWalk|Correlation|ir|16|281|0.9674
1|DNAWalk|Correlation|ir|16|282|0.9803
1|DNAWalk|Correlation|ir|16|283|0.92411
1|DNAWalk|Correlation|ir|16|284|0.97629
1|DNAWalk|Correlation|ir|16|285|0.94561
1|DNAWalk|Correlation|ir|16|286|0.9293
1|DNAWalk|Correlation|ir|16|287|0.96439
1|DNAWalk|Correlation|ir|16|288|0.97721
1|DNAWalk|Correlation|ir|16|289|0.97981
1|DNAWalk|Correlation|ir|16|290|0.96584
1|DNAWalk|Correlation|ir|16|291|0.95219
1|DNAWalk|Correlation|ir|16|292|0.94697
1|DNAWalk|Correlation|ir|16|293|0.96635
1|DNAWalk|Correlation|ir|16|294|0.88967
1|DNAWalk|Correlation|ir|16|295|0.97707
1|DNAWalk|Correlation|ir|16|296|0.97292
1|DNAWalk|Correlation|ir|16|297|0.9695
1|DNAWalk|Correlation|ir|16|298|0.95341
1|DNAWalk|Correlation|ir|16|299|0.95879
1|DNAWalk|Correlation|ir|16|300|0.97326
1|DNAWalk|Correlation|ir|16|301|0.97071
1|DNAWalk|Correlation|ir|16|302|0.95257
1|DNAWalk|Correlation|ir|16|303|0.97164
1|DNAWalk|Correlation|ir|16|304|0.94368
1|DNAWalk|Correlation|ir|16|305|0.9529
1|DNAWalk|Correlation|ir|16|306|0.9798
1|DNAWalk|Correlation|ir|16|307|0.94338
1|DNAWalk|Correlation|ir|16|308|0.97444
1|DNAWalk|Correlation|ir|16|309|0.89871
1|DNAWalk|Correlation|ir|16|310|0.9432
1|DNAWalk|Correlation|ir|16|311|0.94584
1|DNAWalk|Correlation|ir|16|312|0.96884
1|DNAWalk|Correlation|ir|16|313|0.9207
1|DNAWalk|Correlation|ir|16|314|0.961
1|DNAWalk|Correlation|ir|16|315|0.97677
1|DNAWalk|Correlation|ir|16|316|0.9696
1|DNAWalk|Correlation|ir|16|317|0.95802
1|DNAWalk|Correlation|ir|16|318|0.97124
1|DNAWalk|Correlation|ir|16|319|0.97907
1|DNAWalk|Correlation|ir|16|320|0.97446
1|DNAWalk|Correlation|ir|16|321|0.9752
1|DNAWalk|Correlation|ir|16|322|0.96582
1|DNAWalk|Correlation|ir|16|323|0.95789
1|DNAWalk|Correlation|ir|16|324|0.88854
1|DNAWalk|Correlation|ir|16|325|0.97812
1|DNAWalk|Correlation|ir|16|326|0.92141
1|DNAWalk|Correlation|ir|16|327|0.95268
1|DNAWalk|Correlation|ir|16|328|0.94816
1|DNAWalk|Correlation|ir|16|329|0.89709
1|DNAWalk|Correlation|ir|16|330|0.96668
1|DNAWalk|Correlation|ir|16|331|0.96348
1|DNAWalk|Correlation|ir|16|332|0.96848
1|DNAWalk|Correlation|ir|16|333|0.97082
1|DNAWalk|Correlation|ir|16|334|0.9712
1|DNAWalk|Correlation|ir|16|335|0.96684
1|DNAWalk|Correlation|ir|16|336|0.96613
1|DNAWalk|Correlation|ir|16|337|0.93775
1|DNAWalk|Correlation|ir|16|338|0.97911
1|DNAWalk|Correlation|ir|16|339|0.97263
1|DNAWalk|Correlation|ir|16|340|0.97176
1|DNAWalk|Correlation|ir|16|341|0.95793
1|DNAWalk|Correlation|ir|16|342|0.97127
1|DNAWalk|Correlation|ir|16|343|0.95789
1|DNAWalk|Correlation|ir|16|344|0.93846
1|DNAWalk|Correlation|ir|16|345|0.94061
1|DNAWalk|Correlation|ir|16|346|0.98252
1|DNAWalk|Correlation|ir|16|347|0.96292
1|DNAWalk|Correlation|ir|16|348|0.97329
1|DNAWalk|Correlation|ir|16|349|0.9783
1|DNAWalk|Correlation|ir|16|350|0.97816
1|DNAWalk|Correlation|ir|16|351|0.97522
1|DNAWalk|Correlation|ir|16|352|0.9783
1|DNAWalk|Correlation|ir|16|353|0.9751
1|DNAWalk|Correlation|ir|16|354|0.95953
1|DNAWalk|Correlation|ir|16|355|0.95578
1|DNAWalk|Correlation|ir|16|356|0.97218
1|DNAWalk|Correlation|ir|16|357|0.96979
1|DNAWalk|Correlation|ir|16|358|0.96375
1|DNAWalk|Correlation|ir|16|359|0.97677
1|DNAWalk|Correlation|ir|16|360|0.95262
1|DNAWalk|Correlation|ir|16|361|0.96733
1|DNAWalk|Correlation|ir|16|362|0.95154
1|DNAWalk|Correlation|ir|16|363|0.9419
1|DNAWalk|Correlation|ir|16|364|0.89767
1|DNAWalk|Correlation|ir|16|365|0.8758
1|DNAWalk|Correlation|ir|16|366|0.96668
1|DNAWalk|Correlation|ir|16|367|0.954
1|DNAWalk|Correlation|ir|16|368|0.96466
1|DNAWalk|Correlation|ir|16|369|0.95974
1|DNAWalk|Correlation|ir|16|370|0.96671
1|DNAWalk|Correlation|ir|16|371|0.96599
1|DNAWalk|Correlation|ir|16|372|0.91963
1|DNAWalk|Correlation|ir|16|373|0.96051
1|DNAWalk|Correlation|ir|16|374|0.96463
1|DNAWalk|Correlation|ir|16|375|0.96522
1|DNAWalk|Correlation|ir|16|376|0.97447
1|DNAWalk|Correlation|ir|16|377|0.97151
1|DNAWalk|Correlation|ir|16|378|0.98506
1|DNAWalk|Correlation|ir|16|379|0.96563
1|DNAWalk|Correlation|ir|16|380|0.96109
1|DNAWalk|Correlation|ir|16|381|0.96125
1|DNAWalk|Correlation|ir|16|382|0.97119
1|DNAWalk|Correlation|ir|16|383|0.9597
1|DNAWalk|Correlation|ir|16|384|0.92862
