# Supplementary material for: On DNA numerical representations for genomic similarity computation
Source: PLoS One. 2017 Mar 21;12(3):e0173288. doi: 10.1371/journal.pone.0173288 (PMC5360225; doi:10.1371/journal.pone.0173288)
Supplement: S3 File — The datasets employed in this work. (ZIP) [file pone.0173288.s003.zip › datasets/syntheticalExperimentalScores/sequenceBase_1_transformation_DNAWalk_metric_Correlation_type_is_percentage_2.txt]

1|DNAWalk|Correlation|ir|2|1|0.99367
1|DNAWalk|Correlation|ir|2|2|0.99242
1|DNAWalk|Correlation|ir|2|3|0.9962
1|DNAWalk|Correlation|ir|2|4|0.99467
1|DNAWalk|Correlation|ir|2|5|0.99466
1|DNAWalk|Correlation|ir|2|6|0.99333
1|DNAWalk|Correlation|ir|2|7|0.99212
1|DNAWalk|Correlation|ir|2|8|0.99023
1|DNAWalk|Correlation|ir|2|9|0.97648
1|DNAWalk|Correlation|ir|2|10|0.99208
1|DNAWalk|Correlation|ir|2|11|0.99432
1|DNAWalk|Correlation|ir|2|12|0.99677
1|DNAWalk|Correlation|ir|2|13|0.99499
1|DNAWalk|Correlation|ir|2|14|0.9936
1|DNAWalk|Correlation|ir|2|15|0.996
1|DNAWalk|Correlation|ir|2|16|0.99402
1|DNAWalk|Correlation|ir|2|17|0.99622
1|DNAWalk|Correlation|ir|2|18|0.99317
1|DNAWalk|Correlation|ir|2|19|0.99493
1|DNAWalk|Correlation|ir|2|20|0.99323
1|DNAWalk|Correlation|ir|2|21|0.99329
1|DNAWalk|Correlation|ir|2|22|0.9956
1|DNAWalk|Correlation|ir|2|23|0.99366
1|DNAWalk|Correlation|ir|2|24|0.99568
1|DNAWalk|Correlation|ir|2|25|0.99761
1|DNAWalk|Correlation|ir|2|26|0.99243
1|DNAWalk|Correlation|ir|2|27|0.99318
1|DNAWalk|Correlation|ir|2|28|0.99426
1|DNAWalk|Correlation|ir|2|29|0.99202
1|DNAWalk|Correlation|ir|2|30|0.99386
1|DNAWalk|Correlation|ir|2|31|0.99387
1|DNAWalk|Correlation|ir|2|32|0.99536
1|DNAWalk|Correlation|ir|2|33|0.9937
1|DNAWalk|Correlation|ir|2|34|0.99493
1|DNAWalk|Correlation|ir|2|35|0.99499
1|DNAWalk|Correlation|ir|2|36|0.99188
1|DNAWalk|Correlation|ir|2|37|0.99579
1|DNAWalk|Correlation|ir|2|38|0.99374
1|DNAWalk|Correlation|ir|2|39|0.99569
1|DNAWalk|Correlation|ir|2|40|0.98339
1|DNAWalk|Correlation|ir|2|41|0.9925
1|DNAWalk|Correlation|ir|2|42|0.99545
1|DNAWalk|Correlation|ir|2|43|0.99373
1|DNAWalk|Correlation|ir|2|44|0.99571
1|DNAWalk|Correlation|ir|2|45|0.99525
1|DNAWalk|Correlation|ir|2|46|0.99558
1|DNAWalk|Correlation|ir|2|47|0.98817
1|DNAWalk|Correlation|ir|2|48|0.9922
1|DNAWalk|Correlation|ir|2|49|0.99435
1|DNAWalk|Correlation|ir|2|50|0.99278
1|DNAWalk|Correlation|ir|2|51|0.99004
1|DNAWalk|Correlation|ir|2|52|0.99383
1|DNAWalk|Correlation|ir|2|53|0.9936
1|DNAWalk|Correlation|ir|2|54|0.99398
1|DNAWalk|Correlation|ir|2|55|0.99449
1|DNAWalk|Correlation|ir|2|56|0.99472
1|DNAWalk|Correlation|ir|2|57|0.99298
1|DNAWalk|Correlation|ir|2|58|0.99534
1|DNAWalk|Correlation|ir|2|59|0.99247
1|DNAWalk|Correlation|ir|2|60|0.99484
1|DNAWalk|Correlation|ir|2|61|0.9944
1|DNAWalk|Correlation|ir|2|62|0.99475
1|DNAWalk|Correlation|ir|2|63|0.98262
1|DNAWalk|Correlation|ir|2|64|0.99534
1|DNAWalk|Correlation|ir|2|65|0.99327
1|DNAWalk|Correlation|ir|2|66|0.99291
1|DNAWalk|Correlation|ir|2|67|0.9941
1|DNAWalk|Correlation|ir|2|68|0.99733
1|DNAWalk|Correlation|ir|2|69|0.99092
1|DNAWalk|Correlation|ir|2|70|0.99426
1|DNAWalk|Correlation|ir|2|71|0.99264
1|DNAWalk|Correlation|ir|2|72|0.99569
1|DNAWalk|Correlation|ir|2|73|0.99481
1|DNAWalk|Correlation|ir|2|74|0.99581
1|DNAWalk|Correlation|ir|2|75|0.99111
1|DNAWalk|Correlation|ir|2|76|0.99504
1|DNAWalk|Correlation|ir|2|77|0.99559
1|DNAWalk|Correlation|ir|2|78|0.99221
1|DNAWalk|Correlation|ir|2|79|0.99319
1|DNAWalk|Correlation|ir|2|80|0.99421
1|DNAWalk|Correlation|ir|2|81|0.98803
1|DNAWalk|Correlation|ir|2|82|0.9948
1|DNAWalk|Correlation|ir|2|83|0.99659
1|DNAWalk|Correlation|ir|2|84|0.99354
1|DNAWalk|Correlation|ir|2|85|0.99609
1|DNAWalk|Correlation|ir|2|86|0.99606
1|DNAWalk|Correlation|ir|2|87|0.99283
1|DNAWalk|Correlation|ir|2|88|0.99405
1|DNAWalk|Correlation|ir|2|89|0.99554
1|DNAWalk|Correlation|ir|2|90|0.9952
1|DNAWalk|Correlation|ir|2|91|0.99419
1|DNAWalk|Correlation|ir|2|92|0.99635
1|DNAWalk|Correlation|ir|2|93|0.99351
1|DNAWalk|Correlation|ir|2|94|0.99617
1|DNAWalk|Correlation|ir|2|95|0.99251
1|DNAWalk|Correlation|ir|2|96|0.9918
1|DNAWalk|Correlation|ir|2|97|0.9951
1|DNAWalk|Correlation|ir|2|98|0.99449
1|DNAWalk|Correlation|ir|2|99|0.99567
1|DNAWalk|Correlation|ir|2|100|0.9929
1|DNAWalk|Correlation|ir|2|101|0.99089
1|DNAWalk|Correlation|ir|2|102|0.99497
1|DNAWalk|Correlation|ir|2|103|0.99506
1|DNAWalk|Correlation|ir|2|104|0.99689
1|DNAWalk|Correlation|ir|2|105|0.9959
1|DNAWalk|Correlation|ir|2|106|0.99546
1|DNAWalk|Correlation|ir|2|107|0.99388
1|DNAWalk|Correlation|ir|2|108|0.99624
1|DNAWalk|Correlation|ir|2|109|0.99574
1|DNAWalk|Correlation|ir|2|110|0.99393
1|DNAWalk|Correlation|ir|2|111|0.99679
1|DNAWalk|Correlation|ir|2|112|0.99576
1|DNAWalk|Correlation|ir|2|113|0.99598
1|DNAWalk|Correlation|ir|2|114|0.99511
1|DNAWalk|Correlation|ir|2|115|0.99539
1|DNAWalk|Correlation|ir|2|116|0.99558
1|DNAWalk|Correlation|ir|2|117|0.99532
1|DNAWalk|Correlation|ir|2|118|0.9954
1|DNAWalk|Correlation|ir|2|119|0.99311
1|DNAWalk|Correlation|ir|2|120|0.99562
1|DNAWalk|Correlation|ir|2|121|0.98651
1|DNAWalk|Correlation|ir|2|122|0.99527
1|DNAWalk|Correlation|ir|2|123|0.99576
1|DNAWalk|Correlation|ir|2|124|0.99435
1|DNAWalk|Correlation|ir|2|125|0.99628
1|DNAWalk|Correlation|ir|2|126|0.99323
1|DNAWalk|Correlation|ir|2|127|0.99438
1|DNAWalk|Correlation|ir|2|128|0.99568
1|DNAWalk|Correlation|ir|2|129|0.99535
1|DNAWalk|Correlation|ir|2|130|0.99542
1|DNAWalk|Correlation|ir|2|131|0.99566
1|DNAWalk|Correlation|ir|2|132|0.99522
1|DNAWalk|Correlation|ir|2|133|0.99419
1|DNAWalk|Correlation|ir|2|134|0.99461
1|DNAWalk|Correlation|ir|2|135|0.99361
1|DNAWalk|Correlation|ir|2|136|0.99351
1|DNAWalk|Correlation|ir|2|137|0.99529
1|DNAWalk|Correlation|ir|2|138|0.99421
1|DNAWalk|Correlation|ir|2|139|0.99027
1|DNAWalk|Correlation|ir|2|140|0.99519
1|DNAWalk|Correlation|ir|2|141|0.99587
1|DNAWalk|Correlation|ir|2|142|0.99576
1|DNAWalk|Correlation|ir|2|143|0.99618
1|DNAWalk|Correlation|ir|2|144|0.99309
1|DNAWalk|Correlation|ir|2|145|0.99538
1|DNAWalk|Correlation|ir|2|146|0.98903
1|DNAWalk|Correlation|ir|2|147|0.99561
1|DNAWalk|Correlation|ir|2|148|0.994
1|DNAWalk|Correlation|ir|2|149|0.99552
1|DNAWalk|Correlation|ir|2|150|0.99592
1|DNAWalk|Correlation|ir|2|151|0.96579
1|DNAWalk|Correlation|ir|2|152|0.99531
1|DNAWalk|Correlation|ir|2|153|0.99183
1|DNAWalk|Correlation|ir|2|154|0.99285
1|DNAWalk|Correlation|ir|2|155|0.99344
1|DNAWalk|Correlation|ir|2|156|0.99616
1|DNAWalk|Correlation|ir|2|157|0.9961
1|DNAWalk|Correlation|ir|2|158|0.98942
1|DNAWalk|Correlation|ir|2|159|0.99324
1|DNAWalk|Correlation|ir|2|160|0.99159
1|DNAWalk|Correlation|ir|2|161|0.99316
1|DNAWalk|Correlation|ir|2|162|0.99236
1|DNAWalk|Correlation|ir|2|163|0.9951
1|DNAWalk|Correlation|ir|2|164|0.99427
1|DNAWalk|Correlation|ir|2|165|0.99253
1|DNAWalk|Correlation|ir|2|166|0.99041
1|DNAWalk|Correlation|ir|2|167|0.99615
1|DNAWalk|Correlation|ir|2|168|0.99466
1|DNAWalk|Correlation|ir|2|169|0.99408
1|DNAWalk|Correlation|ir|2|170|0.99606
1|DNAWalk|Correlation|ir|2|171|0.99127
1|DNAWalk|Correlation|ir|2|172|0.99516
1|DNAWalk|Correlation|ir|2|173|0.99617
1|DNAWalk|Correlation|ir|2|174|0.99291
1|DNAWalk|Correlation|ir|2|175|0.99445
1|DNAWalk|Correlation|ir|2|176|0.99407
1|DNAWalk|Correlation|ir|2|177|0.99509
1|DNAWalk|Correlation|ir|2|178|0.99187
1|DNAWalk|Correlation|ir|2|179|0.99628
1|DNAWalk|Correlation|ir|2|180|0.99665
1|DNAWalk|Correlation|ir|2|181|0.99385
1|DNAWalk|Correlation|ir|2|182|0.99534
1|DNAWalk|Correlation|ir|2|183|0.99554
1|DNAWalk|Correlation|ir|2|184|0.99237
1|DNAWalk|Correlation|ir|2|185|0.98848
1|DNAWalk|Correlation|ir|2|186|0.99656
1|DNAWalk|Correlation|ir|2|187|0.99476
1|DNAWalk|Correlation|ir|2|188|0.99519
1|DNAWalk|Correlation|ir|2|189|0.99704
1|DNAWalk|Correlation|ir|2|190|0.99447
1|DNAWalk|Correlation|ir|2|191|0.99754
1|DNAWalk|Correlation|ir|2|192|0.99732
1|DNAWalk|Correlation|ir|2|193|0.99247
1|DNAWalk|Correlation|ir|2|194|0.97697
1|DNAWalk|Correlation|ir|2|195|0.99639
1|DNAWalk|Correlation|ir|2|196|0.99614
1|DNAWalk|Correlation|ir|2|197|0.99686
1|DNAWalk|Correlation|ir|2|198|0.99395
1|DNAWalk|Correlation|ir|2|199|0.99125
1|DNAWalk|Correlation|ir|2|200|0.99561
1|DNAWalk|Correlation|ir|2|201|0.99336
1|DNAWalk|Correlation|ir|2|202|0.99571
1|DNAWalk|Correlation|ir|2|203|0.99425
1|DNAWalk|Correlation|ir|2|204|0.99728
1|DNAWalk|Correlation|ir|2|205|0.99456
1|DNAWalk|Correlation|ir|2|206|0.99051
1|DNAWalk|Correlation|ir|2|207|0.9953
1|DNAWalk|Correlation|ir|2|208|0.99506
1|DNAWalk|Correlation|ir|2|209|0.99315
1|DNAWalk|Correlation|ir|2|210|0.99389
1|DNAWalk|Correlation|ir|2|211|0.99357
1|DNAWalk|Correlation|ir|2|212|0.99456
1|DNAWalk|Correlation|ir|2|213|0.99409
1|DNAWalk|Correlation|ir|2|214|0.99462
1|DNAWalk|Correlation|ir|2|215|0.99538
1|DNAWalk|Correlation|ir|2|216|0.9952
1|DNAWalk|Correlation|ir|2|217|0.99603
1|DNAWalk|Correlation|ir|2|218|0.99612
1|DNAWalk|Correlation|ir|2|219|0.99237
1|DNAWalk|Correlation|ir|2|220|0.99168
1|DNAWalk|Correlation|ir|2|221|0.99558
1|DNAWalk|Correlation|ir|2|222|0.99596
1|DNAWalk|Correlation|ir|2|223|0.99356
1|DNAWalk|Correlation|ir|2|224|0.99282
1|DNAWalk|Correlation|ir|2|225|0.99584
1|DNAWalk|Correlation|ir|2|226|0.99675
1|DNAWalk|Correlation|ir|2|227|0.99673
1|DNAWalk|Correlation|ir|2|228|0.99547
1|DNAWalk|Correlation|ir|2|229|0.99451
1|DNAWalk|Correlation|ir|2|230|0.99467
1|DNAWalk|Correlation|ir|2|231|0.99493
1|DNAWalk|Correlation|ir|2|232|0.99577
1|DNAWalk|Correlation|ir|2|233|0.99565
1|DNAWalk|Correlation|ir|2|234|0.99482
1|DNAWalk|Correlation|ir|2|235|0.99113
1|DNAWalk|Correlation|ir|2|236|0.99286
1|DNAWalk|Correlation|ir|2|237|0.99745
1|DNAWalk|Correlation|ir|2|238|0.99403
1|DNAWalk|Correlation|ir|2|239|0.99591
1|DNAWalk|Correlation|ir|2|240|0.99604
1|DNAWalk|Correlation|ir|2|241|0.99479
1|DNAWalk|Correlation|ir|2|242|0.99393
1|DNAWalk|Correlation|ir|2|243|0.99682
1|DNAWalk|Correlation|ir|2|244|0.99608
1|DNAWalk|Correlation|ir|2|245|0.99619
1|DNAWalk|Correlation|ir|2|246|0.99257
1|DNAWalk|Correlation|ir|2|247|0.99297
1|DNAWalk|Correlation|ir|2|248|0.99509
1|DNAWalk|Correlation|ir|2|249|0.9965
1|DNAWalk|Correlation|ir|2|250|0.99302
1|DNAWalk|Correlation|ir|2|251|0.99312
1|DNAWalk|Correlation|ir|2|252|0.98275
1|DNAWalk|Correlation|ir|2|253|0.99357
1|DNAWalk|Correlation|ir|2|254|0.99493
1|DNAWalk|Correlation|ir|2|255|0.99446
1|DNAWalk|Correlation|ir|2|256|0.99546
1|DNAWalk|Correlation|ir|2|257|0.99451
1|DNAWalk|Correlation|ir|2|258|0.99556
1|DNAWalk|Correlation|ir|2|259|0.9947
1|DNAWalk|Correlation|ir|2|260|0.9973
1|DNAWalk|Correlation|ir|2|261|0.99536
1|DNAWalk|Correlation|ir|2|262|0.99352
1|DNAWalk|Correlation|ir|2|263|0.99622
1|DNAWalk|Correlation|ir|2|264|0.99578
1|DNAWalk|Correlation|ir|2|265|0.99235
1|DNAWalk|Correlation|ir|2|266|0.99307
1|DNAWalk|Correlation|ir|2|267|0.99683
1|DNAWalk|Correlation|ir|2|268|0.99601
1|DNAWalk|Correlation|ir|2|269|0.99652
1|DNAWalk|Correlation|ir|2|270|0.99262
1|DNAWalk|Correlation|ir|2|271|0.99639
1|DNAWalk|Correlation|ir|2|272|0.99552
1|DNAWalk|Correlation|ir|2|273|0.99289
1|DNAWalk|Correlation|ir|2|274|0.99596
1|DNAWalk|Correlation|ir|2|275|0.99369
1|DNAWalk|Correlation|ir|2|276|0.99246
1|DNAWalk|Correlation|ir|2|277|0.98904
1|DNAWalk|Correlation|ir|2|278|0.99422
1|DNAWalk|Correlation|ir|2|279|0.9956
1|DNAWalk|Correlation|ir|2|280|0.99501
1|DNAWalk|Correlation|ir|2|281|0.99425
1|DNAWalk|Correlation|ir|2|282|0.9936
1|DNAWalk|Correlation|ir|2|283|0.99518
1|DNAWalk|Correlation|ir|2|284|0.99541
1|DNAWalk|Correlation|ir|2|285|0.99055
1|DNAWalk|Correlation|ir|2|286|0.99211
1|DNAWalk|Correlation|ir|2|287|0.991
1|DNAWalk|Correlation|ir|2|288|0.98861
1|DNAWalk|Correlation|ir|2|289|0.99407
1|DNAWalk|Correlation|ir|2|290|0.98982
1|DNAWalk|Correlation|ir|2|291|0.99608
1|DNAWalk|Correlation|ir|2|292|0.99567
1|DNAWalk|Correlation|ir|2|293|0.99523
1|DNAWalk|Correlation|ir|2|294|0.99638
1|DNAWalk|Correlation|ir|2|295|0.99428
1|DNAWalk|Correlation|ir|2|296|0.99372
1|DNAWalk|Correlation|ir|2|297|0.99562
1|DNAWalk|Correlation|ir|2|298|0.99565
1|DNAWalk|Correlation|ir|2|299|0.99431
1|DNAWalk|Correlation|ir|2|300|0.99426
1|DNAWalk|Correlation|ir|2|301|0.99471
1|DNAWalk|Correlation|ir|2|302|0.99581
1|DNAWalk|Correlation|ir|2|303|0.99487
1|DNAWalk|Correlation|ir|2|304|0.99672
1|DNAWalk|Correlation|ir|2|305|0.99539
1|DNAWalk|Correlation|ir|2|306|0.99594
1|DNAWalk|Correlation|ir|2|307|0.98457
1|DNAWalk|Correlation|ir|2|308|0.98702
1|DNAWalk|Correlation|ir|2|309|0.99667
1|DNAWalk|Correlation|ir|2|310|0.99434
1|DNAWalk|Correlation|ir|2|311|0.99666
1|DNAWalk|Correlation|ir|2|312|0.99455
1|DNAWalk|Correlation|ir|2|313|0.99616
1|DNAWalk|Correlation|ir|2|314|0.9924
1|DNAWalk|Correlation|ir|2|315|0.99511
1|DNAWalk|Correlation|ir|2|316|0.99318
1|DNAWalk|Correlation|ir|2|317|0.9929
1|DNAWalk|Correlation|ir|2|318|0.99509
1|DNAWalk|Correlation|ir|2|319|0.98913
1|DNAWalk|Correlation|ir|2|320|0.9924
1|DNAWalk|Correlation|ir|2|321|0.99512
1|DNAWalk|Correlation|ir|2|322|0.99476
1|DNAWalk|Correlation|ir|2|323|0.9976
1|DNAWalk|Correlation|ir|2|324|0.9933
1|DNAWalk|Correlation|ir|2|325|0.99294
1|DNAWalk|Correlation|ir|2|326|0.9961
1|DNAWalk|Correlation|ir|2|327|0.99322
1|DNAWalk|Correlation|ir|2|328|0.99092
1|DNAWalk|Correlation|ir|2|329|0.99441
1|DNAWalk|Correlation|ir|2|330|0.99456
1|DNAWalk|Correlation|ir|2|331|0.99149
1|DNAWalk|Correlation|ir|2|332|0.99375
1|DNAWalk|Correlation|ir|2|333|0.99474
1|DNAWalk|Correlation|ir|2|334|0.9933
1|DNAWalk|Correlation|ir|2|335|0.99098
1|DNAWalk|Correlation|ir|2|336|0.99265
1|DNAWalk|Correlation|ir|2|337|0.99664
1|DNAWalk|Correlation|ir|2|338|0.99605
1|DNAWalk|Correlation|ir|2|339|0.99482
1|DNAWalk|Correlation|ir|2|340|0.99481
1|DNAWalk|Correlation|ir|2|341|0.99617
1|DNAWalk|Correlation|ir|2|342|0.99577
1|DNAWalk|Correlation|ir|2|343|0.99504
1|DNAWalk|Correlation|ir|2|344|0.99622
1|DNAWalk|Correlation|ir|2|345|0.99363
1|DNAWalk|Correlation|ir|2|346|0.99456
1|DNAWalk|Correlation|ir|2|347|0.99514
1|DNAWalk|Correlation|ir|2|348|0.9958
1|DNAWalk|Correlation|ir|2|349|0.99138
1|DNAWalk|Correlation|ir|2|350|0.99233
1|DNAWalk|Correlation|ir|2|351|0.99526
1|DNAWalk|Correlation|ir|2|352|0.99441
1|DNAWalk|Correlation|ir|2|353|0.99606
1|DNAWalk|Correlation|ir|2|354|0.99585
1|DNAWalk|Correlation|ir|2|355|0.99616
1|DNAWalk|Correlation|ir|2|356|0.99362
1|DNAWalk|Correlation|ir|2|357|0.99674
1|DNAWalk|Correlation|ir|2|358|0.99462
1|DNAWalk|Correlation|ir|2|359|0.99301
1|DNAWalk|Correlation|ir|2|360|0.99487
1|DNAWalk|Correlation|ir|2|361|0.99612
1|DNAWalk|Correlation|ir|2|362|0.99475
1|DNAWalk|Correlation|ir|2|363|0.99594
1|DNAWalk|Correlation|ir|2|364|0.99678
1|DNAWalk|Correlation|ir|2|365|0.99155
1|DNAWalk|Correlation|ir|2|366|0.99594
1|DNAWalk|Correlation|ir|2|367|0.99058
1|DNAWalk|Correlation|ir|2|368|0.99474
1|DNAWalk|Correlation|ir|2|369|0.99511
1|DNAWalk|Correlation|ir|2|370|0.99087
1|DNAWalk|Correlation|ir|2|371|0.99605
1|DNAWalk|Correlation|ir|2|372|0.99476
1|DNAWalk|Correlation|ir|2|373|0.99612
1|DNAWalk|Correlation|ir|2|374|0.99405
1|DNAWalk|Correlation|ir|2|375|0.99392
1|DNAWalk|Correlation|ir|2|376|0.99354
1|DNAWalk|Correlation|ir|2|377|0.99575
1|DNAWalk|Correlation|ir|2|378|0.99388
1|DNAWalk|Correlation|ir|2|379|0.99121
1|DNAWalk|Correlation|ir|2|380|0.99397
1|DNAWalk|Correlation|ir|2|381|0.99654
1|DNAWalk|Correlation|ir|2|382|0.99308
1|DNAWalk|Correlation|ir|2|383|0.99449
1|DNAWalk|Correlation|ir|2|384|0.99506
