# Supplementary material for: On DNA numerical representations for genomic similarity computation
Source: PLoS One. 2017 Mar 21;12(3):e0173288. doi: 10.1371/journal.pone.0173288 (PMC5360225; doi:10.1371/journal.pone.0173288)
Supplement: S3 File — The datasets employed in this work. (ZIP) [file pone.0173288.s003.zip › datasets/syntheticalExperimentalScores/sequenceBase_1_transformation_DNAWalk_metric_Correlation_type_is_percentage_32.txt]

1|DNAWalk|Correlation|ir|32|1|0.86874
1|DNAWalk|Correlation|ir|32|2|0.9288
1|DNAWalk|Correlation|ir|32|3|0.9434
1|DNAWalk|Correlation|ir|32|4|0.93434
1|DNAWalk|Correlation|ir|32|5|0.94102
1|DNAWalk|Correlation|ir|32|6|0.96597
1|DNAWalk|Correlation|ir|32|7|0.95352
1|DNAWalk|Correlation|ir|32|8|0.97598
1|DNAWalk|Correlation|ir|32|9|0.95674
1|DNAWalk|Correlation|ir|32|10|0.93763
1|DNAWalk|Correlation|ir|32|11|0.9092
1|DNAWalk|Correlation|ir|32|12|0.94491
1|DNAWalk|Correlation|ir|32|13|0.85729
1|DNAWalk|Correlation|ir|32|14|0.88722
1|DNAWalk|Correlation|ir|32|15|0.93832
1|DNAWalk|Correlation|ir|32|16|0.96077
1|DNAWalk|Correlation|ir|32|17|0.95689
1|DNAWalk|Correlation|ir|32|18|0.94338
1|DNAWalk|Correlation|ir|32|19|0.9323
1|DNAWalk|Correlation|ir|32|20|0.93697
1|DNAWalk|Correlation|ir|32|21|0.84034
1|DNAWalk|Correlation|ir|32|22|0.95344
1|DNAWalk|Correlation|ir|32|23|0.926
1|DNAWalk|Correlation|ir|32|24|0.95237
1|DNAWalk|Correlation|ir|32|25|0.97633
1|DNAWalk|Correlation|ir|32|26|0.95282
1|DNAWalk|Correlation|ir|32|27|0.95485
1|DNAWalk|Correlation|ir|32|28|0.93507
1|DNAWalk|Correlation|ir|32|29|0.94355
1|DNAWalk|Correlation|ir|32|30|0.91571
1|DNAWalk|Correlation|ir|32|31|0.95304
1|DNAWalk|Correlation|ir|32|32|0.93967
1|DNAWalk|Correlation|ir|32|33|0.96243
1|DNAWalk|Correlation|ir|32|34|0.95794
1|DNAWalk|Correlation|ir|32|35|0.93124
1|DNAWalk|Correlation|ir|32|36|0.93527
1|DNAWalk|Correlation|ir|32|37|0.95687
1|DNAWalk|Correlation|ir|32|38|0.96246
1|DNAWalk|Correlation|ir|32|39|0.95269
1|DNAWalk|Correlation|ir|32|40|0.94517
1|DNAWalk|Correlation|ir|32|41|0.96204
1|DNAWalk|Correlation|ir|32|42|0.9687
1|DNAWalk|Correlation|ir|32|43|0.95077
1|DNAWalk|Correlation|ir|32|44|0.95574
1|DNAWalk|Correlation|ir|32|45|0.95277
1|DNAWalk|Correlation|ir|32|46|0.93913
1|DNAWalk|Correlation|ir|32|47|0.95741
1|DNAWalk|Correlation|ir|32|48|0.92188
1|DNAWalk|Correlation|ir|32|49|0.95134
1|DNAWalk|Correlation|ir|32|50|0.93998
1|DNAWalk|Correlation|ir|32|51|0.96325
1|DNAWalk|Correlation|ir|32|52|0.93178
1|DNAWalk|Correlation|ir|32|53|0.8355
1|DNAWalk|Correlation|ir|32|54|0.93414
1|DNAWalk|Correlation|ir|32|55|0.97256
1|DNAWalk|Correlation|ir|32|56|0.8862
1|DNAWalk|Correlation|ir|32|57|0.893
1|DNAWalk|Correlation|ir|32|58|0.93401
1|DNAWalk|Correlation|ir|32|59|0.95852
1|DNAWalk|Correlation|ir|32|60|0.9696
1|DNAWalk|Correlation|ir|32|61|0.87676
1|DNAWalk|Correlation|ir|32|62|0.94614
1|DNAWalk|Correlation|ir|32|63|0.93929
1|DNAWalk|Correlation|ir|32|64|0.94023
1|DNAWalk|Correlation|ir|32|65|0.90258
1|DNAWalk|Correlation|ir|32|66|0.96396
1|DNAWalk|Correlation|ir|32|67|0.93579
1|DNAWalk|Correlation|ir|32|68|0.96971
1|DNAWalk|Correlation|ir|32|69|0.95656
1|DNAWalk|Correlation|ir|32|70|0.94839
1|DNAWalk|Correlation|ir|32|71|0.97482
1|DNAWalk|Correlation|ir|32|72|0.96639
1|DNAWalk|Correlation|ir|32|73|0.94552
1|DNAWalk|Correlation|ir|32|74|0.90467
1|DNAWalk|Correlation|ir|32|75|0.94033
1|DNAWalk|Correlation|ir|32|76|0.93155
1|DNAWalk|Correlation|ir|32|77|0.89261
1|DNAWalk|Correlation|ir|32|78|0.96328
1|DNAWalk|Correlation|ir|32|79|0.86376
1|DNAWalk|Correlation|ir|32|80|0.90005
1|DNAWalk|Correlation|ir|32|81|0.92691
1|DNAWalk|Correlation|ir|32|82|0.85723
1|DNAWalk|Correlation|ir|32|83|0.90903
1|DNAWalk|Correlation|ir|32|84|0.97619
1|DNAWalk|Correlation|ir|32|85|0.96065
1|DNAWalk|Correlation|ir|32|86|0.97492
1|DNAWalk|Correlation|ir|32|87|0.93821
1|DNAWalk|Correlation|ir|32|88|0.96724
1|DNAWalk|Correlation|ir|32|89|0.94196
1|DNAWalk|Correlation|ir|32|90|0.94592
1|DNAWalk|Correlation|ir|32|91|0.95149
1|DNAWalk|Correlation|ir|32|92|0.92617
1|DNAWalk|Correlation|ir|32|93|0.94294
1|DNAWalk|Correlation|ir|32|94|0.97281
1|DNAWalk|Correlation|ir|32|95|0.95543
1|DNAWalk|Correlation|ir|32|96|0.94893
1|DNAWalk|Correlation|ir|32|97|0.93832
1|DNAWalk|Correlation|ir|32|98|0.86526
1|DNAWalk|Correlation|ir|32|99|0.95057
1|DNAWalk|Correlation|ir|32|100|0.91755
1|DNAWalk|Correlation|ir|32|101|0.93771
1|DNAWalk|Correlation|ir|32|102|0.96468
1|DNAWalk|Correlation|ir|32|103|0.95373
1|DNAWalk|Correlation|ir|32|104|0.97408
1|DNAWalk|Correlation|ir|32|105|0.88354
1|DNAWalk|Correlation|ir|32|106|0.95969
1|DNAWalk|Correlation|ir|32|107|0.94595
1|DNAWalk|Correlation|ir|32|108|0.93595
1|DNAWalk|Correlation|ir|32|109|0.9663
1|DNAWalk|Correlation|ir|32|110|0.9584
1|DNAWalk|Correlation|ir|32|111|0.8993
1|DNAWalk|Correlation|ir|32|112|0.95326
1|DNAWalk|Correlation|ir|32|113|0.95542
1|DNAWalk|Correlation|ir|32|114|0.95238
1|DNAWalk|Correlation|ir|32|115|0.94656
1|DNAWalk|Correlation|ir|32|116|0.96506
1|DNAWalk|Correlation|ir|32|117|0.962
1|DNAWalk|Correlation|ir|32|118|0.9489
1|DNAWalk|Correlation|ir|32|119|0.88982
1|DNAWalk|Correlation|ir|32|120|0.96676
1|DNAWalk|Correlation|ir|32|121|0.78532
1|DNAWalk|Correlation|ir|32|122|0.96349
1|DNAWalk|Correlation|ir|32|123|0.93114
1|DNAWalk|Correlation|ir|32|124|0.945
1|DNAWalk|Correlation|ir|32|125|0.97474
1|DNAWalk|Correlation|ir|32|126|0.95411
1|DNAWalk|Correlation|ir|32|127|0.97887
1|DNAWalk|Correlation|ir|32|128|0.97429
1|DNAWalk|Correlation|ir|32|129|0.95666
1|DNAWalk|Correlation|ir|32|130|0.92025
1|DNAWalk|Correlation|ir|32|131|0.93498
1|DNAWalk|Correlation|ir|32|132|0.8127
1|DNAWalk|Correlation|ir|32|133|0.96017
1|DNAWalk|Correlation|ir|32|134|0.95991
1|DNAWalk|Correlation|ir|32|135|0.92309
1|DNAWalk|Correlation|ir|32|136|0.95427
1|DNAWalk|Correlation|ir|32|137|0.88973
1|DNAWalk|Correlation|ir|32|138|0.92313
1|DNAWalk|Correlation|ir|32|139|0.96263
1|DNAWalk|Correlation|ir|32|140|0.94339
1|DNAWalk|Correlation|ir|32|141|0.79332
1|DNAWalk|Correlation|ir|32|142|0.95005
1|DNAWalk|Correlation|ir|32|143|0.81625
1|DNAWalk|Correlation|ir|32|144|0.95659
1|DNAWalk|Correlation|ir|32|145|0.92802
1|DNAWalk|Correlation|ir|32|146|0.91353
1|DNAWalk|Correlation|ir|32|147|0.97508
1|DNAWalk|Correlation|ir|32|148|0.93673
1|DNAWalk|Correlation|ir|32|149|0.76435
1|DNAWalk|Correlation|ir|32|150|0.85371
1|DNAWalk|Correlation|ir|32|151|0.94347
1|DNAWalk|Correlation|ir|32|152|0.8356
1|DNAWalk|Correlation|ir|32|153|0.94018
1|DNAWalk|Correlation|ir|32|154|0.883
1|DNAWalk|Correlation|ir|32|155|0.96323
1|DNAWalk|Correlation|ir|32|156|0.86733
1|DNAWalk|Correlation|ir|32|157|0.90558
1|DNAWalk|Correlation|ir|32|158|0.86208
1|DNAWalk|Correlation|ir|32|159|0.94882
1|DNAWalk|Correlation|ir|32|160|0.91567
1|DNAWalk|Correlation|ir|32|161|0.96579
1|DNAWalk|Correlation|ir|32|162|0.97149
1|DNAWalk|Correlation|ir|32|163|0.91709
1|DNAWalk|Correlation|ir|32|164|0.85315
1|DNAWalk|Correlation|ir|32|165|0.93313
1|DNAWalk|Correlation|ir|32|166|0.94415
1|DNAWalk|Correlation|ir|32|167|0.76746
1|DNAWalk|Correlation|ir|32|168|0.94537
1|DNAWalk|Correlation|ir|32|169|0.94156
1|DNAWalk|Correlation|ir|32|170|0.89572
1|DNAWalk|Correlation|ir|32|171|0.95508
1|DNAWalk|Correlation|ir|32|172|0.97422
1|DNAWalk|Correlation|ir|32|173|0.8429
1|DNAWalk|Correlation|ir|32|174|0.81031
1|DNAWalk|Correlation|ir|32|175|0.96425
1|DNAWalk|Correlation|ir|32|176|0.79907
1|DNAWalk|Correlation|ir|32|177|0.96896
1|DNAWalk|Correlation|ir|32|178|0.74889
1|DNAWalk|Correlation|ir|32|179|0.9046
1|DNAWalk|Correlation|ir|32|180|0.96777
1|DNAWalk|Correlation|ir|32|181|0.97367
1|DNAWalk|Correlation|ir|32|182|0.98041
1|DNAWalk|Correlation|ir|32|183|0.90089
1|DNAWalk|Correlation|ir|32|184|0.89495
1|DNAWalk|Correlation|ir|32|185|0.89067
1|DNAWalk|Correlation|ir|32|186|0.91933
1|DNAWalk|Correlation|ir|32|187|0.92733
1|DNAWalk|Correlation|ir|32|188|0.87094
1|DNAWalk|Correlation|ir|32|189|0.9589
1|DNAWalk|Correlation|ir|32|190|0.93851
1|DNAWalk|Correlation|ir|32|191|0.94647
1|DNAWalk|Correlation|ir|32|192|0.96115
1|DNAWalk|Correlation|ir|32|193|0.88713
1|DNAWalk|Correlation|ir|32|194|0.92268
1|DNAWalk|Correlation|ir|32|195|0.90875
1|DNAWalk|Correlation|ir|32|196|0.94781
1|DNAWalk|Correlation|ir|32|197|0.9588
1|DNAWalk|Correlation|ir|32|198|0.95077
1|DNAWalk|Correlation|ir|32|199|0.95848
1|DNAWalk|Correlation|ir|32|200|0.87235
1|DNAWalk|Correlation|ir|32|201|0.95241
1|DNAWalk|Correlation|ir|32|202|0.81862
1|DNAWalk|Correlation|ir|32|203|0.90127
1|DNAWalk|Correlation|ir|32|204|0.91469
1|DNAWalk|Correlation|ir|32|205|0.93339
1|DNAWalk|Correlation|ir|32|206|0.93522
1|DNAWalk|Correlation|ir|32|207|0.82596
1|DNAWalk|Correlation|ir|32|208|0.93939
1|DNAWalk|Correlation|ir|32|209|0.90476
1|DNAWalk|Correlation|ir|32|210|0.91487
1|DNAWalk|Correlation|ir|32|211|0.93197
1|DNAWalk|Correlation|ir|32|212|0.85752
1|DNAWalk|Correlation|ir|32|213|0.9524
1|DNAWalk|Correlation|ir|32|214|0.85305
1|DNAWalk|Correlation|ir|32|215|0.85422
1|DNAWalk|Correlation|ir|32|216|0.94379
1|DNAWalk|Correlation|ir|32|217|0.95148
1|DNAWalk|Correlation|ir|32|218|0.93773
1|DNAWalk|Correlation|ir|32|219|0.9473
1|DNAWalk|Correlation|ir|32|220|0.93093
1|DNAWalk|Correlation|ir|32|221|0.93605
1|DNAWalk|Correlation|ir|32|222|0.92104
1|DNAWalk|Correlation|ir|32|223|0.72697
1|DNAWalk|Correlation|ir|32|224|0.94684
1|DNAWalk|Correlation|ir|32|225|0.96495
1|DNAWalk|Correlation|ir|32|226|0.80476
1|DNAWalk|Correlation|ir|32|227|0.89513
1|DNAWalk|Correlation|ir|32|228|0.84392
1|DNAWalk|Correlation|ir|32|229|0.7963
1|DNAWalk|Correlation|ir|32|230|0.91622
1|DNAWalk|Correlation|ir|32|231|0.9642
1|DNAWalk|Correlation|ir|32|232|0.95964
1|DNAWalk|Correlation|ir|32|233|0.95083
1|DNAWalk|Correlation|ir|32|234|0.95942
1|DNAWalk|Correlation|ir|32|235|0.97216
1|DNAWalk|Correlation|ir|32|236|0.95838
1|DNAWalk|Correlation|ir|32|237|0.9462
1|DNAWalk|Correlation|ir|32|238|0.94249
1|DNAWalk|Correlation|ir|32|239|0.96777
1|DNAWalk|Correlation|ir|32|240|0.92253
1|DNAWalk|Correlation|ir|32|241|0.96712
1|DNAWalk|Correlation|ir|32|242|0.96009
1|DNAWalk|Correlation|ir|32|243|0.92249
1|DNAWalk|Correlation|ir|32|244|0.97929
1|DNAWalk|Correlation|ir|32|245|0.83655
1|DNAWalk|Correlation|ir|32|246|0.97186
1|DNAWalk|Correlation|ir|32|247|0.93446
1|DNAWalk|Correlation|ir|32|248|0.95671
1|DNAWalk|Correlation|ir|32|249|0.91947
1|DNAWalk|Correlation|ir|32|250|0.95397
1|DNAWalk|Correlation|ir|32|251|0.71496
1|DNAWalk|Correlation|ir|32|252|0.91777
1|DNAWalk|Correlation|ir|32|253|0.94991
1|DNAWalk|Correlation|ir|32|254|0.95331
1|DNAWalk|Correlation|ir|32|255|0.88044
1|DNAWalk|Correlation|ir|32|256|0.95989
1|DNAWalk|Correlation|ir|32|257|0.95857
1|DNAWalk|Correlation|ir|32|258|0.93193
1|DNAWalk|Correlation|ir|32|259|0.97906
1|DNAWalk|Correlation|ir|32|260|0.96312
1|DNAWalk|Correlation|ir|32|261|0.95384
1|DNAWalk|Correlation|ir|32|262|0.93784
1|DNAWalk|Correlation|ir|32|263|0.96624
1|DNAWalk|Correlation|ir|32|264|0.91097
1|DNAWalk|Correlation|ir|32|265|0.94485
1|DNAWalk|Correlation|ir|32|266|0.92412
1|DNAWalk|Correlation|ir|32|267|0.8979
1|DNAWalk|Correlation|ir|32|268|0.89094
1|DNAWalk|Correlation|ir|32|269|0.92052
1|DNAWalk|Correlation|ir|32|270|0.91365
1|DNAWalk|Correlation|ir|32|271|0.92368
1|DNAWalk|Correlation|ir|32|272|0.9346
1|DNAWalk|Correlation|ir|32|273|0.94334
1|DNAWalk|Correlation|ir|32|274|0.94511
1|DNAWalk|Correlation|ir|32|275|0.86214
1|DNAWalk|Correlation|ir|32|276|0.88987
1|DNAWalk|Correlation|ir|32|277|0.97558
1|DNAWalk|Correlation|ir|32|278|0.93284
1|DNAWalk|Correlation|ir|32|279|0.97936
1|DNAWalk|Correlation|ir|32|280|0.85783
1|DNAWalk|Correlation|ir|32|281|0.9745
1|DNAWalk|Correlation|ir|32|282|0.97238
1|DNAWalk|Correlation|ir|32|283|0.95388
1|DNAWalk|Correlation|ir|32|284|0.86669
1|DNAWalk|Correlation|ir|32|285|0.95171
1|DNAWalk|Correlation|ir|32|286|0.9538
1|DNAWalk|Correlation|ir|32|287|0.86883
1|DNAWalk|Correlation|ir|32|288|0.97497
1|DNAWalk|Correlation|ir|32|289|0.93575
1|DNAWalk|Correlation|ir|32|290|0.97004
1|DNAWalk|Correlation|ir|32|291|0.95566
1|DNAWalk|Correlation|ir|32|292|0.96299
1|DNAWalk|Correlation|ir|32|293|0.96946
1|DNAWalk|Correlation|ir|32|294|0.92208
1|DNAWalk|Correlation|ir|32|295|0.94827
1|DNAWalk|Correlation|ir|32|296|0.9693
1|DNAWalk|Correlation|ir|32|297|0.91938
1|DNAWalk|Correlation|ir|32|298|0.95935
1|DNAWalk|Correlation|ir|32|299|0.96323
1|DNAWalk|Correlation|ir|32|300|0.96406
1|DNAWalk|Correlation|ir|32|301|0.97425
1|DNAWalk|Correlation|ir|32|302|0.9794
1|DNAWalk|Correlation|ir|32|303|0.94294
1|DNAWalk|Correlation|ir|32|304|0.94301
1|DNAWalk|Correlation|ir|32|305|0.95396
1|DNAWalk|Correlation|ir|32|306|0.88019
1|DNAWalk|Correlation|ir|32|307|0.95668
1|DNAWalk|Correlation|ir|32|308|0.96678
1|DNAWalk|Correlation|ir|32|309|0.8481
1|DNAWalk|Correlation|ir|32|310|0.95936
1|DNAWalk|Correlation|ir|32|311|0.91426
1|DNAWalk|Correlation|ir|32|312|0.96219
1|DNAWalk|Correlation|ir|32|313|0.92462
1|DNAWalk|Correlation|ir|32|314|0.94746
1|DNAWalk|Correlation|ir|32|315|0.94466
1|DNAWalk|Correlation|ir|32|316|0.88581
1|DNAWalk|Correlation|ir|32|317|0.96481
1|DNAWalk|Correlation|ir|32|318|0.92967
1|DNAWalk|Correlation|ir|32|319|0.63276
1|DNAWalk|Correlation|ir|32|320|0.92359
1|DNAWalk|Correlation|ir|32|321|0.91988
1|DNAWalk|Correlation|ir|32|322|0.94047
1|DNAWalk|Correlation|ir|32|323|0.96382
1|DNAWalk|Correlation|ir|32|324|0.8198
1|DNAWalk|Correlation|ir|32|325|0.88048
1|DNAWalk|Correlation|ir|32|326|0.86294
1|DNAWalk|Correlation|ir|32|327|0.88346
1|DNAWalk|Correlation|ir|32|328|0.91888
1|DNAWalk|Correlation|ir|32|329|0.95706
1|DNAWalk|Correlation|ir|32|330|0.94581
1|DNAWalk|Correlation|ir|32|331|0.97042
1|DNAWalk|Correlation|ir|32|332|0.95377
1|DNAWalk|Correlation|ir|32|333|0.91326
1|DNAWalk|Correlation|ir|32|334|0.95436
1|DNAWalk|Correlation|ir|32|335|0.85822
1|DNAWalk|Correlation|ir|32|336|0.97365
1|DNAWalk|Correlation|ir|32|337|0.94763
1|DNAWalk|Correlation|ir|32|338|0.94089
1|DNAWalk|Correlation|ir|32|339|0.96017
1|DNAWalk|Correlation|ir|32|340|0.97636
1|DNAWalk|Correlation|ir|32|341|0.77506
1|DNAWalk|Correlation|ir|32|342|0.91056
1|DNAWalk|Correlation|ir|32|343|0.89282
1|DNAWalk|Correlation|ir|32|344|0.94628
1|DNAWalk|Correlation|ir|32|345|0.90929
1|DNAWalk|Correlation|ir|32|346|0.94783
1|DNAWalk|Correlation|ir|32|347|0.92896
1|DNAWalk|Correlation|ir|32|348|0.96875
1|DNAWalk|Correlation|ir|32|349|0.96872
1|DNAWalk|Correlation|ir|32|350|0.94871
1|DNAWalk|Correlation|ir|32|351|0.95197
1|DNAWalk|Correlation|ir|32|352|0.91252
1|DNAWalk|Correlation|ir|32|353|0.95154
1|DNAWalk|Correlation|ir|32|354|0.92304
1|DNAWalk|Correlation|ir|32|355|0.94616
1|DNAWalk|Correlation|ir|32|356|0.91121
1|DNAWalk|Correlation|ir|32|357|0.97048
1|DNAWalk|Correlation|ir|32|358|0.97122
1|DNAWalk|Correlation|ir|32|359|0.92517
1|DNAWalk|Correlation|ir|32|360|0.78852
1|DNAWalk|Correlation|ir|32|361|0.97663
1|DNAWalk|Correlation|ir|32|362|0.93045
1|DNAWalk|Correlation|ir|32|363|0.7827
1|DNAWalk|Correlation|ir|32|364|0.91175
1|DNAWalk|Correlation|ir|32|365|0.88227
1|DNAWalk|Correlation|ir|32|366|0.9531
1|DNAWalk|Correlation|ir|32|367|0.97652
1|DNAWalk|Correlation|ir|32|368|0.94978
1|DNAWalk|Correlation|ir|32|369|0.96576
1|DNAWalk|Correlation|ir|32|370|0.93763
1|DNAWalk|Correlation|ir|32|371|0.88517
1|DNAWalk|Correlation|ir|32|372|0.9713
1|DNAWalk|Correlation|ir|32|373|0.97132
1|DNAWalk|Correlation|ir|32|374|0.83774
1|DNAWalk|Correlation|ir|32|375|0.889
1|DNAWalk|Correlation|ir|32|376|0.96781
1|DNAWalk|Correlation|ir|32|377|0.96229
1|DNAWalk|Correlation|ir|32|378|0.95693
1|DNAWalk|Correlation|ir|32|379|0.94153
1|DNAWalk|Correlation|ir|32|380|0.9555
1|DNAWalk|Correlation|ir|32|381|0.95612
1|DNAWalk|Correlation|ir|32|382|0.95209
1|DNAWalk|Correlation|ir|32|383|0.94574
1|DNAWalk|Correlation|ir|32|384|0.96878
1|DNAWalk|Correlation|ir|32|385|0.95949
1|DNAWalk|Correlation|ir|32|386|0.94624
1|DNAWalk|Correlation|ir|32|387|0.91155
1|DNAWalk|Correlation|ir|32|388|0.90715
1|DNAWalk|Correlation|ir|32|389|0.9418
1|DNAWalk|Correlation|ir|32|390|0.96876
1|DNAWalk|Correlation|ir|32|391|0.95866
1|DNAWalk|Correlation|ir|32|392|0.92625
1|DNAWalk|Correlation|ir|32|393|0.93901
1|DNAWalk|Correlation|ir|32|394|0.95316
1|DNAWalk|Correlation|ir|32|395|0.81887
1|DNAWalk|Correlation|ir|32|396|0.94172
1|DNAWalk|Correlation|ir|32|397|0.96727
1|DNAWalk|Correlation|ir|32|398|0.97465
1|DNAWalk|Correlation|ir|32|399|0.97419
1|DNAWalk|Correlation|ir|32|400|0.95049
