# Supplementary material for: On DNA numerical representations for genomic similarity computation
Source: PLoS One. 2017 Mar 21;12(3):e0173288. doi: 10.1371/journal.pone.0173288 (PMC5360225; doi:10.1371/journal.pone.0173288)
Supplement: S3 File — The datasets employed in this work. (ZIP) [file pone.0173288.s003.zip › datasets/syntheticalExperimentalScores/sequenceBase_1_transformation_DNAWalk_metric_Correlation_type_is_percentage_4.txt]

1|DNAWalk|Correlation|ir|4|1|0.98866
1|DNAWalk|Correlation|ir|4|2|0.98678
1|DNAWalk|Correlation|ir|4|3|0.9908
1|DNAWalk|Correlation|ir|4|4|0.98036
1|DNAWalk|Correlation|ir|4|5|0.99123
1|DNAWalk|Correlation|ir|4|6|0.94141
1|DNAWalk|Correlation|ir|4|7|0.9904
1|DNAWalk|Correlation|ir|4|8|0.98569
1|DNAWalk|Correlation|ir|4|9|0.98698
1|DNAWalk|Correlation|ir|4|10|0.99142
1|DNAWalk|Correlation|ir|4|11|0.98791
1|DNAWalk|Correlation|ir|4|12|0.98827
1|DNAWalk|Correlation|ir|4|13|0.98075
1|DNAWalk|Correlation|ir|4|14|0.98745
1|DNAWalk|Correlation|ir|4|15|0.98983
1|DNAWalk|Correlation|ir|4|16|0.98197
1|DNAWalk|Correlation|ir|4|17|0.98439
1|DNAWalk|Correlation|ir|4|18|0.99056
1|DNAWalk|Correlation|ir|4|19|0.98686
1|DNAWalk|Correlation|ir|4|20|0.99005
1|DNAWalk|Correlation|ir|4|21|0.99097
1|DNAWalk|Correlation|ir|4|22|0.99101
1|DNAWalk|Correlation|ir|4|23|0.99226
1|DNAWalk|Correlation|ir|4|24|0.99345
1|DNAWalk|Correlation|ir|4|25|0.98252
1|DNAWalk|Correlation|ir|4|26|0.99233
1|DNAWalk|Correlation|ir|4|27|0.9908
1|DNAWalk|Correlation|ir|4|28|0.99019
1|DNAWalk|Correlation|ir|4|29|0.98674
1|DNAWalk|Correlation|ir|4|30|0.99115
1|DNAWalk|Correlation|ir|4|31|0.98795
1|DNAWalk|Correlation|ir|4|32|0.97572
1|DNAWalk|Correlation|ir|4|33|0.98218
1|DNAWalk|Correlation|ir|4|34|0.99016
1|DNAWalk|Correlation|ir|4|35|0.9861
1|DNAWalk|Correlation|ir|4|36|0.99189
1|DNAWalk|Correlation|ir|4|37|0.98865
1|DNAWalk|Correlation|ir|4|38|0.99135
1|DNAWalk|Correlation|ir|4|39|0.99028
1|DNAWalk|Correlation|ir|4|40|0.99093
1|DNAWalk|Correlation|ir|4|41|0.97938
1|DNAWalk|Correlation|ir|4|42|0.98746
1|DNAWalk|Correlation|ir|4|43|0.97694
1|DNAWalk|Correlation|ir|4|44|0.9887
1|DNAWalk|Correlation|ir|4|45|0.98909
1|DNAWalk|Correlation|ir|4|46|0.99019
1|DNAWalk|Correlation|ir|4|47|0.98706
1|DNAWalk|Correlation|ir|4|48|0.99026
1|DNAWalk|Correlation|ir|4|49|0.98856
1|DNAWalk|Correlation|ir|4|50|0.99006
1|DNAWalk|Correlation|ir|4|51|0.98842
1|DNAWalk|Correlation|ir|4|52|0.99129
1|DNAWalk|Correlation|ir|4|53|0.99174
1|DNAWalk|Correlation|ir|4|54|0.99144
1|DNAWalk|Correlation|ir|4|55|0.99068
1|DNAWalk|Correlation|ir|4|56|0.99124
1|DNAWalk|Correlation|ir|4|57|0.98425
1|DNAWalk|Correlation|ir|4|58|0.98116
1|DNAWalk|Correlation|ir|4|59|0.99266
1|DNAWalk|Correlation|ir|4|60|0.98992
1|DNAWalk|Correlation|ir|4|61|0.99205
1|DNAWalk|Correlation|ir|4|62|0.98982
1|DNAWalk|Correlation|ir|4|63|0.98843
1|DNAWalk|Correlation|ir|4|64|0.97861
1|DNAWalk|Correlation|ir|4|65|0.98586
1|DNAWalk|Correlation|ir|4|66|0.98947
1|DNAWalk|Correlation|ir|4|67|0.99082
1|DNAWalk|Correlation|ir|4|68|0.98855
1|DNAWalk|Correlation|ir|4|69|0.98951
1|DNAWalk|Correlation|ir|4|70|0.99147
1|DNAWalk|Correlation|ir|4|71|0.98872
1|DNAWalk|Correlation|ir|4|72|0.98978
1|DNAWalk|Correlation|ir|4|73|0.99041
1|DNAWalk|Correlation|ir|4|74|0.97553
1|DNAWalk|Correlation|ir|4|75|0.99125
1|DNAWalk|Correlation|ir|4|76|0.98567
1|DNAWalk|Correlation|ir|4|77|0.99131
1|DNAWalk|Correlation|ir|4|78|0.99159
1|DNAWalk|Correlation|ir|4|79|0.9854
1|DNAWalk|Correlation|ir|4|80|0.99056
1|DNAWalk|Correlation|ir|4|81|0.99258
1|DNAWalk|Correlation|ir|4|82|0.99129
1|DNAWalk|Correlation|ir|4|83|0.98971
1|DNAWalk|Correlation|ir|4|84|0.98655
1|DNAWalk|Correlation|ir|4|85|0.99245
1|DNAWalk|Correlation|ir|4|86|0.98683
1|DNAWalk|Correlation|ir|4|87|0.99178
1|DNAWalk|Correlation|ir|4|88|0.99025
1|DNAWalk|Correlation|ir|4|89|0.9907
1|DNAWalk|Correlation|ir|4|90|0.98986
1|DNAWalk|Correlation|ir|4|91|0.98855
1|DNAWalk|Correlation|ir|4|92|0.98891
1|DNAWalk|Correlation|ir|4|93|0.9843
1|DNAWalk|Correlation|ir|4|94|0.99007
1|DNAWalk|Correlation|ir|4|95|0.99211
1|DNAWalk|Correlation|ir|4|96|0.9907
1|DNAWalk|Correlation|ir|4|97|0.99013
1|DNAWalk|Correlation|ir|4|98|0.98037
1|DNAWalk|Correlation|ir|4|99|0.98682
1|DNAWalk|Correlation|ir|4|100|0.99232
1|DNAWalk|Correlation|ir|4|101|0.98665
1|DNAWalk|Correlation|ir|4|102|0.99099
1|DNAWalk|Correlation|ir|4|103|0.98828
1|DNAWalk|Correlation|ir|4|104|0.9901
1|DNAWalk|Correlation|ir|4|105|0.9889
1|DNAWalk|Correlation|ir|4|106|0.98217
1|DNAWalk|Correlation|ir|4|107|0.9902
1|DNAWalk|Correlation|ir|4|108|0.99293
1|DNAWalk|Correlation|ir|4|109|0.98754
1|DNAWalk|Correlation|ir|4|110|0.9872
1|DNAWalk|Correlation|ir|4|111|0.99013
1|DNAWalk|Correlation|ir|4|112|0.98872
1|DNAWalk|Correlation|ir|4|113|0.9815
1|DNAWalk|Correlation|ir|4|114|0.9913
1|DNAWalk|Correlation|ir|4|115|0.98803
1|DNAWalk|Correlation|ir|4|116|0.98526
1|DNAWalk|Correlation|ir|4|117|0.98834
1|DNAWalk|Correlation|ir|4|118|0.98864
1|DNAWalk|Correlation|ir|4|119|0.98775
1|DNAWalk|Correlation|ir|4|120|0.98952
1|DNAWalk|Correlation|ir|4|121|0.98621
1|DNAWalk|Correlation|ir|4|122|0.99159
1|DNAWalk|Correlation|ir|4|123|0.98737
1|DNAWalk|Correlation|ir|4|124|0.98429
1|DNAWalk|Correlation|ir|4|125|0.99073
1|DNAWalk|Correlation|ir|4|126|0.9891
1|DNAWalk|Correlation|ir|4|127|0.98811
1|DNAWalk|Correlation|ir|4|128|0.9875
1|DNAWalk|Correlation|ir|4|129|0.99063
1|DNAWalk|Correlation|ir|4|130|0.98745
1|DNAWalk|Correlation|ir|4|131|0.98897
1|DNAWalk|Correlation|ir|4|132|0.98471
1|DNAWalk|Correlation|ir|4|133|0.98886
1|DNAWalk|Correlation|ir|4|134|0.99269
1|DNAWalk|Correlation|ir|4|135|0.98947
1|DNAWalk|Correlation|ir|4|136|0.99039
1|DNAWalk|Correlation|ir|4|137|0.98248
1|DNAWalk|Correlation|ir|4|138|0.99238
1|DNAWalk|Correlation|ir|4|139|0.98858
1|DNAWalk|Correlation|ir|4|140|0.99179
1|DNAWalk|Correlation|ir|4|141|0.99045
1|DNAWalk|Correlation|ir|4|142|0.99088
1|DNAWalk|Correlation|ir|4|143|0.99048
1|DNAWalk|Correlation|ir|4|144|0.9866
1|DNAWalk|Correlation|ir|4|145|0.99079
1|DNAWalk|Correlation|ir|4|146|0.98251
1|DNAWalk|Correlation|ir|4|147|0.99058
1|DNAWalk|Correlation|ir|4|148|0.97796
1|DNAWalk|Correlation|ir|4|149|0.99269
1|DNAWalk|Correlation|ir|4|150|0.98854
1|DNAWalk|Correlation|ir|4|151|0.98987
1|DNAWalk|Correlation|ir|4|152|0.98442
1|DNAWalk|Correlation|ir|4|153|0.9846
1|DNAWalk|Correlation|ir|4|154|0.98977
1|DNAWalk|Correlation|ir|4|155|0.99129
1|DNAWalk|Correlation|ir|4|156|0.98287
1|DNAWalk|Correlation|ir|4|157|0.99267
1|DNAWalk|Correlation|ir|4|158|0.97236
1|DNAWalk|Correlation|ir|4|159|0.98738
1|DNAWalk|Correlation|ir|4|160|0.99185
1|DNAWalk|Correlation|ir|4|161|0.98963
1|DNAWalk|Correlation|ir|4|162|0.98495
1|DNAWalk|Correlation|ir|4|163|0.98949
1|DNAWalk|Correlation|ir|4|164|0.99054
1|DNAWalk|Correlation|ir|4|165|0.98989
1|DNAWalk|Correlation|ir|4|166|0.99062
1|DNAWalk|Correlation|ir|4|167|0.98453
1|DNAWalk|Correlation|ir|4|168|0.98566
1|DNAWalk|Correlation|ir|4|169|0.99129
1|DNAWalk|Correlation|ir|4|170|0.99056
1|DNAWalk|Correlation|ir|4|171|0.99214
1|DNAWalk|Correlation|ir|4|172|0.99065
1|DNAWalk|Correlation|ir|4|173|0.9896
1|DNAWalk|Correlation|ir|4|174|0.99018
1|DNAWalk|Correlation|ir|4|175|0.99016
1|DNAWalk|Correlation|ir|4|176|0.9827
1|DNAWalk|Correlation|ir|4|177|0.98674
1|DNAWalk|Correlation|ir|4|178|0.99145
1|DNAWalk|Correlation|ir|4|179|0.98625
1|DNAWalk|Correlation|ir|4|180|0.98773
1|DNAWalk|Correlation|ir|4|181|0.995
1|DNAWalk|Correlation|ir|4|182|0.9693
1|DNAWalk|Correlation|ir|4|183|0.98883
1|DNAWalk|Correlation|ir|4|184|0.98669
1|DNAWalk|Correlation|ir|4|185|0.98501
1|DNAWalk|Correlation|ir|4|186|0.98865
1|DNAWalk|Correlation|ir|4|187|0.99154
1|DNAWalk|Correlation|ir|4|188|0.98255
1|DNAWalk|Correlation|ir|4|189|0.98097
1|DNAWalk|Correlation|ir|4|190|0.99061
1|DNAWalk|Correlation|ir|4|191|0.99042
1|DNAWalk|Correlation|ir|4|192|0.9799
1|DNAWalk|Correlation|ir|4|193|0.98875
1|DNAWalk|Correlation|ir|4|194|0.9863
1|DNAWalk|Correlation|ir|4|195|0.9862
1|DNAWalk|Correlation|ir|4|196|0.96549
1|DNAWalk|Correlation|ir|4|197|0.9861
1|DNAWalk|Correlation|ir|4|198|0.98941
1|DNAWalk|Correlation|ir|4|199|0.9899
1|DNAWalk|Correlation|ir|4|200|0.98927
1|DNAWalk|Correlation|ir|4|201|0.98945
1|DNAWalk|Correlation|ir|4|202|0.98277
1|DNAWalk|Correlation|ir|4|203|0.9895
1|DNAWalk|Correlation|ir|4|204|0.99215
1|DNAWalk|Correlation|ir|4|205|0.98927
1|DNAWalk|Correlation|ir|4|206|0.99358
1|DNAWalk|Correlation|ir|4|207|0.99081
1|DNAWalk|Correlation|ir|4|208|0.98561
1|DNAWalk|Correlation|ir|4|209|0.99
1|DNAWalk|Correlation|ir|4|210|0.98509
1|DNAWalk|Correlation|ir|4|211|0.97357
1|DNAWalk|Correlation|ir|4|212|0.98465
1|DNAWalk|Correlation|ir|4|213|0.99273
1|DNAWalk|Correlation|ir|4|214|0.9801
1|DNAWalk|Correlation|ir|4|215|0.98406
1|DNAWalk|Correlation|ir|4|216|0.98615
1|DNAWalk|Correlation|ir|4|217|0.98789
1|DNAWalk|Correlation|ir|4|218|0.99188
1|DNAWalk|Correlation|ir|4|219|0.98856
1|DNAWalk|Correlation|ir|4|220|0.98995
1|DNAWalk|Correlation|ir|4|221|0.98642
1|DNAWalk|Correlation|ir|4|222|0.9887
1|DNAWalk|Correlation|ir|4|223|0.98142
1|DNAWalk|Correlation|ir|4|224|0.98828
1|DNAWalk|Correlation|ir|4|225|0.99093
1|DNAWalk|Correlation|ir|4|226|0.99051
1|DNAWalk|Correlation|ir|4|227|0.98778
1|DNAWalk|Correlation|ir|4|228|0.98503
1|DNAWalk|Correlation|ir|4|229|0.99255
1|DNAWalk|Correlation|ir|4|230|0.98893
1|DNAWalk|Correlation|ir|4|231|0.98899
1|DNAWalk|Correlation|ir|4|232|0.9907
1|DNAWalk|Correlation|ir|4|233|0.9864
1|DNAWalk|Correlation|ir|4|234|0.9914
1|DNAWalk|Correlation|ir|4|235|0.98865
1|DNAWalk|Correlation|ir|4|236|0.98611
1|DNAWalk|Correlation|ir|4|237|0.95146
1|DNAWalk|Correlation|ir|4|238|0.99077
1|DNAWalk|Correlation|ir|4|239|0.98883
1|DNAWalk|Correlation|ir|4|240|0.99135
1|DNAWalk|Correlation|ir|4|241|0.98758
1|DNAWalk|Correlation|ir|4|242|0.98844
1|DNAWalk|Correlation|ir|4|243|0.98835
1|DNAWalk|Correlation|ir|4|244|0.98324
1|DNAWalk|Correlation|ir|4|245|0.98716
1|DNAWalk|Correlation|ir|4|246|0.9901
1|DNAWalk|Correlation|ir|4|247|0.98983
1|DNAWalk|Correlation|ir|4|248|0.99164
1|DNAWalk|Correlation|ir|4|249|0.97681
1|DNAWalk|Correlation|ir|4|250|0.99016
1|DNAWalk|Correlation|ir|4|251|0.98187
1|DNAWalk|Correlation|ir|4|252|0.98633
1|DNAWalk|Correlation|ir|4|253|0.98271
1|DNAWalk|Correlation|ir|4|254|0.99005
1|DNAWalk|Correlation|ir|4|255|0.98358
1|DNAWalk|Correlation|ir|4|256|0.98761
1|DNAWalk|Correlation|ir|4|257|0.99135
1|DNAWalk|Correlation|ir|4|258|0.9844
1|DNAWalk|Correlation|ir|4|259|0.99166
1|DNAWalk|Correlation|ir|4|260|0.98691
1|DNAWalk|Correlation|ir|4|261|0.99013
1|DNAWalk|Correlation|ir|4|262|0.98878
1|DNAWalk|Correlation|ir|4|263|0.98872
1|DNAWalk|Correlation|ir|4|264|0.98415
1|DNAWalk|Correlation|ir|4|265|0.99082
1|DNAWalk|Correlation|ir|4|266|0.98957
1|DNAWalk|Correlation|ir|4|267|0.98749
1|DNAWalk|Correlation|ir|4|268|0.99017
1|DNAWalk|Correlation|ir|4|269|0.98975
1|DNAWalk|Correlation|ir|4|270|0.97551
1|DNAWalk|Correlation|ir|4|271|0.99394
1|DNAWalk|Correlation|ir|4|272|0.9885
1|DNAWalk|Correlation|ir|4|273|0.98584
1|DNAWalk|Correlation|ir|4|274|0.98915
1|DNAWalk|Correlation|ir|4|275|0.9793
1|DNAWalk|Correlation|ir|4|276|0.98989
1|DNAWalk|Correlation|ir|4|277|0.98854
1|DNAWalk|Correlation|ir|4|278|0.99164
1|DNAWalk|Correlation|ir|4|279|0.99103
1|DNAWalk|Correlation|ir|4|280|0.97286
1|DNAWalk|Correlation|ir|4|281|0.99009
1|DNAWalk|Correlation|ir|4|282|0.99096
1|DNAWalk|Correlation|ir|4|283|0.98804
1|DNAWalk|Correlation|ir|4|284|0.98669
1|DNAWalk|Correlation|ir|4|285|0.98984
1|DNAWalk|Correlation|ir|4|286|0.9447
1|DNAWalk|Correlation|ir|4|287|0.98966
1|DNAWalk|Correlation|ir|4|288|0.98816
1|DNAWalk|Correlation|ir|4|289|0.99167
1|DNAWalk|Correlation|ir|4|290|0.98717
1|DNAWalk|Correlation|ir|4|291|0.9898
1|DNAWalk|Correlation|ir|4|292|0.98786
1|DNAWalk|Correlation|ir|4|293|0.98722
1|DNAWalk|Correlation|ir|4|294|0.99125
1|DNAWalk|Correlation|ir|4|295|0.98612
1|DNAWalk|Correlation|ir|4|296|0.98967
1|DNAWalk|Correlation|ir|4|297|0.98291
1|DNAWalk|Correlation|ir|4|298|0.97859
1|DNAWalk|Correlation|ir|4|299|0.98422
1|DNAWalk|Correlation|ir|4|300|0.98762
1|DNAWalk|Correlation|ir|4|301|0.98928
1|DNAWalk|Correlation|ir|4|302|0.98815
1|DNAWalk|Correlation|ir|4|303|0.97979
1|DNAWalk|Correlation|ir|4|304|0.99022
1|DNAWalk|Correlation|ir|4|305|0.99005
1|DNAWalk|Correlation|ir|4|306|0.9835
1|DNAWalk|Correlation|ir|4|307|0.99274
1|DNAWalk|Correlation|ir|4|308|0.99252
1|DNAWalk|Correlation|ir|4|309|0.98205
1|DNAWalk|Correlation|ir|4|310|0.99499
1|DNAWalk|Correlation|ir|4|311|0.98887
1|DNAWalk|Correlation|ir|4|312|0.98629
1|DNAWalk|Correlation|ir|4|313|0.98928
1|DNAWalk|Correlation|ir|4|314|0.99159
1|DNAWalk|Correlation|ir|4|315|0.98884
1|DNAWalk|Correlation|ir|4|316|0.98546
1|DNAWalk|Correlation|ir|4|317|0.98946
1|DNAWalk|Correlation|ir|4|318|0.9898
1|DNAWalk|Correlation|ir|4|319|0.98553
1|DNAWalk|Correlation|ir|4|320|0.98629
1|DNAWalk|Correlation|ir|4|321|0.99094
1|DNAWalk|Correlation|ir|4|322|0.98214
1|DNAWalk|Correlation|ir|4|323|0.98547
1|DNAWalk|Correlation|ir|4|324|0.99128
1|DNAWalk|Correlation|ir|4|325|0.9911
1|DNAWalk|Correlation|ir|4|326|0.98394
1|DNAWalk|Correlation|ir|4|327|0.99034
1|DNAWalk|Correlation|ir|4|328|0.99147
1|DNAWalk|Correlation|ir|4|329|0.98629
1|DNAWalk|Correlation|ir|4|330|0.98941
1|DNAWalk|Correlation|ir|4|331|0.98581
1|DNAWalk|Correlation|ir|4|332|0.98545
1|DNAWalk|Correlation|ir|4|333|0.98285
1|DNAWalk|Correlation|ir|4|334|0.991
1|DNAWalk|Correlation|ir|4|335|0.97706
1|DNAWalk|Correlation|ir|4|336|0.98796
1|DNAWalk|Correlation|ir|4|337|0.99148
1|DNAWalk|Correlation|ir|4|338|0.98647
1|DNAWalk|Correlation|ir|4|339|0.99022
1|DNAWalk|Correlation|ir|4|340|0.98705
1|DNAWalk|Correlation|ir|4|341|0.98951
1|DNAWalk|Correlation|ir|4|342|0.99123
1|DNAWalk|Correlation|ir|4|343|0.99274
1|DNAWalk|Correlation|ir|4|344|0.98951
1|DNAWalk|Correlation|ir|4|345|0.98874
1|DNAWalk|Correlation|ir|4|346|0.98344
1|DNAWalk|Correlation|ir|4|347|0.99258
1|DNAWalk|Correlation|ir|4|348|0.99039
1|DNAWalk|Correlation|ir|4|349|0.99112
1|DNAWalk|Correlation|ir|4|350|0.99015
1|DNAWalk|Correlation|ir|4|351|0.98367
1|DNAWalk|Correlation|ir|4|352|0.98677
1|DNAWalk|Correlation|ir|4|353|0.9909
1|DNAWalk|Correlation|ir|4|354|0.98985
1|DNAWalk|Correlation|ir|4|355|0.99263
1|DNAWalk|Correlation|ir|4|356|0.99239
1|DNAWalk|Correlation|ir|4|357|0.99246
1|DNAWalk|Correlation|ir|4|358|0.98581
1|DNAWalk|Correlation|ir|4|359|0.96658
1|DNAWalk|Correlation|ir|4|360|0.98243
1|DNAWalk|Correlation|ir|4|361|0.9878
1|DNAWalk|Correlation|ir|4|362|0.97838
1|DNAWalk|Correlation|ir|4|363|0.98444
1|DNAWalk|Correlation|ir|4|364|0.99255
1|DNAWalk|Correlation|ir|4|365|0.98677
1|DNAWalk|Correlation|ir|4|366|0.98811
1|DNAWalk|Correlation|ir|4|367|0.99106
1|DNAWalk|Correlation|ir|4|368|0.98359
1|DNAWalk|Correlation|ir|4|369|0.99029
1|DNAWalk|Correlation|ir|4|370|0.98839
1|DNAWalk|Correlation|ir|4|371|0.98796
1|DNAWalk|Correlation|ir|4|372|0.98441
1|DNAWalk|Correlation|ir|4|373|0.99152
1|DNAWalk|Correlation|ir|4|374|0.98852
1|DNAWalk|Correlation|ir|4|375|0.99128
1|DNAWalk|Correlation|ir|4|376|0.98691
1|DNAWalk|Correlation|ir|4|377|0.99221
1|DNAWalk|Correlation|ir|4|378|0.98638
1|DNAWalk|Correlation|ir|4|379|0.99161
1|DNAWalk|Correlation|ir|4|380|0.99144
1|DNAWalk|Correlation|ir|4|381|0.96276
1|DNAWalk|Correlation|ir|4|382|0.98598
1|DNAWalk|Correlation|ir|4|383|0.98837
1|DNAWalk|Correlation|ir|4|384|0.99151
