# Supplementary material for: On DNA numerical representations for genomic similarity computation
Source: PLoS One. 2017 Mar 21;12(3):e0173288. doi: 10.1371/journal.pone.0173288 (PMC5360225; doi:10.1371/journal.pone.0173288)
Supplement: S3 File — The datasets employed in this work. (ZIP) [file pone.0173288.s003.zip › datasets/syntheticalExperimentalScores/sequenceBase_1_transformation_DNAWalk_metric_Correlation_type_is_percentage_8.txt]

1|DNAWalk|Correlation|ir|8|1|0.98051
1|DNAWalk|Correlation|ir|8|2|0.97729
1|DNAWalk|Correlation|ir|8|3|0.95948
1|DNAWalk|Correlation|ir|8|4|0.98312
1|DNAWalk|Correlation|ir|8|5|0.95631
1|DNAWalk|Correlation|ir|8|6|0.98565
1|DNAWalk|Correlation|ir|8|7|0.98461
1|DNAWalk|Correlation|ir|8|8|0.97927
1|DNAWalk|Correlation|ir|8|9|0.96977
1|DNAWalk|Correlation|ir|8|10|0.98086
1|DNAWalk|Correlation|ir|8|11|0.98594
1|DNAWalk|Correlation|ir|8|12|0.98438
1|DNAWalk|Correlation|ir|8|13|0.97942
1|DNAWalk|Correlation|ir|8|14|0.97952
1|DNAWalk|Correlation|ir|8|15|0.97652
1|DNAWalk|Correlation|ir|8|16|0.97761
1|DNAWalk|Correlation|ir|8|17|0.98206
1|DNAWalk|Correlation|ir|8|18|0.98531
1|DNAWalk|Correlation|ir|8|19|0.97823
1|DNAWalk|Correlation|ir|8|20|0.97563
1|DNAWalk|Correlation|ir|8|21|0.98085
1|DNAWalk|Correlation|ir|8|22|0.97952
1|DNAWalk|Correlation|ir|8|23|0.9371
1|DNAWalk|Correlation|ir|8|24|0.97789
1|DNAWalk|Correlation|ir|8|25|0.97795
1|DNAWalk|Correlation|ir|8|26|0.98774
1|DNAWalk|Correlation|ir|8|27|0.98393
1|DNAWalk|Correlation|ir|8|28|0.93881
1|DNAWalk|Correlation|ir|8|29|0.98732
1|DNAWalk|Correlation|ir|8|30|0.9817
1|DNAWalk|Correlation|ir|8|31|0.98312
1|DNAWalk|Correlation|ir|8|32|0.98366
1|DNAWalk|Correlation|ir|8|33|0.95998
1|DNAWalk|Correlation|ir|8|34|0.9806
1|DNAWalk|Correlation|ir|8|35|0.96516
1|DNAWalk|Correlation|ir|8|36|0.98261
1|DNAWalk|Correlation|ir|8|37|0.97372
1|DNAWalk|Correlation|ir|8|38|0.97525
1|DNAWalk|Correlation|ir|8|39|0.97723
1|DNAWalk|Correlation|ir|8|40|0.96986
1|DNAWalk|Correlation|ir|8|41|0.9615
1|DNAWalk|Correlation|ir|8|42|0.9772
1|DNAWalk|Correlation|ir|8|43|0.97764
1|DNAWalk|Correlation|ir|8|44|0.97609
1|DNAWalk|Correlation|ir|8|45|0.98055
1|DNAWalk|Correlation|ir|8|46|0.98349
1|DNAWalk|Correlation|ir|8|47|0.97998
1|DNAWalk|Correlation|ir|8|48|0.9818
1|DNAWalk|Correlation|ir|8|49|0.97345
1|DNAWalk|Correlation|ir|8|50|0.98175
1|DNAWalk|Correlation|ir|8|51|0.94866
1|DNAWalk|Correlation|ir|8|52|0.98605
1|DNAWalk|Correlation|ir|8|53|0.98643
1|DNAWalk|Correlation|ir|8|54|0.98121
1|DNAWalk|Correlation|ir|8|55|0.98469
1|DNAWalk|Correlation|ir|8|56|0.97501
1|DNAWalk|Correlation|ir|8|57|0.98026
1|DNAWalk|Correlation|ir|8|58|0.98527
1|DNAWalk|Correlation|ir|8|59|0.98278
1|DNAWalk|Correlation|ir|8|60|0.97928
1|DNAWalk|Correlation|ir|8|61|0.98035
1|DNAWalk|Correlation|ir|8|62|0.98171
1|DNAWalk|Correlation|ir|8|63|0.98176
1|DNAWalk|Correlation|ir|8|64|0.97857
1|DNAWalk|Correlation|ir|8|65|0.97976
1|DNAWalk|Correlation|ir|8|66|0.97221
1|DNAWalk|Correlation|ir|8|67|0.98334
1|DNAWalk|Correlation|ir|8|68|0.98474
1|DNAWalk|Correlation|ir|8|69|0.98259
1|DNAWalk|Correlation|ir|8|70|0.9843
1|DNAWalk|Correlation|ir|8|71|0.97944
1|DNAWalk|Correlation|ir|8|72|0.97904
1|DNAWalk|Correlation|ir|8|73|0.98073
1|DNAWalk|Correlation|ir|8|74|0.9837
1|DNAWalk|Correlation|ir|8|75|0.97324
1|DNAWalk|Correlation|ir|8|76|0.98323
1|DNAWalk|Correlation|ir|8|77|0.98098
1|DNAWalk|Correlation|ir|8|78|0.97613
1|DNAWalk|Correlation|ir|8|79|0.96753
1|DNAWalk|Correlation|ir|8|80|0.98182
1|DNAWalk|Correlation|ir|8|81|0.9804
1|DNAWalk|Correlation|ir|8|82|0.98195
1|DNAWalk|Correlation|ir|8|83|0.9802
1|DNAWalk|Correlation|ir|8|84|0.9723
1|DNAWalk|Correlation|ir|8|85|0.96601
1|DNAWalk|Correlation|ir|8|86|0.98213
1|DNAWalk|Correlation|ir|8|87|0.98468
1|DNAWalk|Correlation|ir|8|88|0.97441
1|DNAWalk|Correlation|ir|8|89|0.9166
1|DNAWalk|Correlation|ir|8|90|0.98108
1|DNAWalk|Correlation|ir|8|91|0.97661
1|DNAWalk|Correlation|ir|8|92|0.96692
1|DNAWalk|Correlation|ir|8|93|0.97425
1|DNAWalk|Correlation|ir|8|94|0.9856
1|DNAWalk|Correlation|ir|8|95|0.95467
1|DNAWalk|Correlation|ir|8|96|0.9716
1|DNAWalk|Correlation|ir|8|97|0.95903
1|DNAWalk|Correlation|ir|8|98|0.98311
1|DNAWalk|Correlation|ir|8|99|0.98483
1|DNAWalk|Correlation|ir|8|100|0.98069
1|DNAWalk|Correlation|ir|8|101|0.98213
1|DNAWalk|Correlation|ir|8|102|0.96868
1|DNAWalk|Correlation|ir|8|103|0.98764
1|DNAWalk|Correlation|ir|8|104|0.96656
1|DNAWalk|Correlation|ir|8|105|0.97985
1|DNAWalk|Correlation|ir|8|106|0.98125
1|DNAWalk|Correlation|ir|8|107|0.98254
1|DNAWalk|Correlation|ir|8|108|0.98524
1|DNAWalk|Correlation|ir|8|109|0.98523
1|DNAWalk|Correlation|ir|8|110|0.97873
1|DNAWalk|Correlation|ir|8|111|0.98129
1|DNAWalk|Correlation|ir|8|112|0.98249
1|DNAWalk|Correlation|ir|8|113|0.97737
1|DNAWalk|Correlation|ir|8|114|0.97257
1|DNAWalk|Correlation|ir|8|115|0.97241
1|DNAWalk|Correlation|ir|8|116|0.98382
1|DNAWalk|Correlation|ir|8|117|0.9784
1|DNAWalk|Correlation|ir|8|118|0.98033
1|DNAWalk|Correlation|ir|8|119|0.95995
1|DNAWalk|Correlation|ir|8|120|0.97726
1|DNAWalk|Correlation|ir|8|121|0.97773
1|DNAWalk|Correlation|ir|8|122|0.98482
1|DNAWalk|Correlation|ir|8|123|0.98476
1|DNAWalk|Correlation|ir|8|124|0.98322
1|DNAWalk|Correlation|ir|8|125|0.98052
1|DNAWalk|Correlation|ir|8|126|0.98538
1|DNAWalk|Correlation|ir|8|127|0.98244
1|DNAWalk|Correlation|ir|8|128|0.98307
1|DNAWalk|Correlation|ir|8|129|0.98084
1|DNAWalk|Correlation|ir|8|130|0.98724
1|DNAWalk|Correlation|ir|8|131|0.97883
1|DNAWalk|Correlation|ir|8|132|0.97991
1|DNAWalk|Correlation|ir|8|133|0.96286
1|DNAWalk|Correlation|ir|8|134|0.98083
1|DNAWalk|Correlation|ir|8|135|0.95321
1|DNAWalk|Correlation|ir|8|136|0.981
1|DNAWalk|Correlation|ir|8|137|0.98563
1|DNAWalk|Correlation|ir|8|138|0.97732
1|DNAWalk|Correlation|ir|8|139|0.97531
1|DNAWalk|Correlation|ir|8|140|0.97382
1|DNAWalk|Correlation|ir|8|141|0.9852
1|DNAWalk|Correlation|ir|8|142|0.9762
1|DNAWalk|Correlation|ir|8|143|0.98576
1|DNAWalk|Correlation|ir|8|144|0.9821
1|DNAWalk|Correlation|ir|8|145|0.9783
1|DNAWalk|Correlation|ir|8|146|0.98668
1|DNAWalk|Correlation|ir|8|147|0.95575
1|DNAWalk|Correlation|ir|8|148|0.98102
1|DNAWalk|Correlation|ir|8|149|0.9838
1|DNAWalk|Correlation|ir|8|150|0.9795
1|DNAWalk|Correlation|ir|8|151|0.98418
1|DNAWalk|Correlation|ir|8|152|0.9744
1|DNAWalk|Correlation|ir|8|153|0.97508
1|DNAWalk|Correlation|ir|8|154|0.97807
1|DNAWalk|Correlation|ir|8|155|0.97544
1|DNAWalk|Correlation|ir|8|156|0.97924
1|DNAWalk|Correlation|ir|8|157|0.98299
1|DNAWalk|Correlation|ir|8|158|0.96971
1|DNAWalk|Correlation|ir|8|159|0.927
1|DNAWalk|Correlation|ir|8|160|0.9768
1|DNAWalk|Correlation|ir|8|161|0.96751
1|DNAWalk|Correlation|ir|8|162|0.97231
1|DNAWalk|Correlation|ir|8|163|0.97766
1|DNAWalk|Correlation|ir|8|164|0.94381
1|DNAWalk|Correlation|ir|8|165|0.97852
1|DNAWalk|Correlation|ir|8|166|0.9837
1|DNAWalk|Correlation|ir|8|167|0.96273
1|DNAWalk|Correlation|ir|8|168|0.98302
1|DNAWalk|Correlation|ir|8|169|0.98323
1|DNAWalk|Correlation|ir|8|170|0.98086
1|DNAWalk|Correlation|ir|8|171|0.98165
1|DNAWalk|Correlation|ir|8|172|0.96757
1|DNAWalk|Correlation|ir|8|173|0.98164
1|DNAWalk|Correlation|ir|8|174|0.97297
1|DNAWalk|Correlation|ir|8|175|0.81674
1|DNAWalk|Correlation|ir|8|176|0.9651
1|DNAWalk|Correlation|ir|8|177|0.97213
1|DNAWalk|Correlation|ir|8|178|0.9507
1|DNAWalk|Correlation|ir|8|179|0.9696
1|DNAWalk|Correlation|ir|8|180|0.97287
1|DNAWalk|Correlation|ir|8|181|0.96607
1|DNAWalk|Correlation|ir|8|182|0.97618
1|DNAWalk|Correlation|ir|8|183|0.98376
1|DNAWalk|Correlation|ir|8|184|0.98364
1|DNAWalk|Correlation|ir|8|185|0.97494
1|DNAWalk|Correlation|ir|8|186|0.9847
1|DNAWalk|Correlation|ir|8|187|0.9709
1|DNAWalk|Correlation|ir|8|188|0.98258
1|DNAWalk|Correlation|ir|8|189|0.97591
1|DNAWalk|Correlation|ir|8|190|0.9717
1|DNAWalk|Correlation|ir|8|191|0.98144
1|DNAWalk|Correlation|ir|8|192|0.9841
1|DNAWalk|Correlation|ir|8|193|0.94974
1|DNAWalk|Correlation|ir|8|194|0.97345
1|DNAWalk|Correlation|ir|8|195|0.98039
1|DNAWalk|Correlation|ir|8|196|0.97723
1|DNAWalk|Correlation|ir|8|197|0.98174
1|DNAWalk|Correlation|ir|8|198|0.98732
1|DNAWalk|Correlation|ir|8|199|0.97748
1|DNAWalk|Correlation|ir|8|200|0.97918
1|DNAWalk|Correlation|ir|8|201|0.98194
1|DNAWalk|Correlation|ir|8|202|0.98028
1|DNAWalk|Correlation|ir|8|203|0.97162
1|DNAWalk|Correlation|ir|8|204|0.97631
1|DNAWalk|Correlation|ir|8|205|0.98832
1|DNAWalk|Correlation|ir|8|206|0.98019
1|DNAWalk|Correlation|ir|8|207|0.98503
1|DNAWalk|Correlation|ir|8|208|0.97386
1|DNAWalk|Correlation|ir|8|209|0.97953
1|DNAWalk|Correlation|ir|8|210|0.98375
1|DNAWalk|Correlation|ir|8|211|0.97731
1|DNAWalk|Correlation|ir|8|212|0.9772
1|DNAWalk|Correlation|ir|8|213|0.98085
1|DNAWalk|Correlation|ir|8|214|0.98467
1|DNAWalk|Correlation|ir|8|215|0.98331
1|DNAWalk|Correlation|ir|8|216|0.98195
1|DNAWalk|Correlation|ir|8|217|0.97406
1|DNAWalk|Correlation|ir|8|218|0.97423
1|DNAWalk|Correlation|ir|8|219|0.974
1|DNAWalk|Correlation|ir|8|220|0.98657
1|DNAWalk|Correlation|ir|8|221|0.98142
1|DNAWalk|Correlation|ir|8|222|0.98261
1|DNAWalk|Correlation|ir|8|223|0.98188
1|DNAWalk|Correlation|ir|8|224|0.98238
1|DNAWalk|Correlation|ir|8|225|0.98288
1|DNAWalk|Correlation|ir|8|226|0.98031
1|DNAWalk|Correlation|ir|8|227|0.98113
1|DNAWalk|Correlation|ir|8|228|0.96771
1|DNAWalk|Correlation|ir|8|229|0.9792
1|DNAWalk|Correlation|ir|8|230|0.97688
1|DNAWalk|Correlation|ir|8|231|0.98198
1|DNAWalk|Correlation|ir|8|232|0.98734
1|DNAWalk|Correlation|ir|8|233|0.98165
1|DNAWalk|Correlation|ir|8|234|0.98349
1|DNAWalk|Correlation|ir|8|235|0.97306
1|DNAWalk|Correlation|ir|8|236|0.98463
1|DNAWalk|Correlation|ir|8|237|0.98154
1|DNAWalk|Correlation|ir|8|238|0.96993
1|DNAWalk|Correlation|ir|8|239|0.98155
1|DNAWalk|Correlation|ir|8|240|0.98514
1|DNAWalk|Correlation|ir|8|241|0.98315
1|DNAWalk|Correlation|ir|8|242|0.9743
1|DNAWalk|Correlation|ir|8|243|0.96514
1|DNAWalk|Correlation|ir|8|244|0.95652
1|DNAWalk|Correlation|ir|8|245|0.98098
1|DNAWalk|Correlation|ir|8|246|0.97855
1|DNAWalk|Correlation|ir|8|247|0.97821
1|DNAWalk|Correlation|ir|8|248|0.95453
1|DNAWalk|Correlation|ir|8|249|0.97724
1|DNAWalk|Correlation|ir|8|250|0.98209
1|DNAWalk|Correlation|ir|8|251|0.94704
1|DNAWalk|Correlation|ir|8|252|0.9809
1|DNAWalk|Correlation|ir|8|253|0.96999
1|DNAWalk|Correlation|ir|8|254|0.92043
1|DNAWalk|Correlation|ir|8|255|0.98771
1|DNAWalk|Correlation|ir|8|256|0.98328
1|DNAWalk|Correlation|ir|8|257|0.97616
1|DNAWalk|Correlation|ir|8|258|0.96596
1|DNAWalk|Correlation|ir|8|259|0.98407
1|DNAWalk|Correlation|ir|8|260|0.98102
1|DNAWalk|Correlation|ir|8|261|0.95883
1|DNAWalk|Correlation|ir|8|262|0.95058
1|DNAWalk|Correlation|ir|8|263|0.97603
1|DNAWalk|Correlation|ir|8|264|0.97296
1|DNAWalk|Correlation|ir|8|265|0.98355
1|DNAWalk|Correlation|ir|8|266|0.96357
1|DNAWalk|Correlation|ir|8|267|0.97999
1|DNAWalk|Correlation|ir|8|268|0.98404
1|DNAWalk|Correlation|ir|8|269|0.84808
1|DNAWalk|Correlation|ir|8|270|0.97835
1|DNAWalk|Correlation|ir|8|271|0.96696
1|DNAWalk|Correlation|ir|8|272|0.97351
1|DNAWalk|Correlation|ir|8|273|0.95635
1|DNAWalk|Correlation|ir|8|274|0.96852
1|DNAWalk|Correlation|ir|8|275|0.97647
1|DNAWalk|Correlation|ir|8|276|0.97905
1|DNAWalk|Correlation|ir|8|277|0.94765
1|DNAWalk|Correlation|ir|8|278|0.9814
1|DNAWalk|Correlation|ir|8|279|0.97944
1|DNAWalk|Correlation|ir|8|280|0.9769
1|DNAWalk|Correlation|ir|8|281|0.98247
1|DNAWalk|Correlation|ir|8|282|0.97692
1|DNAWalk|Correlation|ir|8|283|0.9846
1|DNAWalk|Correlation|ir|8|284|0.97805
1|DNAWalk|Correlation|ir|8|285|0.98092
1|DNAWalk|Correlation|ir|8|286|0.96508
1|DNAWalk|Correlation|ir|8|287|0.97574
1|DNAWalk|Correlation|ir|8|288|0.97595
1|DNAWalk|Correlation|ir|8|289|0.9845
1|DNAWalk|Correlation|ir|8|290|0.98066
1|DNAWalk|Correlation|ir|8|291|0.98051
1|DNAWalk|Correlation|ir|8|292|0.97164
1|DNAWalk|Correlation|ir|8|293|0.97796
1|DNAWalk|Correlation|ir|8|294|0.97578
1|DNAWalk|Correlation|ir|8|295|0.98343
1|DNAWalk|Correlation|ir|8|296|0.98321
1|DNAWalk|Correlation|ir|8|297|0.97419
1|DNAWalk|Correlation|ir|8|298|0.97477
1|DNAWalk|Correlation|ir|8|299|0.95619
1|DNAWalk|Correlation|ir|8|300|0.97483
1|DNAWalk|Correlation|ir|8|301|0.98016
1|DNAWalk|Correlation|ir|8|302|0.98269
1|DNAWalk|Correlation|ir|8|303|0.96788
1|DNAWalk|Correlation|ir|8|304|0.98536
1|DNAWalk|Correlation|ir|8|305|0.95262
1|DNAWalk|Correlation|ir|8|306|0.98114
1|DNAWalk|Correlation|ir|8|307|0.96926
1|DNAWalk|Correlation|ir|8|308|0.95679
1|DNAWalk|Correlation|ir|8|309|0.9834
1|DNAWalk|Correlation|ir|8|310|0.98332
1|DNAWalk|Correlation|ir|8|311|0.97292
1|DNAWalk|Correlation|ir|8|312|0.98495
1|DNAWalk|Correlation|ir|8|313|0.96741
1|DNAWalk|Correlation|ir|8|314|0.97914
1|DNAWalk|Correlation|ir|8|315|0.98425
1|DNAWalk|Correlation|ir|8|316|0.8889
1|DNAWalk|Correlation|ir|8|317|0.98704
1|DNAWalk|Correlation|ir|8|318|0.96094
1|DNAWalk|Correlation|ir|8|319|0.98101
1|DNAWalk|Correlation|ir|8|320|0.97173
1|DNAWalk|Correlation|ir|8|321|0.98133
1|DNAWalk|Correlation|ir|8|322|0.97954
1|DNAWalk|Correlation|ir|8|323|0.985
1|DNAWalk|Correlation|ir|8|324|0.9839
1|DNAWalk|Correlation|ir|8|325|0.98286
1|DNAWalk|Correlation|ir|8|326|0.98005
1|DNAWalk|Correlation|ir|8|327|0.97165
1|DNAWalk|Correlation|ir|8|328|0.98261
1|DNAWalk|Correlation|ir|8|329|0.9845
1|DNAWalk|Correlation|ir|8|330|0.98096
1|DNAWalk|Correlation|ir|8|331|0.97898
1|DNAWalk|Correlation|ir|8|332|0.95727
1|DNAWalk|Correlation|ir|8|333|0.98431
1|DNAWalk|Correlation|ir|8|334|0.97583
1|DNAWalk|Correlation|ir|8|335|0.98891
1|DNAWalk|Correlation|ir|8|336|0.98187
1|DNAWalk|Correlation|ir|8|337|0.98007
1|DNAWalk|Correlation|ir|8|338|0.98061
1|DNAWalk|Correlation|ir|8|339|0.98282
1|DNAWalk|Correlation|ir|8|340|0.93029
1|DNAWalk|Correlation|ir|8|341|0.98231
1|DNAWalk|Correlation|ir|8|342|0.97946
1|DNAWalk|Correlation|ir|8|343|0.97704
1|DNAWalk|Correlation|ir|8|344|0.98735
1|DNAWalk|Correlation|ir|8|345|0.97073
1|DNAWalk|Correlation|ir|8|346|0.94443
1|DNAWalk|Correlation|ir|8|347|0.9777
1|DNAWalk|Correlation|ir|8|348|0.9824
1|DNAWalk|Correlation|ir|8|349|0.98638
1|DNAWalk|Correlation|ir|8|350|0.97049
1|DNAWalk|Correlation|ir|8|351|0.97641
1|DNAWalk|Correlation|ir|8|352|0.98397
1|DNAWalk|Correlation|ir|8|353|0.98495
1|DNAWalk|Correlation|ir|8|354|0.98359
1|DNAWalk|Correlation|ir|8|355|0.98634
1|DNAWalk|Correlation|ir|8|356|0.98787
1|DNAWalk|Correlation|ir|8|357|0.98413
1|DNAWalk|Correlation|ir|8|358|0.89205
1|DNAWalk|Correlation|ir|8|359|0.97015
1|DNAWalk|Correlation|ir|8|360|0.95292
1|DNAWalk|Correlation|ir|8|361|0.98518
1|DNAWalk|Correlation|ir|8|362|0.97553
1|DNAWalk|Correlation|ir|8|363|0.97145
1|DNAWalk|Correlation|ir|8|364|0.97073
1|DNAWalk|Correlation|ir|8|365|0.90119
1|DNAWalk|Correlation|ir|8|366|0.96199
1|DNAWalk|Correlation|ir|8|367|0.98401
1|DNAWalk|Correlation|ir|8|368|0.97675
1|DNAWalk|Correlation|ir|8|369|0.98379
1|DNAWalk|Correlation|ir|8|370|0.96947
1|DNAWalk|Correlation|ir|8|371|0.97835
1|DNAWalk|Correlation|ir|8|372|0.98282
1|DNAWalk|Correlation|ir|8|373|0.98052
1|DNAWalk|Correlation|ir|8|374|0.97329
1|DNAWalk|Correlation|ir|8|375|0.96531
1|DNAWalk|Correlation|ir|8|376|0.96078
1|DNAWalk|Correlation|ir|8|377|0.98314
1|DNAWalk|Correlation|ir|8|378|0.96742
1|DNAWalk|Correlation|ir|8|379|0.97949
1|DNAWalk|Correlation|ir|8|380|0.97938
1|DNAWalk|Correlation|ir|8|381|0.97239
1|DNAWalk|Correlation|ir|8|382|0.96102
1|DNAWalk|Correlation|ir|8|383|0.97848
1|DNAWalk|Correlation|ir|8|384|0.98371
