# Supplementary material for: On DNA numerical representations for genomic similarity computation
Source: PLoS One. 2017 Mar 21;12(3):e0173288. doi: 10.1371/journal.pone.0173288 (PMC5360225; doi:10.1371/journal.pone.0173288)
Supplement: S3 File — The datasets employed in this work. (ZIP) [file pone.0173288.s003.zip › datasets/syntheticalExperimentalScores/sequenceBase_1_transformation_DNAWalk_metric_Correlation_type_s_percentage_16.txt]

1|DNAWalk|Correlation|r|16|1|0.98765
1|DNAWalk|Correlation|r|16|2|0.97767
1|DNAWalk|Correlation|r|16|3|0.99063
1|DNAWalk|Correlation|r|16|4|0.95452
1|DNAWalk|Correlation|r|16|5|0.99427
1|DNAWalk|Correlation|r|16|6|0.98517
1|DNAWalk|Correlation|r|16|7|0.99032
1|DNAWalk|Correlation|r|16|8|0.92472
1|DNAWalk|Correlation|r|16|9|0.87162
1|DNAWalk|Correlation|r|16|10|0.98401
1|DNAWalk|Correlation|r|16|11|0.97813
1|DNAWalk|Correlation|r|16|12|0.78311
1|DNAWalk|Correlation|r|16|13|0.96771
1|DNAWalk|Correlation|r|16|14|0.94454
1|DNAWalk|Correlation|r|16|15|0.97472
1|DNAWalk|Correlation|r|16|16|0.98345
1|DNAWalk|Correlation|r|16|17|0.99344
1|DNAWalk|Correlation|r|16|18|0.98455
1|DNAWalk|Correlation|r|16|19|0.98725
1|DNAWalk|Correlation|r|16|20|0.98552
1|DNAWalk|Correlation|r|16|21|0.98759
1|DNAWalk|Correlation|r|16|22|0.96978
1|DNAWalk|Correlation|r|16|23|0.99012
1|DNAWalk|Correlation|r|16|24|0.98684
1|DNAWalk|Correlation|r|16|25|0.95552
1|DNAWalk|Correlation|r|16|26|0.98646
1|DNAWalk|Correlation|r|16|27|0.95883
1|DNAWalk|Correlation|r|16|28|0.97916
1|DNAWalk|Correlation|r|16|29|0.90177
1|DNAWalk|Correlation|r|16|30|0.98429
1|DNAWalk|Correlation|r|16|31|0.94227
1|DNAWalk|Correlation|r|16|32|0.99003
1|DNAWalk|Correlation|r|16|33|0.96833
1|DNAWalk|Correlation|r|16|34|0.9835
1|DNAWalk|Correlation|r|16|35|0.91474
1|DNAWalk|Correlation|r|16|36|0.97373
1|DNAWalk|Correlation|r|16|37|0.99316
1|DNAWalk|Correlation|r|16|38|0.96922
1|DNAWalk|Correlation|r|16|39|0.97513
1|DNAWalk|Correlation|r|16|40|0.98481
1|DNAWalk|Correlation|r|16|41|0.97915
1|DNAWalk|Correlation|r|16|42|0.97205
1|DNAWalk|Correlation|r|16|43|0.99281
1|DNAWalk|Correlation|r|16|44|0.99003
1|DNAWalk|Correlation|r|16|45|0.98958
1|DNAWalk|Correlation|r|16|46|0.98727
1|DNAWalk|Correlation|r|16|47|0.99073
1|DNAWalk|Correlation|r|16|48|0.9746
1|DNAWalk|Correlation|r|16|49|0.94106
1|DNAWalk|Correlation|r|16|50|0.84697
1|DNAWalk|Correlation|r|16|51|0.9939
1|DNAWalk|Correlation|r|16|52|0.9854
1|DNAWalk|Correlation|r|16|53|0.98823
1|DNAWalk|Correlation|r|16|54|0.91584
1|DNAWalk|Correlation|r|16|55|0.99083
1|DNAWalk|Correlation|r|16|56|0.94333
1|DNAWalk|Correlation|r|16|57|0.97709
1|DNAWalk|Correlation|r|16|58|0.93279
1|DNAWalk|Correlation|r|16|59|0.99351
1|DNAWalk|Correlation|r|16|60|0.82837
1|DNAWalk|Correlation|r|16|61|0.99378
1|DNAWalk|Correlation|r|16|62|0.94983
1|DNAWalk|Correlation|r|16|63|0.9677
1|DNAWalk|Correlation|r|16|64|0.88061
1|DNAWalk|Correlation|r|16|65|0.98773
1|DNAWalk|Correlation|r|16|66|0.99048
1|DNAWalk|Correlation|r|16|67|0.88145
1|DNAWalk|Correlation|r|16|68|0.98824
1|DNAWalk|Correlation|r|16|69|0.91809
1|DNAWalk|Correlation|r|16|70|0.98661
1|DNAWalk|Correlation|r|16|71|0.98058
1|DNAWalk|Correlation|r|16|72|0.99202
1|DNAWalk|Correlation|r|16|73|0.82179
1|DNAWalk|Correlation|r|16|74|0.9485
1|DNAWalk|Correlation|r|16|75|0.98418
1|DNAWalk|Correlation|r|16|76|0.99153
1|DNAWalk|Correlation|r|16|77|0.96447
1|DNAWalk|Correlation|r|16|78|0.99149
1|DNAWalk|Correlation|r|16|79|0.99037
1|DNAWalk|Correlation|r|16|80|0.98223
1|DNAWalk|Correlation|r|16|81|0.96752
1|DNAWalk|Correlation|r|16|82|0.95423
1|DNAWalk|Correlation|r|16|83|0.9354
1|DNAWalk|Correlation|r|16|84|0.94134
1|DNAWalk|Correlation|r|16|85|0.99231
1|DNAWalk|Correlation|r|16|86|0.97484
1|DNAWalk|Correlation|r|16|87|0.98247
1|DNAWalk|Correlation|r|16|88|0.96645
1|DNAWalk|Correlation|r|16|89|0.98978
1|DNAWalk|Correlation|r|16|90|0.99008
1|DNAWalk|Correlation|r|16|91|0.99065
1|DNAWalk|Correlation|r|16|92|0.98736
1|DNAWalk|Correlation|r|16|93|0.92661
1|DNAWalk|Correlation|r|16|94|0.97746
1|DNAWalk|Correlation|r|16|95|0.98111
1|DNAWalk|Correlation|r|16|96|0.98006
1|DNAWalk|Correlation|r|16|97|0.98373
1|DNAWalk|Correlation|r|16|98|0.99214
1|DNAWalk|Correlation|r|16|99|0.97541
1|DNAWalk|Correlation|r|16|100|0.98982
1|DNAWalk|Correlation|r|16|101|0.91438
1|DNAWalk|Correlation|r|16|102|0.96472
1|DNAWalk|Correlation|r|16|103|0.93211
1|DNAWalk|Correlation|r|16|104|0.99416
1|DNAWalk|Correlation|r|16|105|0.99296
1|DNAWalk|Correlation|r|16|106|0.99141
1|DNAWalk|Correlation|r|16|107|0.9934
1|DNAWalk|Correlation|r|16|108|0.99485
1|DNAWalk|Correlation|r|16|109|0.98798
1|DNAWalk|Correlation|r|16|110|0.98983
1|DNAWalk|Correlation|r|16|111|0.98944
1|DNAWalk|Correlation|r|16|112|0.97847
1|DNAWalk|Correlation|r|16|113|0.96811
1|DNAWalk|Correlation|r|16|114|0.99119
1|DNAWalk|Correlation|r|16|115|0.93816
1|DNAWalk|Correlation|r|16|116|0.92897
1|DNAWalk|Correlation|r|16|117|0.98551
1|DNAWalk|Correlation|r|16|118|0.91023
1|DNAWalk|Correlation|r|16|119|0.98682
1|DNAWalk|Correlation|r|16|120|0.98741
1|DNAWalk|Correlation|r|16|121|0.98187
1|DNAWalk|Correlation|r|16|122|0.99069
1|DNAWalk|Correlation|r|16|123|0.89355
1|DNAWalk|Correlation|r|16|124|0.89879
1|DNAWalk|Correlation|r|16|125|0.98812
1|DNAWalk|Correlation|r|16|126|0.98048
1|DNAWalk|Correlation|r|16|127|0.9766
1|DNAWalk|Correlation|r|16|128|0.91107
1|DNAWalk|Correlation|r|16|129|0.98649
1|DNAWalk|Correlation|r|16|130|0.99112
1|DNAWalk|Correlation|r|16|131|0.88954
1|DNAWalk|Correlation|r|16|132|0.97766
1|DNAWalk|Correlation|r|16|133|0.99417
1|DNAWalk|Correlation|r|16|134|0.95488
1|DNAWalk|Correlation|r|16|135|0.93755
1|DNAWalk|Correlation|r|16|136|0.98931
1|DNAWalk|Correlation|r|16|137|0.93146
1|DNAWalk|Correlation|r|16|138|0.97502
1|DNAWalk|Correlation|r|16|139|0.97212
1|DNAWalk|Correlation|r|16|140|0.94745
1|DNAWalk|Correlation|r|16|141|0.99096
1|DNAWalk|Correlation|r|16|142|0.9773
1|DNAWalk|Correlation|r|16|143|0.99007
1|DNAWalk|Correlation|r|16|144|0.98176
1|DNAWalk|Correlation|r|16|145|0.96534
1|DNAWalk|Correlation|r|16|146|0.98589
1|DNAWalk|Correlation|r|16|147|0.94856
1|DNAWalk|Correlation|r|16|148|0.76021
1|DNAWalk|Correlation|r|16|149|0.99003
1|DNAWalk|Correlation|r|16|150|0.95837
1|DNAWalk|Correlation|r|16|151|0.99342
1|DNAWalk|Correlation|r|16|152|0.99056
1|DNAWalk|Correlation|r|16|153|0.98412
1|DNAWalk|Correlation|r|16|154|0.98253
1|DNAWalk|Correlation|r|16|155|0.96851
1|DNAWalk|Correlation|r|16|156|0.9869
1|DNAWalk|Correlation|r|16|157|0.98943
1|DNAWalk|Correlation|r|16|158|0.96302
1|DNAWalk|Correlation|r|16|159|0.97555
1|DNAWalk|Correlation|r|16|160|0.97285
1|DNAWalk|Correlation|r|16|161|0.98232
1|DNAWalk|Correlation|r|16|162|0.91008
1|DNAWalk|Correlation|r|16|163|0.9317
1|DNAWalk|Correlation|r|16|164|0.9611
1|DNAWalk|Correlation|r|16|165|0.96181
1|DNAWalk|Correlation|r|16|166|0.87698
1|DNAWalk|Correlation|r|16|167|0.98968
1|DNAWalk|Correlation|r|16|168|0.9921
1|DNAWalk|Correlation|r|16|169|0.98606
1|DNAWalk|Correlation|r|16|170|0.98933
1|DNAWalk|Correlation|r|16|171|0.99424
1|DNAWalk|Correlation|r|16|172|0.9932
1|DNAWalk|Correlation|r|16|173|0.97832
1|DNAWalk|Correlation|r|16|174|0.97756
1|DNAWalk|Correlation|r|16|175|0.98895
1|DNAWalk|Correlation|r|16|176|0.96702
1|DNAWalk|Correlation|r|16|177|0.95434
1|DNAWalk|Correlation|r|16|178|0.98726
1|DNAWalk|Correlation|r|16|179|0.98943
1|DNAWalk|Correlation|r|16|180|0.97471
1|DNAWalk|Correlation|r|16|181|0.97885
1|DNAWalk|Correlation|r|16|182|0.99254
1|DNAWalk|Correlation|r|16|183|0.97929
1|DNAWalk|Correlation|r|16|184|0.9744
1|DNAWalk|Correlation|r|16|185|0.99278
1|DNAWalk|Correlation|r|16|186|0.98929
1|DNAWalk|Correlation|r|16|187|0.95968
1|DNAWalk|Correlation|r|16|188|0.92742
1|DNAWalk|Correlation|r|16|189|0.98887
1|DNAWalk|Correlation|r|16|190|0.97146
1|DNAWalk|Correlation|r|16|191|0.99111
1|DNAWalk|Correlation|r|16|192|0.91873
1|DNAWalk|Correlation|r|16|193|0.94454
1|DNAWalk|Correlation|r|16|194|0.98953
1|DNAWalk|Correlation|r|16|195|0.9947
1|DNAWalk|Correlation|r|16|196|0.98864
1|DNAWalk|Correlation|r|16|197|0.99238
1|DNAWalk|Correlation|r|16|198|0.89773
1|DNAWalk|Correlation|r|16|199|0.9706
1|DNAWalk|Correlation|r|16|200|0.98167
1|DNAWalk|Correlation|r|16|201|0.97417
1|DNAWalk|Correlation|r|16|202|0.98662
1|DNAWalk|Correlation|r|16|203|0.89301
1|DNAWalk|Correlation|r|16|204|0.9469
1|DNAWalk|Correlation|r|16|205|0.96643
1|DNAWalk|Correlation|r|16|206|0.97264
1|DNAWalk|Correlation|r|16|207|0.98184
1|DNAWalk|Correlation|r|16|208|0.97919
1|DNAWalk|Correlation|r|16|209|0.96137
1|DNAWalk|Correlation|r|16|210|0.97569
1|DNAWalk|Correlation|r|16|211|0.9838
1|DNAWalk|Correlation|r|16|212|0.96563
1|DNAWalk|Correlation|r|16|213|0.98133
1|DNAWalk|Correlation|r|16|214|0.97637
1|DNAWalk|Correlation|r|16|215|0.96829
1|DNAWalk|Correlation|r|16|216|0.98045
1|DNAWalk|Correlation|r|16|217|0.99515
1|DNAWalk|Correlation|r|16|218|0.83498
1|DNAWalk|Correlation|r|16|219|0.99022
1|DNAWalk|Correlation|r|16|220|0.96297
1|DNAWalk|Correlation|r|16|221|0.99134
1|DNAWalk|Correlation|r|16|222|0.95443
1|DNAWalk|Correlation|r|16|223|0.99057
1|DNAWalk|Correlation|r|16|224|0.94118
1|DNAWalk|Correlation|r|16|225|0.95962
1|DNAWalk|Correlation|r|16|226|0.98497
1|DNAWalk|Correlation|r|16|227|0.98201
1|DNAWalk|Correlation|r|16|228|0.98481
1|DNAWalk|Correlation|r|16|229|0.96493
1|DNAWalk|Correlation|r|16|230|0.97695
1|DNAWalk|Correlation|r|16|231|0.97622
1|DNAWalk|Correlation|r|16|232|0.97617
1|DNAWalk|Correlation|r|16|233|0.98812
1|DNAWalk|Correlation|r|16|234|0.98061
1|DNAWalk|Correlation|r|16|235|0.99205
1|DNAWalk|Correlation|r|16|236|0.8929
1|DNAWalk|Correlation|r|16|237|0.98534
1|DNAWalk|Correlation|r|16|238|0.821
1|DNAWalk|Correlation|r|16|239|0.9944
1|DNAWalk|Correlation|r|16|240|0.99595
1|DNAWalk|Correlation|r|16|241|0.98759
1|DNAWalk|Correlation|r|16|242|0.90187
1|DNAWalk|Correlation|r|16|243|0.99234
1|DNAWalk|Correlation|r|16|244|0.96164
1|DNAWalk|Correlation|r|16|245|0.96321
1|DNAWalk|Correlation|r|16|246|0.97054
1|DNAWalk|Correlation|r|16|247|0.99454
1|DNAWalk|Correlation|r|16|248|0.97869
1|DNAWalk|Correlation|r|16|249|0.89437
1|DNAWalk|Correlation|r|16|250|0.838
1|DNAWalk|Correlation|r|16|251|0.99363
1|DNAWalk|Correlation|r|16|252|0.94102
1|DNAWalk|Correlation|r|16|253|0.98117
1|DNAWalk|Correlation|r|16|254|0.99335
1|DNAWalk|Correlation|r|16|255|0.86051
1|DNAWalk|Correlation|r|16|256|0.9628
1|DNAWalk|Correlation|r|16|257|0.9667
1|DNAWalk|Correlation|r|16|258|0.92841
1|DNAWalk|Correlation|r|16|259|0.98566
1|DNAWalk|Correlation|r|16|260|0.98324
1|DNAWalk|Correlation|r|16|261|0.94271
1|DNAWalk|Correlation|r|16|262|0.97457
1|DNAWalk|Correlation|r|16|263|0.96789
1|DNAWalk|Correlation|r|16|264|0.99137
1|DNAWalk|Correlation|r|16|265|0.86751
1|DNAWalk|Correlation|r|16|266|0.98797
1|DNAWalk|Correlation|r|16|267|0.97758
1|DNAWalk|Correlation|r|16|268|0.98461
1|DNAWalk|Correlation|r|16|269|0.98897
1|DNAWalk|Correlation|r|16|270|0.98727
1|DNAWalk|Correlation|r|16|271|0.93592
1|DNAWalk|Correlation|r|16|272|0.98684
1|DNAWalk|Correlation|r|16|273|0.96991
1|DNAWalk|Correlation|r|16|274|0.98128
1|DNAWalk|Correlation|r|16|275|0.99437
1|DNAWalk|Correlation|r|16|276|0.94722
1|DNAWalk|Correlation|r|16|277|0.9751
1|DNAWalk|Correlation|r|16|278|0.94963
1|DNAWalk|Correlation|r|16|279|0.97712
1|DNAWalk|Correlation|r|16|280|0.96939
1|DNAWalk|Correlation|r|16|281|0.97705
1|DNAWalk|Correlation|r|16|282|0.99307
1|DNAWalk|Correlation|r|16|283|0.95851
1|DNAWalk|Correlation|r|16|284|0.95932
1|DNAWalk|Correlation|r|16|285|0.95369
1|DNAWalk|Correlation|r|16|286|0.97518
1|DNAWalk|Correlation|r|16|287|0.99003
1|DNAWalk|Correlation|r|16|288|0.95887
1|DNAWalk|Correlation|r|16|289|0.97905
1|DNAWalk|Correlation|r|16|290|0.961
1|DNAWalk|Correlation|r|16|291|0.97392
1|DNAWalk|Correlation|r|16|292|0.98437
1|DNAWalk|Correlation|r|16|293|0.98256
1|DNAWalk|Correlation|r|16|294|0.86388
1|DNAWalk|Correlation|r|16|295|0.97212
1|DNAWalk|Correlation|r|16|296|0.99068
1|DNAWalk|Correlation|r|16|297|0.98047
1|DNAWalk|Correlation|r|16|298|0.98164
1|DNAWalk|Correlation|r|16|299|0.96651
1|DNAWalk|Correlation|r|16|300|0.94346
1|DNAWalk|Correlation|r|16|301|0.9877
1|DNAWalk|Correlation|r|16|302|0.93967
1|DNAWalk|Correlation|r|16|303|0.85746
1|DNAWalk|Correlation|r|16|304|0.98071
1|DNAWalk|Correlation|r|16|305|0.98496
1|DNAWalk|Correlation|r|16|306|0.97401
1|DNAWalk|Correlation|r|16|307|0.98968
1|DNAWalk|Correlation|r|16|308|0.96438
1|DNAWalk|Correlation|r|16|309|0.9334
1|DNAWalk|Correlation|r|16|310|0.98033
1|DNAWalk|Correlation|r|16|311|0.98086
1|DNAWalk|Correlation|r|16|312|0.93386
1|DNAWalk|Correlation|r|16|313|0.98339
1|DNAWalk|Correlation|r|16|314|0.98098
1|DNAWalk|Correlation|r|16|315|0.93893
1|DNAWalk|Correlation|r|16|316|0.97062
1|DNAWalk|Correlation|r|16|317|0.99113
1|DNAWalk|Correlation|r|16|318|0.99155
1|DNAWalk|Correlation|r|16|319|0.99271
1|DNAWalk|Correlation|r|16|320|0.95495
1|DNAWalk|Correlation|r|16|321|0.8332
1|DNAWalk|Correlation|r|16|322|0.96913
1|DNAWalk|Correlation|r|16|323|0.95084
1|DNAWalk|Correlation|r|16|324|0.89524
1|DNAWalk|Correlation|r|16|325|0.99126
1|DNAWalk|Correlation|r|16|326|0.97631
1|DNAWalk|Correlation|r|16|327|0.98112
1|DNAWalk|Correlation|r|16|328|0.98815
1|DNAWalk|Correlation|r|16|329|0.97713
1|DNAWalk|Correlation|r|16|330|0.89514
1|DNAWalk|Correlation|r|16|331|0.89309
1|DNAWalk|Correlation|r|16|332|0.96778
1|DNAWalk|Correlation|r|16|333|0.99338
1|DNAWalk|Correlation|r|16|334|0.9714
1|DNAWalk|Correlation|r|16|335|0.98826
1|DNAWalk|Correlation|r|16|336|0.98558
1|DNAWalk|Correlation|r|16|337|0.99219
1|DNAWalk|Correlation|r|16|338|0.98596
1|DNAWalk|Correlation|r|16|339|0.86044
1|DNAWalk|Correlation|r|16|340|0.94494
1|DNAWalk|Correlation|r|16|341|0.95477
1|DNAWalk|Correlation|r|16|342|0.99151
1|DNAWalk|Correlation|r|16|343|0.95001
1|DNAWalk|Correlation|r|16|344|0.99149
1|DNAWalk|Correlation|r|16|345|0.89674
1|DNAWalk|Correlation|r|16|346|0.98187
1|DNAWalk|Correlation|r|16|347|0.97805
1|DNAWalk|Correlation|r|16|348|0.98562
1|DNAWalk|Correlation|r|16|349|0.97783
1|DNAWalk|Correlation|r|16|350|0.90707
1|DNAWalk|Correlation|r|16|351|0.99007
1|DNAWalk|Correlation|r|16|352|0.96775
1|DNAWalk|Correlation|r|16|353|0.92422
1|DNAWalk|Correlation|r|16|354|0.96931
1|DNAWalk|Correlation|r|16|355|0.94363
1|DNAWalk|Correlation|r|16|356|0.98378
1|DNAWalk|Correlation|r|16|357|0.96484
1|DNAWalk|Correlation|r|16|358|0.99205
1|DNAWalk|Correlation|r|16|359|0.93602
1|DNAWalk|Correlation|r|16|360|0.97177
1|DNAWalk|Correlation|r|16|361|0.95366
1|DNAWalk|Correlation|r|16|362|0.9937
1|DNAWalk|Correlation|r|16|363|0.823
1|DNAWalk|Correlation|r|16|364|0.99481
1|DNAWalk|Correlation|r|16|365|0.98206
1|DNAWalk|Correlation|r|16|366|0.81411
1|DNAWalk|Correlation|r|16|367|0.97572
1|DNAWalk|Correlation|r|16|368|0.97195
1|DNAWalk|Correlation|r|16|369|0.96847
1|DNAWalk|Correlation|r|16|370|0.98218
1|DNAWalk|Correlation|r|16|371|0.98644
1|DNAWalk|Correlation|r|16|372|0.99174
1|DNAWalk|Correlation|r|16|373|0.91649
1|DNAWalk|Correlation|r|16|374|0.98457
1|DNAWalk|Correlation|r|16|375|0.9843
1|DNAWalk|Correlation|r|16|376|0.92573
1|DNAWalk|Correlation|r|16|377|0.99073
1|DNAWalk|Correlation|r|16|378|0.97001
1|DNAWalk|Correlation|r|16|379|0.98655
1|DNAWalk|Correlation|r|16|380|0.98462
1|DNAWalk|Correlation|r|16|381|0.96055
1|DNAWalk|Correlation|r|16|382|0.98232
1|DNAWalk|Correlation|r|16|383|0.9803
1|DNAWalk|Correlation|r|16|384|0.95984
