# Supplementary material for: On DNA numerical representations for genomic similarity computation
Source: PLoS One. 2017 Mar 21;12(3):e0173288. doi: 10.1371/journal.pone.0173288 (PMC5360225; doi:10.1371/journal.pone.0173288)
Supplement: S3 File — The datasets employed in this work. (ZIP) [file pone.0173288.s003.zip › datasets/syntheticalExperimentalScores/sequenceBase_1_transformation_DNAWalk_metric_Correlation_type_s_percentage_2.txt]

1|DNAWalk|Correlation|r|2|1|0.99584
1|DNAWalk|Correlation|r|2|2|0.99815
1|DNAWalk|Correlation|r|2|3|0.99822
1|DNAWalk|Correlation|r|2|4|0.99787
1|DNAWalk|Correlation|r|2|5|0.99796
1|DNAWalk|Correlation|r|2|6|0.9984
1|DNAWalk|Correlation|r|2|7|0.99804
1|DNAWalk|Correlation|r|2|8|0.99819
1|DNAWalk|Correlation|r|2|9|0.99754
1|DNAWalk|Correlation|r|2|10|0.99466
1|DNAWalk|Correlation|r|2|11|0.99765
1|DNAWalk|Correlation|r|2|12|0.99766
1|DNAWalk|Correlation|r|2|13|0.99433
1|DNAWalk|Correlation|r|2|14|0.99914
1|DNAWalk|Correlation|r|2|15|0.99921
1|DNAWalk|Correlation|r|2|16|0.99636
1|DNAWalk|Correlation|r|2|17|0.99796
1|DNAWalk|Correlation|r|2|18|0.99867
1|DNAWalk|Correlation|r|2|19|0.99918
1|DNAWalk|Correlation|r|2|20|0.99883
1|DNAWalk|Correlation|r|2|21|0.99262
1|DNAWalk|Correlation|r|2|22|0.99914
1|DNAWalk|Correlation|r|2|23|0.99862
1|DNAWalk|Correlation|r|2|24|0.99543
1|DNAWalk|Correlation|r|2|25|0.99914
1|DNAWalk|Correlation|r|2|26|0.99675
1|DNAWalk|Correlation|r|2|27|0.9981
1|DNAWalk|Correlation|r|2|28|0.99552
1|DNAWalk|Correlation|r|2|29|0.99441
1|DNAWalk|Correlation|r|2|30|0.99598
1|DNAWalk|Correlation|r|2|31|0.99694
1|DNAWalk|Correlation|r|2|32|0.99394
1|DNAWalk|Correlation|r|2|33|0.9957
1|DNAWalk|Correlation|r|2|34|0.99767
1|DNAWalk|Correlation|r|2|35|0.99792
1|DNAWalk|Correlation|r|2|36|0.99669
1|DNAWalk|Correlation|r|2|37|0.99805
1|DNAWalk|Correlation|r|2|38|0.99389
1|DNAWalk|Correlation|r|2|39|0.99895
1|DNAWalk|Correlation|r|2|40|0.99698
1|DNAWalk|Correlation|r|2|41|0.99846
1|DNAWalk|Correlation|r|2|42|0.9977
1|DNAWalk|Correlation|r|2|43|0.99642
1|DNAWalk|Correlation|r|2|44|0.99748
1|DNAWalk|Correlation|r|2|45|0.99674
1|DNAWalk|Correlation|r|2|46|0.99862
1|DNAWalk|Correlation|r|2|47|0.99771
1|DNAWalk|Correlation|r|2|48|0.99274
1|DNAWalk|Correlation|r|2|49|0.99734
1|DNAWalk|Correlation|r|2|50|0.9968
1|DNAWalk|Correlation|r|2|51|0.99535
1|DNAWalk|Correlation|r|2|52|0.99761
1|DNAWalk|Correlation|r|2|53|0.99812
1|DNAWalk|Correlation|r|2|54|0.99818
1|DNAWalk|Correlation|r|2|55|0.99597
1|DNAWalk|Correlation|r|2|56|0.99572
1|DNAWalk|Correlation|r|2|57|0.99849
1|DNAWalk|Correlation|r|2|58|0.99656
1|DNAWalk|Correlation|r|2|59|0.9976
1|DNAWalk|Correlation|r|2|60|0.99911
1|DNAWalk|Correlation|r|2|61|0.9973
1|DNAWalk|Correlation|r|2|62|0.99859
1|DNAWalk|Correlation|r|2|63|0.99944
1|DNAWalk|Correlation|r|2|64|0.99028
1|DNAWalk|Correlation|r|2|65|0.99792
1|DNAWalk|Correlation|r|2|66|0.99696
1|DNAWalk|Correlation|r|2|67|0.99458
1|DNAWalk|Correlation|r|2|68|0.99827
1|DNAWalk|Correlation|r|2|69|0.99793
1|DNAWalk|Correlation|r|2|70|0.99554
1|DNAWalk|Correlation|r|2|71|0.99898
1|DNAWalk|Correlation|r|2|72|0.99862
1|DNAWalk|Correlation|r|2|73|0.99818
1|DNAWalk|Correlation|r|2|74|0.99708
1|DNAWalk|Correlation|r|2|75|0.99783
1|DNAWalk|Correlation|r|2|76|0.99909
1|DNAWalk|Correlation|r|2|77|0.9911
1|DNAWalk|Correlation|r|2|78|0.99834
1|DNAWalk|Correlation|r|2|79|0.99787
1|DNAWalk|Correlation|r|2|80|0.99627
1|DNAWalk|Correlation|r|2|81|0.99835
1|DNAWalk|Correlation|r|2|82|0.99518
1|DNAWalk|Correlation|r|2|83|0.99612
1|DNAWalk|Correlation|r|2|84|0.99853
1|DNAWalk|Correlation|r|2|85|0.99734
1|DNAWalk|Correlation|r|2|86|0.9993
1|DNAWalk|Correlation|r|2|87|0.99894
1|DNAWalk|Correlation|r|2|88|0.98776
1|DNAWalk|Correlation|r|2|89|0.99543
1|DNAWalk|Correlation|r|2|90|0.99801
1|DNAWalk|Correlation|r|2|91|0.99804
1|DNAWalk|Correlation|r|2|92|0.99469
1|DNAWalk|Correlation|r|2|93|0.99845
1|DNAWalk|Correlation|r|2|94|0.99716
1|DNAWalk|Correlation|r|2|95|0.99906
1|DNAWalk|Correlation|r|2|96|0.99626
1|DNAWalk|Correlation|r|2|97|0.99642
1|DNAWalk|Correlation|r|2|98|0.9981
1|DNAWalk|Correlation|r|2|99|0.99761
1|DNAWalk|Correlation|r|2|100|0.99755
1|DNAWalk|Correlation|r|2|101|0.99683
1|DNAWalk|Correlation|r|2|102|0.99881
1|DNAWalk|Correlation|r|2|103|0.99823
1|DNAWalk|Correlation|r|2|104|0.96767
1|DNAWalk|Correlation|r|2|105|0.99932
1|DNAWalk|Correlation|r|2|106|0.99893
1|DNAWalk|Correlation|r|2|107|0.99527
1|DNAWalk|Correlation|r|2|108|0.99591
1|DNAWalk|Correlation|r|2|109|0.99205
1|DNAWalk|Correlation|r|2|110|0.99942
1|DNAWalk|Correlation|r|2|111|0.99485
1|DNAWalk|Correlation|r|2|112|0.99596
1|DNAWalk|Correlation|r|2|113|0.99907
1|DNAWalk|Correlation|r|2|114|0.9948
1|DNAWalk|Correlation|r|2|115|0.99818
1|DNAWalk|Correlation|r|2|116|0.99754
1|DNAWalk|Correlation|r|2|117|0.99865
1|DNAWalk|Correlation|r|2|118|0.99886
1|DNAWalk|Correlation|r|2|119|0.99877
1|DNAWalk|Correlation|r|2|120|0.9971
1|DNAWalk|Correlation|r|2|121|0.99925
1|DNAWalk|Correlation|r|2|122|0.99738
1|DNAWalk|Correlation|r|2|123|0.9974
1|DNAWalk|Correlation|r|2|124|0.99622
1|DNAWalk|Correlation|r|2|125|0.99723
1|DNAWalk|Correlation|r|2|126|0.99659
1|DNAWalk|Correlation|r|2|127|0.99947
1|DNAWalk|Correlation|r|2|128|0.99569
1|DNAWalk|Correlation|r|2|129|0.99701
1|DNAWalk|Correlation|r|2|130|0.9994
1|DNAWalk|Correlation|r|2|131|0.99794
1|DNAWalk|Correlation|r|2|132|0.99775
1|DNAWalk|Correlation|r|2|133|0.99865
1|DNAWalk|Correlation|r|2|134|0.99838
1|DNAWalk|Correlation|r|2|135|0.99588
1|DNAWalk|Correlation|r|2|136|0.9987
1|DNAWalk|Correlation|r|2|137|0.99677
1|DNAWalk|Correlation|r|2|138|0.99826
1|DNAWalk|Correlation|r|2|139|0.99896
1|DNAWalk|Correlation|r|2|140|0.99234
1|DNAWalk|Correlation|r|2|141|0.99608
1|DNAWalk|Correlation|r|2|142|0.99698
1|DNAWalk|Correlation|r|2|143|0.99751
1|DNAWalk|Correlation|r|2|144|0.99335
1|DNAWalk|Correlation|r|2|145|0.99742
1|DNAWalk|Correlation|r|2|146|0.99635
1|DNAWalk|Correlation|r|2|147|0.99791
1|DNAWalk|Correlation|r|2|148|0.99941
1|DNAWalk|Correlation|r|2|149|0.98553
1|DNAWalk|Correlation|r|2|150|0.99407
1|DNAWalk|Correlation|r|2|151|0.99918
1|DNAWalk|Correlation|r|2|152|0.99811
1|DNAWalk|Correlation|r|2|153|0.99859
1|DNAWalk|Correlation|r|2|154|0.99831
1|DNAWalk|Correlation|r|2|155|0.99779
1|DNAWalk|Correlation|r|2|156|0.99604
1|DNAWalk|Correlation|r|2|157|0.99745
1|DNAWalk|Correlation|r|2|158|0.99871
1|DNAWalk|Correlation|r|2|159|0.99842
1|DNAWalk|Correlation|r|2|160|0.9983
1|DNAWalk|Correlation|r|2|161|0.99873
1|DNAWalk|Correlation|r|2|162|0.99594
1|DNAWalk|Correlation|r|2|163|0.99696
1|DNAWalk|Correlation|r|2|164|0.99761
1|DNAWalk|Correlation|r|2|165|0.99881
1|DNAWalk|Correlation|r|2|166|0.99909
1|DNAWalk|Correlation|r|2|167|0.99895
1|DNAWalk|Correlation|r|2|168|0.99918
1|DNAWalk|Correlation|r|2|169|0.99702
1|DNAWalk|Correlation|r|2|170|0.99813
1|DNAWalk|Correlation|r|2|171|0.99778
1|DNAWalk|Correlation|r|2|172|0.99887
1|DNAWalk|Correlation|r|2|173|0.99896
1|DNAWalk|Correlation|r|2|174|0.99746
1|DNAWalk|Correlation|r|2|175|0.99781
1|DNAWalk|Correlation|r|2|176|0.99798
1|DNAWalk|Correlation|r|2|177|0.99792
1|DNAWalk|Correlation|r|2|178|0.99843
1|DNAWalk|Correlation|r|2|179|0.99904
1|DNAWalk|Correlation|r|2|180|0.99915
1|DNAWalk|Correlation|r|2|181|0.99857
1|DNAWalk|Correlation|r|2|182|0.99776
1|DNAWalk|Correlation|r|2|183|0.99809
1|DNAWalk|Correlation|r|2|184|0.99793
1|DNAWalk|Correlation|r|2|185|0.99871
1|DNAWalk|Correlation|r|2|186|0.9976
1|DNAWalk|Correlation|r|2|187|0.99703
1|DNAWalk|Correlation|r|2|188|0.99058
1|DNAWalk|Correlation|r|2|189|0.99948
1|DNAWalk|Correlation|r|2|190|0.99935
1|DNAWalk|Correlation|r|2|191|0.99656
1|DNAWalk|Correlation|r|2|192|0.9983
1|DNAWalk|Correlation|r|2|193|0.99787
1|DNAWalk|Correlation|r|2|194|0.99669
1|DNAWalk|Correlation|r|2|195|0.99858
1|DNAWalk|Correlation|r|2|196|0.99698
1|DNAWalk|Correlation|r|2|197|0.99797
1|DNAWalk|Correlation|r|2|198|0.99905
1|DNAWalk|Correlation|r|2|199|0.99794
1|DNAWalk|Correlation|r|2|200|0.99852
1|DNAWalk|Correlation|r|2|201|0.99841
1|DNAWalk|Correlation|r|2|202|0.99339
1|DNAWalk|Correlation|r|2|203|0.99825
1|DNAWalk|Correlation|r|2|204|0.99905
1|DNAWalk|Correlation|r|2|205|0.99747
1|DNAWalk|Correlation|r|2|206|0.99898
1|DNAWalk|Correlation|r|2|207|0.99771
1|DNAWalk|Correlation|r|2|208|0.99378
1|DNAWalk|Correlation|r|2|209|0.99885
1|DNAWalk|Correlation|r|2|210|0.99697
1|DNAWalk|Correlation|r|2|211|0.99534
1|DNAWalk|Correlation|r|2|212|0.99721
1|DNAWalk|Correlation|r|2|213|0.99955
1|DNAWalk|Correlation|r|2|214|0.99859
1|DNAWalk|Correlation|r|2|215|0.99582
1|DNAWalk|Correlation|r|2|216|0.99607
1|DNAWalk|Correlation|r|2|217|0.99598
1|DNAWalk|Correlation|r|2|218|0.99575
1|DNAWalk|Correlation|r|2|219|0.99864
1|DNAWalk|Correlation|r|2|220|0.99919
1|DNAWalk|Correlation|r|2|221|0.99865
1|DNAWalk|Correlation|r|2|222|0.99128
1|DNAWalk|Correlation|r|2|223|0.99891
1|DNAWalk|Correlation|r|2|224|0.9985
1|DNAWalk|Correlation|r|2|225|0.99677
1|DNAWalk|Correlation|r|2|226|0.99693
1|DNAWalk|Correlation|r|2|227|0.99905
1|DNAWalk|Correlation|r|2|228|0.988
1|DNAWalk|Correlation|r|2|229|0.99774
1|DNAWalk|Correlation|r|2|230|0.99909
1|DNAWalk|Correlation|r|2|231|0.9969
1|DNAWalk|Correlation|r|2|232|0.99942
1|DNAWalk|Correlation|r|2|233|0.97765
1|DNAWalk|Correlation|r|2|234|0.99782
1|DNAWalk|Correlation|r|2|235|0.99896
1|DNAWalk|Correlation|r|2|236|0.99769
1|DNAWalk|Correlation|r|2|237|0.99813
1|DNAWalk|Correlation|r|2|238|0.99901
1|DNAWalk|Correlation|r|2|239|0.99724
1|DNAWalk|Correlation|r|2|240|0.99775
1|DNAWalk|Correlation|r|2|241|0.9963
1|DNAWalk|Correlation|r|2|242|0.99896
1|DNAWalk|Correlation|r|2|243|0.99548
1|DNAWalk|Correlation|r|2|244|0.99906
1|DNAWalk|Correlation|r|2|245|0.99744
1|DNAWalk|Correlation|r|2|246|0.99388
1|DNAWalk|Correlation|r|2|247|0.99864
1|DNAWalk|Correlation|r|2|248|0.99798
1|DNAWalk|Correlation|r|2|249|0.99785
1|DNAWalk|Correlation|r|2|250|0.99783
1|DNAWalk|Correlation|r|2|251|0.99883
1|DNAWalk|Correlation|r|2|252|0.99853
1|DNAWalk|Correlation|r|2|253|0.99833
1|DNAWalk|Correlation|r|2|254|0.99844
1|DNAWalk|Correlation|r|2|255|0.99757
1|DNAWalk|Correlation|r|2|256|0.99867
1|DNAWalk|Correlation|r|2|257|0.99825
1|DNAWalk|Correlation|r|2|258|0.99515
1|DNAWalk|Correlation|r|2|259|0.99833
1|DNAWalk|Correlation|r|2|260|0.99658
1|DNAWalk|Correlation|r|2|261|0.9992
1|DNAWalk|Correlation|r|2|262|0.99831
1|DNAWalk|Correlation|r|2|263|0.99667
1|DNAWalk|Correlation|r|2|264|0.99456
1|DNAWalk|Correlation|r|2|265|0.99827
1|DNAWalk|Correlation|r|2|266|0.9935
1|DNAWalk|Correlation|r|2|267|0.9983
1|DNAWalk|Correlation|r|2|268|0.99804
1|DNAWalk|Correlation|r|2|269|0.9954
1|DNAWalk|Correlation|r|2|270|0.99703
1|DNAWalk|Correlation|r|2|271|0.99831
1|DNAWalk|Correlation|r|2|272|0.99881
1|DNAWalk|Correlation|r|2|273|0.99504
1|DNAWalk|Correlation|r|2|274|0.99883
1|DNAWalk|Correlation|r|2|275|0.9966
1|DNAWalk|Correlation|r|2|276|0.99906
1|DNAWalk|Correlation|r|2|277|0.99219
1|DNAWalk|Correlation|r|2|278|0.99456
1|DNAWalk|Correlation|r|2|279|0.98696
1|DNAWalk|Correlation|r|2|280|0.99911
1|DNAWalk|Correlation|r|2|281|0.99706
1|DNAWalk|Correlation|r|2|282|0.99723
1|DNAWalk|Correlation|r|2|283|0.99827
1|DNAWalk|Correlation|r|2|284|0.99768
1|DNAWalk|Correlation|r|2|285|0.99648
1|DNAWalk|Correlation|r|2|286|0.9983
1|DNAWalk|Correlation|r|2|287|0.99344
1|DNAWalk|Correlation|r|2|288|0.99901
1|DNAWalk|Correlation|r|2|289|0.99776
1|DNAWalk|Correlation|r|2|290|0.9975
1|DNAWalk|Correlation|r|2|291|0.9979
1|DNAWalk|Correlation|r|2|292|0.9985
1|DNAWalk|Correlation|r|2|293|0.99865
1|DNAWalk|Correlation|r|2|294|0.99683
1|DNAWalk|Correlation|r|2|295|0.99775
1|DNAWalk|Correlation|r|2|296|0.99719
1|DNAWalk|Correlation|r|2|297|0.99787
1|DNAWalk|Correlation|r|2|298|0.99824
1|DNAWalk|Correlation|r|2|299|0.99728
1|DNAWalk|Correlation|r|2|300|0.99806
1|DNAWalk|Correlation|r|2|301|0.99843
1|DNAWalk|Correlation|r|2|302|0.99796
1|DNAWalk|Correlation|r|2|303|0.98787
1|DNAWalk|Correlation|r|2|304|0.99689
1|DNAWalk|Correlation|r|2|305|0.99756
1|DNAWalk|Correlation|r|2|306|0.99906
1|DNAWalk|Correlation|r|2|307|0.99787
1|DNAWalk|Correlation|r|2|308|0.9982
1|DNAWalk|Correlation|r|2|309|0.99647
1|DNAWalk|Correlation|r|2|310|0.99907
1|DNAWalk|Correlation|r|2|311|0.99876
1|DNAWalk|Correlation|r|2|312|0.98596
1|DNAWalk|Correlation|r|2|313|0.99731
1|DNAWalk|Correlation|r|2|314|0.99725
1|DNAWalk|Correlation|r|2|315|0.99744
1|DNAWalk|Correlation|r|2|316|0.99816
1|DNAWalk|Correlation|r|2|317|0.9944
1|DNAWalk|Correlation|r|2|318|0.99861
1|DNAWalk|Correlation|r|2|319|0.9975
1|DNAWalk|Correlation|r|2|320|0.99611
1|DNAWalk|Correlation|r|2|321|0.99419
1|DNAWalk|Correlation|r|2|322|0.99397
1|DNAWalk|Correlation|r|2|323|0.99599
1|DNAWalk|Correlation|r|2|324|0.99752
1|DNAWalk|Correlation|r|2|325|0.99879
1|DNAWalk|Correlation|r|2|326|0.99647
1|DNAWalk|Correlation|r|2|327|0.99834
1|DNAWalk|Correlation|r|2|328|0.99643
1|DNAWalk|Correlation|r|2|329|0.99872
1|DNAWalk|Correlation|r|2|330|0.99707
1|DNAWalk|Correlation|r|2|331|0.99803
1|DNAWalk|Correlation|r|2|332|0.99197
1|DNAWalk|Correlation|r|2|333|0.98658
1|DNAWalk|Correlation|r|2|334|0.99608
1|DNAWalk|Correlation|r|2|335|0.99765
1|DNAWalk|Correlation|r|2|336|0.99859
1|DNAWalk|Correlation|r|2|337|0.99835
1|DNAWalk|Correlation|r|2|338|0.99505
1|DNAWalk|Correlation|r|2|339|0.99684
1|DNAWalk|Correlation|r|2|340|0.99888
1|DNAWalk|Correlation|r|2|341|0.99728
1|DNAWalk|Correlation|r|2|342|0.99932
1|DNAWalk|Correlation|r|2|343|0.99866
1|DNAWalk|Correlation|r|2|344|0.99709
1|DNAWalk|Correlation|r|2|345|0.99722
1|DNAWalk|Correlation|r|2|346|0.99928
1|DNAWalk|Correlation|r|2|347|0.99325
1|DNAWalk|Correlation|r|2|348|0.99407
1|DNAWalk|Correlation|r|2|349|0.99877
1|DNAWalk|Correlation|r|2|350|0.99562
1|DNAWalk|Correlation|r|2|351|0.98791
1|DNAWalk|Correlation|r|2|352|0.99593
1|DNAWalk|Correlation|r|2|353|0.99652
1|DNAWalk|Correlation|r|2|354|0.99614
1|DNAWalk|Correlation|r|2|355|0.99856
1|DNAWalk|Correlation|r|2|356|0.99111
1|DNAWalk|Correlation|r|2|357|0.99685
1|DNAWalk|Correlation|r|2|358|0.99572
1|DNAWalk|Correlation|r|2|359|0.9977
1|DNAWalk|Correlation|r|2|360|0.9958
1|DNAWalk|Correlation|r|2|361|0.9952
1|DNAWalk|Correlation|r|2|362|0.99904
1|DNAWalk|Correlation|r|2|363|0.99609
1|DNAWalk|Correlation|r|2|364|0.99547
1|DNAWalk|Correlation|r|2|365|0.98915
1|DNAWalk|Correlation|r|2|366|0.9987
1|DNAWalk|Correlation|r|2|367|0.99671
1|DNAWalk|Correlation|r|2|368|0.99548
1|DNAWalk|Correlation|r|2|369|0.99943
1|DNAWalk|Correlation|r|2|370|0.99576
1|DNAWalk|Correlation|r|2|371|0.99799
1|DNAWalk|Correlation|r|2|372|0.99795
1|DNAWalk|Correlation|r|2|373|0.99829
1|DNAWalk|Correlation|r|2|374|0.99935
1|DNAWalk|Correlation|r|2|375|0.99737
1|DNAWalk|Correlation|r|2|376|0.99761
1|DNAWalk|Correlation|r|2|377|0.99877
1|DNAWalk|Correlation|r|2|378|0.99915
1|DNAWalk|Correlation|r|2|379|0.99656
1|DNAWalk|Correlation|r|2|380|0.9964
1|DNAWalk|Correlation|r|2|381|0.99838
1|DNAWalk|Correlation|r|2|382|0.99776
1|DNAWalk|Correlation|r|2|383|0.99901
1|DNAWalk|Correlation|r|2|384|0.99868
