# Supplementary material for: On DNA numerical representations for genomic similarity computation
Source: PLoS One. 2017 Mar 21;12(3):e0173288. doi: 10.1371/journal.pone.0173288 (PMC5360225; doi:10.1371/journal.pone.0173288)
Supplement: S3 File — The datasets employed in this work. (ZIP) [file pone.0173288.s003.zip › datasets/syntheticalExperimentalScores/sequenceBase_1_transformation_DNAWalk_metric_Correlation_type_s_percentage_32.txt]

1|DNAWalk|Correlation|r|32|1|0.85316
1|DNAWalk|Correlation|r|32|2|0.95869
1|DNAWalk|Correlation|r|32|3|0.96563
1|DNAWalk|Correlation|r|32|4|0.9551
1|DNAWalk|Correlation|r|32|5|0.92619
1|DNAWalk|Correlation|r|32|6|0.7567
1|DNAWalk|Correlation|r|32|7|0.97778
1|DNAWalk|Correlation|r|32|8|0.97907
1|DNAWalk|Correlation|r|32|9|0.96642
1|DNAWalk|Correlation|r|32|10|0.98181
1|DNAWalk|Correlation|r|32|11|0.98562
1|DNAWalk|Correlation|r|32|12|0.94009
1|DNAWalk|Correlation|r|32|13|0.97439
1|DNAWalk|Correlation|r|32|14|0.97537
1|DNAWalk|Correlation|r|32|15|0.91371
1|DNAWalk|Correlation|r|32|16|0.75837
1|DNAWalk|Correlation|r|32|17|0.94859
1|DNAWalk|Correlation|r|32|18|0.98189
1|DNAWalk|Correlation|r|32|19|0.82272
1|DNAWalk|Correlation|r|32|20|0.98002
1|DNAWalk|Correlation|r|32|21|0.89318
1|DNAWalk|Correlation|r|32|22|0.98337
1|DNAWalk|Correlation|r|32|23|0.9374
1|DNAWalk|Correlation|r|32|24|0.94509
1|DNAWalk|Correlation|r|32|25|0.95756
1|DNAWalk|Correlation|r|32|26|0.85135
1|DNAWalk|Correlation|r|32|27|0.9898
1|DNAWalk|Correlation|r|32|28|0.96941
1|DNAWalk|Correlation|r|32|29|0.98587
1|DNAWalk|Correlation|r|32|30|0.98451
1|DNAWalk|Correlation|r|32|31|0.97321
1|DNAWalk|Correlation|r|32|32|0.98423
1|DNAWalk|Correlation|r|32|33|0.95946
1|DNAWalk|Correlation|r|32|34|0.94867
1|DNAWalk|Correlation|r|32|35|0.97919
1|DNAWalk|Correlation|r|32|36|0.97427
1|DNAWalk|Correlation|r|32|37|0.97085
1|DNAWalk|Correlation|r|32|38|0.96211
1|DNAWalk|Correlation|r|32|39|0.71567
1|DNAWalk|Correlation|r|32|40|0.98366
1|DNAWalk|Correlation|r|32|41|0.96317
1|DNAWalk|Correlation|r|32|42|0.88385
1|DNAWalk|Correlation|r|32|43|0.82657
1|DNAWalk|Correlation|r|32|44|0.84948
1|DNAWalk|Correlation|r|32|45|0.91843
1|DNAWalk|Correlation|r|32|46|0.90377
1|DNAWalk|Correlation|r|32|47|0.98407
1|DNAWalk|Correlation|r|32|48|0.98836
1|DNAWalk|Correlation|r|32|49|0.97489
1|DNAWalk|Correlation|r|32|50|0.97254
1|DNAWalk|Correlation|r|32|51|0.91348
1|DNAWalk|Correlation|r|32|52|0.90923
1|DNAWalk|Correlation|r|32|53|0.91269
1|DNAWalk|Correlation|r|32|54|0.97645
1|DNAWalk|Correlation|r|32|55|0.96967
1|DNAWalk|Correlation|r|32|56|0.93259
1|DNAWalk|Correlation|r|32|57|0.95508
1|DNAWalk|Correlation|r|32|58|0.92096
1|DNAWalk|Correlation|r|32|59|0.94033
1|DNAWalk|Correlation|r|32|60|0.98144
1|DNAWalk|Correlation|r|32|61|0.97571
1|DNAWalk|Correlation|r|32|62|0.91916
1|DNAWalk|Correlation|r|32|63|0.81714
1|DNAWalk|Correlation|r|32|64|0.94967
1|DNAWalk|Correlation|r|32|65|0.93649
1|DNAWalk|Correlation|r|32|66|0.98358
1|DNAWalk|Correlation|r|32|67|0.98277
1|DNAWalk|Correlation|r|32|68|0.97304
1|DNAWalk|Correlation|r|32|69|0.96194
1|DNAWalk|Correlation|r|32|70|0.98856
1|DNAWalk|Correlation|r|32|71|0.93921
1|DNAWalk|Correlation|r|32|72|0.85684
1|DNAWalk|Correlation|r|32|73|0.9809
1|DNAWalk|Correlation|r|32|74|0.95362
1|DNAWalk|Correlation|r|32|75|0.96126
1|DNAWalk|Correlation|r|32|76|0.96198
1|DNAWalk|Correlation|r|32|77|0.83883
1|DNAWalk|Correlation|r|32|78|0.83329
1|DNAWalk|Correlation|r|32|79|0.96925
1|DNAWalk|Correlation|r|32|80|0.97002
1|DNAWalk|Correlation|r|32|81|0.96655
1|DNAWalk|Correlation|r|32|82|0.9342
1|DNAWalk|Correlation|r|32|83|0.98385
1|DNAWalk|Correlation|r|32|84|0.93123
1|DNAWalk|Correlation|r|32|85|0.96494
1|DNAWalk|Correlation|r|32|86|0.91919
1|DNAWalk|Correlation|r|32|87|0.97847
1|DNAWalk|Correlation|r|32|88|0.96238
1|DNAWalk|Correlation|r|32|89|0.98086
1|DNAWalk|Correlation|r|32|90|0.82987
1|DNAWalk|Correlation|r|32|91|0.97394
1|DNAWalk|Correlation|r|32|92|0.97736
1|DNAWalk|Correlation|r|32|93|0.98862
1|DNAWalk|Correlation|r|32|94|0.98274
1|DNAWalk|Correlation|r|32|95|0.8003
1|DNAWalk|Correlation|r|32|96|0.82836
1|DNAWalk|Correlation|r|32|97|0.93896
1|DNAWalk|Correlation|r|32|98|0.90803
1|DNAWalk|Correlation|r|32|99|0.88154
1|DNAWalk|Correlation|r|32|100|0.89748
1|DNAWalk|Correlation|r|32|101|0.97088
1|DNAWalk|Correlation|r|32|102|0.96478
1|DNAWalk|Correlation|r|32|103|0.98015
1|DNAWalk|Correlation|r|32|104|0.94434
1|DNAWalk|Correlation|r|32|105|0.94861
1|DNAWalk|Correlation|r|32|106|0.9168
1|DNAWalk|Correlation|r|32|107|0.92627
1|DNAWalk|Correlation|r|32|108|0.97581
1|DNAWalk|Correlation|r|32|109|0.96876
1|DNAWalk|Correlation|r|32|110|0.91144
1|DNAWalk|Correlation|r|32|111|0.91233
1|DNAWalk|Correlation|r|32|112|0.96782
1|DNAWalk|Correlation|r|32|113|0.96689
1|DNAWalk|Correlation|r|32|114|0.92032
1|DNAWalk|Correlation|r|32|115|0.95179
1|DNAWalk|Correlation|r|32|116|0.98012
1|DNAWalk|Correlation|r|32|117|0.96904
1|DNAWalk|Correlation|r|32|118|0.90006
1|DNAWalk|Correlation|r|32|119|0.96813
1|DNAWalk|Correlation|r|32|120|0.92522
1|DNAWalk|Correlation|r|32|121|0.84034
1|DNAWalk|Correlation|r|32|122|0.90505
1|DNAWalk|Correlation|r|32|123|0.88414
1|DNAWalk|Correlation|r|32|124|0.85021
1|DNAWalk|Correlation|r|32|125|0.93255
1|DNAWalk|Correlation|r|32|126|0.97319
1|DNAWalk|Correlation|r|32|127|0.9874
1|DNAWalk|Correlation|r|32|128|0.93192
1|DNAWalk|Correlation|r|32|129|0.95687
1|DNAWalk|Correlation|r|32|130|0.98935
1|DNAWalk|Correlation|r|32|131|0.95341
1|DNAWalk|Correlation|r|32|132|0.81505
1|DNAWalk|Correlation|r|32|133|0.94708
1|DNAWalk|Correlation|r|32|134|0.79762
1|DNAWalk|Correlation|r|32|135|0.84895
1|DNAWalk|Correlation|r|32|136|0.81599
1|DNAWalk|Correlation|r|32|137|0.93875
1|DNAWalk|Correlation|r|32|138|0.96782
1|DNAWalk|Correlation|r|32|139|0.96088
1|DNAWalk|Correlation|r|32|140|0.96029
1|DNAWalk|Correlation|r|32|141|0.97373
1|DNAWalk|Correlation|r|32|142|0.98198
1|DNAWalk|Correlation|r|32|143|0.97272
1|DNAWalk|Correlation|r|32|144|0.97333
1|DNAWalk|Correlation|r|32|145|0.9818
1|DNAWalk|Correlation|r|32|146|0.97563
1|DNAWalk|Correlation|r|32|147|0.97473
1|DNAWalk|Correlation|r|32|148|0.92404
1|DNAWalk|Correlation|r|32|149|0.90945
1|DNAWalk|Correlation|r|32|150|0.96559
1|DNAWalk|Correlation|r|32|151|0.95691
1|DNAWalk|Correlation|r|32|152|0.86686
1|DNAWalk|Correlation|r|32|153|0.53394
1|DNAWalk|Correlation|r|32|154|0.82413
1|DNAWalk|Correlation|r|32|155|0.98091
1|DNAWalk|Correlation|r|32|156|0.90306
1|DNAWalk|Correlation|r|32|157|0.98582
1|DNAWalk|Correlation|r|32|158|0.98383
1|DNAWalk|Correlation|r|32|159|0.93253
1|DNAWalk|Correlation|r|32|160|0.97679
1|DNAWalk|Correlation|r|32|161|0.98145
1|DNAWalk|Correlation|r|32|162|0.96495
1|DNAWalk|Correlation|r|32|163|0.85118
1|DNAWalk|Correlation|r|32|164|0.96756
1|DNAWalk|Correlation|r|32|165|0.91923
1|DNAWalk|Correlation|r|32|166|0.97957
1|DNAWalk|Correlation|r|32|167|0.96658
1|DNAWalk|Correlation|r|32|168|0.95187
1|DNAWalk|Correlation|r|32|169|0.93481
1|DNAWalk|Correlation|r|32|170|0.8692
1|DNAWalk|Correlation|r|32|171|0.91571
1|DNAWalk|Correlation|r|32|172|0.89196
1|DNAWalk|Correlation|r|32|173|0.96914
1|DNAWalk|Correlation|r|32|174|0.95236
1|DNAWalk|Correlation|r|32|175|0.97795
1|DNAWalk|Correlation|r|32|176|0.93048
1|DNAWalk|Correlation|r|32|177|0.96367
1|DNAWalk|Correlation|r|32|178|0.95657
1|DNAWalk|Correlation|r|32|179|0.9353
1|DNAWalk|Correlation|r|32|180|0.90183
1|DNAWalk|Correlation|r|32|181|0.97616
1|DNAWalk|Correlation|r|32|182|0.98524
1|DNAWalk|Correlation|r|32|183|0.96653
1|DNAWalk|Correlation|r|32|184|0.90147
1|DNAWalk|Correlation|r|32|185|0.98092
1|DNAWalk|Correlation|r|32|186|0.97842
1|DNAWalk|Correlation|r|32|187|0.98896
1|DNAWalk|Correlation|r|32|188|0.97201
1|DNAWalk|Correlation|r|32|189|0.97071
1|DNAWalk|Correlation|r|32|190|0.89746
1|DNAWalk|Correlation|r|32|191|0.90618
1|DNAWalk|Correlation|r|32|192|0.94447
1|DNAWalk|Correlation|r|32|193|0.91529
1|DNAWalk|Correlation|r|32|194|0.98564
1|DNAWalk|Correlation|r|32|195|0.98001
1|DNAWalk|Correlation|r|32|196|0.97287
1|DNAWalk|Correlation|r|32|197|0.96917
1|DNAWalk|Correlation|r|32|198|0.9653
1|DNAWalk|Correlation|r|32|199|0.94262
1|DNAWalk|Correlation|r|32|200|0.91235
1|DNAWalk|Correlation|r|32|201|0.97986
1|DNAWalk|Correlation|r|32|202|0.89395
1|DNAWalk|Correlation|r|32|203|0.9733
1|DNAWalk|Correlation|r|32|204|0.94134
1|DNAWalk|Correlation|r|32|205|0.9843
1|DNAWalk|Correlation|r|32|206|0.98217
1|DNAWalk|Correlation|r|32|207|0.96963
1|DNAWalk|Correlation|r|32|208|0.96416
1|DNAWalk|Correlation|r|32|209|0.96839
1|DNAWalk|Correlation|r|32|210|0.83531
1|DNAWalk|Correlation|r|32|211|0.98307
1|DNAWalk|Correlation|r|32|212|0.96126
1|DNAWalk|Correlation|r|32|213|0.97946
1|DNAWalk|Correlation|r|32|214|0.95439
1|DNAWalk|Correlation|r|32|215|0.86195
1|DNAWalk|Correlation|r|32|216|0.95545
1|DNAWalk|Correlation|r|32|217|0.87367
1|DNAWalk|Correlation|r|32|218|0.88266
1|DNAWalk|Correlation|r|32|219|0.77554
1|DNAWalk|Correlation|r|32|220|0.95329
1|DNAWalk|Correlation|r|32|221|0.9183
1|DNAWalk|Correlation|r|32|222|0.93511
1|DNAWalk|Correlation|r|32|223|0.96357
1|DNAWalk|Correlation|r|32|224|0.9902
1|DNAWalk|Correlation|r|32|225|0.97049
1|DNAWalk|Correlation|r|32|226|0.9406
1|DNAWalk|Correlation|r|32|227|0.85557
1|DNAWalk|Correlation|r|32|228|0.97416
1|DNAWalk|Correlation|r|32|229|0.89089
1|DNAWalk|Correlation|r|32|230|0.9158
1|DNAWalk|Correlation|r|32|231|0.97406
1|DNAWalk|Correlation|r|32|232|0.97031
1|DNAWalk|Correlation|r|32|233|0.88712
1|DNAWalk|Correlation|r|32|234|0.83272
1|DNAWalk|Correlation|r|32|235|0.95547
1|DNAWalk|Correlation|r|32|236|0.9813
1|DNAWalk|Correlation|r|32|237|0.97212
1|DNAWalk|Correlation|r|32|238|0.95319
1|DNAWalk|Correlation|r|32|239|0.98606
1|DNAWalk|Correlation|r|32|240|0.98574
1|DNAWalk|Correlation|r|32|241|0.96355
1|DNAWalk|Correlation|r|32|242|0.84322
1|DNAWalk|Correlation|r|32|243|0.95005
1|DNAWalk|Correlation|r|32|244|0.93195
1|DNAWalk|Correlation|r|32|245|0.98097
1|DNAWalk|Correlation|r|32|246|0.97953
1|DNAWalk|Correlation|r|32|247|0.95752
1|DNAWalk|Correlation|r|32|248|0.98169
1|DNAWalk|Correlation|r|32|249|0.94844
1|DNAWalk|Correlation|r|32|250|0.98282
1|DNAWalk|Correlation|r|32|251|0.96145
1|DNAWalk|Correlation|r|32|252|0.87218
1|DNAWalk|Correlation|r|32|253|0.93696
1|DNAWalk|Correlation|r|32|254|0.96023
1|DNAWalk|Correlation|r|32|255|0.97728
1|DNAWalk|Correlation|r|32|256|0.98852
1|DNAWalk|Correlation|r|32|257|0.9256
1|DNAWalk|Correlation|r|32|258|0.98411
1|DNAWalk|Correlation|r|32|259|0.98732
1|DNAWalk|Correlation|r|32|260|0.95227
1|DNAWalk|Correlation|r|32|261|0.85314
1|DNAWalk|Correlation|r|32|262|0.97435
1|DNAWalk|Correlation|r|32|263|0.96249
1|DNAWalk|Correlation|r|32|264|0.98977
1|DNAWalk|Correlation|r|32|265|0.92975
1|DNAWalk|Correlation|r|32|266|0.91942
1|DNAWalk|Correlation|r|32|267|0.95616
1|DNAWalk|Correlation|r|32|268|0.97299
1|DNAWalk|Correlation|r|32|269|0.9903
1|DNAWalk|Correlation|r|32|270|0.97033
1|DNAWalk|Correlation|r|32|271|0.9264
1|DNAWalk|Correlation|r|32|272|0.86372
1|DNAWalk|Correlation|r|32|273|0.78147
1|DNAWalk|Correlation|r|32|274|0.99408
1|DNAWalk|Correlation|r|32|275|0.92271
1|DNAWalk|Correlation|r|32|276|0.88155
1|DNAWalk|Correlation|r|32|277|0.90137
1|DNAWalk|Correlation|r|32|278|0.93863
1|DNAWalk|Correlation|r|32|279|0.95712
1|DNAWalk|Correlation|r|32|280|0.9881
1|DNAWalk|Correlation|r|32|281|0.93762
1|DNAWalk|Correlation|r|32|282|0.86831
1|DNAWalk|Correlation|r|32|283|0.96317
1|DNAWalk|Correlation|r|32|284|0.97974
1|DNAWalk|Correlation|r|32|285|0.97192
1|DNAWalk|Correlation|r|32|286|0.85508
1|DNAWalk|Correlation|r|32|287|0.97937
1|DNAWalk|Correlation|r|32|288|0.97231
1|DNAWalk|Correlation|r|32|289|0.84868
1|DNAWalk|Correlation|r|32|290|0.89671
1|DNAWalk|Correlation|r|32|291|0.93097
1|DNAWalk|Correlation|r|32|292|0.98021
1|DNAWalk|Correlation|r|32|293|0.93569
1|DNAWalk|Correlation|r|32|294|0.96331
1|DNAWalk|Correlation|r|32|295|0.96264
1|DNAWalk|Correlation|r|32|296|0.96452
1|DNAWalk|Correlation|r|32|297|0.89094
1|DNAWalk|Correlation|r|32|298|0.92621
1|DNAWalk|Correlation|r|32|299|0.98688
1|DNAWalk|Correlation|r|32|300|0.94397
1|DNAWalk|Correlation|r|32|301|0.84334
1|DNAWalk|Correlation|r|32|302|0.77951
1|DNAWalk|Correlation|r|32|303|0.96289
1|DNAWalk|Correlation|r|32|304|0.91265
1|DNAWalk|Correlation|r|32|305|0.94334
1|DNAWalk|Correlation|r|32|306|0.83123
1|DNAWalk|Correlation|r|32|307|0.98442
1|DNAWalk|Correlation|r|32|308|0.96948
1|DNAWalk|Correlation|r|32|309|0.97891
1|DNAWalk|Correlation|r|32|310|0.98285
1|DNAWalk|Correlation|r|32|311|0.81825
1|DNAWalk|Correlation|r|32|312|0.98331
1|DNAWalk|Correlation|r|32|313|0.96805
1|DNAWalk|Correlation|r|32|314|0.97442
1|DNAWalk|Correlation|r|32|315|0.97024
1|DNAWalk|Correlation|r|32|316|0.97735
1|DNAWalk|Correlation|r|32|317|0.88674
1|DNAWalk|Correlation|r|32|318|0.97858
1|DNAWalk|Correlation|r|32|319|0.98471
1|DNAWalk|Correlation|r|32|320|0.96533
1|DNAWalk|Correlation|r|32|321|0.96288
1|DNAWalk|Correlation|r|32|322|0.94758
1|DNAWalk|Correlation|r|32|323|0.86726
1|DNAWalk|Correlation|r|32|324|0.96697
1|DNAWalk|Correlation|r|32|325|0.98212
1|DNAWalk|Correlation|r|32|326|0.91378
1|DNAWalk|Correlation|r|32|327|0.98427
1|DNAWalk|Correlation|r|32|328|0.84114
1|DNAWalk|Correlation|r|32|329|0.9648
1|DNAWalk|Correlation|r|32|330|0.87928
1|DNAWalk|Correlation|r|32|331|0.96094
1|DNAWalk|Correlation|r|32|332|0.98411
1|DNAWalk|Correlation|r|32|333|0.84075
1|DNAWalk|Correlation|r|32|334|0.9914
1|DNAWalk|Correlation|r|32|335|0.95542
1|DNAWalk|Correlation|r|32|336|0.98762
1|DNAWalk|Correlation|r|32|337|0.96093
1|DNAWalk|Correlation|r|32|338|0.98546
1|DNAWalk|Correlation|r|32|339|0.97323
1|DNAWalk|Correlation|r|32|340|0.97268
1|DNAWalk|Correlation|r|32|341|0.83224
1|DNAWalk|Correlation|r|32|342|0.87455
1|DNAWalk|Correlation|r|32|343|0.96105
1|DNAWalk|Correlation|r|32|344|0.92738
1|DNAWalk|Correlation|r|32|345|0.98942
1|DNAWalk|Correlation|r|32|346|0.96762
1|DNAWalk|Correlation|r|32|347|0.9474
1|DNAWalk|Correlation|r|32|348|0.95811
1|DNAWalk|Correlation|r|32|349|0.95929
1|DNAWalk|Correlation|r|32|350|0.84974
1|DNAWalk|Correlation|r|32|351|0.90056
1|DNAWalk|Correlation|r|32|352|0.90894
1|DNAWalk|Correlation|r|32|353|0.97743
1|DNAWalk|Correlation|r|32|354|0.9781
1|DNAWalk|Correlation|r|32|355|0.98297
1|DNAWalk|Correlation|r|32|356|0.94813
1|DNAWalk|Correlation|r|32|357|0.94064
1|DNAWalk|Correlation|r|32|358|0.85097
1|DNAWalk|Correlation|r|32|359|0.96947
1|DNAWalk|Correlation|r|32|360|0.98098
1|DNAWalk|Correlation|r|32|361|0.9872
1|DNAWalk|Correlation|r|32|362|0.92775
1|DNAWalk|Correlation|r|32|363|0.97608
1|DNAWalk|Correlation|r|32|364|0.98396
1|DNAWalk|Correlation|r|32|365|0.93377
1|DNAWalk|Correlation|r|32|366|0.9654
1|DNAWalk|Correlation|r|32|367|0.96542
1|DNAWalk|Correlation|r|32|368|0.98762
1|DNAWalk|Correlation|r|32|369|0.97578
1|DNAWalk|Correlation|r|32|370|0.93046
1|DNAWalk|Correlation|r|32|371|0.98985
1|DNAWalk|Correlation|r|32|372|0.9308
1|DNAWalk|Correlation|r|32|373|0.93968
1|DNAWalk|Correlation|r|32|374|0.97421
1|DNAWalk|Correlation|r|32|375|0.9778
1|DNAWalk|Correlation|r|32|376|0.9788
1|DNAWalk|Correlation|r|32|377|0.87379
1|DNAWalk|Correlation|r|32|378|0.99465
1|DNAWalk|Correlation|r|32|379|0.98585
1|DNAWalk|Correlation|r|32|380|0.97826
1|DNAWalk|Correlation|r|32|381|0.90188
1|DNAWalk|Correlation|r|32|382|0.83616
1|DNAWalk|Correlation|r|32|383|0.94452
1|DNAWalk|Correlation|r|32|384|0.97117
1|DNAWalk|Correlation|r|32|385|0.98268
1|DNAWalk|Correlation|r|32|386|0.92562
1|DNAWalk|Correlation|r|32|387|0.98226
1|DNAWalk|Correlation|r|32|388|0.98535
1|DNAWalk|Correlation|r|32|389|0.98791
1|DNAWalk|Correlation|r|32|390|0.93298
1|DNAWalk|Correlation|r|32|391|0.99307
1|DNAWalk|Correlation|r|32|392|0.92769
1|DNAWalk|Correlation|r|32|393|0.96966
1|DNAWalk|Correlation|r|32|394|0.82391
1|DNAWalk|Correlation|r|32|395|0.9492
1|DNAWalk|Correlation|r|32|396|0.98547
1|DNAWalk|Correlation|r|32|397|0.954
1|DNAWalk|Correlation|r|32|398|0.91334
1|DNAWalk|Correlation|r|32|399|0.97454
1|DNAWalk|Correlation|r|32|400|0.98638
