# Supplementary material for: On DNA numerical representations for genomic similarity computation
Source: PLoS One. 2017 Mar 21;12(3):e0173288. doi: 10.1371/journal.pone.0173288 (PMC5360225; doi:10.1371/journal.pone.0173288)
Supplement: S3 File — The datasets employed in this work. (ZIP) [file pone.0173288.s003.zip › datasets/syntheticalExperimentalScores/sequenceBase_1_transformation_DNAWalk_metric_Correlation_type_s_percentage_4.txt]

1|DNAWalk|Correlation|r|4|1|0.98702
1|DNAWalk|Correlation|r|4|2|0.99818
1|DNAWalk|Correlation|r|4|3|0.98469
1|DNAWalk|Correlation|r|4|4|0.99396
1|DNAWalk|Correlation|r|4|5|0.99489
1|DNAWalk|Correlation|r|4|6|0.99659
1|DNAWalk|Correlation|r|4|7|0.99689
1|DNAWalk|Correlation|r|4|8|0.99587
1|DNAWalk|Correlation|r|4|9|0.99602
1|DNAWalk|Correlation|r|4|10|0.99323
1|DNAWalk|Correlation|r|4|11|0.99653
1|DNAWalk|Correlation|r|4|12|0.99804
1|DNAWalk|Correlation|r|4|13|0.99737
1|DNAWalk|Correlation|r|4|14|0.997
1|DNAWalk|Correlation|r|4|15|0.9905
1|DNAWalk|Correlation|r|4|16|0.996
1|DNAWalk|Correlation|r|4|17|0.99638
1|DNAWalk|Correlation|r|4|18|0.99831
1|DNAWalk|Correlation|r|4|19|0.99153
1|DNAWalk|Correlation|r|4|20|0.99392
1|DNAWalk|Correlation|r|4|21|0.98929
1|DNAWalk|Correlation|r|4|22|0.99655
1|DNAWalk|Correlation|r|4|23|0.99688
1|DNAWalk|Correlation|r|4|24|0.99747
1|DNAWalk|Correlation|r|4|25|0.9961
1|DNAWalk|Correlation|r|4|26|0.99836
1|DNAWalk|Correlation|r|4|27|0.99455
1|DNAWalk|Correlation|r|4|28|0.99343
1|DNAWalk|Correlation|r|4|29|0.99521
1|DNAWalk|Correlation|r|4|30|0.99405
1|DNAWalk|Correlation|r|4|31|0.99484
1|DNAWalk|Correlation|r|4|32|0.99635
1|DNAWalk|Correlation|r|4|33|0.98816
1|DNAWalk|Correlation|r|4|34|0.99651
1|DNAWalk|Correlation|r|4|35|0.98715
1|DNAWalk|Correlation|r|4|36|0.99777
1|DNAWalk|Correlation|r|4|37|0.99816
1|DNAWalk|Correlation|r|4|38|0.9984
1|DNAWalk|Correlation|r|4|39|0.99616
1|DNAWalk|Correlation|r|4|40|0.9954
1|DNAWalk|Correlation|r|4|41|0.99225
1|DNAWalk|Correlation|r|4|42|0.99104
1|DNAWalk|Correlation|r|4|43|0.99701
1|DNAWalk|Correlation|r|4|44|0.99123
1|DNAWalk|Correlation|r|4|45|0.99017
1|DNAWalk|Correlation|r|4|46|0.99477
1|DNAWalk|Correlation|r|4|47|0.99245
1|DNAWalk|Correlation|r|4|48|0.99149
1|DNAWalk|Correlation|r|4|49|0.99708
1|DNAWalk|Correlation|r|4|50|0.99729
1|DNAWalk|Correlation|r|4|51|0.9894
1|DNAWalk|Correlation|r|4|52|0.99552
1|DNAWalk|Correlation|r|4|53|0.99663
1|DNAWalk|Correlation|r|4|54|0.99617
1|DNAWalk|Correlation|r|4|55|0.99684
1|DNAWalk|Correlation|r|4|56|0.99675
1|DNAWalk|Correlation|r|4|57|0.99618
1|DNAWalk|Correlation|r|4|58|0.99742
1|DNAWalk|Correlation|r|4|59|0.99573
1|DNAWalk|Correlation|r|4|60|0.99782
1|DNAWalk|Correlation|r|4|61|0.99507
1|DNAWalk|Correlation|r|4|62|0.99551
1|DNAWalk|Correlation|r|4|63|0.96068
1|DNAWalk|Correlation|r|4|64|0.98954
1|DNAWalk|Correlation|r|4|65|0.99497
1|DNAWalk|Correlation|r|4|66|0.99474
1|DNAWalk|Correlation|r|4|67|0.9931
1|DNAWalk|Correlation|r|4|68|0.99243
1|DNAWalk|Correlation|r|4|69|0.99333
1|DNAWalk|Correlation|r|4|70|0.98972
1|DNAWalk|Correlation|r|4|71|0.99413
1|DNAWalk|Correlation|r|4|72|0.9896
1|DNAWalk|Correlation|r|4|73|0.99767
1|DNAWalk|Correlation|r|4|74|0.98542
1|DNAWalk|Correlation|r|4|75|0.9967
1|DNAWalk|Correlation|r|4|76|0.98142
1|DNAWalk|Correlation|r|4|77|0.99376
1|DNAWalk|Correlation|r|4|78|0.997
1|DNAWalk|Correlation|r|4|79|0.99836
1|DNAWalk|Correlation|r|4|80|0.99883
1|DNAWalk|Correlation|r|4|81|0.98993
1|DNAWalk|Correlation|r|4|82|0.99513
1|DNAWalk|Correlation|r|4|83|0.99475
1|DNAWalk|Correlation|r|4|84|0.99575
1|DNAWalk|Correlation|r|4|85|0.98822
1|DNAWalk|Correlation|r|4|86|0.99534
1|DNAWalk|Correlation|r|4|87|0.9948
1|DNAWalk|Correlation|r|4|88|0.99737
1|DNAWalk|Correlation|r|4|89|0.99428
1|DNAWalk|Correlation|r|4|90|0.99555
1|DNAWalk|Correlation|r|4|91|0.99073
1|DNAWalk|Correlation|r|4|92|0.99697
1|DNAWalk|Correlation|r|4|93|0.99607
1|DNAWalk|Correlation|r|4|94|0.99612
1|DNAWalk|Correlation|r|4|95|0.99608
1|DNAWalk|Correlation|r|4|96|0.9913
1|DNAWalk|Correlation|r|4|97|0.99774
1|DNAWalk|Correlation|r|4|98|0.99362
1|DNAWalk|Correlation|r|4|99|0.98864
1|DNAWalk|Correlation|r|4|100|0.99643
1|DNAWalk|Correlation|r|4|101|0.99562
1|DNAWalk|Correlation|r|4|102|0.99665
1|DNAWalk|Correlation|r|4|103|0.99773
1|DNAWalk|Correlation|r|4|104|0.99712
1|DNAWalk|Correlation|r|4|105|0.9983
1|DNAWalk|Correlation|r|4|106|0.99358
1|DNAWalk|Correlation|r|4|107|0.99665
1|DNAWalk|Correlation|r|4|108|0.99381
1|DNAWalk|Correlation|r|4|109|0.99732
1|DNAWalk|Correlation|r|4|110|0.99551
1|DNAWalk|Correlation|r|4|111|0.99752
1|DNAWalk|Correlation|r|4|112|0.9915
1|DNAWalk|Correlation|r|4|113|0.99588
1|DNAWalk|Correlation|r|4|114|0.99179
1|DNAWalk|Correlation|r|4|115|0.99762
1|DNAWalk|Correlation|r|4|116|0.99809
1|DNAWalk|Correlation|r|4|117|0.99638
1|DNAWalk|Correlation|r|4|118|0.99623
1|DNAWalk|Correlation|r|4|119|0.99037
1|DNAWalk|Correlation|r|4|120|0.98508
1|DNAWalk|Correlation|r|4|121|0.98509
1|DNAWalk|Correlation|r|4|122|0.99835
1|DNAWalk|Correlation|r|4|123|0.99895
1|DNAWalk|Correlation|r|4|124|0.998
1|DNAWalk|Correlation|r|4|125|0.99206
1|DNAWalk|Correlation|r|4|126|0.99776
1|DNAWalk|Correlation|r|4|127|0.99475
1|DNAWalk|Correlation|r|4|128|0.99668
1|DNAWalk|Correlation|r|4|129|0.99769
1|DNAWalk|Correlation|r|4|130|0.99104
1|DNAWalk|Correlation|r|4|131|0.99764
1|DNAWalk|Correlation|r|4|132|0.99734
1|DNAWalk|Correlation|r|4|133|0.97605
1|DNAWalk|Correlation|r|4|134|0.99693
1|DNAWalk|Correlation|r|4|135|0.99548
1|DNAWalk|Correlation|r|4|136|0.99802
1|DNAWalk|Correlation|r|4|137|0.99767
1|DNAWalk|Correlation|r|4|138|0.99718
1|DNAWalk|Correlation|r|4|139|0.99662
1|DNAWalk|Correlation|r|4|140|0.99712
1|DNAWalk|Correlation|r|4|141|0.99903
1|DNAWalk|Correlation|r|4|142|0.99384
1|DNAWalk|Correlation|r|4|143|0.99723
1|DNAWalk|Correlation|r|4|144|0.99818
1|DNAWalk|Correlation|r|4|145|0.99632
1|DNAWalk|Correlation|r|4|146|0.99742
1|DNAWalk|Correlation|r|4|147|0.91276
1|DNAWalk|Correlation|r|4|148|0.99419
1|DNAWalk|Correlation|r|4|149|0.99785
1|DNAWalk|Correlation|r|4|150|0.9967
1|DNAWalk|Correlation|r|4|151|0.99643
1|DNAWalk|Correlation|r|4|152|0.98941
1|DNAWalk|Correlation|r|4|153|0.99818
1|DNAWalk|Correlation|r|4|154|0.99756
1|DNAWalk|Correlation|r|4|155|0.99547
1|DNAWalk|Correlation|r|4|156|0.99728
1|DNAWalk|Correlation|r|4|157|0.99595
1|DNAWalk|Correlation|r|4|158|0.99363
1|DNAWalk|Correlation|r|4|159|0.97982
1|DNAWalk|Correlation|r|4|160|0.99848
1|DNAWalk|Correlation|r|4|161|0.99654
1|DNAWalk|Correlation|r|4|162|0.99809
1|DNAWalk|Correlation|r|4|163|0.99808
1|DNAWalk|Correlation|r|4|164|0.99171
1|DNAWalk|Correlation|r|4|165|0.99671
1|DNAWalk|Correlation|r|4|166|0.99787
1|DNAWalk|Correlation|r|4|167|0.99586
1|DNAWalk|Correlation|r|4|168|0.99437
1|DNAWalk|Correlation|r|4|169|0.99744
1|DNAWalk|Correlation|r|4|170|0.99161
1|DNAWalk|Correlation|r|4|171|0.99665
1|DNAWalk|Correlation|r|4|172|0.99825
1|DNAWalk|Correlation|r|4|173|0.99313
1|DNAWalk|Correlation|r|4|174|0.9962
1|DNAWalk|Correlation|r|4|175|0.99577
1|DNAWalk|Correlation|r|4|176|0.9977
1|DNAWalk|Correlation|r|4|177|0.99648
1|DNAWalk|Correlation|r|4|178|0.99547
1|DNAWalk|Correlation|r|4|179|0.99579
1|DNAWalk|Correlation|r|4|180|0.99789
1|DNAWalk|Correlation|r|4|181|0.99596
1|DNAWalk|Correlation|r|4|182|0.9876
1|DNAWalk|Correlation|r|4|183|0.99671
1|DNAWalk|Correlation|r|4|184|0.99671
1|DNAWalk|Correlation|r|4|185|0.99237
1|DNAWalk|Correlation|r|4|186|0.99698
1|DNAWalk|Correlation|r|4|187|0.99483
1|DNAWalk|Correlation|r|4|188|0.94727
1|DNAWalk|Correlation|r|4|189|0.99475
1|DNAWalk|Correlation|r|4|190|0.98844
1|DNAWalk|Correlation|r|4|191|0.99182
1|DNAWalk|Correlation|r|4|192|0.98238
1|DNAWalk|Correlation|r|4|193|0.99523
1|DNAWalk|Correlation|r|4|194|0.99449
1|DNAWalk|Correlation|r|4|195|0.99234
1|DNAWalk|Correlation|r|4|196|0.99703
1|DNAWalk|Correlation|r|4|197|0.99735
1|DNAWalk|Correlation|r|4|198|0.99077
1|DNAWalk|Correlation|r|4|199|0.99696
1|DNAWalk|Correlation|r|4|200|0.99369
1|DNAWalk|Correlation|r|4|201|0.99852
1|DNAWalk|Correlation|r|4|202|0.99367
1|DNAWalk|Correlation|r|4|203|0.99628
1|DNAWalk|Correlation|r|4|204|0.99673
1|DNAWalk|Correlation|r|4|205|0.9953
1|DNAWalk|Correlation|r|4|206|0.99408
1|DNAWalk|Correlation|r|4|207|0.99751
1|DNAWalk|Correlation|r|4|208|0.99189
1|DNAWalk|Correlation|r|4|209|0.97706
1|DNAWalk|Correlation|r|4|210|0.92858
1|DNAWalk|Correlation|r|4|211|0.99327
1|DNAWalk|Correlation|r|4|212|0.99459
1|DNAWalk|Correlation|r|4|213|0.99741
1|DNAWalk|Correlation|r|4|214|0.9977
1|DNAWalk|Correlation|r|4|215|0.99265
1|DNAWalk|Correlation|r|4|216|0.99765
1|DNAWalk|Correlation|r|4|217|0.99746
1|DNAWalk|Correlation|r|4|218|0.98749
1|DNAWalk|Correlation|r|4|219|0.99193
1|DNAWalk|Correlation|r|4|220|0.99683
1|DNAWalk|Correlation|r|4|221|0.99749
1|DNAWalk|Correlation|r|4|222|0.99432
1|DNAWalk|Correlation|r|4|223|0.994
1|DNAWalk|Correlation|r|4|224|0.99003
1|DNAWalk|Correlation|r|4|225|0.98962
1|DNAWalk|Correlation|r|4|226|0.99106
1|DNAWalk|Correlation|r|4|227|0.99728
1|DNAWalk|Correlation|r|4|228|0.98241
1|DNAWalk|Correlation|r|4|229|0.99569
1|DNAWalk|Correlation|r|4|230|0.9906
1|DNAWalk|Correlation|r|4|231|0.997
1|DNAWalk|Correlation|r|4|232|0.95096
1|DNAWalk|Correlation|r|4|233|0.98428
1|DNAWalk|Correlation|r|4|234|0.99586
1|DNAWalk|Correlation|r|4|235|0.98812
1|DNAWalk|Correlation|r|4|236|0.99379
1|DNAWalk|Correlation|r|4|237|0.9921
1|DNAWalk|Correlation|r|4|238|0.99678
1|DNAWalk|Correlation|r|4|239|0.99718
1|DNAWalk|Correlation|r|4|240|0.9954
1|DNAWalk|Correlation|r|4|241|0.99688
1|DNAWalk|Correlation|r|4|242|0.99379
1|DNAWalk|Correlation|r|4|243|0.99817
1|DNAWalk|Correlation|r|4|244|0.97274
1|DNAWalk|Correlation|r|4|245|0.98419
1|DNAWalk|Correlation|r|4|246|0.99824
1|DNAWalk|Correlation|r|4|247|0.99835
1|DNAWalk|Correlation|r|4|248|0.9958
1|DNAWalk|Correlation|r|4|249|0.99417
1|DNAWalk|Correlation|r|4|250|0.99479
1|DNAWalk|Correlation|r|4|251|0.9974
1|DNAWalk|Correlation|r|4|252|0.99372
1|DNAWalk|Correlation|r|4|253|0.99122
1|DNAWalk|Correlation|r|4|254|0.99467
1|DNAWalk|Correlation|r|4|255|0.98853
1|DNAWalk|Correlation|r|4|256|0.99213
1|DNAWalk|Correlation|r|4|257|0.99706
1|DNAWalk|Correlation|r|4|258|0.98813
1|DNAWalk|Correlation|r|4|259|0.99506
1|DNAWalk|Correlation|r|4|260|0.98914
1|DNAWalk|Correlation|r|4|261|0.97983
1|DNAWalk|Correlation|r|4|262|0.99486
1|DNAWalk|Correlation|r|4|263|0.99738
1|DNAWalk|Correlation|r|4|264|0.98747
1|DNAWalk|Correlation|r|4|265|0.99558
1|DNAWalk|Correlation|r|4|266|0.99486
1|DNAWalk|Correlation|r|4|267|0.99888
1|DNAWalk|Correlation|r|4|268|0.99559
1|DNAWalk|Correlation|r|4|269|0.99495
1|DNAWalk|Correlation|r|4|270|0.98828
1|DNAWalk|Correlation|r|4|271|0.99684
1|DNAWalk|Correlation|r|4|272|0.89619
1|DNAWalk|Correlation|r|4|273|0.99442
1|DNAWalk|Correlation|r|4|274|0.99159
1|DNAWalk|Correlation|r|4|275|0.99736
1|DNAWalk|Correlation|r|4|276|0.99488
1|DNAWalk|Correlation|r|4|277|0.99706
1|DNAWalk|Correlation|r|4|278|0.99756
1|DNAWalk|Correlation|r|4|279|0.99581
1|DNAWalk|Correlation|r|4|280|0.99682
1|DNAWalk|Correlation|r|4|281|0.99485
1|DNAWalk|Correlation|r|4|282|0.99502
1|DNAWalk|Correlation|r|4|283|0.99564
1|DNAWalk|Correlation|r|4|284|0.99685
1|DNAWalk|Correlation|r|4|285|0.99396
1|DNAWalk|Correlation|r|4|286|0.99465
1|DNAWalk|Correlation|r|4|287|0.97256
1|DNAWalk|Correlation|r|4|288|0.9975
1|DNAWalk|Correlation|r|4|289|0.99772
1|DNAWalk|Correlation|r|4|290|0.99718
1|DNAWalk|Correlation|r|4|291|0.99832
1|DNAWalk|Correlation|r|4|292|0.99178
1|DNAWalk|Correlation|r|4|293|0.99661
1|DNAWalk|Correlation|r|4|294|0.99755
1|DNAWalk|Correlation|r|4|295|0.99596
1|DNAWalk|Correlation|r|4|296|0.99515
1|DNAWalk|Correlation|r|4|297|0.99829
1|DNAWalk|Correlation|r|4|298|0.99452
1|DNAWalk|Correlation|r|4|299|0.99601
1|DNAWalk|Correlation|r|4|300|0.99857
1|DNAWalk|Correlation|r|4|301|0.99282
1|DNAWalk|Correlation|r|4|302|0.98889
1|DNAWalk|Correlation|r|4|303|0.99452
1|DNAWalk|Correlation|r|4|304|0.99386
1|DNAWalk|Correlation|r|4|305|0.99708
1|DNAWalk|Correlation|r|4|306|0.99568
1|DNAWalk|Correlation|r|4|307|0.99297
1|DNAWalk|Correlation|r|4|308|0.99756
1|DNAWalk|Correlation|r|4|309|0.9729
1|DNAWalk|Correlation|r|4|310|0.98619
1|DNAWalk|Correlation|r|4|311|0.99333
1|DNAWalk|Correlation|r|4|312|0.98961
1|DNAWalk|Correlation|r|4|313|0.993
1|DNAWalk|Correlation|r|4|314|0.99076
1|DNAWalk|Correlation|r|4|315|0.99828
1|DNAWalk|Correlation|r|4|316|0.9925
1|DNAWalk|Correlation|r|4|317|0.99306
1|DNAWalk|Correlation|r|4|318|0.99351
1|DNAWalk|Correlation|r|4|319|0.99704
1|DNAWalk|Correlation|r|4|320|0.98904
1|DNAWalk|Correlation|r|4|321|0.99659
1|DNAWalk|Correlation|r|4|322|0.99793
1|DNAWalk|Correlation|r|4|323|0.99872
1|DNAWalk|Correlation|r|4|324|0.99719
1|DNAWalk|Correlation|r|4|325|0.99286
1|DNAWalk|Correlation|r|4|326|0.99715
1|DNAWalk|Correlation|r|4|327|0.99674
1|DNAWalk|Correlation|r|4|328|0.99542
1|DNAWalk|Correlation|r|4|329|0.99172
1|DNAWalk|Correlation|r|4|330|0.99282
1|DNAWalk|Correlation|r|4|331|0.99101
1|DNAWalk|Correlation|r|4|332|0.99718
1|DNAWalk|Correlation|r|4|333|0.99263
1|DNAWalk|Correlation|r|4|334|0.99128
1|DNAWalk|Correlation|r|4|335|0.99098
1|DNAWalk|Correlation|r|4|336|0.99588
1|DNAWalk|Correlation|r|4|337|0.99507
1|DNAWalk|Correlation|r|4|338|0.99138
1|DNAWalk|Correlation|r|4|339|0.99014
1|DNAWalk|Correlation|r|4|340|0.99655
1|DNAWalk|Correlation|r|4|341|0.9956
1|DNAWalk|Correlation|r|4|342|0.99395
1|DNAWalk|Correlation|r|4|343|0.99671
1|DNAWalk|Correlation|r|4|344|0.99011
1|DNAWalk|Correlation|r|4|345|0.95573
1|DNAWalk|Correlation|r|4|346|0.9935
1|DNAWalk|Correlation|r|4|347|0.99243
1|DNAWalk|Correlation|r|4|348|0.99368
1|DNAWalk|Correlation|r|4|349|0.99313
1|DNAWalk|Correlation|r|4|350|0.99048
1|DNAWalk|Correlation|r|4|351|0.99778
1|DNAWalk|Correlation|r|4|352|0.99863
1|DNAWalk|Correlation|r|4|353|0.99503
1|DNAWalk|Correlation|r|4|354|0.99179
1|DNAWalk|Correlation|r|4|355|0.9937
1|DNAWalk|Correlation|r|4|356|0.99625
1|DNAWalk|Correlation|r|4|357|0.99281
1|DNAWalk|Correlation|r|4|358|0.99761
1|DNAWalk|Correlation|r|4|359|0.96003
1|DNAWalk|Correlation|r|4|360|0.99419
1|DNAWalk|Correlation|r|4|361|0.99258
1|DNAWalk|Correlation|r|4|362|0.9893
1|DNAWalk|Correlation|r|4|363|0.99433
1|DNAWalk|Correlation|r|4|364|0.99874
1|DNAWalk|Correlation|r|4|365|0.99019
1|DNAWalk|Correlation|r|4|366|0.99723
1|DNAWalk|Correlation|r|4|367|0.99771
1|DNAWalk|Correlation|r|4|368|0.997
1|DNAWalk|Correlation|r|4|369|0.99764
1|DNAWalk|Correlation|r|4|370|0.97997
1|DNAWalk|Correlation|r|4|371|0.99354
1|DNAWalk|Correlation|r|4|372|0.99816
1|DNAWalk|Correlation|r|4|373|0.9954
1|DNAWalk|Correlation|r|4|374|0.99751
1|DNAWalk|Correlation|r|4|375|0.99754
1|DNAWalk|Correlation|r|4|376|0.99721
1|DNAWalk|Correlation|r|4|377|0.99726
1|DNAWalk|Correlation|r|4|378|0.99618
1|DNAWalk|Correlation|r|4|379|0.99605
1|DNAWalk|Correlation|r|4|380|0.99694
1|DNAWalk|Correlation|r|4|381|0.99754
1|DNAWalk|Correlation|r|4|382|0.99671
1|DNAWalk|Correlation|r|4|383|0.99834
1|DNAWalk|Correlation|r|4|384|0.99806
