# Supplementary material for: On DNA numerical representations for genomic similarity computation
Source: PLoS One. 2017 Mar 21;12(3):e0173288. doi: 10.1371/journal.pone.0173288 (PMC5360225; doi:10.1371/journal.pone.0173288)
Supplement: S3 File — The datasets employed in this work. (ZIP) [file pone.0173288.s003.zip › datasets/syntheticalExperimentalScores/sequenceBase_1_transformation_DNAWalk_metric_Correlation_type_s_percentage_8.txt]

1|DNAWalk|Correlation|r|8|1|0.99298
1|DNAWalk|Correlation|r|8|2|0.99078
1|DNAWalk|Correlation|r|8|3|0.98235
1|DNAWalk|Correlation|r|8|4|0.99286
1|DNAWalk|Correlation|r|8|5|0.96675
1|DNAWalk|Correlation|r|8|6|0.90787
1|DNAWalk|Correlation|r|8|7|0.98649
1|DNAWalk|Correlation|r|8|8|0.9961
1|DNAWalk|Correlation|r|8|9|0.93634
1|DNAWalk|Correlation|r|8|10|0.94501
1|DNAWalk|Correlation|r|8|11|0.98526
1|DNAWalk|Correlation|r|8|12|0.99245
1|DNAWalk|Correlation|r|8|13|0.99154
1|DNAWalk|Correlation|r|8|14|0.88969
1|DNAWalk|Correlation|r|8|15|0.9867
1|DNAWalk|Correlation|r|8|16|0.99387
1|DNAWalk|Correlation|r|8|17|0.98012
1|DNAWalk|Correlation|r|8|18|0.98426
1|DNAWalk|Correlation|r|8|19|0.99694
1|DNAWalk|Correlation|r|8|20|0.9879
1|DNAWalk|Correlation|r|8|21|0.97807
1|DNAWalk|Correlation|r|8|22|0.98969
1|DNAWalk|Correlation|r|8|23|0.99348
1|DNAWalk|Correlation|r|8|24|0.89649
1|DNAWalk|Correlation|r|8|25|0.98706
1|DNAWalk|Correlation|r|8|26|0.94443
1|DNAWalk|Correlation|r|8|27|0.99268
1|DNAWalk|Correlation|r|8|28|0.98664
1|DNAWalk|Correlation|r|8|29|0.99347
1|DNAWalk|Correlation|r|8|30|0.99635
1|DNAWalk|Correlation|r|8|31|0.99339
1|DNAWalk|Correlation|r|8|32|0.99349
1|DNAWalk|Correlation|r|8|33|0.98738
1|DNAWalk|Correlation|r|8|34|0.98727
1|DNAWalk|Correlation|r|8|35|0.98946
1|DNAWalk|Correlation|r|8|36|0.98665
1|DNAWalk|Correlation|r|8|37|0.98916
1|DNAWalk|Correlation|r|8|38|0.99151
1|DNAWalk|Correlation|r|8|39|0.98309
1|DNAWalk|Correlation|r|8|40|0.99659
1|DNAWalk|Correlation|r|8|41|0.87096
1|DNAWalk|Correlation|r|8|42|0.99612
1|DNAWalk|Correlation|r|8|43|0.9869
1|DNAWalk|Correlation|r|8|44|0.99299
1|DNAWalk|Correlation|r|8|45|0.94693
1|DNAWalk|Correlation|r|8|46|0.98962
1|DNAWalk|Correlation|r|8|47|0.99227
1|DNAWalk|Correlation|r|8|48|0.98459
1|DNAWalk|Correlation|r|8|49|0.99339
1|DNAWalk|Correlation|r|8|50|0.91185
1|DNAWalk|Correlation|r|8|51|0.99231
1|DNAWalk|Correlation|r|8|52|0.98838
1|DNAWalk|Correlation|r|8|53|0.97029
1|DNAWalk|Correlation|r|8|54|0.98438
1|DNAWalk|Correlation|r|8|55|0.97782
1|DNAWalk|Correlation|r|8|56|0.9957
1|DNAWalk|Correlation|r|8|57|0.98002
1|DNAWalk|Correlation|r|8|58|0.97589
1|DNAWalk|Correlation|r|8|59|0.99311
1|DNAWalk|Correlation|r|8|60|0.99663
1|DNAWalk|Correlation|r|8|61|0.9932
1|DNAWalk|Correlation|r|8|62|0.99266
1|DNAWalk|Correlation|r|8|63|0.97605
1|DNAWalk|Correlation|r|8|64|0.98979
1|DNAWalk|Correlation|r|8|65|0.98608
1|DNAWalk|Correlation|r|8|66|0.99452
1|DNAWalk|Correlation|r|8|67|0.97617
1|DNAWalk|Correlation|r|8|68|0.98833
1|DNAWalk|Correlation|r|8|69|0.98747
1|DNAWalk|Correlation|r|8|70|0.98698
1|DNAWalk|Correlation|r|8|71|0.98062
1|DNAWalk|Correlation|r|8|72|0.96428
1|DNAWalk|Correlation|r|8|73|0.99693
1|DNAWalk|Correlation|r|8|74|0.98103
1|DNAWalk|Correlation|r|8|75|0.90547
1|DNAWalk|Correlation|r|8|76|0.95821
1|DNAWalk|Correlation|r|8|77|0.97201
1|DNAWalk|Correlation|r|8|78|0.99167
1|DNAWalk|Correlation|r|8|79|0.98826
1|DNAWalk|Correlation|r|8|80|0.98565
1|DNAWalk|Correlation|r|8|81|0.99359
1|DNAWalk|Correlation|r|8|82|0.95694
1|DNAWalk|Correlation|r|8|83|0.99374
1|DNAWalk|Correlation|r|8|84|0.99215
1|DNAWalk|Correlation|r|8|85|0.99578
1|DNAWalk|Correlation|r|8|86|0.99235
1|DNAWalk|Correlation|r|8|87|0.99293
1|DNAWalk|Correlation|r|8|88|0.9956
1|DNAWalk|Correlation|r|8|89|0.995
1|DNAWalk|Correlation|r|8|90|0.9955
1|DNAWalk|Correlation|r|8|91|0.99468
1|DNAWalk|Correlation|r|8|92|0.99535
1|DNAWalk|Correlation|r|8|93|0.99644
1|DNAWalk|Correlation|r|8|94|0.95293
1|DNAWalk|Correlation|r|8|95|0.99172
1|DNAWalk|Correlation|r|8|96|0.8819
1|DNAWalk|Correlation|r|8|97|0.9934
1|DNAWalk|Correlation|r|8|98|0.99274
1|DNAWalk|Correlation|r|8|99|0.94952
1|DNAWalk|Correlation|r|8|100|0.98108
1|DNAWalk|Correlation|r|8|101|0.99605
1|DNAWalk|Correlation|r|8|102|0.99226
1|DNAWalk|Correlation|r|8|103|0.99453
1|DNAWalk|Correlation|r|8|104|0.99196
1|DNAWalk|Correlation|r|8|105|0.97985
1|DNAWalk|Correlation|r|8|106|0.98883
1|DNAWalk|Correlation|r|8|107|0.99241
1|DNAWalk|Correlation|r|8|108|0.98892
1|DNAWalk|Correlation|r|8|109|0.90894
1|DNAWalk|Correlation|r|8|110|0.99766
1|DNAWalk|Correlation|r|8|111|0.99085
1|DNAWalk|Correlation|r|8|112|0.97323
1|DNAWalk|Correlation|r|8|113|0.98549
1|DNAWalk|Correlation|r|8|114|0.99759
1|DNAWalk|Correlation|r|8|115|0.99287
1|DNAWalk|Correlation|r|8|116|0.98658
1|DNAWalk|Correlation|r|8|117|0.98559
1|DNAWalk|Correlation|r|8|118|0.99142
1|DNAWalk|Correlation|r|8|119|0.97705
1|DNAWalk|Correlation|r|8|120|0.96549
1|DNAWalk|Correlation|r|8|121|0.95556
1|DNAWalk|Correlation|r|8|122|0.98666
1|DNAWalk|Correlation|r|8|123|0.99435
1|DNAWalk|Correlation|r|8|124|0.99384
1|DNAWalk|Correlation|r|8|125|0.99738
1|DNAWalk|Correlation|r|8|126|0.99279
1|DNAWalk|Correlation|r|8|127|0.99287
1|DNAWalk|Correlation|r|8|128|0.98628
1|DNAWalk|Correlation|r|8|129|0.98704
1|DNAWalk|Correlation|r|8|130|0.99057
1|DNAWalk|Correlation|r|8|131|0.99268
1|DNAWalk|Correlation|r|8|132|0.99406
1|DNAWalk|Correlation|r|8|133|0.99418
1|DNAWalk|Correlation|r|8|134|0.99399
1|DNAWalk|Correlation|r|8|135|0.9959
1|DNAWalk|Correlation|r|8|136|0.98521
1|DNAWalk|Correlation|r|8|137|0.99643
1|DNAWalk|Correlation|r|8|138|0.99727
1|DNAWalk|Correlation|r|8|139|0.99577
1|DNAWalk|Correlation|r|8|140|0.99105
1|DNAWalk|Correlation|r|8|141|0.99218
1|DNAWalk|Correlation|r|8|142|0.99697
1|DNAWalk|Correlation|r|8|143|0.99237
1|DNAWalk|Correlation|r|8|144|0.97838
1|DNAWalk|Correlation|r|8|145|0.98935
1|DNAWalk|Correlation|r|8|146|0.99096
1|DNAWalk|Correlation|r|8|147|0.99592
1|DNAWalk|Correlation|r|8|148|0.98484
1|DNAWalk|Correlation|r|8|149|0.9922
1|DNAWalk|Correlation|r|8|150|0.98928
1|DNAWalk|Correlation|r|8|151|0.9965
1|DNAWalk|Correlation|r|8|152|0.97854
1|DNAWalk|Correlation|r|8|153|0.98081
1|DNAWalk|Correlation|r|8|154|0.99657
1|DNAWalk|Correlation|r|8|155|0.99087
1|DNAWalk|Correlation|r|8|156|0.99169
1|DNAWalk|Correlation|r|8|157|0.98054
1|DNAWalk|Correlation|r|8|158|0.99354
1|DNAWalk|Correlation|r|8|159|0.9911
1|DNAWalk|Correlation|r|8|160|0.99395
1|DNAWalk|Correlation|r|8|161|0.99616
1|DNAWalk|Correlation|r|8|162|0.96112
1|DNAWalk|Correlation|r|8|163|0.97249
1|DNAWalk|Correlation|r|8|164|0.99537
1|DNAWalk|Correlation|r|8|165|0.99658
1|DNAWalk|Correlation|r|8|166|0.99322
1|DNAWalk|Correlation|r|8|167|0.99396
1|DNAWalk|Correlation|r|8|168|0.91942
1|DNAWalk|Correlation|r|8|169|0.98984
1|DNAWalk|Correlation|r|8|170|0.99254
1|DNAWalk|Correlation|r|8|171|0.94008
1|DNAWalk|Correlation|r|8|172|0.99335
1|DNAWalk|Correlation|r|8|173|0.95757
1|DNAWalk|Correlation|r|8|174|0.96636
1|DNAWalk|Correlation|r|8|175|0.99489
1|DNAWalk|Correlation|r|8|176|0.99285
1|DNAWalk|Correlation|r|8|177|0.99306
1|DNAWalk|Correlation|r|8|178|0.96582
1|DNAWalk|Correlation|r|8|179|0.92856
1|DNAWalk|Correlation|r|8|180|0.98722
1|DNAWalk|Correlation|r|8|181|0.99424
1|DNAWalk|Correlation|r|8|182|0.99206
1|DNAWalk|Correlation|r|8|183|0.95728
1|DNAWalk|Correlation|r|8|184|0.95026
1|DNAWalk|Correlation|r|8|185|0.99779
1|DNAWalk|Correlation|r|8|186|0.98633
1|DNAWalk|Correlation|r|8|187|0.99649
1|DNAWalk|Correlation|r|8|188|0.99586
1|DNAWalk|Correlation|r|8|189|0.99095
1|DNAWalk|Correlation|r|8|190|0.98678
1|DNAWalk|Correlation|r|8|191|0.99401
1|DNAWalk|Correlation|r|8|192|0.99242
1|DNAWalk|Correlation|r|8|193|0.99283
1|DNAWalk|Correlation|r|8|194|0.99236
1|DNAWalk|Correlation|r|8|195|0.98682
1|DNAWalk|Correlation|r|8|196|0.99471
1|DNAWalk|Correlation|r|8|197|0.99015
1|DNAWalk|Correlation|r|8|198|0.93597
1|DNAWalk|Correlation|r|8|199|0.99549
1|DNAWalk|Correlation|r|8|200|0.99641
1|DNAWalk|Correlation|r|8|201|0.995
1|DNAWalk|Correlation|r|8|202|0.9876
1|DNAWalk|Correlation|r|8|203|0.98474
1|DNAWalk|Correlation|r|8|204|0.99573
1|DNAWalk|Correlation|r|8|205|0.97673
1|DNAWalk|Correlation|r|8|206|0.99261
1|DNAWalk|Correlation|r|8|207|0.98928
1|DNAWalk|Correlation|r|8|208|0.99549
1|DNAWalk|Correlation|r|8|209|0.97808
1|DNAWalk|Correlation|r|8|210|0.99345
1|DNAWalk|Correlation|r|8|211|0.994
1|DNAWalk|Correlation|r|8|212|0.99405
1|DNAWalk|Correlation|r|8|213|0.98578
1|DNAWalk|Correlation|r|8|214|0.95421
1|DNAWalk|Correlation|r|8|215|0.9861
1|DNAWalk|Correlation|r|8|216|0.99562
1|DNAWalk|Correlation|r|8|217|0.9942
1|DNAWalk|Correlation|r|8|218|0.97958
1|DNAWalk|Correlation|r|8|219|0.99474
1|DNAWalk|Correlation|r|8|220|0.99546
1|DNAWalk|Correlation|r|8|221|0.99554
1|DNAWalk|Correlation|r|8|222|0.99011
1|DNAWalk|Correlation|r|8|223|0.94645
1|DNAWalk|Correlation|r|8|224|0.9856
1|DNAWalk|Correlation|r|8|225|0.99292
1|DNAWalk|Correlation|r|8|226|0.98267
1|DNAWalk|Correlation|r|8|227|0.99474
1|DNAWalk|Correlation|r|8|228|0.99361
1|DNAWalk|Correlation|r|8|229|0.97346
1|DNAWalk|Correlation|r|8|230|0.99436
1|DNAWalk|Correlation|r|8|231|0.99599
1|DNAWalk|Correlation|r|8|232|0.99294
1|DNAWalk|Correlation|r|8|233|0.99355
1|DNAWalk|Correlation|r|8|234|0.99628
1|DNAWalk|Correlation|r|8|235|0.99411
1|DNAWalk|Correlation|r|8|236|0.99592
1|DNAWalk|Correlation|r|8|237|0.99487
1|DNAWalk|Correlation|r|8|238|0.99415
1|DNAWalk|Correlation|r|8|239|0.99085
1|DNAWalk|Correlation|r|8|240|0.99232
1|DNAWalk|Correlation|r|8|241|0.9954
1|DNAWalk|Correlation|r|8|242|0.99425
1|DNAWalk|Correlation|r|8|243|0.99279
1|DNAWalk|Correlation|r|8|244|0.97516
1|DNAWalk|Correlation|r|8|245|0.97865
1|DNAWalk|Correlation|r|8|246|0.99118
1|DNAWalk|Correlation|r|8|247|0.99116
1|DNAWalk|Correlation|r|8|248|0.99192
1|DNAWalk|Correlation|r|8|249|0.99758
1|DNAWalk|Correlation|r|8|250|0.98603
1|DNAWalk|Correlation|r|8|251|0.97722
1|DNAWalk|Correlation|r|8|252|0.98733
1|DNAWalk|Correlation|r|8|253|0.99054
1|DNAWalk|Correlation|r|8|254|0.996
1|DNAWalk|Correlation|r|8|255|0.95981
1|DNAWalk|Correlation|r|8|256|0.99286
1|DNAWalk|Correlation|r|8|257|0.98855
1|DNAWalk|Correlation|r|8|258|0.99507
1|DNAWalk|Correlation|r|8|259|0.99506
1|DNAWalk|Correlation|r|8|260|0.97103
1|DNAWalk|Correlation|r|8|261|0.99506
1|DNAWalk|Correlation|r|8|262|0.99174
1|DNAWalk|Correlation|r|8|263|0.99287
1|DNAWalk|Correlation|r|8|264|0.99598
1|DNAWalk|Correlation|r|8|265|0.90817
1|DNAWalk|Correlation|r|8|266|0.99426
1|DNAWalk|Correlation|r|8|267|0.99418
1|DNAWalk|Correlation|r|8|268|0.99147
1|DNAWalk|Correlation|r|8|269|0.97923
1|DNAWalk|Correlation|r|8|270|0.99693
1|DNAWalk|Correlation|r|8|271|0.9317
1|DNAWalk|Correlation|r|8|272|0.99385
1|DNAWalk|Correlation|r|8|273|0.98952
1|DNAWalk|Correlation|r|8|274|0.99375
1|DNAWalk|Correlation|r|8|275|0.98193
1|DNAWalk|Correlation|r|8|276|0.99005
1|DNAWalk|Correlation|r|8|277|0.96135
1|DNAWalk|Correlation|r|8|278|0.97873
1|DNAWalk|Correlation|r|8|279|0.99193
1|DNAWalk|Correlation|r|8|280|0.9968
1|DNAWalk|Correlation|r|8|281|0.94204
1|DNAWalk|Correlation|r|8|282|0.99637
1|DNAWalk|Correlation|r|8|283|0.99646
1|DNAWalk|Correlation|r|8|284|0.99019
1|DNAWalk|Correlation|r|8|285|0.99183
1|DNAWalk|Correlation|r|8|286|0.95898
1|DNAWalk|Correlation|r|8|287|0.9479
1|DNAWalk|Correlation|r|8|288|0.99305
1|DNAWalk|Correlation|r|8|289|0.99518
1|DNAWalk|Correlation|r|8|290|0.98641
1|DNAWalk|Correlation|r|8|291|0.98927
1|DNAWalk|Correlation|r|8|292|0.98544
1|DNAWalk|Correlation|r|8|293|0.98678
1|DNAWalk|Correlation|r|8|294|0.97768
1|DNAWalk|Correlation|r|8|295|0.98894
1|DNAWalk|Correlation|r|8|296|0.98616
1|DNAWalk|Correlation|r|8|297|0.99308
1|DNAWalk|Correlation|r|8|298|0.98919
1|DNAWalk|Correlation|r|8|299|0.99554
1|DNAWalk|Correlation|r|8|300|0.89048
1|DNAWalk|Correlation|r|8|301|0.99682
1|DNAWalk|Correlation|r|8|302|0.9901
1|DNAWalk|Correlation|r|8|303|0.98885
1|DNAWalk|Correlation|r|8|304|0.99058
1|DNAWalk|Correlation|r|8|305|0.98962
1|DNAWalk|Correlation|r|8|306|0.99062
1|DNAWalk|Correlation|r|8|307|0.98339
1|DNAWalk|Correlation|r|8|308|0.98926
1|DNAWalk|Correlation|r|8|309|0.98871
1|DNAWalk|Correlation|r|8|310|0.99099
1|DNAWalk|Correlation|r|8|311|0.99261
1|DNAWalk|Correlation|r|8|312|0.98474
1|DNAWalk|Correlation|r|8|313|0.9906
1|DNAWalk|Correlation|r|8|314|0.98576
1|DNAWalk|Correlation|r|8|315|0.96763
1|DNAWalk|Correlation|r|8|316|0.98496
1|DNAWalk|Correlation|r|8|317|0.9905
1|DNAWalk|Correlation|r|8|318|0.98847
1|DNAWalk|Correlation|r|8|319|0.99197
1|DNAWalk|Correlation|r|8|320|0.99163
1|DNAWalk|Correlation|r|8|321|0.98819
1|DNAWalk|Correlation|r|8|322|0.99026
1|DNAWalk|Correlation|r|8|323|0.97005
1|DNAWalk|Correlation|r|8|324|0.99375
1|DNAWalk|Correlation|r|8|325|0.98629
1|DNAWalk|Correlation|r|8|326|0.99513
1|DNAWalk|Correlation|r|8|327|0.99576
1|DNAWalk|Correlation|r|8|328|0.98566
1|DNAWalk|Correlation|r|8|329|0.9929
1|DNAWalk|Correlation|r|8|330|0.98676
1|DNAWalk|Correlation|r|8|331|0.9905
1|DNAWalk|Correlation|r|8|332|0.99188
1|DNAWalk|Correlation|r|8|333|0.98846
1|DNAWalk|Correlation|r|8|334|0.99157
1|DNAWalk|Correlation|r|8|335|0.99285
1|DNAWalk|Correlation|r|8|336|0.99285
1|DNAWalk|Correlation|r|8|337|0.99302
1|DNAWalk|Correlation|r|8|338|0.99197
1|DNAWalk|Correlation|r|8|339|0.97618
1|DNAWalk|Correlation|r|8|340|0.96867
1|DNAWalk|Correlation|r|8|341|0.9896
1|DNAWalk|Correlation|r|8|342|0.9869
1|DNAWalk|Correlation|r|8|343|0.98594
1|DNAWalk|Correlation|r|8|344|0.99202
1|DNAWalk|Correlation|r|8|345|0.99498
1|DNAWalk|Correlation|r|8|346|0.98893
1|DNAWalk|Correlation|r|8|347|0.99645
1|DNAWalk|Correlation|r|8|348|0.92669
1|DNAWalk|Correlation|r|8|349|0.99232
1|DNAWalk|Correlation|r|8|350|0.98651
1|DNAWalk|Correlation|r|8|351|0.97525
1|DNAWalk|Correlation|r|8|352|0.99598
1|DNAWalk|Correlation|r|8|353|0.98847
1|DNAWalk|Correlation|r|8|354|0.99274
1|DNAWalk|Correlation|r|8|355|0.91455
1|DNAWalk|Correlation|r|8|356|0.95788
1|DNAWalk|Correlation|r|8|357|0.99582
1|DNAWalk|Correlation|r|8|358|0.99274
1|DNAWalk|Correlation|r|8|359|0.97384
1|DNAWalk|Correlation|r|8|360|0.98898
1|DNAWalk|Correlation|r|8|361|0.96204
1|DNAWalk|Correlation|r|8|362|0.981
1|DNAWalk|Correlation|r|8|363|0.97869
1|DNAWalk|Correlation|r|8|364|0.98584
1|DNAWalk|Correlation|r|8|365|0.99184
1|DNAWalk|Correlation|r|8|366|0.98995
1|DNAWalk|Correlation|r|8|367|0.97872
1|DNAWalk|Correlation|r|8|368|0.98434
1|DNAWalk|Correlation|r|8|369|0.99161
1|DNAWalk|Correlation|r|8|370|0.98994
1|DNAWalk|Correlation|r|8|371|0.97598
1|DNAWalk|Correlation|r|8|372|0.98772
1|DNAWalk|Correlation|r|8|373|0.99396
1|DNAWalk|Correlation|r|8|374|0.99174
1|DNAWalk|Correlation|r|8|375|0.89844
1|DNAWalk|Correlation|r|8|376|0.99427
1|DNAWalk|Correlation|r|8|377|0.99272
1|DNAWalk|Correlation|r|8|378|0.99239
1|DNAWalk|Correlation|r|8|379|0.99326
1|DNAWalk|Correlation|r|8|380|0.99466
1|DNAWalk|Correlation|r|8|381|0.984
1|DNAWalk|Correlation|r|8|382|0.99153
1|DNAWalk|Correlation|r|8|383|0.99132
1|DNAWalk|Correlation|r|8|384|0.973
