# Supplementary material for: On DNA numerical representations for genomic similarity computation
Source: PLoS One. 2017 Mar 21;12(3):e0173288. doi: 10.1371/journal.pone.0173288 (PMC5360225; doi:10.1371/journal.pone.0173288)
Supplement: S3 File — The datasets employed in this work. (ZIP) [file pone.0173288.s003.zip › datasets/syntheticalExperimentalScores/sequenceBase_1_transformation_DNAWalk_metric_NormL2_type_d_percentage_1.txt]

1|DNAWalk|NormL2|d|1|1|1610.8503
1|DNAWalk|NormL2|d|1|2|1678.8445
1|DNAWalk|NormL2|d|1|3|1417.8009
1|DNAWalk|NormL2|d|1|4|1572.1452
1|DNAWalk|NormL2|d|1|5|1675.7466
1|DNAWalk|NormL2|d|1|6|2917.813
1|DNAWalk|NormL2|d|1|7|1730.3738
1|DNAWalk|NormL2|d|1|8|1579.0642
1|DNAWalk|NormL2|d|1|9|1692.5887
1|DNAWalk|NormL2|d|1|10|1337.8189
1|DNAWalk|NormL2|d|1|11|1479.2664
1|DNAWalk|NormL2|d|1|12|1443.4888
1|DNAWalk|NormL2|d|1|13|1354.1226
1|DNAWalk|NormL2|d|1|14|1789.486
1|DNAWalk|NormL2|d|1|15|1520.5574
1|DNAWalk|NormL2|d|1|16|1461.6747
1|DNAWalk|NormL2|d|1|17|1216.029
1|DNAWalk|NormL2|d|1|18|1510.13
1|DNAWalk|NormL2|d|1|19|2074.0063
1|DNAWalk|NormL2|d|1|20|1371.7791
1|DNAWalk|NormL2|d|1|21|1514.0408
1|DNAWalk|NormL2|d|1|22|1455.4105
1|DNAWalk|NormL2|d|1|23|1317.817
1|DNAWalk|NormL2|d|1|24|1444.9865
1|DNAWalk|NormL2|d|1|25|1289.8188
1|DNAWalk|NormL2|d|1|26|1869.3655
1|DNAWalk|NormL2|d|1|27|1151.5336
1|DNAWalk|NormL2|d|1|28|1856.117
1|DNAWalk|NormL2|d|1|29|1282.4638
1|DNAWalk|NormL2|d|1|30|1419.8917
1|DNAWalk|NormL2|d|1|31|1282.6072
1|DNAWalk|NormL2|d|1|32|1476.2966
1|DNAWalk|NormL2|d|1|33|1393.5384
1|DNAWalk|NormL2|d|1|34|1450.7383
1|DNAWalk|NormL2|d|1|35|1560.42
1|DNAWalk|NormL2|d|1|36|1974.2814
1|DNAWalk|NormL2|d|1|37|1440.8722
1|DNAWalk|NormL2|d|1|38|1470.9955
1|DNAWalk|NormL2|d|1|39|1855.1524
1|DNAWalk|NormL2|d|1|40|1761.5247
1|DNAWalk|NormL2|d|1|41|1635.8277
1|DNAWalk|NormL2|d|1|42|1728.286
1|DNAWalk|NormL2|d|1|43|1758.9774
1|DNAWalk|NormL2|d|1|44|1519.1006
1|DNAWalk|NormL2|d|1|45|1690.6925
1|DNAWalk|NormL2|d|1|46|1535.8934
1|DNAWalk|NormL2|d|1|47|1377.7166
1|DNAWalk|NormL2|d|1|48|2459.121
1|DNAWalk|NormL2|d|1|49|1767.8829
1|DNAWalk|NormL2|d|1|50|1723.1524
1|DNAWalk|NormL2|d|1|51|1443.4485
1|DNAWalk|NormL2|d|1|52|1514.8085
1|DNAWalk|NormL2|d|1|53|1375.6554
1|DNAWalk|NormL2|d|1|54|1228.8733
1|DNAWalk|NormL2|d|1|55|1518.2024
1|DNAWalk|NormL2|d|1|56|1487.1813
1|DNAWalk|NormL2|d|1|57|1940.3
1|DNAWalk|NormL2|d|1|58|1511.9492
1|DNAWalk|NormL2|d|1|59|1088.6735
1|DNAWalk|NormL2|d|1|60|1297.6342
1|DNAWalk|NormL2|d|1|61|2194.0249
1|DNAWalk|NormL2|d|1|62|1629.1039
1|DNAWalk|NormL2|d|1|63|1239.928
1|DNAWalk|NormL2|d|1|64|1390.3066
1|DNAWalk|NormL2|d|1|65|1324.7754
1|DNAWalk|NormL2|d|1|66|1265.0999
1|DNAWalk|NormL2|d|1|67|1565.6018
1|DNAWalk|NormL2|d|1|68|1397.4434
1|DNAWalk|NormL2|d|1|69|1514.7431
1|DNAWalk|NormL2|d|1|70|1892.9365
1|DNAWalk|NormL2|d|1|71|1416.6652
1|DNAWalk|NormL2|d|1|72|2184.1493
1|DNAWalk|NormL2|d|1|73|1375.6106
1|DNAWalk|NormL2|d|1|74|1537.8971
1|DNAWalk|NormL2|d|1|75|1831.5923
1|DNAWalk|NormL2|d|1|76|1296.7321
1|DNAWalk|NormL2|d|1|77|1752.2875
1|DNAWalk|NormL2|d|1|78|1168.8742
1|DNAWalk|NormL2|d|1|79|1921.968
1|DNAWalk|NormL2|d|1|80|1424.1587
1|DNAWalk|NormL2|d|1|81|2215.6836
1|DNAWalk|NormL2|d|1|82|2066.2317
1|DNAWalk|NormL2|d|1|83|1636.7674
1|DNAWalk|NormL2|d|1|84|1425.6822
1|DNAWalk|NormL2|d|1|85|1828.2571
1|DNAWalk|NormL2|d|1|86|1166.0377
1|DNAWalk|NormL2|d|1|87|1343.5737
1|DNAWalk|NormL2|d|1|88|1363.5601
1|DNAWalk|NormL2|d|1|89|1551.1248
1|DNAWalk|NormL2|d|1|90|1325.3273
1|DNAWalk|NormL2|d|1|91|1333.816
1|DNAWalk|NormL2|d|1|92|1399.6991
1|DNAWalk|NormL2|d|1|93|1811.7749
1|DNAWalk|NormL2|d|1|94|1359.3857
1|DNAWalk|NormL2|d|1|95|2176.9495
1|DNAWalk|NormL2|d|1|96|1419.1716
1|DNAWalk|NormL2|d|1|97|3016.0646
1|DNAWalk|NormL2|d|1|98|2128.819
1|DNAWalk|NormL2|d|1|99|1524.3077
1|DNAWalk|NormL2|d|1|100|1402.5347
1|DNAWalk|NormL2|d|1|101|1706.9042
1|DNAWalk|NormL2|d|1|102|1823.3016
1|DNAWalk|NormL2|d|1|103|1310.6068
1|DNAWalk|NormL2|d|1|104|1360.7119
1|DNAWalk|NormL2|d|1|105|1594.806
1|DNAWalk|NormL2|d|1|106|1766.189
1|DNAWalk|NormL2|d|1|107|1525.2918
1|DNAWalk|NormL2|d|1|108|1845.3693
1|DNAWalk|NormL2|d|1|109|2210.118
1|DNAWalk|NormL2|d|1|110|1195.0156
1|DNAWalk|NormL2|d|1|111|2210.1307
1|DNAWalk|NormL2|d|1|112|1204.599
1|DNAWalk|NormL2|d|1|113|1923.3431
1|DNAWalk|NormL2|d|1|114|1395.7912
1|DNAWalk|NormL2|d|1|115|1353.0256
1|DNAWalk|NormL2|d|1|116|2395.2042
1|DNAWalk|NormL2|d|1|117|1557.6646
1|DNAWalk|NormL2|d|1|118|2442.3882
1|DNAWalk|NormL2|d|1|119|2370.0199
1|DNAWalk|NormL2|d|1|120|1220.627
1|DNAWalk|NormL2|d|1|121|1220.6183
1|DNAWalk|NormL2|d|1|122|1274.7074
1|DNAWalk|NormL2|d|1|123|1469.7989
1|DNAWalk|NormL2|d|1|124|1428.2438
1|DNAWalk|NormL2|d|1|125|1256.9288
1|DNAWalk|NormL2|d|1|126|1449.0996
1|DNAWalk|NormL2|d|1|127|1302.7429
1|DNAWalk|NormL2|d|1|128|1361.5405
1|DNAWalk|NormL2|d|1|129|1232.9093
1|DNAWalk|NormL2|d|1|130|1553.2497
1|DNAWalk|NormL2|d|1|131|1283.8426
1|DNAWalk|NormL2|d|1|132|1686.6512
1|DNAWalk|NormL2|d|1|133|1641.62
1|DNAWalk|NormL2|d|1|134|2097.6814
1|DNAWalk|NormL2|d|1|135|1630.2568
1|DNAWalk|NormL2|d|1|136|1555.9433
1|DNAWalk|NormL2|d|1|137|1381.1638
1|DNAWalk|NormL2|d|1|138|1670.1255
1|DNAWalk|NormL2|d|1|139|1404.5341
1|DNAWalk|NormL2|d|1|140|1240.1588
1|DNAWalk|NormL2|d|1|141|2042.0829
1|DNAWalk|NormL2|d|1|142|1202.4325
1|DNAWalk|NormL2|d|1|143|1615.3626
1|DNAWalk|NormL2|d|1|144|1377.7676
1|DNAWalk|NormL2|d|1|145|1404.8785
1|DNAWalk|NormL2|d|1|146|1395.5409
1|DNAWalk|NormL2|d|1|147|1464.0075
1|DNAWalk|NormL2|d|1|148|1397.674
1|DNAWalk|NormL2|d|1|149|1445.7818
1|DNAWalk|NormL2|d|1|150|2008.3194
1|DNAWalk|NormL2|d|1|151|1574.2163
1|DNAWalk|NormL2|d|1|152|1524.7447
1|DNAWalk|NormL2|d|1|153|2402.066
1|DNAWalk|NormL2|d|1|154|1494.9872
1|DNAWalk|NormL2|d|1|155|1921.8622
1|DNAWalk|NormL2|d|1|156|1068.5095
1|DNAWalk|NormL2|d|1|157|1496.2228
1|DNAWalk|NormL2|d|1|158|1442.3917
1|DNAWalk|NormL2|d|1|159|1585.7721
1|DNAWalk|NormL2|d|1|160|1426.7869
1|DNAWalk|NormL2|d|1|161|1468.3633
1|DNAWalk|NormL2|d|1|162|1408.5653
1|DNAWalk|NormL2|d|1|163|1464.929
1|DNAWalk|NormL2|d|1|164|1431.9303
1|DNAWalk|NormL2|d|1|165|1770.6732
1|DNAWalk|NormL2|d|1|166|1356.9324
1|DNAWalk|NormL2|d|1|167|1812.2006
1|DNAWalk|NormL2|d|1|168|1263.4117
1|DNAWalk|NormL2|d|1|169|2313.2885
1|DNAWalk|NormL2|d|1|170|1798.6953
1|DNAWalk|NormL2|d|1|171|1161.0062
1|DNAWalk|NormL2|d|1|172|1558.5375
1|DNAWalk|NormL2|d|1|173|1825.0253
1|DNAWalk|NormL2|d|1|174|1176.4636
1|DNAWalk|NormL2|d|1|175|1665.9501
1|DNAWalk|NormL2|d|1|176|1388.2952
1|DNAWalk|NormL2|d|1|177|2098.4355
1|DNAWalk|NormL2|d|1|178|1499.0807
1|DNAWalk|NormL2|d|1|179|1458.025
1|DNAWalk|NormL2|d|1|180|2443.5101
1|DNAWalk|NormL2|d|1|181|1471.1255
1|DNAWalk|NormL2|d|1|182|1337.4916
1|DNAWalk|NormL2|d|1|183|1364.1871
1|DNAWalk|NormL2|d|1|184|1412.741
1|DNAWalk|NormL2|d|1|185|1236.0889
1|DNAWalk|NormL2|d|1|186|2181.5439
1|DNAWalk|NormL2|d|1|187|2373.4223
1|DNAWalk|NormL2|d|1|188|1809.3903
1|DNAWalk|NormL2|d|1|189|1154.6444
1|DNAWalk|NormL2|d|1|190|1459.173
1|DNAWalk|NormL2|d|1|191|1877.0366
1|DNAWalk|NormL2|d|1|192|1489.2634
1|DNAWalk|NormL2|d|1|193|2512.2596
1|DNAWalk|NormL2|d|1|194|1660.4444
1|DNAWalk|NormL2|d|1|195|1417.4379
1|DNAWalk|NormL2|d|1|196|1458.4892
1|DNAWalk|NormL2|d|1|197|1812.2901
1|DNAWalk|NormL2|d|1|198|1178.4405
1|DNAWalk|NormL2|d|1|199|1294.634
1|DNAWalk|NormL2|d|1|200|1382.3045
1|DNAWalk|NormL2|d|1|201|1506.69
1|DNAWalk|NormL2|d|1|202|1491.439
1|DNAWalk|NormL2|d|1|203|2206.2581
1|DNAWalk|NormL2|d|1|204|1262.9546
1|DNAWalk|NormL2|d|1|205|1641.1025
1|DNAWalk|NormL2|d|1|206|1988.7225
1|DNAWalk|NormL2|d|1|207|1341.7554
1|DNAWalk|NormL2|d|1|208|1342.7752
1|DNAWalk|NormL2|d|1|209|1265.7292
1|DNAWalk|NormL2|d|1|210|1266.2198
1|DNAWalk|NormL2|d|1|211|1285.3078
1|DNAWalk|NormL2|d|1|212|1372.0578
1|DNAWalk|NormL2|d|1|213|1929.0782
1|DNAWalk|NormL2|d|1|214|1912.1637
1|DNAWalk|NormL2|d|1|215|2281.9858
1|DNAWalk|NormL2|d|1|216|1480.3667
1|DNAWalk|NormL2|d|1|217|1285.1397
1|DNAWalk|NormL2|d|1|218|1843.9508
1|DNAWalk|NormL2|d|1|219|1307.7676
1|DNAWalk|NormL2|d|1|220|1127.1878
1|DNAWalk|NormL2|d|1|221|1974.5856
1|DNAWalk|NormL2|d|1|222|1315.1629
1|DNAWalk|NormL2|d|1|223|1722.6596
1|DNAWalk|NormL2|d|1|224|1308.1065
1|DNAWalk|NormL2|d|1|225|1486.525
1|DNAWalk|NormL2|d|1|226|1321.1548
1|DNAWalk|NormL2|d|1|227|1258.8085
1|DNAWalk|NormL2|d|1|228|2524.8011
1|DNAWalk|NormL2|d|1|229|1511.8908
1|DNAWalk|NormL2|d|1|230|1328.8946
1|DNAWalk|NormL2|d|1|231|1415.3614
1|DNAWalk|NormL2|d|1|232|1465.9053
1|DNAWalk|NormL2|d|1|233|1585.8576
1|DNAWalk|NormL2|d|1|234|1389.0235
1|DNAWalk|NormL2|d|1|235|1266.5431
1|DNAWalk|NormL2|d|1|236|1723.8331
1|DNAWalk|NormL2|d|1|237|1477.8891
1|DNAWalk|NormL2|d|1|238|1382.4043
1|DNAWalk|NormL2|d|1|239|1413.9812
1|DNAWalk|NormL2|d|1|240|1406.8586
1|DNAWalk|NormL2|d|1|241|1399.5633
1|DNAWalk|NormL2|d|1|242|2120.3164
1|DNAWalk|NormL2|d|1|243|1344.8516
1|DNAWalk|NormL2|d|1|244|1446.245
1|DNAWalk|NormL2|d|1|245|1760.7816
1|DNAWalk|NormL2|d|1|246|1546.3248
1|DNAWalk|NormL2|d|1|247|1251.1819
1|DNAWalk|NormL2|d|1|248|1305.3522
1|DNAWalk|NormL2|d|1|249|1307.1792
1|DNAWalk|NormL2|d|1|250|1520.8312
1|DNAWalk|NormL2|d|1|251|1536.6237
1|DNAWalk|NormL2|d|1|252|1585.0896
1|DNAWalk|NormL2|d|1|253|1676.5097
1|DNAWalk|NormL2|d|1|254|1438.773
1|DNAWalk|NormL2|d|1|255|1476.4155
1|DNAWalk|NormL2|d|1|256|1531.7296
1|DNAWalk|NormL2|d|1|257|1345.7967
1|DNAWalk|NormL2|d|1|258|1472.6418
1|DNAWalk|NormL2|d|1|259|1457.4859
1|DNAWalk|NormL2|d|1|260|1493.1589
1|DNAWalk|NormL2|d|1|261|1558.2872
1|DNAWalk|NormL2|d|1|262|1381.7946
1|DNAWalk|NormL2|d|1|263|1335.284
1|DNAWalk|NormL2|d|1|264|1305.1947
1|DNAWalk|NormL2|d|1|265|1449.0493
1|DNAWalk|NormL2|d|1|266|1379.9231
1|DNAWalk|NormL2|d|1|267|1600.5745
1|DNAWalk|NormL2|d|1|268|2051.3812
1|DNAWalk|NormL2|d|1|269|1470.0863
1|DNAWalk|NormL2|d|1|270|1773.726
1|DNAWalk|NormL2|d|1|271|1327.9562
1|DNAWalk|NormL2|d|1|272|1360.7473
1|DNAWalk|NormL2|d|1|273|2382.9754
1|DNAWalk|NormL2|d|1|274|1330.218
1|DNAWalk|NormL2|d|1|275|1728.1199
1|DNAWalk|NormL2|d|1|276|1517.0801
1|DNAWalk|NormL2|d|1|277|1233.6798
1|DNAWalk|NormL2|d|1|278|1424.0206
1|DNAWalk|NormL2|d|1|279|1321.9595
1|DNAWalk|NormL2|d|1|280|1724.3936
1|DNAWalk|NormL2|d|1|281|1980.9231
1|DNAWalk|NormL2|d|1|282|2769.6406
1|DNAWalk|NormL2|d|1|283|1328.6259
1|DNAWalk|NormL2|d|1|284|1493.7972
1|DNAWalk|NormL2|d|1|285|1469.2498
1|DNAWalk|NormL2|d|1|286|1359.9191
1|DNAWalk|NormL2|d|1|287|1491.9798
1|DNAWalk|NormL2|d|1|288|1604.8584
1|DNAWalk|NormL2|d|1|289|1770.1898
1|DNAWalk|NormL2|d|1|290|1436.3203
1|DNAWalk|NormL2|d|1|291|2824.4013
1|DNAWalk|NormL2|d|1|292|2166.6221
1|DNAWalk|NormL2|d|1|293|2490.787
1|DNAWalk|NormL2|d|1|294|1731.5621
1|DNAWalk|NormL2|d|1|295|2000.3578
1|DNAWalk|NormL2|d|1|296|1701.1756
1|DNAWalk|NormL2|d|1|297|1562.1775
1|DNAWalk|NormL2|d|1|298|1660.0241
1|DNAWalk|NormL2|d|1|299|1443.289
1|DNAWalk|NormL2|d|1|300|1565.2353
1|DNAWalk|NormL2|d|1|301|1147.5242
1|DNAWalk|NormL2|d|1|302|1349.7177
1|DNAWalk|NormL2|d|1|303|1875.904
1|DNAWalk|NormL2|d|1|304|1486.1632
1|DNAWalk|NormL2|d|1|305|1328.7857
1|DNAWalk|NormL2|d|1|306|1547.1237
1|DNAWalk|NormL2|d|1|307|1608.6089
1|DNAWalk|NormL2|d|1|308|1413.0911
1|DNAWalk|NormL2|d|1|309|1605.4789
1|DNAWalk|NormL2|d|1|310|1453.0062
1|DNAWalk|NormL2|d|1|311|1413.1851
1|DNAWalk|NormL2|d|1|312|1454.8664
1|DNAWalk|NormL2|d|1|313|1348.9999
1|DNAWalk|NormL2|d|1|314|1675.6732
1|DNAWalk|NormL2|d|1|315|1719.2311
1|DNAWalk|NormL2|d|1|316|1678.5126
1|DNAWalk|NormL2|d|1|317|1709.2633
1|DNAWalk|NormL2|d|1|318|1554.5292
1|DNAWalk|NormL2|d|1|319|1335.9921
1|DNAWalk|NormL2|d|1|320|1514.8789
1|DNAWalk|NormL2|d|1|321|1434.907
1|DNAWalk|NormL2|d|1|322|1517.3541
1|DNAWalk|NormL2|d|1|323|1508.4528
1|DNAWalk|NormL2|d|1|324|1385.7159
1|DNAWalk|NormL2|d|1|325|1454.4226
1|DNAWalk|NormL2|d|1|326|2295.4655
1|DNAWalk|NormL2|d|1|327|1733.3408
1|DNAWalk|NormL2|d|1|328|1519.786
1|DNAWalk|NormL2|d|1|329|1543.4877
1|DNAWalk|NormL2|d|1|330|1500.4763
1|DNAWalk|NormL2|d|1|331|1707.6133
1|DNAWalk|NormL2|d|1|332|1536.6455
1|DNAWalk|NormL2|d|1|333|2588.5251
1|DNAWalk|NormL2|d|1|334|1506.9455
1|DNAWalk|NormL2|d|1|335|2971.9466
1|DNAWalk|NormL2|d|1|336|1551.1624
1|DNAWalk|NormL2|d|1|337|3242.3108
1|DNAWalk|NormL2|d|1|338|1456.9838
1|DNAWalk|NormL2|d|1|339|1341.4745
1|DNAWalk|NormL2|d|1|340|1491.1749
1|DNAWalk|NormL2|d|1|341|1174.8733
1|DNAWalk|NormL2|d|1|342|1535.0419
1|DNAWalk|NormL2|d|1|343|2030.7639
1|DNAWalk|NormL2|d|1|344|1701.9641
1|DNAWalk|NormL2|d|1|345|1603.8829
1|DNAWalk|NormL2|d|1|346|1276.0504
1|DNAWalk|NormL2|d|1|347|1371.8849
1|DNAWalk|NormL2|d|1|348|1279.9292
1|DNAWalk|NormL2|d|1|349|2153.9267
1|DNAWalk|NormL2|d|1|350|1837.7064
1|DNAWalk|NormL2|d|1|351|1288.395
1|DNAWalk|NormL2|d|1|352|1290.8014
1|DNAWalk|NormL2|d|1|353|1640.6274
1|DNAWalk|NormL2|d|1|354|1311.2064
1|DNAWalk|NormL2|d|1|355|1752.4929
1|DNAWalk|NormL2|d|1|356|1720.6326
1|DNAWalk|NormL2|d|1|357|2330.6835
1|DNAWalk|NormL2|d|1|358|1233.8721
1|DNAWalk|NormL2|d|1|359|1648.8293
1|DNAWalk|NormL2|d|1|360|1603.5177
1|DNAWalk|NormL2|d|1|361|1317.5468
1|DNAWalk|NormL2|d|1|362|1615.9151
1|DNAWalk|NormL2|d|1|363|2034.2
1|DNAWalk|NormL2|d|1|364|1295.9531
1|DNAWalk|NormL2|d|1|365|1544.0152
1|DNAWalk|NormL2|d|1|366|1435.2217
1|DNAWalk|NormL2|d|1|367|1561.1393
1|DNAWalk|NormL2|d|1|368|1196.5588
1|DNAWalk|NormL2|d|1|369|1471.0283
1|DNAWalk|NormL2|d|1|370|1451.612
1|DNAWalk|NormL2|d|1|371|1553.7425
1|DNAWalk|NormL2|d|1|372|2431.4958
1|DNAWalk|NormL2|d|1|373|1250.1647
1|DNAWalk|NormL2|d|1|374|1378.2459
1|DNAWalk|NormL2|d|1|375|1590.0318
1|DNAWalk|NormL2|d|1|376|1201.2091
1|DNAWalk|NormL2|d|1|377|1944.9141
1|DNAWalk|NormL2|d|1|378|1312.9335
1|DNAWalk|NormL2|d|1|379|1438.5213
1|DNAWalk|NormL2|d|1|380|1351.2315
1|DNAWalk|NormL2|d|1|381|1697.7249
1|DNAWalk|NormL2|d|1|382|1494.9742
1|DNAWalk|NormL2|d|1|383|2243.8674
1|DNAWalk|NormL2|d|1|384|1465.1104
1|DNAWalk|NormL2|d|1|385|1576.6653
1|DNAWalk|NormL2|d|1|386|1539.4776
1|DNAWalk|NormL2|d|1|387|2141.2635
1|DNAWalk|NormL2|d|1|388|1584.6508
1|DNAWalk|NormL2|d|1|389|2429.077
1|DNAWalk|NormL2|d|1|390|1561.7848
1|DNAWalk|NormL2|d|1|391|1427.8359
1|DNAWalk|NormL2|d|1|392|1368.3394
1|DNAWalk|NormL2|d|1|393|1364.9451
1|DNAWalk|NormL2|d|1|394|2002.8752
1|DNAWalk|NormL2|d|1|395|1717.9866
1|DNAWalk|NormL2|d|1|396|1577.0642
1|DNAWalk|NormL2|d|1|397|1307.2729
1|DNAWalk|NormL2|d|1|398|1405.0339
1|DNAWalk|NormL2|d|1|399|1678.6688
1|DNAWalk|NormL2|d|1|400|1338.3062
