# Supplementary material for: On DNA numerical representations for genomic similarity computation
Source: PLoS One. 2017 Mar 21;12(3):e0173288. doi: 10.1371/journal.pone.0173288 (PMC5360225; doi:10.1371/journal.pone.0173288)
Supplement: S3 File — The datasets employed in this work. (ZIP) [file pone.0173288.s003.zip › datasets/syntheticalExperimentalScores/sequenceBase_1_transformation_DNAWalk_metric_NormL2_type_d_percentage_16.txt]

1|DNAWalk|NormL2|d|16|1|10245.8128
1|DNAWalk|NormL2|d|16|2|5338.3046
1|DNAWalk|NormL2|d|16|3|4852.1379
1|DNAWalk|NormL2|d|16|4|5160.6078
1|DNAWalk|NormL2|d|16|5|3571.3119
1|DNAWalk|NormL2|d|16|6|5627.0412
1|DNAWalk|NormL2|d|16|7|5114.6936
1|DNAWalk|NormL2|d|16|8|5181.6342
1|DNAWalk|NormL2|d|16|9|3798.9331
1|DNAWalk|NormL2|d|16|10|5429.3269
1|DNAWalk|NormL2|d|16|11|5165.143
1|DNAWalk|NormL2|d|16|12|4466.8341
1|DNAWalk|NormL2|d|16|13|6458.4821
1|DNAWalk|NormL2|d|16|14|4699.0579
1|DNAWalk|NormL2|d|16|15|6660.3095
1|DNAWalk|NormL2|d|16|16|4010.8357
1|DNAWalk|NormL2|d|16|17|4026.9001
1|DNAWalk|NormL2|d|16|18|4596.6416
1|DNAWalk|NormL2|d|16|19|5349.8215
1|DNAWalk|NormL2|d|16|20|5045.589
1|DNAWalk|NormL2|d|16|21|4515.7289
1|DNAWalk|NormL2|d|16|22|3569.0246
1|DNAWalk|NormL2|d|16|23|5455.4541
1|DNAWalk|NormL2|d|16|24|5808.4989
1|DNAWalk|NormL2|d|16|25|5127.6778
1|DNAWalk|NormL2|d|16|26|5044.1996
1|DNAWalk|NormL2|d|16|27|7889.9682
1|DNAWalk|NormL2|d|16|28|3917.1383
1|DNAWalk|NormL2|d|16|29|6218.9216
1|DNAWalk|NormL2|d|16|30|5890.7778
1|DNAWalk|NormL2|d|16|31|7174.5591
1|DNAWalk|NormL2|d|16|32|6611.9001
1|DNAWalk|NormL2|d|16|33|4999.2884
1|DNAWalk|NormL2|d|16|34|4439.6122
1|DNAWalk|NormL2|d|16|35|7984.8567
1|DNAWalk|NormL2|d|16|36|3612.6426
1|DNAWalk|NormL2|d|16|37|8031.386
1|DNAWalk|NormL2|d|16|38|6350.7945
1|DNAWalk|NormL2|d|16|39|7291.4353
1|DNAWalk|NormL2|d|16|40|4049.2886
1|DNAWalk|NormL2|d|16|41|4757.1874
1|DNAWalk|NormL2|d|16|42|7648.1188
1|DNAWalk|NormL2|d|16|43|4527.8972
1|DNAWalk|NormL2|d|16|44|4275.3854
1|DNAWalk|NormL2|d|16|45|5473.5141
1|DNAWalk|NormL2|d|16|46|7796.2931
1|DNAWalk|NormL2|d|16|47|4334.9085
1|DNAWalk|NormL2|d|16|48|4638.2691
1|DNAWalk|NormL2|d|16|49|7148.785
1|DNAWalk|NormL2|d|16|50|6588.8411
1|DNAWalk|NormL2|d|16|51|3592.9257
1|DNAWalk|NormL2|d|16|52|3658.9866
1|DNAWalk|NormL2|d|16|53|4439.4189
1|DNAWalk|NormL2|d|16|54|4517.4489
1|DNAWalk|NormL2|d|16|55|9557.6115
1|DNAWalk|NormL2|d|16|56|3833.1176
1|DNAWalk|NormL2|d|16|57|3887.2077
1|DNAWalk|NormL2|d|16|58|4366.8225
1|DNAWalk|NormL2|d|16|59|3953.5676
1|DNAWalk|NormL2|d|16|60|6961.3097
1|DNAWalk|NormL2|d|16|61|5539.5962
1|DNAWalk|NormL2|d|16|62|6716.4508
1|DNAWalk|NormL2|d|16|63|5899.7189
1|DNAWalk|NormL2|d|16|64|4299.9291
1|DNAWalk|NormL2|d|16|65|6920.8001
1|DNAWalk|NormL2|d|16|66|4088.4458
1|DNAWalk|NormL2|d|16|67|7012.4903
1|DNAWalk|NormL2|d|16|68|4473.97
1|DNAWalk|NormL2|d|16|69|7810.2901
1|DNAWalk|NormL2|d|16|70|4258.0916
1|DNAWalk|NormL2|d|16|71|5809.4236
1|DNAWalk|NormL2|d|16|72|5090.1308
1|DNAWalk|NormL2|d|16|73|4975.248
1|DNAWalk|NormL2|d|16|74|4002.0046
1|DNAWalk|NormL2|d|16|75|3668.4973
1|DNAWalk|NormL2|d|16|76|5997.7769
1|DNAWalk|NormL2|d|16|77|8061.0934
1|DNAWalk|NormL2|d|16|78|4959.949
1|DNAWalk|NormL2|d|16|79|4277.583
1|DNAWalk|NormL2|d|16|80|8591.958
1|DNAWalk|NormL2|d|16|81|5791.1099
1|DNAWalk|NormL2|d|16|82|4492.5657
1|DNAWalk|NormL2|d|16|83|6096.7265
1|DNAWalk|NormL2|d|16|84|4817.6102
1|DNAWalk|NormL2|d|16|85|4147.9477
1|DNAWalk|NormL2|d|16|86|5458.8323
1|DNAWalk|NormL2|d|16|87|5165.0739
1|DNAWalk|NormL2|d|16|88|6546.4418
1|DNAWalk|NormL2|d|16|89|5825.3479
1|DNAWalk|NormL2|d|16|90|4669.1562
1|DNAWalk|NormL2|d|16|91|4185.618
1|DNAWalk|NormL2|d|16|92|6146.3734
1|DNAWalk|NormL2|d|16|93|6193.6927
1|DNAWalk|NormL2|d|16|94|4104.544
1|DNAWalk|NormL2|d|16|95|6698.839
1|DNAWalk|NormL2|d|16|96|5777.6909
1|DNAWalk|NormL2|d|16|97|4632.8551
1|DNAWalk|NormL2|d|16|98|4340.3084
1|DNAWalk|NormL2|d|16|99|6303.3591
1|DNAWalk|NormL2|d|16|100|5625.4605
1|DNAWalk|NormL2|d|16|101|4878.9111
1|DNAWalk|NormL2|d|16|102|4827.2486
1|DNAWalk|NormL2|d|16|103|4469.096
1|DNAWalk|NormL2|d|16|104|4492.8372
1|DNAWalk|NormL2|d|16|105|7287.529
1|DNAWalk|NormL2|d|16|106|7085.9169
1|DNAWalk|NormL2|d|16|107|4809.462
1|DNAWalk|NormL2|d|16|108|4697.0701
1|DNAWalk|NormL2|d|16|109|6169.0444
1|DNAWalk|NormL2|d|16|110|4498.4474
1|DNAWalk|NormL2|d|16|111|6136.2015
1|DNAWalk|NormL2|d|16|112|5583.1453
1|DNAWalk|NormL2|d|16|113|3976.4351
1|DNAWalk|NormL2|d|16|114|9689.4569
1|DNAWalk|NormL2|d|16|115|5659.4322
1|DNAWalk|NormL2|d|16|116|4558.9519
1|DNAWalk|NormL2|d|16|117|5109.4186
1|DNAWalk|NormL2|d|16|118|9563.3641
1|DNAWalk|NormL2|d|16|119|8703.8848
1|DNAWalk|NormL2|d|16|120|6067.6109
1|DNAWalk|NormL2|d|16|121|4378.6194
1|DNAWalk|NormL2|d|16|122|4958.0244
1|DNAWalk|NormL2|d|16|123|5833.5305
1|DNAWalk|NormL2|d|16|124|4165.5446
1|DNAWalk|NormL2|d|16|125|3773.8623
1|DNAWalk|NormL2|d|16|126|5544.6327
1|DNAWalk|NormL2|d|16|127|6478.279
1|DNAWalk|NormL2|d|16|128|5084.1876
1|DNAWalk|NormL2|d|16|129|6972.4712
1|DNAWalk|NormL2|d|16|130|5100.7639
1|DNAWalk|NormL2|d|16|131|4032.9913
1|DNAWalk|NormL2|d|16|132|4259.052
1|DNAWalk|NormL2|d|16|133|5650.373
1|DNAWalk|NormL2|d|16|134|7641.3498
1|DNAWalk|NormL2|d|16|135|4568.1227
1|DNAWalk|NormL2|d|16|136|6255.5782
1|DNAWalk|NormL2|d|16|137|7113.9602
1|DNAWalk|NormL2|d|16|138|5335.0882
1|DNAWalk|NormL2|d|16|139|3648.4121
1|DNAWalk|NormL2|d|16|140|4509.8961
1|DNAWalk|NormL2|d|16|141|3549.5609
1|DNAWalk|NormL2|d|16|142|4791.793
1|DNAWalk|NormL2|d|16|143|4816.4637
1|DNAWalk|NormL2|d|16|144|6341.6012
1|DNAWalk|NormL2|d|16|145|5982.4662
1|DNAWalk|NormL2|d|16|146|5166.8462
1|DNAWalk|NormL2|d|16|147|5639.8607
1|DNAWalk|NormL2|d|16|148|4609.5447
1|DNAWalk|NormL2|d|16|149|5004.1322
1|DNAWalk|NormL2|d|16|150|4402.8589
1|DNAWalk|NormL2|d|16|151|5203.2549
1|DNAWalk|NormL2|d|16|152|5854.1774
1|DNAWalk|NormL2|d|16|153|5315.1113
1|DNAWalk|NormL2|d|16|154|5114.7113
1|DNAWalk|NormL2|d|16|155|6980.4549
1|DNAWalk|NormL2|d|16|156|4343.2242
1|DNAWalk|NormL2|d|16|157|3902.4821
1|DNAWalk|NormL2|d|16|158|4903.9711
1|DNAWalk|NormL2|d|16|159|5254.5027
1|DNAWalk|NormL2|d|16|160|6036.421
1|DNAWalk|NormL2|d|16|161|4854.1316
1|DNAWalk|NormL2|d|16|162|5519.6299
1|DNAWalk|NormL2|d|16|163|5127.4991
1|DNAWalk|NormL2|d|16|164|10299.6963
1|DNAWalk|NormL2|d|16|165|4032.0302
1|DNAWalk|NormL2|d|16|166|8889.277
1|DNAWalk|NormL2|d|16|167|4679.152
1|DNAWalk|NormL2|d|16|168|5222.7818
1|DNAWalk|NormL2|d|16|169|6222.4001
1|DNAWalk|NormL2|d|16|170|4892.8313
1|DNAWalk|NormL2|d|16|171|5332.1054
1|DNAWalk|NormL2|d|16|172|7243.4854
1|DNAWalk|NormL2|d|16|173|8706.3941
1|DNAWalk|NormL2|d|16|174|5531.0054
1|DNAWalk|NormL2|d|16|175|5483.9668
1|DNAWalk|NormL2|d|16|176|4695.7561
1|DNAWalk|NormL2|d|16|177|6776.5456
1|DNAWalk|NormL2|d|16|178|4960.1893
1|DNAWalk|NormL2|d|16|179|6637.0795
1|DNAWalk|NormL2|d|16|180|6680.4122
1|DNAWalk|NormL2|d|16|181|5145.9237
1|DNAWalk|NormL2|d|16|182|8569.9637
1|DNAWalk|NormL2|d|16|183|4066.2092
1|DNAWalk|NormL2|d|16|184|3960.6245
1|DNAWalk|NormL2|d|16|185|4588.8154
1|DNAWalk|NormL2|d|16|186|5387.5466
1|DNAWalk|NormL2|d|16|187|6245.6935
1|DNAWalk|NormL2|d|16|188|5407.4716
1|DNAWalk|NormL2|d|16|189|7728.4577
1|DNAWalk|NormL2|d|16|190|4858.1835
1|DNAWalk|NormL2|d|16|191|5633.7847
1|DNAWalk|NormL2|d|16|192|5129.1625
1|DNAWalk|NormL2|d|16|193|3941.1669
1|DNAWalk|NormL2|d|16|194|5194.4736
1|DNAWalk|NormL2|d|16|195|6278.2038
1|DNAWalk|NormL2|d|16|196|3853.4827
1|DNAWalk|NormL2|d|16|197|4739.307
1|DNAWalk|NormL2|d|16|198|4634.339
1|DNAWalk|NormL2|d|16|199|5286.1085
1|DNAWalk|NormL2|d|16|200|3431.5464
1|DNAWalk|NormL2|d|16|201|4188.3588
1|DNAWalk|NormL2|d|16|202|7026.602
1|DNAWalk|NormL2|d|16|203|4398.0714
1|DNAWalk|NormL2|d|16|204|8225.9817
1|DNAWalk|NormL2|d|16|205|4409.7364
1|DNAWalk|NormL2|d|16|206|4619.6363
1|DNAWalk|NormL2|d|16|207|4495.0081
1|DNAWalk|NormL2|d|16|208|4279.7726
1|DNAWalk|NormL2|d|16|209|7283.1226
1|DNAWalk|NormL2|d|16|210|4655.9644
1|DNAWalk|NormL2|d|16|211|4266.8686
1|DNAWalk|NormL2|d|16|212|7263.3454
1|DNAWalk|NormL2|d|16|213|3973.4327
1|DNAWalk|NormL2|d|16|214|6899.397
1|DNAWalk|NormL2|d|16|215|6698.6813
1|DNAWalk|NormL2|d|16|216|4582.3749
1|DNAWalk|NormL2|d|16|217|6437.7754
1|DNAWalk|NormL2|d|16|218|6646.3453
1|DNAWalk|NormL2|d|16|219|3883.4222
1|DNAWalk|NormL2|d|16|220|4842.6707
1|DNAWalk|NormL2|d|16|221|6532.6392
1|DNAWalk|NormL2|d|16|222|7448.562
1|DNAWalk|NormL2|d|16|223|3770.9851
1|DNAWalk|NormL2|d|16|224|9417.8037
1|DNAWalk|NormL2|d|16|225|5202.4262
1|DNAWalk|NormL2|d|16|226|3838.8201
1|DNAWalk|NormL2|d|16|227|8960.8327
1|DNAWalk|NormL2|d|16|228|6371.4636
1|DNAWalk|NormL2|d|16|229|4223.6679
1|DNAWalk|NormL2|d|16|230|4479.425
1|DNAWalk|NormL2|d|16|231|5187.6742
1|DNAWalk|NormL2|d|16|232|4608.4347
1|DNAWalk|NormL2|d|16|233|7704.6496
1|DNAWalk|NormL2|d|16|234|5349.2426
1|DNAWalk|NormL2|d|16|235|4127.3861
1|DNAWalk|NormL2|d|16|236|5009.5658
1|DNAWalk|NormL2|d|16|237|4429.4757
1|DNAWalk|NormL2|d|16|238|3426.3847
1|DNAWalk|NormL2|d|16|239|3839.3325
1|DNAWalk|NormL2|d|16|240|4774.903
1|DNAWalk|NormL2|d|16|241|5580.0511
1|DNAWalk|NormL2|d|16|242|5367.7201
1|DNAWalk|NormL2|d|16|243|5027.1459
1|DNAWalk|NormL2|d|16|244|5063.3629
1|DNAWalk|NormL2|d|16|245|4554.2514
1|DNAWalk|NormL2|d|16|246|6343.8522
1|DNAWalk|NormL2|d|16|247|5125.4885
1|DNAWalk|NormL2|d|16|248|3991.2147
1|DNAWalk|NormL2|d|16|249|4484.1236
1|DNAWalk|NormL2|d|16|250|4847.1038
1|DNAWalk|NormL2|d|16|251|5124.1207
1|DNAWalk|NormL2|d|16|252|5616.18
1|DNAWalk|NormL2|d|16|253|3713.9074
1|DNAWalk|NormL2|d|16|254|6793.5429
1|DNAWalk|NormL2|d|16|255|4598.536
1|DNAWalk|NormL2|d|16|256|5654.1748
1|DNAWalk|NormL2|d|16|257|3959.4453
1|DNAWalk|NormL2|d|16|258|4599.9995
1|DNAWalk|NormL2|d|16|259|3986.5741
1|DNAWalk|NormL2|d|16|260|6475.9179
1|DNAWalk|NormL2|d|16|261|5401.3384
1|DNAWalk|NormL2|d|16|262|5951.6277
1|DNAWalk|NormL2|d|16|263|5548.6547
1|DNAWalk|NormL2|d|16|264|4838.0909
1|DNAWalk|NormL2|d|16|265|4663.6515
1|DNAWalk|NormL2|d|16|266|4670.3148
1|DNAWalk|NormL2|d|16|267|3876.2877
1|DNAWalk|NormL2|d|16|268|4732.084
1|DNAWalk|NormL2|d|16|269|5357.6417
1|DNAWalk|NormL2|d|16|270|6555.8494
1|DNAWalk|NormL2|d|16|271|4801.5947
1|DNAWalk|NormL2|d|16|272|5728.9689
1|DNAWalk|NormL2|d|16|273|7300.5085
1|DNAWalk|NormL2|d|16|274|4426.1289
1|DNAWalk|NormL2|d|16|275|5522.8758
1|DNAWalk|NormL2|d|16|276|7193.3722
1|DNAWalk|NormL2|d|16|277|4126.4674
1|DNAWalk|NormL2|d|16|278|3570.9891
1|DNAWalk|NormL2|d|16|279|7155.3438
1|DNAWalk|NormL2|d|16|280|5997.4165
1|DNAWalk|NormL2|d|16|281|5479.6251
1|DNAWalk|NormL2|d|16|282|3565.9544
1|DNAWalk|NormL2|d|16|283|4659.5148
1|DNAWalk|NormL2|d|16|284|5204.1086
1|DNAWalk|NormL2|d|16|285|3902.3066
1|DNAWalk|NormL2|d|16|286|4857.8432
1|DNAWalk|NormL2|d|16|287|6333.7104
1|DNAWalk|NormL2|d|16|288|6062.2498
1|DNAWalk|NormL2|d|16|289|8735.3041
1|DNAWalk|NormL2|d|16|290|3693.9038
1|DNAWalk|NormL2|d|16|291|3645.0845
1|DNAWalk|NormL2|d|16|292|5895.0397
1|DNAWalk|NormL2|d|16|293|3947.6107
1|DNAWalk|NormL2|d|16|294|6017.1429
1|DNAWalk|NormL2|d|16|295|4882.7609
1|DNAWalk|NormL2|d|16|296|5717.8039
1|DNAWalk|NormL2|d|16|297|3622.9607
1|DNAWalk|NormL2|d|16|298|6222.5236
1|DNAWalk|NormL2|d|16|299|7184.4356
1|DNAWalk|NormL2|d|16|300|5194.9127
1|DNAWalk|NormL2|d|16|301|5020.8713
1|DNAWalk|NormL2|d|16|302|3460.0783
1|DNAWalk|NormL2|d|16|303|3823.4112
1|DNAWalk|NormL2|d|16|304|4138.7487
1|DNAWalk|NormL2|d|16|305|6930.3375
1|DNAWalk|NormL2|d|16|306|3989.0877
1|DNAWalk|NormL2|d|16|307|6491.2093
1|DNAWalk|NormL2|d|16|308|4281.8134
1|DNAWalk|NormL2|d|16|309|7379.8845
1|DNAWalk|NormL2|d|16|310|5299.7464
1|DNAWalk|NormL2|d|16|311|4878.9615
1|DNAWalk|NormL2|d|16|312|7635.6048
1|DNAWalk|NormL2|d|16|313|6341.974
1|DNAWalk|NormL2|d|16|314|3988.233
1|DNAWalk|NormL2|d|16|315|6846.7816
1|DNAWalk|NormL2|d|16|316|4309.0118
1|DNAWalk|NormL2|d|16|317|7010.82
1|DNAWalk|NormL2|d|16|318|4928.301
1|DNAWalk|NormL2|d|16|319|5762.6279
1|DNAWalk|NormL2|d|16|320|5069.4023
1|DNAWalk|NormL2|d|16|321|4100.8918
1|DNAWalk|NormL2|d|16|322|4318.188
1|DNAWalk|NormL2|d|16|323|6930.2139
1|DNAWalk|NormL2|d|16|324|4232.044
1|DNAWalk|NormL2|d|16|325|3718.4625
1|DNAWalk|NormL2|d|16|326|5321.4749
1|DNAWalk|NormL2|d|16|327|5763.4608
1|DNAWalk|NormL2|d|16|328|4060.8548
1|DNAWalk|NormL2|d|16|329|4995.7612
1|DNAWalk|NormL2|d|16|330|3700.43
1|DNAWalk|NormL2|d|16|331|5833.3948
1|DNAWalk|NormL2|d|16|332|4466.7815
1|DNAWalk|NormL2|d|16|333|5203.1076
1|DNAWalk|NormL2|d|16|334|5809.9506
1|DNAWalk|NormL2|d|16|335|5508.6199
1|DNAWalk|NormL2|d|16|336|5710.8737
1|DNAWalk|NormL2|d|16|337|5059.2755
1|DNAWalk|NormL2|d|16|338|5533.2238
1|DNAWalk|NormL2|d|16|339|3947.1363
1|DNAWalk|NormL2|d|16|340|7635.5313
1|DNAWalk|NormL2|d|16|341|5155.9935
1|DNAWalk|NormL2|d|16|342|4161.5953
1|DNAWalk|NormL2|d|16|343|6860.0871
1|DNAWalk|NormL2|d|16|344|5468.4145
1|DNAWalk|NormL2|d|16|345|5883.8764
1|DNAWalk|NormL2|d|16|346|5511.8977
1|DNAWalk|NormL2|d|16|347|6013.4594
1|DNAWalk|NormL2|d|16|348|7829.3049
1|DNAWalk|NormL2|d|16|349|4682.5806
1|DNAWalk|NormL2|d|16|350|6304.6349
1|DNAWalk|NormL2|d|16|351|6816.0854
1|DNAWalk|NormL2|d|16|352|4445.1621
1|DNAWalk|NormL2|d|16|353|4287.3576
1|DNAWalk|NormL2|d|16|354|4498.1475
1|DNAWalk|NormL2|d|16|355|6918.4371
1|DNAWalk|NormL2|d|16|356|4236.6523
1|DNAWalk|NormL2|d|16|357|5696.3855
1|DNAWalk|NormL2|d|16|358|5792.4737
1|DNAWalk|NormL2|d|16|359|6919.548
1|DNAWalk|NormL2|d|16|360|5822.0024
1|DNAWalk|NormL2|d|16|361|6324.3533
1|DNAWalk|NormL2|d|16|362|9372.5974
1|DNAWalk|NormL2|d|16|363|4614.276
1|DNAWalk|NormL2|d|16|364|4828.0856
1|DNAWalk|NormL2|d|16|365|7073.3308
1|DNAWalk|NormL2|d|16|366|4641.4945
1|DNAWalk|NormL2|d|16|367|5750.3374
1|DNAWalk|NormL2|d|16|368|4642.0879
1|DNAWalk|NormL2|d|16|369|5645.0341
1|DNAWalk|NormL2|d|16|370|5299.035
1|DNAWalk|NormL2|d|16|371|6458.2315
1|DNAWalk|NormL2|d|16|372|6712.8381
1|DNAWalk|NormL2|d|16|373|4266.4223
1|DNAWalk|NormL2|d|16|374|6210.2242
1|DNAWalk|NormL2|d|16|375|3340.2095
1|DNAWalk|NormL2|d|16|376|5285.1015
1|DNAWalk|NormL2|d|16|377|5515.1589
1|DNAWalk|NormL2|d|16|378|5594.02
1|DNAWalk|NormL2|d|16|379|6618.0703
1|DNAWalk|NormL2|d|16|380|5601.3993
1|DNAWalk|NormL2|d|16|381|4630.6592
1|DNAWalk|NormL2|d|16|382|4568.6275
1|DNAWalk|NormL2|d|16|383|4773.4596
1|DNAWalk|NormL2|d|16|384|4775.4185
1|DNAWalk|NormL2|d|16|385|4022.9999
1|DNAWalk|NormL2|d|16|386|4496.518
1|DNAWalk|NormL2|d|16|387|8261.0773
1|DNAWalk|NormL2|d|16|388|4828.8278
1|DNAWalk|NormL2|d|16|389|4396.6704
1|DNAWalk|NormL2|d|16|390|6098.3234
1|DNAWalk|NormL2|d|16|391|5230.8381
1|DNAWalk|NormL2|d|16|392|4362.7731
1|DNAWalk|NormL2|d|16|393|4142.6496
1|DNAWalk|NormL2|d|16|394|4103.7543
1|DNAWalk|NormL2|d|16|395|4949.093
1|DNAWalk|NormL2|d|16|396|4060.9208
1|DNAWalk|NormL2|d|16|397|4617.0673
1|DNAWalk|NormL2|d|16|398|6370.2749
1|DNAWalk|NormL2|d|16|399|3819.1939
1|DNAWalk|NormL2|d|16|400|6195.8893
