# Supplementary material for: On DNA numerical representations for genomic similarity computation
Source: PLoS One. 2017 Mar 21;12(3):e0173288. doi: 10.1371/journal.pone.0173288 (PMC5360225; doi:10.1371/journal.pone.0173288)
Supplement: S3 File — The datasets employed in this work. (ZIP) [file pone.0173288.s003.zip › datasets/syntheticalExperimentalScores/sequenceBase_1_transformation_DNAWalk_metric_NormL2_type_d_percentage_2.txt]

1|DNAWalk|NormL2|d|2|1|1947.5261
1|DNAWalk|NormL2|d|2|2|3536.9267
1|DNAWalk|NormL2|d|2|3|2635.5977
1|DNAWalk|NormL2|d|2|4|1890.186
1|DNAWalk|NormL2|d|2|5|1829.1577
1|DNAWalk|NormL2|d|2|6|1981.6677
1|DNAWalk|NormL2|d|2|7|1807.8546
1|DNAWalk|NormL2|d|2|8|2386.8743
1|DNAWalk|NormL2|d|2|9|2064.3743
1|DNAWalk|NormL2|d|2|10|2101.3226
1|DNAWalk|NormL2|d|2|11|2624.0162
1|DNAWalk|NormL2|d|2|12|2159.6458
1|DNAWalk|NormL2|d|2|13|2193.8736
1|DNAWalk|NormL2|d|2|14|2560.1248
1|DNAWalk|NormL2|d|2|15|1762.3546
1|DNAWalk|NormL2|d|2|16|2950.3401
1|DNAWalk|NormL2|d|2|17|1896.8533
1|DNAWalk|NormL2|d|2|18|2138.0817
1|DNAWalk|NormL2|d|2|19|2136.0958
1|DNAWalk|NormL2|d|2|20|2228.9843
1|DNAWalk|NormL2|d|2|21|1799.6469
1|DNAWalk|NormL2|d|2|22|2506.9791
1|DNAWalk|NormL2|d|2|23|2180.2874
1|DNAWalk|NormL2|d|2|24|2159.9871
1|DNAWalk|NormL2|d|2|25|3113.5144
1|DNAWalk|NormL2|d|2|26|2424.1438
1|DNAWalk|NormL2|d|2|27|1918.4667
1|DNAWalk|NormL2|d|2|28|2211.3043
1|DNAWalk|NormL2|d|2|29|2584.1196
1|DNAWalk|NormL2|d|2|30|2031.0558
1|DNAWalk|NormL2|d|2|31|2315.5605
1|DNAWalk|NormL2|d|2|32|1971.4458
1|DNAWalk|NormL2|d|2|33|2103.4031
1|DNAWalk|NormL2|d|2|34|2029.987
1|DNAWalk|NormL2|d|2|35|2403.24
1|DNAWalk|NormL2|d|2|36|3290.5024
1|DNAWalk|NormL2|d|2|37|2251.6721
1|DNAWalk|NormL2|d|2|38|1952.7156
1|DNAWalk|NormL2|d|2|39|2091.3649
1|DNAWalk|NormL2|d|2|40|2849.0731
1|DNAWalk|NormL2|d|2|41|2563.1931
1|DNAWalk|NormL2|d|2|42|1867.3772
1|DNAWalk|NormL2|d|2|43|1847.1452
1|DNAWalk|NormL2|d|2|44|2134.306
1|DNAWalk|NormL2|d|2|45|2003.9117
1|DNAWalk|NormL2|d|2|46|2446.3817
1|DNAWalk|NormL2|d|2|47|1781.954
1|DNAWalk|NormL2|d|2|48|3005.5675
1|DNAWalk|NormL2|d|2|49|1864.5263
1|DNAWalk|NormL2|d|2|50|2054.4074
1|DNAWalk|NormL2|d|2|51|1994.2702
1|DNAWalk|NormL2|d|2|52|1870.7964
1|DNAWalk|NormL2|d|2|53|1684.0495
1|DNAWalk|NormL2|d|2|54|2241.2359
1|DNAWalk|NormL2|d|2|55|2276.2745
1|DNAWalk|NormL2|d|2|56|2191.8772
1|DNAWalk|NormL2|d|2|57|2764.7368
1|DNAWalk|NormL2|d|2|58|1968.0693
1|DNAWalk|NormL2|d|2|59|2453.0427
1|DNAWalk|NormL2|d|2|60|1904.334
1|DNAWalk|NormL2|d|2|61|1864.1113
1|DNAWalk|NormL2|d|2|62|1974.9844
1|DNAWalk|NormL2|d|2|63|2996.6264
1|DNAWalk|NormL2|d|2|64|3050.7775
1|DNAWalk|NormL2|d|2|65|2073.764
1|DNAWalk|NormL2|d|2|66|3424.6436
1|DNAWalk|NormL2|d|2|67|1920.7965
1|DNAWalk|NormL2|d|2|68|1898.834
1|DNAWalk|NormL2|d|2|69|2506.6794
1|DNAWalk|NormL2|d|2|70|2329.2041
1|DNAWalk|NormL2|d|2|71|2157.9722
1|DNAWalk|NormL2|d|2|72|1796.0104
1|DNAWalk|NormL2|d|2|73|2013.3701
1|DNAWalk|NormL2|d|2|74|2013.9449
1|DNAWalk|NormL2|d|2|75|2307.3055
1|DNAWalk|NormL2|d|2|76|2468.9581
1|DNAWalk|NormL2|d|2|77|1814.2301
1|DNAWalk|NormL2|d|2|78|2992.7584
1|DNAWalk|NormL2|d|2|79|2082.6203
1|DNAWalk|NormL2|d|2|80|1970.3211
1|DNAWalk|NormL2|d|2|81|2630.3731
1|DNAWalk|NormL2|d|2|82|2014.7464
1|DNAWalk|NormL2|d|2|83|2509.8221
1|DNAWalk|NormL2|d|2|84|2668.8527
1|DNAWalk|NormL2|d|2|85|2553.4195
1|DNAWalk|NormL2|d|2|86|2049.645
1|DNAWalk|NormL2|d|2|87|2273.0423
1|DNAWalk|NormL2|d|2|88|1971.0323
1|DNAWalk|NormL2|d|2|89|1840.6171
1|DNAWalk|NormL2|d|2|90|2456.2476
1|DNAWalk|NormL2|d|2|91|1898.443
1|DNAWalk|NormL2|d|2|92|2866.38
1|DNAWalk|NormL2|d|2|93|1874.3293
1|DNAWalk|NormL2|d|2|94|1940.4664
1|DNAWalk|NormL2|d|2|95|2798.7827
1|DNAWalk|NormL2|d|2|96|2299.449
1|DNAWalk|NormL2|d|2|97|1508.9524
1|DNAWalk|NormL2|d|2|98|2028.7867
1|DNAWalk|NormL2|d|2|99|2950.6469
1|DNAWalk|NormL2|d|2|100|2198.8983
1|DNAWalk|NormL2|d|2|101|1888.7537
1|DNAWalk|NormL2|d|2|102|1788.9669
1|DNAWalk|NormL2|d|2|103|2518.7828
1|DNAWalk|NormL2|d|2|104|1939.0876
1|DNAWalk|NormL2|d|2|105|1859.7259
1|DNAWalk|NormL2|d|2|106|1952.5237
1|DNAWalk|NormL2|d|2|107|2435.4582
1|DNAWalk|NormL2|d|2|108|2488.4748
1|DNAWalk|NormL2|d|2|109|2240.3119
1|DNAWalk|NormL2|d|2|110|2261.947
1|DNAWalk|NormL2|d|2|111|1712.2903
1|DNAWalk|NormL2|d|2|112|2360.0033
1|DNAWalk|NormL2|d|2|113|3730.7933
1|DNAWalk|NormL2|d|2|114|1837.1714
1|DNAWalk|NormL2|d|2|115|2516.4167
1|DNAWalk|NormL2|d|2|116|1677.9064
1|DNAWalk|NormL2|d|2|117|3047.5094
1|DNAWalk|NormL2|d|2|118|1815.7257
1|DNAWalk|NormL2|d|2|119|3525.0339
1|DNAWalk|NormL2|d|2|120|1465.3577
1|DNAWalk|NormL2|d|2|121|1809.6092
1|DNAWalk|NormL2|d|2|122|2634.0578
1|DNAWalk|NormL2|d|2|123|2167.5193
1|DNAWalk|NormL2|d|2|124|2003.9506
1|DNAWalk|NormL2|d|2|125|2091.7735
1|DNAWalk|NormL2|d|2|126|2161.4037
1|DNAWalk|NormL2|d|2|127|2057.7967
1|DNAWalk|NormL2|d|2|128|2151.9882
1|DNAWalk|NormL2|d|2|129|2128.3259
1|DNAWalk|NormL2|d|2|130|1813.4163
1|DNAWalk|NormL2|d|2|131|2031.8673
1|DNAWalk|NormL2|d|2|132|2306.6873
1|DNAWalk|NormL2|d|2|133|2305.0194
1|DNAWalk|NormL2|d|2|134|2154.875
1|DNAWalk|NormL2|d|2|135|1942.2381
1|DNAWalk|NormL2|d|2|136|2986.9537
1|DNAWalk|NormL2|d|2|137|2574.3992
1|DNAWalk|NormL2|d|2|138|3021.9804
1|DNAWalk|NormL2|d|2|139|1955.6003
1|DNAWalk|NormL2|d|2|140|2868.2736
1|DNAWalk|NormL2|d|2|141|2476.8662
1|DNAWalk|NormL2|d|2|142|2004.2879
1|DNAWalk|NormL2|d|2|143|1895.6359
1|DNAWalk|NormL2|d|2|144|1945.3695
1|DNAWalk|NormL2|d|2|145|1999.1113
1|DNAWalk|NormL2|d|2|146|2519.475
1|DNAWalk|NormL2|d|2|147|2172.1298
1|DNAWalk|NormL2|d|2|148|2107.385
1|DNAWalk|NormL2|d|2|149|1597.9319
1|DNAWalk|NormL2|d|2|150|3232.0296
1|DNAWalk|NormL2|d|2|151|1628.0194
1|DNAWalk|NormL2|d|2|152|3027.2563
1|DNAWalk|NormL2|d|2|153|1794.8322
1|DNAWalk|NormL2|d|2|154|2962.4196
1|DNAWalk|NormL2|d|2|155|2095.1815
1|DNAWalk|NormL2|d|2|156|2714.8801
1|DNAWalk|NormL2|d|2|157|2021.007
1|DNAWalk|NormL2|d|2|158|2952.5416
1|DNAWalk|NormL2|d|2|159|2132.5437
1|DNAWalk|NormL2|d|2|160|2233.7888
1|DNAWalk|NormL2|d|2|161|1769.5985
1|DNAWalk|NormL2|d|2|162|1858.691
1|DNAWalk|NormL2|d|2|163|2193.8638
1|DNAWalk|NormL2|d|2|164|1803.604
1|DNAWalk|NormL2|d|2|165|1910.8044
1|DNAWalk|NormL2|d|2|166|2065.9683
1|DNAWalk|NormL2|d|2|167|1998.1661
1|DNAWalk|NormL2|d|2|168|2397.1551
1|DNAWalk|NormL2|d|2|169|2087.1629
1|DNAWalk|NormL2|d|2|170|1868.902
1|DNAWalk|NormL2|d|2|171|2934.0887
1|DNAWalk|NormL2|d|2|172|2141.2127
1|DNAWalk|NormL2|d|2|173|2541.7113
1|DNAWalk|NormL2|d|2|174|2110.816
1|DNAWalk|NormL2|d|2|175|2571.3123
1|DNAWalk|NormL2|d|2|176|1870.2425
1|DNAWalk|NormL2|d|2|177|1937.4816
1|DNAWalk|NormL2|d|2|178|3329.375
1|DNAWalk|NormL2|d|2|179|3243.6861
1|DNAWalk|NormL2|d|2|180|3049.6315
1|DNAWalk|NormL2|d|2|181|2096.3901
1|DNAWalk|NormL2|d|2|182|2224.2358
1|DNAWalk|NormL2|d|2|183|1871.8449
1|DNAWalk|NormL2|d|2|184|2860.7595
1|DNAWalk|NormL2|d|2|185|1830.9221
1|DNAWalk|NormL2|d|2|186|1862.9221
1|DNAWalk|NormL2|d|2|187|2248.8072
1|DNAWalk|NormL2|d|2|188|2216.0455
1|DNAWalk|NormL2|d|2|189|1720.93
1|DNAWalk|NormL2|d|2|190|2102.706
1|DNAWalk|NormL2|d|2|191|1822.9393
1|DNAWalk|NormL2|d|2|192|2574.5673
1|DNAWalk|NormL2|d|2|193|2706.6606
1|DNAWalk|NormL2|d|2|194|3005.5335
1|DNAWalk|NormL2|d|2|195|2741.79
1|DNAWalk|NormL2|d|2|196|2597.0466
1|DNAWalk|NormL2|d|2|197|2198.2492
1|DNAWalk|NormL2|d|2|198|2016.7153
1|DNAWalk|NormL2|d|2|199|2126.6349
1|DNAWalk|NormL2|d|2|200|2298.3177
1|DNAWalk|NormL2|d|2|201|1969.6095
1|DNAWalk|NormL2|d|2|202|2129.9508
1|DNAWalk|NormL2|d|2|203|2192.481
1|DNAWalk|NormL2|d|2|204|1590.7956
1|DNAWalk|NormL2|d|2|205|2106.8367
1|DNAWalk|NormL2|d|2|206|2767.8625
1|DNAWalk|NormL2|d|2|207|1850.452
1|DNAWalk|NormL2|d|2|208|2230.211
1|DNAWalk|NormL2|d|2|209|1957.1674
1|DNAWalk|NormL2|d|2|210|2240.9488
1|DNAWalk|NormL2|d|2|211|2932.494
1|DNAWalk|NormL2|d|2|212|2231.4841
1|DNAWalk|NormL2|d|2|213|1743.958
1|DNAWalk|NormL2|d|2|214|1995.5246
1|DNAWalk|NormL2|d|2|215|1921.1909
1|DNAWalk|NormL2|d|2|216|1695.1059
1|DNAWalk|NormL2|d|2|217|1826.138
1|DNAWalk|NormL2|d|2|218|3338.7986
1|DNAWalk|NormL2|d|2|219|2845.6582
1|DNAWalk|NormL2|d|2|220|2500.7831
1|DNAWalk|NormL2|d|2|221|2679.2037
1|DNAWalk|NormL2|d|2|222|1895.1075
1|DNAWalk|NormL2|d|2|223|1980.7322
1|DNAWalk|NormL2|d|2|224|2014.7348
1|DNAWalk|NormL2|d|2|225|2037.4602
1|DNAWalk|NormL2|d|2|226|2572.825
1|DNAWalk|NormL2|d|2|227|3088.6424
1|DNAWalk|NormL2|d|2|228|2003.1436
1|DNAWalk|NormL2|d|2|229|1928.5177
1|DNAWalk|NormL2|d|2|230|2238.8947
1|DNAWalk|NormL2|d|2|231|1636.016
1|DNAWalk|NormL2|d|2|232|2229.7412
1|DNAWalk|NormL2|d|2|233|1642.0837
1|DNAWalk|NormL2|d|2|234|2309.6104
1|DNAWalk|NormL2|d|2|235|2861.2083
1|DNAWalk|NormL2|d|2|236|3025.0862
1|DNAWalk|NormL2|d|2|237|2251.2793
1|DNAWalk|NormL2|d|2|238|3056.303
1|DNAWalk|NormL2|d|2|239|2025.0902
1|DNAWalk|NormL2|d|2|240|2247.0297
1|DNAWalk|NormL2|d|2|241|2392.6858
1|DNAWalk|NormL2|d|2|242|1867.5291
1|DNAWalk|NormL2|d|2|243|2243.1543
1|DNAWalk|NormL2|d|2|244|2512.3499
1|DNAWalk|NormL2|d|2|245|3603.8467
1|DNAWalk|NormL2|d|2|246|2221.8679
1|DNAWalk|NormL2|d|2|247|2658.9474
1|DNAWalk|NormL2|d|2|248|2312.6479
1|DNAWalk|NormL2|d|2|249|2135.728
1|DNAWalk|NormL2|d|2|250|2520.9661
1|DNAWalk|NormL2|d|2|251|1885.4429
1|DNAWalk|NormL2|d|2|252|2027.8523
1|DNAWalk|NormL2|d|2|253|2781.2988
1|DNAWalk|NormL2|d|2|254|2217.4356
1|DNAWalk|NormL2|d|2|255|2004.214
1|DNAWalk|NormL2|d|2|256|1881.059
1|DNAWalk|NormL2|d|2|257|2609.5772
1|DNAWalk|NormL2|d|2|258|2415.724
1|DNAWalk|NormL2|d|2|259|2839.8619
1|DNAWalk|NormL2|d|2|260|2399.7684
1|DNAWalk|NormL2|d|2|261|2218.8009
1|DNAWalk|NormL2|d|2|262|1936.6799
1|DNAWalk|NormL2|d|2|263|2684.4758
1|DNAWalk|NormL2|d|2|264|2177.591
1|DNAWalk|NormL2|d|2|265|4058.8308
1|DNAWalk|NormL2|d|2|266|3096.8746
1|DNAWalk|NormL2|d|2|267|1859.6706
1|DNAWalk|NormL2|d|2|268|2210.934
1|DNAWalk|NormL2|d|2|269|2016.0365
1|DNAWalk|NormL2|d|2|270|1894.94
1|DNAWalk|NormL2|d|2|271|2010.9728
1|DNAWalk|NormL2|d|2|272|2777.456
1|DNAWalk|NormL2|d|2|273|2523.6472
1|DNAWalk|NormL2|d|2|274|2073.9738
1|DNAWalk|NormL2|d|2|275|2081.5801
1|DNAWalk|NormL2|d|2|276|2599.0904
1|DNAWalk|NormL2|d|2|277|2752.6148
1|DNAWalk|NormL2|d|2|278|2407.5674
1|DNAWalk|NormL2|d|2|279|1645.7154
1|DNAWalk|NormL2|d|2|280|3066.3475
1|DNAWalk|NormL2|d|2|281|2236.297
1|DNAWalk|NormL2|d|2|282|1733.0647
1|DNAWalk|NormL2|d|2|283|2135.8633
1|DNAWalk|NormL2|d|2|284|2216.4083
1|DNAWalk|NormL2|d|2|285|2431.674
1|DNAWalk|NormL2|d|2|286|2003.8897
1|DNAWalk|NormL2|d|2|287|2711.736
1|DNAWalk|NormL2|d|2|288|2129.6641
1|DNAWalk|NormL2|d|2|289|2264.4342
1|DNAWalk|NormL2|d|2|290|1715.2954
1|DNAWalk|NormL2|d|2|291|1826.747
1|DNAWalk|NormL2|d|2|292|1873.9537
1|DNAWalk|NormL2|d|2|293|2012.8786
1|DNAWalk|NormL2|d|2|294|1932.6815
1|DNAWalk|NormL2|d|2|295|2753.464
1|DNAWalk|NormL2|d|2|296|2168.837
1|DNAWalk|NormL2|d|2|297|1889.636
1|DNAWalk|NormL2|d|2|298|2164.4784
1|DNAWalk|NormL2|d|2|299|2219.9644
1|DNAWalk|NormL2|d|2|300|2665.3679
1|DNAWalk|NormL2|d|2|301|2111.9223
1|DNAWalk|NormL2|d|2|302|1879.904
1|DNAWalk|NormL2|d|2|303|3350.1885
1|DNAWalk|NormL2|d|2|304|1963.7707
1|DNAWalk|NormL2|d|2|305|2947.8179
1|DNAWalk|NormL2|d|2|306|2207.6715
1|DNAWalk|NormL2|d|2|307|2440.8433
1|DNAWalk|NormL2|d|2|308|2542.4487
1|DNAWalk|NormL2|d|2|309|4191.3954
1|DNAWalk|NormL2|d|2|310|1981.1422
1|DNAWalk|NormL2|d|2|311|2328.7485
1|DNAWalk|NormL2|d|2|312|1856.1819
1|DNAWalk|NormL2|d|2|313|4667.9006
1|DNAWalk|NormL2|d|2|314|3253.0643
1|DNAWalk|NormL2|d|2|315|2308.1994
1|DNAWalk|NormL2|d|2|316|1594.2958
1|DNAWalk|NormL2|d|2|317|1911.0209
1|DNAWalk|NormL2|d|2|318|2184.3379
1|DNAWalk|NormL2|d|2|319|1995.5642
1|DNAWalk|NormL2|d|2|320|2036.2291
1|DNAWalk|NormL2|d|2|321|2995.6684
1|DNAWalk|NormL2|d|2|322|2485.2889
1|DNAWalk|NormL2|d|2|323|2678.1021
1|DNAWalk|NormL2|d|2|324|2188.9233
1|DNAWalk|NormL2|d|2|325|1823.5889
1|DNAWalk|NormL2|d|2|326|3242.3115
1|DNAWalk|NormL2|d|2|327|2160.3757
1|DNAWalk|NormL2|d|2|328|1854.2692
1|DNAWalk|NormL2|d|2|329|2826.1678
1|DNAWalk|NormL2|d|2|330|2043.1325
1|DNAWalk|NormL2|d|2|331|2469.4014
1|DNAWalk|NormL2|d|2|332|2017.7779
1|DNAWalk|NormL2|d|2|333|2099.1351
1|DNAWalk|NormL2|d|2|334|2490.1201
1|DNAWalk|NormL2|d|2|335|2093.0531
1|DNAWalk|NormL2|d|2|336|1833.6865
1|DNAWalk|NormL2|d|2|337|2161.4468
1|DNAWalk|NormL2|d|2|338|2086.0196
1|DNAWalk|NormL2|d|2|339|1887.0942
1|DNAWalk|NormL2|d|2|340|2487.9085
1|DNAWalk|NormL2|d|2|341|2835.2752
1|DNAWalk|NormL2|d|2|342|2980.2076
1|DNAWalk|NormL2|d|2|343|2040.753
1|DNAWalk|NormL2|d|2|344|2616.9175
1|DNAWalk|NormL2|d|2|345|3025.9108
1|DNAWalk|NormL2|d|2|346|1808.3557
1|DNAWalk|NormL2|d|2|347|1801.3102
1|DNAWalk|NormL2|d|2|348|1883.1448
1|DNAWalk|NormL2|d|2|349|2045.7266
1|DNAWalk|NormL2|d|2|350|2072.3582
1|DNAWalk|NormL2|d|2|351|2394.4359
1|DNAWalk|NormL2|d|2|352|2644.4949
1|DNAWalk|NormL2|d|2|353|1948.1589
1|DNAWalk|NormL2|d|2|354|2233.1065
1|DNAWalk|NormL2|d|2|355|2372.7694
1|DNAWalk|NormL2|d|2|356|1971.6965
1|DNAWalk|NormL2|d|2|357|2350.6844
1|DNAWalk|NormL2|d|2|358|1978.9647
1|DNAWalk|NormL2|d|2|359|2088.2464
1|DNAWalk|NormL2|d|2|360|3064.308
1|DNAWalk|NormL2|d|2|361|2455.4268
1|DNAWalk|NormL2|d|2|362|2869.622
1|DNAWalk|NormL2|d|2|363|1817.4886
1|DNAWalk|NormL2|d|2|364|1996.6322
1|DNAWalk|NormL2|d|2|365|3143.8412
1|DNAWalk|NormL2|d|2|366|2893.7149
1|DNAWalk|NormL2|d|2|367|2320.4783
1|DNAWalk|NormL2|d|2|368|2001.3456
1|DNAWalk|NormL2|d|2|369|2046.9128
1|DNAWalk|NormL2|d|2|370|2347.0152
1|DNAWalk|NormL2|d|2|371|2014.2847
1|DNAWalk|NormL2|d|2|372|2292.4075
1|DNAWalk|NormL2|d|2|373|1780.265
1|DNAWalk|NormL2|d|2|374|2216.7369
1|DNAWalk|NormL2|d|2|375|1920.2434
1|DNAWalk|NormL2|d|2|376|1988.4187
1|DNAWalk|NormL2|d|2|377|2089.6915
1|DNAWalk|NormL2|d|2|378|3681.9656
1|DNAWalk|NormL2|d|2|379|2026.6195
1|DNAWalk|NormL2|d|2|380|2351.7339
1|DNAWalk|NormL2|d|2|381|1766.181
1|DNAWalk|NormL2|d|2|382|1977.5385
1|DNAWalk|NormL2|d|2|383|1965.3263
1|DNAWalk|NormL2|d|2|384|1603.1532
1|DNAWalk|NormL2|d|2|385|1889.467
1|DNAWalk|NormL2|d|2|386|2449.396
1|DNAWalk|NormL2|d|2|387|2372.4083
1|DNAWalk|NormL2|d|2|388|2304.0357
1|DNAWalk|NormL2|d|2|389|2571.4401
1|DNAWalk|NormL2|d|2|390|3253.1484
1|DNAWalk|NormL2|d|2|391|3328.9245
1|DNAWalk|NormL2|d|2|392|2442.6736
1|DNAWalk|NormL2|d|2|393|2184.2093
1|DNAWalk|NormL2|d|2|394|1853.0356
1|DNAWalk|NormL2|d|2|395|2472.4434
1|DNAWalk|NormL2|d|2|396|3165.4642
1|DNAWalk|NormL2|d|2|397|2075.5421
1|DNAWalk|NormL2|d|2|398|2648.1005
1|DNAWalk|NormL2|d|2|399|2027.9048
1|DNAWalk|NormL2|d|2|400|2019.1121
