# Supplementary material for: On DNA numerical representations for genomic similarity computation
Source: PLoS One. 2017 Mar 21;12(3):e0173288. doi: 10.1371/journal.pone.0173288 (PMC5360225; doi:10.1371/journal.pone.0173288)
Supplement: S3 File — The datasets employed in this work. (ZIP) [file pone.0173288.s003.zip › datasets/syntheticalExperimentalScores/sequenceBase_1_transformation_DNAWalk_metric_NormL2_type_d_percentage_32.txt]

1|DNAWalk|NormL2|d|32|1|9336.8537
1|DNAWalk|NormL2|d|32|2|7040.5161
1|DNAWalk|NormL2|d|32|3|8257.5892
1|DNAWalk|NormL2|d|32|4|10171.1501
1|DNAWalk|NormL2|d|32|5|7382.6772
1|DNAWalk|NormL2|d|32|6|7676.7614
1|DNAWalk|NormL2|d|32|7|5600.7508
1|DNAWalk|NormL2|d|32|8|7753.0683
1|DNAWalk|NormL2|d|32|9|9007.3256
1|DNAWalk|NormL2|d|32|10|5613.4011
1|DNAWalk|NormL2|d|32|11|5530.6436
1|DNAWalk|NormL2|d|32|12|5235.2239
1|DNAWalk|NormL2|d|32|13|10427.8662
1|DNAWalk|NormL2|d|32|14|11447.6367
1|DNAWalk|NormL2|d|32|15|7175.7448
1|DNAWalk|NormL2|d|32|16|8608.6525
1|DNAWalk|NormL2|d|32|17|7170.7615
1|DNAWalk|NormL2|d|32|18|6344.8154
1|DNAWalk|NormL2|d|32|19|6835.303
1|DNAWalk|NormL2|d|32|20|9185.6314
1|DNAWalk|NormL2|d|32|21|6826.0111
1|DNAWalk|NormL2|d|32|22|6062.1543
1|DNAWalk|NormL2|d|32|23|5631.1506
1|DNAWalk|NormL2|d|32|24|5643.8574
1|DNAWalk|NormL2|d|32|25|7354.2839
1|DNAWalk|NormL2|d|32|26|5197.6311
1|DNAWalk|NormL2|d|32|27|5952.897
1|DNAWalk|NormL2|d|32|28|8137.2337
1|DNAWalk|NormL2|d|32|29|5012.8902
1|DNAWalk|NormL2|d|32|30|7219.1854
1|DNAWalk|NormL2|d|32|31|9419.0296
1|DNAWalk|NormL2|d|32|32|6859.4153
1|DNAWalk|NormL2|d|32|33|9575.8457
1|DNAWalk|NormL2|d|32|34|6598.1099
1|DNAWalk|NormL2|d|32|35|6928.0658
1|DNAWalk|NormL2|d|32|36|6143.5104
1|DNAWalk|NormL2|d|32|37|4912.5394
1|DNAWalk|NormL2|d|32|38|9133.8244
1|DNAWalk|NormL2|d|32|39|9546.1295
1|DNAWalk|NormL2|d|32|40|6294.9599
1|DNAWalk|NormL2|d|32|41|7945.0656
1|DNAWalk|NormL2|d|32|42|8962.4899
1|DNAWalk|NormL2|d|32|43|8514.1359
1|DNAWalk|NormL2|d|32|44|6821.2964
1|DNAWalk|NormL2|d|32|45|13069.1934
1|DNAWalk|NormL2|d|32|46|5097.6844
1|DNAWalk|NormL2|d|32|47|5979.2699
1|DNAWalk|NormL2|d|32|48|6041.9591
1|DNAWalk|NormL2|d|32|49|10037.442
1|DNAWalk|NormL2|d|32|50|7600.4572
1|DNAWalk|NormL2|d|32|51|8657.7538
1|DNAWalk|NormL2|d|32|52|7178.6461
1|DNAWalk|NormL2|d|32|53|7831.5507
1|DNAWalk|NormL2|d|32|54|8108.8777
1|DNAWalk|NormL2|d|32|55|7617.1882
1|DNAWalk|NormL2|d|32|56|8196.9057
1|DNAWalk|NormL2|d|32|57|4578.4348
1|DNAWalk|NormL2|d|32|58|9719.6099
1|DNAWalk|NormL2|d|32|59|9458.431
1|DNAWalk|NormL2|d|32|60|6864.7259
1|DNAWalk|NormL2|d|32|61|8632.854
1|DNAWalk|NormL2|d|32|62|12864.7306
1|DNAWalk|NormL2|d|32|63|5612.7972
1|DNAWalk|NormL2|d|32|64|7211.6142
1|DNAWalk|NormL2|d|32|65|8011.3474
1|DNAWalk|NormL2|d|32|66|4524.5267
1|DNAWalk|NormL2|d|32|67|6951.8921
1|DNAWalk|NormL2|d|32|68|7512.9386
1|DNAWalk|NormL2|d|32|69|6578.1224
1|DNAWalk|NormL2|d|32|70|6435.3948
1|DNAWalk|NormL2|d|32|71|5955.6005
1|DNAWalk|NormL2|d|32|72|9426.7898
1|DNAWalk|NormL2|d|32|73|7476.9403
1|DNAWalk|NormL2|d|32|74|5040.7997
1|DNAWalk|NormL2|d|32|75|7370.8806
1|DNAWalk|NormL2|d|32|76|8424.3198
1|DNAWalk|NormL2|d|32|77|6658.8251
1|DNAWalk|NormL2|d|32|78|8430.1978
1|DNAWalk|NormL2|d|32|79|6471.0637
1|DNAWalk|NormL2|d|32|80|7567.985
1|DNAWalk|NormL2|d|32|81|7583.4518
1|DNAWalk|NormL2|d|32|82|8922.0735
1|DNAWalk|NormL2|d|32|83|6479.4035
1|DNAWalk|NormL2|d|32|84|6965.6687
1|DNAWalk|NormL2|d|32|85|12429.7111
1|DNAWalk|NormL2|d|32|86|5249.6397
1|DNAWalk|NormL2|d|32|87|5572.9909
1|DNAWalk|NormL2|d|32|88|7651.8953
1|DNAWalk|NormL2|d|32|89|7007.1766
1|DNAWalk|NormL2|d|32|90|5066.4306
1|DNAWalk|NormL2|d|32|91|8298.0735
1|DNAWalk|NormL2|d|32|92|7295.395
1|DNAWalk|NormL2|d|32|93|6903.3524
1|DNAWalk|NormL2|d|32|94|5099.4636
1|DNAWalk|NormL2|d|32|95|4803.3634
1|DNAWalk|NormL2|d|32|96|7552.0538
1|DNAWalk|NormL2|d|32|97|10699.7896
1|DNAWalk|NormL2|d|32|98|5789.2953
1|DNAWalk|NormL2|d|32|99|7068.6993
1|DNAWalk|NormL2|d|32|100|6377.7975
1|DNAWalk|NormL2|d|32|101|7118.4003
1|DNAWalk|NormL2|d|32|102|7217.5661
1|DNAWalk|NormL2|d|32|103|7455.8916
1|DNAWalk|NormL2|d|32|104|7765.5884
1|DNAWalk|NormL2|d|32|105|8385.6629
1|DNAWalk|NormL2|d|32|106|6667.4591
1|DNAWalk|NormL2|d|32|107|6544.2691
1|DNAWalk|NormL2|d|32|108|7499.582
1|DNAWalk|NormL2|d|32|109|8819.0941
1|DNAWalk|NormL2|d|32|110|9764.4503
1|DNAWalk|NormL2|d|32|111|8079.1264
1|DNAWalk|NormL2|d|32|112|6779.6697
1|DNAWalk|NormL2|d|32|113|10218.1072
1|DNAWalk|NormL2|d|32|114|9147.0375
1|DNAWalk|NormL2|d|32|115|6025.1616
1|DNAWalk|NormL2|d|32|116|9148.6754
1|DNAWalk|NormL2|d|32|117|7105.8613
1|DNAWalk|NormL2|d|32|118|5040.7347
1|DNAWalk|NormL2|d|32|119|7068.9473
1|DNAWalk|NormL2|d|32|120|6209.1744
1|DNAWalk|NormL2|d|32|121|5506.8303
1|DNAWalk|NormL2|d|32|122|5824.5273
1|DNAWalk|NormL2|d|32|123|11431.4197
1|DNAWalk|NormL2|d|32|124|9227.9243
1|DNAWalk|NormL2|d|32|125|8306.974
1|DNAWalk|NormL2|d|32|126|7038.3901
1|DNAWalk|NormL2|d|32|127|6928.5138
1|DNAWalk|NormL2|d|32|128|7923.9376
1|DNAWalk|NormL2|d|32|129|5941.6621
1|DNAWalk|NormL2|d|32|130|5769.2583
1|DNAWalk|NormL2|d|32|131|6176.3957
1|DNAWalk|NormL2|d|32|132|6571.0237
1|DNAWalk|NormL2|d|32|133|5556.1455
1|DNAWalk|NormL2|d|32|134|5429.5504
1|DNAWalk|NormL2|d|32|135|6585.1527
1|DNAWalk|NormL2|d|32|136|6020.97
1|DNAWalk|NormL2|d|32|137|8131.3382
1|DNAWalk|NormL2|d|32|138|7882.225
1|DNAWalk|NormL2|d|32|139|4913.9023
1|DNAWalk|NormL2|d|32|140|8945.7692
1|DNAWalk|NormL2|d|32|141|5755.6176
1|DNAWalk|NormL2|d|32|142|8999.9149
1|DNAWalk|NormL2|d|32|143|7029.0711
1|DNAWalk|NormL2|d|32|144|6853.7201
1|DNAWalk|NormL2|d|32|145|5186.6976
1|DNAWalk|NormL2|d|32|146|4430.7794
1|DNAWalk|NormL2|d|32|147|4616.3496
1|DNAWalk|NormL2|d|32|148|4295.54
1|DNAWalk|NormL2|d|32|149|5085.6162
1|DNAWalk|NormL2|d|32|150|4998.2425
1|DNAWalk|NormL2|d|32|151|5351.9385
1|DNAWalk|NormL2|d|32|152|6502.8672
1|DNAWalk|NormL2|d|32|153|5240.7547
1|DNAWalk|NormL2|d|32|154|6691.0939
1|DNAWalk|NormL2|d|32|155|6440.0854
1|DNAWalk|NormL2|d|32|156|7051.7692
1|DNAWalk|NormL2|d|32|157|4761.0133
1|DNAWalk|NormL2|d|32|158|8570.8479
1|DNAWalk|NormL2|d|32|159|11541.9486
1|DNAWalk|NormL2|d|32|160|9055.8883
1|DNAWalk|NormL2|d|32|161|7724.5357
1|DNAWalk|NormL2|d|32|162|6325.8508
1|DNAWalk|NormL2|d|32|163|7800.8244
1|DNAWalk|NormL2|d|32|164|5410.2697
1|DNAWalk|NormL2|d|32|165|6948.5422
1|DNAWalk|NormL2|d|32|166|7933.0372
1|DNAWalk|NormL2|d|32|167|8495.3525
1|DNAWalk|NormL2|d|32|168|5229.2944
1|DNAWalk|NormL2|d|32|169|6453.4527
1|DNAWalk|NormL2|d|32|170|6209.5341
1|DNAWalk|NormL2|d|32|171|6683.7189
1|DNAWalk|NormL2|d|32|172|5473.374
1|DNAWalk|NormL2|d|32|173|9627.0982
1|DNAWalk|NormL2|d|32|174|6664.4502
1|DNAWalk|NormL2|d|32|175|7591.7577
1|DNAWalk|NormL2|d|32|176|9837.5416
1|DNAWalk|NormL2|d|32|177|8280.0035
1|DNAWalk|NormL2|d|32|178|6003.0556
1|DNAWalk|NormL2|d|32|179|8700.8473
1|DNAWalk|NormL2|d|32|180|4101.4881
1|DNAWalk|NormL2|d|32|181|10049.6475
1|DNAWalk|NormL2|d|32|182|10784.4604
1|DNAWalk|NormL2|d|32|183|10258.2626
1|DNAWalk|NormL2|d|32|184|6119.5561
1|DNAWalk|NormL2|d|32|185|5995.7556
1|DNAWalk|NormL2|d|32|186|5138.8897
1|DNAWalk|NormL2|d|32|187|10775.9426
1|DNAWalk|NormL2|d|32|188|5688.3678
1|DNAWalk|NormL2|d|32|189|8988.5333
1|DNAWalk|NormL2|d|32|190|8590.7852
1|DNAWalk|NormL2|d|32|191|4289.5406
1|DNAWalk|NormL2|d|32|192|6998.3898
1|DNAWalk|NormL2|d|32|193|4270.5054
1|DNAWalk|NormL2|d|32|194|4696.482
1|DNAWalk|NormL2|d|32|195|10024.9788
1|DNAWalk|NormL2|d|32|196|10750.5737
1|DNAWalk|NormL2|d|32|197|8288.6648
1|DNAWalk|NormL2|d|32|198|9067.8567
1|DNAWalk|NormL2|d|32|199|8888.2927
1|DNAWalk|NormL2|d|32|200|10144.3143
1|DNAWalk|NormL2|d|32|201|5967.9689
1|DNAWalk|NormL2|d|32|202|5724.7589
1|DNAWalk|NormL2|d|32|203|6753.538
1|DNAWalk|NormL2|d|32|204|7659.7828
1|DNAWalk|NormL2|d|32|205|5457.8535
1|DNAWalk|NormL2|d|32|206|9686.7779
1|DNAWalk|NormL2|d|32|207|7981.2215
1|DNAWalk|NormL2|d|32|208|6894.5839
1|DNAWalk|NormL2|d|32|209|7553.8631
1|DNAWalk|NormL2|d|32|210|6194.1807
1|DNAWalk|NormL2|d|32|211|6534.8271
1|DNAWalk|NormL2|d|32|212|11013.4849
1|DNAWalk|NormL2|d|32|213|8403.141
1|DNAWalk|NormL2|d|32|214|5878.0881
1|DNAWalk|NormL2|d|32|215|8012.8355
1|DNAWalk|NormL2|d|32|216|9277.9106
1|DNAWalk|NormL2|d|32|217|5431.5781
1|DNAWalk|NormL2|d|32|218|7124.9107
1|DNAWalk|NormL2|d|32|219|10991.0086
1|DNAWalk|NormL2|d|32|220|6493.2729
1|DNAWalk|NormL2|d|32|221|9604.7515
1|DNAWalk|NormL2|d|32|222|9668.6386
1|DNAWalk|NormL2|d|32|223|5782.8181
1|DNAWalk|NormL2|d|32|224|8742.7739
1|DNAWalk|NormL2|d|32|225|8140.3613
1|DNAWalk|NormL2|d|32|226|10496.1791
1|DNAWalk|NormL2|d|32|227|8408.2855
1|DNAWalk|NormL2|d|32|228|11000.6399
1|DNAWalk|NormL2|d|32|229|7767.5266
1|DNAWalk|NormL2|d|32|230|6826.6809
1|DNAWalk|NormL2|d|32|231|7515.0853
1|DNAWalk|NormL2|d|32|232|8115.2065
1|DNAWalk|NormL2|d|32|233|7180.652
1|DNAWalk|NormL2|d|32|234|7299.5016
1|DNAWalk|NormL2|d|32|235|7093.8544
1|DNAWalk|NormL2|d|32|236|9929.4638
1|DNAWalk|NormL2|d|32|237|4356.9008
1|DNAWalk|NormL2|d|32|238|5950.1632
1|DNAWalk|NormL2|d|32|239|9776.5579
1|DNAWalk|NormL2|d|32|240|5036.5836
1|DNAWalk|NormL2|d|32|241|8776.1659
1|DNAWalk|NormL2|d|32|242|6866.5317
1|DNAWalk|NormL2|d|32|243|5659.0699
1|DNAWalk|NormL2|d|32|244|9502.7136
1|DNAWalk|NormL2|d|32|245|6999.0072
1|DNAWalk|NormL2|d|32|246|11883.3623
1|DNAWalk|NormL2|d|32|247|8661.5555
1|DNAWalk|NormL2|d|32|248|6286.3011
1|DNAWalk|NormL2|d|32|249|6933.7278
1|DNAWalk|NormL2|d|32|250|6120.0695
1|DNAWalk|NormL2|d|32|251|7176.5433
1|DNAWalk|NormL2|d|32|252|5935.8682
1|DNAWalk|NormL2|d|32|253|9931.0663
1|DNAWalk|NormL2|d|32|254|4478.968
1|DNAWalk|NormL2|d|32|255|6040.4414
1|DNAWalk|NormL2|d|32|256|9944.8471
1|DNAWalk|NormL2|d|32|257|6334.8274
1|DNAWalk|NormL2|d|32|258|6682.3433
1|DNAWalk|NormL2|d|32|259|7117.3683
1|DNAWalk|NormL2|d|32|260|8601.2912
1|DNAWalk|NormL2|d|32|261|7807.3425
1|DNAWalk|NormL2|d|32|262|7221.4498
1|DNAWalk|NormL2|d|32|263|6435.9627
1|DNAWalk|NormL2|d|32|264|9566.4433
1|DNAWalk|NormL2|d|32|265|5851.6389
1|DNAWalk|NormL2|d|32|266|8840.0604
1|DNAWalk|NormL2|d|32|267|6901.5543
1|DNAWalk|NormL2|d|32|268|7693.179
1|DNAWalk|NormL2|d|32|269|4239.8447
1|DNAWalk|NormL2|d|32|270|8693.3365
1|DNAWalk|NormL2|d|32|271|7153.7166
1|DNAWalk|NormL2|d|32|272|9519.4188
1|DNAWalk|NormL2|d|32|273|8485.0926
1|DNAWalk|NormL2|d|32|274|13013.4026
1|DNAWalk|NormL2|d|32|275|6811.876
1|DNAWalk|NormL2|d|32|276|12248.9207
1|DNAWalk|NormL2|d|32|277|8573.6568
1|DNAWalk|NormL2|d|32|278|7739.9067
1|DNAWalk|NormL2|d|32|279|7047.5036
1|DNAWalk|NormL2|d|32|280|8235.4961
1|DNAWalk|NormL2|d|32|281|4825.7694
1|DNAWalk|NormL2|d|32|282|9902.0787
1|DNAWalk|NormL2|d|32|283|8584.412
1|DNAWalk|NormL2|d|32|284|7023.505
1|DNAWalk|NormL2|d|32|285|6458.0954
1|DNAWalk|NormL2|d|32|286|8186.5854
1|DNAWalk|NormL2|d|32|287|7510.4947
1|DNAWalk|NormL2|d|32|288|8081.2071
1|DNAWalk|NormL2|d|32|289|6704.9399
1|DNAWalk|NormL2|d|32|290|6801.1082
1|DNAWalk|NormL2|d|32|291|8310.2304
1|DNAWalk|NormL2|d|32|292|6292.5737
1|DNAWalk|NormL2|d|32|293|6764.7674
1|DNAWalk|NormL2|d|32|294|7132.8176
1|DNAWalk|NormL2|d|32|295|7707.3802
1|DNAWalk|NormL2|d|32|296|5572.0764
1|DNAWalk|NormL2|d|32|297|9404.8991
1|DNAWalk|NormL2|d|32|298|7096.0006
1|DNAWalk|NormL2|d|32|299|10862.1618
1|DNAWalk|NormL2|d|32|300|5179.8719
1|DNAWalk|NormL2|d|32|301|11373.0664
1|DNAWalk|NormL2|d|32|302|8502.4106
1|DNAWalk|NormL2|d|32|303|5777.5187
1|DNAWalk|NormL2|d|32|304|5960.6064
1|DNAWalk|NormL2|d|32|305|5739.8754
1|DNAWalk|NormL2|d|32|306|4306.1334
1|DNAWalk|NormL2|d|32|307|6602.6104
1|DNAWalk|NormL2|d|32|308|6225.063
1|DNAWalk|NormL2|d|32|309|8357.8529
1|DNAWalk|NormL2|d|32|310|8778.48
1|DNAWalk|NormL2|d|32|311|4546.4345
1|DNAWalk|NormL2|d|32|312|5558.0953
1|DNAWalk|NormL2|d|32|313|6810.89
1|DNAWalk|NormL2|d|32|314|7975.5424
1|DNAWalk|NormL2|d|32|315|4291.8788
1|DNAWalk|NormL2|d|32|316|6771.7662
1|DNAWalk|NormL2|d|32|317|5155.4012
1|DNAWalk|NormL2|d|32|318|7100.3505
1|DNAWalk|NormL2|d|32|319|6076.7484
1|DNAWalk|NormL2|d|32|320|10277.7651
1|DNAWalk|NormL2|d|32|321|6712.1898
1|DNAWalk|NormL2|d|32|322|8837.7893
1|DNAWalk|NormL2|d|32|323|6361.1325
1|DNAWalk|NormL2|d|32|324|8485.2429
1|DNAWalk|NormL2|d|32|325|8432.7827
1|DNAWalk|NormL2|d|32|326|6278.4928
1|DNAWalk|NormL2|d|32|327|8468.4949
1|DNAWalk|NormL2|d|32|328|5961.3955
1|DNAWalk|NormL2|d|32|329|6643.9083
1|DNAWalk|NormL2|d|32|330|9647.6483
1|DNAWalk|NormL2|d|32|331|10439.5613
1|DNAWalk|NormL2|d|32|332|7066.0645
1|DNAWalk|NormL2|d|32|333|5368.6275
1|DNAWalk|NormL2|d|32|334|13751.454
1|DNAWalk|NormL2|d|32|335|7672.2954
1|DNAWalk|NormL2|d|32|336|6410.0823
1|DNAWalk|NormL2|d|32|337|9156.6311
1|DNAWalk|NormL2|d|32|338|7444.7218
1|DNAWalk|NormL2|d|32|339|5868.5279
1|DNAWalk|NormL2|d|32|340|5687.0695
1|DNAWalk|NormL2|d|32|341|5162.8075
1|DNAWalk|NormL2|d|32|342|4816.3863
1|DNAWalk|NormL2|d|32|343|5938.2735
1|DNAWalk|NormL2|d|32|344|6920.7328
1|DNAWalk|NormL2|d|32|345|7964.9179
1|DNAWalk|NormL2|d|32|346|7915.0122
1|DNAWalk|NormL2|d|32|347|6473.7343
1|DNAWalk|NormL2|d|32|348|7423.2859
1|DNAWalk|NormL2|d|32|349|6713.3936
1|DNAWalk|NormL2|d|32|350|8118.4538
1|DNAWalk|NormL2|d|32|351|5649.768
1|DNAWalk|NormL2|d|32|352|13580.7421
1|DNAWalk|NormL2|d|32|353|8036.9858
1|DNAWalk|NormL2|d|32|354|11882.0656
1|DNAWalk|NormL2|d|32|355|5555.615
1|DNAWalk|NormL2|d|32|356|5487.3043
1|DNAWalk|NormL2|d|32|357|8970.7057
1|DNAWalk|NormL2|d|32|358|5655.0427
1|DNAWalk|NormL2|d|32|359|7751.2018
1|DNAWalk|NormL2|d|32|360|4599.9833
1|DNAWalk|NormL2|d|32|361|9792.5422
1|DNAWalk|NormL2|d|32|362|8093.2907
1|DNAWalk|NormL2|d|32|363|6652.2747
1|DNAWalk|NormL2|d|32|364|7438.0388
1|DNAWalk|NormL2|d|32|365|7108.9471
1|DNAWalk|NormL2|d|32|366|5862.3803
1|DNAWalk|NormL2|d|32|367|6999.0826
1|DNAWalk|NormL2|d|32|368|7715.9002
1|DNAWalk|NormL2|d|32|369|10224.193
1|DNAWalk|NormL2|d|32|370|6504.9318
1|DNAWalk|NormL2|d|32|371|6910.4131
1|DNAWalk|NormL2|d|32|372|7685.4487
1|DNAWalk|NormL2|d|32|373|7029.9624
1|DNAWalk|NormL2|d|32|374|6857.1996
1|DNAWalk|NormL2|d|32|375|7153.4058
1|DNAWalk|NormL2|d|32|376|7838.9328
1|DNAWalk|NormL2|d|32|377|5386.4659
1|DNAWalk|NormL2|d|32|378|9058.1357
1|DNAWalk|NormL2|d|32|379|10381.7136
1|DNAWalk|NormL2|d|32|380|7299.9694
1|DNAWalk|NormL2|d|32|381|4842.6657
1|DNAWalk|NormL2|d|32|382|8522.0277
1|DNAWalk|NormL2|d|32|383|8238.4532
1|DNAWalk|NormL2|d|32|384|4997.1782
1|DNAWalk|NormL2|d|32|385|6709.7241
1|DNAWalk|NormL2|d|32|386|9282.0369
1|DNAWalk|NormL2|d|32|387|6621.7253
1|DNAWalk|NormL2|d|32|388|6804.5547
1|DNAWalk|NormL2|d|32|389|8670.1564
1|DNAWalk|NormL2|d|32|390|6968.4261
1|DNAWalk|NormL2|d|32|391|6928.5116
1|DNAWalk|NormL2|d|32|392|9394.6233
1|DNAWalk|NormL2|d|32|393|7124.3134
1|DNAWalk|NormL2|d|32|394|5700.8757
1|DNAWalk|NormL2|d|32|395|5933.9529
1|DNAWalk|NormL2|d|32|396|9318.1266
1|DNAWalk|NormL2|d|32|397|4254.6765
1|DNAWalk|NormL2|d|32|398|7830.2166
1|DNAWalk|NormL2|d|32|399|6709.0638
1|DNAWalk|NormL2|d|32|400|7368.7197
