# Supplementary material for: On DNA numerical representations for genomic similarity computation
Source: PLoS One. 2017 Mar 21;12(3):e0173288. doi: 10.1371/journal.pone.0173288 (PMC5360225; doi:10.1371/journal.pone.0173288)
Supplement: S3 File — The datasets employed in this work. (ZIP) [file pone.0173288.s003.zip › datasets/syntheticalExperimentalScores/sequenceBase_1_transformation_DNAWalk_metric_NormL2_type_d_percentage_4.txt]

1|DNAWalk|NormL2|d|4|1|2992.5926
1|DNAWalk|NormL2|d|4|2|2589.5023
1|DNAWalk|NormL2|d|4|3|3808.9892
1|DNAWalk|NormL2|d|4|4|4952.2576
1|DNAWalk|NormL2|d|4|5|2487.2924
1|DNAWalk|NormL2|d|4|6|3012.3095
1|DNAWalk|NormL2|d|4|7|3319.7723
1|DNAWalk|NormL2|d|4|8|3288.1821
1|DNAWalk|NormL2|d|4|9|3401.035
1|DNAWalk|NormL2|d|4|10|3060.0174
1|DNAWalk|NormL2|d|4|11|2846.4057
1|DNAWalk|NormL2|d|4|12|2647.8351
1|DNAWalk|NormL2|d|4|13|2851.9885
1|DNAWalk|NormL2|d|4|14|4067.7256
1|DNAWalk|NormL2|d|4|15|4003.5578
1|DNAWalk|NormL2|d|4|16|2565.9336
1|DNAWalk|NormL2|d|4|17|2648.6459
1|DNAWalk|NormL2|d|4|18|2622.7048
1|DNAWalk|NormL2|d|4|19|2758.6328
1|DNAWalk|NormL2|d|4|20|3120.2824
1|DNAWalk|NormL2|d|4|21|2885.5529
1|DNAWalk|NormL2|d|4|22|2792.3323
1|DNAWalk|NormL2|d|4|23|3360.1876
1|DNAWalk|NormL2|d|4|24|3872.1914
1|DNAWalk|NormL2|d|4|25|2613.4843
1|DNAWalk|NormL2|d|4|26|2880.9069
1|DNAWalk|NormL2|d|4|27|3316.5431
1|DNAWalk|NormL2|d|4|28|2506.3064
1|DNAWalk|NormL2|d|4|29|3029.3077
1|DNAWalk|NormL2|d|4|30|2845.4314
1|DNAWalk|NormL2|d|4|31|2603.4473
1|DNAWalk|NormL2|d|4|32|3380.7545
1|DNAWalk|NormL2|d|4|33|2620.3295
1|DNAWalk|NormL2|d|4|34|2719.2716
1|DNAWalk|NormL2|d|4|35|2788.951
1|DNAWalk|NormL2|d|4|36|3455.7853
1|DNAWalk|NormL2|d|4|37|2985.956
1|DNAWalk|NormL2|d|4|38|2659.9514
1|DNAWalk|NormL2|d|4|39|2632.5923
1|DNAWalk|NormL2|d|4|40|2658.9562
1|DNAWalk|NormL2|d|4|41|2708.8091
1|DNAWalk|NormL2|d|4|42|2451.4959
1|DNAWalk|NormL2|d|4|43|2509.0246
1|DNAWalk|NormL2|d|4|44|4235.4604
1|DNAWalk|NormL2|d|4|45|3080.7426
1|DNAWalk|NormL2|d|4|46|5245.2505
1|DNAWalk|NormL2|d|4|47|4206.9297
1|DNAWalk|NormL2|d|4|48|2749.2027
1|DNAWalk|NormL2|d|4|49|3623.5075
1|DNAWalk|NormL2|d|4|50|2960.1546
1|DNAWalk|NormL2|d|4|51|3476.2497
1|DNAWalk|NormL2|d|4|52|3831.8344
1|DNAWalk|NormL2|d|4|53|2619.4455
1|DNAWalk|NormL2|d|4|54|2768.2394
1|DNAWalk|NormL2|d|4|55|2583.131
1|DNAWalk|NormL2|d|4|56|2446.8625
1|DNAWalk|NormL2|d|4|57|3555.8027
1|DNAWalk|NormL2|d|4|58|3120.5505
1|DNAWalk|NormL2|d|4|59|2613.5464
1|DNAWalk|NormL2|d|4|60|2706.8412
1|DNAWalk|NormL2|d|4|61|2565.9832
1|DNAWalk|NormL2|d|4|62|2582.5421
1|DNAWalk|NormL2|d|4|63|2352.1879
1|DNAWalk|NormL2|d|4|64|3029.4356
1|DNAWalk|NormL2|d|4|65|4353.9005
1|DNAWalk|NormL2|d|4|66|2521.6644
1|DNAWalk|NormL2|d|4|67|3539.9548
1|DNAWalk|NormL2|d|4|68|2626.8443
1|DNAWalk|NormL2|d|4|69|3006.3638
1|DNAWalk|NormL2|d|4|70|2931.8391
1|DNAWalk|NormL2|d|4|71|2683.8202
1|DNAWalk|NormL2|d|4|72|2568.4261
1|DNAWalk|NormL2|d|4|73|2763.7951
1|DNAWalk|NormL2|d|4|74|2753.2199
1|DNAWalk|NormL2|d|4|75|2850.4354
1|DNAWalk|NormL2|d|4|76|3341.3755
1|DNAWalk|NormL2|d|4|77|2892.0356
1|DNAWalk|NormL2|d|4|78|3913.6614
1|DNAWalk|NormL2|d|4|79|3744.5995
1|DNAWalk|NormL2|d|4|80|3685.5251
1|DNAWalk|NormL2|d|4|81|2935.8441
1|DNAWalk|NormL2|d|4|82|4646.8155
1|DNAWalk|NormL2|d|4|83|2756.1953
1|DNAWalk|NormL2|d|4|84|2804.4787
1|DNAWalk|NormL2|d|4|85|2493.181
1|DNAWalk|NormL2|d|4|86|3154.9714
1|DNAWalk|NormL2|d|4|87|2821.5525
1|DNAWalk|NormL2|d|4|88|2202.1528
1|DNAWalk|NormL2|d|4|89|2938.4121
1|DNAWalk|NormL2|d|4|90|2678.7486
1|DNAWalk|NormL2|d|4|91|2907.8079
1|DNAWalk|NormL2|d|4|92|2646.0769
1|DNAWalk|NormL2|d|4|93|3661.6544
1|DNAWalk|NormL2|d|4|94|3074.9384
1|DNAWalk|NormL2|d|4|95|2847.5502
1|DNAWalk|NormL2|d|4|96|2942.9913
1|DNAWalk|NormL2|d|4|97|2713.6524
1|DNAWalk|NormL2|d|4|98|3255.4872
1|DNAWalk|NormL2|d|4|99|2982.7612
1|DNAWalk|NormL2|d|4|100|2925.0002
1|DNAWalk|NormL2|d|4|101|2974.5014
1|DNAWalk|NormL2|d|4|102|2418.0866
1|DNAWalk|NormL2|d|4|103|3233.6052
1|DNAWalk|NormL2|d|4|104|2967.482
1|DNAWalk|NormL2|d|4|105|2940.5453
1|DNAWalk|NormL2|d|4|106|2672.0119
1|DNAWalk|NormL2|d|4|107|2597.5169
1|DNAWalk|NormL2|d|4|108|2892.168
1|DNAWalk|NormL2|d|4|109|2822.1607
1|DNAWalk|NormL2|d|4|110|2964.7296
1|DNAWalk|NormL2|d|4|111|2249.7025
1|DNAWalk|NormL2|d|4|112|2799.7689
1|DNAWalk|NormL2|d|4|113|4130.0598
1|DNAWalk|NormL2|d|4|114|2778.8499
1|DNAWalk|NormL2|d|4|115|4124.6111
1|DNAWalk|NormL2|d|4|116|2837.2363
1|DNAWalk|NormL2|d|4|117|2712.0493
1|DNAWalk|NormL2|d|4|118|2849.0982
1|DNAWalk|NormL2|d|4|119|3061.3305
1|DNAWalk|NormL2|d|4|120|2651.213
1|DNAWalk|NormL2|d|4|121|2949.5561
1|DNAWalk|NormL2|d|4|122|2594.5503
1|DNAWalk|NormL2|d|4|123|2573.2031
1|DNAWalk|NormL2|d|4|124|3251.2047
1|DNAWalk|NormL2|d|4|125|4448.6587
1|DNAWalk|NormL2|d|4|126|2410.5258
1|DNAWalk|NormL2|d|4|127|2988.6478
1|DNAWalk|NormL2|d|4|128|2602.8923
1|DNAWalk|NormL2|d|4|129|2889.6901
1|DNAWalk|NormL2|d|4|130|3776.9278
1|DNAWalk|NormL2|d|4|131|3336.6988
1|DNAWalk|NormL2|d|4|132|2596.5546
1|DNAWalk|NormL2|d|4|133|3076.1815
1|DNAWalk|NormL2|d|4|134|2526.8294
1|DNAWalk|NormL2|d|4|135|3303.0703
1|DNAWalk|NormL2|d|4|136|3255.2287
1|DNAWalk|NormL2|d|4|137|4915.0439
1|DNAWalk|NormL2|d|4|138|3338.8643
1|DNAWalk|NormL2|d|4|139|4412.9315
1|DNAWalk|NormL2|d|4|140|2635.9926
1|DNAWalk|NormL2|d|4|141|3256.5015
1|DNAWalk|NormL2|d|4|142|3376.5121
1|DNAWalk|NormL2|d|4|143|3603.4883
1|DNAWalk|NormL2|d|4|144|4093.6732
1|DNAWalk|NormL2|d|4|145|2411.8406
1|DNAWalk|NormL2|d|4|146|3517.6776
1|DNAWalk|NormL2|d|4|147|2812.4943
1|DNAWalk|NormL2|d|4|148|2982.5196
1|DNAWalk|NormL2|d|4|149|3699.1753
1|DNAWalk|NormL2|d|4|150|3193.8727
1|DNAWalk|NormL2|d|4|151|2496.9967
1|DNAWalk|NormL2|d|4|152|2847.0153
1|DNAWalk|NormL2|d|4|153|3349.2919
1|DNAWalk|NormL2|d|4|154|3119.2411
1|DNAWalk|NormL2|d|4|155|3023.8242
1|DNAWalk|NormL2|d|4|156|4596.4563
1|DNAWalk|NormL2|d|4|157|3541.002
1|DNAWalk|NormL2|d|4|158|3476.578
1|DNAWalk|NormL2|d|4|159|4072.2027
1|DNAWalk|NormL2|d|4|160|3038.3862
1|DNAWalk|NormL2|d|4|161|2398.0621
1|DNAWalk|NormL2|d|4|162|2626.304
1|DNAWalk|NormL2|d|4|163|3435.0986
1|DNAWalk|NormL2|d|4|164|3177.6837
1|DNAWalk|NormL2|d|4|165|3096.2739
1|DNAWalk|NormL2|d|4|166|5887.108
1|DNAWalk|NormL2|d|4|167|3522.4768
1|DNAWalk|NormL2|d|4|168|3299.584
1|DNAWalk|NormL2|d|4|169|3054.2744
1|DNAWalk|NormL2|d|4|170|3727.3055
1|DNAWalk|NormL2|d|4|171|3451.6285
1|DNAWalk|NormL2|d|4|172|3018.6148
1|DNAWalk|NormL2|d|4|173|2592.9733
1|DNAWalk|NormL2|d|4|174|3328.9565
1|DNAWalk|NormL2|d|4|175|2644.701
1|DNAWalk|NormL2|d|4|176|3280.9699
1|DNAWalk|NormL2|d|4|177|2926.3729
1|DNAWalk|NormL2|d|4|178|3300.7986
1|DNAWalk|NormL2|d|4|179|2712.0165
1|DNAWalk|NormL2|d|4|180|2397.0892
1|DNAWalk|NormL2|d|4|181|3298.897
1|DNAWalk|NormL2|d|4|182|3978.4599
1|DNAWalk|NormL2|d|4|183|2460.565
1|DNAWalk|NormL2|d|4|184|2930.0098
1|DNAWalk|NormL2|d|4|185|2975.0056
1|DNAWalk|NormL2|d|4|186|3082.2136
1|DNAWalk|NormL2|d|4|187|2596.9929
1|DNAWalk|NormL2|d|4|188|2707.493
1|DNAWalk|NormL2|d|4|189|2693.2149
1|DNAWalk|NormL2|d|4|190|3542.3362
1|DNAWalk|NormL2|d|4|191|2664.4936
1|DNAWalk|NormL2|d|4|192|3388.3236
1|DNAWalk|NormL2|d|4|193|5013.7781
1|DNAWalk|NormL2|d|4|194|2865.077
1|DNAWalk|NormL2|d|4|195|2750.9419
1|DNAWalk|NormL2|d|4|196|3310.5711
1|DNAWalk|NormL2|d|4|197|2697.8196
1|DNAWalk|NormL2|d|4|198|2566.6103
1|DNAWalk|NormL2|d|4|199|5498.2647
1|DNAWalk|NormL2|d|4|200|2856.6566
1|DNAWalk|NormL2|d|4|201|2265.0185
1|DNAWalk|NormL2|d|4|202|4297.7365
1|DNAWalk|NormL2|d|4|203|2597.8033
1|DNAWalk|NormL2|d|4|204|3898.956
1|DNAWalk|NormL2|d|4|205|3313.2921
1|DNAWalk|NormL2|d|4|206|2456.2756
1|DNAWalk|NormL2|d|4|207|3317.351
1|DNAWalk|NormL2|d|4|208|2705.1646
1|DNAWalk|NormL2|d|4|209|2474.6354
1|DNAWalk|NormL2|d|4|210|3190.0092
1|DNAWalk|NormL2|d|4|211|4150.6284
1|DNAWalk|NormL2|d|4|212|2433.2731
1|DNAWalk|NormL2|d|4|213|2945.1128
1|DNAWalk|NormL2|d|4|214|3212.6594
1|DNAWalk|NormL2|d|4|215|2670.2192
1|DNAWalk|NormL2|d|4|216|2686.7369
1|DNAWalk|NormL2|d|4|217|5724.6523
1|DNAWalk|NormL2|d|4|218|2615.952
1|DNAWalk|NormL2|d|4|219|3157.4275
1|DNAWalk|NormL2|d|4|220|3312.6032
1|DNAWalk|NormL2|d|4|221|3700.1141
1|DNAWalk|NormL2|d|4|222|3464.5325
1|DNAWalk|NormL2|d|4|223|3694.2348
1|DNAWalk|NormL2|d|4|224|3353.9642
1|DNAWalk|NormL2|d|4|225|3338.156
1|DNAWalk|NormL2|d|4|226|2673.8905
1|DNAWalk|NormL2|d|4|227|3053.4807
1|DNAWalk|NormL2|d|4|228|3061.4704
1|DNAWalk|NormL2|d|4|229|2876.0904
1|DNAWalk|NormL2|d|4|230|2774.9927
1|DNAWalk|NormL2|d|4|231|4691.5127
1|DNAWalk|NormL2|d|4|232|4479.8306
1|DNAWalk|NormL2|d|4|233|3240.8332
1|DNAWalk|NormL2|d|4|234|2548.7733
1|DNAWalk|NormL2|d|4|235|2588.6425
1|DNAWalk|NormL2|d|4|236|2399.5952
1|DNAWalk|NormL2|d|4|237|3383.4384
1|DNAWalk|NormL2|d|4|238|2790.0336
1|DNAWalk|NormL2|d|4|239|2394.584
1|DNAWalk|NormL2|d|4|240|2329.8242
1|DNAWalk|NormL2|d|4|241|2743.9977
1|DNAWalk|NormL2|d|4|242|2829.2324
1|DNAWalk|NormL2|d|4|243|3013.2552
1|DNAWalk|NormL2|d|4|244|3265.3817
1|DNAWalk|NormL2|d|4|245|3396.6578
1|DNAWalk|NormL2|d|4|246|2686.7091
1|DNAWalk|NormL2|d|4|247|2959.3492
1|DNAWalk|NormL2|d|4|248|3605.1723
1|DNAWalk|NormL2|d|4|249|2967.8007
1|DNAWalk|NormL2|d|4|250|3247.5218
1|DNAWalk|NormL2|d|4|251|3228.8671
1|DNAWalk|NormL2|d|4|252|3338.0628
1|DNAWalk|NormL2|d|4|253|3359.1462
1|DNAWalk|NormL2|d|4|254|2758.4197
1|DNAWalk|NormL2|d|4|255|2786.3412
1|DNAWalk|NormL2|d|4|256|2415.2177
1|DNAWalk|NormL2|d|4|257|3124.8357
1|DNAWalk|NormL2|d|4|258|6118.583
1|DNAWalk|NormL2|d|4|259|2698.8953
1|DNAWalk|NormL2|d|4|260|2657.3236
1|DNAWalk|NormL2|d|4|261|3182.7897
1|DNAWalk|NormL2|d|4|262|2521.8985
1|DNAWalk|NormL2|d|4|263|2797.63
1|DNAWalk|NormL2|d|4|264|2914.5771
1|DNAWalk|NormL2|d|4|265|2954.4804
1|DNAWalk|NormL2|d|4|266|3155.6794
1|DNAWalk|NormL2|d|4|267|2552.6465
1|DNAWalk|NormL2|d|4|268|2286.9147
1|DNAWalk|NormL2|d|4|269|2790.2276
1|DNAWalk|NormL2|d|4|270|2672.2385
1|DNAWalk|NormL2|d|4|271|3526.973
1|DNAWalk|NormL2|d|4|272|2725.9982
1|DNAWalk|NormL2|d|4|273|3416.2916
1|DNAWalk|NormL2|d|4|274|2962.7662
1|DNAWalk|NormL2|d|4|275|4016.5068
1|DNAWalk|NormL2|d|4|276|4069.6865
1|DNAWalk|NormL2|d|4|277|4289.946
1|DNAWalk|NormL2|d|4|278|3228.2471
1|DNAWalk|NormL2|d|4|279|2705.7764
1|DNAWalk|NormL2|d|4|280|2663.5545
1|DNAWalk|NormL2|d|4|281|3652.7839
1|DNAWalk|NormL2|d|4|282|2685.1578
1|DNAWalk|NormL2|d|4|283|2818.5183
1|DNAWalk|NormL2|d|4|284|5542.5347
1|DNAWalk|NormL2|d|4|285|2547.95
1|DNAWalk|NormL2|d|4|286|2826.9189
1|DNAWalk|NormL2|d|4|287|2963.0489
1|DNAWalk|NormL2|d|4|288|2695.3536
1|DNAWalk|NormL2|d|4|289|2971.9629
1|DNAWalk|NormL2|d|4|290|2590.2302
1|DNAWalk|NormL2|d|4|291|2622.9997
1|DNAWalk|NormL2|d|4|292|3174.6085
1|DNAWalk|NormL2|d|4|293|3340.1835
1|DNAWalk|NormL2|d|4|294|4250.8284
1|DNAWalk|NormL2|d|4|295|3019.6792
1|DNAWalk|NormL2|d|4|296|2698.5305
1|DNAWalk|NormL2|d|4|297|2367.4698
1|DNAWalk|NormL2|d|4|298|4625.8322
1|DNAWalk|NormL2|d|4|299|4374.0778
1|DNAWalk|NormL2|d|4|300|8017.8781
1|DNAWalk|NormL2|d|4|301|2759.7823
1|DNAWalk|NormL2|d|4|302|2866.4418
1|DNAWalk|NormL2|d|4|303|2873.5702
1|DNAWalk|NormL2|d|4|304|2847.6572
1|DNAWalk|NormL2|d|4|305|2573.9047
1|DNAWalk|NormL2|d|4|306|3316.7668
1|DNAWalk|NormL2|d|4|307|2775.1149
1|DNAWalk|NormL2|d|4|308|2563.9593
1|DNAWalk|NormL2|d|4|309|2684.9341
1|DNAWalk|NormL2|d|4|310|4990.0261
1|DNAWalk|NormL2|d|4|311|2450.7365
1|DNAWalk|NormL2|d|4|312|2451.3461
1|DNAWalk|NormL2|d|4|313|3694.3165
1|DNAWalk|NormL2|d|4|314|2701.5314
1|DNAWalk|NormL2|d|4|315|3091.6699
1|DNAWalk|NormL2|d|4|316|5418.4123
1|DNAWalk|NormL2|d|4|317|3297.7437
1|DNAWalk|NormL2|d|4|318|3276.6633
1|DNAWalk|NormL2|d|4|319|3043.0211
1|DNAWalk|NormL2|d|4|320|2739.2654
1|DNAWalk|NormL2|d|4|321|2789.5732
1|DNAWalk|NormL2|d|4|322|5294.4139
1|DNAWalk|NormL2|d|4|323|2707.2615
1|DNAWalk|NormL2|d|4|324|2899.3615
1|DNAWalk|NormL2|d|4|325|2558.1722
1|DNAWalk|NormL2|d|4|326|2363.9847
1|DNAWalk|NormL2|d|4|327|2807.6177
1|DNAWalk|NormL2|d|4|328|3364.629
1|DNAWalk|NormL2|d|4|329|2781.705
1|DNAWalk|NormL2|d|4|330|3439.6383
1|DNAWalk|NormL2|d|4|331|3000.591
1|DNAWalk|NormL2|d|4|332|2593.3589
1|DNAWalk|NormL2|d|4|333|2687.6251
1|DNAWalk|NormL2|d|4|334|4616.181
1|DNAWalk|NormL2|d|4|335|2858.1571
1|DNAWalk|NormL2|d|4|336|4177.0793
1|DNAWalk|NormL2|d|4|337|3145.7411
1|DNAWalk|NormL2|d|4|338|2714.8084
1|DNAWalk|NormL2|d|4|339|3471.9262
1|DNAWalk|NormL2|d|4|340|2598.2967
1|DNAWalk|NormL2|d|4|341|2678.7685
1|DNAWalk|NormL2|d|4|342|2614.6787
1|DNAWalk|NormL2|d|4|343|2658.4435
1|DNAWalk|NormL2|d|4|344|5372.1557
1|DNAWalk|NormL2|d|4|345|3299.1041
1|DNAWalk|NormL2|d|4|346|2822.7536
1|DNAWalk|NormL2|d|4|347|2908.2914
1|DNAWalk|NormL2|d|4|348|3221.8215
1|DNAWalk|NormL2|d|4|349|2612.1669
1|DNAWalk|NormL2|d|4|350|2820
1|DNAWalk|NormL2|d|4|351|3180.6762
1|DNAWalk|NormL2|d|4|352|2557.3874
1|DNAWalk|NormL2|d|4|353|2780.0702
1|DNAWalk|NormL2|d|4|354|2571.8175
1|DNAWalk|NormL2|d|4|355|2558.596
1|DNAWalk|NormL2|d|4|356|2456.1439
1|DNAWalk|NormL2|d|4|357|2536.3352
1|DNAWalk|NormL2|d|4|358|2966.6499
1|DNAWalk|NormL2|d|4|359|2667.7851
1|DNAWalk|NormL2|d|4|360|4150.801
1|DNAWalk|NormL2|d|4|361|2814.8477
1|DNAWalk|NormL2|d|4|362|3580.4528
1|DNAWalk|NormL2|d|4|363|3135.4667
1|DNAWalk|NormL2|d|4|364|3362.0476
1|DNAWalk|NormL2|d|4|365|3339.4281
1|DNAWalk|NormL2|d|4|366|2945.6009
1|DNAWalk|NormL2|d|4|367|3437.0818
1|DNAWalk|NormL2|d|4|368|4395.1978
1|DNAWalk|NormL2|d|4|369|3268.1607
1|DNAWalk|NormL2|d|4|370|3103.9598
1|DNAWalk|NormL2|d|4|371|2712.7106
1|DNAWalk|NormL2|d|4|372|2504.3773
1|DNAWalk|NormL2|d|4|373|2774.1357
1|DNAWalk|NormL2|d|4|374|2597.086
1|DNAWalk|NormL2|d|4|375|2755.3783
1|DNAWalk|NormL2|d|4|376|2787.4528
1|DNAWalk|NormL2|d|4|377|2442.7568
1|DNAWalk|NormL2|d|4|378|2763.0079
1|DNAWalk|NormL2|d|4|379|2941.3314
1|DNAWalk|NormL2|d|4|380|3453.2988
1|DNAWalk|NormL2|d|4|381|2693.6937
1|DNAWalk|NormL2|d|4|382|2666.0259
1|DNAWalk|NormL2|d|4|383|3293.4804
1|DNAWalk|NormL2|d|4|384|2952.1231
1|DNAWalk|NormL2|d|4|385|2989.2561
1|DNAWalk|NormL2|d|4|386|2168.3053
1|DNAWalk|NormL2|d|4|387|4479.6583
1|DNAWalk|NormL2|d|4|388|2890.2421
1|DNAWalk|NormL2|d|4|389|4650.8765
1|DNAWalk|NormL2|d|4|390|4174.5412
1|DNAWalk|NormL2|d|4|391|2562.0174
1|DNAWalk|NormL2|d|4|392|2286.1829
1|DNAWalk|NormL2|d|4|393|4265.2894
1|DNAWalk|NormL2|d|4|394|8103.8631
1|DNAWalk|NormL2|d|4|395|2701.1933
1|DNAWalk|NormL2|d|4|396|2753.5322
1|DNAWalk|NormL2|d|4|397|4391.8952
1|DNAWalk|NormL2|d|4|398|4004.734
1|DNAWalk|NormL2|d|4|399|2894.616
1|DNAWalk|NormL2|d|4|400|2857.4138
