# Supplementary material for: On DNA numerical representations for genomic similarity computation
Source: PLoS One. 2017 Mar 21;12(3):e0173288. doi: 10.1371/journal.pone.0173288 (PMC5360225; doi:10.1371/journal.pone.0173288)
Supplement: S3 File — The datasets employed in this work. (ZIP) [file pone.0173288.s003.zip › datasets/syntheticalExperimentalScores/sequenceBase_1_transformation_DNAWalk_metric_NormL2_type_d_percentage_8.txt]

1|DNAWalk|NormL2|d|8|1|4560.7409
1|DNAWalk|NormL2|d|8|2|3242.2515
1|DNAWalk|NormL2|d|8|3|3120.2152
1|DNAWalk|NormL2|d|8|4|5279.1293
1|DNAWalk|NormL2|d|8|5|3330.5044
1|DNAWalk|NormL2|d|8|6|4046.7624
1|DNAWalk|NormL2|d|8|7|3916.6088
1|DNAWalk|NormL2|d|8|8|4889.044
1|DNAWalk|NormL2|d|8|9|5931.9702
1|DNAWalk|NormL2|d|8|10|4158.1268
1|DNAWalk|NormL2|d|8|11|3732.2515
1|DNAWalk|NormL2|d|8|12|3195.9448
1|DNAWalk|NormL2|d|8|13|5528.6612
1|DNAWalk|NormL2|d|8|14|3430.4065
1|DNAWalk|NormL2|d|8|15|4877.6732
1|DNAWalk|NormL2|d|8|16|2935.7136
1|DNAWalk|NormL2|d|8|17|4256.3456
1|DNAWalk|NormL2|d|8|18|4159.1689
1|DNAWalk|NormL2|d|8|19|3534.0188
1|DNAWalk|NormL2|d|8|20|4761.4037
1|DNAWalk|NormL2|d|8|21|5439.5498
1|DNAWalk|NormL2|d|8|22|3362.6211
1|DNAWalk|NormL2|d|8|23|5425.0789
1|DNAWalk|NormL2|d|8|24|3621.9932
1|DNAWalk|NormL2|d|8|25|3674.4097
1|DNAWalk|NormL2|d|8|26|3192.3981
1|DNAWalk|NormL2|d|8|27|4484.326
1|DNAWalk|NormL2|d|8|28|4197.4365
1|DNAWalk|NormL2|d|8|29|3620.1859
1|DNAWalk|NormL2|d|8|30|3610.6372
1|DNAWalk|NormL2|d|8|31|4497.2505
1|DNAWalk|NormL2|d|8|32|4369.7309
1|DNAWalk|NormL2|d|8|33|4102.5731
1|DNAWalk|NormL2|d|8|34|3233.4069
1|DNAWalk|NormL2|d|8|35|3436.2451
1|DNAWalk|NormL2|d|8|36|4838.3779
1|DNAWalk|NormL2|d|8|37|3815.7715
1|DNAWalk|NormL2|d|8|38|4097.0922
1|DNAWalk|NormL2|d|8|39|3238.5764
1|DNAWalk|NormL2|d|8|40|3262.2482
1|DNAWalk|NormL2|d|8|41|3561.146
1|DNAWalk|NormL2|d|8|42|6665.1121
1|DNAWalk|NormL2|d|8|43|3763.5433
1|DNAWalk|NormL2|d|8|44|4277.2216
1|DNAWalk|NormL2|d|8|45|5701.133
1|DNAWalk|NormL2|d|8|46|4276.3584
1|DNAWalk|NormL2|d|8|47|3675.3792
1|DNAWalk|NormL2|d|8|48|3863.631
1|DNAWalk|NormL2|d|8|49|4577.559
1|DNAWalk|NormL2|d|8|50|3849.254
1|DNAWalk|NormL2|d|8|51|3804.6279
1|DNAWalk|NormL2|d|8|52|3522.5993
1|DNAWalk|NormL2|d|8|53|4670.4065
1|DNAWalk|NormL2|d|8|54|3746.3379
1|DNAWalk|NormL2|d|8|55|4398.7874
1|DNAWalk|NormL2|d|8|56|3421.1112
1|DNAWalk|NormL2|d|8|57|3202.9234
1|DNAWalk|NormL2|d|8|58|3780.56
1|DNAWalk|NormL2|d|8|59|3214.6219
1|DNAWalk|NormL2|d|8|60|3510.1206
1|DNAWalk|NormL2|d|8|61|3924.4967
1|DNAWalk|NormL2|d|8|62|3155.0794
1|DNAWalk|NormL2|d|8|63|4040.587
1|DNAWalk|NormL2|d|8|64|3823.3585
1|DNAWalk|NormL2|d|8|65|3787.8915
1|DNAWalk|NormL2|d|8|66|3914.5837
1|DNAWalk|NormL2|d|8|67|3518.2662
1|DNAWalk|NormL2|d|8|68|3583.6906
1|DNAWalk|NormL2|d|8|69|4531.5581
1|DNAWalk|NormL2|d|8|70|3434.4589
1|DNAWalk|NormL2|d|8|71|3279.902
1|DNAWalk|NormL2|d|8|72|4791.8242
1|DNAWalk|NormL2|d|8|73|4341.6398
1|DNAWalk|NormL2|d|8|74|3244.6729
1|DNAWalk|NormL2|d|8|75|4485.1224
1|DNAWalk|NormL2|d|8|76|4086.7071
1|DNAWalk|NormL2|d|8|77|4275.1435
1|DNAWalk|NormL2|d|8|78|3194.7254
1|DNAWalk|NormL2|d|8|79|5638.3057
1|DNAWalk|NormL2|d|8|80|4761.27
1|DNAWalk|NormL2|d|8|81|3466.7901
1|DNAWalk|NormL2|d|8|82|5008.542
1|DNAWalk|NormL2|d|8|83|3596.1427
1|DNAWalk|NormL2|d|8|84|4196.7044
1|DNAWalk|NormL2|d|8|85|4971.4893
1|DNAWalk|NormL2|d|8|86|3786.818
1|DNAWalk|NormL2|d|8|87|3466.796
1|DNAWalk|NormL2|d|8|88|5326.5721
1|DNAWalk|NormL2|d|8|89|3746.9686
1|DNAWalk|NormL2|d|8|90|3654.0506
1|DNAWalk|NormL2|d|8|91|3558.8683
1|DNAWalk|NormL2|d|8|92|6910.4927
1|DNAWalk|NormL2|d|8|93|3637.5402
1|DNAWalk|NormL2|d|8|94|3071.7957
1|DNAWalk|NormL2|d|8|95|5049.9564
1|DNAWalk|NormL2|d|8|96|4437.4005
1|DNAWalk|NormL2|d|8|97|3090.0961
1|DNAWalk|NormL2|d|8|98|3459.408
1|DNAWalk|NormL2|d|8|99|3127.0355
1|DNAWalk|NormL2|d|8|100|4155.6604
1|DNAWalk|NormL2|d|8|101|4958.0147
1|DNAWalk|NormL2|d|8|102|4081.0056
1|DNAWalk|NormL2|d|8|103|3523.0849
1|DNAWalk|NormL2|d|8|104|3043.4897
1|DNAWalk|NormL2|d|8|105|3828.5182
1|DNAWalk|NormL2|d|8|106|3608.0437
1|DNAWalk|NormL2|d|8|107|4143.0177
1|DNAWalk|NormL2|d|8|108|3740.3354
1|DNAWalk|NormL2|d|8|109|3436.6262
1|DNAWalk|NormL2|d|8|110|5262.9202
1|DNAWalk|NormL2|d|8|111|4627.6716
1|DNAWalk|NormL2|d|8|112|4621.5197
1|DNAWalk|NormL2|d|8|113|4898.683
1|DNAWalk|NormL2|d|8|114|3787.6611
1|DNAWalk|NormL2|d|8|115|3218.0731
1|DNAWalk|NormL2|d|8|116|3111.6238
1|DNAWalk|NormL2|d|8|117|4140.7263
1|DNAWalk|NormL2|d|8|118|5773.8246
1|DNAWalk|NormL2|d|8|119|4693.004
1|DNAWalk|NormL2|d|8|120|4983.0352
1|DNAWalk|NormL2|d|8|121|6039.3278
1|DNAWalk|NormL2|d|8|122|4281.2269
1|DNAWalk|NormL2|d|8|123|3451.3873
1|DNAWalk|NormL2|d|8|124|5684.9459
1|DNAWalk|NormL2|d|8|125|3111.1584
1|DNAWalk|NormL2|d|8|126|3412.1743
1|DNAWalk|NormL2|d|8|127|4908.8899
1|DNAWalk|NormL2|d|8|128|4086.4294
1|DNAWalk|NormL2|d|8|129|5949.5832
1|DNAWalk|NormL2|d|8|130|3662.4333
1|DNAWalk|NormL2|d|8|131|4839.7579
1|DNAWalk|NormL2|d|8|132|6679.8642
1|DNAWalk|NormL2|d|8|133|6847.3934
1|DNAWalk|NormL2|d|8|134|3253.0567
1|DNAWalk|NormL2|d|8|135|5937.398
1|DNAWalk|NormL2|d|8|136|3876.7693
1|DNAWalk|NormL2|d|8|137|3270.1058
1|DNAWalk|NormL2|d|8|138|4014.4676
1|DNAWalk|NormL2|d|8|139|3258.7822
1|DNAWalk|NormL2|d|8|140|3159.6089
1|DNAWalk|NormL2|d|8|141|3605.3535
1|DNAWalk|NormL2|d|8|142|4261.9877
1|DNAWalk|NormL2|d|8|143|4284.2696
1|DNAWalk|NormL2|d|8|144|4435.8026
1|DNAWalk|NormL2|d|8|145|3175.9286
1|DNAWalk|NormL2|d|8|146|6273.1737
1|DNAWalk|NormL2|d|8|147|3530.3992
1|DNAWalk|NormL2|d|8|148|3625.7458
1|DNAWalk|NormL2|d|8|149|3689.021
1|DNAWalk|NormL2|d|8|150|3856.2914
1|DNAWalk|NormL2|d|8|151|3509.4363
1|DNAWalk|NormL2|d|8|152|4356.4717
1|DNAWalk|NormL2|d|8|153|5418.3493
1|DNAWalk|NormL2|d|8|154|3489.8968
1|DNAWalk|NormL2|d|8|155|4520.2411
1|DNAWalk|NormL2|d|8|156|4333.8687
1|DNAWalk|NormL2|d|8|157|3858.1386
1|DNAWalk|NormL2|d|8|158|3676.2037
1|DNAWalk|NormL2|d|8|159|3098.4988
1|DNAWalk|NormL2|d|8|160|4071.6966
1|DNAWalk|NormL2|d|8|161|4120.2525
1|DNAWalk|NormL2|d|8|162|3343.5246
1|DNAWalk|NormL2|d|8|163|4400.6822
1|DNAWalk|NormL2|d|8|164|3638.1577
1|DNAWalk|NormL2|d|8|165|4557.5219
1|DNAWalk|NormL2|d|8|166|4660.0372
1|DNAWalk|NormL2|d|8|167|6521.0641
1|DNAWalk|NormL2|d|8|168|3594.482
1|DNAWalk|NormL2|d|8|169|5078.6924
1|DNAWalk|NormL2|d|8|170|4064.5337
1|DNAWalk|NormL2|d|8|171|4666.6976
1|DNAWalk|NormL2|d|8|172|4212.0223
1|DNAWalk|NormL2|d|8|173|3190.6182
1|DNAWalk|NormL2|d|8|174|6440.5926
1|DNAWalk|NormL2|d|8|175|3960.6875
1|DNAWalk|NormL2|d|8|176|3486.4464
1|DNAWalk|NormL2|d|8|177|4163.3852
1|DNAWalk|NormL2|d|8|178|4911.0439
1|DNAWalk|NormL2|d|8|179|5776.9672
1|DNAWalk|NormL2|d|8|180|3523.0184
1|DNAWalk|NormL2|d|8|181|5488.2223
1|DNAWalk|NormL2|d|8|182|3482.1765
1|DNAWalk|NormL2|d|8|183|5724.9585
1|DNAWalk|NormL2|d|8|184|3631.4649
1|DNAWalk|NormL2|d|8|185|4052.7965
1|DNAWalk|NormL2|d|8|186|4396.996
1|DNAWalk|NormL2|d|8|187|4071.4359
1|DNAWalk|NormL2|d|8|188|5465.572
1|DNAWalk|NormL2|d|8|189|5940.1141
1|DNAWalk|NormL2|d|8|190|3518.3369
1|DNAWalk|NormL2|d|8|191|3468.6674
1|DNAWalk|NormL2|d|8|192|4088.9594
1|DNAWalk|NormL2|d|8|193|3477.3277
1|DNAWalk|NormL2|d|8|194|3653.5058
1|DNAWalk|NormL2|d|8|195|3137.5476
1|DNAWalk|NormL2|d|8|196|4935.3964
1|DNAWalk|NormL2|d|8|197|3594.8035
1|DNAWalk|NormL2|d|8|198|4905.9651
1|DNAWalk|NormL2|d|8|199|4234.5605
1|DNAWalk|NormL2|d|8|200|4347.4586
1|DNAWalk|NormL2|d|8|201|3351.5392
1|DNAWalk|NormL2|d|8|202|3384.255
1|DNAWalk|NormL2|d|8|203|3522.4223
1|DNAWalk|NormL2|d|8|204|6452.7083
1|DNAWalk|NormL2|d|8|205|4002.3853
1|DNAWalk|NormL2|d|8|206|3556.4453
1|DNAWalk|NormL2|d|8|207|3805.7994
1|DNAWalk|NormL2|d|8|208|3675.3474
1|DNAWalk|NormL2|d|8|209|3587.1702
1|DNAWalk|NormL2|d|8|210|5444.6056
1|DNAWalk|NormL2|d|8|211|5146.7548
1|DNAWalk|NormL2|d|8|212|3152.0161
1|DNAWalk|NormL2|d|8|213|3339.5705
1|DNAWalk|NormL2|d|8|214|3913.0622
1|DNAWalk|NormL2|d|8|215|5359.4591
1|DNAWalk|NormL2|d|8|216|3303.2283
1|DNAWalk|NormL2|d|8|217|3241.553
1|DNAWalk|NormL2|d|8|218|4065.0645
1|DNAWalk|NormL2|d|8|219|5447.9167
1|DNAWalk|NormL2|d|8|220|5954.3445
1|DNAWalk|NormL2|d|8|221|6019.9519
1|DNAWalk|NormL2|d|8|222|3099.5645
1|DNAWalk|NormL2|d|8|223|3846.8111
1|DNAWalk|NormL2|d|8|224|3837.5278
1|DNAWalk|NormL2|d|8|225|3366.1725
1|DNAWalk|NormL2|d|8|226|3226.7987
1|DNAWalk|NormL2|d|8|227|3954.2731
1|DNAWalk|NormL2|d|8|228|3183.0081
1|DNAWalk|NormL2|d|8|229|3333.2533
1|DNAWalk|NormL2|d|8|230|4260.2142
1|DNAWalk|NormL2|d|8|231|3725.7439
1|DNAWalk|NormL2|d|8|232|4075.6632
1|DNAWalk|NormL2|d|8|233|3510.0625
1|DNAWalk|NormL2|d|8|234|4036.5059
1|DNAWalk|NormL2|d|8|235|5384.3861
1|DNAWalk|NormL2|d|8|236|3483.4189
1|DNAWalk|NormL2|d|8|237|5281.1834
1|DNAWalk|NormL2|d|8|238|3569.8694
1|DNAWalk|NormL2|d|8|239|4510.4235
1|DNAWalk|NormL2|d|8|240|3199.2115
1|DNAWalk|NormL2|d|8|241|3394.131
1|DNAWalk|NormL2|d|8|242|5697.5834
1|DNAWalk|NormL2|d|8|243|3481.8447
1|DNAWalk|NormL2|d|8|244|3357.9379
1|DNAWalk|NormL2|d|8|245|4416.4446
1|DNAWalk|NormL2|d|8|246|4001.8473
1|DNAWalk|NormL2|d|8|247|4815.1192
1|DNAWalk|NormL2|d|8|248|3330.5754
1|DNAWalk|NormL2|d|8|249|4272.1298
1|DNAWalk|NormL2|d|8|250|5689.1443
1|DNAWalk|NormL2|d|8|251|3818.8164
1|DNAWalk|NormL2|d|8|252|3686.5029
1|DNAWalk|NormL2|d|8|253|4142.8213
1|DNAWalk|NormL2|d|8|254|5642.162
1|DNAWalk|NormL2|d|8|255|3761.9965
1|DNAWalk|NormL2|d|8|256|5005.7831
1|DNAWalk|NormL2|d|8|257|3684.4595
1|DNAWalk|NormL2|d|8|258|3956.0849
1|DNAWalk|NormL2|d|8|259|3800.6665
1|DNAWalk|NormL2|d|8|260|3410.3221
1|DNAWalk|NormL2|d|8|261|3414.9497
1|DNAWalk|NormL2|d|8|262|3478.401
1|DNAWalk|NormL2|d|8|263|3809.7257
1|DNAWalk|NormL2|d|8|264|3931.7156
1|DNAWalk|NormL2|d|8|265|4955.1734
1|DNAWalk|NormL2|d|8|266|4595.7657
1|DNAWalk|NormL2|d|8|267|5704.5033
1|DNAWalk|NormL2|d|8|268|4081.4784
1|DNAWalk|NormL2|d|8|269|3671.5537
1|DNAWalk|NormL2|d|8|270|3220.4867
1|DNAWalk|NormL2|d|8|271|4260.0208
1|DNAWalk|NormL2|d|8|272|3616.8847
1|DNAWalk|NormL2|d|8|273|3784.0987
1|DNAWalk|NormL2|d|8|274|4160.6124
1|DNAWalk|NormL2|d|8|275|3786.6639
1|DNAWalk|NormL2|d|8|276|5486.0155
1|DNAWalk|NormL2|d|8|277|3031.8654
1|DNAWalk|NormL2|d|8|278|3029.3339
1|DNAWalk|NormL2|d|8|279|3712.4332
1|DNAWalk|NormL2|d|8|280|4353.0934
1|DNAWalk|NormL2|d|8|281|5839.4112
1|DNAWalk|NormL2|d|8|282|3319.8202
1|DNAWalk|NormL2|d|8|283|3144.1825
1|DNAWalk|NormL2|d|8|284|3693.2484
1|DNAWalk|NormL2|d|8|285|5047.8484
1|DNAWalk|NormL2|d|8|286|3959.1992
1|DNAWalk|NormL2|d|8|287|5930.7039
1|DNAWalk|NormL2|d|8|288|3736.5353
1|DNAWalk|NormL2|d|8|289|3845.615
1|DNAWalk|NormL2|d|8|290|3766.9105
1|DNAWalk|NormL2|d|8|291|3111.2883
1|DNAWalk|NormL2|d|8|292|3272.8759
1|DNAWalk|NormL2|d|8|293|4814.7759
1|DNAWalk|NormL2|d|8|294|3305.2883
1|DNAWalk|NormL2|d|8|295|3836.9928
1|DNAWalk|NormL2|d|8|296|3273.4049
1|DNAWalk|NormL2|d|8|297|3144.4794
1|DNAWalk|NormL2|d|8|298|4871.1377
1|DNAWalk|NormL2|d|8|299|5437.5278
1|DNAWalk|NormL2|d|8|300|3139.1525
1|DNAWalk|NormL2|d|8|301|3836.928
1|DNAWalk|NormL2|d|8|302|3566.1528
1|DNAWalk|NormL2|d|8|303|3930.4567
1|DNAWalk|NormL2|d|8|304|3820.351
1|DNAWalk|NormL2|d|8|305|3813.6309
1|DNAWalk|NormL2|d|8|306|4143.1738
1|DNAWalk|NormL2|d|8|307|3402.4033
1|DNAWalk|NormL2|d|8|308|3580.8561
1|DNAWalk|NormL2|d|8|309|2829.7866
1|DNAWalk|NormL2|d|8|310|3497.6964
1|DNAWalk|NormL2|d|8|311|7060.1267
1|DNAWalk|NormL2|d|8|312|3433.9234
1|DNAWalk|NormL2|d|8|313|3016.8442
1|DNAWalk|NormL2|d|8|314|3347.3021
1|DNAWalk|NormL2|d|8|315|3787.8547
1|DNAWalk|NormL2|d|8|316|5038.6275
1|DNAWalk|NormL2|d|8|317|3372.8454
1|DNAWalk|NormL2|d|8|318|4248.6835
1|DNAWalk|NormL2|d|8|319|6434.0689
1|DNAWalk|NormL2|d|8|320|3255.3307
1|DNAWalk|NormL2|d|8|321|4385.8344
1|DNAWalk|NormL2|d|8|322|3526.3993
1|DNAWalk|NormL2|d|8|323|5162.0888
1|DNAWalk|NormL2|d|8|324|4493.258
1|DNAWalk|NormL2|d|8|325|4679.5354
1|DNAWalk|NormL2|d|8|326|5671.4028
1|DNAWalk|NormL2|d|8|327|4499.2477
1|DNAWalk|NormL2|d|8|328|3130.5182
1|DNAWalk|NormL2|d|8|329|7274.5498
1|DNAWalk|NormL2|d|8|330|3349.0147
1|DNAWalk|NormL2|d|8|331|6652.8914
1|DNAWalk|NormL2|d|8|332|4527.0283
1|DNAWalk|NormL2|d|8|333|3870.1302
1|DNAWalk|NormL2|d|8|334|3405.0762
1|DNAWalk|NormL2|d|8|335|3976.7502
1|DNAWalk|NormL2|d|8|336|5796.0773
1|DNAWalk|NormL2|d|8|337|4535.3556
1|DNAWalk|NormL2|d|8|338|6250.1426
1|DNAWalk|NormL2|d|8|339|5702.6078
1|DNAWalk|NormL2|d|8|340|3358.2622
1|DNAWalk|NormL2|d|8|341|5036.5268
1|DNAWalk|NormL2|d|8|342|3912.6193
1|DNAWalk|NormL2|d|8|343|3236.7188
1|DNAWalk|NormL2|d|8|344|3116.0604
1|DNAWalk|NormL2|d|8|345|3622.6657
1|DNAWalk|NormL2|d|8|346|3505.1185
1|DNAWalk|NormL2|d|8|347|3373.4149
1|DNAWalk|NormL2|d|8|348|4983.0775
1|DNAWalk|NormL2|d|8|349|7403.5219
1|DNAWalk|NormL2|d|8|350|3709.1268
1|DNAWalk|NormL2|d|8|351|3104.4157
1|DNAWalk|NormL2|d|8|352|3792.0135
1|DNAWalk|NormL2|d|8|353|4754.2143
1|DNAWalk|NormL2|d|8|354|3437.9658
1|DNAWalk|NormL2|d|8|355|4156.6967
1|DNAWalk|NormL2|d|8|356|3076.341
1|DNAWalk|NormL2|d|8|357|3691.7691
1|DNAWalk|NormL2|d|8|358|3476.0045
1|DNAWalk|NormL2|d|8|359|3700.176
1|DNAWalk|NormL2|d|8|360|3119.6724
1|DNAWalk|NormL2|d|8|361|5132.3513
1|DNAWalk|NormL2|d|8|362|3600.8303
1|DNAWalk|NormL2|d|8|363|4570.95
1|DNAWalk|NormL2|d|8|364|5045.8973
1|DNAWalk|NormL2|d|8|365|4076.7909
1|DNAWalk|NormL2|d|8|366|3335.9224
1|DNAWalk|NormL2|d|8|367|4250.289
1|DNAWalk|NormL2|d|8|368|4648.9053
1|DNAWalk|NormL2|d|8|369|5397.3876
1|DNAWalk|NormL2|d|8|370|3236.0674
1|DNAWalk|NormL2|d|8|371|4073.7125
1|DNAWalk|NormL2|d|8|372|6615.8598
1|DNAWalk|NormL2|d|8|373|3558.5528
1|DNAWalk|NormL2|d|8|374|3772.4606
1|DNAWalk|NormL2|d|8|375|4188.3672
1|DNAWalk|NormL2|d|8|376|3935.1618
1|DNAWalk|NormL2|d|8|377|3925.7962
1|DNAWalk|NormL2|d|8|378|3833.9276
1|DNAWalk|NormL2|d|8|379|5520.8532
1|DNAWalk|NormL2|d|8|380|3791.2419
1|DNAWalk|NormL2|d|8|381|3439.4787
1|DNAWalk|NormL2|d|8|382|3593.8539
1|DNAWalk|NormL2|d|8|383|3737.995
1|DNAWalk|NormL2|d|8|384|3590.7496
1|DNAWalk|NormL2|d|8|385|3223.0042
1|DNAWalk|NormL2|d|8|386|3623.4983
1|DNAWalk|NormL2|d|8|387|4250.3124
1|DNAWalk|NormL2|d|8|388|5871.9083
1|DNAWalk|NormL2|d|8|389|4461.0875
1|DNAWalk|NormL2|d|8|390|4425.9902
1|DNAWalk|NormL2|d|8|391|5369.6106
1|DNAWalk|NormL2|d|8|392|4335.9365
1|DNAWalk|NormL2|d|8|393|4510.655
1|DNAWalk|NormL2|d|8|394|3587.061
1|DNAWalk|NormL2|d|8|395|2808.4265
1|DNAWalk|NormL2|d|8|396|3255.2363
1|DNAWalk|NormL2|d|8|397|4257.5523
1|DNAWalk|NormL2|d|8|398|3049.0924
1|DNAWalk|NormL2|d|8|399|3000.4527
1|DNAWalk|NormL2|d|8|400|3711.59
