# Supplementary material for: On DNA numerical representations for genomic similarity computation
Source: PLoS One. 2017 Mar 21;12(3):e0173288. doi: 10.1371/journal.pone.0173288 (PMC5360225; doi:10.1371/journal.pone.0173288)
Supplement: S3 File — The datasets employed in this work. (ZIP) [file pone.0173288.s003.zip › datasets/syntheticalExperimentalScores/sequenceBase_1_transformation_DNAWalk_metric_NormL2_type_ds_percentage_1.txt]

1|DNAWalk|NormL2|dr|1|1|912.4201
1|DNAWalk|NormL2|dr|1|2|1233.1221
1|DNAWalk|NormL2|dr|1|3|1444.3923
1|DNAWalk|NormL2|dr|1|4|1734.8484
1|DNAWalk|NormL2|dr|1|5|995.5969
1|DNAWalk|NormL2|dr|1|6|961.957
1|DNAWalk|NormL2|dr|1|7|2393.4047
1|DNAWalk|NormL2|dr|1|8|1152.838
1|DNAWalk|NormL2|dr|1|9|1304.0536
1|DNAWalk|NormL2|dr|1|10|1157.4863
1|DNAWalk|NormL2|dr|1|11|1637.3637
1|DNAWalk|NormL2|dr|1|12|985.3683
1|DNAWalk|NormL2|dr|1|13|1397.9127
1|DNAWalk|NormL2|dr|1|14|1021.1213
1|DNAWalk|NormL2|dr|1|15|1721.8912
1|DNAWalk|NormL2|dr|1|16|2598.7936
1|DNAWalk|NormL2|dr|1|17|1718.8707
1|DNAWalk|NormL2|dr|1|18|872.8145
1|DNAWalk|NormL2|dr|1|19|1341.936
1|DNAWalk|NormL2|dr|1|20|2113.2155
1|DNAWalk|NormL2|dr|1|21|2568.3488
1|DNAWalk|NormL2|dr|1|22|2099.8781
1|DNAWalk|NormL2|dr|1|23|1568.0757
1|DNAWalk|NormL2|dr|1|24|1090.5811
1|DNAWalk|NormL2|dr|1|25|1215.3134
1|DNAWalk|NormL2|dr|1|26|1192.3132
1|DNAWalk|NormL2|dr|1|27|956.7092
1|DNAWalk|NormL2|dr|1|28|1414.3932
1|DNAWalk|NormL2|dr|1|29|1538.5259
1|DNAWalk|NormL2|dr|1|30|1676.3663
1|DNAWalk|NormL2|dr|1|31|1271.6945
1|DNAWalk|NormL2|dr|1|32|1617.6728
1|DNAWalk|NormL2|dr|1|33|1463.2566
1|DNAWalk|NormL2|dr|1|34|1271.1354
1|DNAWalk|NormL2|dr|1|35|1236.8373
1|DNAWalk|NormL2|dr|1|36|2139.1559
1|DNAWalk|NormL2|dr|1|37|2007.8689
1|DNAWalk|NormL2|dr|1|38|1247.0447
1|DNAWalk|NormL2|dr|1|39|1410.5073
1|DNAWalk|NormL2|dr|1|40|1133.8206
1|DNAWalk|NormL2|dr|1|41|1603.4716
1|DNAWalk|NormL2|dr|1|42|1131.0327
1|DNAWalk|NormL2|dr|1|43|1101.3049
1|DNAWalk|NormL2|dr|1|44|1045.6312
1|DNAWalk|NormL2|dr|1|45|1078.2035
1|DNAWalk|NormL2|dr|1|46|1422.914
1|DNAWalk|NormL2|dr|1|47|1408.9982
1|DNAWalk|NormL2|dr|1|48|1928.0781
1|DNAWalk|NormL2|dr|1|49|1676.1074
1|DNAWalk|NormL2|dr|1|50|2007.4531
1|DNAWalk|NormL2|dr|1|51|1273.0506
1|DNAWalk|NormL2|dr|1|52|893.9511
1|DNAWalk|NormL2|dr|1|53|1347.1843
1|DNAWalk|NormL2|dr|1|54|1320.6042
1|DNAWalk|NormL2|dr|1|55|1318.4693
1|DNAWalk|NormL2|dr|1|56|959.4279
1|DNAWalk|NormL2|dr|1|57|1630.4651
1|DNAWalk|NormL2|dr|1|58|1105.8978
1|DNAWalk|NormL2|dr|1|59|1579.1678
1|DNAWalk|NormL2|dr|1|60|1068.8895
1|DNAWalk|NormL2|dr|1|61|1432.1068
1|DNAWalk|NormL2|dr|1|62|1479.9793
1|DNAWalk|NormL2|dr|1|63|2244.0666
1|DNAWalk|NormL2|dr|1|64|1210.2126
1|DNAWalk|NormL2|dr|1|65|2291.4421
1|DNAWalk|NormL2|dr|1|66|1097.3708
1|DNAWalk|NormL2|dr|1|67|1125.1303
1|DNAWalk|NormL2|dr|1|68|1579.5238
1|DNAWalk|NormL2|dr|1|69|1761.1551
1|DNAWalk|NormL2|dr|1|70|943.5648
1|DNAWalk|NormL2|dr|1|71|1595.2482
1|DNAWalk|NormL2|dr|1|72|1607.4357
1|DNAWalk|NormL2|dr|1|73|1042.4234
1|DNAWalk|NormL2|dr|1|74|1738.929
1|DNAWalk|NormL2|dr|1|75|2010.7576
1|DNAWalk|NormL2|dr|1|76|1761.2622
1|DNAWalk|NormL2|dr|1|77|2185.8172
1|DNAWalk|NormL2|dr|1|78|1376.2725
1|DNAWalk|NormL2|dr|1|79|1300.1976
1|DNAWalk|NormL2|dr|1|80|1850.1551
1|DNAWalk|NormL2|dr|1|81|1812.7266
1|DNAWalk|NormL2|dr|1|82|1092.129
1|DNAWalk|NormL2|dr|1|83|1270.4979
1|DNAWalk|NormL2|dr|1|84|2174.6051
1|DNAWalk|NormL2|dr|1|85|1816.4724
1|DNAWalk|NormL2|dr|1|86|2087.0647
1|DNAWalk|NormL2|dr|1|87|1194.3135
1|DNAWalk|NormL2|dr|1|88|1432.6374
1|DNAWalk|NormL2|dr|1|89|1069.1047
1|DNAWalk|NormL2|dr|1|90|1217.2094
1|DNAWalk|NormL2|dr|1|91|1567.195
1|DNAWalk|NormL2|dr|1|92|1030.7434
1|DNAWalk|NormL2|dr|1|93|726.236
1|DNAWalk|NormL2|dr|1|94|1398.2134
1|DNAWalk|NormL2|dr|1|95|1804.8706
1|DNAWalk|NormL2|dr|1|96|1735.9129
1|DNAWalk|NormL2|dr|1|97|1910.0493
1|DNAWalk|NormL2|dr|1|98|1486.1386
1|DNAWalk|NormL2|dr|1|99|1042.8808
1|DNAWalk|NormL2|dr|1|100|808.2897
1|DNAWalk|NormL2|dr|1|101|1686.4414
1|DNAWalk|NormL2|dr|1|102|1939.4901
1|DNAWalk|NormL2|dr|1|103|1597.5398
1|DNAWalk|NormL2|dr|1|104|1648.9883
1|DNAWalk|NormL2|dr|1|105|1495.0552
1|DNAWalk|NormL2|dr|1|106|858.4608
1|DNAWalk|NormL2|dr|1|107|1437.1181
1|DNAWalk|NormL2|dr|1|108|1192.9791
1|DNAWalk|NormL2|dr|1|109|1061.0025
1|DNAWalk|NormL2|dr|1|110|2194.1695
1|DNAWalk|NormL2|dr|1|111|1256.1379
1|DNAWalk|NormL2|dr|1|112|1199.1597
1|DNAWalk|NormL2|dr|1|113|1061.6945
1|DNAWalk|NormL2|dr|1|114|1395.7346
1|DNAWalk|NormL2|dr|1|115|2346.5149
1|DNAWalk|NormL2|dr|1|116|1174.6134
1|DNAWalk|NormL2|dr|1|117|3339.2938
1|DNAWalk|NormL2|dr|1|118|1518.7475
1|DNAWalk|NormL2|dr|1|119|2525.7164
1|DNAWalk|NormL2|dr|1|120|1718.3824
1|DNAWalk|NormL2|dr|1|121|1376.209
1|DNAWalk|NormL2|dr|1|122|1279.768
1|DNAWalk|NormL2|dr|1|123|1425.2822
1|DNAWalk|NormL2|dr|1|124|990.76
1|DNAWalk|NormL2|dr|1|125|1247.1687
1|DNAWalk|NormL2|dr|1|126|2217.0223
1|DNAWalk|NormL2|dr|1|127|1231.7986
1|DNAWalk|NormL2|dr|1|128|1191.9767
1|DNAWalk|NormL2|dr|1|129|1366.6345
1|DNAWalk|NormL2|dr|1|130|1249.6415
1|DNAWalk|NormL2|dr|1|131|1122.4033
1|DNAWalk|NormL2|dr|1|132|1697.7221
1|DNAWalk|NormL2|dr|1|133|1375.2649
1|DNAWalk|NormL2|dr|1|134|1229.4948
1|DNAWalk|NormL2|dr|1|135|1024.0469
1|DNAWalk|NormL2|dr|1|136|1381.4077
1|DNAWalk|NormL2|dr|1|137|1389.1017
1|DNAWalk|NormL2|dr|1|138|1101.8323
1|DNAWalk|NormL2|dr|1|139|1310.1283
1|DNAWalk|NormL2|dr|1|140|1608.6494
1|DNAWalk|NormL2|dr|1|141|1431.8357
1|DNAWalk|NormL2|dr|1|142|1365.0346
1|DNAWalk|NormL2|dr|1|143|1152.1198
1|DNAWalk|NormL2|dr|1|144|2402.6887
1|DNAWalk|NormL2|dr|1|145|1619.6925
1|DNAWalk|NormL2|dr|1|146|1442.0268
1|DNAWalk|NormL2|dr|1|147|1234.0356
1|DNAWalk|NormL2|dr|1|148|1346.4146
1|DNAWalk|NormL2|dr|1|149|847.3361
1|DNAWalk|NormL2|dr|1|150|1181.2965
1|DNAWalk|NormL2|dr|1|151|1627.8789
1|DNAWalk|NormL2|dr|1|152|1814.0468
1|DNAWalk|NormL2|dr|1|153|780.3385
1|DNAWalk|NormL2|dr|1|154|1760.3119
1|DNAWalk|NormL2|dr|1|155|1134.2976
1|DNAWalk|NormL2|dr|1|156|1375.4754
1|DNAWalk|NormL2|dr|1|157|2077.1819
1|DNAWalk|NormL2|dr|1|158|1579.7741
1|DNAWalk|NormL2|dr|1|159|2534.8864
1|DNAWalk|NormL2|dr|1|160|1566.5878
1|DNAWalk|NormL2|dr|1|161|1785.9122
1|DNAWalk|NormL2|dr|1|162|1480.6913
1|DNAWalk|NormL2|dr|1|163|1024.4004
1|DNAWalk|NormL2|dr|1|164|1052.3375
1|DNAWalk|NormL2|dr|1|165|2143.9219
1|DNAWalk|NormL2|dr|1|166|2471.0024
1|DNAWalk|NormL2|dr|1|167|2108.5055
1|DNAWalk|NormL2|dr|1|168|1801.4485
1|DNAWalk|NormL2|dr|1|169|1330.4779
1|DNAWalk|NormL2|dr|1|170|2352.2151
1|DNAWalk|NormL2|dr|1|171|1100.9483
1|DNAWalk|NormL2|dr|1|172|1152.1665
1|DNAWalk|NormL2|dr|1|173|1493.2104
1|DNAWalk|NormL2|dr|1|174|934.2943
1|DNAWalk|NormL2|dr|1|175|1891.8502
1|DNAWalk|NormL2|dr|1|176|1323.615
1|DNAWalk|NormL2|dr|1|177|776.8057
1|DNAWalk|NormL2|dr|1|178|1381.1594
1|DNAWalk|NormL2|dr|1|179|3083.3589
1|DNAWalk|NormL2|dr|1|180|1388.1445
1|DNAWalk|NormL2|dr|1|181|1241.1899
1|DNAWalk|NormL2|dr|1|182|1428.2495
1|DNAWalk|NormL2|dr|1|183|1022.2472
1|DNAWalk|NormL2|dr|1|184|1037.8778
1|DNAWalk|NormL2|dr|1|185|2889.3561
1|DNAWalk|NormL2|dr|1|186|1671.1868
1|DNAWalk|NormL2|dr|1|187|2424.7347
1|DNAWalk|NormL2|dr|1|188|1542.7514
1|DNAWalk|NormL2|dr|1|189|2040.9424
1|DNAWalk|NormL2|dr|1|190|1614.1763
1|DNAWalk|NormL2|dr|1|191|1060.8908
1|DNAWalk|NormL2|dr|1|192|1448.5315
1|DNAWalk|NormL2|dr|1|193|1133.5594
1|DNAWalk|NormL2|dr|1|194|1067.9781
1|DNAWalk|NormL2|dr|1|195|1208.9756
1|DNAWalk|NormL2|dr|1|196|1771.7022
1|DNAWalk|NormL2|dr|1|197|1582.2918
1|DNAWalk|NormL2|dr|1|198|957.573
1|DNAWalk|NormL2|dr|1|199|1029.7378
1|DNAWalk|NormL2|dr|1|200|2100.8435
1|DNAWalk|NormL2|dr|1|201|1478.7937
1|DNAWalk|NormL2|dr|1|202|1249.3221
1|DNAWalk|NormL2|dr|1|203|1049.9439
1|DNAWalk|NormL2|dr|1|204|1558.9446
1|DNAWalk|NormL2|dr|1|205|1065.1423
1|DNAWalk|NormL2|dr|1|206|1657.4881
1|DNAWalk|NormL2|dr|1|207|1291.9251
1|DNAWalk|NormL2|dr|1|208|1097.4281
1|DNAWalk|NormL2|dr|1|209|1359.6292
1|DNAWalk|NormL2|dr|1|210|1416.0845
1|DNAWalk|NormL2|dr|1|211|1184.1012
1|DNAWalk|NormL2|dr|1|212|795.3169
1|DNAWalk|NormL2|dr|1|213|1276.3742
1|DNAWalk|NormL2|dr|1|214|1151.4596
1|DNAWalk|NormL2|dr|1|215|1415.2244
1|DNAWalk|NormL2|dr|1|216|813.3772
1|DNAWalk|NormL2|dr|1|217|1661.1431
1|DNAWalk|NormL2|dr|1|218|2424.2094
1|DNAWalk|NormL2|dr|1|219|1216.3108
1|DNAWalk|NormL2|dr|1|220|1216.1703
1|DNAWalk|NormL2|dr|1|221|1024.1657
1|DNAWalk|NormL2|dr|1|222|1142.5094
1|DNAWalk|NormL2|dr|1|223|1233.8291
1|DNAWalk|NormL2|dr|1|224|1573.7537
1|DNAWalk|NormL2|dr|1|225|1056.927
1|DNAWalk|NormL2|dr|1|226|1824.4114
1|DNAWalk|NormL2|dr|1|227|1246.9877
1|DNAWalk|NormL2|dr|1|228|2225.8527
1|DNAWalk|NormL2|dr|1|229|1260.7156
1|DNAWalk|NormL2|dr|1|230|1021.3729
1|DNAWalk|NormL2|dr|1|231|1266.3217
1|DNAWalk|NormL2|dr|1|232|1685.0053
1|DNAWalk|NormL2|dr|1|233|1093.0922
1|DNAWalk|NormL2|dr|1|234|2190.6451
1|DNAWalk|NormL2|dr|1|235|2176.3101
1|DNAWalk|NormL2|dr|1|236|1286.5309
1|DNAWalk|NormL2|dr|1|237|1999.3868
1|DNAWalk|NormL2|dr|1|238|2528.5459
1|DNAWalk|NormL2|dr|1|239|1514.7347
1|DNAWalk|NormL2|dr|1|240|1216.2759
1|DNAWalk|NormL2|dr|1|241|2257.8612
1|DNAWalk|NormL2|dr|1|242|1045.6336
1|DNAWalk|NormL2|dr|1|243|1363.8206
1|DNAWalk|NormL2|dr|1|244|1131.7001
1|DNAWalk|NormL2|dr|1|245|964.4226
1|DNAWalk|NormL2|dr|1|246|930.4222
1|DNAWalk|NormL2|dr|1|247|997.5785
1|DNAWalk|NormL2|dr|1|248|1237.7494
1|DNAWalk|NormL2|dr|1|249|1049.271
1|DNAWalk|NormL2|dr|1|250|1096.3078
1|DNAWalk|NormL2|dr|1|251|1315.5299
1|DNAWalk|NormL2|dr|1|252|1416.7364
1|DNAWalk|NormL2|dr|1|253|2129.8505
1|DNAWalk|NormL2|dr|1|254|1316.8684
1|DNAWalk|NormL2|dr|1|255|1492.9179
1|DNAWalk|NormL2|dr|1|256|1124.5167
1|DNAWalk|NormL2|dr|1|257|812.7732
1|DNAWalk|NormL2|dr|1|258|1249.9005
1|DNAWalk|NormL2|dr|1|259|1274.8558
1|DNAWalk|NormL2|dr|1|260|1096.7669
1|DNAWalk|NormL2|dr|1|261|971.7222
1|DNAWalk|NormL2|dr|1|262|1931.1534
1|DNAWalk|NormL2|dr|1|263|1446.8957
1|DNAWalk|NormL2|dr|1|264|2486.5791
1|DNAWalk|NormL2|dr|1|265|854.9473
1|DNAWalk|NormL2|dr|1|266|1620.3144
1|DNAWalk|NormL2|dr|1|267|2284.5742
1|DNAWalk|NormL2|dr|1|268|1275.9771
1|DNAWalk|NormL2|dr|1|269|1565.0141
1|DNAWalk|NormL2|dr|1|270|717.3727
1|DNAWalk|NormL2|dr|1|271|2581.3824
1|DNAWalk|NormL2|dr|1|272|1073.8778
1|DNAWalk|NormL2|dr|1|273|3349.1109
1|DNAWalk|NormL2|dr|1|274|1939.6093
1|DNAWalk|NormL2|dr|1|275|1005.5523
1|DNAWalk|NormL2|dr|1|276|1715.6562
1|DNAWalk|NormL2|dr|1|277|2026.1723
1|DNAWalk|NormL2|dr|1|278|756.3642
1|DNAWalk|NormL2|dr|1|279|1379.004
1|DNAWalk|NormL2|dr|1|280|1526.0199
1|DNAWalk|NormL2|dr|1|281|2617.8393
1|DNAWalk|NormL2|dr|1|282|1158.9839
1|DNAWalk|NormL2|dr|1|283|1080.2237
1|DNAWalk|NormL2|dr|1|284|1769.3298
1|DNAWalk|NormL2|dr|1|285|1576.8138
1|DNAWalk|NormL2|dr|1|286|1291.2935
1|DNAWalk|NormL2|dr|1|287|1831.5706
1|DNAWalk|NormL2|dr|1|288|1267.0572
1|DNAWalk|NormL2|dr|1|289|1592.4667
1|DNAWalk|NormL2|dr|1|290|3184.1973
1|DNAWalk|NormL2|dr|1|291|1127.2357
1|DNAWalk|NormL2|dr|1|292|1479.9353
1|DNAWalk|NormL2|dr|1|293|1324.1451
1|DNAWalk|NormL2|dr|1|294|1220.8165
1|DNAWalk|NormL2|dr|1|295|1429.4807
1|DNAWalk|NormL2|dr|1|296|1337.9629
1|DNAWalk|NormL2|dr|1|297|1738.6322
1|DNAWalk|NormL2|dr|1|298|1220.0454
1|DNAWalk|NormL2|dr|1|299|1837.7783
1|DNAWalk|NormL2|dr|1|300|1463.9408
1|DNAWalk|NormL2|dr|1|301|1345.6649
1|DNAWalk|NormL2|dr|1|302|899.4263
1|DNAWalk|NormL2|dr|1|303|2040.8097
1|DNAWalk|NormL2|dr|1|304|1175.4085
1|DNAWalk|NormL2|dr|1|305|1137.7824
1|DNAWalk|NormL2|dr|1|306|1723.152
1|DNAWalk|NormL2|dr|1|307|1536.0574
1|DNAWalk|NormL2|dr|1|308|1118.8382
1|DNAWalk|NormL2|dr|1|309|953.4635
1|DNAWalk|NormL2|dr|1|310|1128.5735
1|DNAWalk|NormL2|dr|1|311|1629.2418
1|DNAWalk|NormL2|dr|1|312|2007.3454
1|DNAWalk|NormL2|dr|1|313|1181.7564
1|DNAWalk|NormL2|dr|1|314|2139.9777
1|DNAWalk|NormL2|dr|1|315|2024.9798
1|DNAWalk|NormL2|dr|1|316|1860.9987
1|DNAWalk|NormL2|dr|1|317|982.0152
1|DNAWalk|NormL2|dr|1|318|1043.3341
1|DNAWalk|NormL2|dr|1|319|1479.6501
1|DNAWalk|NormL2|dr|1|320|2499.5397
1|DNAWalk|NormL2|dr|1|321|1338.4
1|DNAWalk|NormL2|dr|1|322|963.2819
1|DNAWalk|NormL2|dr|1|323|1529.1623
1|DNAWalk|NormL2|dr|1|324|3329.7506
1|DNAWalk|NormL2|dr|1|325|2308.8934
1|DNAWalk|NormL2|dr|1|326|2074.898
1|DNAWalk|NormL2|dr|1|327|1953.3949
1|DNAWalk|NormL2|dr|1|328|1277.4246
1|DNAWalk|NormL2|dr|1|329|1183.8961
1|DNAWalk|NormL2|dr|1|330|1225.7144
1|DNAWalk|NormL2|dr|1|331|2117.8338
1|DNAWalk|NormL2|dr|1|332|2052.092
1|DNAWalk|NormL2|dr|1|333|1167.3211
1|DNAWalk|NormL2|dr|1|334|1872.0304
1|DNAWalk|NormL2|dr|1|335|1583.7829
1|DNAWalk|NormL2|dr|1|336|2751.4097
1|DNAWalk|NormL2|dr|1|337|1053.9174
1|DNAWalk|NormL2|dr|1|338|1069.6333
1|DNAWalk|NormL2|dr|1|339|2959.1595
1|DNAWalk|NormL2|dr|1|340|1557.7394
1|DNAWalk|NormL2|dr|1|341|1414.692
1|DNAWalk|NormL2|dr|1|342|1071.585
1|DNAWalk|NormL2|dr|1|343|1670.2225
1|DNAWalk|NormL2|dr|1|344|1716.9832
1|DNAWalk|NormL2|dr|1|345|1450.8182
1|DNAWalk|NormL2|dr|1|346|1020.5689
1|DNAWalk|NormL2|dr|1|347|962.5791
1|DNAWalk|NormL2|dr|1|348|1747.0155
1|DNAWalk|NormL2|dr|1|349|913.8163
1|DNAWalk|NormL2|dr|1|350|2325.3406
1|DNAWalk|NormL2|dr|1|351|2024.0377
1|DNAWalk|NormL2|dr|1|352|1962.1124
1|DNAWalk|NormL2|dr|1|353|1016.18
1|DNAWalk|NormL2|dr|1|354|1214.7568
1|DNAWalk|NormL2|dr|1|355|1110.3122
1|DNAWalk|NormL2|dr|1|356|1921.695
1|DNAWalk|NormL2|dr|1|357|822.2441
1|DNAWalk|NormL2|dr|1|358|1362.7963
1|DNAWalk|NormL2|dr|1|359|1812.0238
1|DNAWalk|NormL2|dr|1|360|1252.1113
1|DNAWalk|NormL2|dr|1|361|1287.5265
1|DNAWalk|NormL2|dr|1|362|1151.0169
1|DNAWalk|NormL2|dr|1|363|1883.7827
1|DNAWalk|NormL2|dr|1|364|1621.1751
1|DNAWalk|NormL2|dr|1|365|1626.4316
1|DNAWalk|NormL2|dr|1|366|2498.2227
1|DNAWalk|NormL2|dr|1|367|2069.7252
1|DNAWalk|NormL2|dr|1|368|1256.0825
1|DNAWalk|NormL2|dr|1|369|1354.7803
1|DNAWalk|NormL2|dr|1|370|2319.5409
1|DNAWalk|NormL2|dr|1|371|1741.2195
1|DNAWalk|NormL2|dr|1|372|1222.8539
1|DNAWalk|NormL2|dr|1|373|1056.8945
1|DNAWalk|NormL2|dr|1|374|1243.9269
1|DNAWalk|NormL2|dr|1|375|1049.8996
1|DNAWalk|NormL2|dr|1|376|1619.7323
1|DNAWalk|NormL2|dr|1|377|1266.7102
1|DNAWalk|NormL2|dr|1|378|2454.3921
1|DNAWalk|NormL2|dr|1|379|1533.0307
1|DNAWalk|NormL2|dr|1|380|2196.1563
1|DNAWalk|NormL2|dr|1|381|2047.1519
1|DNAWalk|NormL2|dr|1|382|1852.217
1|DNAWalk|NormL2|dr|1|383|1454.855
1|DNAWalk|NormL2|dr|1|384|908.5811
