# Supplementary material for: On DNA numerical representations for genomic similarity computation
Source: PLoS One. 2017 Mar 21;12(3):e0173288. doi: 10.1371/journal.pone.0173288 (PMC5360225; doi:10.1371/journal.pone.0173288)
Supplement: S3 File — The datasets employed in this work. (ZIP) [file pone.0173288.s003.zip › datasets/syntheticalExperimentalScores/sequenceBase_1_transformation_DNAWalk_metric_NormL2_type_ds_percentage_16.txt]

1|DNAWalk|NormL2|dr|16|1|5230.5982
1|DNAWalk|NormL2|dr|16|2|5060.3367
1|DNAWalk|NormL2|dr|16|3|4837.6226
1|DNAWalk|NormL2|dr|16|4|5668.4324
1|DNAWalk|NormL2|dr|16|5|3707.962
1|DNAWalk|NormL2|dr|16|6|3573.2385
1|DNAWalk|NormL2|dr|16|7|5268.5248
1|DNAWalk|NormL2|dr|16|8|8742.4825
1|DNAWalk|NormL2|dr|16|9|3620.8303
1|DNAWalk|NormL2|dr|16|10|5503.7267
1|DNAWalk|NormL2|dr|16|11|5058.5343
1|DNAWalk|NormL2|dr|16|12|4929.3158
1|DNAWalk|NormL2|dr|16|13|4374.1404
1|DNAWalk|NormL2|dr|16|14|6581.0521
1|DNAWalk|NormL2|dr|16|15|3962.709
1|DNAWalk|NormL2|dr|16|16|13286.012
1|DNAWalk|NormL2|dr|16|17|6418.9003
1|DNAWalk|NormL2|dr|16|18|3128.2689
1|DNAWalk|NormL2|dr|16|19|5786.8662
1|DNAWalk|NormL2|dr|16|20|4705.9576
1|DNAWalk|NormL2|dr|16|21|6630.3168
1|DNAWalk|NormL2|dr|16|22|4946.2264
1|DNAWalk|NormL2|dr|16|23|3806.6255
1|DNAWalk|NormL2|dr|16|24|9597.4877
1|DNAWalk|NormL2|dr|16|25|4123.9694
1|DNAWalk|NormL2|dr|16|26|4607.5865
1|DNAWalk|NormL2|dr|16|27|4226.0853
1|DNAWalk|NormL2|dr|16|28|4910.6234
1|DNAWalk|NormL2|dr|16|29|5749.2161
1|DNAWalk|NormL2|dr|16|30|4799.8643
1|DNAWalk|NormL2|dr|16|31|4967.6146
1|DNAWalk|NormL2|dr|16|32|4359.7689
1|DNAWalk|NormL2|dr|16|33|4300.1807
1|DNAWalk|NormL2|dr|16|34|3931.0719
1|DNAWalk|NormL2|dr|16|35|3129.6419
1|DNAWalk|NormL2|dr|16|36|4678.1817
1|DNAWalk|NormL2|dr|16|37|6399.2746
1|DNAWalk|NormL2|dr|16|38|5763.8552
1|DNAWalk|NormL2|dr|16|39|5432.1591
1|DNAWalk|NormL2|dr|16|40|6904.5639
1|DNAWalk|NormL2|dr|16|41|8162.4023
1|DNAWalk|NormL2|dr|16|42|4079.1483
1|DNAWalk|NormL2|dr|16|43|3222.9685
1|DNAWalk|NormL2|dr|16|44|6053.6284
1|DNAWalk|NormL2|dr|16|45|11579.7879
1|DNAWalk|NormL2|dr|16|46|3354.9948
1|DNAWalk|NormL2|dr|16|47|3583.4507
1|DNAWalk|NormL2|dr|16|48|3937.3894
1|DNAWalk|NormL2|dr|16|49|4410.8492
1|DNAWalk|NormL2|dr|16|50|5308.4234
1|DNAWalk|NormL2|dr|16|51|5409.8044
1|DNAWalk|NormL2|dr|16|52|5036.468
1|DNAWalk|NormL2|dr|16|53|4779.6766
1|DNAWalk|NormL2|dr|16|54|3664.4396
1|DNAWalk|NormL2|dr|16|55|4296.9069
1|DNAWalk|NormL2|dr|16|56|4611.7359
1|DNAWalk|NormL2|dr|16|57|5617.1174
1|DNAWalk|NormL2|dr|16|58|3950.742
1|DNAWalk|NormL2|dr|16|59|4176.0523
1|DNAWalk|NormL2|dr|16|60|3856.0626
1|DNAWalk|NormL2|dr|16|61|9479.4055
1|DNAWalk|NormL2|dr|16|62|4793.8139
1|DNAWalk|NormL2|dr|16|63|8860.1229
1|DNAWalk|NormL2|dr|16|64|4027.6406
1|DNAWalk|NormL2|dr|16|65|6863.7289
1|DNAWalk|NormL2|dr|16|66|4288.7269
1|DNAWalk|NormL2|dr|16|67|4076.8195
1|DNAWalk|NormL2|dr|16|68|5703.1324
1|DNAWalk|NormL2|dr|16|69|4863.2362
1|DNAWalk|NormL2|dr|16|70|5078.9337
1|DNAWalk|NormL2|dr|16|71|7802.6877
1|DNAWalk|NormL2|dr|16|72|6376.2235
1|DNAWalk|NormL2|dr|16|73|4446.3057
1|DNAWalk|NormL2|dr|16|74|3972.7238
1|DNAWalk|NormL2|dr|16|75|4274.0651
1|DNAWalk|NormL2|dr|16|76|6694.0171
1|DNAWalk|NormL2|dr|16|77|4174.6488
1|DNAWalk|NormL2|dr|16|78|3095.9591
1|DNAWalk|NormL2|dr|16|79|3571.3381
1|DNAWalk|NormL2|dr|16|80|5062.4856
1|DNAWalk|NormL2|dr|16|81|5132.4015
1|DNAWalk|NormL2|dr|16|82|6808.8746
1|DNAWalk|NormL2|dr|16|83|5769.2396
1|DNAWalk|NormL2|dr|16|84|3507.187
1|DNAWalk|NormL2|dr|16|85|3269.5354
1|DNAWalk|NormL2|dr|16|86|4570.3105
1|DNAWalk|NormL2|dr|16|87|5575.3824
1|DNAWalk|NormL2|dr|16|88|3030.8332
1|DNAWalk|NormL2|dr|16|89|11884.5924
1|DNAWalk|NormL2|dr|16|90|3490.3275
1|DNAWalk|NormL2|dr|16|91|6291.0338
1|DNAWalk|NormL2|dr|16|92|4834.5381
1|DNAWalk|NormL2|dr|16|93|6231.9691
1|DNAWalk|NormL2|dr|16|94|5043.0005
1|DNAWalk|NormL2|dr|16|95|5574.9693
1|DNAWalk|NormL2|dr|16|96|3919.9075
1|DNAWalk|NormL2|dr|16|97|6937.768
1|DNAWalk|NormL2|dr|16|98|4748.767
1|DNAWalk|NormL2|dr|16|99|4055.2989
1|DNAWalk|NormL2|dr|16|100|6358.0485
1|DNAWalk|NormL2|dr|16|101|3847.816
1|DNAWalk|NormL2|dr|16|102|4672.8014
1|DNAWalk|NormL2|dr|16|103|4840.6375
1|DNAWalk|NormL2|dr|16|104|12132.3333
1|DNAWalk|NormL2|dr|16|105|3389.5659
1|DNAWalk|NormL2|dr|16|106|9356.9799
1|DNAWalk|NormL2|dr|16|107|3311.8356
1|DNAWalk|NormL2|dr|16|108|6406.4693
1|DNAWalk|NormL2|dr|16|109|6788.9067
1|DNAWalk|NormL2|dr|16|110|8298.3057
1|DNAWalk|NormL2|dr|16|111|3555.9615
1|DNAWalk|NormL2|dr|16|112|5328.5167
1|DNAWalk|NormL2|dr|16|113|4067.3663
1|DNAWalk|NormL2|dr|16|114|6670.9186
1|DNAWalk|NormL2|dr|16|115|3909.6277
1|DNAWalk|NormL2|dr|16|116|4777.2946
1|DNAWalk|NormL2|dr|16|117|6109.0967
1|DNAWalk|NormL2|dr|16|118|4023.5881
1|DNAWalk|NormL2|dr|16|119|4213.0531
1|DNAWalk|NormL2|dr|16|120|6122.1238
1|DNAWalk|NormL2|dr|16|121|4238.851
1|DNAWalk|NormL2|dr|16|122|4719.307
1|DNAWalk|NormL2|dr|16|123|3377.472
1|DNAWalk|NormL2|dr|16|124|5084.8048
1|DNAWalk|NormL2|dr|16|125|9649.5089
1|DNAWalk|NormL2|dr|16|126|4239.9628
1|DNAWalk|NormL2|dr|16|127|4303.2584
1|DNAWalk|NormL2|dr|16|128|3862.5207
1|DNAWalk|NormL2|dr|16|129|3596.2263
1|DNAWalk|NormL2|dr|16|130|3427.0388
1|DNAWalk|NormL2|dr|16|131|3885.4238
1|DNAWalk|NormL2|dr|16|132|6793.3221
1|DNAWalk|NormL2|dr|16|133|6643.908
1|DNAWalk|NormL2|dr|16|134|3415.633
1|DNAWalk|NormL2|dr|16|135|3389.4203
1|DNAWalk|NormL2|dr|16|136|4435.0015
1|DNAWalk|NormL2|dr|16|137|3402.8692
1|DNAWalk|NormL2|dr|16|138|3293.525
1|DNAWalk|NormL2|dr|16|139|6860.4197
1|DNAWalk|NormL2|dr|16|140|4400.649
1|DNAWalk|NormL2|dr|16|141|3767.7735
1|DNAWalk|NormL2|dr|16|142|7113.5271
1|DNAWalk|NormL2|dr|16|143|4852.0499
1|DNAWalk|NormL2|dr|16|144|4273.5345
1|DNAWalk|NormL2|dr|16|145|6317.1774
1|DNAWalk|NormL2|dr|16|146|5244.1833
1|DNAWalk|NormL2|dr|16|147|8448.0428
1|DNAWalk|NormL2|dr|16|148|3158.0428
1|DNAWalk|NormL2|dr|16|149|4708.9922
1|DNAWalk|NormL2|dr|16|150|6320.7991
1|DNAWalk|NormL2|dr|16|151|4652.9699
1|DNAWalk|NormL2|dr|16|152|7511.2147
1|DNAWalk|NormL2|dr|16|153|3679.7984
1|DNAWalk|NormL2|dr|16|154|2969.7225
1|DNAWalk|NormL2|dr|16|155|3360.2686
1|DNAWalk|NormL2|dr|16|156|5178.5491
1|DNAWalk|NormL2|dr|16|157|6994.7088
1|DNAWalk|NormL2|dr|16|158|4376.1453
1|DNAWalk|NormL2|dr|16|159|4214.4411
1|DNAWalk|NormL2|dr|16|160|6006.9741
1|DNAWalk|NormL2|dr|16|161|8990.9437
1|DNAWalk|NormL2|dr|16|162|5894.5695
1|DNAWalk|NormL2|dr|16|163|5064.1879
1|DNAWalk|NormL2|dr|16|164|6104.1368
1|DNAWalk|NormL2|dr|16|165|5338.3382
1|DNAWalk|NormL2|dr|16|166|3315.874
1|DNAWalk|NormL2|dr|16|167|4260.087
1|DNAWalk|NormL2|dr|16|168|6604.5345
1|DNAWalk|NormL2|dr|16|169|3340.7141
1|DNAWalk|NormL2|dr|16|170|6998.8666
1|DNAWalk|NormL2|dr|16|171|4589.1694
1|DNAWalk|NormL2|dr|16|172|3561.8579
1|DNAWalk|NormL2|dr|16|173|7033.1153
1|DNAWalk|NormL2|dr|16|174|3809.697
1|DNAWalk|NormL2|dr|16|175|5463.6713
1|DNAWalk|NormL2|dr|16|176|6070.0796
1|DNAWalk|NormL2|dr|16|177|6824.6194
1|DNAWalk|NormL2|dr|16|178|3350.6048
1|DNAWalk|NormL2|dr|16|179|9791.8436
1|DNAWalk|NormL2|dr|16|180|3994.35
1|DNAWalk|NormL2|dr|16|181|4189.173
1|DNAWalk|NormL2|dr|16|182|5193.1065
1|DNAWalk|NormL2|dr|16|183|4910.7072
1|DNAWalk|NormL2|dr|16|184|3525.4645
1|DNAWalk|NormL2|dr|16|185|3451.9166
1|DNAWalk|NormL2|dr|16|186|5224.9167
1|DNAWalk|NormL2|dr|16|187|2999.5752
1|DNAWalk|NormL2|dr|16|188|4482.6587
1|DNAWalk|NormL2|dr|16|189|3987.662
1|DNAWalk|NormL2|dr|16|190|7145.1909
1|DNAWalk|NormL2|dr|16|191|4790.8577
1|DNAWalk|NormL2|dr|16|192|4803.0732
1|DNAWalk|NormL2|dr|16|193|3697.3133
1|DNAWalk|NormL2|dr|16|194|3943.9813
1|DNAWalk|NormL2|dr|16|195|5714.097
1|DNAWalk|NormL2|dr|16|196|5708.8123
1|DNAWalk|NormL2|dr|16|197|3672.6982
1|DNAWalk|NormL2|dr|16|198|8918.2724
1|DNAWalk|NormL2|dr|16|199|9078.602
1|DNAWalk|NormL2|dr|16|200|5758.9273
1|DNAWalk|NormL2|dr|16|201|5862.6614
1|DNAWalk|NormL2|dr|16|202|4754.3186
1|DNAWalk|NormL2|dr|16|203|9142.9094
1|DNAWalk|NormL2|dr|16|204|4477.832
1|DNAWalk|NormL2|dr|16|205|7727.689
1|DNAWalk|NormL2|dr|16|206|3549.0303
1|DNAWalk|NormL2|dr|16|207|7462.7533
1|DNAWalk|NormL2|dr|16|208|3300.3242
1|DNAWalk|NormL2|dr|16|209|3471.1728
1|DNAWalk|NormL2|dr|16|210|3882.2332
1|DNAWalk|NormL2|dr|16|211|3364.7182
1|DNAWalk|NormL2|dr|16|212|4649.5144
1|DNAWalk|NormL2|dr|16|213|4782.4736
1|DNAWalk|NormL2|dr|16|214|6119.595
1|DNAWalk|NormL2|dr|16|215|3728.4876
1|DNAWalk|NormL2|dr|16|216|3367.9541
1|DNAWalk|NormL2|dr|16|217|4979.6049
1|DNAWalk|NormL2|dr|16|218|5553.2999
1|DNAWalk|NormL2|dr|16|219|3951.3186
1|DNAWalk|NormL2|dr|16|220|3665.3258
1|DNAWalk|NormL2|dr|16|221|5062.2619
1|DNAWalk|NormL2|dr|16|222|4452.6378
1|DNAWalk|NormL2|dr|16|223|5213.8437
1|DNAWalk|NormL2|dr|16|224|6100.8339
1|DNAWalk|NormL2|dr|16|225|6341.6656
1|DNAWalk|NormL2|dr|16|226|4643.2892
1|DNAWalk|NormL2|dr|16|227|5181.526
1|DNAWalk|NormL2|dr|16|228|4333.1266
1|DNAWalk|NormL2|dr|16|229|7174.0723
1|DNAWalk|NormL2|dr|16|230|5335.8961
1|DNAWalk|NormL2|dr|16|231|5675.805
1|DNAWalk|NormL2|dr|16|232|6523.0732
1|DNAWalk|NormL2|dr|16|233|4209.2153
1|DNAWalk|NormL2|dr|16|234|3645.5813
1|DNAWalk|NormL2|dr|16|235|6528.0326
1|DNAWalk|NormL2|dr|16|236|8419.4217
1|DNAWalk|NormL2|dr|16|237|6874.3723
1|DNAWalk|NormL2|dr|16|238|3887.0128
1|DNAWalk|NormL2|dr|16|239|7938.0644
1|DNAWalk|NormL2|dr|16|240|4559.0557
1|DNAWalk|NormL2|dr|16|241|4075.8021
1|DNAWalk|NormL2|dr|16|242|4316.8286
1|DNAWalk|NormL2|dr|16|243|4642.6707
1|DNAWalk|NormL2|dr|16|244|3924.0379
1|DNAWalk|NormL2|dr|16|245|4213.8803
1|DNAWalk|NormL2|dr|16|246|5081.7933
1|DNAWalk|NormL2|dr|16|247|6360.8403
1|DNAWalk|NormL2|dr|16|248|3636.2134
1|DNAWalk|NormL2|dr|16|249|3710.6201
1|DNAWalk|NormL2|dr|16|250|6781.6685
1|DNAWalk|NormL2|dr|16|251|5633.1009
1|DNAWalk|NormL2|dr|16|252|7186.4756
1|DNAWalk|NormL2|dr|16|253|13775.1047
1|DNAWalk|NormL2|dr|16|254|6359.2822
1|DNAWalk|NormL2|dr|16|255|4710.5148
1|DNAWalk|NormL2|dr|16|256|3858.7365
1|DNAWalk|NormL2|dr|16|257|6748.2352
1|DNAWalk|NormL2|dr|16|258|4237.3486
1|DNAWalk|NormL2|dr|16|259|3692.5496
1|DNAWalk|NormL2|dr|16|260|3174.2675
1|DNAWalk|NormL2|dr|16|261|5950.4866
1|DNAWalk|NormL2|dr|16|262|5140.2159
1|DNAWalk|NormL2|dr|16|263|5773.8638
1|DNAWalk|NormL2|dr|16|264|5155.6308
1|DNAWalk|NormL2|dr|16|265|3769.4661
1|DNAWalk|NormL2|dr|16|266|3991.4926
1|DNAWalk|NormL2|dr|16|267|11811.1372
1|DNAWalk|NormL2|dr|16|268|8290.9771
1|DNAWalk|NormL2|dr|16|269|3481.7362
1|DNAWalk|NormL2|dr|16|270|3008.3442
1|DNAWalk|NormL2|dr|16|271|12237.6318
1|DNAWalk|NormL2|dr|16|272|10738.8401
1|DNAWalk|NormL2|dr|16|273|4023.7307
1|DNAWalk|NormL2|dr|16|274|4433.8291
1|DNAWalk|NormL2|dr|16|275|3743.8334
1|DNAWalk|NormL2|dr|16|276|8683.0674
1|DNAWalk|NormL2|dr|16|277|5004.7694
1|DNAWalk|NormL2|dr|16|278|4838.9957
1|DNAWalk|NormL2|dr|16|279|7845.9421
1|DNAWalk|NormL2|dr|16|280|5581.8891
1|DNAWalk|NormL2|dr|16|281|6199.0853
1|DNAWalk|NormL2|dr|16|282|9793.9341
1|DNAWalk|NormL2|dr|16|283|4831.7726
1|DNAWalk|NormL2|dr|16|284|7072.7989
1|DNAWalk|NormL2|dr|16|285|8534.2544
1|DNAWalk|NormL2|dr|16|286|3085.5892
1|DNAWalk|NormL2|dr|16|287|3734.9992
1|DNAWalk|NormL2|dr|16|288|4559.552
1|DNAWalk|NormL2|dr|16|289|9466.4445
1|DNAWalk|NormL2|dr|16|290|4167.4114
1|DNAWalk|NormL2|dr|16|291|3969.4154
1|DNAWalk|NormL2|dr|16|292|4521.8366
1|DNAWalk|NormL2|dr|16|293|7991.3805
1|DNAWalk|NormL2|dr|16|294|3881.1104
1|DNAWalk|NormL2|dr|16|295|5384.8511
1|DNAWalk|NormL2|dr|16|296|4575.4581
1|DNAWalk|NormL2|dr|16|297|3810.5922
1|DNAWalk|NormL2|dr|16|298|4497.9601
1|DNAWalk|NormL2|dr|16|299|4732.4058
1|DNAWalk|NormL2|dr|16|300|5918.451
1|DNAWalk|NormL2|dr|16|301|5031.3806
1|DNAWalk|NormL2|dr|16|302|6072.9244
1|DNAWalk|NormL2|dr|16|303|6609.4218
1|DNAWalk|NormL2|dr|16|304|3808.706
1|DNAWalk|NormL2|dr|16|305|4516.3597
1|DNAWalk|NormL2|dr|16|306|3493.9397
1|DNAWalk|NormL2|dr|16|307|8259.5392
1|DNAWalk|NormL2|dr|16|308|3860.5672
1|DNAWalk|NormL2|dr|16|309|5620.1857
1|DNAWalk|NormL2|dr|16|310|4481.6222
1|DNAWalk|NormL2|dr|16|311|2939.2255
1|DNAWalk|NormL2|dr|16|312|5188.93
1|DNAWalk|NormL2|dr|16|313|3994.8324
1|DNAWalk|NormL2|dr|16|314|5300.9813
1|DNAWalk|NormL2|dr|16|315|4499.2871
1|DNAWalk|NormL2|dr|16|316|3860.2677
1|DNAWalk|NormL2|dr|16|317|4423.6276
1|DNAWalk|NormL2|dr|16|318|3412.0803
1|DNAWalk|NormL2|dr|16|319|4028.4479
1|DNAWalk|NormL2|dr|16|320|3726.2824
1|DNAWalk|NormL2|dr|16|321|4895.4047
1|DNAWalk|NormL2|dr|16|322|3892.9995
1|DNAWalk|NormL2|dr|16|323|4665.989
1|DNAWalk|NormL2|dr|16|324|6263.2962
1|DNAWalk|NormL2|dr|16|325|6200.6845
1|DNAWalk|NormL2|dr|16|326|3321.0082
1|DNAWalk|NormL2|dr|16|327|5193.6029
1|DNAWalk|NormL2|dr|16|328|5274.5437
1|DNAWalk|NormL2|dr|16|329|6507.6176
1|DNAWalk|NormL2|dr|16|330|3318.4235
1|DNAWalk|NormL2|dr|16|331|4110.9573
1|DNAWalk|NormL2|dr|16|332|7124.9506
1|DNAWalk|NormL2|dr|16|333|5481.219
1|DNAWalk|NormL2|dr|16|334|9801.7656
1|DNAWalk|NormL2|dr|16|335|3913.8261
1|DNAWalk|NormL2|dr|16|336|4460.5295
1|DNAWalk|NormL2|dr|16|337|4095.7563
1|DNAWalk|NormL2|dr|16|338|3772.2852
1|DNAWalk|NormL2|dr|16|339|5318.8968
1|DNAWalk|NormL2|dr|16|340|3492.3769
1|DNAWalk|NormL2|dr|16|341|3550.2639
1|DNAWalk|NormL2|dr|16|342|2946.9611
1|DNAWalk|NormL2|dr|16|343|4079.1984
1|DNAWalk|NormL2|dr|16|344|3916.1893
1|DNAWalk|NormL2|dr|16|345|4520.4427
1|DNAWalk|NormL2|dr|16|346|4934.8899
1|DNAWalk|NormL2|dr|16|347|5634.4125
1|DNAWalk|NormL2|dr|16|348|5843.1991
1|DNAWalk|NormL2|dr|16|349|4732.7093
1|DNAWalk|NormL2|dr|16|350|6552.8245
1|DNAWalk|NormL2|dr|16|351|3937.6314
1|DNAWalk|NormL2|dr|16|352|3693.0103
1|DNAWalk|NormL2|dr|16|353|4692.6399
1|DNAWalk|NormL2|dr|16|354|3671.5214
1|DNAWalk|NormL2|dr|16|355|4841.5682
1|DNAWalk|NormL2|dr|16|356|4499.588
1|DNAWalk|NormL2|dr|16|357|4711.8594
1|DNAWalk|NormL2|dr|16|358|3812.9671
1|DNAWalk|NormL2|dr|16|359|3829.3419
1|DNAWalk|NormL2|dr|16|360|3664.4677
1|DNAWalk|NormL2|dr|16|361|5098.4007
1|DNAWalk|NormL2|dr|16|362|4727.7557
1|DNAWalk|NormL2|dr|16|363|4491.1899
1|DNAWalk|NormL2|dr|16|364|4578.564
1|DNAWalk|NormL2|dr|16|365|5109.2399
1|DNAWalk|NormL2|dr|16|366|3781.9857
1|DNAWalk|NormL2|dr|16|367|8145.8421
1|DNAWalk|NormL2|dr|16|368|4235.625
1|DNAWalk|NormL2|dr|16|369|3709.0438
1|DNAWalk|NormL2|dr|16|370|4520.1118
1|DNAWalk|NormL2|dr|16|371|3596.5362
1|DNAWalk|NormL2|dr|16|372|4862.4854
1|DNAWalk|NormL2|dr|16|373|7207.3712
1|DNAWalk|NormL2|dr|16|374|4363.999
1|DNAWalk|NormL2|dr|16|375|5240.7068
1|DNAWalk|NormL2|dr|16|376|4687.1176
1|DNAWalk|NormL2|dr|16|377|4046.1364
1|DNAWalk|NormL2|dr|16|378|4026.8159
1|DNAWalk|NormL2|dr|16|379|3656.2159
1|DNAWalk|NormL2|dr|16|380|7738.7124
1|DNAWalk|NormL2|dr|16|381|9400.6471
1|DNAWalk|NormL2|dr|16|382|4085.2148
1|DNAWalk|NormL2|dr|16|383|8447.9139
1|DNAWalk|NormL2|dr|16|384|5330.7564
