# Supplementary material for: On DNA numerical representations for genomic similarity computation
Source: PLoS One. 2017 Mar 21;12(3):e0173288. doi: 10.1371/journal.pone.0173288 (PMC5360225; doi:10.1371/journal.pone.0173288)
Supplement: S3 File — The datasets employed in this work. (ZIP) [file pone.0173288.s003.zip › datasets/syntheticalExperimentalScores/sequenceBase_1_transformation_DNAWalk_metric_NormL2_type_ds_percentage_2.txt]

1|DNAWalk|NormL2|dr|2|1|1452.9079
1|DNAWalk|NormL2|dr|2|2|2809.2314
1|DNAWalk|NormL2|dr|2|3|1593.3908
1|DNAWalk|NormL2|dr|2|4|1790.6517
1|DNAWalk|NormL2|dr|2|5|2157.4921
1|DNAWalk|NormL2|dr|2|6|1916.5477
1|DNAWalk|NormL2|dr|2|7|2740.9324
1|DNAWalk|NormL2|dr|2|8|1627.6379
1|DNAWalk|NormL2|dr|2|9|1902.4687
1|DNAWalk|NormL2|dr|2|10|2151.205
1|DNAWalk|NormL2|dr|2|11|1820.931
1|DNAWalk|NormL2|dr|2|12|1869.2036
1|DNAWalk|NormL2|dr|2|13|2646.6872
1|DNAWalk|NormL2|dr|2|14|1450.6048
1|DNAWalk|NormL2|dr|2|15|3887.0993
1|DNAWalk|NormL2|dr|2|16|2080.1284
1|DNAWalk|NormL2|dr|2|17|2752.7629
1|DNAWalk|NormL2|dr|2|18|3062.503
1|DNAWalk|NormL2|dr|2|19|1504.8089
1|DNAWalk|NormL2|dr|2|20|1657.2012
1|DNAWalk|NormL2|dr|2|21|1621.7821
1|DNAWalk|NormL2|dr|2|22|1758.5733
1|DNAWalk|NormL2|dr|2|23|1352.2843
1|DNAWalk|NormL2|dr|2|24|1703.071
1|DNAWalk|NormL2|dr|2|25|1373.3833
1|DNAWalk|NormL2|dr|2|26|1657.3747
1|DNAWalk|NormL2|dr|2|27|1931.8488
1|DNAWalk|NormL2|dr|2|28|2719.2655
1|DNAWalk|NormL2|dr|2|29|2143.6266
1|DNAWalk|NormL2|dr|2|30|2116.5555
1|DNAWalk|NormL2|dr|2|31|1566.6952
1|DNAWalk|NormL2|dr|2|32|1581.0209
1|DNAWalk|NormL2|dr|2|33|1766.2465
1|DNAWalk|NormL2|dr|2|34|1559.9547
1|DNAWalk|NormL2|dr|2|35|2205.9883
1|DNAWalk|NormL2|dr|2|36|1689.2142
1|DNAWalk|NormL2|dr|2|37|1943.5321
1|DNAWalk|NormL2|dr|2|38|1732.3712
1|DNAWalk|NormL2|dr|2|39|2240.9144
1|DNAWalk|NormL2|dr|2|40|2692.1286
1|DNAWalk|NormL2|dr|2|41|1693.3035
1|DNAWalk|NormL2|dr|2|42|2461.7893
1|DNAWalk|NormL2|dr|2|43|1479.0979
1|DNAWalk|NormL2|dr|2|44|1718.9674
1|DNAWalk|NormL2|dr|2|45|2577.7163
1|DNAWalk|NormL2|dr|2|46|2726.435
1|DNAWalk|NormL2|dr|2|47|2377.3029
1|DNAWalk|NormL2|dr|2|48|3807.0961
1|DNAWalk|NormL2|dr|2|49|1467.9231
1|DNAWalk|NormL2|dr|2|50|1357.459
1|DNAWalk|NormL2|dr|2|51|1528.4077
1|DNAWalk|NormL2|dr|2|52|2444.8551
1|DNAWalk|NormL2|dr|2|53|1241.8785
1|DNAWalk|NormL2|dr|2|54|1804.3479
1|DNAWalk|NormL2|dr|2|55|1984.9337
1|DNAWalk|NormL2|dr|2|56|1513.9785
1|DNAWalk|NormL2|dr|2|57|2268.7258
1|DNAWalk|NormL2|dr|2|58|1496.035
1|DNAWalk|NormL2|dr|2|59|1602.3813
1|DNAWalk|NormL2|dr|2|60|1472.1749
1|DNAWalk|NormL2|dr|2|61|1614.6987
1|DNAWalk|NormL2|dr|2|62|2148.7424
1|DNAWalk|NormL2|dr|2|63|2060.8248
1|DNAWalk|NormL2|dr|2|64|1793.0467
1|DNAWalk|NormL2|dr|2|65|2257.7041
1|DNAWalk|NormL2|dr|2|66|1576.7132
1|DNAWalk|NormL2|dr|2|67|1557.4156
1|DNAWalk|NormL2|dr|2|68|1659.5965
1|DNAWalk|NormL2|dr|2|69|1960.2367
1|DNAWalk|NormL2|dr|2|70|2092.4119
1|DNAWalk|NormL2|dr|2|71|1884.7873
1|DNAWalk|NormL2|dr|2|72|2364.39
1|DNAWalk|NormL2|dr|2|73|1881.7902
1|DNAWalk|NormL2|dr|2|74|1825.6507
1|DNAWalk|NormL2|dr|2|75|1454.3218
1|DNAWalk|NormL2|dr|2|76|2138.323
1|DNAWalk|NormL2|dr|2|77|1432.1783
1|DNAWalk|NormL2|dr|2|78|1532.6372
1|DNAWalk|NormL2|dr|2|79|1692.5892
1|DNAWalk|NormL2|dr|2|80|1962.183
1|DNAWalk|NormL2|dr|2|81|3175.07
1|DNAWalk|NormL2|dr|2|82|1836.3124
1|DNAWalk|NormL2|dr|2|83|2287.0914
1|DNAWalk|NormL2|dr|2|84|1799.3505
1|DNAWalk|NormL2|dr|2|85|1720.779
1|DNAWalk|NormL2|dr|2|86|1587.4798
1|DNAWalk|NormL2|dr|2|87|1474.1905
1|DNAWalk|NormL2|dr|2|88|2084.5269
1|DNAWalk|NormL2|dr|2|89|1828.5858
1|DNAWalk|NormL2|dr|2|90|2363.669
1|DNAWalk|NormL2|dr|2|91|1731.2506
1|DNAWalk|NormL2|dr|2|92|1957.9517
1|DNAWalk|NormL2|dr|2|93|1911.9547
1|DNAWalk|NormL2|dr|2|94|1837.6189
1|DNAWalk|NormL2|dr|2|95|2743.0136
1|DNAWalk|NormL2|dr|2|96|3600.0922
1|DNAWalk|NormL2|dr|2|97|1429.5069
1|DNAWalk|NormL2|dr|2|98|2023.4384
1|DNAWalk|NormL2|dr|2|99|1806.9641
1|DNAWalk|NormL2|dr|2|100|2483.2441
1|DNAWalk|NormL2|dr|2|101|2778.5054
1|DNAWalk|NormL2|dr|2|102|1750.3671
1|DNAWalk|NormL2|dr|2|103|1763.6289
1|DNAWalk|NormL2|dr|2|104|1891.6204
1|DNAWalk|NormL2|dr|2|105|1567.1672
1|DNAWalk|NormL2|dr|2|106|3198.6267
1|DNAWalk|NormL2|dr|2|107|1378.9759
1|DNAWalk|NormL2|dr|2|108|1850.4987
1|DNAWalk|NormL2|dr|2|109|1617.3513
1|DNAWalk|NormL2|dr|2|110|1884.38
1|DNAWalk|NormL2|dr|2|111|1535.2302
1|DNAWalk|NormL2|dr|2|112|2063.4187
1|DNAWalk|NormL2|dr|2|113|2083.4311
1|DNAWalk|NormL2|dr|2|114|1328.3336
1|DNAWalk|NormL2|dr|2|115|2645.7171
1|DNAWalk|NormL2|dr|2|116|2061.4591
1|DNAWalk|NormL2|dr|2|117|1461.7393
1|DNAWalk|NormL2|dr|2|118|1505.8195
1|DNAWalk|NormL2|dr|2|119|1950.4983
1|DNAWalk|NormL2|dr|2|120|1748.8012
1|DNAWalk|NormL2|dr|2|121|1792.3039
1|DNAWalk|NormL2|dr|2|122|2112.5651
1|DNAWalk|NormL2|dr|2|123|3643.6662
1|DNAWalk|NormL2|dr|2|124|1584.6166
1|DNAWalk|NormL2|dr|2|125|2093.4419
1|DNAWalk|NormL2|dr|2|126|3232.448
1|DNAWalk|NormL2|dr|2|127|3313.0382
1|DNAWalk|NormL2|dr|2|128|2473.4086
1|DNAWalk|NormL2|dr|2|129|2515.2569
1|DNAWalk|NormL2|dr|2|130|1687.004
1|DNAWalk|NormL2|dr|2|131|1563.3485
1|DNAWalk|NormL2|dr|2|132|1927.2046
1|DNAWalk|NormL2|dr|2|133|3894.6478
1|DNAWalk|NormL2|dr|2|134|3278.0983
1|DNAWalk|NormL2|dr|2|135|1851.3029
1|DNAWalk|NormL2|dr|2|136|1400.2213
1|DNAWalk|NormL2|dr|2|137|2911.0797
1|DNAWalk|NormL2|dr|2|138|1636.9619
1|DNAWalk|NormL2|dr|2|139|2161.9647
1|DNAWalk|NormL2|dr|2|140|2379.2288
1|DNAWalk|NormL2|dr|2|141|1668.3226
1|DNAWalk|NormL2|dr|2|142|1668.6808
1|DNAWalk|NormL2|dr|2|143|1472.4137
1|DNAWalk|NormL2|dr|2|144|3148.8027
1|DNAWalk|NormL2|dr|2|145|1527.982
1|DNAWalk|NormL2|dr|2|146|1482.0433
1|DNAWalk|NormL2|dr|2|147|1529.6845
1|DNAWalk|NormL2|dr|2|148|1554.5616
1|DNAWalk|NormL2|dr|2|149|2373.2525
1|DNAWalk|NormL2|dr|2|150|1927.3971
1|DNAWalk|NormL2|dr|2|151|2062.8627
1|DNAWalk|NormL2|dr|2|152|1866.3858
1|DNAWalk|NormL2|dr|2|153|1830.7697
1|DNAWalk|NormL2|dr|2|154|1741.4908
1|DNAWalk|NormL2|dr|2|155|1535.5123
1|DNAWalk|NormL2|dr|2|156|1825.3484
1|DNAWalk|NormL2|dr|2|157|3135.1189
1|DNAWalk|NormL2|dr|2|158|3625.1317
1|DNAWalk|NormL2|dr|2|159|2850.2977
1|DNAWalk|NormL2|dr|2|160|1467.601
1|DNAWalk|NormL2|dr|2|161|2356.963
1|DNAWalk|NormL2|dr|2|162|1979.4031
1|DNAWalk|NormL2|dr|2|163|1726.2124
1|DNAWalk|NormL2|dr|2|164|2726.3841
1|DNAWalk|NormL2|dr|2|165|1191.2182
1|DNAWalk|NormL2|dr|2|166|2806.3821
1|DNAWalk|NormL2|dr|2|167|1457.3512
1|DNAWalk|NormL2|dr|2|168|1522.3195
1|DNAWalk|NormL2|dr|2|169|2514.897
1|DNAWalk|NormL2|dr|2|170|2320.4207
1|DNAWalk|NormL2|dr|2|171|1863.4961
1|DNAWalk|NormL2|dr|2|172|2449.4762
1|DNAWalk|NormL2|dr|2|173|1955.7021
1|DNAWalk|NormL2|dr|2|174|1351.4354
1|DNAWalk|NormL2|dr|2|175|2151.3732
1|DNAWalk|NormL2|dr|2|176|3233.3202
1|DNAWalk|NormL2|dr|2|177|1172.5923
1|DNAWalk|NormL2|dr|2|178|1678.2191
1|DNAWalk|NormL2|dr|2|179|1438.7803
1|DNAWalk|NormL2|dr|2|180|1491.627
1|DNAWalk|NormL2|dr|2|181|1459.7656
1|DNAWalk|NormL2|dr|2|182|1513.6368
1|DNAWalk|NormL2|dr|2|183|1848.8018
1|DNAWalk|NormL2|dr|2|184|2243.8123
1|DNAWalk|NormL2|dr|2|185|2642.0307
1|DNAWalk|NormL2|dr|2|186|1658.3075
1|DNAWalk|NormL2|dr|2|187|1746.3331
1|DNAWalk|NormL2|dr|2|188|2001.4509
1|DNAWalk|NormL2|dr|2|189|1498.9734
1|DNAWalk|NormL2|dr|2|190|1577.0227
1|DNAWalk|NormL2|dr|2|191|1854.9536
1|DNAWalk|NormL2|dr|2|192|1435.9761
1|DNAWalk|NormL2|dr|2|193|1086.2193
1|DNAWalk|NormL2|dr|2|194|3344.4206
1|DNAWalk|NormL2|dr|2|195|2715.3191
1|DNAWalk|NormL2|dr|2|196|1738.8227
1|DNAWalk|NormL2|dr|2|197|2967.6807
1|DNAWalk|NormL2|dr|2|198|1690.43
1|DNAWalk|NormL2|dr|2|199|1675.9014
1|DNAWalk|NormL2|dr|2|200|1354.2942
1|DNAWalk|NormL2|dr|2|201|1422.1214
1|DNAWalk|NormL2|dr|2|202|3195.5873
1|DNAWalk|NormL2|dr|2|203|1722.8139
1|DNAWalk|NormL2|dr|2|204|1767.0672
1|DNAWalk|NormL2|dr|2|205|1798.2713
1|DNAWalk|NormL2|dr|2|206|2014.6686
1|DNAWalk|NormL2|dr|2|207|1914.4154
1|DNAWalk|NormL2|dr|2|208|4116.3022
1|DNAWalk|NormL2|dr|2|209|1907.1651
1|DNAWalk|NormL2|dr|2|210|1495.9598
1|DNAWalk|NormL2|dr|2|211|2250.073
1|DNAWalk|NormL2|dr|2|212|1909.1694
1|DNAWalk|NormL2|dr|2|213|1360.8525
1|DNAWalk|NormL2|dr|2|214|1621.2238
1|DNAWalk|NormL2|dr|2|215|1689.0775
1|DNAWalk|NormL2|dr|2|216|2130.7555
1|DNAWalk|NormL2|dr|2|217|2745.0189
1|DNAWalk|NormL2|dr|2|218|1459.4062
1|DNAWalk|NormL2|dr|2|219|2333.8108
1|DNAWalk|NormL2|dr|2|220|1648.6434
1|DNAWalk|NormL2|dr|2|221|3384.6443
1|DNAWalk|NormL2|dr|2|222|2031.1138
1|DNAWalk|NormL2|dr|2|223|2426.6973
1|DNAWalk|NormL2|dr|2|224|1681.1725
1|DNAWalk|NormL2|dr|2|225|1619.44
1|DNAWalk|NormL2|dr|2|226|1704.8081
1|DNAWalk|NormL2|dr|2|227|1771.9171
1|DNAWalk|NormL2|dr|2|228|1332.5161
1|DNAWalk|NormL2|dr|2|229|1857.8017
1|DNAWalk|NormL2|dr|2|230|3958.9342
1|DNAWalk|NormL2|dr|2|231|3301.0174
1|DNAWalk|NormL2|dr|2|232|2961.4242
1|DNAWalk|NormL2|dr|2|233|2463.6659
1|DNAWalk|NormL2|dr|2|234|1861.2831
1|DNAWalk|NormL2|dr|2|235|1851.5393
1|DNAWalk|NormL2|dr|2|236|2272.2361
1|DNAWalk|NormL2|dr|2|237|2138.7771
1|DNAWalk|NormL2|dr|2|238|1577.2086
1|DNAWalk|NormL2|dr|2|239|2114.0161
1|DNAWalk|NormL2|dr|2|240|3188.3406
1|DNAWalk|NormL2|dr|2|241|2841.2044
1|DNAWalk|NormL2|dr|2|242|5122.6332
1|DNAWalk|NormL2|dr|2|243|3107.2112
1|DNAWalk|NormL2|dr|2|244|2183.1785
1|DNAWalk|NormL2|dr|2|245|2523.3814
1|DNAWalk|NormL2|dr|2|246|2703.6516
1|DNAWalk|NormL2|dr|2|247|1427.2642
1|DNAWalk|NormL2|dr|2|248|1389.1718
1|DNAWalk|NormL2|dr|2|249|1275.3522
1|DNAWalk|NormL2|dr|2|250|2205.5849
1|DNAWalk|NormL2|dr|2|251|2371.91
1|DNAWalk|NormL2|dr|2|252|1633.5972
1|DNAWalk|NormL2|dr|2|253|1625.7273
1|DNAWalk|NormL2|dr|2|254|2509.1404
1|DNAWalk|NormL2|dr|2|255|2191.9332
1|DNAWalk|NormL2|dr|2|256|1425.4939
1|DNAWalk|NormL2|dr|2|257|2663.9578
1|DNAWalk|NormL2|dr|2|258|1888.3218
1|DNAWalk|NormL2|dr|2|259|1621.6459
1|DNAWalk|NormL2|dr|2|260|1903.776
1|DNAWalk|NormL2|dr|2|261|1744.8283
1|DNAWalk|NormL2|dr|2|262|3713.1079
1|DNAWalk|NormL2|dr|2|263|2273.9934
1|DNAWalk|NormL2|dr|2|264|2105.6139
1|DNAWalk|NormL2|dr|2|265|1456.7323
1|DNAWalk|NormL2|dr|2|266|1518.2489
1|DNAWalk|NormL2|dr|2|267|1943.4797
1|DNAWalk|NormL2|dr|2|268|1971.9357
1|DNAWalk|NormL2|dr|2|269|3466.3511
1|DNAWalk|NormL2|dr|2|270|1819.2081
1|DNAWalk|NormL2|dr|2|271|2413.3835
1|DNAWalk|NormL2|dr|2|272|2291.1647
1|DNAWalk|NormL2|dr|2|273|2844.1328
1|DNAWalk|NormL2|dr|2|274|1821.7861
1|DNAWalk|NormL2|dr|2|275|1886.5024
1|DNAWalk|NormL2|dr|2|276|1613.8615
1|DNAWalk|NormL2|dr|2|277|2509.3101
1|DNAWalk|NormL2|dr|2|278|1112.1237
1|DNAWalk|NormL2|dr|2|279|1675.8137
1|DNAWalk|NormL2|dr|2|280|2079.0645
1|DNAWalk|NormL2|dr|2|281|1520.6342
1|DNAWalk|NormL2|dr|2|282|1874.8537
1|DNAWalk|NormL2|dr|2|283|1605.7508
1|DNAWalk|NormL2|dr|2|284|2596.7048
1|DNAWalk|NormL2|dr|2|285|1632.336
1|DNAWalk|NormL2|dr|2|286|3083.2796
1|DNAWalk|NormL2|dr|2|287|2310.1125
1|DNAWalk|NormL2|dr|2|288|3674.4194
1|DNAWalk|NormL2|dr|2|289|1944.1992
1|DNAWalk|NormL2|dr|2|290|1485.4985
1|DNAWalk|NormL2|dr|2|291|1256.0534
1|DNAWalk|NormL2|dr|2|292|2353.2332
1|DNAWalk|NormL2|dr|2|293|3346.9865
1|DNAWalk|NormL2|dr|2|294|2858.261
1|DNAWalk|NormL2|dr|2|295|2502.9317
1|DNAWalk|NormL2|dr|2|296|1934.0943
1|DNAWalk|NormL2|dr|2|297|2535.2901
1|DNAWalk|NormL2|dr|2|298|1552.4897
1|DNAWalk|NormL2|dr|2|299|2202.1075
1|DNAWalk|NormL2|dr|2|300|2010.0598
1|DNAWalk|NormL2|dr|2|301|1977.9756
1|DNAWalk|NormL2|dr|2|302|1568.6271
1|DNAWalk|NormL2|dr|2|303|1586.0587
1|DNAWalk|NormL2|dr|2|304|2188.0976
1|DNAWalk|NormL2|dr|2|305|2710.2119
1|DNAWalk|NormL2|dr|2|306|1773.9802
1|DNAWalk|NormL2|dr|2|307|2008.7433
1|DNAWalk|NormL2|dr|2|308|1692.2938
1|DNAWalk|NormL2|dr|2|309|2516.5764
1|DNAWalk|NormL2|dr|2|310|5010.1214
1|DNAWalk|NormL2|dr|2|311|1725.3569
1|DNAWalk|NormL2|dr|2|312|5238.2853
1|DNAWalk|NormL2|dr|2|313|1524.9735
1|DNAWalk|NormL2|dr|2|314|2241.4668
1|DNAWalk|NormL2|dr|2|315|2326.5846
1|DNAWalk|NormL2|dr|2|316|1573.7042
1|DNAWalk|NormL2|dr|2|317|1895.4976
1|DNAWalk|NormL2|dr|2|318|1411.3421
1|DNAWalk|NormL2|dr|2|319|1504.8185
1|DNAWalk|NormL2|dr|2|320|1481.8341
1|DNAWalk|NormL2|dr|2|321|2943.0659
1|DNAWalk|NormL2|dr|2|322|4309.0732
1|DNAWalk|NormL2|dr|2|323|1739.3723
1|DNAWalk|NormL2|dr|2|324|2125.7372
1|DNAWalk|NormL2|dr|2|325|1803.3647
1|DNAWalk|NormL2|dr|2|326|2718.1357
1|DNAWalk|NormL2|dr|2|327|2941.7082
1|DNAWalk|NormL2|dr|2|328|1655.5505
1|DNAWalk|NormL2|dr|2|329|1815.2827
1|DNAWalk|NormL2|dr|2|330|3153.8012
1|DNAWalk|NormL2|dr|2|331|1688.0963
1|DNAWalk|NormL2|dr|2|332|2150.8636
1|DNAWalk|NormL2|dr|2|333|1500.4803
1|DNAWalk|NormL2|dr|2|334|2702.8384
1|DNAWalk|NormL2|dr|2|335|2940.8258
1|DNAWalk|NormL2|dr|2|336|4649.2914
1|DNAWalk|NormL2|dr|2|337|2188.9603
1|DNAWalk|NormL2|dr|2|338|1657.7295
1|DNAWalk|NormL2|dr|2|339|1290.9882
1|DNAWalk|NormL2|dr|2|340|2142.4628
1|DNAWalk|NormL2|dr|2|341|1653.0265
1|DNAWalk|NormL2|dr|2|342|2970.1261
1|DNAWalk|NormL2|dr|2|343|2110.5056
1|DNAWalk|NormL2|dr|2|344|2345.3318
1|DNAWalk|NormL2|dr|2|345|1701.5076
1|DNAWalk|NormL2|dr|2|346|2731.9083
1|DNAWalk|NormL2|dr|2|347|1714.564
1|DNAWalk|NormL2|dr|2|348|1316.9397
1|DNAWalk|NormL2|dr|2|349|1708.6213
1|DNAWalk|NormL2|dr|2|350|1648.561
1|DNAWalk|NormL2|dr|2|351|1744.7499
1|DNAWalk|NormL2|dr|2|352|3558.8439
1|DNAWalk|NormL2|dr|2|353|1398.6601
1|DNAWalk|NormL2|dr|2|354|3865.2672
1|DNAWalk|NormL2|dr|2|355|1513.4832
1|DNAWalk|NormL2|dr|2|356|2464.0155
1|DNAWalk|NormL2|dr|2|357|2645.7679
1|DNAWalk|NormL2|dr|2|358|1647.977
1|DNAWalk|NormL2|dr|2|359|1619.2559
1|DNAWalk|NormL2|dr|2|360|2426.4887
1|DNAWalk|NormL2|dr|2|361|2554.1825
1|DNAWalk|NormL2|dr|2|362|1751.5047
1|DNAWalk|NormL2|dr|2|363|1433.1603
1|DNAWalk|NormL2|dr|2|364|3405.1746
1|DNAWalk|NormL2|dr|2|365|1678.1737
1|DNAWalk|NormL2|dr|2|366|1888.0063
1|DNAWalk|NormL2|dr|2|367|2086.8928
1|DNAWalk|NormL2|dr|2|368|1695.6793
1|DNAWalk|NormL2|dr|2|369|1590.4892
1|DNAWalk|NormL2|dr|2|370|1573.8352
1|DNAWalk|NormL2|dr|2|371|1746.2661
1|DNAWalk|NormL2|dr|2|372|1474.2995
1|DNAWalk|NormL2|dr|2|373|1474.2289
1|DNAWalk|NormL2|dr|2|374|4044.4344
1|DNAWalk|NormL2|dr|2|375|2312.9941
1|DNAWalk|NormL2|dr|2|376|2788.5774
1|DNAWalk|NormL2|dr|2|377|1893.1291
1|DNAWalk|NormL2|dr|2|378|3161.0865
1|DNAWalk|NormL2|dr|2|379|2321.4891
1|DNAWalk|NormL2|dr|2|380|1280.819
1|DNAWalk|NormL2|dr|2|381|2193.5688
1|DNAWalk|NormL2|dr|2|382|1824.2837
1|DNAWalk|NormL2|dr|2|383|1634.7697
1|DNAWalk|NormL2|dr|2|384|1695.704
