# Supplementary material for: On DNA numerical representations for genomic similarity computation
Source: PLoS One. 2017 Mar 21;12(3):e0173288. doi: 10.1371/journal.pone.0173288 (PMC5360225; doi:10.1371/journal.pone.0173288)
Supplement: S3 File — The datasets employed in this work. (ZIP) [file pone.0173288.s003.zip › datasets/syntheticalExperimentalScores/sequenceBase_1_transformation_DNAWalk_metric_NormL2_type_ds_percentage_32.txt]

1|DNAWalk|NormL2|dr|32|1|4610.1503
1|DNAWalk|NormL2|dr|32|2|5239.4398
1|DNAWalk|NormL2|dr|32|3|4565.6293
1|DNAWalk|NormL2|dr|32|4|3931.9335
1|DNAWalk|NormL2|dr|32|5|5685.9097
1|DNAWalk|NormL2|dr|32|6|4973.574
1|DNAWalk|NormL2|dr|32|7|4354.7199
1|DNAWalk|NormL2|dr|32|8|4439.3606
1|DNAWalk|NormL2|dr|32|9|5639.83
1|DNAWalk|NormL2|dr|32|10|6977.8013
1|DNAWalk|NormL2|dr|32|11|8832.3999
1|DNAWalk|NormL2|dr|32|12|3414.3049
1|DNAWalk|NormL2|dr|32|13|6606.6429
1|DNAWalk|NormL2|dr|32|14|4898.3682
1|DNAWalk|NormL2|dr|32|15|6858.902
1|DNAWalk|NormL2|dr|32|16|5048.3454
1|DNAWalk|NormL2|dr|32|17|5188.6462
1|DNAWalk|NormL2|dr|32|18|4918.4241
1|DNAWalk|NormL2|dr|32|19|3594.5418
1|DNAWalk|NormL2|dr|32|20|4683.2086
1|DNAWalk|NormL2|dr|32|21|11904.0399
1|DNAWalk|NormL2|dr|32|22|9138.4359
1|DNAWalk|NormL2|dr|32|23|7187.0546
1|DNAWalk|NormL2|dr|32|24|6117.2264
1|DNAWalk|NormL2|dr|32|25|3964.5058
1|DNAWalk|NormL2|dr|32|26|4815.7888
1|DNAWalk|NormL2|dr|32|27|4798.1058
1|DNAWalk|NormL2|dr|32|28|8169.4666
1|DNAWalk|NormL2|dr|32|29|3879.4179
1|DNAWalk|NormL2|dr|32|30|6691.9298
1|DNAWalk|NormL2|dr|32|31|8201.8768
1|DNAWalk|NormL2|dr|32|32|8882.7404
1|DNAWalk|NormL2|dr|32|33|6807.8678
1|DNAWalk|NormL2|dr|32|34|6274.2207
1|DNAWalk|NormL2|dr|32|35|6108.2196
1|DNAWalk|NormL2|dr|32|36|3123.3382
1|DNAWalk|NormL2|dr|32|37|5064.3316
1|DNAWalk|NormL2|dr|32|38|6223.7162
1|DNAWalk|NormL2|dr|32|39|3831.637
1|DNAWalk|NormL2|dr|32|40|8506.7377
1|DNAWalk|NormL2|dr|32|41|6442.4366
1|DNAWalk|NormL2|dr|32|42|5762.6525
1|DNAWalk|NormL2|dr|32|43|6613.3366
1|DNAWalk|NormL2|dr|32|44|4710.2516
1|DNAWalk|NormL2|dr|32|45|8163.0526
1|DNAWalk|NormL2|dr|32|46|5393.8965
1|DNAWalk|NormL2|dr|32|47|9371.7092
1|DNAWalk|NormL2|dr|32|48|5278.5523
1|DNAWalk|NormL2|dr|32|49|7408.1477
1|DNAWalk|NormL2|dr|32|50|8903.8063
1|DNAWalk|NormL2|dr|32|51|4928.4028
1|DNAWalk|NormL2|dr|32|52|6927.0606
1|DNAWalk|NormL2|dr|32|53|5646.76
1|DNAWalk|NormL2|dr|32|54|5531.2173
1|DNAWalk|NormL2|dr|32|55|5270.7654
1|DNAWalk|NormL2|dr|32|56|5829.7966
1|DNAWalk|NormL2|dr|32|57|5480.1402
1|DNAWalk|NormL2|dr|32|58|7024.1442
1|DNAWalk|NormL2|dr|32|59|6743.6289
1|DNAWalk|NormL2|dr|32|60|6447.2922
1|DNAWalk|NormL2|dr|32|61|5232.895
1|DNAWalk|NormL2|dr|32|62|6988.1138
1|DNAWalk|NormL2|dr|32|63|5974.4704
1|DNAWalk|NormL2|dr|32|64|5578.3318
1|DNAWalk|NormL2|dr|32|65|6020.1851
1|DNAWalk|NormL2|dr|32|66|6637.9344
1|DNAWalk|NormL2|dr|32|67|5308.572
1|DNAWalk|NormL2|dr|32|68|8470.6279
1|DNAWalk|NormL2|dr|32|69|5806.0497
1|DNAWalk|NormL2|dr|32|70|3977.9321
1|DNAWalk|NormL2|dr|32|71|6303.213
1|DNAWalk|NormL2|dr|32|72|7427.0359
1|DNAWalk|NormL2|dr|32|73|4518.5906
1|DNAWalk|NormL2|dr|32|74|4551.9503
1|DNAWalk|NormL2|dr|32|75|12189.9256
1|DNAWalk|NormL2|dr|32|76|6287.9991
1|DNAWalk|NormL2|dr|32|77|7722.7008
1|DNAWalk|NormL2|dr|32|78|11848.0892
1|DNAWalk|NormL2|dr|32|79|10262.0064
1|DNAWalk|NormL2|dr|32|80|3839.7425
1|DNAWalk|NormL2|dr|32|81|6337.916
1|DNAWalk|NormL2|dr|32|82|4882.8951
1|DNAWalk|NormL2|dr|32|83|7028.2815
1|DNAWalk|NormL2|dr|32|84|4274.9915
1|DNAWalk|NormL2|dr|32|85|16799.1035
1|DNAWalk|NormL2|dr|32|86|6159.8204
1|DNAWalk|NormL2|dr|32|87|8121.4504
1|DNAWalk|NormL2|dr|32|88|11920.351
1|DNAWalk|NormL2|dr|32|89|5173.1024
1|DNAWalk|NormL2|dr|32|90|7684.4353
1|DNAWalk|NormL2|dr|32|91|5080.3873
1|DNAWalk|NormL2|dr|32|92|6249.1256
1|DNAWalk|NormL2|dr|32|93|6867.9008
1|DNAWalk|NormL2|dr|32|94|4159.2322
1|DNAWalk|NormL2|dr|32|95|5713.3785
1|DNAWalk|NormL2|dr|32|96|4914.727
1|DNAWalk|NormL2|dr|32|97|3845.3849
1|DNAWalk|NormL2|dr|32|98|12966.7487
1|DNAWalk|NormL2|dr|32|99|4517.7871
1|DNAWalk|NormL2|dr|32|100|4721.3301
1|DNAWalk|NormL2|dr|32|101|7304.0402
1|DNAWalk|NormL2|dr|32|102|6078.6687
1|DNAWalk|NormL2|dr|32|103|2962.9104
1|DNAWalk|NormL2|dr|32|104|8016.064
1|DNAWalk|NormL2|dr|32|105|8642.9512
1|DNAWalk|NormL2|dr|32|106|8507.0913
1|DNAWalk|NormL2|dr|32|107|6283.2699
1|DNAWalk|NormL2|dr|32|108|5479.5727
1|DNAWalk|NormL2|dr|32|109|6987.1364
1|DNAWalk|NormL2|dr|32|110|6029.8988
1|DNAWalk|NormL2|dr|32|111|5092.8388
1|DNAWalk|NormL2|dr|32|112|4668.9453
1|DNAWalk|NormL2|dr|32|113|5433.7823
1|DNAWalk|NormL2|dr|32|114|8420.9934
1|DNAWalk|NormL2|dr|32|115|6805.473
1|DNAWalk|NormL2|dr|32|116|4553.9678
1|DNAWalk|NormL2|dr|32|117|6987.0184
1|DNAWalk|NormL2|dr|32|118|5494.0945
1|DNAWalk|NormL2|dr|32|119|10284.9011
1|DNAWalk|NormL2|dr|32|120|5238.8035
1|DNAWalk|NormL2|dr|32|121|10265.8748
1|DNAWalk|NormL2|dr|32|122|7282.8213
1|DNAWalk|NormL2|dr|32|123|8686.6888
1|DNAWalk|NormL2|dr|32|124|7373.7727
1|DNAWalk|NormL2|dr|32|125|6592.9297
1|DNAWalk|NormL2|dr|32|126|5892.552
1|DNAWalk|NormL2|dr|32|127|9262.9065
1|DNAWalk|NormL2|dr|32|128|4361.5235
1|DNAWalk|NormL2|dr|32|129|11291.5747
1|DNAWalk|NormL2|dr|32|130|10875.2787
1|DNAWalk|NormL2|dr|32|131|6900.8345
1|DNAWalk|NormL2|dr|32|132|10906.33
1|DNAWalk|NormL2|dr|32|133|6488.9412
1|DNAWalk|NormL2|dr|32|134|5330.9641
1|DNAWalk|NormL2|dr|32|135|5454.8695
1|DNAWalk|NormL2|dr|32|136|5074.2883
1|DNAWalk|NormL2|dr|32|137|7717.8
1|DNAWalk|NormL2|dr|32|138|7619.6795
1|DNAWalk|NormL2|dr|32|139|11651.507
1|DNAWalk|NormL2|dr|32|140|5819.284
1|DNAWalk|NormL2|dr|32|141|6137.2405
1|DNAWalk|NormL2|dr|32|142|9437.7271
1|DNAWalk|NormL2|dr|32|143|5341.431
1|DNAWalk|NormL2|dr|32|144|7785.6826
1|DNAWalk|NormL2|dr|32|145|3985.4899
1|DNAWalk|NormL2|dr|32|146|5543.1962
1|DNAWalk|NormL2|dr|32|147|7498.9744
1|DNAWalk|NormL2|dr|32|148|7702.1703
1|DNAWalk|NormL2|dr|32|149|9099.8868
1|DNAWalk|NormL2|dr|32|150|6692.5365
1|DNAWalk|NormL2|dr|32|151|5379.2839
1|DNAWalk|NormL2|dr|32|152|6168.1648
1|DNAWalk|NormL2|dr|32|153|7523.5789
1|DNAWalk|NormL2|dr|32|154|12887.7658
1|DNAWalk|NormL2|dr|32|155|8760.9876
1|DNAWalk|NormL2|dr|32|156|4506.5165
1|DNAWalk|NormL2|dr|32|157|4754.6343
1|DNAWalk|NormL2|dr|32|158|4712.2248
1|DNAWalk|NormL2|dr|32|159|5630.1591
1|DNAWalk|NormL2|dr|32|160|3663.0007
1|DNAWalk|NormL2|dr|32|161|11199.2959
1|DNAWalk|NormL2|dr|32|162|5678.0513
1|DNAWalk|NormL2|dr|32|163|6249.2024
1|DNAWalk|NormL2|dr|32|164|7174.9696
1|DNAWalk|NormL2|dr|32|165|3936.7295
1|DNAWalk|NormL2|dr|32|166|6273.8362
1|DNAWalk|NormL2|dr|32|167|6352.7315
1|DNAWalk|NormL2|dr|32|168|11248.1648
1|DNAWalk|NormL2|dr|32|169|4582.3707
1|DNAWalk|NormL2|dr|32|170|5063.3154
1|DNAWalk|NormL2|dr|32|171|5706.0791
1|DNAWalk|NormL2|dr|32|172|11564.5181
1|DNAWalk|NormL2|dr|32|173|6809.2022
1|DNAWalk|NormL2|dr|32|174|11610.0097
1|DNAWalk|NormL2|dr|32|175|6002.6814
1|DNAWalk|NormL2|dr|32|176|5849.372
1|DNAWalk|NormL2|dr|32|177|5518.8844
1|DNAWalk|NormL2|dr|32|178|9012.4585
1|DNAWalk|NormL2|dr|32|179|5274.6027
1|DNAWalk|NormL2|dr|32|180|6834.7402
1|DNAWalk|NormL2|dr|32|181|4613.046
1|DNAWalk|NormL2|dr|32|182|7046.3564
1|DNAWalk|NormL2|dr|32|183|7800.4556
1|DNAWalk|NormL2|dr|32|184|5002.5596
1|DNAWalk|NormL2|dr|32|185|7019.216
1|DNAWalk|NormL2|dr|32|186|5404.0454
1|DNAWalk|NormL2|dr|32|187|4583.7682
1|DNAWalk|NormL2|dr|32|188|5241.4343
1|DNAWalk|NormL2|dr|32|189|4250.1004
1|DNAWalk|NormL2|dr|32|190|4814.9612
1|DNAWalk|NormL2|dr|32|191|5363.8366
1|DNAWalk|NormL2|dr|32|192|8510.5437
1|DNAWalk|NormL2|dr|32|193|9328.7655
1|DNAWalk|NormL2|dr|32|194|5915.4308
1|DNAWalk|NormL2|dr|32|195|5477.98
1|DNAWalk|NormL2|dr|32|196|7343.8551
1|DNAWalk|NormL2|dr|32|197|6124.8414
1|DNAWalk|NormL2|dr|32|198|7661.1798
1|DNAWalk|NormL2|dr|32|199|5278.5802
1|DNAWalk|NormL2|dr|32|200|4399.0733
1|DNAWalk|NormL2|dr|32|201|5636.3309
1|DNAWalk|NormL2|dr|32|202|4290.4659
1|DNAWalk|NormL2|dr|32|203|8038.1302
1|DNAWalk|NormL2|dr|32|204|9909.1944
1|DNAWalk|NormL2|dr|32|205|6470.1748
1|DNAWalk|NormL2|dr|32|206|4293.0588
1|DNAWalk|NormL2|dr|32|207|3596.6342
1|DNAWalk|NormL2|dr|32|208|4668.1681
1|DNAWalk|NormL2|dr|32|209|4762.756
1|DNAWalk|NormL2|dr|32|210|4911.8206
1|DNAWalk|NormL2|dr|32|211|3925.1884
1|DNAWalk|NormL2|dr|32|212|6142.9819
1|DNAWalk|NormL2|dr|32|213|10081.979
1|DNAWalk|NormL2|dr|32|214|5296.7874
1|DNAWalk|NormL2|dr|32|215|3778.9421
1|DNAWalk|NormL2|dr|32|216|5430.3633
1|DNAWalk|NormL2|dr|32|217|7602.8583
1|DNAWalk|NormL2|dr|32|218|4689.0265
1|DNAWalk|NormL2|dr|32|219|7700.4966
1|DNAWalk|NormL2|dr|32|220|4293.8494
1|DNAWalk|NormL2|dr|32|221|9122.9089
1|DNAWalk|NormL2|dr|32|222|7424.8673
1|DNAWalk|NormL2|dr|32|223|5170.9191
1|DNAWalk|NormL2|dr|32|224|10539.741
1|DNAWalk|NormL2|dr|32|225|5374.4453
1|DNAWalk|NormL2|dr|32|226|4645.9678
1|DNAWalk|NormL2|dr|32|227|6346.3058
1|DNAWalk|NormL2|dr|32|228|4198.9432
1|DNAWalk|NormL2|dr|32|229|5198.9615
1|DNAWalk|NormL2|dr|32|230|6443.9841
1|DNAWalk|NormL2|dr|32|231|3787.0335
1|DNAWalk|NormL2|dr|32|232|7829.0408
1|DNAWalk|NormL2|dr|32|233|10497.1059
1|DNAWalk|NormL2|dr|32|234|9129.1965
1|DNAWalk|NormL2|dr|32|235|4103.1291
1|DNAWalk|NormL2|dr|32|236|3946.5502
1|DNAWalk|NormL2|dr|32|237|5515.248
1|DNAWalk|NormL2|dr|32|238|4171.9262
1|DNAWalk|NormL2|dr|32|239|7220.203
1|DNAWalk|NormL2|dr|32|240|5358.2279
1|DNAWalk|NormL2|dr|32|241|5064.4759
1|DNAWalk|NormL2|dr|32|242|8515.7876
1|DNAWalk|NormL2|dr|32|243|6081.2886
1|DNAWalk|NormL2|dr|32|244|10683.9066
1|DNAWalk|NormL2|dr|32|245|5664.953
1|DNAWalk|NormL2|dr|32|246|4898.6092
1|DNAWalk|NormL2|dr|32|247|4494.7619
1|DNAWalk|NormL2|dr|32|248|9227.3253
1|DNAWalk|NormL2|dr|32|249|4543.4555
1|DNAWalk|NormL2|dr|32|250|5706.0354
1|DNAWalk|NormL2|dr|32|251|6650.229
1|DNAWalk|NormL2|dr|32|252|3837.6875
1|DNAWalk|NormL2|dr|32|253|3987.7641
1|DNAWalk|NormL2|dr|32|254|9034.1696
1|DNAWalk|NormL2|dr|32|255|7194.4689
1|DNAWalk|NormL2|dr|32|256|5611.5375
1|DNAWalk|NormL2|dr|32|257|6049.4712
1|DNAWalk|NormL2|dr|32|258|4668.5326
1|DNAWalk|NormL2|dr|32|259|5485.0031
1|DNAWalk|NormL2|dr|32|260|4537.6743
1|DNAWalk|NormL2|dr|32|261|6139.2795
1|DNAWalk|NormL2|dr|32|262|7785.2257
1|DNAWalk|NormL2|dr|32|263|7851.4134
1|DNAWalk|NormL2|dr|32|264|15785.1866
1|DNAWalk|NormL2|dr|32|265|4345.1178
1|DNAWalk|NormL2|dr|32|266|8479.4045
1|DNAWalk|NormL2|dr|32|267|5633.4381
1|DNAWalk|NormL2|dr|32|268|4618.1847
1|DNAWalk|NormL2|dr|32|269|7476.918
1|DNAWalk|NormL2|dr|32|270|6842.2449
1|DNAWalk|NormL2|dr|32|271|8245.6393
1|DNAWalk|NormL2|dr|32|272|11042.6769
1|DNAWalk|NormL2|dr|32|273|5951.7189
1|DNAWalk|NormL2|dr|32|274|7063.4968
1|DNAWalk|NormL2|dr|32|275|4133.217
1|DNAWalk|NormL2|dr|32|276|5484.7662
1|DNAWalk|NormL2|dr|32|277|8659.9526
1|DNAWalk|NormL2|dr|32|278|5163.3966
1|DNAWalk|NormL2|dr|32|279|5766.8507
1|DNAWalk|NormL2|dr|32|280|5258.0459
1|DNAWalk|NormL2|dr|32|281|5656.7127
1|DNAWalk|NormL2|dr|32|282|5974.901
1|DNAWalk|NormL2|dr|32|283|8349.0439
1|DNAWalk|NormL2|dr|32|284|6933.2438
1|DNAWalk|NormL2|dr|32|285|5480.4349
1|DNAWalk|NormL2|dr|32|286|15830.0445
1|DNAWalk|NormL2|dr|32|287|8209.8803
1|DNAWalk|NormL2|dr|32|288|7624.6083
1|DNAWalk|NormL2|dr|32|289|5451.5498
1|DNAWalk|NormL2|dr|32|290|9790.6648
1|DNAWalk|NormL2|dr|32|291|8462.5275
1|DNAWalk|NormL2|dr|32|292|5937.909
1|DNAWalk|NormL2|dr|32|293|4436.197
1|DNAWalk|NormL2|dr|32|294|6026.0306
1|DNAWalk|NormL2|dr|32|295|8312.7513
1|DNAWalk|NormL2|dr|32|296|6017.1499
1|DNAWalk|NormL2|dr|32|297|6122.031
1|DNAWalk|NormL2|dr|32|298|5415.595
1|DNAWalk|NormL2|dr|32|299|6349.8124
1|DNAWalk|NormL2|dr|32|300|6620.1404
1|DNAWalk|NormL2|dr|32|301|5261.292
1|DNAWalk|NormL2|dr|32|302|5714.2658
1|DNAWalk|NormL2|dr|32|303|4269.5357
1|DNAWalk|NormL2|dr|32|304|5461.9608
1|DNAWalk|NormL2|dr|32|305|6279.3879
1|DNAWalk|NormL2|dr|32|306|8695.0988
1|DNAWalk|NormL2|dr|32|307|4099.714
1|DNAWalk|NormL2|dr|32|308|6222.8766
1|DNAWalk|NormL2|dr|32|309|4843.2919
1|DNAWalk|NormL2|dr|32|310|8415.5079
1|DNAWalk|NormL2|dr|32|311|5154.5969
1|DNAWalk|NormL2|dr|32|312|3929.1851
1|DNAWalk|NormL2|dr|32|313|4229.9575
1|DNAWalk|NormL2|dr|32|314|5486.4149
1|DNAWalk|NormL2|dr|32|315|9052.2735
1|DNAWalk|NormL2|dr|32|316|8077.9598
1|DNAWalk|NormL2|dr|32|317|8779.6902
1|DNAWalk|NormL2|dr|32|318|4825.1194
1|DNAWalk|NormL2|dr|32|319|7765.1244
1|DNAWalk|NormL2|dr|32|320|4361.9789
1|DNAWalk|NormL2|dr|32|321|6800.7721
1|DNAWalk|NormL2|dr|32|322|5213.642
1|DNAWalk|NormL2|dr|32|323|5679.033
1|DNAWalk|NormL2|dr|32|324|5580.6589
1|DNAWalk|NormL2|dr|32|325|5879.7135
1|DNAWalk|NormL2|dr|32|326|7518.1146
1|DNAWalk|NormL2|dr|32|327|6733.8057
1|DNAWalk|NormL2|dr|32|328|7981.6635
1|DNAWalk|NormL2|dr|32|329|3300.6959
1|DNAWalk|NormL2|dr|32|330|5881.262
1|DNAWalk|NormL2|dr|32|331|4649.8425
1|DNAWalk|NormL2|dr|32|332|6314.7057
1|DNAWalk|NormL2|dr|32|333|6615.2393
1|DNAWalk|NormL2|dr|32|334|5780.0166
1|DNAWalk|NormL2|dr|32|335|7490.3225
1|DNAWalk|NormL2|dr|32|336|5027.5117
1|DNAWalk|NormL2|dr|32|337|5291.9395
1|DNAWalk|NormL2|dr|32|338|6047.955
1|DNAWalk|NormL2|dr|32|339|4454.0616
1|DNAWalk|NormL2|dr|32|340|9228.3167
1|DNAWalk|NormL2|dr|32|341|9953.3166
1|DNAWalk|NormL2|dr|32|342|10525.9563
1|DNAWalk|NormL2|dr|32|343|8594.5487
1|DNAWalk|NormL2|dr|32|344|5999.9343
1|DNAWalk|NormL2|dr|32|345|7229.939
1|DNAWalk|NormL2|dr|32|346|4172.8951
1|DNAWalk|NormL2|dr|32|347|7095.2243
1|DNAWalk|NormL2|dr|32|348|5552.152
1|DNAWalk|NormL2|dr|32|349|5292.1051
1|DNAWalk|NormL2|dr|32|350|4284.7661
1|DNAWalk|NormL2|dr|32|351|5000.9952
1|DNAWalk|NormL2|dr|32|352|7320.6532
1|DNAWalk|NormL2|dr|32|353|10728.4036
1|DNAWalk|NormL2|dr|32|354|3986.4681
1|DNAWalk|NormL2|dr|32|355|7172.0002
1|DNAWalk|NormL2|dr|32|356|5050.4252
1|DNAWalk|NormL2|dr|32|357|6408.9505
1|DNAWalk|NormL2|dr|32|358|4723.3869
1|DNAWalk|NormL2|dr|32|359|5367.8822
1|DNAWalk|NormL2|dr|32|360|5900.5383
1|DNAWalk|NormL2|dr|32|361|8697.1238
1|DNAWalk|NormL2|dr|32|362|6724.8483
1|DNAWalk|NormL2|dr|32|363|7599.8784
1|DNAWalk|NormL2|dr|32|364|5070.348
1|DNAWalk|NormL2|dr|32|365|5603.492
1|DNAWalk|NormL2|dr|32|366|4359.4586
1|DNAWalk|NormL2|dr|32|367|9170.9022
1|DNAWalk|NormL2|dr|32|368|5006.7543
1|DNAWalk|NormL2|dr|32|369|5993.6542
1|DNAWalk|NormL2|dr|32|370|7738.5408
1|DNAWalk|NormL2|dr|32|371|6501.5637
1|DNAWalk|NormL2|dr|32|372|6678.4993
1|DNAWalk|NormL2|dr|32|373|5584.9903
1|DNAWalk|NormL2|dr|32|374|5423.3557
1|DNAWalk|NormL2|dr|32|375|5613.5078
1|DNAWalk|NormL2|dr|32|376|5379.1639
1|DNAWalk|NormL2|dr|32|377|6417.116
1|DNAWalk|NormL2|dr|32|378|6096.8335
1|DNAWalk|NormL2|dr|32|379|6789.6665
1|DNAWalk|NormL2|dr|32|380|5035.3976
1|DNAWalk|NormL2|dr|32|381|4653.9716
1|DNAWalk|NormL2|dr|32|382|3802.7376
1|DNAWalk|NormL2|dr|32|383|4296.1621
1|DNAWalk|NormL2|dr|32|384|6400.1881
1|DNAWalk|NormL2|dr|32|385|8292.8846
1|DNAWalk|NormL2|dr|32|386|9148.5944
1|DNAWalk|NormL2|dr|32|387|8819.2073
1|DNAWalk|NormL2|dr|32|388|5552.7339
1|DNAWalk|NormL2|dr|32|389|8839.5378
1|DNAWalk|NormL2|dr|32|390|10020.4669
1|DNAWalk|NormL2|dr|32|391|4738.7609
1|DNAWalk|NormL2|dr|32|392|7195.3682
1|DNAWalk|NormL2|dr|32|393|8556.289
1|DNAWalk|NormL2|dr|32|394|7320.3456
1|DNAWalk|NormL2|dr|32|395|4359.9
1|DNAWalk|NormL2|dr|32|396|4553.838
1|DNAWalk|NormL2|dr|32|397|4734.8306
1|DNAWalk|NormL2|dr|32|398|4557.0255
1|DNAWalk|NormL2|dr|32|399|6182.2377
1|DNAWalk|NormL2|dr|32|400|7517.4819
