# Supplementary material for: On DNA numerical representations for genomic similarity computation
Source: PLoS One. 2017 Mar 21;12(3):e0173288. doi: 10.1371/journal.pone.0173288 (PMC5360225; doi:10.1371/journal.pone.0173288)
Supplement: S3 File — The datasets employed in this work. (ZIP) [file pone.0173288.s003.zip › datasets/syntheticalExperimentalScores/sequenceBase_1_transformation_DNAWalk_metric_NormL2_type_ds_percentage_4.txt]

1|DNAWalk|NormL2|dr|4|1|2098.2504
1|DNAWalk|NormL2|dr|4|2|2593.6833
1|DNAWalk|NormL2|dr|4|3|3628.5595
1|DNAWalk|NormL2|dr|4|4|3275.0531
1|DNAWalk|NormL2|dr|4|5|2189.3805
1|DNAWalk|NormL2|dr|4|6|2295.4277
1|DNAWalk|NormL2|dr|4|7|2352.7507
1|DNAWalk|NormL2|dr|4|8|2037.8831
1|DNAWalk|NormL2|dr|4|9|2791.4545
1|DNAWalk|NormL2|dr|4|10|2007.1819
1|DNAWalk|NormL2|dr|4|11|2362.0638
1|DNAWalk|NormL2|dr|4|12|3694.1484
1|DNAWalk|NormL2|dr|4|13|3218.9732
1|DNAWalk|NormL2|dr|4|14|2689.0847
1|DNAWalk|NormL2|dr|4|15|1718.9473
1|DNAWalk|NormL2|dr|4|16|2439.9103
1|DNAWalk|NormL2|dr|4|17|2437.3998
1|DNAWalk|NormL2|dr|4|18|2387.4229
1|DNAWalk|NormL2|dr|4|19|1970.6516
1|DNAWalk|NormL2|dr|4|20|2083.375
1|DNAWalk|NormL2|dr|4|21|2637.3161
1|DNAWalk|NormL2|dr|4|22|2927.5705
1|DNAWalk|NormL2|dr|4|23|2979.8289
1|DNAWalk|NormL2|dr|4|24|2935.1188
1|DNAWalk|NormL2|dr|4|25|3888.3504
1|DNAWalk|NormL2|dr|4|26|3538.705
1|DNAWalk|NormL2|dr|4|27|2232.6141
1|DNAWalk|NormL2|dr|4|28|2327.9394
1|DNAWalk|NormL2|dr|4|29|2802.2359
1|DNAWalk|NormL2|dr|4|30|4719.8399
1|DNAWalk|NormL2|dr|4|31|2390.8411
1|DNAWalk|NormL2|dr|4|32|4479.2104
1|DNAWalk|NormL2|dr|4|33|2477.1123
1|DNAWalk|NormL2|dr|4|34|2962.9261
1|DNAWalk|NormL2|dr|4|35|2740.9013
1|DNAWalk|NormL2|dr|4|36|2458.8874
1|DNAWalk|NormL2|dr|4|37|2473.3476
1|DNAWalk|NormL2|dr|4|38|2498.1232
1|DNAWalk|NormL2|dr|4|39|5225.0704
1|DNAWalk|NormL2|dr|4|40|1791.9976
1|DNAWalk|NormL2|dr|4|41|2305.084
1|DNAWalk|NormL2|dr|4|42|5670.9638
1|DNAWalk|NormL2|dr|4|43|2050.1201
1|DNAWalk|NormL2|dr|4|44|7228.6118
1|DNAWalk|NormL2|dr|4|45|4753.3443
1|DNAWalk|NormL2|dr|4|46|2690.2178
1|DNAWalk|NormL2|dr|4|47|3173.2053
1|DNAWalk|NormL2|dr|4|48|2767.9503
1|DNAWalk|NormL2|dr|4|49|6089.901
1|DNAWalk|NormL2|dr|4|50|2138.3081
1|DNAWalk|NormL2|dr|4|51|3171.7719
1|DNAWalk|NormL2|dr|4|52|2089.2637
1|DNAWalk|NormL2|dr|4|53|2157.9329
1|DNAWalk|NormL2|dr|4|54|2803.3575
1|DNAWalk|NormL2|dr|4|55|3853.6087
1|DNAWalk|NormL2|dr|4|56|3823.0582
1|DNAWalk|NormL2|dr|4|57|1913.1487
1|DNAWalk|NormL2|dr|4|58|1940.0846
1|DNAWalk|NormL2|dr|4|59|2067.7721
1|DNAWalk|NormL2|dr|4|60|2835.0357
1|DNAWalk|NormL2|dr|4|61|4940.7626
1|DNAWalk|NormL2|dr|4|62|1847.1871
1|DNAWalk|NormL2|dr|4|63|6397.6033
1|DNAWalk|NormL2|dr|4|64|2205.0952
1|DNAWalk|NormL2|dr|4|65|2503.448
1|DNAWalk|NormL2|dr|4|66|3881.4818
1|DNAWalk|NormL2|dr|4|67|2218.727
1|DNAWalk|NormL2|dr|4|68|4426.8133
1|DNAWalk|NormL2|dr|4|69|2676.3696
1|DNAWalk|NormL2|dr|4|70|3100.8999
1|DNAWalk|NormL2|dr|4|71|2852.0606
1|DNAWalk|NormL2|dr|4|72|2858.0442
1|DNAWalk|NormL2|dr|4|73|2206.21
1|DNAWalk|NormL2|dr|4|74|3195.7582
1|DNAWalk|NormL2|dr|4|75|3010.7613
1|DNAWalk|NormL2|dr|4|76|2117.5216
1|DNAWalk|NormL2|dr|4|77|2737.569
1|DNAWalk|NormL2|dr|4|78|2814.3736
1|DNAWalk|NormL2|dr|4|79|3382.571
1|DNAWalk|NormL2|dr|4|80|2289.7143
1|DNAWalk|NormL2|dr|4|81|4418.1281
1|DNAWalk|NormL2|dr|4|82|1929.6344
1|DNAWalk|NormL2|dr|4|83|2518.5909
1|DNAWalk|NormL2|dr|4|84|2803.3661
1|DNAWalk|NormL2|dr|4|85|3482.9821
1|DNAWalk|NormL2|dr|4|86|2772.7707
1|DNAWalk|NormL2|dr|4|87|2588.7861
1|DNAWalk|NormL2|dr|4|88|3193.2986
1|DNAWalk|NormL2|dr|4|89|3544.865
1|DNAWalk|NormL2|dr|4|90|2880.4416
1|DNAWalk|NormL2|dr|4|91|3413.7184
1|DNAWalk|NormL2|dr|4|92|2289.7455
1|DNAWalk|NormL2|dr|4|93|2323.9663
1|DNAWalk|NormL2|dr|4|94|1921.5564
1|DNAWalk|NormL2|dr|4|95|2013.3766
1|DNAWalk|NormL2|dr|4|96|3044.66
1|DNAWalk|NormL2|dr|4|97|1697.5928
1|DNAWalk|NormL2|dr|4|98|2229.799
1|DNAWalk|NormL2|dr|4|99|2165.1163
1|DNAWalk|NormL2|dr|4|100|2786.1841
1|DNAWalk|NormL2|dr|4|101|2062.4383
1|DNAWalk|NormL2|dr|4|102|2225.2472
1|DNAWalk|NormL2|dr|4|103|2048.51
1|DNAWalk|NormL2|dr|4|104|3981.739
1|DNAWalk|NormL2|dr|4|105|3256.8149
1|DNAWalk|NormL2|dr|4|106|1911.4101
1|DNAWalk|NormL2|dr|4|107|2866.8382
1|DNAWalk|NormL2|dr|4|108|2542.1378
1|DNAWalk|NormL2|dr|4|109|2187.3206
1|DNAWalk|NormL2|dr|4|110|2132.6028
1|DNAWalk|NormL2|dr|4|111|1940.4542
1|DNAWalk|NormL2|dr|4|112|2140.0753
1|DNAWalk|NormL2|dr|4|113|2625.5917
1|DNAWalk|NormL2|dr|4|114|5636.3498
1|DNAWalk|NormL2|dr|4|115|2351.502
1|DNAWalk|NormL2|dr|4|116|2240.5872
1|DNAWalk|NormL2|dr|4|117|2810.1432
1|DNAWalk|NormL2|dr|4|118|4493.2149
1|DNAWalk|NormL2|dr|4|119|2593.0298
1|DNAWalk|NormL2|dr|4|120|2824.2211
1|DNAWalk|NormL2|dr|4|121|1807.1929
1|DNAWalk|NormL2|dr|4|122|3786.3006
1|DNAWalk|NormL2|dr|4|123|3994.2489
1|DNAWalk|NormL2|dr|4|124|4388.5262
1|DNAWalk|NormL2|dr|4|125|4782.8629
1|DNAWalk|NormL2|dr|4|126|3258.3972
1|DNAWalk|NormL2|dr|4|127|2051.8594
1|DNAWalk|NormL2|dr|4|128|3162.5896
1|DNAWalk|NormL2|dr|4|129|2521.5588
1|DNAWalk|NormL2|dr|4|130|1880.027
1|DNAWalk|NormL2|dr|4|131|2942.0483
1|DNAWalk|NormL2|dr|4|132|1968.4718
1|DNAWalk|NormL2|dr|4|133|2418.2203
1|DNAWalk|NormL2|dr|4|134|2240.6429
1|DNAWalk|NormL2|dr|4|135|3569.9579
1|DNAWalk|NormL2|dr|4|136|4156.7647
1|DNAWalk|NormL2|dr|4|137|3160.788
1|DNAWalk|NormL2|dr|4|138|2753.1106
1|DNAWalk|NormL2|dr|4|139|2112.4518
1|DNAWalk|NormL2|dr|4|140|4933.363
1|DNAWalk|NormL2|dr|4|141|2995.3911
1|DNAWalk|NormL2|dr|4|142|4332.4108
1|DNAWalk|NormL2|dr|4|143|3131.3958
1|DNAWalk|NormL2|dr|4|144|3554.1837
1|DNAWalk|NormL2|dr|4|145|2894.1583
1|DNAWalk|NormL2|dr|4|146|2154.7214
1|DNAWalk|NormL2|dr|4|147|3588.8312
1|DNAWalk|NormL2|dr|4|148|4682.2713
1|DNAWalk|NormL2|dr|4|149|2942.8397
1|DNAWalk|NormL2|dr|4|150|1798.3838
1|DNAWalk|NormL2|dr|4|151|2559.1983
1|DNAWalk|NormL2|dr|4|152|2438.6717
1|DNAWalk|NormL2|dr|4|153|2459.009
1|DNAWalk|NormL2|dr|4|154|3086.6294
1|DNAWalk|NormL2|dr|4|155|3016.0109
1|DNAWalk|NormL2|dr|4|156|2377.8468
1|DNAWalk|NormL2|dr|4|157|3138.2659
1|DNAWalk|NormL2|dr|4|158|2204.8718
1|DNAWalk|NormL2|dr|4|159|2703.111
1|DNAWalk|NormL2|dr|4|160|3069.4419
1|DNAWalk|NormL2|dr|4|161|2198.2913
1|DNAWalk|NormL2|dr|4|162|2144.0779
1|DNAWalk|NormL2|dr|4|163|1965.1099
1|DNAWalk|NormL2|dr|4|164|3884.8724
1|DNAWalk|NormL2|dr|4|165|3791.3567
1|DNAWalk|NormL2|dr|4|166|3950.7288
1|DNAWalk|NormL2|dr|4|167|3655.5027
1|DNAWalk|NormL2|dr|4|168|5791.9372
1|DNAWalk|NormL2|dr|4|169|2537.2285
1|DNAWalk|NormL2|dr|4|170|4094.6781
1|DNAWalk|NormL2|dr|4|171|2525.5459
1|DNAWalk|NormL2|dr|4|172|2256.1543
1|DNAWalk|NormL2|dr|4|173|2378.5539
1|DNAWalk|NormL2|dr|4|174|3147.0002
1|DNAWalk|NormL2|dr|4|175|3198.3237
1|DNAWalk|NormL2|dr|4|176|2483.2142
1|DNAWalk|NormL2|dr|4|177|2428.4512
1|DNAWalk|NormL2|dr|4|178|4840.8252
1|DNAWalk|NormL2|dr|4|179|1963.9346
1|DNAWalk|NormL2|dr|4|180|4200.4909
1|DNAWalk|NormL2|dr|4|181|2566.0959
1|DNAWalk|NormL2|dr|4|182|4161.8326
1|DNAWalk|NormL2|dr|4|183|2429.5158
1|DNAWalk|NormL2|dr|4|184|2721.9461
1|DNAWalk|NormL2|dr|4|185|3394.9898
1|DNAWalk|NormL2|dr|4|186|3761.7426
1|DNAWalk|NormL2|dr|4|187|3634.9633
1|DNAWalk|NormL2|dr|4|188|3533.7955
1|DNAWalk|NormL2|dr|4|189|3917.8546
1|DNAWalk|NormL2|dr|4|190|1934.5699
1|DNAWalk|NormL2|dr|4|191|3241.2124
1|DNAWalk|NormL2|dr|4|192|2455.3253
1|DNAWalk|NormL2|dr|4|193|4109.9844
1|DNAWalk|NormL2|dr|4|194|2393.0155
1|DNAWalk|NormL2|dr|4|195|2100.4994
1|DNAWalk|NormL2|dr|4|196|2871.9559
1|DNAWalk|NormL2|dr|4|197|2643.54
1|DNAWalk|NormL2|dr|4|198|2590.9753
1|DNAWalk|NormL2|dr|4|199|2764.0503
1|DNAWalk|NormL2|dr|4|200|2879.7626
1|DNAWalk|NormL2|dr|4|201|2473.9456
1|DNAWalk|NormL2|dr|4|202|2303.2808
1|DNAWalk|NormL2|dr|4|203|4556.0899
1|DNAWalk|NormL2|dr|4|204|3681.1636
1|DNAWalk|NormL2|dr|4|205|2373.9597
1|DNAWalk|NormL2|dr|4|206|2915.3688
1|DNAWalk|NormL2|dr|4|207|3369.3325
1|DNAWalk|NormL2|dr|4|208|4308.3598
1|DNAWalk|NormL2|dr|4|209|2361.1906
1|DNAWalk|NormL2|dr|4|210|2620.8956
1|DNAWalk|NormL2|dr|4|211|2807.2882
1|DNAWalk|NormL2|dr|4|212|2277.3665
1|DNAWalk|NormL2|dr|4|213|1882.0934
1|DNAWalk|NormL2|dr|4|214|2114.1873
1|DNAWalk|NormL2|dr|4|215|2933.9766
1|DNAWalk|NormL2|dr|4|216|1773.6379
1|DNAWalk|NormL2|dr|4|217|8190.3182
1|DNAWalk|NormL2|dr|4|218|2181.4105
1|DNAWalk|NormL2|dr|4|219|2336.5257
1|DNAWalk|NormL2|dr|4|220|5013.3667
1|DNAWalk|NormL2|dr|4|221|3047.1345
1|DNAWalk|NormL2|dr|4|222|1870.9268
1|DNAWalk|NormL2|dr|4|223|2080.0674
1|DNAWalk|NormL2|dr|4|224|2614.8707
1|DNAWalk|NormL2|dr|4|225|2330.7156
1|DNAWalk|NormL2|dr|4|226|4464.4349
1|DNAWalk|NormL2|dr|4|227|1971.8744
1|DNAWalk|NormL2|dr|4|228|4122.6332
1|DNAWalk|NormL2|dr|4|229|4526.3467
1|DNAWalk|NormL2|dr|4|230|2475.4874
1|DNAWalk|NormL2|dr|4|231|2881.6436
1|DNAWalk|NormL2|dr|4|232|3551.7041
1|DNAWalk|NormL2|dr|4|233|2640.7257
1|DNAWalk|NormL2|dr|4|234|3509.9888
1|DNAWalk|NormL2|dr|4|235|4285.1202
1|DNAWalk|NormL2|dr|4|236|3109.1391
1|DNAWalk|NormL2|dr|4|237|1770.6067
1|DNAWalk|NormL2|dr|4|238|3678.5391
1|DNAWalk|NormL2|dr|4|239|2956.327
1|DNAWalk|NormL2|dr|4|240|1888.5184
1|DNAWalk|NormL2|dr|4|241|2054.5482
1|DNAWalk|NormL2|dr|4|242|3563.1516
1|DNAWalk|NormL2|dr|4|243|2554.5756
1|DNAWalk|NormL2|dr|4|244|3300.1463
1|DNAWalk|NormL2|dr|4|245|2907.2558
1|DNAWalk|NormL2|dr|4|246|5818.5495
1|DNAWalk|NormL2|dr|4|247|2901.8895
1|DNAWalk|NormL2|dr|4|248|2315.3649
1|DNAWalk|NormL2|dr|4|249|2868.2886
1|DNAWalk|NormL2|dr|4|250|2643.3524
1|DNAWalk|NormL2|dr|4|251|5367.6715
1|DNAWalk|NormL2|dr|4|252|1965.0377
1|DNAWalk|NormL2|dr|4|253|2208.9
1|DNAWalk|NormL2|dr|4|254|2674.9257
1|DNAWalk|NormL2|dr|4|255|3326.516
1|DNAWalk|NormL2|dr|4|256|2137.2857
1|DNAWalk|NormL2|dr|4|257|2301.6921
1|DNAWalk|NormL2|dr|4|258|2192.4792
1|DNAWalk|NormL2|dr|4|259|3903.2026
1|DNAWalk|NormL2|dr|4|260|2759.747
1|DNAWalk|NormL2|dr|4|261|2360.1313
1|DNAWalk|NormL2|dr|4|262|4053.432
1|DNAWalk|NormL2|dr|4|263|2317.4968
1|DNAWalk|NormL2|dr|4|264|2688.919
1|DNAWalk|NormL2|dr|4|265|4618.0429
1|DNAWalk|NormL2|dr|4|266|2467.5359
1|DNAWalk|NormL2|dr|4|267|2346.7678
1|DNAWalk|NormL2|dr|4|268|2188.7931
1|DNAWalk|NormL2|dr|4|269|3323.3788
1|DNAWalk|NormL2|dr|4|270|2747.5896
1|DNAWalk|NormL2|dr|4|271|2044.2678
1|DNAWalk|NormL2|dr|4|272|2334.7459
1|DNAWalk|NormL2|dr|4|273|1810.9277
1|DNAWalk|NormL2|dr|4|274|3314.3919
1|DNAWalk|NormL2|dr|4|275|5081.2467
1|DNAWalk|NormL2|dr|4|276|3119.0999
1|DNAWalk|NormL2|dr|4|277|2304.6509
1|DNAWalk|NormL2|dr|4|278|2006.4591
1|DNAWalk|NormL2|dr|4|279|2621.1036
1|DNAWalk|NormL2|dr|4|280|2610.2454
1|DNAWalk|NormL2|dr|4|281|3020.8603
1|DNAWalk|NormL2|dr|4|282|2794.8038
1|DNAWalk|NormL2|dr|4|283|2071.197
1|DNAWalk|NormL2|dr|4|284|1833.575
1|DNAWalk|NormL2|dr|4|285|4772.1634
1|DNAWalk|NormL2|dr|4|286|1573.8792
1|DNAWalk|NormL2|dr|4|287|2612.8932
1|DNAWalk|NormL2|dr|4|288|3096.169
1|DNAWalk|NormL2|dr|4|289|2050.8731
1|DNAWalk|NormL2|dr|4|290|1849.4497
1|DNAWalk|NormL2|dr|4|291|2491.4958
1|DNAWalk|NormL2|dr|4|292|2636.8109
1|DNAWalk|NormL2|dr|4|293|3936.8566
1|DNAWalk|NormL2|dr|4|294|2520.7865
1|DNAWalk|NormL2|dr|4|295|2403.1538
1|DNAWalk|NormL2|dr|4|296|3121.2313
1|DNAWalk|NormL2|dr|4|297|1904.9639
1|DNAWalk|NormL2|dr|4|298|3140.0713
1|DNAWalk|NormL2|dr|4|299|2658.1381
1|DNAWalk|NormL2|dr|4|300|1963.4772
1|DNAWalk|NormL2|dr|4|301|2777.4989
1|DNAWalk|NormL2|dr|4|302|4633.7033
1|DNAWalk|NormL2|dr|4|303|2274.0271
1|DNAWalk|NormL2|dr|4|304|2169.21
1|DNAWalk|NormL2|dr|4|305|2586.3968
1|DNAWalk|NormL2|dr|4|306|3209.8933
1|DNAWalk|NormL2|dr|4|307|2124.7104
1|DNAWalk|NormL2|dr|4|308|2327.6252
1|DNAWalk|NormL2|dr|4|309|2932.651
1|DNAWalk|NormL2|dr|4|310|1926.0667
1|DNAWalk|NormL2|dr|4|311|2365.0444
1|DNAWalk|NormL2|dr|4|312|2164.3114
1|DNAWalk|NormL2|dr|4|313|4239.2
1|DNAWalk|NormL2|dr|4|314|2116.3059
1|DNAWalk|NormL2|dr|4|315|1825.9406
1|DNAWalk|NormL2|dr|4|316|2003.7515
1|DNAWalk|NormL2|dr|4|317|4048.6169
1|DNAWalk|NormL2|dr|4|318|2455.6756
1|DNAWalk|NormL2|dr|4|319|2360.0874
1|DNAWalk|NormL2|dr|4|320|2686.4751
1|DNAWalk|NormL2|dr|4|321|3068.4948
1|DNAWalk|NormL2|dr|4|322|2947.1828
1|DNAWalk|NormL2|dr|4|323|3284.0565
1|DNAWalk|NormL2|dr|4|324|4868.3591
1|DNAWalk|NormL2|dr|4|325|2814.101
1|DNAWalk|NormL2|dr|4|326|3861.1806
1|DNAWalk|NormL2|dr|4|327|2581.4418
1|DNAWalk|NormL2|dr|4|328|2580.5324
1|DNAWalk|NormL2|dr|4|329|2458.7088
1|DNAWalk|NormL2|dr|4|330|3432.2128
1|DNAWalk|NormL2|dr|4|331|4051.1784
1|DNAWalk|NormL2|dr|4|332|3623.1217
1|DNAWalk|NormL2|dr|4|333|2558.0899
1|DNAWalk|NormL2|dr|4|334|3552.5965
1|DNAWalk|NormL2|dr|4|335|2079.0191
1|DNAWalk|NormL2|dr|4|336|2268.2073
1|DNAWalk|NormL2|dr|4|337|2343.5623
1|DNAWalk|NormL2|dr|4|338|3048.5969
1|DNAWalk|NormL2|dr|4|339|2641.5557
1|DNAWalk|NormL2|dr|4|340|2802.0719
1|DNAWalk|NormL2|dr|4|341|2184.882
1|DNAWalk|NormL2|dr|4|342|2128.0119
1|DNAWalk|NormL2|dr|4|343|2074.7646
1|DNAWalk|NormL2|dr|4|344|4367.0746
1|DNAWalk|NormL2|dr|4|345|3036.0746
1|DNAWalk|NormL2|dr|4|346|3286.8177
1|DNAWalk|NormL2|dr|4|347|1965.9201
1|DNAWalk|NormL2|dr|4|348|2384.5806
1|DNAWalk|NormL2|dr|4|349|1986.0647
1|DNAWalk|NormL2|dr|4|350|2577.7142
1|DNAWalk|NormL2|dr|4|351|2915.9333
1|DNAWalk|NormL2|dr|4|352|4231.8629
1|DNAWalk|NormL2|dr|4|353|3778.7324
1|DNAWalk|NormL2|dr|4|354|1762.6737
1|DNAWalk|NormL2|dr|4|355|1730.9684
1|DNAWalk|NormL2|dr|4|356|3558.0811
1|DNAWalk|NormL2|dr|4|357|2209.3907
1|DNAWalk|NormL2|dr|4|358|3548.4038
1|DNAWalk|NormL2|dr|4|359|2611.7522
1|DNAWalk|NormL2|dr|4|360|1978.9416
1|DNAWalk|NormL2|dr|4|361|2548.0391
1|DNAWalk|NormL2|dr|4|362|3787.9778
1|DNAWalk|NormL2|dr|4|363|2780.8177
1|DNAWalk|NormL2|dr|4|364|2633.4166
1|DNAWalk|NormL2|dr|4|365|2652.3818
1|DNAWalk|NormL2|dr|4|366|1599.7461
1|DNAWalk|NormL2|dr|4|367|2287.2917
1|DNAWalk|NormL2|dr|4|368|2304.4073
1|DNAWalk|NormL2|dr|4|369|2421.6855
1|DNAWalk|NormL2|dr|4|370|2975.5335
1|DNAWalk|NormL2|dr|4|371|1996.2774
1|DNAWalk|NormL2|dr|4|372|2235.0897
1|DNAWalk|NormL2|dr|4|373|1912.8487
1|DNAWalk|NormL2|dr|4|374|3255.1731
1|DNAWalk|NormL2|dr|4|375|2070.5284
1|DNAWalk|NormL2|dr|4|376|2644.1739
1|DNAWalk|NormL2|dr|4|377|2017.6543
1|DNAWalk|NormL2|dr|4|378|4012.6555
1|DNAWalk|NormL2|dr|4|379|2041.7779
1|DNAWalk|NormL2|dr|4|380|2182.5177
1|DNAWalk|NormL2|dr|4|381|2337.5887
1|DNAWalk|NormL2|dr|4|382|2360.2965
1|DNAWalk|NormL2|dr|4|383|4343.922
1|DNAWalk|NormL2|dr|4|384|2139.8772
