# Supplementary material for: On DNA numerical representations for genomic similarity computation
Source: PLoS One. 2017 Mar 21;12(3):e0173288. doi: 10.1371/journal.pone.0173288 (PMC5360225; doi:10.1371/journal.pone.0173288)
Supplement: S3 File — The datasets employed in this work. (ZIP) [file pone.0173288.s003.zip › datasets/syntheticalExperimentalScores/sequenceBase_1_transformation_DNAWalk_metric_NormL2_type_ds_percentage_8.txt]

1|DNAWalk|NormL2|dr|8|1|2710.9843
1|DNAWalk|NormL2|dr|8|2|2569.7464
1|DNAWalk|NormL2|dr|8|3|3997.5115
1|DNAWalk|NormL2|dr|8|4|3272.5526
1|DNAWalk|NormL2|dr|8|5|2935.5734
1|DNAWalk|NormL2|dr|8|6|3654.787
1|DNAWalk|NormL2|dr|8|7|2924.6457
1|DNAWalk|NormL2|dr|8|8|2772.997
1|DNAWalk|NormL2|dr|8|9|5256.9861
1|DNAWalk|NormL2|dr|8|10|4107.7142
1|DNAWalk|NormL2|dr|8|11|3300.5888
1|DNAWalk|NormL2|dr|8|12|7777.8603
1|DNAWalk|NormL2|dr|8|13|3552.8809
1|DNAWalk|NormL2|dr|8|14|4753.3619
1|DNAWalk|NormL2|dr|8|15|4816.2929
1|DNAWalk|NormL2|dr|8|16|3567.5281
1|DNAWalk|NormL2|dr|8|17|3307.3689
1|DNAWalk|NormL2|dr|8|18|5366.5676
1|DNAWalk|NormL2|dr|8|19|4656.791
1|DNAWalk|NormL2|dr|8|20|5199.995
1|DNAWalk|NormL2|dr|8|21|3412.2543
1|DNAWalk|NormL2|dr|8|22|2748.8411
1|DNAWalk|NormL2|dr|8|23|3266.2593
1|DNAWalk|NormL2|dr|8|24|2548.5143
1|DNAWalk|NormL2|dr|8|25|3421.7256
1|DNAWalk|NormL2|dr|8|26|3670.0792
1|DNAWalk|NormL2|dr|8|27|3251.8592
1|DNAWalk|NormL2|dr|8|28|2657.4551
1|DNAWalk|NormL2|dr|8|29|4318.7467
1|DNAWalk|NormL2|dr|8|30|6392.1629
1|DNAWalk|NormL2|dr|8|31|3260.6493
1|DNAWalk|NormL2|dr|8|32|3882.5156
1|DNAWalk|NormL2|dr|8|33|4478.9093
1|DNAWalk|NormL2|dr|8|34|3401.9929
1|DNAWalk|NormL2|dr|8|35|6919.846
1|DNAWalk|NormL2|dr|8|36|5707.3801
1|DNAWalk|NormL2|dr|8|37|5115.7226
1|DNAWalk|NormL2|dr|8|38|2610.5079
1|DNAWalk|NormL2|dr|8|39|3914.1747
1|DNAWalk|NormL2|dr|8|40|7951.4836
1|DNAWalk|NormL2|dr|8|41|2783.1542
1|DNAWalk|NormL2|dr|8|42|5163.9091
1|DNAWalk|NormL2|dr|8|43|3990.0564
1|DNAWalk|NormL2|dr|8|44|7208.2332
1|DNAWalk|NormL2|dr|8|45|6324.6734
1|DNAWalk|NormL2|dr|8|46|4697.1652
1|DNAWalk|NormL2|dr|8|47|2955.0962
1|DNAWalk|NormL2|dr|8|48|4436.8951
1|DNAWalk|NormL2|dr|8|49|3689.0712
1|DNAWalk|NormL2|dr|8|50|3885.7547
1|DNAWalk|NormL2|dr|8|51|2271.6231
1|DNAWalk|NormL2|dr|8|52|4422.3258
1|DNAWalk|NormL2|dr|8|53|4042.6417
1|DNAWalk|NormL2|dr|8|54|2635.1623
1|DNAWalk|NormL2|dr|8|55|2486.4187
1|DNAWalk|NormL2|dr|8|56|3413.1793
1|DNAWalk|NormL2|dr|8|57|4453.248
1|DNAWalk|NormL2|dr|8|58|2964.1369
1|DNAWalk|NormL2|dr|8|59|6599.9894
1|DNAWalk|NormL2|dr|8|60|2727.7824
1|DNAWalk|NormL2|dr|8|61|2330.7408
1|DNAWalk|NormL2|dr|8|62|5033.7962
1|DNAWalk|NormL2|dr|8|63|11733.3729
1|DNAWalk|NormL2|dr|8|64|3294.4078
1|DNAWalk|NormL2|dr|8|65|3829.8605
1|DNAWalk|NormL2|dr|8|66|2688.6763
1|DNAWalk|NormL2|dr|8|67|2887.0205
1|DNAWalk|NormL2|dr|8|68|3015.4439
1|DNAWalk|NormL2|dr|8|69|5602.0475
1|DNAWalk|NormL2|dr|8|70|3055.6291
1|DNAWalk|NormL2|dr|8|71|3230.9266
1|DNAWalk|NormL2|dr|8|72|3945.4997
1|DNAWalk|NormL2|dr|8|73|4618.4578
1|DNAWalk|NormL2|dr|8|74|3219.5363
1|DNAWalk|NormL2|dr|8|75|2705.4895
1|DNAWalk|NormL2|dr|8|76|2560.9443
1|DNAWalk|NormL2|dr|8|77|3242.3798
1|DNAWalk|NormL2|dr|8|78|5018.9875
1|DNAWalk|NormL2|dr|8|79|3198.3451
1|DNAWalk|NormL2|dr|8|80|3817.3327
1|DNAWalk|NormL2|dr|8|81|11318.2518
1|DNAWalk|NormL2|dr|8|82|4774.0517
1|DNAWalk|NormL2|dr|8|83|3955.3712
1|DNAWalk|NormL2|dr|8|84|4317.4198
1|DNAWalk|NormL2|dr|8|85|5543.92
1|DNAWalk|NormL2|dr|8|86|3535.0279
1|DNAWalk|NormL2|dr|8|87|4052.8799
1|DNAWalk|NormL2|dr|8|88|4221.7644
1|DNAWalk|NormL2|dr|8|89|3773.3283
1|DNAWalk|NormL2|dr|8|90|2848.582
1|DNAWalk|NormL2|dr|8|91|2723.3494
1|DNAWalk|NormL2|dr|8|92|4158.7363
1|DNAWalk|NormL2|dr|8|93|2831.0686
1|DNAWalk|NormL2|dr|8|94|2920.3044
1|DNAWalk|NormL2|dr|8|95|5815.2248
1|DNAWalk|NormL2|dr|8|96|3168.118
1|DNAWalk|NormL2|dr|8|97|3735.5209
1|DNAWalk|NormL2|dr|8|98|3723.5667
1|DNAWalk|NormL2|dr|8|99|4029.8617
1|DNAWalk|NormL2|dr|8|100|5314.9157
1|DNAWalk|NormL2|dr|8|101|3430.5366
1|DNAWalk|NormL2|dr|8|102|4937.8946
1|DNAWalk|NormL2|dr|8|103|3174.8859
1|DNAWalk|NormL2|dr|8|104|4256.2152
1|DNAWalk|NormL2|dr|8|105|3867.4657
1|DNAWalk|NormL2|dr|8|106|2717.1597
1|DNAWalk|NormL2|dr|8|107|3435.4034
1|DNAWalk|NormL2|dr|8|108|5164.3977
1|DNAWalk|NormL2|dr|8|109|3644.7637
1|DNAWalk|NormL2|dr|8|110|4934.7944
1|DNAWalk|NormL2|dr|8|111|2732.0186
1|DNAWalk|NormL2|dr|8|112|3378.4179
1|DNAWalk|NormL2|dr|8|113|3105.7706
1|DNAWalk|NormL2|dr|8|114|3024.624
1|DNAWalk|NormL2|dr|8|115|2810.9109
1|DNAWalk|NormL2|dr|8|116|3972.6091
1|DNAWalk|NormL2|dr|8|117|4502.3631
1|DNAWalk|NormL2|dr|8|118|7142.9709
1|DNAWalk|NormL2|dr|8|119|3315.1516
1|DNAWalk|NormL2|dr|8|120|3041.5895
1|DNAWalk|NormL2|dr|8|121|2989.7281
1|DNAWalk|NormL2|dr|8|122|2971.5582
1|DNAWalk|NormL2|dr|8|123|4402.8422
1|DNAWalk|NormL2|dr|8|124|3410.6176
1|DNAWalk|NormL2|dr|8|125|3119.9953
1|DNAWalk|NormL2|dr|8|126|2874.3152
1|DNAWalk|NormL2|dr|8|127|2939.6851
1|DNAWalk|NormL2|dr|8|128|5707.0943
1|DNAWalk|NormL2|dr|8|129|4052.0678
1|DNAWalk|NormL2|dr|8|130|3588.5838
1|DNAWalk|NormL2|dr|8|131|6384.6599
1|DNAWalk|NormL2|dr|8|132|4513.9966
1|DNAWalk|NormL2|dr|8|133|4605.2852
1|DNAWalk|NormL2|dr|8|134|3267.2555
1|DNAWalk|NormL2|dr|8|135|6038.952
1|DNAWalk|NormL2|dr|8|136|4107.8816
1|DNAWalk|NormL2|dr|8|137|3828.2877
1|DNAWalk|NormL2|dr|8|138|3177.4695
1|DNAWalk|NormL2|dr|8|139|5528.4319
1|DNAWalk|NormL2|dr|8|140|2667.7967
1|DNAWalk|NormL2|dr|8|141|3289.2371
1|DNAWalk|NormL2|dr|8|142|7234.1469
1|DNAWalk|NormL2|dr|8|143|2992.5378
1|DNAWalk|NormL2|dr|8|144|2982.0885
1|DNAWalk|NormL2|dr|8|145|3304.0044
1|DNAWalk|NormL2|dr|8|146|3399.4394
1|DNAWalk|NormL2|dr|8|147|2856.1938
1|DNAWalk|NormL2|dr|8|148|5608.2915
1|DNAWalk|NormL2|dr|8|149|2809.948
1|DNAWalk|NormL2|dr|8|150|2727.4937
1|DNAWalk|NormL2|dr|8|151|3863.9209
1|DNAWalk|NormL2|dr|8|152|3341.436
1|DNAWalk|NormL2|dr|8|153|3159.5501
1|DNAWalk|NormL2|dr|8|154|3946.13
1|DNAWalk|NormL2|dr|8|155|4181.7698
1|DNAWalk|NormL2|dr|8|156|4726.021
1|DNAWalk|NormL2|dr|8|157|3294.1897
1|DNAWalk|NormL2|dr|8|158|3703.0346
1|DNAWalk|NormL2|dr|8|159|2804.1594
1|DNAWalk|NormL2|dr|8|160|2850.6644
1|DNAWalk|NormL2|dr|8|161|2688.1161
1|DNAWalk|NormL2|dr|8|162|6845.4667
1|DNAWalk|NormL2|dr|8|163|3709.1476
1|DNAWalk|NormL2|dr|8|164|5901.7728
1|DNAWalk|NormL2|dr|8|165|3652.261
1|DNAWalk|NormL2|dr|8|166|4366.943
1|DNAWalk|NormL2|dr|8|167|5561.9854
1|DNAWalk|NormL2|dr|8|168|5556.212
1|DNAWalk|NormL2|dr|8|169|2503.4085
1|DNAWalk|NormL2|dr|8|170|3294.6448
1|DNAWalk|NormL2|dr|8|171|3076.0978
1|DNAWalk|NormL2|dr|8|172|3739.9432
1|DNAWalk|NormL2|dr|8|173|4549.0553
1|DNAWalk|NormL2|dr|8|174|2958.6809
1|DNAWalk|NormL2|dr|8|175|3147.2901
1|DNAWalk|NormL2|dr|8|176|6461.1998
1|DNAWalk|NormL2|dr|8|177|2904.2217
1|DNAWalk|NormL2|dr|8|178|2927.9569
1|DNAWalk|NormL2|dr|8|179|2885.7418
1|DNAWalk|NormL2|dr|8|180|3214.7668
1|DNAWalk|NormL2|dr|8|181|3597.8737
1|DNAWalk|NormL2|dr|8|182|5075.5146
1|DNAWalk|NormL2|dr|8|183|6522.1017
1|DNAWalk|NormL2|dr|8|184|8606.5035
1|DNAWalk|NormL2|dr|8|185|3756.6456
1|DNAWalk|NormL2|dr|8|186|4088.1668
1|DNAWalk|NormL2|dr|8|187|4247.8496
1|DNAWalk|NormL2|dr|8|188|3177.074
1|DNAWalk|NormL2|dr|8|189|4515.7512
1|DNAWalk|NormL2|dr|8|190|4777.2463
1|DNAWalk|NormL2|dr|8|191|2546.7645
1|DNAWalk|NormL2|dr|8|192|5227.0642
1|DNAWalk|NormL2|dr|8|193|2599.6468
1|DNAWalk|NormL2|dr|8|194|2922.6141
1|DNAWalk|NormL2|dr|8|195|7272.4051
1|DNAWalk|NormL2|dr|8|196|3966.5492
1|DNAWalk|NormL2|dr|8|197|5660.5379
1|DNAWalk|NormL2|dr|8|198|2488.7046
1|DNAWalk|NormL2|dr|8|199|4581.2581
1|DNAWalk|NormL2|dr|8|200|3110.8256
1|DNAWalk|NormL2|dr|8|201|6260.262
1|DNAWalk|NormL2|dr|8|202|2966.871
1|DNAWalk|NormL2|dr|8|203|3157.5415
1|DNAWalk|NormL2|dr|8|204|3141.701
1|DNAWalk|NormL2|dr|8|205|6199.3388
1|DNAWalk|NormL2|dr|8|206|5998.3354
1|DNAWalk|NormL2|dr|8|207|6102.8046
1|DNAWalk|NormL2|dr|8|208|4632.9391
1|DNAWalk|NormL2|dr|8|209|3696.8425
1|DNAWalk|NormL2|dr|8|210|4317.5967
1|DNAWalk|NormL2|dr|8|211|4539.7812
1|DNAWalk|NormL2|dr|8|212|5392.4418
1|DNAWalk|NormL2|dr|8|213|2942.619
1|DNAWalk|NormL2|dr|8|214|3562.3423
1|DNAWalk|NormL2|dr|8|215|2985.0604
1|DNAWalk|NormL2|dr|8|216|4028.3597
1|DNAWalk|NormL2|dr|8|217|3310.0803
1|DNAWalk|NormL2|dr|8|218|2652.0043
1|DNAWalk|NormL2|dr|8|219|3197.4051
1|DNAWalk|NormL2|dr|8|220|3112.1371
1|DNAWalk|NormL2|dr|8|221|3416.7971
1|DNAWalk|NormL2|dr|8|222|3545.5203
1|DNAWalk|NormL2|dr|8|223|4670.6135
1|DNAWalk|NormL2|dr|8|224|5789.6766
1|DNAWalk|NormL2|dr|8|225|4176.4863
1|DNAWalk|NormL2|dr|8|226|9280.8409
1|DNAWalk|NormL2|dr|8|227|3653.1897
1|DNAWalk|NormL2|dr|8|228|5318.7665
1|DNAWalk|NormL2|dr|8|229|2761.2289
1|DNAWalk|NormL2|dr|8|230|4004.8815
1|DNAWalk|NormL2|dr|8|231|2646.9973
1|DNAWalk|NormL2|dr|8|232|3202.7327
1|DNAWalk|NormL2|dr|8|233|6382.4048
1|DNAWalk|NormL2|dr|8|234|3012.4797
1|DNAWalk|NormL2|dr|8|235|3463.509
1|DNAWalk|NormL2|dr|8|236|3337.8305
1|DNAWalk|NormL2|dr|8|237|3355.7822
1|DNAWalk|NormL2|dr|8|238|4658.2617
1|DNAWalk|NormL2|dr|8|239|3590.4366
1|DNAWalk|NormL2|dr|8|240|3691.7248
1|DNAWalk|NormL2|dr|8|241|2469.9762
1|DNAWalk|NormL2|dr|8|242|4174.7605
1|DNAWalk|NormL2|dr|8|243|4456.5886
1|DNAWalk|NormL2|dr|8|244|3003.4168
1|DNAWalk|NormL2|dr|8|245|4929.6481
1|DNAWalk|NormL2|dr|8|246|2824.8573
1|DNAWalk|NormL2|dr|8|247|5764.7171
1|DNAWalk|NormL2|dr|8|248|2910.6085
1|DNAWalk|NormL2|dr|8|249|2450.1928
1|DNAWalk|NormL2|dr|8|250|5416.2471
1|DNAWalk|NormL2|dr|8|251|6160.9448
1|DNAWalk|NormL2|dr|8|252|6870.1204
1|DNAWalk|NormL2|dr|8|253|3691.7887
1|DNAWalk|NormL2|dr|8|254|3326.85
1|DNAWalk|NormL2|dr|8|255|5993.3687
1|DNAWalk|NormL2|dr|8|256|3948.4181
1|DNAWalk|NormL2|dr|8|257|2582.9874
1|DNAWalk|NormL2|dr|8|258|3094.054
1|DNAWalk|NormL2|dr|8|259|3067.2638
1|DNAWalk|NormL2|dr|8|260|4803.7221
1|DNAWalk|NormL2|dr|8|261|3529.5753
1|DNAWalk|NormL2|dr|8|262|3553.4353
1|DNAWalk|NormL2|dr|8|263|4972.3242
1|DNAWalk|NormL2|dr|8|264|3927.5354
1|DNAWalk|NormL2|dr|8|265|5440.5674
1|DNAWalk|NormL2|dr|8|266|6036.2309
1|DNAWalk|NormL2|dr|8|267|2509.8322
1|DNAWalk|NormL2|dr|8|268|3065.0044
1|DNAWalk|NormL2|dr|8|269|4308.6202
1|DNAWalk|NormL2|dr|8|270|3165.964
1|DNAWalk|NormL2|dr|8|271|5713.2449
1|DNAWalk|NormL2|dr|8|272|3139.2257
1|DNAWalk|NormL2|dr|8|273|5920.8542
1|DNAWalk|NormL2|dr|8|274|3214.2987
1|DNAWalk|NormL2|dr|8|275|5913.7372
1|DNAWalk|NormL2|dr|8|276|2475.8175
1|DNAWalk|NormL2|dr|8|277|4974.2653
1|DNAWalk|NormL2|dr|8|278|2794.5495
1|DNAWalk|NormL2|dr|8|279|3029.976
1|DNAWalk|NormL2|dr|8|280|5884.3975
1|DNAWalk|NormL2|dr|8|281|2690.1512
1|DNAWalk|NormL2|dr|8|282|2801.5318
1|DNAWalk|NormL2|dr|8|283|2551.8493
1|DNAWalk|NormL2|dr|8|284|3418.0848
1|DNAWalk|NormL2|dr|8|285|2837.9593
1|DNAWalk|NormL2|dr|8|286|6164.8135
1|DNAWalk|NormL2|dr|8|287|3855.3248
1|DNAWalk|NormL2|dr|8|288|4231.7006
1|DNAWalk|NormL2|dr|8|289|4761.7223
1|DNAWalk|NormL2|dr|8|290|8168.0755
1|DNAWalk|NormL2|dr|8|291|6574.6874
1|DNAWalk|NormL2|dr|8|292|2730.415
1|DNAWalk|NormL2|dr|8|293|3218.4954
1|DNAWalk|NormL2|dr|8|294|4063.0302
1|DNAWalk|NormL2|dr|8|295|3528.0935
1|DNAWalk|NormL2|dr|8|296|3005.4746
1|DNAWalk|NormL2|dr|8|297|3580.7117
1|DNAWalk|NormL2|dr|8|298|4338.6457
1|DNAWalk|NormL2|dr|8|299|4330.2801
1|DNAWalk|NormL2|dr|8|300|2793.6621
1|DNAWalk|NormL2|dr|8|301|4471.1688
1|DNAWalk|NormL2|dr|8|302|2991.4862
1|DNAWalk|NormL2|dr|8|303|4754.8864
1|DNAWalk|NormL2|dr|8|304|4614.2355
1|DNAWalk|NormL2|dr|8|305|5119.0226
1|DNAWalk|NormL2|dr|8|306|3348.3682
1|DNAWalk|NormL2|dr|8|307|3118.0592
1|DNAWalk|NormL2|dr|8|308|3913.8749
1|DNAWalk|NormL2|dr|8|309|3975.3657
1|DNAWalk|NormL2|dr|8|310|3035.6864
1|DNAWalk|NormL2|dr|8|311|2722.5558
1|DNAWalk|NormL2|dr|8|312|5441.4465
1|DNAWalk|NormL2|dr|8|313|3624.664
1|DNAWalk|NormL2|dr|8|314|5752.2642
1|DNAWalk|NormL2|dr|8|315|5663.856
1|DNAWalk|NormL2|dr|8|316|2843.3447
1|DNAWalk|NormL2|dr|8|317|3355.0236
1|DNAWalk|NormL2|dr|8|318|3298.4505
1|DNAWalk|NormL2|dr|8|319|2591.2606
1|DNAWalk|NormL2|dr|8|320|3755.9571
1|DNAWalk|NormL2|dr|8|321|2668.7614
1|DNAWalk|NormL2|dr|8|322|5204.5053
1|DNAWalk|NormL2|dr|8|323|2448.1817
1|DNAWalk|NormL2|dr|8|324|3915.5704
1|DNAWalk|NormL2|dr|8|325|5888.468
1|DNAWalk|NormL2|dr|8|326|3455.4329
1|DNAWalk|NormL2|dr|8|327|4821.9865
1|DNAWalk|NormL2|dr|8|328|4440.882
1|DNAWalk|NormL2|dr|8|329|3079.4166
1|DNAWalk|NormL2|dr|8|330|3609.7978
1|DNAWalk|NormL2|dr|8|331|7525.8606
1|DNAWalk|NormL2|dr|8|332|3001.0923
1|DNAWalk|NormL2|dr|8|333|3444.4638
1|DNAWalk|NormL2|dr|8|334|3678.8392
1|DNAWalk|NormL2|dr|8|335|3833.7704
1|DNAWalk|NormL2|dr|8|336|4673.1507
1|DNAWalk|NormL2|dr|8|337|7043.5684
1|DNAWalk|NormL2|dr|8|338|3379.954
1|DNAWalk|NormL2|dr|8|339|3394.4345
1|DNAWalk|NormL2|dr|8|340|3248.9421
1|DNAWalk|NormL2|dr|8|341|2418.9731
1|DNAWalk|NormL2|dr|8|342|3821.9722
1|DNAWalk|NormL2|dr|8|343|3711.2744
1|DNAWalk|NormL2|dr|8|344|4129.3083
1|DNAWalk|NormL2|dr|8|345|7460.1812
1|DNAWalk|NormL2|dr|8|346|4876.0524
1|DNAWalk|NormL2|dr|8|347|6124.3104
1|DNAWalk|NormL2|dr|8|348|3085.8946
1|DNAWalk|NormL2|dr|8|349|4329.9038
1|DNAWalk|NormL2|dr|8|350|3057.5076
1|DNAWalk|NormL2|dr|8|351|3077.7903
1|DNAWalk|NormL2|dr|8|352|3270.2863
1|DNAWalk|NormL2|dr|8|353|3761.9114
1|DNAWalk|NormL2|dr|8|354|4674.3166
1|DNAWalk|NormL2|dr|8|355|2897.1575
1|DNAWalk|NormL2|dr|8|356|2634.3139
1|DNAWalk|NormL2|dr|8|357|3907.2631
1|DNAWalk|NormL2|dr|8|358|4751.8746
1|DNAWalk|NormL2|dr|8|359|4277.0209
1|DNAWalk|NormL2|dr|8|360|3062.5644
1|DNAWalk|NormL2|dr|8|361|2743.01
1|DNAWalk|NormL2|dr|8|362|5108.1801
1|DNAWalk|NormL2|dr|8|363|5633.3735
1|DNAWalk|NormL2|dr|8|364|2919.3359
1|DNAWalk|NormL2|dr|8|365|3879.6325
1|DNAWalk|NormL2|dr|8|366|3483.8609
1|DNAWalk|NormL2|dr|8|367|3099.7722
1|DNAWalk|NormL2|dr|8|368|3529.59
1|DNAWalk|NormL2|dr|8|369|7212.2777
1|DNAWalk|NormL2|dr|8|370|3023.5712
1|DNAWalk|NormL2|dr|8|371|4714.0191
1|DNAWalk|NormL2|dr|8|372|2754.5596
1|DNAWalk|NormL2|dr|8|373|3720.9409
1|DNAWalk|NormL2|dr|8|374|2796.1329
1|DNAWalk|NormL2|dr|8|375|3412.9941
1|DNAWalk|NormL2|dr|8|376|3360.5872
1|DNAWalk|NormL2|dr|8|377|5517.7689
1|DNAWalk|NormL2|dr|8|378|3773.3285
1|DNAWalk|NormL2|dr|8|379|5133.3
1|DNAWalk|NormL2|dr|8|380|3231.9474
1|DNAWalk|NormL2|dr|8|381|3340.9623
1|DNAWalk|NormL2|dr|8|382|3077.0441
1|DNAWalk|NormL2|dr|8|383|7082.5726
1|DNAWalk|NormL2|dr|8|384|4036.9834
