# Supplementary material for: On DNA numerical representations for genomic similarity computation
Source: PLoS One. 2017 Mar 21;12(3):e0173288. doi: 10.1371/journal.pone.0173288 (PMC5360225; doi:10.1371/journal.pone.0173288)
Supplement: S3 File — The datasets employed in this work. (ZIP) [file pone.0173288.s003.zip › datasets/syntheticalExperimentalScores/sequenceBase_1_transformation_DNAWalk_metric_NormL2_type_i_percentage_1.txt]

1|DNAWalk|NormL2|i|1|1|1424.8396
1|DNAWalk|NormL2|i|1|2|1189.173
1|DNAWalk|NormL2|i|1|3|2104.0736
1|DNAWalk|NormL2|i|1|4|1705.2709
1|DNAWalk|NormL2|i|1|5|1608.2618
1|DNAWalk|NormL2|i|1|6|1542.6725
1|DNAWalk|NormL2|i|1|7|1294.0991
1|DNAWalk|NormL2|i|1|8|1244.4968
1|DNAWalk|NormL2|i|1|9|1707.2268
1|DNAWalk|NormL2|i|1|10|2246.603
1|DNAWalk|NormL2|i|1|11|1381.3286
1|DNAWalk|NormL2|i|1|12|1422.2537
1|DNAWalk|NormL2|i|1|13|2136.5885
1|DNAWalk|NormL2|i|1|14|2439.136
1|DNAWalk|NormL2|i|1|15|2123.6993
1|DNAWalk|NormL2|i|1|16|1521.4082
1|DNAWalk|NormL2|i|1|17|1607.4074
1|DNAWalk|NormL2|i|1|18|1733.1939
1|DNAWalk|NormL2|i|1|19|1787.7613
1|DNAWalk|NormL2|i|1|20|1184.5669
1|DNAWalk|NormL2|i|1|21|2077.5506
1|DNAWalk|NormL2|i|1|22|1553.2918
1|DNAWalk|NormL2|i|1|23|1477.5476
1|DNAWalk|NormL2|i|1|24|1191.3114
1|DNAWalk|NormL2|i|1|25|1467.211
1|DNAWalk|NormL2|i|1|26|1362.6563
1|DNAWalk|NormL2|i|1|27|1486.3668
1|DNAWalk|NormL2|i|1|28|1586.3125
1|DNAWalk|NormL2|i|1|29|1196.5777
1|DNAWalk|NormL2|i|1|30|1352.0001
1|DNAWalk|NormL2|i|1|31|1491.4626
1|DNAWalk|NormL2|i|1|32|2106.5086
1|DNAWalk|NormL2|i|1|33|2007.8832
1|DNAWalk|NormL2|i|1|34|1404.4017
1|DNAWalk|NormL2|i|1|35|1466.7028
1|DNAWalk|NormL2|i|1|36|1268.7166
1|DNAWalk|NormL2|i|1|37|1173.7338
1|DNAWalk|NormL2|i|1|38|3244.6345
1|DNAWalk|NormL2|i|1|39|2212.9604
1|DNAWalk|NormL2|i|1|40|1538.6819
1|DNAWalk|NormL2|i|1|41|1414.8514
1|DNAWalk|NormL2|i|1|42|1518.9815
1|DNAWalk|NormL2|i|1|43|2520.4679
1|DNAWalk|NormL2|i|1|44|1487.694
1|DNAWalk|NormL2|i|1|45|1495.0029
1|DNAWalk|NormL2|i|1|46|1890.725
1|DNAWalk|NormL2|i|1|47|1819.9825
1|DNAWalk|NormL2|i|1|48|1858.5581
1|DNAWalk|NormL2|i|1|49|1515.716
1|DNAWalk|NormL2|i|1|50|1900.0543
1|DNAWalk|NormL2|i|1|51|1247.4767
1|DNAWalk|NormL2|i|1|52|1610.5043
1|DNAWalk|NormL2|i|1|53|1536.403
1|DNAWalk|NormL2|i|1|54|1700.583
1|DNAWalk|NormL2|i|1|55|1627.7802
1|DNAWalk|NormL2|i|1|56|1619.4759
1|DNAWalk|NormL2|i|1|57|1463.4708
1|DNAWalk|NormL2|i|1|58|1731.9462
1|DNAWalk|NormL2|i|1|59|1846.2208
1|DNAWalk|NormL2|i|1|60|1502.8463
1|DNAWalk|NormL2|i|1|61|1565.8823
1|DNAWalk|NormL2|i|1|62|1599.415
1|DNAWalk|NormL2|i|1|63|1807.5645
1|DNAWalk|NormL2|i|1|64|1530.4359
1|DNAWalk|NormL2|i|1|65|1510.0164
1|DNAWalk|NormL2|i|1|66|2094.981
1|DNAWalk|NormL2|i|1|67|1505.278
1|DNAWalk|NormL2|i|1|68|1881.546
1|DNAWalk|NormL2|i|1|69|1482.6569
1|DNAWalk|NormL2|i|1|70|1306.4896
1|DNAWalk|NormL2|i|1|71|1481.4849
1|DNAWalk|NormL2|i|1|72|1296.8225
1|DNAWalk|NormL2|i|1|73|1764.8616
1|DNAWalk|NormL2|i|1|74|1808.4434
1|DNAWalk|NormL2|i|1|75|1445.7682
1|DNAWalk|NormL2|i|1|76|1969.6649
1|DNAWalk|NormL2|i|1|77|2385.3776
1|DNAWalk|NormL2|i|1|78|2420.027
1|DNAWalk|NormL2|i|1|79|1418.7528
1|DNAWalk|NormL2|i|1|80|1337.9351
1|DNAWalk|NormL2|i|1|81|1511.7058
1|DNAWalk|NormL2|i|1|82|1880.8992
1|DNAWalk|NormL2|i|1|83|1679.7172
1|DNAWalk|NormL2|i|1|84|1637.8678
1|DNAWalk|NormL2|i|1|85|1558.0279
1|DNAWalk|NormL2|i|1|86|1690.4483
1|DNAWalk|NormL2|i|1|87|2549.3774
1|DNAWalk|NormL2|i|1|88|2051.589
1|DNAWalk|NormL2|i|1|89|2200.1195
1|DNAWalk|NormL2|i|1|90|1456.6635
1|DNAWalk|NormL2|i|1|91|1324.7584
1|DNAWalk|NormL2|i|1|92|1789.1559
1|DNAWalk|NormL2|i|1|93|1607.2989
1|DNAWalk|NormL2|i|1|94|1537.6201
1|DNAWalk|NormL2|i|1|95|1358.2646
1|DNAWalk|NormL2|i|1|96|2696.8804
1|DNAWalk|NormL2|i|1|97|1293.2172
1|DNAWalk|NormL2|i|1|98|1475.7865
1|DNAWalk|NormL2|i|1|99|1392.4346
1|DNAWalk|NormL2|i|1|100|1506.8661
1|DNAWalk|NormL2|i|1|101|1384.1575
1|DNAWalk|NormL2|i|1|102|1327.4395
1|DNAWalk|NormL2|i|1|103|2273.005
1|DNAWalk|NormL2|i|1|104|1481.0128
1|DNAWalk|NormL2|i|1|105|1232.5517
1|DNAWalk|NormL2|i|1|106|1399.0247
1|DNAWalk|NormL2|i|1|107|1436.6378
1|DNAWalk|NormL2|i|1|108|1582.4413
1|DNAWalk|NormL2|i|1|109|1597.2579
1|DNAWalk|NormL2|i|1|110|1659.7078
1|DNAWalk|NormL2|i|1|111|1631.3662
1|DNAWalk|NormL2|i|1|112|1606.7056
1|DNAWalk|NormL2|i|1|113|1271.0985
1|DNAWalk|NormL2|i|1|114|1465.748
1|DNAWalk|NormL2|i|1|115|1682.4218
1|DNAWalk|NormL2|i|1|116|1331.3056
1|DNAWalk|NormL2|i|1|117|1475.8406
1|DNAWalk|NormL2|i|1|118|1379.6777
1|DNAWalk|NormL2|i|1|119|1943.1665
1|DNAWalk|NormL2|i|1|120|1397.8432
1|DNAWalk|NormL2|i|1|121|1534.3698
1|DNAWalk|NormL2|i|1|122|1244.7238
1|DNAWalk|NormL2|i|1|123|1613.1763
1|DNAWalk|NormL2|i|1|124|1554.5759
1|DNAWalk|NormL2|i|1|125|2003.2395
1|DNAWalk|NormL2|i|1|126|1531.4613
1|DNAWalk|NormL2|i|1|127|1674.7013
1|DNAWalk|NormL2|i|1|128|2212.7703
1|DNAWalk|NormL2|i|1|129|1745.5608
1|DNAWalk|NormL2|i|1|130|1955.7198
1|DNAWalk|NormL2|i|1|131|1682.4564
1|DNAWalk|NormL2|i|1|132|1322.0128
1|DNAWalk|NormL2|i|1|133|1532.6129
1|DNAWalk|NormL2|i|1|134|1406.1269
1|DNAWalk|NormL2|i|1|135|1323.451
1|DNAWalk|NormL2|i|1|136|1503.2504
1|DNAWalk|NormL2|i|1|137|1619.562
1|DNAWalk|NormL2|i|1|138|1476.4299
1|DNAWalk|NormL2|i|1|139|1631.9846
1|DNAWalk|NormL2|i|1|140|1698.5214
1|DNAWalk|NormL2|i|1|141|2033.5674
1|DNAWalk|NormL2|i|1|142|1729.8415
1|DNAWalk|NormL2|i|1|143|1344.245
1|DNAWalk|NormL2|i|1|144|1520.0339
1|DNAWalk|NormL2|i|1|145|1436.7599
1|DNAWalk|NormL2|i|1|146|1387.5295
1|DNAWalk|NormL2|i|1|147|1477.3208
1|DNAWalk|NormL2|i|1|148|1468.6211
1|DNAWalk|NormL2|i|1|149|2056.0845
1|DNAWalk|NormL2|i|1|150|1474.8039
1|DNAWalk|NormL2|i|1|151|2715.8962
1|DNAWalk|NormL2|i|1|152|1559.5463
1|DNAWalk|NormL2|i|1|153|1430.6192
1|DNAWalk|NormL2|i|1|154|1636.0471
1|DNAWalk|NormL2|i|1|155|1232.9638
1|DNAWalk|NormL2|i|1|156|1547.8405
1|DNAWalk|NormL2|i|1|157|1257.7214
1|DNAWalk|NormL2|i|1|158|1709.8957
1|DNAWalk|NormL2|i|1|159|1290.7404
1|DNAWalk|NormL2|i|1|160|1436.1407
1|DNAWalk|NormL2|i|1|161|2383.2319
1|DNAWalk|NormL2|i|1|162|1374.6744
1|DNAWalk|NormL2|i|1|163|1470.6117
1|DNAWalk|NormL2|i|1|164|1743.631
1|DNAWalk|NormL2|i|1|165|1511.8599
1|DNAWalk|NormL2|i|1|166|1756.7581
1|DNAWalk|NormL2|i|1|167|1657.3686
1|DNAWalk|NormL2|i|1|168|1326.958
1|DNAWalk|NormL2|i|1|169|1286.6291
1|DNAWalk|NormL2|i|1|170|1453.452
1|DNAWalk|NormL2|i|1|171|1528.4571
1|DNAWalk|NormL2|i|1|172|1546.7596
1|DNAWalk|NormL2|i|1|173|1684.4626
1|DNAWalk|NormL2|i|1|174|1435.0368
1|DNAWalk|NormL2|i|1|175|1274.1377
1|DNAWalk|NormL2|i|1|176|1258.4356
1|DNAWalk|NormL2|i|1|177|1440.1672
1|DNAWalk|NormL2|i|1|178|1737.7307
1|DNAWalk|NormL2|i|1|179|1766.5427
1|DNAWalk|NormL2|i|1|180|1764.7836
1|DNAWalk|NormL2|i|1|181|1379.5607
1|DNAWalk|NormL2|i|1|182|1504.9745
1|DNAWalk|NormL2|i|1|183|2183.3337
1|DNAWalk|NormL2|i|1|184|1446.567
1|DNAWalk|NormL2|i|1|185|2483.4439
1|DNAWalk|NormL2|i|1|186|2714.4253
1|DNAWalk|NormL2|i|1|187|1488.3825
1|DNAWalk|NormL2|i|1|188|1926.1658
1|DNAWalk|NormL2|i|1|189|2701.3978
1|DNAWalk|NormL2|i|1|190|1555.4695
1|DNAWalk|NormL2|i|1|191|1891.523
1|DNAWalk|NormL2|i|1|192|1826.0282
1|DNAWalk|NormL2|i|1|193|1282.454
1|DNAWalk|NormL2|i|1|194|1505.6398
1|DNAWalk|NormL2|i|1|195|1826.0394
1|DNAWalk|NormL2|i|1|196|1528.9914
1|DNAWalk|NormL2|i|1|197|1369.2916
1|DNAWalk|NormL2|i|1|198|1431.0012
1|DNAWalk|NormL2|i|1|199|1969.2209
1|DNAWalk|NormL2|i|1|200|2535.7193
1|DNAWalk|NormL2|i|1|201|1590.2409
1|DNAWalk|NormL2|i|1|202|1877.0291
1|DNAWalk|NormL2|i|1|203|1818.0651
1|DNAWalk|NormL2|i|1|204|1806.3562
1|DNAWalk|NormL2|i|1|205|1631.9823
1|DNAWalk|NormL2|i|1|206|2033.0608
1|DNAWalk|NormL2|i|1|207|1397.6089
1|DNAWalk|NormL2|i|1|208|1850.3054
1|DNAWalk|NormL2|i|1|209|1747.9501
1|DNAWalk|NormL2|i|1|210|2651.8147
1|DNAWalk|NormL2|i|1|211|1838.9255
1|DNAWalk|NormL2|i|1|212|1384.7296
1|DNAWalk|NormL2|i|1|213|2586.3936
1|DNAWalk|NormL2|i|1|214|1567.3326
1|DNAWalk|NormL2|i|1|215|1982.6595
1|DNAWalk|NormL2|i|1|216|2064.5018
1|DNAWalk|NormL2|i|1|217|1329.3994
1|DNAWalk|NormL2|i|1|218|1586.5678
1|DNAWalk|NormL2|i|1|219|2841.6001
1|DNAWalk|NormL2|i|1|220|1391.3231
1|DNAWalk|NormL2|i|1|221|1712.917
1|DNAWalk|NormL2|i|1|222|1728.9286
1|DNAWalk|NormL2|i|1|223|1650.9365
1|DNAWalk|NormL2|i|1|224|1519.1441
1|DNAWalk|NormL2|i|1|225|1416.7767
1|DNAWalk|NormL2|i|1|226|1718.6566
1|DNAWalk|NormL2|i|1|227|1810.6629
1|DNAWalk|NormL2|i|1|228|1256.5248
1|DNAWalk|NormL2|i|1|229|1357.9143
1|DNAWalk|NormL2|i|1|230|1573.5544
1|DNAWalk|NormL2|i|1|231|1434.3634
1|DNAWalk|NormL2|i|1|232|1551.9139
1|DNAWalk|NormL2|i|1|233|1613.7152
1|DNAWalk|NormL2|i|1|234|1779.5826
1|DNAWalk|NormL2|i|1|235|1983.6463
1|DNAWalk|NormL2|i|1|236|1484.8102
1|DNAWalk|NormL2|i|1|237|1455.2254
1|DNAWalk|NormL2|i|1|238|1684.9939
1|DNAWalk|NormL2|i|1|239|1471.5726
1|DNAWalk|NormL2|i|1|240|1738.3101
1|DNAWalk|NormL2|i|1|241|1409.0119
1|DNAWalk|NormL2|i|1|242|1972.2486
1|DNAWalk|NormL2|i|1|243|1976.3444
1|DNAWalk|NormL2|i|1|244|1696.9007
1|DNAWalk|NormL2|i|1|245|2345.0013
1|DNAWalk|NormL2|i|1|246|1593.2247
1|DNAWalk|NormL2|i|1|247|1287.3774
1|DNAWalk|NormL2|i|1|248|1293.0348
1|DNAWalk|NormL2|i|1|249|1504.512
1|DNAWalk|NormL2|i|1|250|2081.4693
1|DNAWalk|NormL2|i|1|251|1320.8549
1|DNAWalk|NormL2|i|1|252|1481.5073
1|DNAWalk|NormL2|i|1|253|1757.4936
1|DNAWalk|NormL2|i|1|254|1669.921
1|DNAWalk|NormL2|i|1|255|1435.2956
1|DNAWalk|NormL2|i|1|256|2563.0583
1|DNAWalk|NormL2|i|1|257|1154.7785
1|DNAWalk|NormL2|i|1|258|1666.5444
1|DNAWalk|NormL2|i|1|259|2231.6356
1|DNAWalk|NormL2|i|1|260|1622.4368
1|DNAWalk|NormL2|i|1|261|1520.8356
1|DNAWalk|NormL2|i|1|262|1153.5948
1|DNAWalk|NormL2|i|1|263|1658.0985
1|DNAWalk|NormL2|i|1|264|1658.1387
1|DNAWalk|NormL2|i|1|265|1318.7065
1|DNAWalk|NormL2|i|1|266|1408.8249
1|DNAWalk|NormL2|i|1|267|1831.886
1|DNAWalk|NormL2|i|1|268|1378.2236
1|DNAWalk|NormL2|i|1|269|1603.212
1|DNAWalk|NormL2|i|1|270|1597.2195
1|DNAWalk|NormL2|i|1|271|1587.7814
1|DNAWalk|NormL2|i|1|272|2794.3637
1|DNAWalk|NormL2|i|1|273|1731.8164
1|DNAWalk|NormL2|i|1|274|1615.7965
1|DNAWalk|NormL2|i|1|275|2306.5998
1|DNAWalk|NormL2|i|1|276|1822.456
1|DNAWalk|NormL2|i|1|277|1326.9163
1|DNAWalk|NormL2|i|1|278|1402.957
1|DNAWalk|NormL2|i|1|279|1554.9675
1|DNAWalk|NormL2|i|1|280|1534.0918
1|DNAWalk|NormL2|i|1|281|1211.6316
1|DNAWalk|NormL2|i|1|282|1454.2468
1|DNAWalk|NormL2|i|1|283|1569.581
1|DNAWalk|NormL2|i|1|284|1332.0775
1|DNAWalk|NormL2|i|1|285|1905.7999
1|DNAWalk|NormL2|i|1|286|1429.1626
1|DNAWalk|NormL2|i|1|287|1391.2835
1|DNAWalk|NormL2|i|1|288|1452.8937
1|DNAWalk|NormL2|i|1|289|1834.4947
1|DNAWalk|NormL2|i|1|290|1421.8593
1|DNAWalk|NormL2|i|1|291|2126.5749
1|DNAWalk|NormL2|i|1|292|2528.5358
1|DNAWalk|NormL2|i|1|293|2678.726
1|DNAWalk|NormL2|i|1|294|1436.7786
1|DNAWalk|NormL2|i|1|295|1472.8644
1|DNAWalk|NormL2|i|1|296|1313.393
1|DNAWalk|NormL2|i|1|297|1527.5077
1|DNAWalk|NormL2|i|1|298|1529.8415
1|DNAWalk|NormL2|i|1|299|1648.26
1|DNAWalk|NormL2|i|1|300|1399.1849
1|DNAWalk|NormL2|i|1|301|1401.1118
1|DNAWalk|NormL2|i|1|302|1426.0525
1|DNAWalk|NormL2|i|1|303|1234.7977
1|DNAWalk|NormL2|i|1|304|2019.1917
1|DNAWalk|NormL2|i|1|305|1739.3691
1|DNAWalk|NormL2|i|1|306|1609.0738
1|DNAWalk|NormL2|i|1|307|2881.8871
1|DNAWalk|NormL2|i|1|308|1165.4956
1|DNAWalk|NormL2|i|1|309|1697.7011
1|DNAWalk|NormL2|i|1|310|1436.2405
1|DNAWalk|NormL2|i|1|311|1258.6378
1|DNAWalk|NormL2|i|1|312|1657.5859
1|DNAWalk|NormL2|i|1|313|1725.9185
1|DNAWalk|NormL2|i|1|314|2771.0046
1|DNAWalk|NormL2|i|1|315|1562.2878
1|DNAWalk|NormL2|i|1|316|1694.7283
1|DNAWalk|NormL2|i|1|317|1501.6305
1|DNAWalk|NormL2|i|1|318|1996.6389
1|DNAWalk|NormL2|i|1|319|1306.2146
1|DNAWalk|NormL2|i|1|320|1523.0509
1|DNAWalk|NormL2|i|1|321|1930.7972
1|DNAWalk|NormL2|i|1|322|1698.8714
1|DNAWalk|NormL2|i|1|323|1970.2821
1|DNAWalk|NormL2|i|1|324|1260.8645
1|DNAWalk|NormL2|i|1|325|1433.892
1|DNAWalk|NormL2|i|1|326|1852.2437
1|DNAWalk|NormL2|i|1|327|1293.3578
1|DNAWalk|NormL2|i|1|328|2357.609
1|DNAWalk|NormL2|i|1|329|1486.7646
1|DNAWalk|NormL2|i|1|330|1460.298
1|DNAWalk|NormL2|i|1|331|1629.486
1|DNAWalk|NormL2|i|1|332|1424.0937
1|DNAWalk|NormL2|i|1|333|1655.3447
1|DNAWalk|NormL2|i|1|334|1636.1368
1|DNAWalk|NormL2|i|1|335|1332.7251
1|DNAWalk|NormL2|i|1|336|2101.6813
1|DNAWalk|NormL2|i|1|337|1658.4239
1|DNAWalk|NormL2|i|1|338|1287.4098
1|DNAWalk|NormL2|i|1|339|1465.1564
1|DNAWalk|NormL2|i|1|340|1409.6831
1|DNAWalk|NormL2|i|1|341|1450.2538
1|DNAWalk|NormL2|i|1|342|1549.8151
1|DNAWalk|NormL2|i|1|343|1806.1854
1|DNAWalk|NormL2|i|1|344|1443.0601
1|DNAWalk|NormL2|i|1|345|1549.1879
1|DNAWalk|NormL2|i|1|346|1761.7423
1|DNAWalk|NormL2|i|1|347|1519.3231
1|DNAWalk|NormL2|i|1|348|2819.6424
1|DNAWalk|NormL2|i|1|349|2306.4125
1|DNAWalk|NormL2|i|1|350|1456.4952
1|DNAWalk|NormL2|i|1|351|1165.3216
1|DNAWalk|NormL2|i|1|352|1414.8684
1|DNAWalk|NormL2|i|1|353|1380.1699
1|DNAWalk|NormL2|i|1|354|1408.6845
1|DNAWalk|NormL2|i|1|355|1567.5689
1|DNAWalk|NormL2|i|1|356|1463.216
1|DNAWalk|NormL2|i|1|357|1904.5354
1|DNAWalk|NormL2|i|1|358|1418.8099
1|DNAWalk|NormL2|i|1|359|2210.6393
1|DNAWalk|NormL2|i|1|360|1347.0407
1|DNAWalk|NormL2|i|1|361|1536.2236
1|DNAWalk|NormL2|i|1|362|1769.9667
1|DNAWalk|NormL2|i|1|363|1463.9336
1|DNAWalk|NormL2|i|1|364|1682.2437
1|DNAWalk|NormL2|i|1|365|1999.9083
1|DNAWalk|NormL2|i|1|366|1481.4245
1|DNAWalk|NormL2|i|1|367|1451.2193
1|DNAWalk|NormL2|i|1|368|1367.717
1|DNAWalk|NormL2|i|1|369|1494.2166
1|DNAWalk|NormL2|i|1|370|1436.4182
1|DNAWalk|NormL2|i|1|371|1494.3614
1|DNAWalk|NormL2|i|1|372|1376.3559
1|DNAWalk|NormL2|i|1|373|1673.9832
1|DNAWalk|NormL2|i|1|374|1280.3829
1|DNAWalk|NormL2|i|1|375|1464.8347
1|DNAWalk|NormL2|i|1|376|1449.6065
1|DNAWalk|NormL2|i|1|377|2102.186
1|DNAWalk|NormL2|i|1|378|1124.3172
1|DNAWalk|NormL2|i|1|379|2653.8324
1|DNAWalk|NormL2|i|1|380|1821.7081
1|DNAWalk|NormL2|i|1|381|2245.4823
1|DNAWalk|NormL2|i|1|382|1866.2281
1|DNAWalk|NormL2|i|1|383|1414.8429
1|DNAWalk|NormL2|i|1|384|1634.9844
