# Supplementary material for: On DNA numerical representations for genomic similarity computation
Source: PLoS One. 2017 Mar 21;12(3):e0173288. doi: 10.1371/journal.pone.0173288 (PMC5360225; doi:10.1371/journal.pone.0173288)
Supplement: S3 File — The datasets employed in this work. (ZIP) [file pone.0173288.s003.zip › datasets/syntheticalExperimentalScores/sequenceBase_1_transformation_DNAWalk_metric_NormL2_type_i_percentage_16.txt]

1|DNAWalk|NormL2|i|16|1|9258.9693
1|DNAWalk|NormL2|i|16|2|5931.0943
1|DNAWalk|NormL2|i|16|3|6576.7207
1|DNAWalk|NormL2|i|16|4|6081.2378
1|DNAWalk|NormL2|i|16|5|6027.1621
1|DNAWalk|NormL2|i|16|6|4013.2303
1|DNAWalk|NormL2|i|16|7|4505.1847
1|DNAWalk|NormL2|i|16|8|5649.4665
1|DNAWalk|NormL2|i|16|9|4523.8808
1|DNAWalk|NormL2|i|16|10|3407.255
1|DNAWalk|NormL2|i|16|11|4460.9212
1|DNAWalk|NormL2|i|16|12|5267.2652
1|DNAWalk|NormL2|i|16|13|6768.2783
1|DNAWalk|NormL2|i|16|14|6028.77
1|DNAWalk|NormL2|i|16|15|5818.64
1|DNAWalk|NormL2|i|16|16|3982.8489
1|DNAWalk|NormL2|i|16|17|7253.8097
1|DNAWalk|NormL2|i|16|18|4698.5397
1|DNAWalk|NormL2|i|16|19|6625.31
1|DNAWalk|NormL2|i|16|20|3769.5303
1|DNAWalk|NormL2|i|16|21|3720.9493
1|DNAWalk|NormL2|i|16|22|6192.5255
1|DNAWalk|NormL2|i|16|23|8912.1952
1|DNAWalk|NormL2|i|16|24|12171.64
1|DNAWalk|NormL2|i|16|25|6147.8186
1|DNAWalk|NormL2|i|16|26|9812.3012
1|DNAWalk|NormL2|i|16|27|4336.7379
1|DNAWalk|NormL2|i|16|28|7366.8062
1|DNAWalk|NormL2|i|16|29|6103.6152
1|DNAWalk|NormL2|i|16|30|5167.5639
1|DNAWalk|NormL2|i|16|31|4611.4915
1|DNAWalk|NormL2|i|16|32|4820.1845
1|DNAWalk|NormL2|i|16|33|3969.2798
1|DNAWalk|NormL2|i|16|34|5682.3836
1|DNAWalk|NormL2|i|16|35|6887.7992
1|DNAWalk|NormL2|i|16|36|6338.9729
1|DNAWalk|NormL2|i|16|37|6988.1467
1|DNAWalk|NormL2|i|16|38|4583.9731
1|DNAWalk|NormL2|i|16|39|3821.8539
1|DNAWalk|NormL2|i|16|40|12301.832
1|DNAWalk|NormL2|i|16|41|3983.2886
1|DNAWalk|NormL2|i|16|42|6655.2383
1|DNAWalk|NormL2|i|16|43|4144.6009
1|DNAWalk|NormL2|i|16|44|4705.2605
1|DNAWalk|NormL2|i|16|45|5734.797
1|DNAWalk|NormL2|i|16|46|4084.3711
1|DNAWalk|NormL2|i|16|47|5395.2884
1|DNAWalk|NormL2|i|16|48|6677.6856
1|DNAWalk|NormL2|i|16|49|6943.5802
1|DNAWalk|NormL2|i|16|50|9313.42
1|DNAWalk|NormL2|i|16|51|9976.5325
1|DNAWalk|NormL2|i|16|52|7375.9701
1|DNAWalk|NormL2|i|16|53|5639.5125
1|DNAWalk|NormL2|i|16|54|6180.8715
1|DNAWalk|NormL2|i|16|55|6108.5858
1|DNAWalk|NormL2|i|16|56|5000.8217
1|DNAWalk|NormL2|i|16|57|4338.8211
1|DNAWalk|NormL2|i|16|58|3990.5068
1|DNAWalk|NormL2|i|16|59|6966.0747
1|DNAWalk|NormL2|i|16|60|10435.5204
1|DNAWalk|NormL2|i|16|61|4651.3155
1|DNAWalk|NormL2|i|16|62|8024.4576
1|DNAWalk|NormL2|i|16|63|5868.3431
1|DNAWalk|NormL2|i|16|64|8528.9467
1|DNAWalk|NormL2|i|16|65|4272.7705
1|DNAWalk|NormL2|i|16|66|5231.8438
1|DNAWalk|NormL2|i|16|67|7758.3074
1|DNAWalk|NormL2|i|16|68|4335.8228
1|DNAWalk|NormL2|i|16|69|9412.4003
1|DNAWalk|NormL2|i|16|70|4470.9825
1|DNAWalk|NormL2|i|16|71|11709.5602
1|DNAWalk|NormL2|i|16|72|4374.0839
1|DNAWalk|NormL2|i|16|73|13876.531
1|DNAWalk|NormL2|i|16|74|8120.1798
1|DNAWalk|NormL2|i|16|75|6353.1017
1|DNAWalk|NormL2|i|16|76|10039.5617
1|DNAWalk|NormL2|i|16|77|4511.7922
1|DNAWalk|NormL2|i|16|78|4757.8184
1|DNAWalk|NormL2|i|16|79|4030.5756
1|DNAWalk|NormL2|i|16|80|9029.9253
1|DNAWalk|NormL2|i|16|81|5811.2906
1|DNAWalk|NormL2|i|16|82|4210.6119
1|DNAWalk|NormL2|i|16|83|5272.3239
1|DNAWalk|NormL2|i|16|84|4302.4358
1|DNAWalk|NormL2|i|16|85|3772.7376
1|DNAWalk|NormL2|i|16|86|6341.0333
1|DNAWalk|NormL2|i|16|87|9320.2936
1|DNAWalk|NormL2|i|16|88|6026.1567
1|DNAWalk|NormL2|i|16|89|7431.0906
1|DNAWalk|NormL2|i|16|90|12587.7122
1|DNAWalk|NormL2|i|16|91|3937.925
1|DNAWalk|NormL2|i|16|92|6323.7715
1|DNAWalk|NormL2|i|16|93|7973.8693
1|DNAWalk|NormL2|i|16|94|4193.3061
1|DNAWalk|NormL2|i|16|95|5302.7695
1|DNAWalk|NormL2|i|16|96|4504.9393
1|DNAWalk|NormL2|i|16|97|5494.138
1|DNAWalk|NormL2|i|16|98|10349.5843
1|DNAWalk|NormL2|i|16|99|12816.2595
1|DNAWalk|NormL2|i|16|100|4515.0115
1|DNAWalk|NormL2|i|16|101|4653.969
1|DNAWalk|NormL2|i|16|102|8481.9801
1|DNAWalk|NormL2|i|16|103|10439.3509
1|DNAWalk|NormL2|i|16|104|4029.62
1|DNAWalk|NormL2|i|16|105|7380.3863
1|DNAWalk|NormL2|i|16|106|5019.0112
1|DNAWalk|NormL2|i|16|107|9807.0174
1|DNAWalk|NormL2|i|16|108|7145.1238
1|DNAWalk|NormL2|i|16|109|4395.6115
1|DNAWalk|NormL2|i|16|110|7663.0323
1|DNAWalk|NormL2|i|16|111|7245.6107
1|DNAWalk|NormL2|i|16|112|7443.683
1|DNAWalk|NormL2|i|16|113|4594.0846
1|DNAWalk|NormL2|i|16|114|4625.7453
1|DNAWalk|NormL2|i|16|115|4846.2136
1|DNAWalk|NormL2|i|16|116|6477.7425
1|DNAWalk|NormL2|i|16|117|5841.5758
1|DNAWalk|NormL2|i|16|118|4777.4008
1|DNAWalk|NormL2|i|16|119|8966.7057
1|DNAWalk|NormL2|i|16|120|5185.6271
1|DNAWalk|NormL2|i|16|121|4369.7811
1|DNAWalk|NormL2|i|16|122|7154.3658
1|DNAWalk|NormL2|i|16|123|10090.9968
1|DNAWalk|NormL2|i|16|124|3957.1956
1|DNAWalk|NormL2|i|16|125|6639.6741
1|DNAWalk|NormL2|i|16|126|8934.5828
1|DNAWalk|NormL2|i|16|127|5745.6148
1|DNAWalk|NormL2|i|16|128|3980.7854
1|DNAWalk|NormL2|i|16|129|9196.4931
1|DNAWalk|NormL2|i|16|130|7586.4807
1|DNAWalk|NormL2|i|16|131|5080.0493
1|DNAWalk|NormL2|i|16|132|5818.6197
1|DNAWalk|NormL2|i|16|133|8504.3379
1|DNAWalk|NormL2|i|16|134|5481.1005
1|DNAWalk|NormL2|i|16|135|5267.3266
1|DNAWalk|NormL2|i|16|136|5113.1487
1|DNAWalk|NormL2|i|16|137|4161.9006
1|DNAWalk|NormL2|i|16|138|10749.7797
1|DNAWalk|NormL2|i|16|139|5747.8702
1|DNAWalk|NormL2|i|16|140|3899.218
1|DNAWalk|NormL2|i|16|141|4483.7274
1|DNAWalk|NormL2|i|16|142|6311.6309
1|DNAWalk|NormL2|i|16|143|7242.1221
1|DNAWalk|NormL2|i|16|144|6105.5879
1|DNAWalk|NormL2|i|16|145|3921.9695
1|DNAWalk|NormL2|i|16|146|4885.8395
1|DNAWalk|NormL2|i|16|147|5079.7594
1|DNAWalk|NormL2|i|16|148|4783.8854
1|DNAWalk|NormL2|i|16|149|4966.9266
1|DNAWalk|NormL2|i|16|150|5380.1192
1|DNAWalk|NormL2|i|16|151|8649.5808
1|DNAWalk|NormL2|i|16|152|8193.7316
1|DNAWalk|NormL2|i|16|153|4711.3924
1|DNAWalk|NormL2|i|16|154|4839.4902
1|DNAWalk|NormL2|i|16|155|5871.3886
1|DNAWalk|NormL2|i|16|156|4279.0789
1|DNAWalk|NormL2|i|16|157|15379.8849
1|DNAWalk|NormL2|i|16|158|4917.3251
1|DNAWalk|NormL2|i|16|159|6191.9481
1|DNAWalk|NormL2|i|16|160|6084.0034
1|DNAWalk|NormL2|i|16|161|6708.1564
1|DNAWalk|NormL2|i|16|162|4939.8519
1|DNAWalk|NormL2|i|16|163|9946.9822
1|DNAWalk|NormL2|i|16|164|4800.6424
1|DNAWalk|NormL2|i|16|165|10780.2946
1|DNAWalk|NormL2|i|16|166|4973.4664
1|DNAWalk|NormL2|i|16|167|4200.2303
1|DNAWalk|NormL2|i|16|168|3840.7503
1|DNAWalk|NormL2|i|16|169|4480.8427
1|DNAWalk|NormL2|i|16|170|6542.8037
1|DNAWalk|NormL2|i|16|171|9824.934
1|DNAWalk|NormL2|i|16|172|5423.5178
1|DNAWalk|NormL2|i|16|173|11964.6754
1|DNAWalk|NormL2|i|16|174|5510.8635
1|DNAWalk|NormL2|i|16|175|11377.988
1|DNAWalk|NormL2|i|16|176|4432.5011
1|DNAWalk|NormL2|i|16|177|6691.6469
1|DNAWalk|NormL2|i|16|178|4987.7129
1|DNAWalk|NormL2|i|16|179|7163.765
1|DNAWalk|NormL2|i|16|180|6704.337
1|DNAWalk|NormL2|i|16|181|3795.3225
1|DNAWalk|NormL2|i|16|182|5051.6732
1|DNAWalk|NormL2|i|16|183|4632.4363
1|DNAWalk|NormL2|i|16|184|5002.654
1|DNAWalk|NormL2|i|16|185|4436.1179
1|DNAWalk|NormL2|i|16|186|6283.0719
1|DNAWalk|NormL2|i|16|187|5133.203
1|DNAWalk|NormL2|i|16|188|3909.7084
1|DNAWalk|NormL2|i|16|189|6623.8923
1|DNAWalk|NormL2|i|16|190|5410.6264
1|DNAWalk|NormL2|i|16|191|3631.8284
1|DNAWalk|NormL2|i|16|192|4566.8475
1|DNAWalk|NormL2|i|16|193|6739.1901
1|DNAWalk|NormL2|i|16|194|4617.5833
1|DNAWalk|NormL2|i|16|195|4930.9491
1|DNAWalk|NormL2|i|16|196|5492.5963
1|DNAWalk|NormL2|i|16|197|5934.3296
1|DNAWalk|NormL2|i|16|198|5479.8157
1|DNAWalk|NormL2|i|16|199|5428.6154
1|DNAWalk|NormL2|i|16|200|6303.9311
1|DNAWalk|NormL2|i|16|201|4974.9177
1|DNAWalk|NormL2|i|16|202|3616.6746
1|DNAWalk|NormL2|i|16|203|3877.9939
1|DNAWalk|NormL2|i|16|204|5429.7738
1|DNAWalk|NormL2|i|16|205|5827.1269
1|DNAWalk|NormL2|i|16|206|4626.3845
1|DNAWalk|NormL2|i|16|207|8573.6536
1|DNAWalk|NormL2|i|16|208|4525.188
1|DNAWalk|NormL2|i|16|209|3704.3581
1|DNAWalk|NormL2|i|16|210|5639.2341
1|DNAWalk|NormL2|i|16|211|5254.1483
1|DNAWalk|NormL2|i|16|212|5706.9554
1|DNAWalk|NormL2|i|16|213|7481.0336
1|DNAWalk|NormL2|i|16|214|12049.6094
1|DNAWalk|NormL2|i|16|215|8262.0491
1|DNAWalk|NormL2|i|16|216|7102.6251
1|DNAWalk|NormL2|i|16|217|6248.2988
1|DNAWalk|NormL2|i|16|218|4463.9459
1|DNAWalk|NormL2|i|16|219|5177.7197
1|DNAWalk|NormL2|i|16|220|4413.2929
1|DNAWalk|NormL2|i|16|221|3781.0609
1|DNAWalk|NormL2|i|16|222|5932.9929
1|DNAWalk|NormL2|i|16|223|4602.9286
1|DNAWalk|NormL2|i|16|224|4810.5613
1|DNAWalk|NormL2|i|16|225|10999.6365
1|DNAWalk|NormL2|i|16|226|9722.8447
1|DNAWalk|NormL2|i|16|227|4199.8848
1|DNAWalk|NormL2|i|16|228|4763.0324
1|DNAWalk|NormL2|i|16|229|6418.2528
1|DNAWalk|NormL2|i|16|230|5172.9315
1|DNAWalk|NormL2|i|16|231|7072.159
1|DNAWalk|NormL2|i|16|232|7922.7751
1|DNAWalk|NormL2|i|16|233|3462.8667
1|DNAWalk|NormL2|i|16|234|4083.3695
1|DNAWalk|NormL2|i|16|235|7969.6476
1|DNAWalk|NormL2|i|16|236|7032.5521
1|DNAWalk|NormL2|i|16|237|7582.633
1|DNAWalk|NormL2|i|16|238|4842.3965
1|DNAWalk|NormL2|i|16|239|6780.8595
1|DNAWalk|NormL2|i|16|240|6083.4928
1|DNAWalk|NormL2|i|16|241|8523.8408
1|DNAWalk|NormL2|i|16|242|9555.1855
1|DNAWalk|NormL2|i|16|243|6147.5742
1|DNAWalk|NormL2|i|16|244|3466.4562
1|DNAWalk|NormL2|i|16|245|3560.535
1|DNAWalk|NormL2|i|16|246|5197.1119
1|DNAWalk|NormL2|i|16|247|4153.2947
1|DNAWalk|NormL2|i|16|248|8855.565
1|DNAWalk|NormL2|i|16|249|10600.7227
1|DNAWalk|NormL2|i|16|250|5250.9944
1|DNAWalk|NormL2|i|16|251|4874.6202
1|DNAWalk|NormL2|i|16|252|5150.4404
1|DNAWalk|NormL2|i|16|253|4494.2841
1|DNAWalk|NormL2|i|16|254|11287.9972
1|DNAWalk|NormL2|i|16|255|9786.8187
1|DNAWalk|NormL2|i|16|256|9024.6837
1|DNAWalk|NormL2|i|16|257|11696.1219
1|DNAWalk|NormL2|i|16|258|3836.1835
1|DNAWalk|NormL2|i|16|259|6396.1538
1|DNAWalk|NormL2|i|16|260|12743.404
1|DNAWalk|NormL2|i|16|261|7858.5883
1|DNAWalk|NormL2|i|16|262|4076.5621
1|DNAWalk|NormL2|i|16|263|8296.9572
1|DNAWalk|NormL2|i|16|264|5499.7859
1|DNAWalk|NormL2|i|16|265|3844.9797
1|DNAWalk|NormL2|i|16|266|4890.3624
1|DNAWalk|NormL2|i|16|267|7518.332
1|DNAWalk|NormL2|i|16|268|5012.2907
1|DNAWalk|NormL2|i|16|269|4059.6901
1|DNAWalk|NormL2|i|16|270|5668.999
1|DNAWalk|NormL2|i|16|271|7016.4177
1|DNAWalk|NormL2|i|16|272|3988.1747
1|DNAWalk|NormL2|i|16|273|7356.3879
1|DNAWalk|NormL2|i|16|274|8826.7646
1|DNAWalk|NormL2|i|16|275|9392.1534
1|DNAWalk|NormL2|i|16|276|5718.4434
1|DNAWalk|NormL2|i|16|277|7676.1309
1|DNAWalk|NormL2|i|16|278|4546.588
1|DNAWalk|NormL2|i|16|279|4561.5082
1|DNAWalk|NormL2|i|16|280|5344.0638
1|DNAWalk|NormL2|i|16|281|8902.7829
1|DNAWalk|NormL2|i|16|282|5543.6217
1|DNAWalk|NormL2|i|16|283|3248.7535
1|DNAWalk|NormL2|i|16|284|6436.2107
1|DNAWalk|NormL2|i|16|285|7042.828
1|DNAWalk|NormL2|i|16|286|11266.3346
1|DNAWalk|NormL2|i|16|287|5322.5054
1|DNAWalk|NormL2|i|16|288|3443.3027
1|DNAWalk|NormL2|i|16|289|3569.7583
1|DNAWalk|NormL2|i|16|290|5100.5928
1|DNAWalk|NormL2|i|16|291|8769.1055
1|DNAWalk|NormL2|i|16|292|5269.3091
1|DNAWalk|NormL2|i|16|293|6311.0329
1|DNAWalk|NormL2|i|16|294|3812.1129
1|DNAWalk|NormL2|i|16|295|5314.3061
1|DNAWalk|NormL2|i|16|296|5266.0035
1|DNAWalk|NormL2|i|16|297|7687.6385
1|DNAWalk|NormL2|i|16|298|12037.9201
1|DNAWalk|NormL2|i|16|299|4260.0067
1|DNAWalk|NormL2|i|16|300|4475.5851
1|DNAWalk|NormL2|i|16|301|8952.7251
1|DNAWalk|NormL2|i|16|302|6605.2331
1|DNAWalk|NormL2|i|16|303|5215.5612
1|DNAWalk|NormL2|i|16|304|5915.1773
1|DNAWalk|NormL2|i|16|305|5773.6245
1|DNAWalk|NormL2|i|16|306|6576.6595
1|DNAWalk|NormL2|i|16|307|3715.9326
1|DNAWalk|NormL2|i|16|308|5529.5653
1|DNAWalk|NormL2|i|16|309|5319.1208
1|DNAWalk|NormL2|i|16|310|13232.9933
1|DNAWalk|NormL2|i|16|311|8395.0631
1|DNAWalk|NormL2|i|16|312|7814.9615
1|DNAWalk|NormL2|i|16|313|6844.1066
1|DNAWalk|NormL2|i|16|314|4876.2787
1|DNAWalk|NormL2|i|16|315|7921.017
1|DNAWalk|NormL2|i|16|316|5156.8381
1|DNAWalk|NormL2|i|16|317|7169.4283
1|DNAWalk|NormL2|i|16|318|8997.7831
1|DNAWalk|NormL2|i|16|319|4596.2691
1|DNAWalk|NormL2|i|16|320|12816.6474
1|DNAWalk|NormL2|i|16|321|6283.5641
1|DNAWalk|NormL2|i|16|322|4849.6962
1|DNAWalk|NormL2|i|16|323|6597.3589
1|DNAWalk|NormL2|i|16|324|7996.449
1|DNAWalk|NormL2|i|16|325|8684.5875
1|DNAWalk|NormL2|i|16|326|8706.9772
1|DNAWalk|NormL2|i|16|327|9375.4905
1|DNAWalk|NormL2|i|16|328|15694.8275
1|DNAWalk|NormL2|i|16|329|3758.9654
1|DNAWalk|NormL2|i|16|330|4778.7642
1|DNAWalk|NormL2|i|16|331|9355.5191
1|DNAWalk|NormL2|i|16|332|8522.9057
1|DNAWalk|NormL2|i|16|333|4828.8631
1|DNAWalk|NormL2|i|16|334|6786.2406
1|DNAWalk|NormL2|i|16|335|4945.3737
1|DNAWalk|NormL2|i|16|336|8307.9008
1|DNAWalk|NormL2|i|16|337|7760.2845
1|DNAWalk|NormL2|i|16|338|5869.6573
1|DNAWalk|NormL2|i|16|339|5285.1874
1|DNAWalk|NormL2|i|16|340|6921.7882
1|DNAWalk|NormL2|i|16|341|8716.4998
1|DNAWalk|NormL2|i|16|342|4436.3123
1|DNAWalk|NormL2|i|16|343|5607.499
1|DNAWalk|NormL2|i|16|344|5248.3584
1|DNAWalk|NormL2|i|16|345|4774.0455
1|DNAWalk|NormL2|i|16|346|7857.8518
1|DNAWalk|NormL2|i|16|347|6664.5502
1|DNAWalk|NormL2|i|16|348|6439.1959
1|DNAWalk|NormL2|i|16|349|4971.373
1|DNAWalk|NormL2|i|16|350|4899.6425
1|DNAWalk|NormL2|i|16|351|4626.4124
1|DNAWalk|NormL2|i|16|352|7910.914
1|DNAWalk|NormL2|i|16|353|10029.8779
1|DNAWalk|NormL2|i|16|354|5757.5449
1|DNAWalk|NormL2|i|16|355|4836.0692
1|DNAWalk|NormL2|i|16|356|7503.3021
1|DNAWalk|NormL2|i|16|357|5022.4552
1|DNAWalk|NormL2|i|16|358|6223.0109
1|DNAWalk|NormL2|i|16|359|13370.0374
1|DNAWalk|NormL2|i|16|360|4651.0314
1|DNAWalk|NormL2|i|16|361|3721.0054
1|DNAWalk|NormL2|i|16|362|5235.8625
1|DNAWalk|NormL2|i|16|363|5285.7758
1|DNAWalk|NormL2|i|16|364|10849.7764
1|DNAWalk|NormL2|i|16|365|6681.1802
1|DNAWalk|NormL2|i|16|366|4260.2083
1|DNAWalk|NormL2|i|16|367|7027.936
1|DNAWalk|NormL2|i|16|368|3526.5255
1|DNAWalk|NormL2|i|16|369|5874.8228
1|DNAWalk|NormL2|i|16|370|3560.2812
1|DNAWalk|NormL2|i|16|371|4647.9721
1|DNAWalk|NormL2|i|16|372|5570.5282
1|DNAWalk|NormL2|i|16|373|7310.8627
1|DNAWalk|NormL2|i|16|374|7346.7031
1|DNAWalk|NormL2|i|16|375|5131.8079
1|DNAWalk|NormL2|i|16|376|3968.2292
1|DNAWalk|NormL2|i|16|377|10366.1492
1|DNAWalk|NormL2|i|16|378|6142.0748
1|DNAWalk|NormL2|i|16|379|4598.6799
1|DNAWalk|NormL2|i|16|380|10757.6107
1|DNAWalk|NormL2|i|16|381|10903.554
1|DNAWalk|NormL2|i|16|382|7501.7006
1|DNAWalk|NormL2|i|16|383|10307.3026
1|DNAWalk|NormL2|i|16|384|5264.9987
