# Supplementary material for: On DNA numerical representations for genomic similarity computation
Source: PLoS One. 2017 Mar 21;12(3):e0173288. doi: 10.1371/journal.pone.0173288 (PMC5360225; doi:10.1371/journal.pone.0173288)
Supplement: S3 File — The datasets employed in this work. (ZIP) [file pone.0173288.s003.zip › datasets/syntheticalExperimentalScores/sequenceBase_1_transformation_DNAWalk_metric_NormL2_type_i_percentage_2.txt]

1|DNAWalk|NormL2|i|2|1|2127.9193
1|DNAWalk|NormL2|i|2|2|2992.1985
1|DNAWalk|NormL2|i|2|3|1828.6148
1|DNAWalk|NormL2|i|2|4|3091.8379
1|DNAWalk|NormL2|i|2|5|3034.7693
1|DNAWalk|NormL2|i|2|6|2364.3051
1|DNAWalk|NormL2|i|2|7|3548.7539
1|DNAWalk|NormL2|i|2|8|2103.0189
1|DNAWalk|NormL2|i|2|9|1888.0367
1|DNAWalk|NormL2|i|2|10|2391.5118
1|DNAWalk|NormL2|i|2|11|2290.8573
1|DNAWalk|NormL2|i|2|12|2219.2695
1|DNAWalk|NormL2|i|2|13|3363.3791
1|DNAWalk|NormL2|i|2|14|2103.272
1|DNAWalk|NormL2|i|2|15|2158.7828
1|DNAWalk|NormL2|i|2|16|2368.3109
1|DNAWalk|NormL2|i|2|17|2186.3881
1|DNAWalk|NormL2|i|2|18|2582.2342
1|DNAWalk|NormL2|i|2|19|1810.962
1|DNAWalk|NormL2|i|2|20|2183.4368
1|DNAWalk|NormL2|i|2|21|2591.106
1|DNAWalk|NormL2|i|2|22|2462.1564
1|DNAWalk|NormL2|i|2|23|2623.048
1|DNAWalk|NormL2|i|2|24|2530.5035
1|DNAWalk|NormL2|i|2|25|2013.9793
1|DNAWalk|NormL2|i|2|26|2197.5531
1|DNAWalk|NormL2|i|2|27|2150.0233
1|DNAWalk|NormL2|i|2|28|2372.5563
1|DNAWalk|NormL2|i|2|29|2182.4773
1|DNAWalk|NormL2|i|2|30|3364.6634
1|DNAWalk|NormL2|i|2|31|2429.3024
1|DNAWalk|NormL2|i|2|32|2515.0342
1|DNAWalk|NormL2|i|2|33|2158.6658
1|DNAWalk|NormL2|i|2|34|2191.5286
1|DNAWalk|NormL2|i|2|35|2332.4388
1|DNAWalk|NormL2|i|2|36|2082.5414
1|DNAWalk|NormL2|i|2|37|2332.9121
1|DNAWalk|NormL2|i|2|38|1961.9686
1|DNAWalk|NormL2|i|2|39|1759.12
1|DNAWalk|NormL2|i|2|40|2286.9299
1|DNAWalk|NormL2|i|2|41|1926.5967
1|DNAWalk|NormL2|i|2|42|3064.91
1|DNAWalk|NormL2|i|2|43|1840.2049
1|DNAWalk|NormL2|i|2|44|6047.1204
1|DNAWalk|NormL2|i|2|45|2193.1624
1|DNAWalk|NormL2|i|2|46|1862.2062
1|DNAWalk|NormL2|i|2|47|2259.9369
1|DNAWalk|NormL2|i|2|48|2057.3819
1|DNAWalk|NormL2|i|2|49|2032.0467
1|DNAWalk|NormL2|i|2|50|5159.7691
1|DNAWalk|NormL2|i|2|51|2076.7638
1|DNAWalk|NormL2|i|2|52|2152.4862
1|DNAWalk|NormL2|i|2|53|2181.6394
1|DNAWalk|NormL2|i|2|54|2145.9235
1|DNAWalk|NormL2|i|2|55|2380.5672
1|DNAWalk|NormL2|i|2|56|2022.9356
1|DNAWalk|NormL2|i|2|57|3419.1203
1|DNAWalk|NormL2|i|2|58|2544.3568
1|DNAWalk|NormL2|i|2|59|1832.6371
1|DNAWalk|NormL2|i|2|60|2022.6376
1|DNAWalk|NormL2|i|2|61|2056.2728
1|DNAWalk|NormL2|i|2|62|2332.6055
1|DNAWalk|NormL2|i|2|63|2015.9994
1|DNAWalk|NormL2|i|2|64|3515.288
1|DNAWalk|NormL2|i|2|65|2115.2698
1|DNAWalk|NormL2|i|2|66|2254.0763
1|DNAWalk|NormL2|i|2|67|2090.4017
1|DNAWalk|NormL2|i|2|68|2198.1525
1|DNAWalk|NormL2|i|2|69|2222.296
1|DNAWalk|NormL2|i|2|70|2343.0037
1|DNAWalk|NormL2|i|2|71|2086.4153
1|DNAWalk|NormL2|i|2|72|1889.4617
1|DNAWalk|NormL2|i|2|73|2444.981
1|DNAWalk|NormL2|i|2|74|2612.7861
1|DNAWalk|NormL2|i|2|75|2870.7927
1|DNAWalk|NormL2|i|2|76|3100.6607
1|DNAWalk|NormL2|i|2|77|1930.5983
1|DNAWalk|NormL2|i|2|78|2119.6915
1|DNAWalk|NormL2|i|2|79|2316.6648
1|DNAWalk|NormL2|i|2|80|2037.3436
1|DNAWalk|NormL2|i|2|81|2130.7832
1|DNAWalk|NormL2|i|2|82|2438.9048
1|DNAWalk|NormL2|i|2|83|1909.6355
1|DNAWalk|NormL2|i|2|84|3046.1422
1|DNAWalk|NormL2|i|2|85|2800.8405
1|DNAWalk|NormL2|i|2|86|2236.1654
1|DNAWalk|NormL2|i|2|87|2461.3874
1|DNAWalk|NormL2|i|2|88|1997.4729
1|DNAWalk|NormL2|i|2|89|3757.4483
1|DNAWalk|NormL2|i|2|90|3442.1061
1|DNAWalk|NormL2|i|2|91|2003.261
1|DNAWalk|NormL2|i|2|92|2381.0863
1|DNAWalk|NormL2|i|2|93|2736.6797
1|DNAWalk|NormL2|i|2|94|2444.4839
1|DNAWalk|NormL2|i|2|95|2092.2436
1|DNAWalk|NormL2|i|2|96|4664.5103
1|DNAWalk|NormL2|i|2|97|2158.3409
1|DNAWalk|NormL2|i|2|98|2038.0838
1|DNAWalk|NormL2|i|2|99|2557.0642
1|DNAWalk|NormL2|i|2|100|3866.0957
1|DNAWalk|NormL2|i|2|101|2828.4499
1|DNAWalk|NormL2|i|2|102|2758.1942
1|DNAWalk|NormL2|i|2|103|4086.3031
1|DNAWalk|NormL2|i|2|104|2029.6791
1|DNAWalk|NormL2|i|2|105|3114.6698
1|DNAWalk|NormL2|i|2|106|2356.5065
1|DNAWalk|NormL2|i|2|107|2970.7914
1|DNAWalk|NormL2|i|2|108|2176.3555
1|DNAWalk|NormL2|i|2|109|2093.3948
1|DNAWalk|NormL2|i|2|110|2288.4873
1|DNAWalk|NormL2|i|2|111|2199.0276
1|DNAWalk|NormL2|i|2|112|2003.6235
1|DNAWalk|NormL2|i|2|113|2802.784
1|DNAWalk|NormL2|i|2|114|2295.9179
1|DNAWalk|NormL2|i|2|115|2234.4041
1|DNAWalk|NormL2|i|2|116|4456.4687
1|DNAWalk|NormL2|i|2|117|2259.5486
1|DNAWalk|NormL2|i|2|118|2299.9679
1|DNAWalk|NormL2|i|2|119|2188.5765
1|DNAWalk|NormL2|i|2|120|2272.3713
1|DNAWalk|NormL2|i|2|121|2209.276
1|DNAWalk|NormL2|i|2|122|3609.8304
1|DNAWalk|NormL2|i|2|123|2080.3154
1|DNAWalk|NormL2|i|2|124|2295.5807
1|DNAWalk|NormL2|i|2|125|2494.3588
1|DNAWalk|NormL2|i|2|126|3613.2009
1|DNAWalk|NormL2|i|2|127|2264.0728
1|DNAWalk|NormL2|i|2|128|2145.3491
1|DNAWalk|NormL2|i|2|129|2095.2731
1|DNAWalk|NormL2|i|2|130|2657.3974
1|DNAWalk|NormL2|i|2|131|2282.2948
1|DNAWalk|NormL2|i|2|132|2498.8775
1|DNAWalk|NormL2|i|2|133|1929.2404
1|DNAWalk|NormL2|i|2|134|2399.0867
1|DNAWalk|NormL2|i|2|135|2107.6631
1|DNAWalk|NormL2|i|2|136|3636.8429
1|DNAWalk|NormL2|i|2|137|2102.4124
1|DNAWalk|NormL2|i|2|138|2310.5154
1|DNAWalk|NormL2|i|2|139|2052.9733
1|DNAWalk|NormL2|i|2|140|2061.3585
1|DNAWalk|NormL2|i|2|141|2914.9734
1|DNAWalk|NormL2|i|2|142|2498.8535
1|DNAWalk|NormL2|i|2|143|2169.1696
1|DNAWalk|NormL2|i|2|144|2444.8428
1|DNAWalk|NormL2|i|2|145|2941.9022
1|DNAWalk|NormL2|i|2|146|2605.0775
1|DNAWalk|NormL2|i|2|147|2400.0552
1|DNAWalk|NormL2|i|2|148|2268.2732
1|DNAWalk|NormL2|i|2|149|2654.5246
1|DNAWalk|NormL2|i|2|150|2896.4065
1|DNAWalk|NormL2|i|2|151|2343.1123
1|DNAWalk|NormL2|i|2|152|2347.3525
1|DNAWalk|NormL2|i|2|153|3434.404
1|DNAWalk|NormL2|i|2|154|2862.2538
1|DNAWalk|NormL2|i|2|155|3742.6852
1|DNAWalk|NormL2|i|2|156|2125.6721
1|DNAWalk|NormL2|i|2|157|2808.7688
1|DNAWalk|NormL2|i|2|158|2445.9
1|DNAWalk|NormL2|i|2|159|5327.7208
1|DNAWalk|NormL2|i|2|160|2556.7307
1|DNAWalk|NormL2|i|2|161|2437.3765
1|DNAWalk|NormL2|i|2|162|2178.3694
1|DNAWalk|NormL2|i|2|163|2805.1674
1|DNAWalk|NormL2|i|2|164|2405.179
1|DNAWalk|NormL2|i|2|165|2093.8247
1|DNAWalk|NormL2|i|2|166|2249.0816
1|DNAWalk|NormL2|i|2|167|3062.1949
1|DNAWalk|NormL2|i|2|168|2312.0741
1|DNAWalk|NormL2|i|2|169|2060.9553
1|DNAWalk|NormL2|i|2|170|1980.5467
1|DNAWalk|NormL2|i|2|171|2179.3476
1|DNAWalk|NormL2|i|2|172|1990.0743
1|DNAWalk|NormL2|i|2|173|2685.3066
1|DNAWalk|NormL2|i|2|174|2958.7537
1|DNAWalk|NormL2|i|2|175|2782.3528
1|DNAWalk|NormL2|i|2|176|2182.9192
1|DNAWalk|NormL2|i|2|177|2218.4872
1|DNAWalk|NormL2|i|2|178|3732.3478
1|DNAWalk|NormL2|i|2|179|2273.6513
1|DNAWalk|NormL2|i|2|180|2253.7154
1|DNAWalk|NormL2|i|2|181|2261.3971
1|DNAWalk|NormL2|i|2|182|2117.2439
1|DNAWalk|NormL2|i|2|183|2343.8044
1|DNAWalk|NormL2|i|2|184|2084.7683
1|DNAWalk|NormL2|i|2|185|1741.5098
1|DNAWalk|NormL2|i|2|186|2090.8294
1|DNAWalk|NormL2|i|2|187|1964.7601
1|DNAWalk|NormL2|i|2|188|2334.2651
1|DNAWalk|NormL2|i|2|189|3424.2107
1|DNAWalk|NormL2|i|2|190|2131.1121
1|DNAWalk|NormL2|i|2|191|2190.4351
1|DNAWalk|NormL2|i|2|192|2705.8224
1|DNAWalk|NormL2|i|2|193|2500.9549
1|DNAWalk|NormL2|i|2|194|2797.5659
1|DNAWalk|NormL2|i|2|195|2801.7308
1|DNAWalk|NormL2|i|2|196|1972.6154
1|DNAWalk|NormL2|i|2|197|3452.7323
1|DNAWalk|NormL2|i|2|198|1853.7422
1|DNAWalk|NormL2|i|2|199|2511.1509
1|DNAWalk|NormL2|i|2|200|2602.093
1|DNAWalk|NormL2|i|2|201|2214.9609
1|DNAWalk|NormL2|i|2|202|1857.0191
1|DNAWalk|NormL2|i|2|203|2071.9606
1|DNAWalk|NormL2|i|2|204|2122.7692
1|DNAWalk|NormL2|i|2|205|2285.8198
1|DNAWalk|NormL2|i|2|206|2736.712
1|DNAWalk|NormL2|i|2|207|2448.7297
1|DNAWalk|NormL2|i|2|208|2566.8452
1|DNAWalk|NormL2|i|2|209|2020.269
1|DNAWalk|NormL2|i|2|210|2235.0847
1|DNAWalk|NormL2|i|2|211|2384.6617
1|DNAWalk|NormL2|i|2|212|2914.3463
1|DNAWalk|NormL2|i|2|213|2283.4239
1|DNAWalk|NormL2|i|2|214|2982.5262
1|DNAWalk|NormL2|i|2|215|3430.8542
1|DNAWalk|NormL2|i|2|216|2249.0497
1|DNAWalk|NormL2|i|2|217|2620.7186
1|DNAWalk|NormL2|i|2|218|3023.0347
1|DNAWalk|NormL2|i|2|219|2210.9592
1|DNAWalk|NormL2|i|2|220|2102.7918
1|DNAWalk|NormL2|i|2|221|3057.3786
1|DNAWalk|NormL2|i|2|222|2469.0196
1|DNAWalk|NormL2|i|2|223|2906.838
1|DNAWalk|NormL2|i|2|224|1994.911
1|DNAWalk|NormL2|i|2|225|2810.0693
1|DNAWalk|NormL2|i|2|226|2129.5598
1|DNAWalk|NormL2|i|2|227|2205.3342
1|DNAWalk|NormL2|i|2|228|2123.7425
1|DNAWalk|NormL2|i|2|229|2228.496
1|DNAWalk|NormL2|i|2|230|3928.1002
1|DNAWalk|NormL2|i|2|231|2393.3585
1|DNAWalk|NormL2|i|2|232|1987.7282
1|DNAWalk|NormL2|i|2|233|4427.5307
1|DNAWalk|NormL2|i|2|234|2187.4918
1|DNAWalk|NormL2|i|2|235|2155.1348
1|DNAWalk|NormL2|i|2|236|2353.8733
1|DNAWalk|NormL2|i|2|237|1920.8036
1|DNAWalk|NormL2|i|2|238|2135.9106
1|DNAWalk|NormL2|i|2|239|1980.8533
1|DNAWalk|NormL2|i|2|240|2557.4688
1|DNAWalk|NormL2|i|2|241|2234.6959
1|DNAWalk|NormL2|i|2|242|2765.6179
1|DNAWalk|NormL2|i|2|243|2189.013
1|DNAWalk|NormL2|i|2|244|2105.5058
1|DNAWalk|NormL2|i|2|245|2224.9252
1|DNAWalk|NormL2|i|2|246|1895.3992
1|DNAWalk|NormL2|i|2|247|2149.7956
1|DNAWalk|NormL2|i|2|248|2349.1064
1|DNAWalk|NormL2|i|2|249|2657.6585
1|DNAWalk|NormL2|i|2|250|1942.1684
1|DNAWalk|NormL2|i|2|251|2018.937
1|DNAWalk|NormL2|i|2|252|1905.5323
1|DNAWalk|NormL2|i|2|253|2673.9802
1|DNAWalk|NormL2|i|2|254|3100.8831
1|DNAWalk|NormL2|i|2|255|2001.1538
1|DNAWalk|NormL2|i|2|256|2378.0895
1|DNAWalk|NormL2|i|2|257|3512.2736
1|DNAWalk|NormL2|i|2|258|2256.9015
1|DNAWalk|NormL2|i|2|259|2070.2224
1|DNAWalk|NormL2|i|2|260|1990.5964
1|DNAWalk|NormL2|i|2|261|2996.255
1|DNAWalk|NormL2|i|2|262|2186.9725
1|DNAWalk|NormL2|i|2|263|3527.3012
1|DNAWalk|NormL2|i|2|264|2318.8353
1|DNAWalk|NormL2|i|2|265|2372.1343
1|DNAWalk|NormL2|i|2|266|2226.6497
1|DNAWalk|NormL2|i|2|267|2404.9104
1|DNAWalk|NormL2|i|2|268|2494.9182
1|DNAWalk|NormL2|i|2|269|2218.3896
1|DNAWalk|NormL2|i|2|270|3092.8166
1|DNAWalk|NormL2|i|2|271|2084.0273
1|DNAWalk|NormL2|i|2|272|2208.8832
1|DNAWalk|NormL2|i|2|273|2377.8138
1|DNAWalk|NormL2|i|2|274|2000.59
1|DNAWalk|NormL2|i|2|275|2222.389
1|DNAWalk|NormL2|i|2|276|2712.3391
1|DNAWalk|NormL2|i|2|277|2510.1866
1|DNAWalk|NormL2|i|2|278|2183.5049
1|DNAWalk|NormL2|i|2|279|2075.5997
1|DNAWalk|NormL2|i|2|280|2284.8575
1|DNAWalk|NormL2|i|2|281|2205.6722
1|DNAWalk|NormL2|i|2|282|3371.901
1|DNAWalk|NormL2|i|2|283|4772.7118
1|DNAWalk|NormL2|i|2|284|2352.3171
1|DNAWalk|NormL2|i|2|285|1786.6429
1|DNAWalk|NormL2|i|2|286|2559.2258
1|DNAWalk|NormL2|i|2|287|3100.591
1|DNAWalk|NormL2|i|2|288|2231.7142
1|DNAWalk|NormL2|i|2|289|2053.8903
1|DNAWalk|NormL2|i|2|290|2049.9486
1|DNAWalk|NormL2|i|2|291|2169.5069
1|DNAWalk|NormL2|i|2|292|1951.6888
1|DNAWalk|NormL2|i|2|293|2389.9383
1|DNAWalk|NormL2|i|2|294|3245.0542
1|DNAWalk|NormL2|i|2|295|2043.3715
1|DNAWalk|NormL2|i|2|296|2802.019
1|DNAWalk|NormL2|i|2|297|2137.4953
1|DNAWalk|NormL2|i|2|298|2110.8747
1|DNAWalk|NormL2|i|2|299|2111.6407
1|DNAWalk|NormL2|i|2|300|2343.7123
1|DNAWalk|NormL2|i|2|301|2235.8218
1|DNAWalk|NormL2|i|2|302|2402.3894
1|DNAWalk|NormL2|i|2|303|2094.5201
1|DNAWalk|NormL2|i|2|304|2353.4778
1|DNAWalk|NormL2|i|2|305|2402.8869
1|DNAWalk|NormL2|i|2|306|2122.2104
1|DNAWalk|NormL2|i|2|307|2009.8385
1|DNAWalk|NormL2|i|2|308|1903.3273
1|DNAWalk|NormL2|i|2|309|2310.8107
1|DNAWalk|NormL2|i|2|310|2448.8862
1|DNAWalk|NormL2|i|2|311|3799.817
1|DNAWalk|NormL2|i|2|312|2209.7481
1|DNAWalk|NormL2|i|2|313|2979.3272
1|DNAWalk|NormL2|i|2|314|2584.5889
1|DNAWalk|NormL2|i|2|315|3539.3164
1|DNAWalk|NormL2|i|2|316|2378.7887
1|DNAWalk|NormL2|i|2|317|2081.9058
1|DNAWalk|NormL2|i|2|318|2587.3836
1|DNAWalk|NormL2|i|2|319|2388.8135
1|DNAWalk|NormL2|i|2|320|2035.6071
1|DNAWalk|NormL2|i|2|321|2186.4862
1|DNAWalk|NormL2|i|2|322|1938.76
1|DNAWalk|NormL2|i|2|323|2210.9795
1|DNAWalk|NormL2|i|2|324|2125.1735
1|DNAWalk|NormL2|i|2|325|2895.7711
1|DNAWalk|NormL2|i|2|326|1917.5353
1|DNAWalk|NormL2|i|2|327|2091.5222
1|DNAWalk|NormL2|i|2|328|1905.5874
1|DNAWalk|NormL2|i|2|329|2065.2487
1|DNAWalk|NormL2|i|2|330|1982.1254
1|DNAWalk|NormL2|i|2|331|3916.0674
1|DNAWalk|NormL2|i|2|332|1975.7477
1|DNAWalk|NormL2|i|2|333|2193.3717
1|DNAWalk|NormL2|i|2|334|3307.5007
1|DNAWalk|NormL2|i|2|335|2224.4207
1|DNAWalk|NormL2|i|2|336|3313.6308
1|DNAWalk|NormL2|i|2|337|2267.3047
1|DNAWalk|NormL2|i|2|338|2042.0167
1|DNAWalk|NormL2|i|2|339|2400.3725
1|DNAWalk|NormL2|i|2|340|2373.5787
1|DNAWalk|NormL2|i|2|341|2212.076
1|DNAWalk|NormL2|i|2|342|2249.2782
1|DNAWalk|NormL2|i|2|343|2280.9689
1|DNAWalk|NormL2|i|2|344|2868.3018
1|DNAWalk|NormL2|i|2|345|2003.4923
1|DNAWalk|NormL2|i|2|346|2778.9537
1|DNAWalk|NormL2|i|2|347|3719.5562
1|DNAWalk|NormL2|i|2|348|1990.0534
1|DNAWalk|NormL2|i|2|349|2889.772
1|DNAWalk|NormL2|i|2|350|2067.1097
1|DNAWalk|NormL2|i|2|351|2968.9718
1|DNAWalk|NormL2|i|2|352|3024.0289
1|DNAWalk|NormL2|i|2|353|2211.3631
1|DNAWalk|NormL2|i|2|354|2427.7372
1|DNAWalk|NormL2|i|2|355|4178.6909
1|DNAWalk|NormL2|i|2|356|2084.2368
1|DNAWalk|NormL2|i|2|357|2611.7456
1|DNAWalk|NormL2|i|2|358|2453.5212
1|DNAWalk|NormL2|i|2|359|2592.4178
1|DNAWalk|NormL2|i|2|360|1989.7377
1|DNAWalk|NormL2|i|2|361|2082.6309
1|DNAWalk|NormL2|i|2|362|2018.7078
1|DNAWalk|NormL2|i|2|363|2373.2406
1|DNAWalk|NormL2|i|2|364|2073.8636
1|DNAWalk|NormL2|i|2|365|1920.385
1|DNAWalk|NormL2|i|2|366|2348.4443
1|DNAWalk|NormL2|i|2|367|5125.6697
1|DNAWalk|NormL2|i|2|368|3857.7164
1|DNAWalk|NormL2|i|2|369|2227.3359
1|DNAWalk|NormL2|i|2|370|2681.9838
1|DNAWalk|NormL2|i|2|371|2594.3887
1|DNAWalk|NormL2|i|2|372|2376.2375
1|DNAWalk|NormL2|i|2|373|2101.5548
1|DNAWalk|NormL2|i|2|374|2357.3085
1|DNAWalk|NormL2|i|2|375|2453.9541
1|DNAWalk|NormL2|i|2|376|2347.3283
1|DNAWalk|NormL2|i|2|377|2325.647
1|DNAWalk|NormL2|i|2|378|2051.0671
1|DNAWalk|NormL2|i|2|379|2065.7585
1|DNAWalk|NormL2|i|2|380|5016.0185
1|DNAWalk|NormL2|i|2|381|2090.0674
1|DNAWalk|NormL2|i|2|382|2009.988
1|DNAWalk|NormL2|i|2|383|2377.2956
1|DNAWalk|NormL2|i|2|384|2082.0587
