# Supplementary material for: On DNA numerical representations for genomic similarity computation
Source: PLoS One. 2017 Mar 21;12(3):e0173288. doi: 10.1371/journal.pone.0173288 (PMC5360225; doi:10.1371/journal.pone.0173288)
Supplement: S3 File — The datasets employed in this work. (ZIP) [file pone.0173288.s003.zip › datasets/syntheticalExperimentalScores/sequenceBase_1_transformation_DNAWalk_metric_NormL2_type_i_percentage_32.txt]

1|DNAWalk|NormL2|i|32|1|5934.9803
1|DNAWalk|NormL2|i|32|2|13216.4361
1|DNAWalk|NormL2|i|32|3|8061.8844
1|DNAWalk|NormL2|i|32|4|9828.2173
1|DNAWalk|NormL2|i|32|5|14747.1761
1|DNAWalk|NormL2|i|32|6|11422.88
1|DNAWalk|NormL2|i|32|7|7514.0918
1|DNAWalk|NormL2|i|32|8|15664.0296
1|DNAWalk|NormL2|i|32|9|9982.3409
1|DNAWalk|NormL2|i|32|10|13789.0822
1|DNAWalk|NormL2|i|32|11|14311.6354
1|DNAWalk|NormL2|i|32|12|9366.2792
1|DNAWalk|NormL2|i|32|13|12385.8921
1|DNAWalk|NormL2|i|32|14|10619.4366
1|DNAWalk|NormL2|i|32|15|15777.5224
1|DNAWalk|NormL2|i|32|16|8867.4106
1|DNAWalk|NormL2|i|32|17|8592.5265
1|DNAWalk|NormL2|i|32|18|6494.4312
1|DNAWalk|NormL2|i|32|19|9886.1633
1|DNAWalk|NormL2|i|32|20|12691.5664
1|DNAWalk|NormL2|i|32|21|6214.8796
1|DNAWalk|NormL2|i|32|22|14097.0862
1|DNAWalk|NormL2|i|32|23|8856.8318
1|DNAWalk|NormL2|i|32|24|15707.9214
1|DNAWalk|NormL2|i|32|25|5737.3785
1|DNAWalk|NormL2|i|32|26|5278.9957
1|DNAWalk|NormL2|i|32|27|9588.686
1|DNAWalk|NormL2|i|32|28|9524.8711
1|DNAWalk|NormL2|i|32|29|15714.3919
1|DNAWalk|NormL2|i|32|30|9602.7675
1|DNAWalk|NormL2|i|32|31|5007.1323
1|DNAWalk|NormL2|i|32|32|9033.1391
1|DNAWalk|NormL2|i|32|33|8300.3234
1|DNAWalk|NormL2|i|32|34|5514.3383
1|DNAWalk|NormL2|i|32|35|11405.1966
1|DNAWalk|NormL2|i|32|36|4665.9846
1|DNAWalk|NormL2|i|32|37|5498.6231
1|DNAWalk|NormL2|i|32|38|8228.7694
1|DNAWalk|NormL2|i|32|39|12896.6352
1|DNAWalk|NormL2|i|32|40|8932.6811
1|DNAWalk|NormL2|i|32|41|7501.4578
1|DNAWalk|NormL2|i|32|42|8624.4429
1|DNAWalk|NormL2|i|32|43|5773.0063
1|DNAWalk|NormL2|i|32|44|9854.6815
1|DNAWalk|NormL2|i|32|45|9055.7541
1|DNAWalk|NormL2|i|32|46|13468.6605
1|DNAWalk|NormL2|i|32|47|7938.0826
1|DNAWalk|NormL2|i|32|48|7453.7035
1|DNAWalk|NormL2|i|32|49|9477.9934
1|DNAWalk|NormL2|i|32|50|5625.4891
1|DNAWalk|NormL2|i|32|51|8745.2095
1|DNAWalk|NormL2|i|32|52|8701.2561
1|DNAWalk|NormL2|i|32|53|9681.23
1|DNAWalk|NormL2|i|32|54|10212.0344
1|DNAWalk|NormL2|i|32|55|6502.0634
1|DNAWalk|NormL2|i|32|56|7887.0549
1|DNAWalk|NormL2|i|32|57|12090.6212
1|DNAWalk|NormL2|i|32|58|20468.4094
1|DNAWalk|NormL2|i|32|59|4683.8483
1|DNAWalk|NormL2|i|32|60|7819.1115
1|DNAWalk|NormL2|i|32|61|17155.2757
1|DNAWalk|NormL2|i|32|62|7948.4533
1|DNAWalk|NormL2|i|32|63|12994.146
1|DNAWalk|NormL2|i|32|64|21125.8438
1|DNAWalk|NormL2|i|32|65|6585.3237
1|DNAWalk|NormL2|i|32|66|10991.4875
1|DNAWalk|NormL2|i|32|67|9809.9565
1|DNAWalk|NormL2|i|32|68|6531.8523
1|DNAWalk|NormL2|i|32|69|7288.3593
1|DNAWalk|NormL2|i|32|70|5511.125
1|DNAWalk|NormL2|i|32|71|8232.3917
1|DNAWalk|NormL2|i|32|72|7397.2171
1|DNAWalk|NormL2|i|32|73|7986.3808
1|DNAWalk|NormL2|i|32|74|6651.9346
1|DNAWalk|NormL2|i|32|75|10892.4818
1|DNAWalk|NormL2|i|32|76|6288.4542
1|DNAWalk|NormL2|i|32|77|6947.5381
1|DNAWalk|NormL2|i|32|78|6111.6764
1|DNAWalk|NormL2|i|32|79|14089.2054
1|DNAWalk|NormL2|i|32|80|4660.9878
1|DNAWalk|NormL2|i|32|81|7587.5118
1|DNAWalk|NormL2|i|32|82|6498.5571
1|DNAWalk|NormL2|i|32|83|9565.4894
1|DNAWalk|NormL2|i|32|84|16054.2348
1|DNAWalk|NormL2|i|32|85|7154.4199
1|DNAWalk|NormL2|i|32|86|6726.8077
1|DNAWalk|NormL2|i|32|87|7213.1745
1|DNAWalk|NormL2|i|32|88|8172.1429
1|DNAWalk|NormL2|i|32|89|4795.0288
1|DNAWalk|NormL2|i|32|90|6069.5688
1|DNAWalk|NormL2|i|32|91|11121.2536
1|DNAWalk|NormL2|i|32|92|5549.195
1|DNAWalk|NormL2|i|32|93|7446.6845
1|DNAWalk|NormL2|i|32|94|12015.7174
1|DNAWalk|NormL2|i|32|95|11723.858
1|DNAWalk|NormL2|i|32|96|11067.82
1|DNAWalk|NormL2|i|32|97|6978.4267
1|DNAWalk|NormL2|i|32|98|9522.6129
1|DNAWalk|NormL2|i|32|99|13212.8289
1|DNAWalk|NormL2|i|32|100|18130.5801
1|DNAWalk|NormL2|i|32|101|6318.7315
1|DNAWalk|NormL2|i|32|102|18628.7344
1|DNAWalk|NormL2|i|32|103|6033.7609
1|DNAWalk|NormL2|i|32|104|11091.3959
1|DNAWalk|NormL2|i|32|105|26168.0317
1|DNAWalk|NormL2|i|32|106|11498.638
1|DNAWalk|NormL2|i|32|107|5919.0487
1|DNAWalk|NormL2|i|32|108|12248.5148
1|DNAWalk|NormL2|i|32|109|7071.2678
1|DNAWalk|NormL2|i|32|110|8333.1347
1|DNAWalk|NormL2|i|32|111|8458.4834
1|DNAWalk|NormL2|i|32|112|5015.1709
1|DNAWalk|NormL2|i|32|113|5763.9489
1|DNAWalk|NormL2|i|32|114|11009.1651
1|DNAWalk|NormL2|i|32|115|8564.4444
1|DNAWalk|NormL2|i|32|116|8855.4499
1|DNAWalk|NormL2|i|32|117|6456.7043
1|DNAWalk|NormL2|i|32|118|6485.0092
1|DNAWalk|NormL2|i|32|119|16875.1215
1|DNAWalk|NormL2|i|32|120|6413.0585
1|DNAWalk|NormL2|i|32|121|6071.7051
1|DNAWalk|NormL2|i|32|122|14046.4723
1|DNAWalk|NormL2|i|32|123|11046.0664
1|DNAWalk|NormL2|i|32|124|5790.0069
1|DNAWalk|NormL2|i|32|125|5405.8177
1|DNAWalk|NormL2|i|32|126|13002.8987
1|DNAWalk|NormL2|i|32|127|7136.5193
1|DNAWalk|NormL2|i|32|128|5111.1299
1|DNAWalk|NormL2|i|32|129|11344.6046
1|DNAWalk|NormL2|i|32|130|7699.3106
1|DNAWalk|NormL2|i|32|131|10665.4472
1|DNAWalk|NormL2|i|32|132|5663.1435
1|DNAWalk|NormL2|i|32|133|8694.4142
1|DNAWalk|NormL2|i|32|134|7401.9599
1|DNAWalk|NormL2|i|32|135|21506.2105
1|DNAWalk|NormL2|i|32|136|7130.8309
1|DNAWalk|NormL2|i|32|137|6102.1062
1|DNAWalk|NormL2|i|32|138|6554.1076
1|DNAWalk|NormL2|i|32|139|9766.1902
1|DNAWalk|NormL2|i|32|140|9990.3146
1|DNAWalk|NormL2|i|32|141|8462.0454
1|DNAWalk|NormL2|i|32|142|5889.2256
1|DNAWalk|NormL2|i|32|143|4907.5204
1|DNAWalk|NormL2|i|32|144|8792.4064
1|DNAWalk|NormL2|i|32|145|7818.8416
1|DNAWalk|NormL2|i|32|146|12381.8968
1|DNAWalk|NormL2|i|32|147|6186.7018
1|DNAWalk|NormL2|i|32|148|4570.7112
1|DNAWalk|NormL2|i|32|149|6483.5427
1|DNAWalk|NormL2|i|32|150|6878.3573
1|DNAWalk|NormL2|i|32|151|9940.1134
1|DNAWalk|NormL2|i|32|152|14351.7779
1|DNAWalk|NormL2|i|32|153|6376.8704
1|DNAWalk|NormL2|i|32|154|7983.6951
1|DNAWalk|NormL2|i|32|155|13552.3056
1|DNAWalk|NormL2|i|32|156|7534.02
1|DNAWalk|NormL2|i|32|157|9279.6419
1|DNAWalk|NormL2|i|32|158|8523.5037
1|DNAWalk|NormL2|i|32|159|6625.7654
1|DNAWalk|NormL2|i|32|160|5402.3897
1|DNAWalk|NormL2|i|32|161|5730.9372
1|DNAWalk|NormL2|i|32|162|7742.6617
1|DNAWalk|NormL2|i|32|163|7398.9682
1|DNAWalk|NormL2|i|32|164|16052.9407
1|DNAWalk|NormL2|i|32|165|8043.1348
1|DNAWalk|NormL2|i|32|166|13989.607
1|DNAWalk|NormL2|i|32|167|10333.1843
1|DNAWalk|NormL2|i|32|168|15830.2195
1|DNAWalk|NormL2|i|32|169|5580.4549
1|DNAWalk|NormL2|i|32|170|7615.1958
1|DNAWalk|NormL2|i|32|171|7686.2856
1|DNAWalk|NormL2|i|32|172|6069.5903
1|DNAWalk|NormL2|i|32|173|10607.1793
1|DNAWalk|NormL2|i|32|174|4971.2829
1|DNAWalk|NormL2|i|32|175|6507.1614
1|DNAWalk|NormL2|i|32|176|8547.342
1|DNAWalk|NormL2|i|32|177|7344.7709
1|DNAWalk|NormL2|i|32|178|7868.5169
1|DNAWalk|NormL2|i|32|179|6258.4394
1|DNAWalk|NormL2|i|32|180|6424.7256
1|DNAWalk|NormL2|i|32|181|6718.825
1|DNAWalk|NormL2|i|32|182|6057.0372
1|DNAWalk|NormL2|i|32|183|12333.7321
1|DNAWalk|NormL2|i|32|184|10856.4988
1|DNAWalk|NormL2|i|32|185|7198.448
1|DNAWalk|NormL2|i|32|186|7687.9573
1|DNAWalk|NormL2|i|32|187|6019.1987
1|DNAWalk|NormL2|i|32|188|14033.4582
1|DNAWalk|NormL2|i|32|189|6038.6608
1|DNAWalk|NormL2|i|32|190|6537.1148
1|DNAWalk|NormL2|i|32|191|6447.2771
1|DNAWalk|NormL2|i|32|192|10089.9042
1|DNAWalk|NormL2|i|32|193|7703.5881
1|DNAWalk|NormL2|i|32|194|5902.593
1|DNAWalk|NormL2|i|32|195|4432.068
1|DNAWalk|NormL2|i|32|196|12622.9899
1|DNAWalk|NormL2|i|32|197|9685.0152
1|DNAWalk|NormL2|i|32|198|6324.3825
1|DNAWalk|NormL2|i|32|199|10692.9564
1|DNAWalk|NormL2|i|32|200|6367.4459
1|DNAWalk|NormL2|i|32|201|7425.5099
1|DNAWalk|NormL2|i|32|202|15705.0681
1|DNAWalk|NormL2|i|32|203|9474.6343
1|DNAWalk|NormL2|i|32|204|12399.8322
1|DNAWalk|NormL2|i|32|205|8303.895
1|DNAWalk|NormL2|i|32|206|7890.7593
1|DNAWalk|NormL2|i|32|207|6482.0386
1|DNAWalk|NormL2|i|32|208|8493.7821
1|DNAWalk|NormL2|i|32|209|8299.7409
1|DNAWalk|NormL2|i|32|210|6723.701
1|DNAWalk|NormL2|i|32|211|6835.7566
1|DNAWalk|NormL2|i|32|212|7864.2056
1|DNAWalk|NormL2|i|32|213|10903.9327
1|DNAWalk|NormL2|i|32|214|5460.213
1|DNAWalk|NormL2|i|32|215|11855.3036
1|DNAWalk|NormL2|i|32|216|4528.3628
1|DNAWalk|NormL2|i|32|217|9537.3168
1|DNAWalk|NormL2|i|32|218|16129.9021
1|DNAWalk|NormL2|i|32|219|8237.3477
1|DNAWalk|NormL2|i|32|220|9440.9171
1|DNAWalk|NormL2|i|32|221|7187.6373
1|DNAWalk|NormL2|i|32|222|6053.2948
1|DNAWalk|NormL2|i|32|223|5887.7729
1|DNAWalk|NormL2|i|32|224|5614.9652
1|DNAWalk|NormL2|i|32|225|6303.4162
1|DNAWalk|NormL2|i|32|226|4847.6673
1|DNAWalk|NormL2|i|32|227|7238.8766
1|DNAWalk|NormL2|i|32|228|6836.8249
1|DNAWalk|NormL2|i|32|229|7486.4167
1|DNAWalk|NormL2|i|32|230|11684.9025
1|DNAWalk|NormL2|i|32|231|8276.4053
1|DNAWalk|NormL2|i|32|232|13449.8424
1|DNAWalk|NormL2|i|32|233|16421.7801
1|DNAWalk|NormL2|i|32|234|9091.6401
1|DNAWalk|NormL2|i|32|235|7172.9715
1|DNAWalk|NormL2|i|32|236|24417.2171
1|DNAWalk|NormL2|i|32|237|16875.0435
1|DNAWalk|NormL2|i|32|238|9030.6662
1|DNAWalk|NormL2|i|32|239|6615.1784
1|DNAWalk|NormL2|i|32|240|11047.5756
1|DNAWalk|NormL2|i|32|241|10918.3901
1|DNAWalk|NormL2|i|32|242|8507.8732
1|DNAWalk|NormL2|i|32|243|6012.4444
1|DNAWalk|NormL2|i|32|244|6992.8569
1|DNAWalk|NormL2|i|32|245|8231.7414
1|DNAWalk|NormL2|i|32|246|8838.4391
1|DNAWalk|NormL2|i|32|247|4536.6772
1|DNAWalk|NormL2|i|32|248|22536.3566
1|DNAWalk|NormL2|i|32|249|10342.8482
1|DNAWalk|NormL2|i|32|250|10855.3845
1|DNAWalk|NormL2|i|32|251|15919.5658
1|DNAWalk|NormL2|i|32|252|6641.6581
1|DNAWalk|NormL2|i|32|253|5759.5621
1|DNAWalk|NormL2|i|32|254|9784.7326
1|DNAWalk|NormL2|i|32|255|5406.356
1|DNAWalk|NormL2|i|32|256|5007.7925
1|DNAWalk|NormL2|i|32|257|10695.7974
1|DNAWalk|NormL2|i|32|258|11512.3493
1|DNAWalk|NormL2|i|32|259|12953.2644
1|DNAWalk|NormL2|i|32|260|6817.7518
1|DNAWalk|NormL2|i|32|261|7143.1427
1|DNAWalk|NormL2|i|32|262|22090.7138
1|DNAWalk|NormL2|i|32|263|10311.4913
1|DNAWalk|NormL2|i|32|264|8846.8011
1|DNAWalk|NormL2|i|32|265|5364.7362
1|DNAWalk|NormL2|i|32|266|17619.7588
1|DNAWalk|NormL2|i|32|267|7645.788
1|DNAWalk|NormL2|i|32|268|7622.2387
1|DNAWalk|NormL2|i|32|269|14188.5068
1|DNAWalk|NormL2|i|32|270|15383.7734
1|DNAWalk|NormL2|i|32|271|4962.2698
1|DNAWalk|NormL2|i|32|272|4889.447
1|DNAWalk|NormL2|i|32|273|12545.3668
1|DNAWalk|NormL2|i|32|274|3401.421
1|DNAWalk|NormL2|i|32|275|9691.9515
1|DNAWalk|NormL2|i|32|276|15117.1795
1|DNAWalk|NormL2|i|32|277|8329.5403
1|DNAWalk|NormL2|i|32|278|12656.5782
1|DNAWalk|NormL2|i|32|279|11309.7749
1|DNAWalk|NormL2|i|32|280|8488.9315
1|DNAWalk|NormL2|i|32|281|8577.1971
1|DNAWalk|NormL2|i|32|282|6604.6863
1|DNAWalk|NormL2|i|32|283|12847.7957
1|DNAWalk|NormL2|i|32|284|7046.1701
1|DNAWalk|NormL2|i|32|285|19706.6463
1|DNAWalk|NormL2|i|32|286|9147.516
1|DNAWalk|NormL2|i|32|287|8010.9374
1|DNAWalk|NormL2|i|32|288|7954.0873
1|DNAWalk|NormL2|i|32|289|11032.6627
1|DNAWalk|NormL2|i|32|290|7415.3656
1|DNAWalk|NormL2|i|32|291|13561.3768
1|DNAWalk|NormL2|i|32|292|17678.9383
1|DNAWalk|NormL2|i|32|293|10137.0278
1|DNAWalk|NormL2|i|32|294|8764.0482
1|DNAWalk|NormL2|i|32|295|10493.2828
1|DNAWalk|NormL2|i|32|296|7305.5712
1|DNAWalk|NormL2|i|32|297|9101.2758
1|DNAWalk|NormL2|i|32|298|8027.6002
1|DNAWalk|NormL2|i|32|299|12262.4054
1|DNAWalk|NormL2|i|32|300|9980.1465
1|DNAWalk|NormL2|i|32|301|8148.656
1|DNAWalk|NormL2|i|32|302|6399.9844
1|DNAWalk|NormL2|i|32|303|10073.6557
1|DNAWalk|NormL2|i|32|304|12785.9679
1|DNAWalk|NormL2|i|32|305|7056.599
1|DNAWalk|NormL2|i|32|306|9722.4486
1|DNAWalk|NormL2|i|32|307|11208.3239
1|DNAWalk|NormL2|i|32|308|7372.6246
1|DNAWalk|NormL2|i|32|309|8341.9417
1|DNAWalk|NormL2|i|32|310|12651.8339
1|DNAWalk|NormL2|i|32|311|17245.6322
1|DNAWalk|NormL2|i|32|312|9586.3165
1|DNAWalk|NormL2|i|32|313|7843.4742
1|DNAWalk|NormL2|i|32|314|9186.9655
1|DNAWalk|NormL2|i|32|315|8781.6966
1|DNAWalk|NormL2|i|32|316|7927.6256
1|DNAWalk|NormL2|i|32|317|6125.6131
1|DNAWalk|NormL2|i|32|318|10910.558
1|DNAWalk|NormL2|i|32|319|6315.4999
1|DNAWalk|NormL2|i|32|320|8260.9393
1|DNAWalk|NormL2|i|32|321|7903.0622
1|DNAWalk|NormL2|i|32|322|5533.6418
1|DNAWalk|NormL2|i|32|323|5652.867
1|DNAWalk|NormL2|i|32|324|21392.7156
1|DNAWalk|NormL2|i|32|325|8257.5639
1|DNAWalk|NormL2|i|32|326|8009.9947
1|DNAWalk|NormL2|i|32|327|11980.1037
1|DNAWalk|NormL2|i|32|328|5387.743
1|DNAWalk|NormL2|i|32|329|5999.8149
1|DNAWalk|NormL2|i|32|330|12969.9554
1|DNAWalk|NormL2|i|32|331|8213.0537
1|DNAWalk|NormL2|i|32|332|15409.9963
1|DNAWalk|NormL2|i|32|333|7071.959
1|DNAWalk|NormL2|i|32|334|22929.8293
1|DNAWalk|NormL2|i|32|335|7068.011
1|DNAWalk|NormL2|i|32|336|7859.9759
1|DNAWalk|NormL2|i|32|337|11322.4522
1|DNAWalk|NormL2|i|32|338|8284.0376
1|DNAWalk|NormL2|i|32|339|5549.3848
1|DNAWalk|NormL2|i|32|340|12477.2608
1|DNAWalk|NormL2|i|32|341|8603.9017
1|DNAWalk|NormL2|i|32|342|5604.1249
1|DNAWalk|NormL2|i|32|343|9121.814
1|DNAWalk|NormL2|i|32|344|8329.9254
1|DNAWalk|NormL2|i|32|345|7715.3925
1|DNAWalk|NormL2|i|32|346|7313.7167
1|DNAWalk|NormL2|i|32|347|9065.7224
1|DNAWalk|NormL2|i|32|348|16254.7971
1|DNAWalk|NormL2|i|32|349|10251.9583
1|DNAWalk|NormL2|i|32|350|10457.8903
1|DNAWalk|NormL2|i|32|351|5394.3463
1|DNAWalk|NormL2|i|32|352|9004.0112
1|DNAWalk|NormL2|i|32|353|10643.3274
1|DNAWalk|NormL2|i|32|354|14561.4537
1|DNAWalk|NormL2|i|32|355|8711.3727
1|DNAWalk|NormL2|i|32|356|7320.5086
1|DNAWalk|NormL2|i|32|357|6603.022
1|DNAWalk|NormL2|i|32|358|8311.0184
1|DNAWalk|NormL2|i|32|359|6145.4998
1|DNAWalk|NormL2|i|32|360|6234.321
1|DNAWalk|NormL2|i|32|361|5185.519
1|DNAWalk|NormL2|i|32|362|10524.3482
1|DNAWalk|NormL2|i|32|363|5167.2021
1|DNAWalk|NormL2|i|32|364|8370.6909
1|DNAWalk|NormL2|i|32|365|8307.8484
1|DNAWalk|NormL2|i|32|366|5467.3577
1|DNAWalk|NormL2|i|32|367|6351.7767
1|DNAWalk|NormL2|i|32|368|5980.9098
1|DNAWalk|NormL2|i|32|369|7567.6357
1|DNAWalk|NormL2|i|32|370|10441.1991
1|DNAWalk|NormL2|i|32|371|4638.7896
1|DNAWalk|NormL2|i|32|372|6189.8111
1|DNAWalk|NormL2|i|32|373|5061.1928
1|DNAWalk|NormL2|i|32|374|4453.5349
1|DNAWalk|NormL2|i|32|375|8120.9454
1|DNAWalk|NormL2|i|32|376|5970.8486
1|DNAWalk|NormL2|i|32|377|11212.1142
1|DNAWalk|NormL2|i|32|378|14767.6325
1|DNAWalk|NormL2|i|32|379|6706.1531
1|DNAWalk|NormL2|i|32|380|6243.4289
1|DNAWalk|NormL2|i|32|381|6414.3395
1|DNAWalk|NormL2|i|32|382|8634.7172
1|DNAWalk|NormL2|i|32|383|6883.853
1|DNAWalk|NormL2|i|32|384|5755.1925
1|DNAWalk|NormL2|i|32|385|7503.022
1|DNAWalk|NormL2|i|32|386|7846.2826
1|DNAWalk|NormL2|i|32|387|6685.9279
1|DNAWalk|NormL2|i|32|388|8219.1245
1|DNAWalk|NormL2|i|32|389|12931.0007
1|DNAWalk|NormL2|i|32|390|9049.5004
1|DNAWalk|NormL2|i|32|391|7220.1491
1|DNAWalk|NormL2|i|32|392|10984.2744
1|DNAWalk|NormL2|i|32|393|5252.6774
1|DNAWalk|NormL2|i|32|394|9333.7099
1|DNAWalk|NormL2|i|32|395|15225.4175
1|DNAWalk|NormL2|i|32|396|8481.5605
1|DNAWalk|NormL2|i|32|397|4615.7608
1|DNAWalk|NormL2|i|32|398|5868.077
1|DNAWalk|NormL2|i|32|399|8136.0115
1|DNAWalk|NormL2|i|32|400|7095.4714
