# Supplementary material for: On DNA numerical representations for genomic similarity computation
Source: PLoS One. 2017 Mar 21;12(3):e0173288. doi: 10.1371/journal.pone.0173288 (PMC5360225; doi:10.1371/journal.pone.0173288)
Supplement: S3 File — The datasets employed in this work. (ZIP) [file pone.0173288.s003.zip › datasets/syntheticalExperimentalScores/sequenceBase_1_transformation_DNAWalk_metric_NormL2_type_i_percentage_4.txt]

1|DNAWalk|NormL2|i|4|1|3258.4607
1|DNAWalk|NormL2|i|4|2|2249.0928
1|DNAWalk|NormL2|i|4|3|3506.2533
1|DNAWalk|NormL2|i|4|4|3026.9371
1|DNAWalk|NormL2|i|4|5|3508.1952
1|DNAWalk|NormL2|i|4|6|3291.6512
1|DNAWalk|NormL2|i|4|7|2612.7716
1|DNAWalk|NormL2|i|4|8|5298.0071
1|DNAWalk|NormL2|i|4|9|3908.6884
1|DNAWalk|NormL2|i|4|10|2633.8641
1|DNAWalk|NormL2|i|4|11|3227.3566
1|DNAWalk|NormL2|i|4|12|2834.6015
1|DNAWalk|NormL2|i|4|13|2992.5364
1|DNAWalk|NormL2|i|4|14|2867.3461
1|DNAWalk|NormL2|i|4|15|5102.2683
1|DNAWalk|NormL2|i|4|16|2978.8897
1|DNAWalk|NormL2|i|4|17|5214.1933
1|DNAWalk|NormL2|i|4|18|4140.7501
1|DNAWalk|NormL2|i|4|19|3381.3197
1|DNAWalk|NormL2|i|4|20|3080.4601
1|DNAWalk|NormL2|i|4|21|2874.9282
1|DNAWalk|NormL2|i|4|22|2859.2493
1|DNAWalk|NormL2|i|4|23|3664.4393
1|DNAWalk|NormL2|i|4|24|3598.2914
1|DNAWalk|NormL2|i|4|25|3048.1858
1|DNAWalk|NormL2|i|4|26|2942.4044
1|DNAWalk|NormL2|i|4|27|2935.742
1|DNAWalk|NormL2|i|4|28|4699.4835
1|DNAWalk|NormL2|i|4|29|3220.3552
1|DNAWalk|NormL2|i|4|30|2822.9366
1|DNAWalk|NormL2|i|4|31|2836.018
1|DNAWalk|NormL2|i|4|32|2520.8765
1|DNAWalk|NormL2|i|4|33|2830.1652
1|DNAWalk|NormL2|i|4|34|3746.9962
1|DNAWalk|NormL2|i|4|35|2599.1782
1|DNAWalk|NormL2|i|4|36|2778.9479
1|DNAWalk|NormL2|i|4|37|2655.8293
1|DNAWalk|NormL2|i|4|38|2942.0739
1|DNAWalk|NormL2|i|4|39|3986.5488
1|DNAWalk|NormL2|i|4|40|5161.1472
1|DNAWalk|NormL2|i|4|41|3009.4259
1|DNAWalk|NormL2|i|4|42|3003.6232
1|DNAWalk|NormL2|i|4|43|4576.1262
1|DNAWalk|NormL2|i|4|44|2687.4355
1|DNAWalk|NormL2|i|4|45|3032.0956
1|DNAWalk|NormL2|i|4|46|2732.4168
1|DNAWalk|NormL2|i|4|47|3489.8706
1|DNAWalk|NormL2|i|4|48|2808.1881
1|DNAWalk|NormL2|i|4|49|3067.7252
1|DNAWalk|NormL2|i|4|50|4151.5984
1|DNAWalk|NormL2|i|4|51|3962.6267
1|DNAWalk|NormL2|i|4|52|3337.4794
1|DNAWalk|NormL2|i|4|53|3288.6273
1|DNAWalk|NormL2|i|4|54|2987.4411
1|DNAWalk|NormL2|i|4|55|3451.326
1|DNAWalk|NormL2|i|4|56|2649.1077
1|DNAWalk|NormL2|i|4|57|3882.653
1|DNAWalk|NormL2|i|4|58|3105.3009
1|DNAWalk|NormL2|i|4|59|4245.4269
1|DNAWalk|NormL2|i|4|60|3868.8714
1|DNAWalk|NormL2|i|4|61|3700.2233
1|DNAWalk|NormL2|i|4|62|2788.5075
1|DNAWalk|NormL2|i|4|63|6229.3661
1|DNAWalk|NormL2|i|4|64|3729.1214
1|DNAWalk|NormL2|i|4|65|3173.524
1|DNAWalk|NormL2|i|4|66|3025.9544
1|DNAWalk|NormL2|i|4|67|2673.2161
1|DNAWalk|NormL2|i|4|68|3656.8266
1|DNAWalk|NormL2|i|4|69|3062.38
1|DNAWalk|NormL2|i|4|70|3021.802
1|DNAWalk|NormL2|i|4|71|2811.4634
1|DNAWalk|NormL2|i|4|72|2633.1389
1|DNAWalk|NormL2|i|4|73|3835.8546
1|DNAWalk|NormL2|i|4|74|2766.8
1|DNAWalk|NormL2|i|4|75|5916.5821
1|DNAWalk|NormL2|i|4|76|2821.7569
1|DNAWalk|NormL2|i|4|77|3962.1736
1|DNAWalk|NormL2|i|4|78|3853.3898
1|DNAWalk|NormL2|i|4|79|2784.9705
1|DNAWalk|NormL2|i|4|80|2767.4634
1|DNAWalk|NormL2|i|4|81|4141.0234
1|DNAWalk|NormL2|i|4|82|2852.4582
1|DNAWalk|NormL2|i|4|83|2714.6443
1|DNAWalk|NormL2|i|4|84|2663.6652
1|DNAWalk|NormL2|i|4|85|3279.8284
1|DNAWalk|NormL2|i|4|86|2641.7176
1|DNAWalk|NormL2|i|4|87|2770.6567
1|DNAWalk|NormL2|i|4|88|3208.9036
1|DNAWalk|NormL2|i|4|89|2748.7051
1|DNAWalk|NormL2|i|4|90|2951.7748
1|DNAWalk|NormL2|i|4|91|2504.8347
1|DNAWalk|NormL2|i|4|92|2767.1823
1|DNAWalk|NormL2|i|4|93|2673.2685
1|DNAWalk|NormL2|i|4|94|2914.4358
1|DNAWalk|NormL2|i|4|95|3053.2995
1|DNAWalk|NormL2|i|4|96|3141.1066
1|DNAWalk|NormL2|i|4|97|2852.3086
1|DNAWalk|NormL2|i|4|98|3038.0039
1|DNAWalk|NormL2|i|4|99|3202.5946
1|DNAWalk|NormL2|i|4|100|2589.5141
1|DNAWalk|NormL2|i|4|101|3992.253
1|DNAWalk|NormL2|i|4|102|2568.9948
1|DNAWalk|NormL2|i|4|103|2548.2015
1|DNAWalk|NormL2|i|4|104|2607.8546
1|DNAWalk|NormL2|i|4|105|3103.2717
1|DNAWalk|NormL2|i|4|106|3413.6358
1|DNAWalk|NormL2|i|4|107|6119.8968
1|DNAWalk|NormL2|i|4|108|4293.6844
1|DNAWalk|NormL2|i|4|109|2891.7326
1|DNAWalk|NormL2|i|4|110|3000.5684
1|DNAWalk|NormL2|i|4|111|3143.8934
1|DNAWalk|NormL2|i|4|112|3967.9339
1|DNAWalk|NormL2|i|4|113|2436.1887
1|DNAWalk|NormL2|i|4|114|2884.34
1|DNAWalk|NormL2|i|4|115|2936.4652
1|DNAWalk|NormL2|i|4|116|2931.7677
1|DNAWalk|NormL2|i|4|117|2777.0755
1|DNAWalk|NormL2|i|4|118|2794.4814
1|DNAWalk|NormL2|i|4|119|4190.249
1|DNAWalk|NormL2|i|4|120|3368.3125
1|DNAWalk|NormL2|i|4|121|3541.5967
1|DNAWalk|NormL2|i|4|122|3054.0485
1|DNAWalk|NormL2|i|4|123|2667.1495
1|DNAWalk|NormL2|i|4|124|3203.9625
1|DNAWalk|NormL2|i|4|125|5746.6585
1|DNAWalk|NormL2|i|4|126|5369.5391
1|DNAWalk|NormL2|i|4|127|2816.1532
1|DNAWalk|NormL2|i|4|128|4499.1961
1|DNAWalk|NormL2|i|4|129|4148.4677
1|DNAWalk|NormL2|i|4|130|3000.3318
1|DNAWalk|NormL2|i|4|131|2637.5151
1|DNAWalk|NormL2|i|4|132|2703.4441
1|DNAWalk|NormL2|i|4|133|2746.8924
1|DNAWalk|NormL2|i|4|134|3512.2696
1|DNAWalk|NormL2|i|4|135|2875.632
1|DNAWalk|NormL2|i|4|136|3850.8718
1|DNAWalk|NormL2|i|4|137|4026.3066
1|DNAWalk|NormL2|i|4|138|2975.0446
1|DNAWalk|NormL2|i|4|139|2802.2199
1|DNAWalk|NormL2|i|4|140|2726.4666
1|DNAWalk|NormL2|i|4|141|2852.7878
1|DNAWalk|NormL2|i|4|142|4327.5075
1|DNAWalk|NormL2|i|4|143|2501.3475
1|DNAWalk|NormL2|i|4|144|4499.9013
1|DNAWalk|NormL2|i|4|145|3731.7966
1|DNAWalk|NormL2|i|4|146|3647.0019
1|DNAWalk|NormL2|i|4|147|2865.7955
1|DNAWalk|NormL2|i|4|148|3022.9162
1|DNAWalk|NormL2|i|4|149|2987.141
1|DNAWalk|NormL2|i|4|150|3190.1342
1|DNAWalk|NormL2|i|4|151|2845.5403
1|DNAWalk|NormL2|i|4|152|3265.6666
1|DNAWalk|NormL2|i|4|153|2664.8787
1|DNAWalk|NormL2|i|4|154|4165.5288
1|DNAWalk|NormL2|i|4|155|4334.6831
1|DNAWalk|NormL2|i|4|156|4925.5936
1|DNAWalk|NormL2|i|4|157|3012.7949
1|DNAWalk|NormL2|i|4|158|3272.5509
1|DNAWalk|NormL2|i|4|159|3017.9455
1|DNAWalk|NormL2|i|4|160|4644.64
1|DNAWalk|NormL2|i|4|161|3011.4983
1|DNAWalk|NormL2|i|4|162|3459.0828
1|DNAWalk|NormL2|i|4|163|3981.1976
1|DNAWalk|NormL2|i|4|164|3521.26
1|DNAWalk|NormL2|i|4|165|4227.0784
1|DNAWalk|NormL2|i|4|166|4630.2394
1|DNAWalk|NormL2|i|4|167|3308.7951
1|DNAWalk|NormL2|i|4|168|3547.7371
1|DNAWalk|NormL2|i|4|169|3980.7066
1|DNAWalk|NormL2|i|4|170|2824.9037
1|DNAWalk|NormL2|i|4|171|2979.2236
1|DNAWalk|NormL2|i|4|172|4966.5079
1|DNAWalk|NormL2|i|4|173|4255.7099
1|DNAWalk|NormL2|i|4|174|3453.3588
1|DNAWalk|NormL2|i|4|175|2903.8077
1|DNAWalk|NormL2|i|4|176|2862.2086
1|DNAWalk|NormL2|i|4|177|3246.7814
1|DNAWalk|NormL2|i|4|178|3037.3196
1|DNAWalk|NormL2|i|4|179|3527.868
1|DNAWalk|NormL2|i|4|180|3105.4624
1|DNAWalk|NormL2|i|4|181|3183.243
1|DNAWalk|NormL2|i|4|182|3167.5568
1|DNAWalk|NormL2|i|4|183|4937.6915
1|DNAWalk|NormL2|i|4|184|4947.705
1|DNAWalk|NormL2|i|4|185|3137.6088
1|DNAWalk|NormL2|i|4|186|4576.0331
1|DNAWalk|NormL2|i|4|187|3546.3801
1|DNAWalk|NormL2|i|4|188|2718.5257
1|DNAWalk|NormL2|i|4|189|3039.7762
1|DNAWalk|NormL2|i|4|190|4390.0504
1|DNAWalk|NormL2|i|4|191|2763.5338
1|DNAWalk|NormL2|i|4|192|2754.6521
1|DNAWalk|NormL2|i|4|193|2715.405
1|DNAWalk|NormL2|i|4|194|4226.3189
1|DNAWalk|NormL2|i|4|195|3381.7105
1|DNAWalk|NormL2|i|4|196|2823.0768
1|DNAWalk|NormL2|i|4|197|2918.9023
1|DNAWalk|NormL2|i|4|198|2871.1592
1|DNAWalk|NormL2|i|4|199|3290.3207
1|DNAWalk|NormL2|i|4|200|3888.2452
1|DNAWalk|NormL2|i|4|201|2948.209
1|DNAWalk|NormL2|i|4|202|3002.1965
1|DNAWalk|NormL2|i|4|203|4262.0243
1|DNAWalk|NormL2|i|4|204|2643.1632
1|DNAWalk|NormL2|i|4|205|4564.7147
1|DNAWalk|NormL2|i|4|206|3362.4868
1|DNAWalk|NormL2|i|4|207|4335.9145
1|DNAWalk|NormL2|i|4|208|4780.0003
1|DNAWalk|NormL2|i|4|209|3660.7456
1|DNAWalk|NormL2|i|4|210|3357.2816
1|DNAWalk|NormL2|i|4|211|2827.3712
1|DNAWalk|NormL2|i|4|212|3621.0426
1|DNAWalk|NormL2|i|4|213|2805.3813
1|DNAWalk|NormL2|i|4|214|4622.3867
1|DNAWalk|NormL2|i|4|215|3073.5456
1|DNAWalk|NormL2|i|4|216|3017.3789
1|DNAWalk|NormL2|i|4|217|2690.3593
1|DNAWalk|NormL2|i|4|218|4079.1284
1|DNAWalk|NormL2|i|4|219|3123.9017
1|DNAWalk|NormL2|i|4|220|4256.2213
1|DNAWalk|NormL2|i|4|221|5266.511
1|DNAWalk|NormL2|i|4|222|3784.3724
1|DNAWalk|NormL2|i|4|223|3061.6427
1|DNAWalk|NormL2|i|4|224|2701.5756
1|DNAWalk|NormL2|i|4|225|3127.8957
1|DNAWalk|NormL2|i|4|226|4796.0034
1|DNAWalk|NormL2|i|4|227|3913.6894
1|DNAWalk|NormL2|i|4|228|3420.1901
1|DNAWalk|NormL2|i|4|229|2769.5772
1|DNAWalk|NormL2|i|4|230|3590.3556
1|DNAWalk|NormL2|i|4|231|3002.8704
1|DNAWalk|NormL2|i|4|232|2546.3783
1|DNAWalk|NormL2|i|4|233|4002.5738
1|DNAWalk|NormL2|i|4|234|2713.2919
1|DNAWalk|NormL2|i|4|235|2858.7209
1|DNAWalk|NormL2|i|4|236|2650.7911
1|DNAWalk|NormL2|i|4|237|3094.1382
1|DNAWalk|NormL2|i|4|238|3604.8256
1|DNAWalk|NormL2|i|4|239|3101.8792
1|DNAWalk|NormL2|i|4|240|3063.5268
1|DNAWalk|NormL2|i|4|241|3824.867
1|DNAWalk|NormL2|i|4|242|3810.3888
1|DNAWalk|NormL2|i|4|243|4048.1063
1|DNAWalk|NormL2|i|4|244|4232.7363
1|DNAWalk|NormL2|i|4|245|3078.3876
1|DNAWalk|NormL2|i|4|246|2895.0924
1|DNAWalk|NormL2|i|4|247|2941.6309
1|DNAWalk|NormL2|i|4|248|3225.3461
1|DNAWalk|NormL2|i|4|249|3343.6111
1|DNAWalk|NormL2|i|4|250|3033.2846
1|DNAWalk|NormL2|i|4|251|2783.2785
1|DNAWalk|NormL2|i|4|252|3040.9935
1|DNAWalk|NormL2|i|4|253|3056.1159
1|DNAWalk|NormL2|i|4|254|8670.8585
1|DNAWalk|NormL2|i|4|255|3153.8952
1|DNAWalk|NormL2|i|4|256|2907.244
1|DNAWalk|NormL2|i|4|257|3402.5094
1|DNAWalk|NormL2|i|4|258|2943.2857
1|DNAWalk|NormL2|i|4|259|4194.176
1|DNAWalk|NormL2|i|4|260|2741.2004
1|DNAWalk|NormL2|i|4|261|5423.7727
1|DNAWalk|NormL2|i|4|262|3574.1193
1|DNAWalk|NormL2|i|4|263|3116.6394
1|DNAWalk|NormL2|i|4|264|2511.9819
1|DNAWalk|NormL2|i|4|265|3013.9107
1|DNAWalk|NormL2|i|4|266|3632.184
1|DNAWalk|NormL2|i|4|267|2882.3067
1|DNAWalk|NormL2|i|4|268|2919.7386
1|DNAWalk|NormL2|i|4|269|3218.7975
1|DNAWalk|NormL2|i|4|270|2859.4378
1|DNAWalk|NormL2|i|4|271|5497.4999
1|DNAWalk|NormL2|i|4|272|2737.0495
1|DNAWalk|NormL2|i|4|273|3050.9012
1|DNAWalk|NormL2|i|4|274|2789.4042
1|DNAWalk|NormL2|i|4|275|2729.9667
1|DNAWalk|NormL2|i|4|276|2926.0972
1|DNAWalk|NormL2|i|4|277|3364.9218
1|DNAWalk|NormL2|i|4|278|2880.9135
1|DNAWalk|NormL2|i|4|279|2687.5306
1|DNAWalk|NormL2|i|4|280|3203.0365
1|DNAWalk|NormL2|i|4|281|3616.5685
1|DNAWalk|NormL2|i|4|282|2927.7701
1|DNAWalk|NormL2|i|4|283|4116.3989
1|DNAWalk|NormL2|i|4|284|2691.0675
1|DNAWalk|NormL2|i|4|285|3934.1048
1|DNAWalk|NormL2|i|4|286|3219.1829
1|DNAWalk|NormL2|i|4|287|3175.1584
1|DNAWalk|NormL2|i|4|288|2714.0585
1|DNAWalk|NormL2|i|4|289|4220.8701
1|DNAWalk|NormL2|i|4|290|4910.8139
1|DNAWalk|NormL2|i|4|291|6297.1337
1|DNAWalk|NormL2|i|4|292|3087.3621
1|DNAWalk|NormL2|i|4|293|3486.8807
1|DNAWalk|NormL2|i|4|294|2797.1979
1|DNAWalk|NormL2|i|4|295|3658.9941
1|DNAWalk|NormL2|i|4|296|2876.7948
1|DNAWalk|NormL2|i|4|297|3282.772
1|DNAWalk|NormL2|i|4|298|3610.2298
1|DNAWalk|NormL2|i|4|299|4553.2806
1|DNAWalk|NormL2|i|4|300|3602.4195
1|DNAWalk|NormL2|i|4|301|2907.411
1|DNAWalk|NormL2|i|4|302|3209.1257
1|DNAWalk|NormL2|i|4|303|2927.7439
1|DNAWalk|NormL2|i|4|304|2649.4985
1|DNAWalk|NormL2|i|4|305|3874.8866
1|DNAWalk|NormL2|i|4|306|2698.2629
1|DNAWalk|NormL2|i|4|307|2604.6486
1|DNAWalk|NormL2|i|4|308|2939.9919
1|DNAWalk|NormL2|i|4|309|4698.9933
1|DNAWalk|NormL2|i|4|310|2988.2281
1|DNAWalk|NormL2|i|4|311|3426.8324
1|DNAWalk|NormL2|i|4|312|3475.4745
1|DNAWalk|NormL2|i|4|313|3283.4946
1|DNAWalk|NormL2|i|4|314|3793.8063
1|DNAWalk|NormL2|i|4|315|2806.6671
1|DNAWalk|NormL2|i|4|316|5356.03
1|DNAWalk|NormL2|i|4|317|2835.2447
1|DNAWalk|NormL2|i|4|318|5020.5752
1|DNAWalk|NormL2|i|4|319|3062.5605
1|DNAWalk|NormL2|i|4|320|3549.9958
1|DNAWalk|NormL2|i|4|321|2832.4149
1|DNAWalk|NormL2|i|4|322|3153.2708
1|DNAWalk|NormL2|i|4|323|3964.0191
1|DNAWalk|NormL2|i|4|324|3553.6314
1|DNAWalk|NormL2|i|4|325|2837.7956
1|DNAWalk|NormL2|i|4|326|3317.9739
1|DNAWalk|NormL2|i|4|327|2879.9446
1|DNAWalk|NormL2|i|4|328|3894.0952
1|DNAWalk|NormL2|i|4|329|3316.7383
1|DNAWalk|NormL2|i|4|330|5572.397
1|DNAWalk|NormL2|i|4|331|3210.3153
1|DNAWalk|NormL2|i|4|332|4056.8115
1|DNAWalk|NormL2|i|4|333|2751.4177
1|DNAWalk|NormL2|i|4|334|3255.3849
1|DNAWalk|NormL2|i|4|335|2935.9778
1|DNAWalk|NormL2|i|4|336|3710.6304
1|DNAWalk|NormL2|i|4|337|3035.4604
1|DNAWalk|NormL2|i|4|338|4790.3657
1|DNAWalk|NormL2|i|4|339|4695.5294
1|DNAWalk|NormL2|i|4|340|3372.4056
1|DNAWalk|NormL2|i|4|341|3791.7676
1|DNAWalk|NormL2|i|4|342|2928.9383
1|DNAWalk|NormL2|i|4|343|2612.5168
1|DNAWalk|NormL2|i|4|344|3201.7016
1|DNAWalk|NormL2|i|4|345|4843.9031
1|DNAWalk|NormL2|i|4|346|3677.8614
1|DNAWalk|NormL2|i|4|347|3128.1193
1|DNAWalk|NormL2|i|4|348|4083.8349
1|DNAWalk|NormL2|i|4|349|2960.4452
1|DNAWalk|NormL2|i|4|350|2776.452
1|DNAWalk|NormL2|i|4|351|2879.3196
1|DNAWalk|NormL2|i|4|352|3532.6453
1|DNAWalk|NormL2|i|4|353|2816.689
1|DNAWalk|NormL2|i|4|354|3034.9904
1|DNAWalk|NormL2|i|4|355|3185.2855
1|DNAWalk|NormL2|i|4|356|3388.7157
1|DNAWalk|NormL2|i|4|357|3004.0107
1|DNAWalk|NormL2|i|4|358|2756.735
1|DNAWalk|NormL2|i|4|359|3168.6692
1|DNAWalk|NormL2|i|4|360|3279.8643
1|DNAWalk|NormL2|i|4|361|2870.3633
1|DNAWalk|NormL2|i|4|362|3532.1179
1|DNAWalk|NormL2|i|4|363|4057.7405
1|DNAWalk|NormL2|i|4|364|5662.0727
1|DNAWalk|NormL2|i|4|365|4962.7174
1|DNAWalk|NormL2|i|4|366|3750.6808
1|DNAWalk|NormL2|i|4|367|3595.3233
1|DNAWalk|NormL2|i|4|368|3151.7373
1|DNAWalk|NormL2|i|4|369|3935.0479
1|DNAWalk|NormL2|i|4|370|2892.9767
1|DNAWalk|NormL2|i|4|371|3813.2217
1|DNAWalk|NormL2|i|4|372|3894.4471
1|DNAWalk|NormL2|i|4|373|2774.8086
1|DNAWalk|NormL2|i|4|374|3365.155
1|DNAWalk|NormL2|i|4|375|2728.4178
1|DNAWalk|NormL2|i|4|376|3305.5858
1|DNAWalk|NormL2|i|4|377|2880.323
1|DNAWalk|NormL2|i|4|378|4766.1456
1|DNAWalk|NormL2|i|4|379|3048.4513
1|DNAWalk|NormL2|i|4|380|4182.0554
1|DNAWalk|NormL2|i|4|381|2562.7277
1|DNAWalk|NormL2|i|4|382|2738.8537
1|DNAWalk|NormL2|i|4|383|2627.5248
1|DNAWalk|NormL2|i|4|384|3018.5509
