# Supplementary material for: On DNA numerical representations for genomic similarity computation
Source: PLoS One. 2017 Mar 21;12(3):e0173288. doi: 10.1371/journal.pone.0173288 (PMC5360225; doi:10.1371/journal.pone.0173288)
Supplement: S3 File — The datasets employed in this work. (ZIP) [file pone.0173288.s003.zip › datasets/syntheticalExperimentalScores/sequenceBase_1_transformation_DNAWalk_metric_NormL2_type_i_percentage_8.txt]

1|DNAWalk|NormL2|i|8|1|3484.6943
1|DNAWalk|NormL2|i|8|2|3530.0658
1|DNAWalk|NormL2|i|8|3|4418.2602
1|DNAWalk|NormL2|i|8|4|3664.6903
1|DNAWalk|NormL2|i|8|5|3435.6087
1|DNAWalk|NormL2|i|8|6|6371.3129
1|DNAWalk|NormL2|i|8|7|3927.5983
1|DNAWalk|NormL2|i|8|8|3518.6459
1|DNAWalk|NormL2|i|8|9|3636.6733
1|DNAWalk|NormL2|i|8|10|11547.0862
1|DNAWalk|NormL2|i|8|11|3655.1439
1|DNAWalk|NormL2|i|8|12|4185.1139
1|DNAWalk|NormL2|i|8|13|4808.6743
1|DNAWalk|NormL2|i|8|14|3333.7534
1|DNAWalk|NormL2|i|8|15|8645.2033
1|DNAWalk|NormL2|i|8|16|6794.4015
1|DNAWalk|NormL2|i|8|17|3011.4836
1|DNAWalk|NormL2|i|8|18|3909.532
1|DNAWalk|NormL2|i|8|19|5387.8253
1|DNAWalk|NormL2|i|8|20|4156.5624
1|DNAWalk|NormL2|i|8|21|4586.7629
1|DNAWalk|NormL2|i|8|22|6194.6407
1|DNAWalk|NormL2|i|8|23|3761.4511
1|DNAWalk|NormL2|i|8|24|5686.68
1|DNAWalk|NormL2|i|8|25|6831.3796
1|DNAWalk|NormL2|i|8|26|3268.1788
1|DNAWalk|NormL2|i|8|27|4297.2122
1|DNAWalk|NormL2|i|8|28|2946.361
1|DNAWalk|NormL2|i|8|29|9768.4638
1|DNAWalk|NormL2|i|8|30|4404.2712
1|DNAWalk|NormL2|i|8|31|3438.4562
1|DNAWalk|NormL2|i|8|32|3620.3275
1|DNAWalk|NormL2|i|8|33|3367.7439
1|DNAWalk|NormL2|i|8|34|5413.5475
1|DNAWalk|NormL2|i|8|35|4088.3635
1|DNAWalk|NormL2|i|8|36|4116.5399
1|DNAWalk|NormL2|i|8|37|3139.7198
1|DNAWalk|NormL2|i|8|38|3325.8055
1|DNAWalk|NormL2|i|8|39|3574.3191
1|DNAWalk|NormL2|i|8|40|3950.3767
1|DNAWalk|NormL2|i|8|41|3557.6532
1|DNAWalk|NormL2|i|8|42|4679.1705
1|DNAWalk|NormL2|i|8|43|5667.4655
1|DNAWalk|NormL2|i|8|44|5323.9639
1|DNAWalk|NormL2|i|8|45|3443.9301
1|DNAWalk|NormL2|i|8|46|4478.5489
1|DNAWalk|NormL2|i|8|47|3972.1202
1|DNAWalk|NormL2|i|8|48|4083.8111
1|DNAWalk|NormL2|i|8|49|3234.9064
1|DNAWalk|NormL2|i|8|50|4076.7321
1|DNAWalk|NormL2|i|8|51|3686.9726
1|DNAWalk|NormL2|i|8|52|7220.3201
1|DNAWalk|NormL2|i|8|53|5633.6322
1|DNAWalk|NormL2|i|8|54|3434.5602
1|DNAWalk|NormL2|i|8|55|3140.8626
1|DNAWalk|NormL2|i|8|56|3345.9294
1|DNAWalk|NormL2|i|8|57|5890.1813
1|DNAWalk|NormL2|i|8|58|4430.0457
1|DNAWalk|NormL2|i|8|59|4235.4781
1|DNAWalk|NormL2|i|8|60|4636.3519
1|DNAWalk|NormL2|i|8|61|3141.4335
1|DNAWalk|NormL2|i|8|62|5084.7986
1|DNAWalk|NormL2|i|8|63|4188.9604
1|DNAWalk|NormL2|i|8|64|3765.6638
1|DNAWalk|NormL2|i|8|65|5139.8814
1|DNAWalk|NormL2|i|8|66|5638.6564
1|DNAWalk|NormL2|i|8|67|3703.5318
1|DNAWalk|NormL2|i|8|68|4403.812
1|DNAWalk|NormL2|i|8|69|5162.2047
1|DNAWalk|NormL2|i|8|70|4121.5123
1|DNAWalk|NormL2|i|8|71|2960.9843
1|DNAWalk|NormL2|i|8|72|5491.3325
1|DNAWalk|NormL2|i|8|73|3993.9245
1|DNAWalk|NormL2|i|8|74|6870.467
1|DNAWalk|NormL2|i|8|75|3315.7631
1|DNAWalk|NormL2|i|8|76|3788.7102
1|DNAWalk|NormL2|i|8|77|3675.4285
1|DNAWalk|NormL2|i|8|78|4647.0639
1|DNAWalk|NormL2|i|8|79|3619.704
1|DNAWalk|NormL2|i|8|80|5096.61
1|DNAWalk|NormL2|i|8|81|3396.8057
1|DNAWalk|NormL2|i|8|82|6345.4356
1|DNAWalk|NormL2|i|8|83|3185.2259
1|DNAWalk|NormL2|i|8|84|4825.6508
1|DNAWalk|NormL2|i|8|85|3790.0712
1|DNAWalk|NormL2|i|8|86|4091.3523
1|DNAWalk|NormL2|i|8|87|4000.9714
1|DNAWalk|NormL2|i|8|88|5282.7617
1|DNAWalk|NormL2|i|8|89|5028.0696
1|DNAWalk|NormL2|i|8|90|3924.7382
1|DNAWalk|NormL2|i|8|91|3815.7276
1|DNAWalk|NormL2|i|8|92|4878.2405
1|DNAWalk|NormL2|i|8|93|3683.4824
1|DNAWalk|NormL2|i|8|94|4178.9838
1|DNAWalk|NormL2|i|8|95|5796.8165
1|DNAWalk|NormL2|i|8|96|4698.7447
1|DNAWalk|NormL2|i|8|97|3474.0605
1|DNAWalk|NormL2|i|8|98|5456.7328
1|DNAWalk|NormL2|i|8|99|10086.8397
1|DNAWalk|NormL2|i|8|100|5222.2554
1|DNAWalk|NormL2|i|8|101|3569.7553
1|DNAWalk|NormL2|i|8|102|6744.9196
1|DNAWalk|NormL2|i|8|103|4496.2079
1|DNAWalk|NormL2|i|8|104|5815.0136
1|DNAWalk|NormL2|i|8|105|5608.0523
1|DNAWalk|NormL2|i|8|106|4333.499
1|DNAWalk|NormL2|i|8|107|4495.2422
1|DNAWalk|NormL2|i|8|108|5670.7292
1|DNAWalk|NormL2|i|8|109|5624.5323
1|DNAWalk|NormL2|i|8|110|3725.0622
1|DNAWalk|NormL2|i|8|111|3462.8997
1|DNAWalk|NormL2|i|8|112|3095.3059
1|DNAWalk|NormL2|i|8|113|4084.8105
1|DNAWalk|NormL2|i|8|114|4442.9088
1|DNAWalk|NormL2|i|8|115|6197.5018
1|DNAWalk|NormL2|i|8|116|3723.3972
1|DNAWalk|NormL2|i|8|117|3719.8205
1|DNAWalk|NormL2|i|8|118|4242.6273
1|DNAWalk|NormL2|i|8|119|3916.8168
1|DNAWalk|NormL2|i|8|120|5415.2681
1|DNAWalk|NormL2|i|8|121|4008.323
1|DNAWalk|NormL2|i|8|122|6571.278
1|DNAWalk|NormL2|i|8|123|3419.1646
1|DNAWalk|NormL2|i|8|124|4235.7738
1|DNAWalk|NormL2|i|8|125|3640.9179
1|DNAWalk|NormL2|i|8|126|4938.8556
1|DNAWalk|NormL2|i|8|127|4717.3923
1|DNAWalk|NormL2|i|8|128|4188.9262
1|DNAWalk|NormL2|i|8|129|3322.9463
1|DNAWalk|NormL2|i|8|130|6984.6935
1|DNAWalk|NormL2|i|8|131|5826.4125
1|DNAWalk|NormL2|i|8|132|4436.7899
1|DNAWalk|NormL2|i|8|133|6494.7969
1|DNAWalk|NormL2|i|8|134|3526.2263
1|DNAWalk|NormL2|i|8|135|3728.8734
1|DNAWalk|NormL2|i|8|136|4527.4529
1|DNAWalk|NormL2|i|8|137|3443.5022
1|DNAWalk|NormL2|i|8|138|3174.7645
1|DNAWalk|NormL2|i|8|139|3628.0105
1|DNAWalk|NormL2|i|8|140|4499.2105
1|DNAWalk|NormL2|i|8|141|4293.0795
1|DNAWalk|NormL2|i|8|142|3636.3374
1|DNAWalk|NormL2|i|8|143|3904.8816
1|DNAWalk|NormL2|i|8|144|7572.6237
1|DNAWalk|NormL2|i|8|145|4504.188
1|DNAWalk|NormL2|i|8|146|3983.6038
1|DNAWalk|NormL2|i|8|147|3370.355
1|DNAWalk|NormL2|i|8|148|5755.9131
1|DNAWalk|NormL2|i|8|149|4452.0133
1|DNAWalk|NormL2|i|8|150|3439.4706
1|DNAWalk|NormL2|i|8|151|4398.7258
1|DNAWalk|NormL2|i|8|152|5604.5432
1|DNAWalk|NormL2|i|8|153|4800.6188
1|DNAWalk|NormL2|i|8|154|3417.6354
1|DNAWalk|NormL2|i|8|155|3905.4312
1|DNAWalk|NormL2|i|8|156|4234.8833
1|DNAWalk|NormL2|i|8|157|5156.4622
1|DNAWalk|NormL2|i|8|158|3571.1667
1|DNAWalk|NormL2|i|8|159|3213.4973
1|DNAWalk|NormL2|i|8|160|3302.1751
1|DNAWalk|NormL2|i|8|161|3035.3461
1|DNAWalk|NormL2|i|8|162|3480.3821
1|DNAWalk|NormL2|i|8|163|3780.4743
1|DNAWalk|NormL2|i|8|164|5757.2942
1|DNAWalk|NormL2|i|8|165|5725.4261
1|DNAWalk|NormL2|i|8|166|4473.5714
1|DNAWalk|NormL2|i|8|167|3252.6257
1|DNAWalk|NormL2|i|8|168|3532.2645
1|DNAWalk|NormL2|i|8|169|5003.4436
1|DNAWalk|NormL2|i|8|170|3386.2083
1|DNAWalk|NormL2|i|8|171|5927.2947
1|DNAWalk|NormL2|i|8|172|3983.7554
1|DNAWalk|NormL2|i|8|173|5925.5504
1|DNAWalk|NormL2|i|8|174|3637.957
1|DNAWalk|NormL2|i|8|175|3932.1272
1|DNAWalk|NormL2|i|8|176|5505.6684
1|DNAWalk|NormL2|i|8|177|8142.33
1|DNAWalk|NormL2|i|8|178|3627.0369
1|DNAWalk|NormL2|i|8|179|3256.7694
1|DNAWalk|NormL2|i|8|180|5007.9778
1|DNAWalk|NormL2|i|8|181|3610.1846
1|DNAWalk|NormL2|i|8|182|5847.0963
1|DNAWalk|NormL2|i|8|183|3712.4221
1|DNAWalk|NormL2|i|8|184|6965.0688
1|DNAWalk|NormL2|i|8|185|3237.2267
1|DNAWalk|NormL2|i|8|186|4148.5331
1|DNAWalk|NormL2|i|8|187|3471.5826
1|DNAWalk|NormL2|i|8|188|3569.1406
1|DNAWalk|NormL2|i|8|189|3355.1738
1|DNAWalk|NormL2|i|8|190|4074.1813
1|DNAWalk|NormL2|i|8|191|5376.423
1|DNAWalk|NormL2|i|8|192|3472.8383
1|DNAWalk|NormL2|i|8|193|4951.0278
1|DNAWalk|NormL2|i|8|194|3870.5007
1|DNAWalk|NormL2|i|8|195|3432.953
1|DNAWalk|NormL2|i|8|196|3914.7671
1|DNAWalk|NormL2|i|8|197|5034.9163
1|DNAWalk|NormL2|i|8|198|3232.7623
1|DNAWalk|NormL2|i|8|199|5025.0399
1|DNAWalk|NormL2|i|8|200|5105.0927
1|DNAWalk|NormL2|i|8|201|3798.2685
1|DNAWalk|NormL2|i|8|202|3576.3966
1|DNAWalk|NormL2|i|8|203|4332.9395
1|DNAWalk|NormL2|i|8|204|4836.2594
1|DNAWalk|NormL2|i|8|205|3283.6676
1|DNAWalk|NormL2|i|8|206|4215.013
1|DNAWalk|NormL2|i|8|207|3865.888
1|DNAWalk|NormL2|i|8|208|4199.4133
1|DNAWalk|NormL2|i|8|209|4445.4232
1|DNAWalk|NormL2|i|8|210|5205.3266
1|DNAWalk|NormL2|i|8|211|4501.0692
1|DNAWalk|NormL2|i|8|212|3346.393
1|DNAWalk|NormL2|i|8|213|5298.6602
1|DNAWalk|NormL2|i|8|214|4672.2207
1|DNAWalk|NormL2|i|8|215|5748.6218
1|DNAWalk|NormL2|i|8|216|3839.3858
1|DNAWalk|NormL2|i|8|217|4657.1897
1|DNAWalk|NormL2|i|8|218|5923.0128
1|DNAWalk|NormL2|i|8|219|3920.488
1|DNAWalk|NormL2|i|8|220|4623.8493
1|DNAWalk|NormL2|i|8|221|3818.062
1|DNAWalk|NormL2|i|8|222|3491.1832
1|DNAWalk|NormL2|i|8|223|4102.5861
1|DNAWalk|NormL2|i|8|224|5077.0437
1|DNAWalk|NormL2|i|8|225|3413.1063
1|DNAWalk|NormL2|i|8|226|3641.1299
1|DNAWalk|NormL2|i|8|227|5384.8402
1|DNAWalk|NormL2|i|8|228|3433.1395
1|DNAWalk|NormL2|i|8|229|3666.339
1|DNAWalk|NormL2|i|8|230|5372.8151
1|DNAWalk|NormL2|i|8|231|4142.1316
1|DNAWalk|NormL2|i|8|232|4374.0363
1|DNAWalk|NormL2|i|8|233|7476.1251
1|DNAWalk|NormL2|i|8|234|3596.5164
1|DNAWalk|NormL2|i|8|235|3559.7174
1|DNAWalk|NormL2|i|8|236|6168.5647
1|DNAWalk|NormL2|i|8|237|4151.4739
1|DNAWalk|NormL2|i|8|238|4126.5525
1|DNAWalk|NormL2|i|8|239|3751.2226
1|DNAWalk|NormL2|i|8|240|3541.7488
1|DNAWalk|NormL2|i|8|241|3796.9429
1|DNAWalk|NormL2|i|8|242|3886.0796
1|DNAWalk|NormL2|i|8|243|4015.3621
1|DNAWalk|NormL2|i|8|244|3690.5637
1|DNAWalk|NormL2|i|8|245|5438.3295
1|DNAWalk|NormL2|i|8|246|4531.7028
1|DNAWalk|NormL2|i|8|247|3413.2668
1|DNAWalk|NormL2|i|8|248|3715.699
1|DNAWalk|NormL2|i|8|249|4507.9085
1|DNAWalk|NormL2|i|8|250|4072.4474
1|DNAWalk|NormL2|i|8|251|6183.2977
1|DNAWalk|NormL2|i|8|252|3176.739
1|DNAWalk|NormL2|i|8|253|4137.1044
1|DNAWalk|NormL2|i|8|254|3956.4278
1|DNAWalk|NormL2|i|8|255|4835.5588
1|DNAWalk|NormL2|i|8|256|3264.9289
1|DNAWalk|NormL2|i|8|257|4190.839
1|DNAWalk|NormL2|i|8|258|3877.8171
1|DNAWalk|NormL2|i|8|259|4033.2333
1|DNAWalk|NormL2|i|8|260|3606.262
1|DNAWalk|NormL2|i|8|261|3707.5695
1|DNAWalk|NormL2|i|8|262|4115.5588
1|DNAWalk|NormL2|i|8|263|5113.0894
1|DNAWalk|NormL2|i|8|264|4090.035
1|DNAWalk|NormL2|i|8|265|4637.8909
1|DNAWalk|NormL2|i|8|266|3036.5236
1|DNAWalk|NormL2|i|8|267|3465.4953
1|DNAWalk|NormL2|i|8|268|4572.6963
1|DNAWalk|NormL2|i|8|269|5002.1567
1|DNAWalk|NormL2|i|8|270|3101.5757
1|DNAWalk|NormL2|i|8|271|3638.6981
1|DNAWalk|NormL2|i|8|272|3080.0845
1|DNAWalk|NormL2|i|8|273|4425.6113
1|DNAWalk|NormL2|i|8|274|7204.2071
1|DNAWalk|NormL2|i|8|275|6233.8017
1|DNAWalk|NormL2|i|8|276|3904.5932
1|DNAWalk|NormL2|i|8|277|4641.7973
1|DNAWalk|NormL2|i|8|278|3720.3915
1|DNAWalk|NormL2|i|8|279|4678.8323
1|DNAWalk|NormL2|i|8|280|4083.3298
1|DNAWalk|NormL2|i|8|281|3796.2364
1|DNAWalk|NormL2|i|8|282|3526.2571
1|DNAWalk|NormL2|i|8|283|4170.139
1|DNAWalk|NormL2|i|8|284|3535.658
1|DNAWalk|NormL2|i|8|285|5243.9883
1|DNAWalk|NormL2|i|8|286|4651.2685
1|DNAWalk|NormL2|i|8|287|3256.1848
1|DNAWalk|NormL2|i|8|288|4582.1037
1|DNAWalk|NormL2|i|8|289|6126.7429
1|DNAWalk|NormL2|i|8|290|4840.3737
1|DNAWalk|NormL2|i|8|291|4829.6479
1|DNAWalk|NormL2|i|8|292|3924.7806
1|DNAWalk|NormL2|i|8|293|3483.3306
1|DNAWalk|NormL2|i|8|294|3332.4412
1|DNAWalk|NormL2|i|8|295|3357.6096
1|DNAWalk|NormL2|i|8|296|4632.122
1|DNAWalk|NormL2|i|8|297|4066.915
1|DNAWalk|NormL2|i|8|298|5217.0677
1|DNAWalk|NormL2|i|8|299|4563.7246
1|DNAWalk|NormL2|i|8|300|3515.9592
1|DNAWalk|NormL2|i|8|301|4381.5712
1|DNAWalk|NormL2|i|8|302|5304.3913
1|DNAWalk|NormL2|i|8|303|3821.3768
1|DNAWalk|NormL2|i|8|304|3464.5064
1|DNAWalk|NormL2|i|8|305|4848.6644
1|DNAWalk|NormL2|i|8|306|3569.5372
1|DNAWalk|NormL2|i|8|307|11571.9051
1|DNAWalk|NormL2|i|8|308|4879.9455
1|DNAWalk|NormL2|i|8|309|5758.066
1|DNAWalk|NormL2|i|8|310|3980.3857
1|DNAWalk|NormL2|i|8|311|4546.5419
1|DNAWalk|NormL2|i|8|312|3656.2282
1|DNAWalk|NormL2|i|8|313|4612.1881
1|DNAWalk|NormL2|i|8|314|4504.6512
1|DNAWalk|NormL2|i|8|315|3459.6311
1|DNAWalk|NormL2|i|8|316|3832.5706
1|DNAWalk|NormL2|i|8|317|7529.2421
1|DNAWalk|NormL2|i|8|318|3462.6601
1|DNAWalk|NormL2|i|8|319|4022.5831
1|DNAWalk|NormL2|i|8|320|5188.309
1|DNAWalk|NormL2|i|8|321|4905.5572
1|DNAWalk|NormL2|i|8|322|3043.8434
1|DNAWalk|NormL2|i|8|323|3935.6424
1|DNAWalk|NormL2|i|8|324|3361.2477
1|DNAWalk|NormL2|i|8|325|3203.8264
1|DNAWalk|NormL2|i|8|326|4455.0353
1|DNAWalk|NormL2|i|8|327|3865.1953
1|DNAWalk|NormL2|i|8|328|4701.8747
1|DNAWalk|NormL2|i|8|329|4462.2757
1|DNAWalk|NormL2|i|8|330|4079.7435
1|DNAWalk|NormL2|i|8|331|5061.9059
1|DNAWalk|NormL2|i|8|332|8510.9182
1|DNAWalk|NormL2|i|8|333|4904.7553
1|DNAWalk|NormL2|i|8|334|4886.0458
1|DNAWalk|NormL2|i|8|335|4869.7721
1|DNAWalk|NormL2|i|8|336|4146.7845
1|DNAWalk|NormL2|i|8|337|3334.0818
1|DNAWalk|NormL2|i|8|338|5603.4133
1|DNAWalk|NormL2|i|8|339|3597.6422
1|DNAWalk|NormL2|i|8|340|3874.117
1|DNAWalk|NormL2|i|8|341|4679.935
1|DNAWalk|NormL2|i|8|342|4416.9446
1|DNAWalk|NormL2|i|8|343|5141.5979
1|DNAWalk|NormL2|i|8|344|4476.9437
1|DNAWalk|NormL2|i|8|345|3565.2411
1|DNAWalk|NormL2|i|8|346|4108.5905
1|DNAWalk|NormL2|i|8|347|5978.3735
1|DNAWalk|NormL2|i|8|348|3704.855
1|DNAWalk|NormL2|i|8|349|4194.0485
1|DNAWalk|NormL2|i|8|350|5591.7236
1|DNAWalk|NormL2|i|8|351|5156.6271
1|DNAWalk|NormL2|i|8|352|3743.2296
1|DNAWalk|NormL2|i|8|353|4858.8239
1|DNAWalk|NormL2|i|8|354|4532.4952
1|DNAWalk|NormL2|i|8|355|3241.9884
1|DNAWalk|NormL2|i|8|356|3814.0244
1|DNAWalk|NormL2|i|8|357|3666.1673
1|DNAWalk|NormL2|i|8|358|5440.6788
1|DNAWalk|NormL2|i|8|359|6143.541
1|DNAWalk|NormL2|i|8|360|3153.8004
1|DNAWalk|NormL2|i|8|361|4123.4967
1|DNAWalk|NormL2|i|8|362|3748.4826
1|DNAWalk|NormL2|i|8|363|4451.5782
1|DNAWalk|NormL2|i|8|364|3355.5585
1|DNAWalk|NormL2|i|8|365|7445.5959
1|DNAWalk|NormL2|i|8|366|8055.8839
1|DNAWalk|NormL2|i|8|367|3501.2199
1|DNAWalk|NormL2|i|8|368|2932.6484
1|DNAWalk|NormL2|i|8|369|3763.9697
1|DNAWalk|NormL2|i|8|370|7491.5456
1|DNAWalk|NormL2|i|8|371|3402.6085
1|DNAWalk|NormL2|i|8|372|5542.9077
1|DNAWalk|NormL2|i|8|373|3457.8583
1|DNAWalk|NormL2|i|8|374|3764.2056
1|DNAWalk|NormL2|i|8|375|4611.5321
1|DNAWalk|NormL2|i|8|376|5887.4704
1|DNAWalk|NormL2|i|8|377|4085.5095
1|DNAWalk|NormL2|i|8|378|4696.0762
1|DNAWalk|NormL2|i|8|379|3929.6397
1|DNAWalk|NormL2|i|8|380|4651.6722
1|DNAWalk|NormL2|i|8|381|6752.5388
1|DNAWalk|NormL2|i|8|382|5869.7865
1|DNAWalk|NormL2|i|8|383|3380.0501
1|DNAWalk|NormL2|i|8|384|3804.908
