# Supplementary material for: On DNA numerical representations for genomic similarity computation
Source: PLoS One. 2017 Mar 21;12(3):e0173288. doi: 10.1371/journal.pone.0173288 (PMC5360225; doi:10.1371/journal.pone.0173288)
Supplement: S3 File — The datasets employed in this work. (ZIP) [file pone.0173288.s003.zip › datasets/syntheticalExperimentalScores/sequenceBase_1_transformation_DNAWalk_metric_NormL2_type_id_percentage_1.txt]

1|DNAWalk|NormL2|id|1|1|872.9521
1|DNAWalk|NormL2|id|1|2|1364.5593
1|DNAWalk|NormL2|id|1|3|1508.1369
1|DNAWalk|NormL2|id|1|4|1107.0455
1|DNAWalk|NormL2|id|1|5|924.8125
1|DNAWalk|NormL2|id|1|6|1568.7877
1|DNAWalk|NormL2|id|1|7|1434.9277
1|DNAWalk|NormL2|id|1|8|708.6374
1|DNAWalk|NormL2|id|1|9|1342.8576
1|DNAWalk|NormL2|id|1|10|1213.3508
1|DNAWalk|NormL2|id|1|11|1392.3525
1|DNAWalk|NormL2|id|1|12|979.3343
1|DNAWalk|NormL2|id|1|13|994.2502
1|DNAWalk|NormL2|id|1|14|1177.635
1|DNAWalk|NormL2|id|1|15|1631.4264
1|DNAWalk|NormL2|id|1|16|1283.1066
1|DNAWalk|NormL2|id|1|17|2492.6705
1|DNAWalk|NormL2|id|1|18|782.1642
1|DNAWalk|NormL2|id|1|19|950.2597
1|DNAWalk|NormL2|id|1|20|940.3173
1|DNAWalk|NormL2|id|1|21|1026.711
1|DNAWalk|NormL2|id|1|22|885.0358
1|DNAWalk|NormL2|id|1|23|2197.9617
1|DNAWalk|NormL2|id|1|24|866.4394
1|DNAWalk|NormL2|id|1|25|923.0385
1|DNAWalk|NormL2|id|1|26|735.196
1|DNAWalk|NormL2|id|1|27|925.0039
1|DNAWalk|NormL2|id|1|28|872.0523
1|DNAWalk|NormL2|id|1|29|1378.4137
1|DNAWalk|NormL2|id|1|30|2376.2012
1|DNAWalk|NormL2|id|1|31|856.2757
1|DNAWalk|NormL2|id|1|32|2485.6324
1|DNAWalk|NormL2|id|1|33|1044.5789
1|DNAWalk|NormL2|id|1|34|1269.8334
1|DNAWalk|NormL2|id|1|35|1190.3747
1|DNAWalk|NormL2|id|1|36|1372.2897
1|DNAWalk|NormL2|id|1|37|1327.5458
1|DNAWalk|NormL2|id|1|38|1202.9918
1|DNAWalk|NormL2|id|1|39|898.3654
1|DNAWalk|NormL2|id|1|40|784.9617
1|DNAWalk|NormL2|id|1|41|2127.6941
1|DNAWalk|NormL2|id|1|42|2383.3842
1|DNAWalk|NormL2|id|1|43|1399.4202
1|DNAWalk|NormL2|id|1|44|980.0054
1|DNAWalk|NormL2|id|1|45|855.6633
1|DNAWalk|NormL2|id|1|46|959.8117
1|DNAWalk|NormL2|id|1|47|878.4432
1|DNAWalk|NormL2|id|1|48|985.2938
1|DNAWalk|NormL2|id|1|49|1685.5532
1|DNAWalk|NormL2|id|1|50|1131.7638
1|DNAWalk|NormL2|id|1|51|970.5757
1|DNAWalk|NormL2|id|1|52|2390.4053
1|DNAWalk|NormL2|id|1|53|988.9839
1|DNAWalk|NormL2|id|1|54|1737.9708
1|DNAWalk|NormL2|id|1|55|1321.1132
1|DNAWalk|NormL2|id|1|56|1839.3425
1|DNAWalk|NormL2|id|1|57|2075.4378
1|DNAWalk|NormL2|id|1|58|727.6216
1|DNAWalk|NormL2|id|1|59|3711.6543
1|DNAWalk|NormL2|id|1|60|1191.7143
1|DNAWalk|NormL2|id|1|61|1331.6
1|DNAWalk|NormL2|id|1|62|672.527
1|DNAWalk|NormL2|id|1|63|946.1713
1|DNAWalk|NormL2|id|1|64|991.7815
1|DNAWalk|NormL2|id|1|65|1311.3073
1|DNAWalk|NormL2|id|1|66|730.9879
1|DNAWalk|NormL2|id|1|67|722.6338
1|DNAWalk|NormL2|id|1|68|950.8084
1|DNAWalk|NormL2|id|1|69|894.3242
1|DNAWalk|NormL2|id|1|70|994.9587
1|DNAWalk|NormL2|id|1|71|1062.3898
1|DNAWalk|NormL2|id|1|72|1170.2392
1|DNAWalk|NormL2|id|1|73|1310.6199
1|DNAWalk|NormL2|id|1|74|1849.5556
1|DNAWalk|NormL2|id|1|75|1107.1361
1|DNAWalk|NormL2|id|1|76|2442.4328
1|DNAWalk|NormL2|id|1|77|1089.5062
1|DNAWalk|NormL2|id|1|78|1064.6505
1|DNAWalk|NormL2|id|1|79|1196.0274
1|DNAWalk|NormL2|id|1|80|1136.2289
1|DNAWalk|NormL2|id|1|81|1082.9673
1|DNAWalk|NormL2|id|1|82|955.0704
1|DNAWalk|NormL2|id|1|83|1280.3838
1|DNAWalk|NormL2|id|1|84|1029.7488
1|DNAWalk|NormL2|id|1|85|1022.542
1|DNAWalk|NormL2|id|1|86|766.4902
1|DNAWalk|NormL2|id|1|87|1010.4791
1|DNAWalk|NormL2|id|1|88|1931.7996
1|DNAWalk|NormL2|id|1|89|1345.7793
1|DNAWalk|NormL2|id|1|90|971.404
1|DNAWalk|NormL2|id|1|91|2799.9216
1|DNAWalk|NormL2|id|1|92|709.7715
1|DNAWalk|NormL2|id|1|93|1749.6147
1|DNAWalk|NormL2|id|1|94|920.4008
1|DNAWalk|NormL2|id|1|95|1345.09
1|DNAWalk|NormL2|id|1|96|1336.7936
1|DNAWalk|NormL2|id|1|97|975.7153
1|DNAWalk|NormL2|id|1|98|1169.865
1|DNAWalk|NormL2|id|1|99|715.4233
1|DNAWalk|NormL2|id|1|100|960.9659
1|DNAWalk|NormL2|id|1|101|1142.3979
1|DNAWalk|NormL2|id|1|102|1009.2756
1|DNAWalk|NormL2|id|1|103|1646.305
1|DNAWalk|NormL2|id|1|104|1643.6853
1|DNAWalk|NormL2|id|1|105|2723.3711
1|DNAWalk|NormL2|id|1|106|972.8264
1|DNAWalk|NormL2|id|1|107|1638.2099
1|DNAWalk|NormL2|id|1|108|1150.6853
1|DNAWalk|NormL2|id|1|109|978.282
1|DNAWalk|NormL2|id|1|110|1045.0752
1|DNAWalk|NormL2|id|1|111|996.7236
1|DNAWalk|NormL2|id|1|112|864.6082
1|DNAWalk|NormL2|id|1|113|870.9344
1|DNAWalk|NormL2|id|1|114|929.955
1|DNAWalk|NormL2|id|1|115|1200.1859
1|DNAWalk|NormL2|id|1|116|1296.4503
1|DNAWalk|NormL2|id|1|117|1426.8405
1|DNAWalk|NormL2|id|1|118|922.4238
1|DNAWalk|NormL2|id|1|119|843.6573
1|DNAWalk|NormL2|id|1|120|1120.8132
1|DNAWalk|NormL2|id|1|121|1180.476
1|DNAWalk|NormL2|id|1|122|1080.8524
1|DNAWalk|NormL2|id|1|123|1168.9953
1|DNAWalk|NormL2|id|1|124|967.3278
1|DNAWalk|NormL2|id|1|125|1779.5561
1|DNAWalk|NormL2|id|1|126|1435.8292
1|DNAWalk|NormL2|id|1|127|1846.1607
1|DNAWalk|NormL2|id|1|128|897.963
1|DNAWalk|NormL2|id|1|129|2717.2577
1|DNAWalk|NormL2|id|1|130|1166.851
1|DNAWalk|NormL2|id|1|131|2098.5124
1|DNAWalk|NormL2|id|1|132|1155.9848
1|DNAWalk|NormL2|id|1|133|1060.827
1|DNAWalk|NormL2|id|1|134|1628.3586
1|DNAWalk|NormL2|id|1|135|1375.3249
1|DNAWalk|NormL2|id|1|136|1224.645
1|DNAWalk|NormL2|id|1|137|1171.9655
1|DNAWalk|NormL2|id|1|138|1140.1613
1|DNAWalk|NormL2|id|1|139|1277.7386
1|DNAWalk|NormL2|id|1|140|880.7892
1|DNAWalk|NormL2|id|1|141|1660.0014
1|DNAWalk|NormL2|id|1|142|900.8583
1|DNAWalk|NormL2|id|1|143|1381.1298
1|DNAWalk|NormL2|id|1|144|1916.6629
1|DNAWalk|NormL2|id|1|145|1894.0864
1|DNAWalk|NormL2|id|1|146|764.954
1|DNAWalk|NormL2|id|1|147|1385.3867
1|DNAWalk|NormL2|id|1|148|1656.4334
1|DNAWalk|NormL2|id|1|149|857.3397
1|DNAWalk|NormL2|id|1|150|1101.5189
1|DNAWalk|NormL2|id|1|151|623.1948
1|DNAWalk|NormL2|id|1|152|1245.8962
1|DNAWalk|NormL2|id|1|153|1049.2363
1|DNAWalk|NormL2|id|1|154|2107.6548
1|DNAWalk|NormL2|id|1|155|954.9568
1|DNAWalk|NormL2|id|1|156|856.6567
1|DNAWalk|NormL2|id|1|157|976.4988
1|DNAWalk|NormL2|id|1|158|655.403
1|DNAWalk|NormL2|id|1|159|1132.0374
1|DNAWalk|NormL2|id|1|160|1023.3533
1|DNAWalk|NormL2|id|1|161|1398.5063
1|DNAWalk|NormL2|id|1|162|1086.3549
1|DNAWalk|NormL2|id|1|163|654.1853
1|DNAWalk|NormL2|id|1|164|856.5542
1|DNAWalk|NormL2|id|1|165|1681.0855
1|DNAWalk|NormL2|id|1|166|857.6074
1|DNAWalk|NormL2|id|1|167|2241.7978
1|DNAWalk|NormL2|id|1|168|855.6841
1|DNAWalk|NormL2|id|1|169|1192.4771
1|DNAWalk|NormL2|id|1|170|1350.8252
1|DNAWalk|NormL2|id|1|171|742.5457
1|DNAWalk|NormL2|id|1|172|1195.3786
1|DNAWalk|NormL2|id|1|173|2173.0029
1|DNAWalk|NormL2|id|1|174|870.7269
1|DNAWalk|NormL2|id|1|175|950.6911
1|DNAWalk|NormL2|id|1|176|779.1798
1|DNAWalk|NormL2|id|1|177|947.1566
1|DNAWalk|NormL2|id|1|178|1117.8222
1|DNAWalk|NormL2|id|1|179|1598.1859
1|DNAWalk|NormL2|id|1|180|2010.2157
1|DNAWalk|NormL2|id|1|181|1844.3911
1|DNAWalk|NormL2|id|1|182|854.7924
1|DNAWalk|NormL2|id|1|183|1250.9337
1|DNAWalk|NormL2|id|1|184|1345.6655
1|DNAWalk|NormL2|id|1|185|993.7409
1|DNAWalk|NormL2|id|1|186|703.3932
1|DNAWalk|NormL2|id|1|187|1790.6967
1|DNAWalk|NormL2|id|1|188|1460.7968
1|DNAWalk|NormL2|id|1|189|1351.5916
1|DNAWalk|NormL2|id|1|190|997.9836
1|DNAWalk|NormL2|id|1|191|1573.0644
1|DNAWalk|NormL2|id|1|192|2365.9878
1|DNAWalk|NormL2|id|1|193|807.9762
1|DNAWalk|NormL2|id|1|194|2187.4893
1|DNAWalk|NormL2|id|1|195|1088.4808
1|DNAWalk|NormL2|id|1|196|965.9585
1|DNAWalk|NormL2|id|1|197|943.4858
1|DNAWalk|NormL2|id|1|198|1005.0753
1|DNAWalk|NormL2|id|1|199|1636.1075
1|DNAWalk|NormL2|id|1|200|1155.1799
1|DNAWalk|NormL2|id|1|201|906.6891
1|DNAWalk|NormL2|id|1|202|736.1669
1|DNAWalk|NormL2|id|1|203|649.4632
1|DNAWalk|NormL2|id|1|204|1813.7181
1|DNAWalk|NormL2|id|1|205|1201.5078
1|DNAWalk|NormL2|id|1|206|945.2107
1|DNAWalk|NormL2|id|1|207|1742.6757
1|DNAWalk|NormL2|id|1|208|1074.2168
1|DNAWalk|NormL2|id|1|209|964.6676
1|DNAWalk|NormL2|id|1|210|973.5507
1|DNAWalk|NormL2|id|1|211|1063.8055
1|DNAWalk|NormL2|id|1|212|2016.7996
1|DNAWalk|NormL2|id|1|213|1400.4272
1|DNAWalk|NormL2|id|1|214|1452.5234
1|DNAWalk|NormL2|id|1|215|860.373
1|DNAWalk|NormL2|id|1|216|1147.4208
1|DNAWalk|NormL2|id|1|217|1147.9096
1|DNAWalk|NormL2|id|1|218|1588.8568
1|DNAWalk|NormL2|id|1|219|1335.9866
1|DNAWalk|NormL2|id|1|220|1779.6501
1|DNAWalk|NormL2|id|1|221|1061.5391
1|DNAWalk|NormL2|id|1|222|941.0037
1|DNAWalk|NormL2|id|1|223|1513.8893
1|DNAWalk|NormL2|id|1|224|1323.9635
1|DNAWalk|NormL2|id|1|225|1288.9085
1|DNAWalk|NormL2|id|1|226|1042.5041
1|DNAWalk|NormL2|id|1|227|1630.7396
1|DNAWalk|NormL2|id|1|228|1498.5789
1|DNAWalk|NormL2|id|1|229|974.1384
1|DNAWalk|NormL2|id|1|230|806.404
1|DNAWalk|NormL2|id|1|231|1323.0066
1|DNAWalk|NormL2|id|1|232|1138.1062
1|DNAWalk|NormL2|id|1|233|1112.4671
1|DNAWalk|NormL2|id|1|234|2108.6546
1|DNAWalk|NormL2|id|1|235|1319.3423
1|DNAWalk|NormL2|id|1|236|835.4262
1|DNAWalk|NormL2|id|1|237|913.3722
1|DNAWalk|NormL2|id|1|238|664.4176
1|DNAWalk|NormL2|id|1|239|2145.8476
1|DNAWalk|NormL2|id|1|240|767.5048
1|DNAWalk|NormL2|id|1|241|1060.4787
1|DNAWalk|NormL2|id|1|242|3169.2944
1|DNAWalk|NormL2|id|1|243|1477.9138
1|DNAWalk|NormL2|id|1|244|2195.14
1|DNAWalk|NormL2|id|1|245|1274.643
1|DNAWalk|NormL2|id|1|246|1017.459
1|DNAWalk|NormL2|id|1|247|1121.0334
1|DNAWalk|NormL2|id|1|248|1166.6595
1|DNAWalk|NormL2|id|1|249|893.8791
1|DNAWalk|NormL2|id|1|250|787.5351
1|DNAWalk|NormL2|id|1|251|1150.3366
1|DNAWalk|NormL2|id|1|252|1042.5361
1|DNAWalk|NormL2|id|1|253|1005.3653
1|DNAWalk|NormL2|id|1|254|1818.8844
1|DNAWalk|NormL2|id|1|255|603.8729
1|DNAWalk|NormL2|id|1|256|815.7703
1|DNAWalk|NormL2|id|1|257|661.6508
1|DNAWalk|NormL2|id|1|258|822.2379
1|DNAWalk|NormL2|id|1|259|1121.924
1|DNAWalk|NormL2|id|1|260|739.9864
1|DNAWalk|NormL2|id|1|261|1011.7442
1|DNAWalk|NormL2|id|1|262|1367.114
1|DNAWalk|NormL2|id|1|263|1024.4111
1|DNAWalk|NormL2|id|1|264|982.46
1|DNAWalk|NormL2|id|1|265|1003.2052
1|DNAWalk|NormL2|id|1|266|1325.2999
1|DNAWalk|NormL2|id|1|267|1016.7804
1|DNAWalk|NormL2|id|1|268|1498.7083
1|DNAWalk|NormL2|id|1|269|1932.3299
1|DNAWalk|NormL2|id|1|270|817.6781
1|DNAWalk|NormL2|id|1|271|654.0368
1|DNAWalk|NormL2|id|1|272|1274.1562
1|DNAWalk|NormL2|id|1|273|936.6456
1|DNAWalk|NormL2|id|1|274|1087.8523
1|DNAWalk|NormL2|id|1|275|1086.0722
1|DNAWalk|NormL2|id|1|276|1474.6817
1|DNAWalk|NormL2|id|1|277|895.2799
1|DNAWalk|NormL2|id|1|278|2011.2005
1|DNAWalk|NormL2|id|1|279|984.2833
1|DNAWalk|NormL2|id|1|280|1837.386
1|DNAWalk|NormL2|id|1|281|1635.783
1|DNAWalk|NormL2|id|1|282|1914.7497
1|DNAWalk|NormL2|id|1|283|1120.5636
1|DNAWalk|NormL2|id|1|284|1213.5094
1|DNAWalk|NormL2|id|1|285|1164.2068
1|DNAWalk|NormL2|id|1|286|976.1283
1|DNAWalk|NormL2|id|1|287|755.7204
1|DNAWalk|NormL2|id|1|288|1306.4425
1|DNAWalk|NormL2|id|1|289|1425.3927
1|DNAWalk|NormL2|id|1|290|1120.9161
1|DNAWalk|NormL2|id|1|291|1280.3565
1|DNAWalk|NormL2|id|1|292|1104.3329
1|DNAWalk|NormL2|id|1|293|1234.4124
1|DNAWalk|NormL2|id|1|294|1747.7012
1|DNAWalk|NormL2|id|1|295|1585.598
1|DNAWalk|NormL2|id|1|296|1007.8058
1|DNAWalk|NormL2|id|1|297|756.3785
1|DNAWalk|NormL2|id|1|298|1302.9256
1|DNAWalk|NormL2|id|1|299|1349.875
1|DNAWalk|NormL2|id|1|300|1229.7675
1|DNAWalk|NormL2|id|1|301|989.5089
1|DNAWalk|NormL2|id|1|302|1078.9942
1|DNAWalk|NormL2|id|1|303|1906.628
1|DNAWalk|NormL2|id|1|304|1369.8271
1|DNAWalk|NormL2|id|1|305|1180.3019
1|DNAWalk|NormL2|id|1|306|974.559
1|DNAWalk|NormL2|id|1|307|862.5357
1|DNAWalk|NormL2|id|1|308|1431.9371
1|DNAWalk|NormL2|id|1|309|1196.8737
1|DNAWalk|NormL2|id|1|310|1009.4637
1|DNAWalk|NormL2|id|1|311|1080.734
1|DNAWalk|NormL2|id|1|312|1061.9582
1|DNAWalk|NormL2|id|1|313|1125.2604
1|DNAWalk|NormL2|id|1|314|837.0047
1|DNAWalk|NormL2|id|1|315|2152.3695
1|DNAWalk|NormL2|id|1|316|1585.3649
1|DNAWalk|NormL2|id|1|317|894.9283
1|DNAWalk|NormL2|id|1|318|1169.6665
1|DNAWalk|NormL2|id|1|319|944.3674
1|DNAWalk|NormL2|id|1|320|1010.0205
1|DNAWalk|NormL2|id|1|321|819.8019
1|DNAWalk|NormL2|id|1|322|1408.9904
1|DNAWalk|NormL2|id|1|323|1104.8823
1|DNAWalk|NormL2|id|1|324|948.5307
1|DNAWalk|NormL2|id|1|325|1235.4696
1|DNAWalk|NormL2|id|1|326|1064.7331
1|DNAWalk|NormL2|id|1|327|913.5945
1|DNAWalk|NormL2|id|1|328|1533.8773
1|DNAWalk|NormL2|id|1|329|1539.4052
1|DNAWalk|NormL2|id|1|330|1436.9225
1|DNAWalk|NormL2|id|1|331|956.4669
1|DNAWalk|NormL2|id|1|332|1061.0256
1|DNAWalk|NormL2|id|1|333|905.4505
1|DNAWalk|NormL2|id|1|334|1034.4041
1|DNAWalk|NormL2|id|1|335|1511.6767
1|DNAWalk|NormL2|id|1|336|899.6747
1|DNAWalk|NormL2|id|1|337|719.5672
1|DNAWalk|NormL2|id|1|338|1024.5326
1|DNAWalk|NormL2|id|1|339|1312.7213
1|DNAWalk|NormL2|id|1|340|1141.9533
1|DNAWalk|NormL2|id|1|341|948.9351
1|DNAWalk|NormL2|id|1|342|1584.3605
1|DNAWalk|NormL2|id|1|343|1323.5004
1|DNAWalk|NormL2|id|1|344|874.9133
1|DNAWalk|NormL2|id|1|345|1030.1451
1|DNAWalk|NormL2|id|1|346|1025.4024
1|DNAWalk|NormL2|id|1|347|982.7266
1|DNAWalk|NormL2|id|1|348|1374.9881
1|DNAWalk|NormL2|id|1|349|1434.8124
1|DNAWalk|NormL2|id|1|350|1206.3564
1|DNAWalk|NormL2|id|1|351|905.0588
1|DNAWalk|NormL2|id|1|352|1129.5604
1|DNAWalk|NormL2|id|1|353|867.4277
1|DNAWalk|NormL2|id|1|354|1460.954
1|DNAWalk|NormL2|id|1|355|872.6811
1|DNAWalk|NormL2|id|1|356|1132.8376
1|DNAWalk|NormL2|id|1|357|752.0967
1|DNAWalk|NormL2|id|1|358|851.2775
1|DNAWalk|NormL2|id|1|359|2080.9163
1|DNAWalk|NormL2|id|1|360|1161.3699
1|DNAWalk|NormL2|id|1|361|903.5327
1|DNAWalk|NormL2|id|1|362|972.8135
1|DNAWalk|NormL2|id|1|363|1014.1333
1|DNAWalk|NormL2|id|1|364|2331.1045
1|DNAWalk|NormL2|id|1|365|694.2261
1|DNAWalk|NormL2|id|1|366|1070.5431
1|DNAWalk|NormL2|id|1|367|1105.5301
1|DNAWalk|NormL2|id|1|368|830.3588
1|DNAWalk|NormL2|id|1|369|903.6689
1|DNAWalk|NormL2|id|1|370|1555.1951
1|DNAWalk|NormL2|id|1|371|1744.8874
1|DNAWalk|NormL2|id|1|372|981.961
1|DNAWalk|NormL2|id|1|373|1088.6638
1|DNAWalk|NormL2|id|1|374|676.8062
1|DNAWalk|NormL2|id|1|375|1567.0233
1|DNAWalk|NormL2|id|1|376|1100.8691
1|DNAWalk|NormL2|id|1|377|2531.6035
1|DNAWalk|NormL2|id|1|378|1241.7812
1|DNAWalk|NormL2|id|1|379|868.7631
1|DNAWalk|NormL2|id|1|380|677.7002
1|DNAWalk|NormL2|id|1|381|1389.9008
1|DNAWalk|NormL2|id|1|382|912.3197
1|DNAWalk|NormL2|id|1|383|1776.4232
1|DNAWalk|NormL2|id|1|384|818.5985
