# Supplementary material for: On DNA numerical representations for genomic similarity computation
Source: PLoS One. 2017 Mar 21;12(3):e0173288. doi: 10.1371/journal.pone.0173288 (PMC5360225; doi:10.1371/journal.pone.0173288)
Supplement: S3 File — The datasets employed in this work. (ZIP) [file pone.0173288.s003.zip › datasets/syntheticalExperimentalScores/sequenceBase_1_transformation_DNAWalk_metric_NormL2_type_id_percentage_16.txt]

1|DNAWalk|NormL2|id|16|1|3240.63
1|DNAWalk|NormL2|id|16|2|2498.3602
1|DNAWalk|NormL2|id|16|3|5203.4303
1|DNAWalk|NormL2|id|16|4|4459.5062
1|DNAWalk|NormL2|id|16|5|5017.1905
1|DNAWalk|NormL2|id|16|6|6554.8023
1|DNAWalk|NormL2|id|16|7|11849.3727
1|DNAWalk|NormL2|id|16|8|4970.9685
1|DNAWalk|NormL2|id|16|9|3402.7979
1|DNAWalk|NormL2|id|16|10|2290.7388
1|DNAWalk|NormL2|id|16|11|1599.2767
1|DNAWalk|NormL2|id|16|12|3798.8929
1|DNAWalk|NormL2|id|16|13|2543.1854
1|DNAWalk|NormL2|id|16|14|3573.8515
1|DNAWalk|NormL2|id|16|15|3651.5384
1|DNAWalk|NormL2|id|16|16|4978.6947
1|DNAWalk|NormL2|id|16|17|1608.7007
1|DNAWalk|NormL2|id|16|18|3672.8318
1|DNAWalk|NormL2|id|16|19|6097.7661
1|DNAWalk|NormL2|id|16|20|4799.7277
1|DNAWalk|NormL2|id|16|21|5638.3591
1|DNAWalk|NormL2|id|16|22|5475.6506
1|DNAWalk|NormL2|id|16|23|4335.6236
1|DNAWalk|NormL2|id|16|24|2516.7852
1|DNAWalk|NormL2|id|16|25|2165.2809
1|DNAWalk|NormL2|id|16|26|4040.8659
1|DNAWalk|NormL2|id|16|27|5439.0167
1|DNAWalk|NormL2|id|16|28|2668.4659
1|DNAWalk|NormL2|id|16|29|2326.6441
1|DNAWalk|NormL2|id|16|30|2964.796
1|DNAWalk|NormL2|id|16|31|3654.0452
1|DNAWalk|NormL2|id|16|32|2959.551
1|DNAWalk|NormL2|id|16|33|5954.7898
1|DNAWalk|NormL2|id|16|34|4410.7162
1|DNAWalk|NormL2|id|16|35|2920.5182
1|DNAWalk|NormL2|id|16|36|3909.6809
1|DNAWalk|NormL2|id|16|37|2273.6619
1|DNAWalk|NormL2|id|16|38|2842.8392
1|DNAWalk|NormL2|id|16|39|2729.2378
1|DNAWalk|NormL2|id|16|40|3594.4697
1|DNAWalk|NormL2|id|16|41|2980.1559
1|DNAWalk|NormL2|id|16|42|2330.2431
1|DNAWalk|NormL2|id|16|43|6875.2522
1|DNAWalk|NormL2|id|16|44|1542.867
1|DNAWalk|NormL2|id|16|45|4063.5974
1|DNAWalk|NormL2|id|16|46|5571.9646
1|DNAWalk|NormL2|id|16|47|4714.7493
1|DNAWalk|NormL2|id|16|48|4804.6825
1|DNAWalk|NormL2|id|16|49|5508.5876
1|DNAWalk|NormL2|id|16|50|2615.0309
1|DNAWalk|NormL2|id|16|51|5267.6749
1|DNAWalk|NormL2|id|16|52|1883.9087
1|DNAWalk|NormL2|id|16|53|4140.9974
1|DNAWalk|NormL2|id|16|54|3470.1016
1|DNAWalk|NormL2|id|16|55|5357.2092
1|DNAWalk|NormL2|id|16|56|6051.0026
1|DNAWalk|NormL2|id|16|57|2774.9475
1|DNAWalk|NormL2|id|16|58|4877.9488
1|DNAWalk|NormL2|id|16|59|4487.9217
1|DNAWalk|NormL2|id|16|60|5892.57
1|DNAWalk|NormL2|id|16|61|2857.067
1|DNAWalk|NormL2|id|16|62|3932.3296
1|DNAWalk|NormL2|id|16|63|2610.3302
1|DNAWalk|NormL2|id|16|64|5884.6228
1|DNAWalk|NormL2|id|16|65|5097.9181
1|DNAWalk|NormL2|id|16|66|4636.3836
1|DNAWalk|NormL2|id|16|67|1839.5644
1|DNAWalk|NormL2|id|16|68|3329.0383
1|DNAWalk|NormL2|id|16|69|4304.1583
1|DNAWalk|NormL2|id|16|70|2719.91
1|DNAWalk|NormL2|id|16|71|6080.5205
1|DNAWalk|NormL2|id|16|72|4060.9362
1|DNAWalk|NormL2|id|16|73|2467.8387
1|DNAWalk|NormL2|id|16|74|4654.5567
1|DNAWalk|NormL2|id|16|75|1974.938
1|DNAWalk|NormL2|id|16|76|2092.2337
1|DNAWalk|NormL2|id|16|77|6213.1782
1|DNAWalk|NormL2|id|16|78|4053.5377
1|DNAWalk|NormL2|id|16|79|6914.4987
1|DNAWalk|NormL2|id|16|80|4980.6697
1|DNAWalk|NormL2|id|16|81|3725.1222
1|DNAWalk|NormL2|id|16|82|3932.4142
1|DNAWalk|NormL2|id|16|83|2027.1642
1|DNAWalk|NormL2|id|16|84|4825.5325
1|DNAWalk|NormL2|id|16|85|3104.6792
1|DNAWalk|NormL2|id|16|86|3445.7263
1|DNAWalk|NormL2|id|16|87|2472.4803
1|DNAWalk|NormL2|id|16|88|1743.4023
1|DNAWalk|NormL2|id|16|89|4257.5908
1|DNAWalk|NormL2|id|16|90|4595.5478
1|DNAWalk|NormL2|id|16|91|6324.706
1|DNAWalk|NormL2|id|16|92|2516.8592
1|DNAWalk|NormL2|id|16|93|6733.054
1|DNAWalk|NormL2|id|16|94|4406.0298
1|DNAWalk|NormL2|id|16|95|3880.0253
1|DNAWalk|NormL2|id|16|96|4686.8576
1|DNAWalk|NormL2|id|16|97|7060.4624
1|DNAWalk|NormL2|id|16|98|2213.9239
1|DNAWalk|NormL2|id|16|99|2881.4581
1|DNAWalk|NormL2|id|16|100|4308.3398
1|DNAWalk|NormL2|id|16|101|3499.772
1|DNAWalk|NormL2|id|16|102|4610.7353
1|DNAWalk|NormL2|id|16|103|5260.1474
1|DNAWalk|NormL2|id|16|104|9715.6382
1|DNAWalk|NormL2|id|16|105|3630.1617
1|DNAWalk|NormL2|id|16|106|5056.5286
1|DNAWalk|NormL2|id|16|107|2375.1113
1|DNAWalk|NormL2|id|16|108|1820.5504
1|DNAWalk|NormL2|id|16|109|2731.4372
1|DNAWalk|NormL2|id|16|110|2321.7801
1|DNAWalk|NormL2|id|16|111|3186.1882
1|DNAWalk|NormL2|id|16|112|6749.0698
1|DNAWalk|NormL2|id|16|113|3534.3572
1|DNAWalk|NormL2|id|16|114|2658.3755
1|DNAWalk|NormL2|id|16|115|3077.8945
1|DNAWalk|NormL2|id|16|116|2515.4895
1|DNAWalk|NormL2|id|16|117|4697.6411
1|DNAWalk|NormL2|id|16|118|3315.9352
1|DNAWalk|NormL2|id|16|119|4436.6016
1|DNAWalk|NormL2|id|16|120|3003.9362
1|DNAWalk|NormL2|id|16|121|6518.6145
1|DNAWalk|NormL2|id|16|122|4443.0842
1|DNAWalk|NormL2|id|16|123|3982.959
1|DNAWalk|NormL2|id|16|124|5493.1733
1|DNAWalk|NormL2|id|16|125|3995.7564
1|DNAWalk|NormL2|id|16|126|3417.1671
1|DNAWalk|NormL2|id|16|127|2306.7288
1|DNAWalk|NormL2|id|16|128|7328.9417
1|DNAWalk|NormL2|id|16|129|5964.2866
1|DNAWalk|NormL2|id|16|130|9864.7851
1|DNAWalk|NormL2|id|16|131|7226.8733
1|DNAWalk|NormL2|id|16|132|3640.2458
1|DNAWalk|NormL2|id|16|133|4257.7382
1|DNAWalk|NormL2|id|16|134|7018.4115
1|DNAWalk|NormL2|id|16|135|1887.3603
1|DNAWalk|NormL2|id|16|136|4277.0901
1|DNAWalk|NormL2|id|16|137|5881.1089
1|DNAWalk|NormL2|id|16|138|2313.1399
1|DNAWalk|NormL2|id|16|139|3061.779
1|DNAWalk|NormL2|id|16|140|5377.5365
1|DNAWalk|NormL2|id|16|141|3383.808
1|DNAWalk|NormL2|id|16|142|4282.7156
1|DNAWalk|NormL2|id|16|143|2938.3872
1|DNAWalk|NormL2|id|16|144|3917.1978
1|DNAWalk|NormL2|id|16|145|2741.3705
1|DNAWalk|NormL2|id|16|146|2864.0741
1|DNAWalk|NormL2|id|16|147|2277.3489
1|DNAWalk|NormL2|id|16|148|7104.3292
1|DNAWalk|NormL2|id|16|149|2129.5023
1|DNAWalk|NormL2|id|16|150|6236.8396
1|DNAWalk|NormL2|id|16|151|4111.7145
1|DNAWalk|NormL2|id|16|152|3444.1836
1|DNAWalk|NormL2|id|16|153|2995.7857
1|DNAWalk|NormL2|id|16|154|3434.4466
1|DNAWalk|NormL2|id|16|155|2355.6953
1|DNAWalk|NormL2|id|16|156|5485.3361
1|DNAWalk|NormL2|id|16|157|3763.1079
1|DNAWalk|NormL2|id|16|158|2208.3505
1|DNAWalk|NormL2|id|16|159|1695.999
1|DNAWalk|NormL2|id|16|160|3410.7393
1|DNAWalk|NormL2|id|16|161|5431.4617
1|DNAWalk|NormL2|id|16|162|4453.3713
1|DNAWalk|NormL2|id|16|163|2678.3004
1|DNAWalk|NormL2|id|16|164|4368.0622
1|DNAWalk|NormL2|id|16|165|2432.9479
1|DNAWalk|NormL2|id|16|166|3599.7869
1|DNAWalk|NormL2|id|16|167|4836.512
1|DNAWalk|NormL2|id|16|168|4624.9743
1|DNAWalk|NormL2|id|16|169|2832.6964
1|DNAWalk|NormL2|id|16|170|2202.9282
1|DNAWalk|NormL2|id|16|171|5119.2094
1|DNAWalk|NormL2|id|16|172|5391.3573
1|DNAWalk|NormL2|id|16|173|2576.8105
1|DNAWalk|NormL2|id|16|174|5617.1898
1|DNAWalk|NormL2|id|16|175|4815.5004
1|DNAWalk|NormL2|id|16|176|2474.0811
1|DNAWalk|NormL2|id|16|177|5301.6791
1|DNAWalk|NormL2|id|16|178|2871.3034
1|DNAWalk|NormL2|id|16|179|2195.0347
1|DNAWalk|NormL2|id|16|180|4645.2936
1|DNAWalk|NormL2|id|16|181|2828.7196
1|DNAWalk|NormL2|id|16|182|1984.8397
1|DNAWalk|NormL2|id|16|183|4230.9146
1|DNAWalk|NormL2|id|16|184|2004.5058
1|DNAWalk|NormL2|id|16|185|4464.7169
1|DNAWalk|NormL2|id|16|186|3803.0274
1|DNAWalk|NormL2|id|16|187|3104.5605
1|DNAWalk|NormL2|id|16|188|3128.9916
1|DNAWalk|NormL2|id|16|189|4030.4308
1|DNAWalk|NormL2|id|16|190|2799.1191
1|DNAWalk|NormL2|id|16|191|2858.702
1|DNAWalk|NormL2|id|16|192|4593.8541
1|DNAWalk|NormL2|id|16|193|4684.751
1|DNAWalk|NormL2|id|16|194|4440.8331
1|DNAWalk|NormL2|id|16|195|7508.0075
1|DNAWalk|NormL2|id|16|196|3896.688
1|DNAWalk|NormL2|id|16|197|4731.3244
1|DNAWalk|NormL2|id|16|198|5267.6026
1|DNAWalk|NormL2|id|16|199|5530.4434
1|DNAWalk|NormL2|id|16|200|3392.7328
1|DNAWalk|NormL2|id|16|201|3604.7239
1|DNAWalk|NormL2|id|16|202|3259.5093
1|DNAWalk|NormL2|id|16|203|4471.8951
1|DNAWalk|NormL2|id|16|204|1785.2664
1|DNAWalk|NormL2|id|16|205|9382.711
1|DNAWalk|NormL2|id|16|206|4234.9098
1|DNAWalk|NormL2|id|16|207|2600.3341
1|DNAWalk|NormL2|id|16|208|2508.108
1|DNAWalk|NormL2|id|16|209|4666.4602
1|DNAWalk|NormL2|id|16|210|2894.4269
1|DNAWalk|NormL2|id|16|211|1914.5695
1|DNAWalk|NormL2|id|16|212|3233.6826
1|DNAWalk|NormL2|id|16|213|2375.3516
1|DNAWalk|NormL2|id|16|214|5266.6508
1|DNAWalk|NormL2|id|16|215|5155.0638
1|DNAWalk|NormL2|id|16|216|4677.5804
1|DNAWalk|NormL2|id|16|217|2851.6554
1|DNAWalk|NormL2|id|16|218|6877.8662
1|DNAWalk|NormL2|id|16|219|3501.5374
1|DNAWalk|NormL2|id|16|220|2054.0336
1|DNAWalk|NormL2|id|16|221|1843.6834
1|DNAWalk|NormL2|id|16|222|3284.5398
1|DNAWalk|NormL2|id|16|223|3649.2785
1|DNAWalk|NormL2|id|16|224|3485.5473
1|DNAWalk|NormL2|id|16|225|1773.5257
1|DNAWalk|NormL2|id|16|226|2955.2586
1|DNAWalk|NormL2|id|16|227|3979.3976
1|DNAWalk|NormL2|id|16|228|5243.4135
1|DNAWalk|NormL2|id|16|229|2382.8084
1|DNAWalk|NormL2|id|16|230|2999.8746
1|DNAWalk|NormL2|id|16|231|2360.2344
1|DNAWalk|NormL2|id|16|232|2660.0437
1|DNAWalk|NormL2|id|16|233|4496.086
1|DNAWalk|NormL2|id|16|234|4670.357
1|DNAWalk|NormL2|id|16|235|4568.6184
1|DNAWalk|NormL2|id|16|236|2496.7714
1|DNAWalk|NormL2|id|16|237|3637.6133
1|DNAWalk|NormL2|id|16|238|9903.8981
1|DNAWalk|NormL2|id|16|239|3534.9948
1|DNAWalk|NormL2|id|16|240|8256.1487
1|DNAWalk|NormL2|id|16|241|3014.8589
1|DNAWalk|NormL2|id|16|242|2209.4254
1|DNAWalk|NormL2|id|16|243|2866.4393
1|DNAWalk|NormL2|id|16|244|5504.264
1|DNAWalk|NormL2|id|16|245|3788.6843
1|DNAWalk|NormL2|id|16|246|2974.8191
1|DNAWalk|NormL2|id|16|247|3334.7131
1|DNAWalk|NormL2|id|16|248|2485.6991
1|DNAWalk|NormL2|id|16|249|3793.1608
1|DNAWalk|NormL2|id|16|250|5341.5985
1|DNAWalk|NormL2|id|16|251|3384.419
1|DNAWalk|NormL2|id|16|252|5234.6589
1|DNAWalk|NormL2|id|16|253|6892.225
1|DNAWalk|NormL2|id|16|254|2554.4762
1|DNAWalk|NormL2|id|16|255|5553.3421
1|DNAWalk|NormL2|id|16|256|7172.3127
1|DNAWalk|NormL2|id|16|257|3097.5432
1|DNAWalk|NormL2|id|16|258|3712.9845
1|DNAWalk|NormL2|id|16|259|2820.0036
1|DNAWalk|NormL2|id|16|260|4169.7334
1|DNAWalk|NormL2|id|16|261|3095.0581
1|DNAWalk|NormL2|id|16|262|6156.9436
1|DNAWalk|NormL2|id|16|263|4727.2615
1|DNAWalk|NormL2|id|16|264|1868.1351
1|DNAWalk|NormL2|id|16|265|7629.1469
1|DNAWalk|NormL2|id|16|266|2745.3547
1|DNAWalk|NormL2|id|16|267|2107.3236
1|DNAWalk|NormL2|id|16|268|3264.5135
1|DNAWalk|NormL2|id|16|269|1919.8028
1|DNAWalk|NormL2|id|16|270|7353.4912
1|DNAWalk|NormL2|id|16|271|2279.2525
1|DNAWalk|NormL2|id|16|272|3589.2619
1|DNAWalk|NormL2|id|16|273|3610.3808
1|DNAWalk|NormL2|id|16|274|9789.5664
1|DNAWalk|NormL2|id|16|275|3339.3498
1|DNAWalk|NormL2|id|16|276|2851.3904
1|DNAWalk|NormL2|id|16|277|4813.069
1|DNAWalk|NormL2|id|16|278|2708.9956
1|DNAWalk|NormL2|id|16|279|2494.1009
1|DNAWalk|NormL2|id|16|280|2652.2888
1|DNAWalk|NormL2|id|16|281|3037.083
1|DNAWalk|NormL2|id|16|282|3644.6352
1|DNAWalk|NormL2|id|16|283|4318.618
1|DNAWalk|NormL2|id|16|284|5567.4395
1|DNAWalk|NormL2|id|16|285|2768.683
1|DNAWalk|NormL2|id|16|286|9489.4355
1|DNAWalk|NormL2|id|16|287|2196.2859
1|DNAWalk|NormL2|id|16|288|1868.191
1|DNAWalk|NormL2|id|16|289|5595.238
1|DNAWalk|NormL2|id|16|290|2550.9809
1|DNAWalk|NormL2|id|16|291|5562.9083
1|DNAWalk|NormL2|id|16|292|5974.8072
1|DNAWalk|NormL2|id|16|293|4408.4645
1|DNAWalk|NormL2|id|16|294|2894.1586
1|DNAWalk|NormL2|id|16|295|2276.161
1|DNAWalk|NormL2|id|16|296|4692.951
1|DNAWalk|NormL2|id|16|297|7895.6682
1|DNAWalk|NormL2|id|16|298|6145.7463
1|DNAWalk|NormL2|id|16|299|3348.7968
1|DNAWalk|NormL2|id|16|300|3787.5346
1|DNAWalk|NormL2|id|16|301|4450.2823
1|DNAWalk|NormL2|id|16|302|2505.394
1|DNAWalk|NormL2|id|16|303|3760.6947
1|DNAWalk|NormL2|id|16|304|3924.4583
1|DNAWalk|NormL2|id|16|305|1987.4849
1|DNAWalk|NormL2|id|16|306|3004.6546
1|DNAWalk|NormL2|id|16|307|4165.3062
1|DNAWalk|NormL2|id|16|308|4483.7659
1|DNAWalk|NormL2|id|16|309|7160.077
1|DNAWalk|NormL2|id|16|310|5231.6925
1|DNAWalk|NormL2|id|16|311|5046.5959
1|DNAWalk|NormL2|id|16|312|3427.361
1|DNAWalk|NormL2|id|16|313|2667.0881
1|DNAWalk|NormL2|id|16|314|5632.9492
1|DNAWalk|NormL2|id|16|315|8259.5957
1|DNAWalk|NormL2|id|16|316|6458.3299
1|DNAWalk|NormL2|id|16|317|4569.217
1|DNAWalk|NormL2|id|16|318|3789.5204
1|DNAWalk|NormL2|id|16|319|2126.4142
1|DNAWalk|NormL2|id|16|320|2088.3951
1|DNAWalk|NormL2|id|16|321|5666.2882
1|DNAWalk|NormL2|id|16|322|8529.553
1|DNAWalk|NormL2|id|16|323|3001.4882
1|DNAWalk|NormL2|id|16|324|2761.2503
1|DNAWalk|NormL2|id|16|325|6272.0355
1|DNAWalk|NormL2|id|16|326|2537.881
1|DNAWalk|NormL2|id|16|327|3730.1855
1|DNAWalk|NormL2|id|16|328|7634.777
1|DNAWalk|NormL2|id|16|329|4539.7821
1|DNAWalk|NormL2|id|16|330|5014.6956
1|DNAWalk|NormL2|id|16|331|7266.9033
1|DNAWalk|NormL2|id|16|332|2860.7872
1|DNAWalk|NormL2|id|16|333|3881.1589
1|DNAWalk|NormL2|id|16|334|2297.089
1|DNAWalk|NormL2|id|16|335|2906.0251
1|DNAWalk|NormL2|id|16|336|3480.6313
1|DNAWalk|NormL2|id|16|337|2090.9586
1|DNAWalk|NormL2|id|16|338|4314.9277
1|DNAWalk|NormL2|id|16|339|3515.826
1|DNAWalk|NormL2|id|16|340|1892.9904
1|DNAWalk|NormL2|id|16|341|2487.6003
1|DNAWalk|NormL2|id|16|342|4108.7683
1|DNAWalk|NormL2|id|16|343|3240.4617
1|DNAWalk|NormL2|id|16|344|2893.649
1|DNAWalk|NormL2|id|16|345|2594.0149
1|DNAWalk|NormL2|id|16|346|5242.4644
1|DNAWalk|NormL2|id|16|347|2426.7189
1|DNAWalk|NormL2|id|16|348|2392.9579
1|DNAWalk|NormL2|id|16|349|3454.0509
1|DNAWalk|NormL2|id|16|350|4651.2049
1|DNAWalk|NormL2|id|16|351|5984.2084
1|DNAWalk|NormL2|id|16|352|2103.7276
1|DNAWalk|NormL2|id|16|353|5183.2071
1|DNAWalk|NormL2|id|16|354|2714.6651
1|DNAWalk|NormL2|id|16|355|2024.9383
1|DNAWalk|NormL2|id|16|356|4275.3632
1|DNAWalk|NormL2|id|16|357|6011.1875
1|DNAWalk|NormL2|id|16|358|6282.2739
1|DNAWalk|NormL2|id|16|359|3324.2165
1|DNAWalk|NormL2|id|16|360|5110.3181
1|DNAWalk|NormL2|id|16|361|4645.6089
1|DNAWalk|NormL2|id|16|362|6016.215
1|DNAWalk|NormL2|id|16|363|2028.5634
1|DNAWalk|NormL2|id|16|364|3770.195
1|DNAWalk|NormL2|id|16|365|3429.3636
1|DNAWalk|NormL2|id|16|366|2501.5123
1|DNAWalk|NormL2|id|16|367|5062.5722
1|DNAWalk|NormL2|id|16|368|3854.8257
1|DNAWalk|NormL2|id|16|369|2452.3463
1|DNAWalk|NormL2|id|16|370|5401.2852
1|DNAWalk|NormL2|id|16|371|4888.713
1|DNAWalk|NormL2|id|16|372|2162.5367
1|DNAWalk|NormL2|id|16|373|2993.9845
1|DNAWalk|NormL2|id|16|374|2599.8996
1|DNAWalk|NormL2|id|16|375|3588.611
1|DNAWalk|NormL2|id|16|376|2345.8249
1|DNAWalk|NormL2|id|16|377|3743.4725
1|DNAWalk|NormL2|id|16|378|2831.44
1|DNAWalk|NormL2|id|16|379|2276.4435
1|DNAWalk|NormL2|id|16|380|4084.3886
1|DNAWalk|NormL2|id|16|381|2181.9081
1|DNAWalk|NormL2|id|16|382|4918.8553
1|DNAWalk|NormL2|id|16|383|7977.8671
1|DNAWalk|NormL2|id|16|384|2528.8765
