# Supplementary material for: On DNA numerical representations for genomic similarity computation
Source: PLoS One. 2017 Mar 21;12(3):e0173288. doi: 10.1371/journal.pone.0173288 (PMC5360225; doi:10.1371/journal.pone.0173288)
Supplement: S3 File — The datasets employed in this work. (ZIP) [file pone.0173288.s003.zip › datasets/syntheticalExperimentalScores/sequenceBase_1_transformation_DNAWalk_metric_NormL2_type_id_percentage_2.txt]

1|DNAWalk|NormL2|id|2|1|1090.1319
1|DNAWalk|NormL2|id|2|2|2021.5393
1|DNAWalk|NormL2|id|2|3|1023.6339
1|DNAWalk|NormL2|id|2|4|1394.9775
1|DNAWalk|NormL2|id|2|5|1111.6708
1|DNAWalk|NormL2|id|2|6|2523.6014
1|DNAWalk|NormL2|id|2|7|1179.2387
1|DNAWalk|NormL2|id|2|8|3106.0927
1|DNAWalk|NormL2|id|2|9|1567.0036
1|DNAWalk|NormL2|id|2|10|1215.518
1|DNAWalk|NormL2|id|2|11|1841.8433
1|DNAWalk|NormL2|id|2|12|1324.7787
1|DNAWalk|NormL2|id|2|13|2326.4864
1|DNAWalk|NormL2|id|2|14|1461.8746
1|DNAWalk|NormL2|id|2|15|1564.5557
1|DNAWalk|NormL2|id|2|16|3933.7821
1|DNAWalk|NormL2|id|2|17|2005.1863
1|DNAWalk|NormL2|id|2|18|1333.5572
1|DNAWalk|NormL2|id|2|19|1539.3479
1|DNAWalk|NormL2|id|2|20|1395.971
1|DNAWalk|NormL2|id|2|21|932.8295
1|DNAWalk|NormL2|id|2|22|2356.7292
1|DNAWalk|NormL2|id|2|23|1053.8951
1|DNAWalk|NormL2|id|2|24|1894.3274
1|DNAWalk|NormL2|id|2|25|1385.6309
1|DNAWalk|NormL2|id|2|26|1079.8355
1|DNAWalk|NormL2|id|2|27|1208.8085
1|DNAWalk|NormL2|id|2|28|1241.4963
1|DNAWalk|NormL2|id|2|29|1933.1617
1|DNAWalk|NormL2|id|2|30|2855.1572
1|DNAWalk|NormL2|id|2|31|1327.5478
1|DNAWalk|NormL2|id|2|32|1314.8418
1|DNAWalk|NormL2|id|2|33|1295.4163
1|DNAWalk|NormL2|id|2|34|856.4043
1|DNAWalk|NormL2|id|2|35|1000.3892
1|DNAWalk|NormL2|id|2|36|1459.6648
1|DNAWalk|NormL2|id|2|37|1325.8173
1|DNAWalk|NormL2|id|2|38|1437.9394
1|DNAWalk|NormL2|id|2|39|2171.26
1|DNAWalk|NormL2|id|2|40|1066.1345
1|DNAWalk|NormL2|id|2|41|1271.0509
1|DNAWalk|NormL2|id|2|42|1878.9155
1|DNAWalk|NormL2|id|2|43|1589.3379
1|DNAWalk|NormL2|id|2|44|996.8237
1|DNAWalk|NormL2|id|2|45|1708.4992
1|DNAWalk|NormL2|id|2|46|1234.5635
1|DNAWalk|NormL2|id|2|47|1128.2389
1|DNAWalk|NormL2|id|2|48|1371.8824
1|DNAWalk|NormL2|id|2|49|2400.685
1|DNAWalk|NormL2|id|2|50|2026.153
1|DNAWalk|NormL2|id|2|51|1519.5257
1|DNAWalk|NormL2|id|2|52|1954.3986
1|DNAWalk|NormL2|id|2|53|984.2216
1|DNAWalk|NormL2|id|2|54|1344.6044
1|DNAWalk|NormL2|id|2|55|3000.2836
1|DNAWalk|NormL2|id|2|56|1103.1576
1|DNAWalk|NormL2|id|2|57|1528.9895
1|DNAWalk|NormL2|id|2|58|1806.4435
1|DNAWalk|NormL2|id|2|59|1084.7968
1|DNAWalk|NormL2|id|2|60|1678.5375
1|DNAWalk|NormL2|id|2|61|2037.9694
1|DNAWalk|NormL2|id|2|62|1872.632
1|DNAWalk|NormL2|id|2|63|1426.9355
1|DNAWalk|NormL2|id|2|64|1307.7509
1|DNAWalk|NormL2|id|2|65|1177.0548
1|DNAWalk|NormL2|id|2|66|896.4332
1|DNAWalk|NormL2|id|2|67|1598.1231
1|DNAWalk|NormL2|id|2|68|1760.3325
1|DNAWalk|NormL2|id|2|69|3683.289
1|DNAWalk|NormL2|id|2|70|988.1622
1|DNAWalk|NormL2|id|2|71|2156.9124
1|DNAWalk|NormL2|id|2|72|1398.0292
1|DNAWalk|NormL2|id|2|73|1503.6171
1|DNAWalk|NormL2|id|2|74|1890.0557
1|DNAWalk|NormL2|id|2|75|1438.5102
1|DNAWalk|NormL2|id|2|76|1525.8159
1|DNAWalk|NormL2|id|2|77|2673.1248
1|DNAWalk|NormL2|id|2|78|1851.9829
1|DNAWalk|NormL2|id|2|79|1109.5262
1|DNAWalk|NormL2|id|2|80|1333.4033
1|DNAWalk|NormL2|id|2|81|3166.6837
1|DNAWalk|NormL2|id|2|82|1499.4116
1|DNAWalk|NormL2|id|2|83|1262.7422
1|DNAWalk|NormL2|id|2|84|2443.8061
1|DNAWalk|NormL2|id|2|85|1488.1855
1|DNAWalk|NormL2|id|2|86|1494.1468
1|DNAWalk|NormL2|id|2|87|1378.3132
1|DNAWalk|NormL2|id|2|88|991.6626
1|DNAWalk|NormL2|id|2|89|2002.3234
1|DNAWalk|NormL2|id|2|90|1553.2755
1|DNAWalk|NormL2|id|2|91|1266.1347
1|DNAWalk|NormL2|id|2|92|1453.2726
1|DNAWalk|NormL2|id|2|93|3994.6157
1|DNAWalk|NormL2|id|2|94|1519.0272
1|DNAWalk|NormL2|id|2|95|1165.7262
1|DNAWalk|NormL2|id|2|96|2119.8022
1|DNAWalk|NormL2|id|2|97|2861.1186
1|DNAWalk|NormL2|id|2|98|1530.0888
1|DNAWalk|NormL2|id|2|99|1391.9053
1|DNAWalk|NormL2|id|2|100|1141.5689
1|DNAWalk|NormL2|id|2|101|1787.472
1|DNAWalk|NormL2|id|2|102|1695.4325
1|DNAWalk|NormL2|id|2|103|2408.9155
1|DNAWalk|NormL2|id|2|104|1181.4831
1|DNAWalk|NormL2|id|2|105|2788.678
1|DNAWalk|NormL2|id|2|106|1214.2433
1|DNAWalk|NormL2|id|2|107|1329.6424
1|DNAWalk|NormL2|id|2|108|2263.7116
1|DNAWalk|NormL2|id|2|109|1988.4075
1|DNAWalk|NormL2|id|2|110|2328.0582
1|DNAWalk|NormL2|id|2|111|2041.7375
1|DNAWalk|NormL2|id|2|112|1240.8499
1|DNAWalk|NormL2|id|2|113|2481.285
1|DNAWalk|NormL2|id|2|114|1878.6475
1|DNAWalk|NormL2|id|2|115|1216.0673
1|DNAWalk|NormL2|id|2|116|1398.6302
1|DNAWalk|NormL2|id|2|117|1303.8706
1|DNAWalk|NormL2|id|2|118|1675.6254
1|DNAWalk|NormL2|id|2|119|1830.9827
1|DNAWalk|NormL2|id|2|120|1393.4454
1|DNAWalk|NormL2|id|2|121|1068.2652
1|DNAWalk|NormL2|id|2|122|2351.5259
1|DNAWalk|NormL2|id|2|123|2323.8319
1|DNAWalk|NormL2|id|2|124|1736.8419
1|DNAWalk|NormL2|id|2|125|1252.7947
1|DNAWalk|NormL2|id|2|126|1362.9619
1|DNAWalk|NormL2|id|2|127|2947.0115
1|DNAWalk|NormL2|id|2|128|1387.5907
1|DNAWalk|NormL2|id|2|129|1220.9086
1|DNAWalk|NormL2|id|2|130|1910.4388
1|DNAWalk|NormL2|id|2|131|1175.3998
1|DNAWalk|NormL2|id|2|132|1505.7826
1|DNAWalk|NormL2|id|2|133|2979.8604
1|DNAWalk|NormL2|id|2|134|988.9131
1|DNAWalk|NormL2|id|2|135|1286.8011
1|DNAWalk|NormL2|id|2|136|1114.3154
1|DNAWalk|NormL2|id|2|137|2459.3687
1|DNAWalk|NormL2|id|2|138|1404.0223
1|DNAWalk|NormL2|id|2|139|2286.5578
1|DNAWalk|NormL2|id|2|140|1458.2614
1|DNAWalk|NormL2|id|2|141|978.0436
1|DNAWalk|NormL2|id|2|142|1366.406
1|DNAWalk|NormL2|id|2|143|2843.6862
1|DNAWalk|NormL2|id|2|144|1422.2212
1|DNAWalk|NormL2|id|2|145|1815.7326
1|DNAWalk|NormL2|id|2|146|2778.905
1|DNAWalk|NormL2|id|2|147|1381.6301
1|DNAWalk|NormL2|id|2|148|948.963
1|DNAWalk|NormL2|id|2|149|1970.2378
1|DNAWalk|NormL2|id|2|150|1206
1|DNAWalk|NormL2|id|2|151|2133.66
1|DNAWalk|NormL2|id|2|152|1443.7206
1|DNAWalk|NormL2|id|2|153|1556.2795
1|DNAWalk|NormL2|id|2|154|1531.1993
1|DNAWalk|NormL2|id|2|155|1160.99
1|DNAWalk|NormL2|id|2|156|1791.016
1|DNAWalk|NormL2|id|2|157|2970.7969
1|DNAWalk|NormL2|id|2|158|956.7383
1|DNAWalk|NormL2|id|2|159|730.4577
1|DNAWalk|NormL2|id|2|160|1476.0647
1|DNAWalk|NormL2|id|2|161|1343.9366
1|DNAWalk|NormL2|id|2|162|1978.1903
1|DNAWalk|NormL2|id|2|163|1318.9852
1|DNAWalk|NormL2|id|2|164|1716.7471
1|DNAWalk|NormL2|id|2|165|2000.4937
1|DNAWalk|NormL2|id|2|166|979.6619
1|DNAWalk|NormL2|id|2|167|3675.1185
1|DNAWalk|NormL2|id|2|168|2360.8109
1|DNAWalk|NormL2|id|2|169|1833.6585
1|DNAWalk|NormL2|id|2|170|1222.4257
1|DNAWalk|NormL2|id|2|171|1372.2172
1|DNAWalk|NormL2|id|2|172|1492.022
1|DNAWalk|NormL2|id|2|173|1012.7811
1|DNAWalk|NormL2|id|2|174|1167.6881
1|DNAWalk|NormL2|id|2|175|2800.5916
1|DNAWalk|NormL2|id|2|176|1251.0287
1|DNAWalk|NormL2|id|2|177|2087.4822
1|DNAWalk|NormL2|id|2|178|939.4688
1|DNAWalk|NormL2|id|2|179|1805.6489
1|DNAWalk|NormL2|id|2|180|1090.5009
1|DNAWalk|NormL2|id|2|181|1665.9622
1|DNAWalk|NormL2|id|2|182|1619.7038
1|DNAWalk|NormL2|id|2|183|825.9679
1|DNAWalk|NormL2|id|2|184|1459.3494
1|DNAWalk|NormL2|id|2|185|795.7711
1|DNAWalk|NormL2|id|2|186|1368.3394
1|DNAWalk|NormL2|id|2|187|2118.5749
1|DNAWalk|NormL2|id|2|188|1258.3901
1|DNAWalk|NormL2|id|2|189|1249.9946
1|DNAWalk|NormL2|id|2|190|1754.3831
1|DNAWalk|NormL2|id|2|191|2006.2869
1|DNAWalk|NormL2|id|2|192|2201.967
1|DNAWalk|NormL2|id|2|193|1181.8982
1|DNAWalk|NormL2|id|2|194|1392.8243
1|DNAWalk|NormL2|id|2|195|2684.0065
1|DNAWalk|NormL2|id|2|196|1460.8341
1|DNAWalk|NormL2|id|2|197|893.9772
1|DNAWalk|NormL2|id|2|198|963.9458
1|DNAWalk|NormL2|id|2|199|1258.2035
1|DNAWalk|NormL2|id|2|200|1271.1479
1|DNAWalk|NormL2|id|2|201|1051.0859
1|DNAWalk|NormL2|id|2|202|1082.1569
1|DNAWalk|NormL2|id|2|203|809.5801
1|DNAWalk|NormL2|id|2|204|925.3275
1|DNAWalk|NormL2|id|2|205|1696.2543
1|DNAWalk|NormL2|id|2|206|1803.4068
1|DNAWalk|NormL2|id|2|207|1468.8888
1|DNAWalk|NormL2|id|2|208|1572.8045
1|DNAWalk|NormL2|id|2|209|3034.3321
1|DNAWalk|NormL2|id|2|210|2109.4951
1|DNAWalk|NormL2|id|2|211|2426.5889
1|DNAWalk|NormL2|id|2|212|1521.1489
1|DNAWalk|NormL2|id|2|213|2784.6945
1|DNAWalk|NormL2|id|2|214|1318.0175
1|DNAWalk|NormL2|id|2|215|1059.0086
1|DNAWalk|NormL2|id|2|216|1570.0814
1|DNAWalk|NormL2|id|2|217|2055.6948
1|DNAWalk|NormL2|id|2|218|1517.5336
1|DNAWalk|NormL2|id|2|219|1906.4893
1|DNAWalk|NormL2|id|2|220|2493.4137
1|DNAWalk|NormL2|id|2|221|837.2879
1|DNAWalk|NormL2|id|2|222|3719.4463
1|DNAWalk|NormL2|id|2|223|2444.3626
1|DNAWalk|NormL2|id|2|224|1457.8955
1|DNAWalk|NormL2|id|2|225|1369.9247
1|DNAWalk|NormL2|id|2|226|2005.4497
1|DNAWalk|NormL2|id|2|227|1845.3468
1|DNAWalk|NormL2|id|2|228|1996.4613
1|DNAWalk|NormL2|id|2|229|2245.0289
1|DNAWalk|NormL2|id|2|230|802.627
1|DNAWalk|NormL2|id|2|231|1556.0624
1|DNAWalk|NormL2|id|2|232|2322.8947
1|DNAWalk|NormL2|id|2|233|2954.6089
1|DNAWalk|NormL2|id|2|234|1263.9753
1|DNAWalk|NormL2|id|2|235|1124.6935
1|DNAWalk|NormL2|id|2|236|881.0545
1|DNAWalk|NormL2|id|2|237|1338.4663
1|DNAWalk|NormL2|id|2|238|900.3745
1|DNAWalk|NormL2|id|2|239|936.2884
1|DNAWalk|NormL2|id|2|240|1805.7366
1|DNAWalk|NormL2|id|2|241|1159.7127
1|DNAWalk|NormL2|id|2|242|1520.7943
1|DNAWalk|NormL2|id|2|243|1539.7591
1|DNAWalk|NormL2|id|2|244|1426.016
1|DNAWalk|NormL2|id|2|245|1332.099
1|DNAWalk|NormL2|id|2|246|2021.6533
1|DNAWalk|NormL2|id|2|247|1533.3513
1|DNAWalk|NormL2|id|2|248|908.1182
1|DNAWalk|NormL2|id|2|249|841.617
1|DNAWalk|NormL2|id|2|250|1628.0361
1|DNAWalk|NormL2|id|2|251|1821.9457
1|DNAWalk|NormL2|id|2|252|1577.2819
1|DNAWalk|NormL2|id|2|253|2676.5446
1|DNAWalk|NormL2|id|2|254|1567.5578
1|DNAWalk|NormL2|id|2|255|1942.3256
1|DNAWalk|NormL2|id|2|256|2282.7728
1|DNAWalk|NormL2|id|2|257|2625.7364
1|DNAWalk|NormL2|id|2|258|1441.5288
1|DNAWalk|NormL2|id|2|259|1426.5011
1|DNAWalk|NormL2|id|2|260|990.4638
1|DNAWalk|NormL2|id|2|261|956.8194
1|DNAWalk|NormL2|id|2|262|1203.4544
1|DNAWalk|NormL2|id|2|263|998.5044
1|DNAWalk|NormL2|id|2|264|1474.3682
1|DNAWalk|NormL2|id|2|265|1188.3793
1|DNAWalk|NormL2|id|2|266|1142.7975
1|DNAWalk|NormL2|id|2|267|3593.0984
1|DNAWalk|NormL2|id|2|268|959.2485
1|DNAWalk|NormL2|id|2|269|2941.182
1|DNAWalk|NormL2|id|2|270|2601.1608
1|DNAWalk|NormL2|id|2|271|1056.4224
1|DNAWalk|NormL2|id|2|272|2800.237
1|DNAWalk|NormL2|id|2|273|962.8405
1|DNAWalk|NormL2|id|2|274|2155.7051
1|DNAWalk|NormL2|id|2|275|2606.0432
1|DNAWalk|NormL2|id|2|276|1007.5291
1|DNAWalk|NormL2|id|2|277|1655.4841
1|DNAWalk|NormL2|id|2|278|850.5164
1|DNAWalk|NormL2|id|2|279|1883.7353
1|DNAWalk|NormL2|id|2|280|1174.4315
1|DNAWalk|NormL2|id|2|281|1088.3498
1|DNAWalk|NormL2|id|2|282|2119.0075
1|DNAWalk|NormL2|id|2|283|1459.4309
1|DNAWalk|NormL2|id|2|284|3303.0882
1|DNAWalk|NormL2|id|2|285|1518.6846
1|DNAWalk|NormL2|id|2|286|1729.5328
1|DNAWalk|NormL2|id|2|287|2146.6816
1|DNAWalk|NormL2|id|2|288|1575.6145
1|DNAWalk|NormL2|id|2|289|1345.5338
1|DNAWalk|NormL2|id|2|290|3397.5884
1|DNAWalk|NormL2|id|2|291|1654.0349
1|DNAWalk|NormL2|id|2|292|2138.9676
1|DNAWalk|NormL2|id|2|293|1210.3788
1|DNAWalk|NormL2|id|2|294|1511.2868
1|DNAWalk|NormL2|id|2|295|1869.4585
1|DNAWalk|NormL2|id|2|296|2137.6964
1|DNAWalk|NormL2|id|2|297|868.2876
1|DNAWalk|NormL2|id|2|298|1189.3889
1|DNAWalk|NormL2|id|2|299|1441.9665
1|DNAWalk|NormL2|id|2|300|2679.2051
1|DNAWalk|NormL2|id|2|301|1201.7193
1|DNAWalk|NormL2|id|2|302|2664.873
1|DNAWalk|NormL2|id|2|303|1244.2203
1|DNAWalk|NormL2|id|2|304|1959.0528
1|DNAWalk|NormL2|id|2|305|1075.8309
1|DNAWalk|NormL2|id|2|306|1751.8219
1|DNAWalk|NormL2|id|2|307|4692.1757
1|DNAWalk|NormL2|id|2|308|1055.6963
1|DNAWalk|NormL2|id|2|309|1678.7725
1|DNAWalk|NormL2|id|2|310|1070.8313
1|DNAWalk|NormL2|id|2|311|1791.724
1|DNAWalk|NormL2|id|2|312|1811.2439
1|DNAWalk|NormL2|id|2|313|1208.6066
1|DNAWalk|NormL2|id|2|314|907.5367
1|DNAWalk|NormL2|id|2|315|2097.5329
1|DNAWalk|NormL2|id|2|316|1858.5233
1|DNAWalk|NormL2|id|2|317|898.3289
1|DNAWalk|NormL2|id|2|318|2101.2745
1|DNAWalk|NormL2|id|2|319|1263.6272
1|DNAWalk|NormL2|id|2|320|1903.5697
1|DNAWalk|NormL2|id|2|321|1241.563
1|DNAWalk|NormL2|id|2|322|2449.6146
1|DNAWalk|NormL2|id|2|323|1885.2029
1|DNAWalk|NormL2|id|2|324|2507.1738
1|DNAWalk|NormL2|id|2|325|1692.918
1|DNAWalk|NormL2|id|2|326|1385.4705
1|DNAWalk|NormL2|id|2|327|1495.1287
1|DNAWalk|NormL2|id|2|328|1596.6297
1|DNAWalk|NormL2|id|2|329|1103.7211
1|DNAWalk|NormL2|id|2|330|1926.1077
1|DNAWalk|NormL2|id|2|331|1015.8137
1|DNAWalk|NormL2|id|2|332|1123.3571
1|DNAWalk|NormL2|id|2|333|2310.1734
1|DNAWalk|NormL2|id|2|334|1488.488
1|DNAWalk|NormL2|id|2|335|2843.8621
1|DNAWalk|NormL2|id|2|336|1301.4977
1|DNAWalk|NormL2|id|2|337|1640.0117
1|DNAWalk|NormL2|id|2|338|1414.5385
1|DNAWalk|NormL2|id|2|339|1005.1768
1|DNAWalk|NormL2|id|2|340|1796.819
1|DNAWalk|NormL2|id|2|341|1764.8227
1|DNAWalk|NormL2|id|2|342|1276.682
1|DNAWalk|NormL2|id|2|343|1194.6948
1|DNAWalk|NormL2|id|2|344|1598.7958
1|DNAWalk|NormL2|id|2|345|2298.8601
1|DNAWalk|NormL2|id|2|346|1269.2249
1|DNAWalk|NormL2|id|2|347|1562.1939
1|DNAWalk|NormL2|id|2|348|932.9929
1|DNAWalk|NormL2|id|2|349|1759.1576
1|DNAWalk|NormL2|id|2|350|1716.6305
1|DNAWalk|NormL2|id|2|351|1161.7641
1|DNAWalk|NormL2|id|2|352|1679.1798
1|DNAWalk|NormL2|id|2|353|2065.6391
1|DNAWalk|NormL2|id|2|354|1698.9556
1|DNAWalk|NormL2|id|2|355|1193.1691
1|DNAWalk|NormL2|id|2|356|920.1024
1|DNAWalk|NormL2|id|2|357|2358.3837
1|DNAWalk|NormL2|id|2|358|1116.5015
1|DNAWalk|NormL2|id|2|359|2625.192
1|DNAWalk|NormL2|id|2|360|1538.5674
1|DNAWalk|NormL2|id|2|361|2124.463
1|DNAWalk|NormL2|id|2|362|1206.3544
1|DNAWalk|NormL2|id|2|363|897.2603
1|DNAWalk|NormL2|id|2|364|2247.5089
1|DNAWalk|NormL2|id|2|365|1582.6804
1|DNAWalk|NormL2|id|2|366|1374.3221
1|DNAWalk|NormL2|id|2|367|1712.1228
1|DNAWalk|NormL2|id|2|368|1481.1563
1|DNAWalk|NormL2|id|2|369|1642.7457
1|DNAWalk|NormL2|id|2|370|1695.3933
1|DNAWalk|NormL2|id|2|371|1511.317
1|DNAWalk|NormL2|id|2|372|1179.2405
1|DNAWalk|NormL2|id|2|373|1405.0115
1|DNAWalk|NormL2|id|2|374|1233.8958
1|DNAWalk|NormL2|id|2|375|1568.4242
1|DNAWalk|NormL2|id|2|376|1686.0645
1|DNAWalk|NormL2|id|2|377|1353.278
1|DNAWalk|NormL2|id|2|378|1797.911
1|DNAWalk|NormL2|id|2|379|1271.2684
1|DNAWalk|NormL2|id|2|380|1182.639
1|DNAWalk|NormL2|id|2|381|1200.1232
1|DNAWalk|NormL2|id|2|382|966.5375
1|DNAWalk|NormL2|id|2|383|1149.7639
1|DNAWalk|NormL2|id|2|384|846.0768
