# Supplementary material for: On DNA numerical representations for genomic similarity computation
Source: PLoS One. 2017 Mar 21;12(3):e0173288. doi: 10.1371/journal.pone.0173288 (PMC5360225; doi:10.1371/journal.pone.0173288)
Supplement: S3 File — The datasets employed in this work. (ZIP) [file pone.0173288.s003.zip › datasets/syntheticalExperimentalScores/sequenceBase_1_transformation_DNAWalk_metric_NormL2_type_id_percentage_32.txt]

1|DNAWalk|NormL2|id|32|1|3242.8789
1|DNAWalk|NormL2|id|32|2|8379.2722
1|DNAWalk|NormL2|id|32|3|3162.0035
1|DNAWalk|NormL2|id|32|4|4112.6132
1|DNAWalk|NormL2|id|32|5|7871.2574
1|DNAWalk|NormL2|id|32|6|2890.3752
1|DNAWalk|NormL2|id|32|7|5363.7211
1|DNAWalk|NormL2|id|32|8|4783.8514
1|DNAWalk|NormL2|id|32|9|3907.2539
1|DNAWalk|NormL2|id|32|10|5044.6601
1|DNAWalk|NormL2|id|32|11|3187.1832
1|DNAWalk|NormL2|id|32|12|4985.6503
1|DNAWalk|NormL2|id|32|13|2393.7493
1|DNAWalk|NormL2|id|32|14|3948.6871
1|DNAWalk|NormL2|id|32|15|3625.8612
1|DNAWalk|NormL2|id|32|16|6798.8095
1|DNAWalk|NormL2|id|32|17|3992.5421
1|DNAWalk|NormL2|id|32|18|4200.3418
1|DNAWalk|NormL2|id|32|19|6793.8973
1|DNAWalk|NormL2|id|32|20|5485.8741
1|DNAWalk|NormL2|id|32|21|4839.6869
1|DNAWalk|NormL2|id|32|22|9154.4158
1|DNAWalk|NormL2|id|32|23|4887.8525
1|DNAWalk|NormL2|id|32|24|7227.2244
1|DNAWalk|NormL2|id|32|25|5137.3558
1|DNAWalk|NormL2|id|32|26|6085.6374
1|DNAWalk|NormL2|id|32|27|5909.3003
1|DNAWalk|NormL2|id|32|28|5729.7496
1|DNAWalk|NormL2|id|32|29|12313.3196
1|DNAWalk|NormL2|id|32|30|4283.1662
1|DNAWalk|NormL2|id|32|31|4031.6801
1|DNAWalk|NormL2|id|32|32|5106.4668
1|DNAWalk|NormL2|id|32|33|5453.9377
1|DNAWalk|NormL2|id|32|34|8541.6649
1|DNAWalk|NormL2|id|32|35|6496.9819
1|DNAWalk|NormL2|id|32|36|6768.5071
1|DNAWalk|NormL2|id|32|37|3146.5473
1|DNAWalk|NormL2|id|32|38|3174.0341
1|DNAWalk|NormL2|id|32|39|4243.3445
1|DNAWalk|NormL2|id|32|40|6456.5918
1|DNAWalk|NormL2|id|32|41|4064.8443
1|DNAWalk|NormL2|id|32|42|4570.7008
1|DNAWalk|NormL2|id|32|43|8674.7706
1|DNAWalk|NormL2|id|32|44|3350.7049
1|DNAWalk|NormL2|id|32|45|5739.8462
1|DNAWalk|NormL2|id|32|46|3383.8023
1|DNAWalk|NormL2|id|32|47|6076.3027
1|DNAWalk|NormL2|id|32|48|4235.5103
1|DNAWalk|NormL2|id|32|49|5880.6648
1|DNAWalk|NormL2|id|32|50|6454.8143
1|DNAWalk|NormL2|id|32|51|5773.5701
1|DNAWalk|NormL2|id|32|52|5379.2144
1|DNAWalk|NormL2|id|32|53|4054.8457
1|DNAWalk|NormL2|id|32|54|3575.9342
1|DNAWalk|NormL2|id|32|55|5080.3095
1|DNAWalk|NormL2|id|32|56|8191.8207
1|DNAWalk|NormL2|id|32|57|11212.7534
1|DNAWalk|NormL2|id|32|58|6514.3438
1|DNAWalk|NormL2|id|32|59|3777.0753
1|DNAWalk|NormL2|id|32|60|13063.4785
1|DNAWalk|NormL2|id|32|61|3013.4898
1|DNAWalk|NormL2|id|32|62|6978.5043
1|DNAWalk|NormL2|id|32|63|6615.6192
1|DNAWalk|NormL2|id|32|64|5176.5971
1|DNAWalk|NormL2|id|32|65|9207.1842
1|DNAWalk|NormL2|id|32|66|4534.3296
1|DNAWalk|NormL2|id|32|67|4939.0709
1|DNAWalk|NormL2|id|32|68|3915.3557
1|DNAWalk|NormL2|id|32|69|4438.6162
1|DNAWalk|NormL2|id|32|70|4665.1275
1|DNAWalk|NormL2|id|32|71|4168.8633
1|DNAWalk|NormL2|id|32|72|5900.8712
1|DNAWalk|NormL2|id|32|73|2424.7106
1|DNAWalk|NormL2|id|32|74|4481.5587
1|DNAWalk|NormL2|id|32|75|4767.7255
1|DNAWalk|NormL2|id|32|76|3215.4125
1|DNAWalk|NormL2|id|32|77|5972.163
1|DNAWalk|NormL2|id|32|78|11587.7112
1|DNAWalk|NormL2|id|32|79|4409.8943
1|DNAWalk|NormL2|id|32|80|4236.3974
1|DNAWalk|NormL2|id|32|81|3359.9998
1|DNAWalk|NormL2|id|32|82|3193.3048
1|DNAWalk|NormL2|id|32|83|4693.5889
1|DNAWalk|NormL2|id|32|84|6934.5483
1|DNAWalk|NormL2|id|32|85|4092.5564
1|DNAWalk|NormL2|id|32|86|3137.7869
1|DNAWalk|NormL2|id|32|87|4992.9503
1|DNAWalk|NormL2|id|32|88|5216.3386
1|DNAWalk|NormL2|id|32|89|6157.9315
1|DNAWalk|NormL2|id|32|90|3340.6234
1|DNAWalk|NormL2|id|32|91|10755.0198
1|DNAWalk|NormL2|id|32|92|4438.2679
1|DNAWalk|NormL2|id|32|93|2439.6959
1|DNAWalk|NormL2|id|32|94|13966.8963
1|DNAWalk|NormL2|id|32|95|3892.9823
1|DNAWalk|NormL2|id|32|96|3278.5405
1|DNAWalk|NormL2|id|32|97|4839.0983
1|DNAWalk|NormL2|id|32|98|4266.4742
1|DNAWalk|NormL2|id|32|99|10848.8432
1|DNAWalk|NormL2|id|32|100|4684.9023
1|DNAWalk|NormL2|id|32|101|3019.1509
1|DNAWalk|NormL2|id|32|102|7085.3423
1|DNAWalk|NormL2|id|32|103|5609.3449
1|DNAWalk|NormL2|id|32|104|3998.2931
1|DNAWalk|NormL2|id|32|105|7872.5265
1|DNAWalk|NormL2|id|32|106|8990.8755
1|DNAWalk|NormL2|id|32|107|3870.2245
1|DNAWalk|NormL2|id|32|108|8092.7441
1|DNAWalk|NormL2|id|32|109|7646.332
1|DNAWalk|NormL2|id|32|110|7340.7308
1|DNAWalk|NormL2|id|32|111|7591.3743
1|DNAWalk|NormL2|id|32|112|5324.2288
1|DNAWalk|NormL2|id|32|113|4683.9868
1|DNAWalk|NormL2|id|32|114|3970.4435
1|DNAWalk|NormL2|id|32|115|6651.2961
1|DNAWalk|NormL2|id|32|116|7955.5511
1|DNAWalk|NormL2|id|32|117|3742.9028
1|DNAWalk|NormL2|id|32|118|3531.9364
1|DNAWalk|NormL2|id|32|119|3610.1698
1|DNAWalk|NormL2|id|32|120|3384.2699
1|DNAWalk|NormL2|id|32|121|4094.2636
1|DNAWalk|NormL2|id|32|122|11508.2895
1|DNAWalk|NormL2|id|32|123|3435.8925
1|DNAWalk|NormL2|id|32|124|3322.243
1|DNAWalk|NormL2|id|32|125|5912.8189
1|DNAWalk|NormL2|id|32|126|3014.3853
1|DNAWalk|NormL2|id|32|127|6994.1715
1|DNAWalk|NormL2|id|32|128|4053.5986
1|DNAWalk|NormL2|id|32|129|3221.6543
1|DNAWalk|NormL2|id|32|130|6476.8401
1|DNAWalk|NormL2|id|32|131|5687.5781
1|DNAWalk|NormL2|id|32|132|6424.9641
1|DNAWalk|NormL2|id|32|133|3656.0185
1|DNAWalk|NormL2|id|32|134|6821.9856
1|DNAWalk|NormL2|id|32|135|5856.7657
1|DNAWalk|NormL2|id|32|136|7255.5396
1|DNAWalk|NormL2|id|32|137|9619.6535
1|DNAWalk|NormL2|id|32|138|4908.2985
1|DNAWalk|NormL2|id|32|139|3156.4324
1|DNAWalk|NormL2|id|32|140|3825.9044
1|DNAWalk|NormL2|id|32|141|4217.5018
1|DNAWalk|NormL2|id|32|142|8502.2783
1|DNAWalk|NormL2|id|32|143|9050.7306
1|DNAWalk|NormL2|id|32|144|5143.5293
1|DNAWalk|NormL2|id|32|145|7913.6137
1|DNAWalk|NormL2|id|32|146|7718.3515
1|DNAWalk|NormL2|id|32|147|4275.1703
1|DNAWalk|NormL2|id|32|148|4429.3632
1|DNAWalk|NormL2|id|32|149|3913.4372
1|DNAWalk|NormL2|id|32|150|4611.4457
1|DNAWalk|NormL2|id|32|151|10452.1023
1|DNAWalk|NormL2|id|32|152|3416.9328
1|DNAWalk|NormL2|id|32|153|4563.77
1|DNAWalk|NormL2|id|32|154|4395.3485
1|DNAWalk|NormL2|id|32|155|5602.4758
1|DNAWalk|NormL2|id|32|156|7548.6427
1|DNAWalk|NormL2|id|32|157|4850.9068
1|DNAWalk|NormL2|id|32|158|6257.8539
1|DNAWalk|NormL2|id|32|159|3075.4103
1|DNAWalk|NormL2|id|32|160|4706.7427
1|DNAWalk|NormL2|id|32|161|3332.6602
1|DNAWalk|NormL2|id|32|162|7158.4856
1|DNAWalk|NormL2|id|32|163|3986.0991
1|DNAWalk|NormL2|id|32|164|2270.6238
1|DNAWalk|NormL2|id|32|165|4125.2337
1|DNAWalk|NormL2|id|32|166|4375.329
1|DNAWalk|NormL2|id|32|167|5427.3869
1|DNAWalk|NormL2|id|32|168|4292.3284
1|DNAWalk|NormL2|id|32|169|6777.1172
1|DNAWalk|NormL2|id|32|170|2285.4469
1|DNAWalk|NormL2|id|32|171|7092.6661
1|DNAWalk|NormL2|id|32|172|4286.8754
1|DNAWalk|NormL2|id|32|173|4021.7245
1|DNAWalk|NormL2|id|32|174|10176.907
1|DNAWalk|NormL2|id|32|175|15904.2775
1|DNAWalk|NormL2|id|32|176|2708.1705
1|DNAWalk|NormL2|id|32|177|8794.9126
1|DNAWalk|NormL2|id|32|178|3345.9021
1|DNAWalk|NormL2|id|32|179|3552.412
1|DNAWalk|NormL2|id|32|180|5682.8117
1|DNAWalk|NormL2|id|32|181|4237.9566
1|DNAWalk|NormL2|id|32|182|4155.2091
1|DNAWalk|NormL2|id|32|183|4328.3197
1|DNAWalk|NormL2|id|32|184|2944.4422
1|DNAWalk|NormL2|id|32|185|5281.8362
1|DNAWalk|NormL2|id|32|186|3282.0944
1|DNAWalk|NormL2|id|32|187|4173.9395
1|DNAWalk|NormL2|id|32|188|7733.6263
1|DNAWalk|NormL2|id|32|189|2453.4413
1|DNAWalk|NormL2|id|32|190|6172.2134
1|DNAWalk|NormL2|id|32|191|5818.862
1|DNAWalk|NormL2|id|32|192|7791.4715
1|DNAWalk|NormL2|id|32|193|7045.4523
1|DNAWalk|NormL2|id|32|194|6700.4318
1|DNAWalk|NormL2|id|32|195|5332.6464
1|DNAWalk|NormL2|id|32|196|4741.4176
1|DNAWalk|NormL2|id|32|197|5306.6009
1|DNAWalk|NormL2|id|32|198|8805.9495
1|DNAWalk|NormL2|id|32|199|3295.4036
1|DNAWalk|NormL2|id|32|200|4170.568
1|DNAWalk|NormL2|id|32|201|8082.7466
1|DNAWalk|NormL2|id|32|202|3826.7035
1|DNAWalk|NormL2|id|32|203|4177.8251
1|DNAWalk|NormL2|id|32|204|3779.6622
1|DNAWalk|NormL2|id|32|205|3851.3244
1|DNAWalk|NormL2|id|32|206|3213.2996
1|DNAWalk|NormL2|id|32|207|3059.5325
1|DNAWalk|NormL2|id|32|208|3157.9131
1|DNAWalk|NormL2|id|32|209|5875.8489
1|DNAWalk|NormL2|id|32|210|2876.385
1|DNAWalk|NormL2|id|32|211|5692.7212
1|DNAWalk|NormL2|id|32|212|4849.8295
1|DNAWalk|NormL2|id|32|213|7339.5391
1|DNAWalk|NormL2|id|32|214|2963.5797
1|DNAWalk|NormL2|id|32|215|9225.9263
1|DNAWalk|NormL2|id|32|216|4280.185
1|DNAWalk|NormL2|id|32|217|5597.0724
1|DNAWalk|NormL2|id|32|218|8544.5903
1|DNAWalk|NormL2|id|32|219|4014.2761
1|DNAWalk|NormL2|id|32|220|2521.4162
1|DNAWalk|NormL2|id|32|221|3974.4904
1|DNAWalk|NormL2|id|32|222|4995.6587
1|DNAWalk|NormL2|id|32|223|5703.2639
1|DNAWalk|NormL2|id|32|224|5646.1614
1|DNAWalk|NormL2|id|32|225|11878.3648
1|DNAWalk|NormL2|id|32|226|7362.5679
1|DNAWalk|NormL2|id|32|227|2370.2772
1|DNAWalk|NormL2|id|32|228|3681.2497
1|DNAWalk|NormL2|id|32|229|3591.8061
1|DNAWalk|NormL2|id|32|230|4048.3977
1|DNAWalk|NormL2|id|32|231|8283.7248
1|DNAWalk|NormL2|id|32|232|3644.6264
1|DNAWalk|NormL2|id|32|233|3713.6726
1|DNAWalk|NormL2|id|32|234|8234.922
1|DNAWalk|NormL2|id|32|235|6011.745
1|DNAWalk|NormL2|id|32|236|4515.529
1|DNAWalk|NormL2|id|32|237|3021.9702
1|DNAWalk|NormL2|id|32|238|10092.4222
1|DNAWalk|NormL2|id|32|239|7431.591
1|DNAWalk|NormL2|id|32|240|4528.5064
1|DNAWalk|NormL2|id|32|241|5610.9884
1|DNAWalk|NormL2|id|32|242|8313.8925
1|DNAWalk|NormL2|id|32|243|4011.6962
1|DNAWalk|NormL2|id|32|244|3226.2478
1|DNAWalk|NormL2|id|32|245|9908.6961
1|DNAWalk|NormL2|id|32|246|2325.8689
1|DNAWalk|NormL2|id|32|247|5124.4267
1|DNAWalk|NormL2|id|32|248|4273.5524
1|DNAWalk|NormL2|id|32|249|6115.4748
1|DNAWalk|NormL2|id|32|250|5188.5833
1|DNAWalk|NormL2|id|32|251|3671.8019
1|DNAWalk|NormL2|id|32|252|5667.2433
1|DNAWalk|NormL2|id|32|253|6061.4798
1|DNAWalk|NormL2|id|32|254|5518.5134
1|DNAWalk|NormL2|id|32|255|2732.9019
1|DNAWalk|NormL2|id|32|256|6974.6023
1|DNAWalk|NormL2|id|32|257|5158.9319
1|DNAWalk|NormL2|id|32|258|4047.0749
1|DNAWalk|NormL2|id|32|259|2411.1105
1|DNAWalk|NormL2|id|32|260|4756.9495
1|DNAWalk|NormL2|id|32|261|4657.4366
1|DNAWalk|NormL2|id|32|262|11057.2421
1|DNAWalk|NormL2|id|32|263|2807.4402
1|DNAWalk|NormL2|id|32|264|4724.9045
1|DNAWalk|NormL2|id|32|265|4152.3999
1|DNAWalk|NormL2|id|32|266|9470.6346
1|DNAWalk|NormL2|id|32|267|10798.5165
1|DNAWalk|NormL2|id|32|268|8826.7143
1|DNAWalk|NormL2|id|32|269|3857.9873
1|DNAWalk|NormL2|id|32|270|2948.7281
1|DNAWalk|NormL2|id|32|271|2649.0841
1|DNAWalk|NormL2|id|32|272|3960.9392
1|DNAWalk|NormL2|id|32|273|7073.5284
1|DNAWalk|NormL2|id|32|274|4706.4845
1|DNAWalk|NormL2|id|32|275|7858.8177
1|DNAWalk|NormL2|id|32|276|2954.5135
1|DNAWalk|NormL2|id|32|277|3158.2586
1|DNAWalk|NormL2|id|32|278|8683.3963
1|DNAWalk|NormL2|id|32|279|9207.2802
1|DNAWalk|NormL2|id|32|280|12001.6177
1|DNAWalk|NormL2|id|32|281|3525.5002
1|DNAWalk|NormL2|id|32|282|3311.93
1|DNAWalk|NormL2|id|32|283|7147.5585
1|DNAWalk|NormL2|id|32|284|4372.4289
1|DNAWalk|NormL2|id|32|285|3441.4831
1|DNAWalk|NormL2|id|32|286|4216.5953
1|DNAWalk|NormL2|id|32|287|5903.8985
1|DNAWalk|NormL2|id|32|288|4657.6398
1|DNAWalk|NormL2|id|32|289|12132.3874
1|DNAWalk|NormL2|id|32|290|12151.7747
1|DNAWalk|NormL2|id|32|291|6929.8986
1|DNAWalk|NormL2|id|32|292|3787.798
1|DNAWalk|NormL2|id|32|293|2888.6187
1|DNAWalk|NormL2|id|32|294|5258.864
1|DNAWalk|NormL2|id|32|295|2694.8135
1|DNAWalk|NormL2|id|32|296|5968.5248
1|DNAWalk|NormL2|id|32|297|8192.911
1|DNAWalk|NormL2|id|32|298|5390.682
1|DNAWalk|NormL2|id|32|299|2928.0915
1|DNAWalk|NormL2|id|32|300|3455.1968
1|DNAWalk|NormL2|id|32|301|3218.8763
1|DNAWalk|NormL2|id|32|302|2802.3345
1|DNAWalk|NormL2|id|32|303|7736.2359
1|DNAWalk|NormL2|id|32|304|5638.8751
1|DNAWalk|NormL2|id|32|305|4466.447
1|DNAWalk|NormL2|id|32|306|6657.6443
1|DNAWalk|NormL2|id|32|307|9636.5822
1|DNAWalk|NormL2|id|32|308|5118.0127
1|DNAWalk|NormL2|id|32|309|5843.4146
1|DNAWalk|NormL2|id|32|310|8389.1097
1|DNAWalk|NormL2|id|32|311|6551.2717
1|DNAWalk|NormL2|id|32|312|3806.8189
1|DNAWalk|NormL2|id|32|313|8039.9073
1|DNAWalk|NormL2|id|32|314|4132.5517
1|DNAWalk|NormL2|id|32|315|3024.7659
1|DNAWalk|NormL2|id|32|316|5530.3594
1|DNAWalk|NormL2|id|32|317|7722.1263
1|DNAWalk|NormL2|id|32|318|5622.5551
1|DNAWalk|NormL2|id|32|319|7722.1132
1|DNAWalk|NormL2|id|32|320|7808.7038
1|DNAWalk|NormL2|id|32|321|3071.9101
1|DNAWalk|NormL2|id|32|322|7991.9714
1|DNAWalk|NormL2|id|32|323|2578.5183
1|DNAWalk|NormL2|id|32|324|3233.9899
1|DNAWalk|NormL2|id|32|325|10797.6907
1|DNAWalk|NormL2|id|32|326|7935.5124
1|DNAWalk|NormL2|id|32|327|6930.4919
1|DNAWalk|NormL2|id|32|328|3439.7487
1|DNAWalk|NormL2|id|32|329|2731.8995
1|DNAWalk|NormL2|id|32|330|9373.6279
1|DNAWalk|NormL2|id|32|331|2910.9293
1|DNAWalk|NormL2|id|32|332|4441.4088
1|DNAWalk|NormL2|id|32|333|7152.282
1|DNAWalk|NormL2|id|32|334|2629.6937
1|DNAWalk|NormL2|id|32|335|4715.3874
1|DNAWalk|NormL2|id|32|336|5117.9646
1|DNAWalk|NormL2|id|32|337|4205.6186
1|DNAWalk|NormL2|id|32|338|3338.6009
1|DNAWalk|NormL2|id|32|339|8256.8901
1|DNAWalk|NormL2|id|32|340|4397.6935
1|DNAWalk|NormL2|id|32|341|8629.1615
1|DNAWalk|NormL2|id|32|342|3129.2868
1|DNAWalk|NormL2|id|32|343|8342.0768
1|DNAWalk|NormL2|id|32|344|5848.6435
1|DNAWalk|NormL2|id|32|345|4219.6088
1|DNAWalk|NormL2|id|32|346|5790.6721
1|DNAWalk|NormL2|id|32|347|4377.5334
1|DNAWalk|NormL2|id|32|348|7903.8042
1|DNAWalk|NormL2|id|32|349|6163.5441
1|DNAWalk|NormL2|id|32|350|5617.6589
1|DNAWalk|NormL2|id|32|351|7537.402
1|DNAWalk|NormL2|id|32|352|3504.767
1|DNAWalk|NormL2|id|32|353|5805.314
1|DNAWalk|NormL2|id|32|354|11797.2132
1|DNAWalk|NormL2|id|32|355|5406.7977
1|DNAWalk|NormL2|id|32|356|5299.5172
1|DNAWalk|NormL2|id|32|357|3335.8963
1|DNAWalk|NormL2|id|32|358|4956.8676
1|DNAWalk|NormL2|id|32|359|5220.6332
1|DNAWalk|NormL2|id|32|360|3060.5359
1|DNAWalk|NormL2|id|32|361|3551.5794
1|DNAWalk|NormL2|id|32|362|7558.4453
1|DNAWalk|NormL2|id|32|363|7195.8155
1|DNAWalk|NormL2|id|32|364|6194.7868
1|DNAWalk|NormL2|id|32|365|4476.7002
1|DNAWalk|NormL2|id|32|366|6446.2207
1|DNAWalk|NormL2|id|32|367|9651.955
1|DNAWalk|NormL2|id|32|368|2390.8254
1|DNAWalk|NormL2|id|32|369|5281.7175
1|DNAWalk|NormL2|id|32|370|9452.9891
1|DNAWalk|NormL2|id|32|371|10757.9924
1|DNAWalk|NormL2|id|32|372|6375.9696
1|DNAWalk|NormL2|id|32|373|5552.9462
1|DNAWalk|NormL2|id|32|374|2900.3148
1|DNAWalk|NormL2|id|32|375|2125.9252
1|DNAWalk|NormL2|id|32|376|3987.1967
1|DNAWalk|NormL2|id|32|377|9587.5436
1|DNAWalk|NormL2|id|32|378|11089.9243
1|DNAWalk|NormL2|id|32|379|3288.4447
1|DNAWalk|NormL2|id|32|380|6169.9603
1|DNAWalk|NormL2|id|32|381|3396.3895
1|DNAWalk|NormL2|id|32|382|2567.1562
1|DNAWalk|NormL2|id|32|383|6609.5787
1|DNAWalk|NormL2|id|32|384|7429.9552
1|DNAWalk|NormL2|id|32|385|3780.9009
1|DNAWalk|NormL2|id|32|386|4548.5311
1|DNAWalk|NormL2|id|32|387|14787.6137
1|DNAWalk|NormL2|id|32|388|4623.004
1|DNAWalk|NormL2|id|32|389|6398.3519
1|DNAWalk|NormL2|id|32|390|3182.0982
1|DNAWalk|NormL2|id|32|391|3751.6745
1|DNAWalk|NormL2|id|32|392|3952.44
1|DNAWalk|NormL2|id|32|393|5881.5946
1|DNAWalk|NormL2|id|32|394|3590.6415
1|DNAWalk|NormL2|id|32|395|4940.5431
1|DNAWalk|NormL2|id|32|396|6677.85
1|DNAWalk|NormL2|id|32|397|3786.3749
1|DNAWalk|NormL2|id|32|398|7840.4791
1|DNAWalk|NormL2|id|32|399|3485.9611
1|DNAWalk|NormL2|id|32|400|8504.3212
