# Supplementary material for: On DNA numerical representations for genomic similarity computation
Source: PLoS One. 2017 Mar 21;12(3):e0173288. doi: 10.1371/journal.pone.0173288 (PMC5360225; doi:10.1371/journal.pone.0173288)
Supplement: S3 File — The datasets employed in this work. (ZIP) [file pone.0173288.s003.zip › datasets/syntheticalExperimentalScores/sequenceBase_1_transformation_DNAWalk_metric_NormL2_type_id_percentage_4.txt]

1|DNAWalk|NormL2|id|4|1|2478.3246
1|DNAWalk|NormL2|id|4|2|2037.4294
1|DNAWalk|NormL2|id|4|3|2606.7793
1|DNAWalk|NormL2|id|4|4|1652.9263
1|DNAWalk|NormL2|id|4|5|2585.1504
1|DNAWalk|NormL2|id|4|6|1322.0758
1|DNAWalk|NormL2|id|4|7|2181.4333
1|DNAWalk|NormL2|id|4|8|1216.8042
1|DNAWalk|NormL2|id|4|9|1203.0908
1|DNAWalk|NormL2|id|4|10|2562.6739
1|DNAWalk|NormL2|id|4|11|1887.1376
1|DNAWalk|NormL2|id|4|12|2361.3667
1|DNAWalk|NormL2|id|4|13|2459.5863
1|DNAWalk|NormL2|id|4|14|1548.9102
1|DNAWalk|NormL2|id|4|15|3866.2054
1|DNAWalk|NormL2|id|4|16|2574.2673
1|DNAWalk|NormL2|id|4|17|2811.9221
1|DNAWalk|NormL2|id|4|18|1792.6731
1|DNAWalk|NormL2|id|4|19|1665.5304
1|DNAWalk|NormL2|id|4|20|4021.2405
1|DNAWalk|NormL2|id|4|21|3710.7433
1|DNAWalk|NormL2|id|4|22|2379.7623
1|DNAWalk|NormL2|id|4|23|2646.1197
1|DNAWalk|NormL2|id|4|24|1840.6223
1|DNAWalk|NormL2|id|4|25|1840.8203
1|DNAWalk|NormL2|id|4|26|1483.2597
1|DNAWalk|NormL2|id|4|27|2608.4111
1|DNAWalk|NormL2|id|4|28|2782.1017
1|DNAWalk|NormL2|id|4|29|1541.4188
1|DNAWalk|NormL2|id|4|30|1719.7375
1|DNAWalk|NormL2|id|4|31|1941.925
1|DNAWalk|NormL2|id|4|32|2542.6154
1|DNAWalk|NormL2|id|4|33|3351.7932
1|DNAWalk|NormL2|id|4|34|1934.383
1|DNAWalk|NormL2|id|4|35|2481.6982
1|DNAWalk|NormL2|id|4|36|1515.9997
1|DNAWalk|NormL2|id|4|37|1900.622
1|DNAWalk|NormL2|id|4|38|1728.7833
1|DNAWalk|NormL2|id|4|39|1819.4852
1|DNAWalk|NormL2|id|4|40|1506.2641
1|DNAWalk|NormL2|id|4|41|3143.8802
1|DNAWalk|NormL2|id|4|42|3490.0293
1|DNAWalk|NormL2|id|4|43|2251.4594
1|DNAWalk|NormL2|id|4|44|3357.2751
1|DNAWalk|NormL2|id|4|45|1267.5407
1|DNAWalk|NormL2|id|4|46|3104.3771
1|DNAWalk|NormL2|id|4|47|2374.3784
1|DNAWalk|NormL2|id|4|48|2385.6528
1|DNAWalk|NormL2|id|4|49|1711.0869
1|DNAWalk|NormL2|id|4|50|2463.7938
1|DNAWalk|NormL2|id|4|51|1415.0343
1|DNAWalk|NormL2|id|4|52|1223.096
1|DNAWalk|NormL2|id|4|53|1887.9551
1|DNAWalk|NormL2|id|4|54|1933.2141
1|DNAWalk|NormL2|id|4|55|1572.08
1|DNAWalk|NormL2|id|4|56|1064.0822
1|DNAWalk|NormL2|id|4|57|1465.956
1|DNAWalk|NormL2|id|4|58|1737.1048
1|DNAWalk|NormL2|id|4|59|1274.3401
1|DNAWalk|NormL2|id|4|60|1966.0688
1|DNAWalk|NormL2|id|4|61|1833.3753
1|DNAWalk|NormL2|id|4|62|2693.5934
1|DNAWalk|NormL2|id|4|63|1872.069
1|DNAWalk|NormL2|id|4|64|1646.5183
1|DNAWalk|NormL2|id|4|65|1852.3741
1|DNAWalk|NormL2|id|4|66|1438.4687
1|DNAWalk|NormL2|id|4|67|1115.1363
1|DNAWalk|NormL2|id|4|68|3406.3158
1|DNAWalk|NormL2|id|4|69|1355.4452
1|DNAWalk|NormL2|id|4|70|1625.2786
1|DNAWalk|NormL2|id|4|71|1216.1109
1|DNAWalk|NormL2|id|4|72|1410.2317
1|DNAWalk|NormL2|id|4|73|3193.2455
1|DNAWalk|NormL2|id|4|74|3958.091
1|DNAWalk|NormL2|id|4|75|1950.1654
1|DNAWalk|NormL2|id|4|76|2449.1058
1|DNAWalk|NormL2|id|4|77|1236.2916
1|DNAWalk|NormL2|id|4|78|1182.7722
1|DNAWalk|NormL2|id|4|79|2931.5583
1|DNAWalk|NormL2|id|4|80|2670.9018
1|DNAWalk|NormL2|id|4|81|1358.4052
1|DNAWalk|NormL2|id|4|82|1125.0637
1|DNAWalk|NormL2|id|4|83|1855.0975
1|DNAWalk|NormL2|id|4|84|1938.8213
1|DNAWalk|NormL2|id|4|85|2702.4255
1|DNAWalk|NormL2|id|4|86|1495.239
1|DNAWalk|NormL2|id|4|87|2912.8187
1|DNAWalk|NormL2|id|4|88|1572.4378
1|DNAWalk|NormL2|id|4|89|1569.7772
1|DNAWalk|NormL2|id|4|90|1365.1814
1|DNAWalk|NormL2|id|4|91|2592.9372
1|DNAWalk|NormL2|id|4|92|1929.045
1|DNAWalk|NormL2|id|4|93|1706.7815
1|DNAWalk|NormL2|id|4|94|3110.05
1|DNAWalk|NormL2|id|4|95|2171.2492
1|DNAWalk|NormL2|id|4|96|1472.8882
1|DNAWalk|NormL2|id|4|97|2625.941
1|DNAWalk|NormL2|id|4|98|1349.8091
1|DNAWalk|NormL2|id|4|99|1813.7268
1|DNAWalk|NormL2|id|4|100|2663.495
1|DNAWalk|NormL2|id|4|101|3117.9374
1|DNAWalk|NormL2|id|4|102|1765.7412
1|DNAWalk|NormL2|id|4|103|2284.6424
1|DNAWalk|NormL2|id|4|104|3600.6182
1|DNAWalk|NormL2|id|4|105|2160.9274
1|DNAWalk|NormL2|id|4|106|5897.4657
1|DNAWalk|NormL2|id|4|107|2593.8643
1|DNAWalk|NormL2|id|4|108|1326.1713
1|DNAWalk|NormL2|id|4|109|1945.7536
1|DNAWalk|NormL2|id|4|110|1250.1039
1|DNAWalk|NormL2|id|4|111|1169.9721
1|DNAWalk|NormL2|id|4|112|4518.5778
1|DNAWalk|NormL2|id|4|113|1553.1715
1|DNAWalk|NormL2|id|4|114|1591.2797
1|DNAWalk|NormL2|id|4|115|2018.3112
1|DNAWalk|NormL2|id|4|116|1762.6401
1|DNAWalk|NormL2|id|4|117|3045.3421
1|DNAWalk|NormL2|id|4|118|1966.5159
1|DNAWalk|NormL2|id|4|119|2576.454
1|DNAWalk|NormL2|id|4|120|2426.2162
1|DNAWalk|NormL2|id|4|121|2253.7285
1|DNAWalk|NormL2|id|4|122|2891.4236
1|DNAWalk|NormL2|id|4|123|1803.821
1|DNAWalk|NormL2|id|4|124|1135.8986
1|DNAWalk|NormL2|id|4|125|1384.1664
1|DNAWalk|NormL2|id|4|126|1459.0848
1|DNAWalk|NormL2|id|4|127|2064.1897
1|DNAWalk|NormL2|id|4|128|1842.4786
1|DNAWalk|NormL2|id|4|129|2642.0089
1|DNAWalk|NormL2|id|4|130|1701.6846
1|DNAWalk|NormL2|id|4|131|3109.0189
1|DNAWalk|NormL2|id|4|132|3675.0839
1|DNAWalk|NormL2|id|4|133|2027.7851
1|DNAWalk|NormL2|id|4|134|1869.869
1|DNAWalk|NormL2|id|4|135|2660.4616
1|DNAWalk|NormL2|id|4|136|2292.1439
1|DNAWalk|NormL2|id|4|137|1546.8156
1|DNAWalk|NormL2|id|4|138|2543.3664
1|DNAWalk|NormL2|id|4|139|2457.9304
1|DNAWalk|NormL2|id|4|140|3153.7352
1|DNAWalk|NormL2|id|4|141|2614.9815
1|DNAWalk|NormL2|id|4|142|4721.4542
1|DNAWalk|NormL2|id|4|143|1906.4276
1|DNAWalk|NormL2|id|4|144|1545.9349
1|DNAWalk|NormL2|id|4|145|2323.2928
1|DNAWalk|NormL2|id|4|146|4390.7485
1|DNAWalk|NormL2|id|4|147|2294.523
1|DNAWalk|NormL2|id|4|148|2245.7001
1|DNAWalk|NormL2|id|4|149|3289.4757
1|DNAWalk|NormL2|id|4|150|2768.2244
1|DNAWalk|NormL2|id|4|151|3915.1113
1|DNAWalk|NormL2|id|4|152|1209.5476
1|DNAWalk|NormL2|id|4|153|2913.8733
1|DNAWalk|NormL2|id|4|154|2048.5653
1|DNAWalk|NormL2|id|4|155|2018.1026
1|DNAWalk|NormL2|id|4|156|1489.6429
1|DNAWalk|NormL2|id|4|157|1449.8052
1|DNAWalk|NormL2|id|4|158|1488.0103
1|DNAWalk|NormL2|id|4|159|3253.6847
1|DNAWalk|NormL2|id|4|160|1786.9749
1|DNAWalk|NormL2|id|4|161|2727.4772
1|DNAWalk|NormL2|id|4|162|1435.046
1|DNAWalk|NormL2|id|4|163|2139.3167
1|DNAWalk|NormL2|id|4|164|1505.8461
1|DNAWalk|NormL2|id|4|165|4516.479
1|DNAWalk|NormL2|id|4|166|2275.5926
1|DNAWalk|NormL2|id|4|167|1497.7337
1|DNAWalk|NormL2|id|4|168|1570.7594
1|DNAWalk|NormL2|id|4|169|3382.0255
1|DNAWalk|NormL2|id|4|170|1760.2338
1|DNAWalk|NormL2|id|4|171|3603.3028
1|DNAWalk|NormL2|id|4|172|1447.4819
1|DNAWalk|NormL2|id|4|173|3989.0096
1|DNAWalk|NormL2|id|4|174|1389.9847
1|DNAWalk|NormL2|id|4|175|1427.528
1|DNAWalk|NormL2|id|4|176|1824.4012
1|DNAWalk|NormL2|id|4|177|1184.7613
1|DNAWalk|NormL2|id|4|178|1939.0581
1|DNAWalk|NormL2|id|4|179|1646.7821
1|DNAWalk|NormL2|id|4|180|1635.7071
1|DNAWalk|NormL2|id|4|181|1635.1556
1|DNAWalk|NormL2|id|4|182|1396.3871
1|DNAWalk|NormL2|id|4|183|3507.0628
1|DNAWalk|NormL2|id|4|184|1440.3504
1|DNAWalk|NormL2|id|4|185|2411.6475
1|DNAWalk|NormL2|id|4|186|1686.2349
1|DNAWalk|NormL2|id|4|187|1248.7804
1|DNAWalk|NormL2|id|4|188|2389.3539
1|DNAWalk|NormL2|id|4|189|1940.5371
1|DNAWalk|NormL2|id|4|190|4224.7253
1|DNAWalk|NormL2|id|4|191|5143.0322
1|DNAWalk|NormL2|id|4|192|2345.2965
1|DNAWalk|NormL2|id|4|193|1894.8228
1|DNAWalk|NormL2|id|4|194|2575.2665
1|DNAWalk|NormL2|id|4|195|1280.0113
1|DNAWalk|NormL2|id|4|196|2208.4209
1|DNAWalk|NormL2|id|4|197|1850.9472
1|DNAWalk|NormL2|id|4|198|3268.8079
1|DNAWalk|NormL2|id|4|199|2449.4748
1|DNAWalk|NormL2|id|4|200|1960.682
1|DNAWalk|NormL2|id|4|201|1367.5727
1|DNAWalk|NormL2|id|4|202|3399.9825
1|DNAWalk|NormL2|id|4|203|3722.7729
1|DNAWalk|NormL2|id|4|204|2711.9372
1|DNAWalk|NormL2|id|4|205|1181.0785
1|DNAWalk|NormL2|id|4|206|2313.3583
1|DNAWalk|NormL2|id|4|207|2337.2827
1|DNAWalk|NormL2|id|4|208|2181.2247
1|DNAWalk|NormL2|id|4|209|2000.1317
1|DNAWalk|NormL2|id|4|210|3738.8491
1|DNAWalk|NormL2|id|4|211|1666.9157
1|DNAWalk|NormL2|id|4|212|3234.3134
1|DNAWalk|NormL2|id|4|213|1463.764
1|DNAWalk|NormL2|id|4|214|1357.4125
1|DNAWalk|NormL2|id|4|215|3003.2569
1|DNAWalk|NormL2|id|4|216|1627.0324
1|DNAWalk|NormL2|id|4|217|2700.9609
1|DNAWalk|NormL2|id|4|218|1834.3812
1|DNAWalk|NormL2|id|4|219|2004.1476
1|DNAWalk|NormL2|id|4|220|1808.4991
1|DNAWalk|NormL2|id|4|221|3794.5127
1|DNAWalk|NormL2|id|4|222|4829.2404
1|DNAWalk|NormL2|id|4|223|3987.5324
1|DNAWalk|NormL2|id|4|224|3435.4698
1|DNAWalk|NormL2|id|4|225|3734.5561
1|DNAWalk|NormL2|id|4|226|1411.525
1|DNAWalk|NormL2|id|4|227|1507.295
1|DNAWalk|NormL2|id|4|228|1298.9614
1|DNAWalk|NormL2|id|4|229|2652.8607
1|DNAWalk|NormL2|id|4|230|1437.8264
1|DNAWalk|NormL2|id|4|231|3734.9589
1|DNAWalk|NormL2|id|4|232|2126.5327
1|DNAWalk|NormL2|id|4|233|1496.5769
1|DNAWalk|NormL2|id|4|234|1857.0614
1|DNAWalk|NormL2|id|4|235|2653.1889
1|DNAWalk|NormL2|id|4|236|1780.3136
1|DNAWalk|NormL2|id|4|237|1778.0009
1|DNAWalk|NormL2|id|4|238|1149.9618
1|DNAWalk|NormL2|id|4|239|1223.1209
1|DNAWalk|NormL2|id|4|240|1517.1872
1|DNAWalk|NormL2|id|4|241|1198.469
1|DNAWalk|NormL2|id|4|242|5024.6628
1|DNAWalk|NormL2|id|4|243|3686.39
1|DNAWalk|NormL2|id|4|244|1840.2438
1|DNAWalk|NormL2|id|4|245|1318.7839
1|DNAWalk|NormL2|id|4|246|2315.1479
1|DNAWalk|NormL2|id|4|247|2028.7789
1|DNAWalk|NormL2|id|4|248|1227.2408
1|DNAWalk|NormL2|id|4|249|2169.3929
1|DNAWalk|NormL2|id|4|250|1858.6898
1|DNAWalk|NormL2|id|4|251|1463.26
1|DNAWalk|NormL2|id|4|252|3426.6181
1|DNAWalk|NormL2|id|4|253|2459.6777
1|DNAWalk|NormL2|id|4|254|1712.9051
1|DNAWalk|NormL2|id|4|255|3830.0062
1|DNAWalk|NormL2|id|4|256|1963.8234
1|DNAWalk|NormL2|id|4|257|1650.4111
1|DNAWalk|NormL2|id|4|258|3112.7903
1|DNAWalk|NormL2|id|4|259|1838.4666
1|DNAWalk|NormL2|id|4|260|1137.1982
1|DNAWalk|NormL2|id|4|261|1340.7068
1|DNAWalk|NormL2|id|4|262|1435.5057
1|DNAWalk|NormL2|id|4|263|1419.6762
1|DNAWalk|NormL2|id|4|264|3754.2409
1|DNAWalk|NormL2|id|4|265|2298.347
1|DNAWalk|NormL2|id|4|266|2957.7236
1|DNAWalk|NormL2|id|4|267|2259.9511
1|DNAWalk|NormL2|id|4|268|1535.7186
1|DNAWalk|NormL2|id|4|269|2481.9955
1|DNAWalk|NormL2|id|4|270|3713.9238
1|DNAWalk|NormL2|id|4|271|3572.7045
1|DNAWalk|NormL2|id|4|272|1798.321
1|DNAWalk|NormL2|id|4|273|2522.3668
1|DNAWalk|NormL2|id|4|274|1974.467
1|DNAWalk|NormL2|id|4|275|1227.6587
1|DNAWalk|NormL2|id|4|276|1411.2657
1|DNAWalk|NormL2|id|4|277|1266.6796
1|DNAWalk|NormL2|id|4|278|2989.9917
1|DNAWalk|NormL2|id|4|279|2604.2965
1|DNAWalk|NormL2|id|4|280|1796.2924
1|DNAWalk|NormL2|id|4|281|1730.6713
1|DNAWalk|NormL2|id|4|282|1840.5267
1|DNAWalk|NormL2|id|4|283|2714.8329
1|DNAWalk|NormL2|id|4|284|2753.7506
1|DNAWalk|NormL2|id|4|285|3448.752
1|DNAWalk|NormL2|id|4|286|2125.7588
1|DNAWalk|NormL2|id|4|287|2685.9593
1|DNAWalk|NormL2|id|4|288|3217.5303
1|DNAWalk|NormL2|id|4|289|1504.3807
1|DNAWalk|NormL2|id|4|290|2086.2874
1|DNAWalk|NormL2|id|4|291|1855.2534
1|DNAWalk|NormL2|id|4|292|2954.3091
1|DNAWalk|NormL2|id|4|293|1638.6833
1|DNAWalk|NormL2|id|4|294|2622.5734
1|DNAWalk|NormL2|id|4|295|4863.7255
1|DNAWalk|NormL2|id|4|296|2125.4571
1|DNAWalk|NormL2|id|4|297|2501.8335
1|DNAWalk|NormL2|id|4|298|2233.83
1|DNAWalk|NormL2|id|4|299|1604.661
1|DNAWalk|NormL2|id|4|300|1935.6134
1|DNAWalk|NormL2|id|4|301|2270.8528
1|DNAWalk|NormL2|id|4|302|1532.9345
1|DNAWalk|NormL2|id|4|303|1470.2141
1|DNAWalk|NormL2|id|4|304|1859.9821
1|DNAWalk|NormL2|id|4|305|1592.1241
1|DNAWalk|NormL2|id|4|306|1540.9392
1|DNAWalk|NormL2|id|4|307|1842.707
1|DNAWalk|NormL2|id|4|308|1961.5902
1|DNAWalk|NormL2|id|4|309|1610.6702
1|DNAWalk|NormL2|id|4|310|1856.6147
1|DNAWalk|NormL2|id|4|311|1702.0462
1|DNAWalk|NormL2|id|4|312|1437.5104
1|DNAWalk|NormL2|id|4|313|2353.8625
1|DNAWalk|NormL2|id|4|314|2691.6372
1|DNAWalk|NormL2|id|4|315|1523.3317
1|DNAWalk|NormL2|id|4|316|3023.5074
1|DNAWalk|NormL2|id|4|317|1872.3472
1|DNAWalk|NormL2|id|4|318|2284.4067
1|DNAWalk|NormL2|id|4|319|2137.1399
1|DNAWalk|NormL2|id|4|320|2384.8063
1|DNAWalk|NormL2|id|4|321|1491.1784
1|DNAWalk|NormL2|id|4|322|3635.0791
1|DNAWalk|NormL2|id|4|323|2651.6412
1|DNAWalk|NormL2|id|4|324|2264.5658
1|DNAWalk|NormL2|id|4|325|4279.9364
1|DNAWalk|NormL2|id|4|326|5140.1517
1|DNAWalk|NormL2|id|4|327|2783.7746
1|DNAWalk|NormL2|id|4|328|1825.3109
1|DNAWalk|NormL2|id|4|329|1253.6513
1|DNAWalk|NormL2|id|4|330|3790.4931
1|DNAWalk|NormL2|id|4|331|1062.8638
1|DNAWalk|NormL2|id|4|332|3081.9802
1|DNAWalk|NormL2|id|4|333|3664.0841
1|DNAWalk|NormL2|id|4|334|2498.0853
1|DNAWalk|NormL2|id|4|335|1987.6494
1|DNAWalk|NormL2|id|4|336|1678.2163
1|DNAWalk|NormL2|id|4|337|4061.5628
1|DNAWalk|NormL2|id|4|338|1160.6514
1|DNAWalk|NormL2|id|4|339|2492.7356
1|DNAWalk|NormL2|id|4|340|2530.5318
1|DNAWalk|NormL2|id|4|341|2210.35
1|DNAWalk|NormL2|id|4|342|2631.4562
1|DNAWalk|NormL2|id|4|343|3697.6688
1|DNAWalk|NormL2|id|4|344|2335.0294
1|DNAWalk|NormL2|id|4|345|1702.5258
1|DNAWalk|NormL2|id|4|346|1190.7753
1|DNAWalk|NormL2|id|4|347|1875.4335
1|DNAWalk|NormL2|id|4|348|2399.9675
1|DNAWalk|NormL2|id|4|349|1493.9067
1|DNAWalk|NormL2|id|4|350|2309.4147
1|DNAWalk|NormL2|id|4|351|2717.5692
1|DNAWalk|NormL2|id|4|352|1681.5978
1|DNAWalk|NormL2|id|4|353|3171.4247
1|DNAWalk|NormL2|id|4|354|1474.7726
1|DNAWalk|NormL2|id|4|355|1729.6225
1|DNAWalk|NormL2|id|4|356|1488.7428
1|DNAWalk|NormL2|id|4|357|1811.3247
1|DNAWalk|NormL2|id|4|358|1404.9629
1|DNAWalk|NormL2|id|4|359|1403.2418
1|DNAWalk|NormL2|id|4|360|4808.5562
1|DNAWalk|NormL2|id|4|361|2555.08
1|DNAWalk|NormL2|id|4|362|1924.7206
1|DNAWalk|NormL2|id|4|363|1718.8253
1|DNAWalk|NormL2|id|4|364|2827.6381
1|DNAWalk|NormL2|id|4|365|1353.5702
1|DNAWalk|NormL2|id|4|366|3623.9918
1|DNAWalk|NormL2|id|4|367|4434.3991
1|DNAWalk|NormL2|id|4|368|1718.5426
1|DNAWalk|NormL2|id|4|369|1497.4931
1|DNAWalk|NormL2|id|4|370|3636.7666
1|DNAWalk|NormL2|id|4|371|2452.4542
1|DNAWalk|NormL2|id|4|372|2400.9237
1|DNAWalk|NormL2|id|4|373|1528.2271
1|DNAWalk|NormL2|id|4|374|2008.5055
1|DNAWalk|NormL2|id|4|375|3969.0236
1|DNAWalk|NormL2|id|4|376|2481.111
1|DNAWalk|NormL2|id|4|377|2115.469
1|DNAWalk|NormL2|id|4|378|2868.3148
1|DNAWalk|NormL2|id|4|379|2031.709
1|DNAWalk|NormL2|id|4|380|2091.563
1|DNAWalk|NormL2|id|4|381|3576.1937
1|DNAWalk|NormL2|id|4|382|3210.9555
1|DNAWalk|NormL2|id|4|383|1615.0267
1|DNAWalk|NormL2|id|4|384|3046.6283
