# Supplementary material for: On DNA numerical representations for genomic similarity computation
Source: PLoS One. 2017 Mar 21;12(3):e0173288. doi: 10.1371/journal.pone.0173288 (PMC5360225; doi:10.1371/journal.pone.0173288)
Supplement: S3 File — The datasets employed in this work. (ZIP) [file pone.0173288.s003.zip › datasets/syntheticalExperimentalScores/sequenceBase_1_transformation_DNAWalk_metric_NormL2_type_id_percentage_8.txt]

1|DNAWalk|NormL2|id|8|1|2822.0793
1|DNAWalk|NormL2|id|8|2|2462.2492
1|DNAWalk|NormL2|id|8|3|2467.552
1|DNAWalk|NormL2|id|8|4|2492.0574
1|DNAWalk|NormL2|id|8|5|2591.8104
1|DNAWalk|NormL2|id|8|6|3741.7918
1|DNAWalk|NormL2|id|8|7|2155.5153
1|DNAWalk|NormL2|id|8|8|3784.2051
1|DNAWalk|NormL2|id|8|9|3291.2008
1|DNAWalk|NormL2|id|8|10|2284.7151
1|DNAWalk|NormL2|id|8|11|2447.4142
1|DNAWalk|NormL2|id|8|12|3536.5275
1|DNAWalk|NormL2|id|8|13|2873.0351
1|DNAWalk|NormL2|id|8|14|4574.8516
1|DNAWalk|NormL2|id|8|15|1435.1279
1|DNAWalk|NormL2|id|8|16|2280.4992
1|DNAWalk|NormL2|id|8|17|2377.0309
1|DNAWalk|NormL2|id|8|18|1616.4384
1|DNAWalk|NormL2|id|8|19|2976.1577
1|DNAWalk|NormL2|id|8|20|1742.0285
1|DNAWalk|NormL2|id|8|21|2230.884
1|DNAWalk|NormL2|id|8|22|5042.4384
1|DNAWalk|NormL2|id|8|23|2731.5021
1|DNAWalk|NormL2|id|8|24|3582.9943
1|DNAWalk|NormL2|id|8|25|2865.2226
1|DNAWalk|NormL2|id|8|26|5866.7799
1|DNAWalk|NormL2|id|8|27|2370.5317
1|DNAWalk|NormL2|id|8|28|2255.1426
1|DNAWalk|NormL2|id|8|29|2278.0256
1|DNAWalk|NormL2|id|8|30|2069.145
1|DNAWalk|NormL2|id|8|31|2278.0506
1|DNAWalk|NormL2|id|8|32|6021.8636
1|DNAWalk|NormL2|id|8|33|3834.4005
1|DNAWalk|NormL2|id|8|34|2052.3103
1|DNAWalk|NormL2|id|8|35|1815.8708
1|DNAWalk|NormL2|id|8|36|4110.8219
1|DNAWalk|NormL2|id|8|37|5103.6287
1|DNAWalk|NormL2|id|8|38|2561.786
1|DNAWalk|NormL2|id|8|39|1934.0785
1|DNAWalk|NormL2|id|8|40|4895.8091
1|DNAWalk|NormL2|id|8|41|2058.7849
1|DNAWalk|NormL2|id|8|42|2447.3125
1|DNAWalk|NormL2|id|8|43|1548.5769
1|DNAWalk|NormL2|id|8|44|1651.6021
1|DNAWalk|NormL2|id|8|45|2183.8261
1|DNAWalk|NormL2|id|8|46|3024.8145
1|DNAWalk|NormL2|id|8|47|2275.091
1|DNAWalk|NormL2|id|8|48|1679.3958
1|DNAWalk|NormL2|id|8|49|4177.7119
1|DNAWalk|NormL2|id|8|50|1979.1195
1|DNAWalk|NormL2|id|8|51|4220.686
1|DNAWalk|NormL2|id|8|52|3204.0846
1|DNAWalk|NormL2|id|8|53|3383.2459
1|DNAWalk|NormL2|id|8|54|2287.3377
1|DNAWalk|NormL2|id|8|55|4963.3922
1|DNAWalk|NormL2|id|8|56|1940.1391
1|DNAWalk|NormL2|id|8|57|2035.5569
1|DNAWalk|NormL2|id|8|58|2830.1626
1|DNAWalk|NormL2|id|8|59|1723.5288
1|DNAWalk|NormL2|id|8|60|2283.3121
1|DNAWalk|NormL2|id|8|61|1913.5564
1|DNAWalk|NormL2|id|8|62|2883.0062
1|DNAWalk|NormL2|id|8|63|2145.878
1|DNAWalk|NormL2|id|8|64|1531.5318
1|DNAWalk|NormL2|id|8|65|3300.7553
1|DNAWalk|NormL2|id|8|66|2726.8245
1|DNAWalk|NormL2|id|8|67|2071.7639
1|DNAWalk|NormL2|id|8|68|1872.0726
1|DNAWalk|NormL2|id|8|69|2840.2216
1|DNAWalk|NormL2|id|8|70|2186.9894
1|DNAWalk|NormL2|id|8|71|3098.3997
1|DNAWalk|NormL2|id|8|72|4799.7673
1|DNAWalk|NormL2|id|8|73|2378.7974
1|DNAWalk|NormL2|id|8|74|4612.2595
1|DNAWalk|NormL2|id|8|75|3236.4711
1|DNAWalk|NormL2|id|8|76|2446.8695
1|DNAWalk|NormL2|id|8|77|1557.9442
1|DNAWalk|NormL2|id|8|78|3121.2508
1|DNAWalk|NormL2|id|8|79|2447.173
1|DNAWalk|NormL2|id|8|80|1785.8067
1|DNAWalk|NormL2|id|8|81|1797.8162
1|DNAWalk|NormL2|id|8|82|2442.022
1|DNAWalk|NormL2|id|8|83|1596.4803
1|DNAWalk|NormL2|id|8|84|3802.415
1|DNAWalk|NormL2|id|8|85|1527.0528
1|DNAWalk|NormL2|id|8|86|4235.5709
1|DNAWalk|NormL2|id|8|87|2348.2199
1|DNAWalk|NormL2|id|8|88|1891.7344
1|DNAWalk|NormL2|id|8|89|2598.0685
1|DNAWalk|NormL2|id|8|90|2494.5738
1|DNAWalk|NormL2|id|8|91|2332.5899
1|DNAWalk|NormL2|id|8|92|2485.1734
1|DNAWalk|NormL2|id|8|93|3804.2106
1|DNAWalk|NormL2|id|8|94|2710.0473
1|DNAWalk|NormL2|id|8|95|4561.4405
1|DNAWalk|NormL2|id|8|96|2077.3726
1|DNAWalk|NormL2|id|8|97|1679.4996
1|DNAWalk|NormL2|id|8|98|3270.0022
1|DNAWalk|NormL2|id|8|99|3031.6118
1|DNAWalk|NormL2|id|8|100|3286.0608
1|DNAWalk|NormL2|id|8|101|1478.1029
1|DNAWalk|NormL2|id|8|102|1555.4113
1|DNAWalk|NormL2|id|8|103|2202.9446
1|DNAWalk|NormL2|id|8|104|2188.7413
1|DNAWalk|NormL2|id|8|105|2396.2393
1|DNAWalk|NormL2|id|8|106|1913.2169
1|DNAWalk|NormL2|id|8|107|7858.1769
1|DNAWalk|NormL2|id|8|108|2482.6094
1|DNAWalk|NormL2|id|8|109|6319.2923
1|DNAWalk|NormL2|id|8|110|1632.9308
1|DNAWalk|NormL2|id|8|111|5225.5941
1|DNAWalk|NormL2|id|8|112|2351.3414
1|DNAWalk|NormL2|id|8|113|2307.6783
1|DNAWalk|NormL2|id|8|114|1789.6381
1|DNAWalk|NormL2|id|8|115|2979.8114
1|DNAWalk|NormL2|id|8|116|3195.6897
1|DNAWalk|NormL2|id|8|117|3886.139
1|DNAWalk|NormL2|id|8|118|3026.1056
1|DNAWalk|NormL2|id|8|119|2304.5096
1|DNAWalk|NormL2|id|8|120|3059.995
1|DNAWalk|NormL2|id|8|121|3909.7396
1|DNAWalk|NormL2|id|8|122|2182.8585
1|DNAWalk|NormL2|id|8|123|4982.4801
1|DNAWalk|NormL2|id|8|124|2122.0856
1|DNAWalk|NormL2|id|8|125|3331.646
1|DNAWalk|NormL2|id|8|126|1674.2704
1|DNAWalk|NormL2|id|8|127|3071.9455
1|DNAWalk|NormL2|id|8|128|1924.6044
1|DNAWalk|NormL2|id|8|129|2206.4593
1|DNAWalk|NormL2|id|8|130|4595.4757
1|DNAWalk|NormL2|id|8|131|1847.6836
1|DNAWalk|NormL2|id|8|132|4135.6202
1|DNAWalk|NormL2|id|8|133|2431.1352
1|DNAWalk|NormL2|id|8|134|4590.236
1|DNAWalk|NormL2|id|8|135|6373.7758
1|DNAWalk|NormL2|id|8|136|3174.2981
1|DNAWalk|NormL2|id|8|137|2572.3857
1|DNAWalk|NormL2|id|8|138|1895.821
1|DNAWalk|NormL2|id|8|139|4024.5559
1|DNAWalk|NormL2|id|8|140|4961.1137
1|DNAWalk|NormL2|id|8|141|2459.4026
1|DNAWalk|NormL2|id|8|142|2448.0412
1|DNAWalk|NormL2|id|8|143|1666.2389
1|DNAWalk|NormL2|id|8|144|4140.7443
1|DNAWalk|NormL2|id|8|145|4034.4853
1|DNAWalk|NormL2|id|8|146|1621.9255
1|DNAWalk|NormL2|id|8|147|4955.9197
1|DNAWalk|NormL2|id|8|148|2816.9408
1|DNAWalk|NormL2|id|8|149|1675.2968
1|DNAWalk|NormL2|id|8|150|2781.7693
1|DNAWalk|NormL2|id|8|151|1833.1681
1|DNAWalk|NormL2|id|8|152|4989.8526
1|DNAWalk|NormL2|id|8|153|5979.2222
1|DNAWalk|NormL2|id|8|154|2954.0192
1|DNAWalk|NormL2|id|8|155|3184.4733
1|DNAWalk|NormL2|id|8|156|1879.4726
1|DNAWalk|NormL2|id|8|157|2537.8703
1|DNAWalk|NormL2|id|8|158|2753.136
1|DNAWalk|NormL2|id|8|159|3997.5422
1|DNAWalk|NormL2|id|8|160|3335.4879
1|DNAWalk|NormL2|id|8|161|2224.1649
1|DNAWalk|NormL2|id|8|162|2168.425
1|DNAWalk|NormL2|id|8|163|1879.2683
1|DNAWalk|NormL2|id|8|164|2493.3819
1|DNAWalk|NormL2|id|8|165|1868.5408
1|DNAWalk|NormL2|id|8|166|2289.9316
1|DNAWalk|NormL2|id|8|167|3376.1212
1|DNAWalk|NormL2|id|8|168|4902.5231
1|DNAWalk|NormL2|id|8|169|2121.1633
1|DNAWalk|NormL2|id|8|170|2422.2819
1|DNAWalk|NormL2|id|8|171|3290.2022
1|DNAWalk|NormL2|id|8|172|1279.6366
1|DNAWalk|NormL2|id|8|173|1988.0155
1|DNAWalk|NormL2|id|8|174|1853.2195
1|DNAWalk|NormL2|id|8|175|2646.7124
1|DNAWalk|NormL2|id|8|176|2096.7612
1|DNAWalk|NormL2|id|8|177|1383.09
1|DNAWalk|NormL2|id|8|178|2286.7642
1|DNAWalk|NormL2|id|8|179|2441.9964
1|DNAWalk|NormL2|id|8|180|3996.1423
1|DNAWalk|NormL2|id|8|181|2002.3352
1|DNAWalk|NormL2|id|8|182|2227.5799
1|DNAWalk|NormL2|id|8|183|3801.8815
1|DNAWalk|NormL2|id|8|184|2295.2139
1|DNAWalk|NormL2|id|8|185|1714.6008
1|DNAWalk|NormL2|id|8|186|2556.7319
1|DNAWalk|NormL2|id|8|187|1942.7678
1|DNAWalk|NormL2|id|8|188|8360.0951
1|DNAWalk|NormL2|id|8|189|3224.3976
1|DNAWalk|NormL2|id|8|190|3407.1751
1|DNAWalk|NormL2|id|8|191|5269.619
1|DNAWalk|NormL2|id|8|192|4500.85
1|DNAWalk|NormL2|id|8|193|8635.9511
1|DNAWalk|NormL2|id|8|194|3683.2162
1|DNAWalk|NormL2|id|8|195|2712.7242
1|DNAWalk|NormL2|id|8|196|5521.1591
1|DNAWalk|NormL2|id|8|197|2802.4843
1|DNAWalk|NormL2|id|8|198|3485.0346
1|DNAWalk|NormL2|id|8|199|2844.2828
1|DNAWalk|NormL2|id|8|200|1958.2374
1|DNAWalk|NormL2|id|8|201|2356.4733
1|DNAWalk|NormL2|id|8|202|4351.535
1|DNAWalk|NormL2|id|8|203|3413.1354
1|DNAWalk|NormL2|id|8|204|3709.5372
1|DNAWalk|NormL2|id|8|205|2032.6109
1|DNAWalk|NormL2|id|8|206|2766.1407
1|DNAWalk|NormL2|id|8|207|3301.0551
1|DNAWalk|NormL2|id|8|208|2074.5547
1|DNAWalk|NormL2|id|8|209|3460.3076
1|DNAWalk|NormL2|id|8|210|1721.074
1|DNAWalk|NormL2|id|8|211|8912.965
1|DNAWalk|NormL2|id|8|212|1915.5105
1|DNAWalk|NormL2|id|8|213|2370.4767
1|DNAWalk|NormL2|id|8|214|4719.2904
1|DNAWalk|NormL2|id|8|215|1471.3629
1|DNAWalk|NormL2|id|8|216|2109.3424
1|DNAWalk|NormL2|id|8|217|3886.8295
1|DNAWalk|NormL2|id|8|218|6531.0773
1|DNAWalk|NormL2|id|8|219|2030.2368
1|DNAWalk|NormL2|id|8|220|6085.7025
1|DNAWalk|NormL2|id|8|221|2889.3017
1|DNAWalk|NormL2|id|8|222|5261.6792
1|DNAWalk|NormL2|id|8|223|2304.9215
1|DNAWalk|NormL2|id|8|224|4284.8922
1|DNAWalk|NormL2|id|8|225|4293.4062
1|DNAWalk|NormL2|id|8|226|2811.6212
1|DNAWalk|NormL2|id|8|227|1573.0713
1|DNAWalk|NormL2|id|8|228|3156.2801
1|DNAWalk|NormL2|id|8|229|2490.2628
1|DNAWalk|NormL2|id|8|230|5902.6678
1|DNAWalk|NormL2|id|8|231|2797.9145
1|DNAWalk|NormL2|id|8|232|1917.0565
1|DNAWalk|NormL2|id|8|233|3691.6043
1|DNAWalk|NormL2|id|8|234|4451.2341
1|DNAWalk|NormL2|id|8|235|1811.2852
1|DNAWalk|NormL2|id|8|236|2005.7049
1|DNAWalk|NormL2|id|8|237|2577.0574
1|DNAWalk|NormL2|id|8|238|2125.3883
1|DNAWalk|NormL2|id|8|239|2069.4149
1|DNAWalk|NormL2|id|8|240|2772.4169
1|DNAWalk|NormL2|id|8|241|5244.0919
1|DNAWalk|NormL2|id|8|242|2911.0222
1|DNAWalk|NormL2|id|8|243|2947.2515
1|DNAWalk|NormL2|id|8|244|8670.0628
1|DNAWalk|NormL2|id|8|245|2167.1616
1|DNAWalk|NormL2|id|8|246|2279.9661
1|DNAWalk|NormL2|id|8|247|1791.6257
1|DNAWalk|NormL2|id|8|248|1856.5337
1|DNAWalk|NormL2|id|8|249|1712.3444
1|DNAWalk|NormL2|id|8|250|6005.81
1|DNAWalk|NormL2|id|8|251|2540.3243
1|DNAWalk|NormL2|id|8|252|1944.0536
1|DNAWalk|NormL2|id|8|253|1849.7008
1|DNAWalk|NormL2|id|8|254|2047.4642
1|DNAWalk|NormL2|id|8|255|2189.0116
1|DNAWalk|NormL2|id|8|256|3137.1532
1|DNAWalk|NormL2|id|8|257|5182.1029
1|DNAWalk|NormL2|id|8|258|3084.2456
1|DNAWalk|NormL2|id|8|259|3090.3473
1|DNAWalk|NormL2|id|8|260|7500.8412
1|DNAWalk|NormL2|id|8|261|5166.9615
1|DNAWalk|NormL2|id|8|262|3267.7651
1|DNAWalk|NormL2|id|8|263|2252.0938
1|DNAWalk|NormL2|id|8|264|2178.5734
1|DNAWalk|NormL2|id|8|265|3161.3867
1|DNAWalk|NormL2|id|8|266|4704.1257
1|DNAWalk|NormL2|id|8|267|3628.5203
1|DNAWalk|NormL2|id|8|268|1511.2142
1|DNAWalk|NormL2|id|8|269|3303.5485
1|DNAWalk|NormL2|id|8|270|4365.5927
1|DNAWalk|NormL2|id|8|271|2234.0093
1|DNAWalk|NormL2|id|8|272|1807.8272
1|DNAWalk|NormL2|id|8|273|7407.726
1|DNAWalk|NormL2|id|8|274|2652.5027
1|DNAWalk|NormL2|id|8|275|2395.671
1|DNAWalk|NormL2|id|8|276|1735.2768
1|DNAWalk|NormL2|id|8|277|7523.1509
1|DNAWalk|NormL2|id|8|278|2280.1942
1|DNAWalk|NormL2|id|8|279|1991.357
1|DNAWalk|NormL2|id|8|280|4157.4989
1|DNAWalk|NormL2|id|8|281|3190.5431
1|DNAWalk|NormL2|id|8|282|3665.0543
1|DNAWalk|NormL2|id|8|283|1836.4344
1|DNAWalk|NormL2|id|8|284|5031.3614
1|DNAWalk|NormL2|id|8|285|4417.165
1|DNAWalk|NormL2|id|8|286|5076.1318
1|DNAWalk|NormL2|id|8|287|3647.8962
1|DNAWalk|NormL2|id|8|288|2306.1195
1|DNAWalk|NormL2|id|8|289|2706.86
1|DNAWalk|NormL2|id|8|290|5294.3792
1|DNAWalk|NormL2|id|8|291|2948.0206
1|DNAWalk|NormL2|id|8|292|2404.1019
1|DNAWalk|NormL2|id|8|293|1284.2966
1|DNAWalk|NormL2|id|8|294|3584.1413
1|DNAWalk|NormL2|id|8|295|2221.5143
1|DNAWalk|NormL2|id|8|296|1766.899
1|DNAWalk|NormL2|id|8|297|4918.1955
1|DNAWalk|NormL2|id|8|298|3693.3643
1|DNAWalk|NormL2|id|8|299|2881.6074
1|DNAWalk|NormL2|id|8|300|2051.4667
1|DNAWalk|NormL2|id|8|301|2135.1474
1|DNAWalk|NormL2|id|8|302|2511.5255
1|DNAWalk|NormL2|id|8|303|2398.6937
1|DNAWalk|NormL2|id|8|304|4152.9147
1|DNAWalk|NormL2|id|8|305|3801.2023
1|DNAWalk|NormL2|id|8|306|1649.8717
1|DNAWalk|NormL2|id|8|307|3087.1682
1|DNAWalk|NormL2|id|8|308|1940.1508
1|DNAWalk|NormL2|id|8|309|1819.1926
1|DNAWalk|NormL2|id|8|310|6013.7718
1|DNAWalk|NormL2|id|8|311|3715.7943
1|DNAWalk|NormL2|id|8|312|2180.9481
1|DNAWalk|NormL2|id|8|313|1792.0789
1|DNAWalk|NormL2|id|8|314|2671.5141
1|DNAWalk|NormL2|id|8|315|1938.346
1|DNAWalk|NormL2|id|8|316|3056.5648
1|DNAWalk|NormL2|id|8|317|5963.7317
1|DNAWalk|NormL2|id|8|318|3911.2157
1|DNAWalk|NormL2|id|8|319|5955.208
1|DNAWalk|NormL2|id|8|320|2639.2958
1|DNAWalk|NormL2|id|8|321|1671.9654
1|DNAWalk|NormL2|id|8|322|2761.1181
1|DNAWalk|NormL2|id|8|323|1923.2632
1|DNAWalk|NormL2|id|8|324|2401.4514
1|DNAWalk|NormL2|id|8|325|2028.6305
1|DNAWalk|NormL2|id|8|326|4581.0002
1|DNAWalk|NormL2|id|8|327|2911.6198
1|DNAWalk|NormL2|id|8|328|1641.6554
1|DNAWalk|NormL2|id|8|329|2221.7945
1|DNAWalk|NormL2|id|8|330|4117.2341
1|DNAWalk|NormL2|id|8|331|2724.5099
1|DNAWalk|NormL2|id|8|332|2034.1043
1|DNAWalk|NormL2|id|8|333|1295.8056
1|DNAWalk|NormL2|id|8|334|2904.0636
1|DNAWalk|NormL2|id|8|335|3968.4955
1|DNAWalk|NormL2|id|8|336|2140.2107
1|DNAWalk|NormL2|id|8|337|3005.0095
1|DNAWalk|NormL2|id|8|338|3231.7837
1|DNAWalk|NormL2|id|8|339|3342.4116
1|DNAWalk|NormL2|id|8|340|4381.4255
1|DNAWalk|NormL2|id|8|341|3238.4081
1|DNAWalk|NormL2|id|8|342|3212.3478
1|DNAWalk|NormL2|id|8|343|1195.9168
1|DNAWalk|NormL2|id|8|344|2558.5881
1|DNAWalk|NormL2|id|8|345|2342.0789
1|DNAWalk|NormL2|id|8|346|3268.7551
1|DNAWalk|NormL2|id|8|347|3466.826
1|DNAWalk|NormL2|id|8|348|2769.9495
1|DNAWalk|NormL2|id|8|349|3205.7147
1|DNAWalk|NormL2|id|8|350|3309.414
1|DNAWalk|NormL2|id|8|351|5829.0208
1|DNAWalk|NormL2|id|8|352|2217.5109
1|DNAWalk|NormL2|id|8|353|5716.0108
1|DNAWalk|NormL2|id|8|354|3750.1984
1|DNAWalk|NormL2|id|8|355|1885.5338
1|DNAWalk|NormL2|id|8|356|3747.5637
1|DNAWalk|NormL2|id|8|357|1820.5392
1|DNAWalk|NormL2|id|8|358|3160.1776
1|DNAWalk|NormL2|id|8|359|2638.5632
1|DNAWalk|NormL2|id|8|360|1236.1795
1|DNAWalk|NormL2|id|8|361|3120.1651
1|DNAWalk|NormL2|id|8|362|1466.8195
1|DNAWalk|NormL2|id|8|363|3119.8178
1|DNAWalk|NormL2|id|8|364|2133.6183
1|DNAWalk|NormL2|id|8|365|5194.9464
1|DNAWalk|NormL2|id|8|366|2645.1338
1|DNAWalk|NormL2|id|8|367|1841.4263
1|DNAWalk|NormL2|id|8|368|2039.2147
1|DNAWalk|NormL2|id|8|369|7386.4581
1|DNAWalk|NormL2|id|8|370|3390.4519
1|DNAWalk|NormL2|id|8|371|2069.0433
1|DNAWalk|NormL2|id|8|372|4515.2326
1|DNAWalk|NormL2|id|8|373|2198.4216
1|DNAWalk|NormL2|id|8|374|2923.4944
1|DNAWalk|NormL2|id|8|375|2537.0339
1|DNAWalk|NormL2|id|8|376|6296.6303
1|DNAWalk|NormL2|id|8|377|3300.7625
1|DNAWalk|NormL2|id|8|378|7754.0615
1|DNAWalk|NormL2|id|8|379|2229.1763
1|DNAWalk|NormL2|id|8|380|2021.2007
1|DNAWalk|NormL2|id|8|381|2942.2397
1|DNAWalk|NormL2|id|8|382|1674.3126
1|DNAWalk|NormL2|id|8|383|1974.3975
1|DNAWalk|NormL2|id|8|384|5548.977
