# Supplementary material for: On DNA numerical representations for genomic similarity computation
Source: PLoS One. 2017 Mar 21;12(3):e0173288. doi: 10.1371/journal.pone.0173288 (PMC5360225; doi:10.1371/journal.pone.0173288)
Supplement: S3 File — The datasets employed in this work. (ZIP) [file pone.0173288.s003.zip › datasets/syntheticalExperimentalScores/sequenceBase_1_transformation_DNAWalk_metric_NormL2_type_ids_percentage_1.txt]

1|DNAWalk|NormL2|idr|1|1|1398.2671
1|DNAWalk|NormL2|idr|1|2|591.8777
1|DNAWalk|NormL2|idr|1|3|2051.5842
1|DNAWalk|NormL2|idr|1|4|2547.9962
1|DNAWalk|NormL2|idr|1|5|1703.1365
1|DNAWalk|NormL2|idr|1|6|977.4649
1|DNAWalk|NormL2|idr|1|7|1795.0996
1|DNAWalk|NormL2|idr|1|8|1224.9784
1|DNAWalk|NormL2|idr|1|9|1337.6757
1|DNAWalk|NormL2|idr|1|10|795.2642
1|DNAWalk|NormL2|idr|1|11|811.3397
1|DNAWalk|NormL2|idr|1|12|1126.1374
1|DNAWalk|NormL2|idr|1|13|1041.6733
1|DNAWalk|NormL2|idr|1|14|1186.4319
1|DNAWalk|NormL2|idr|1|15|1018.4681
1|DNAWalk|NormL2|idr|1|16|902.2236
1|DNAWalk|NormL2|idr|1|17|1316.8008
1|DNAWalk|NormL2|idr|1|18|899.8047
1|DNAWalk|NormL2|idr|1|19|1364.0606
1|DNAWalk|NormL2|idr|1|20|1038.0214
1|DNAWalk|NormL2|idr|1|21|882.0361
1|DNAWalk|NormL2|idr|1|22|1040.6779
1|DNAWalk|NormL2|idr|1|23|1588.2682
1|DNAWalk|NormL2|idr|1|24|955.5095
1|DNAWalk|NormL2|idr|1|25|1033.5242
1|DNAWalk|NormL2|idr|1|26|914.5723
1|DNAWalk|NormL2|idr|1|27|1079.8816
1|DNAWalk|NormL2|idr|1|28|1184.7566
1|DNAWalk|NormL2|idr|1|29|1247.4802
1|DNAWalk|NormL2|idr|1|30|1627.6655
1|DNAWalk|NormL2|idr|1|31|886.7128
1|DNAWalk|NormL2|idr|1|32|1257.8069
1|DNAWalk|NormL2|idr|1|33|1276.6004
1|DNAWalk|NormL2|idr|1|34|1619.9695
1|DNAWalk|NormL2|idr|1|35|1233.1558
1|DNAWalk|NormL2|idr|1|36|2817.821
1|DNAWalk|NormL2|idr|1|37|923.3848
1|DNAWalk|NormL2|idr|1|38|1368.7744
1|DNAWalk|NormL2|idr|1|39|1276.9544
1|DNAWalk|NormL2|idr|1|40|870.4396
1|DNAWalk|NormL2|idr|1|41|1468.1367
1|DNAWalk|NormL2|idr|1|42|954.2655
1|DNAWalk|NormL2|idr|1|43|1543.1562
1|DNAWalk|NormL2|idr|1|44|1446.4918
1|DNAWalk|NormL2|idr|1|45|1608.8488
1|DNAWalk|NormL2|idr|1|46|2271.6298
1|DNAWalk|NormL2|idr|1|47|1085.8049
1|DNAWalk|NormL2|idr|1|48|1753.9171
1|DNAWalk|NormL2|idr|1|49|1004.6461
1|DNAWalk|NormL2|idr|1|50|2046.0216
1|DNAWalk|NormL2|idr|1|51|2537.0538
1|DNAWalk|NormL2|idr|1|52|1154.2391
1|DNAWalk|NormL2|idr|1|53|1206.8407
1|DNAWalk|NormL2|idr|1|54|954.905
1|DNAWalk|NormL2|idr|1|55|737.8068
1|DNAWalk|NormL2|idr|1|56|1470.8557
1|DNAWalk|NormL2|idr|1|57|1705.827
1|DNAWalk|NormL2|idr|1|58|2738.1412
1|DNAWalk|NormL2|idr|1|59|1429.1065
1|DNAWalk|NormL2|idr|1|60|1247.1124
1|DNAWalk|NormL2|idr|1|61|926.4837
1|DNAWalk|NormL2|idr|1|62|1446.3166
1|DNAWalk|NormL2|idr|1|63|1504.9838
1|DNAWalk|NormL2|idr|1|64|942.8998
1|DNAWalk|NormL2|idr|1|65|1153.3808
1|DNAWalk|NormL2|idr|1|66|1068.7109
1|DNAWalk|NormL2|idr|1|67|1783.9378
1|DNAWalk|NormL2|idr|1|68|541.8345
1|DNAWalk|NormL2|idr|1|69|1626.0044
1|DNAWalk|NormL2|idr|1|70|1259.896
1|DNAWalk|NormL2|idr|1|71|986.3893
1|DNAWalk|NormL2|idr|1|72|1188.5142
1|DNAWalk|NormL2|idr|1|73|495.1442
1|DNAWalk|NormL2|idr|1|74|978.9439
1|DNAWalk|NormL2|idr|1|75|2500.509
1|DNAWalk|NormL2|idr|1|76|1189.1738
1|DNAWalk|NormL2|idr|1|77|1993.5817
1|DNAWalk|NormL2|idr|1|78|897.8954
1|DNAWalk|NormL2|idr|1|79|2077.3145
1|DNAWalk|NormL2|idr|1|80|1349.929
1|DNAWalk|NormL2|idr|1|81|1811.9684
1|DNAWalk|NormL2|idr|1|82|2897.1745
1|DNAWalk|NormL2|idr|1|83|1136.6672
1|DNAWalk|NormL2|idr|1|84|1618.9162
1|DNAWalk|NormL2|idr|1|85|1583.722
1|DNAWalk|NormL2|idr|1|86|901.0149
1|DNAWalk|NormL2|idr|1|87|1514.5697
1|DNAWalk|NormL2|idr|1|88|1327.2244
1|DNAWalk|NormL2|idr|1|89|1192.9155
1|DNAWalk|NormL2|idr|1|90|1228.7359
1|DNAWalk|NormL2|idr|1|91|923.902
1|DNAWalk|NormL2|idr|1|92|916.1721
1|DNAWalk|NormL2|idr|1|93|1286.5972
1|DNAWalk|NormL2|idr|1|94|724.1548
1|DNAWalk|NormL2|idr|1|95|1207.18
1|DNAWalk|NormL2|idr|1|96|916.7903
1|DNAWalk|NormL2|idr|1|97|990.4837
1|DNAWalk|NormL2|idr|1|98|714.5102
1|DNAWalk|NormL2|idr|1|99|1080.8709
1|DNAWalk|NormL2|idr|1|100|2113.3035
1|DNAWalk|NormL2|idr|1|101|1296.2676
1|DNAWalk|NormL2|idr|1|102|1153.9808
1|DNAWalk|NormL2|idr|1|103|1153.0524
1|DNAWalk|NormL2|idr|1|104|1149.6888
1|DNAWalk|NormL2|idr|1|105|1074.6961
1|DNAWalk|NormL2|idr|1|106|822.1634
1|DNAWalk|NormL2|idr|1|107|1514.7461
1|DNAWalk|NormL2|idr|1|108|1104.5062
1|DNAWalk|NormL2|idr|1|109|1583.1034
1|DNAWalk|NormL2|idr|1|110|1644.1503
1|DNAWalk|NormL2|idr|1|111|1000.6808
1|DNAWalk|NormL2|idr|1|112|1386.3513
1|DNAWalk|NormL2|idr|1|113|2717.8783
1|DNAWalk|NormL2|idr|1|114|1576.1678
1|DNAWalk|NormL2|idr|1|115|1316.9482
1|DNAWalk|NormL2|idr|1|116|1180.8382
1|DNAWalk|NormL2|idr|1|117|2940.3483
1|DNAWalk|NormL2|idr|1|118|933.1128
1|DNAWalk|NormL2|idr|1|119|1144.6074
1|DNAWalk|NormL2|idr|1|120|738.0314
1|DNAWalk|NormL2|idr|1|121|730.1545
1|DNAWalk|NormL2|idr|1|122|1043.3283
1|DNAWalk|NormL2|idr|1|123|1454.4925
1|DNAWalk|NormL2|idr|1|124|1490.8429
1|DNAWalk|NormL2|idr|1|125|1396.0515
1|DNAWalk|NormL2|idr|1|126|2162.1686
1|DNAWalk|NormL2|idr|1|127|1620.8943
1|DNAWalk|NormL2|idr|1|128|788.7901
1|DNAWalk|NormL2|idr|1|129|1244.2097
1|DNAWalk|NormL2|idr|1|130|1891.636
1|DNAWalk|NormL2|idr|1|131|2005.5737
1|DNAWalk|NormL2|idr|1|132|1013.459
1|DNAWalk|NormL2|idr|1|133|1561.1051
1|DNAWalk|NormL2|idr|1|134|1384.9744
1|DNAWalk|NormL2|idr|1|135|944.7691
1|DNAWalk|NormL2|idr|1|136|1419.4604
1|DNAWalk|NormL2|idr|1|137|1343.3396
1|DNAWalk|NormL2|idr|1|138|1158.9417
1|DNAWalk|NormL2|idr|1|139|1180.2954
1|DNAWalk|NormL2|idr|1|140|1220.4326
1|DNAWalk|NormL2|idr|1|141|824.2663
1|DNAWalk|NormL2|idr|1|142|1206.2718
1|DNAWalk|NormL2|idr|1|143|872.556
1|DNAWalk|NormL2|idr|1|144|1109.2518
1|DNAWalk|NormL2|idr|1|145|1412.7578
1|DNAWalk|NormL2|idr|1|146|846.2908
1|DNAWalk|NormL2|idr|1|147|947.5381
1|DNAWalk|NormL2|idr|1|148|2619.7083
1|DNAWalk|NormL2|idr|1|149|1136.1674
1|DNAWalk|NormL2|idr|1|150|1723.0254
1|DNAWalk|NormL2|idr|1|151|1386.5918
1|DNAWalk|NormL2|idr|1|152|642.3521
1|DNAWalk|NormL2|idr|1|153|1244.7836
1|DNAWalk|NormL2|idr|1|154|1796.2038
1|DNAWalk|NormL2|idr|1|155|2607.0346
1|DNAWalk|NormL2|idr|1|156|1367.2094
1|DNAWalk|NormL2|idr|1|157|1490.9803
1|DNAWalk|NormL2|idr|1|158|1370.1877
1|DNAWalk|NormL2|idr|1|159|1174.4631
1|DNAWalk|NormL2|idr|1|160|1078.8027
1|DNAWalk|NormL2|idr|1|161|1123.4848
1|DNAWalk|NormL2|idr|1|162|1155.117
1|DNAWalk|NormL2|idr|1|163|915.3097
1|DNAWalk|NormL2|idr|1|164|1042.6531
1|DNAWalk|NormL2|idr|1|165|968.7639
1|DNAWalk|NormL2|idr|1|166|1272.5754
1|DNAWalk|NormL2|idr|1|167|660.076
1|DNAWalk|NormL2|idr|1|168|784.1954
1|DNAWalk|NormL2|idr|1|169|1983.2885
1|DNAWalk|NormL2|idr|1|170|896.2214
1|DNAWalk|NormL2|idr|1|171|1173.8352
1|DNAWalk|NormL2|idr|1|172|1174.7672
1|DNAWalk|NormL2|idr|1|173|1731.9283
1|DNAWalk|NormL2|idr|1|174|632.7354
1|DNAWalk|NormL2|idr|1|175|1062.0997
1|DNAWalk|NormL2|idr|1|176|1604.3255
1|DNAWalk|NormL2|idr|1|177|1790.0621
1|DNAWalk|NormL2|idr|1|178|2523.7699
1|DNAWalk|NormL2|idr|1|179|1252.1749
1|DNAWalk|NormL2|idr|1|180|1550.5554
1|DNAWalk|NormL2|idr|1|181|1467.3675
1|DNAWalk|NormL2|idr|1|182|958.9823
1|DNAWalk|NormL2|idr|1|183|1272.5076
1|DNAWalk|NormL2|idr|1|184|1085.187
1|DNAWalk|NormL2|idr|1|185|1264.1492
1|DNAWalk|NormL2|idr|1|186|836.3645
1|DNAWalk|NormL2|idr|1|187|1793.0599
1|DNAWalk|NormL2|idr|1|188|1914.6025
1|DNAWalk|NormL2|idr|1|189|686.1422
1|DNAWalk|NormL2|idr|1|190|1298.463
1|DNAWalk|NormL2|idr|1|191|1254.5263
1|DNAWalk|NormL2|idr|1|192|878.3502
1|DNAWalk|NormL2|idr|1|193|886.0762
1|DNAWalk|NormL2|idr|1|194|984.6083
1|DNAWalk|NormL2|idr|1|195|1382.6378
1|DNAWalk|NormL2|idr|1|196|1201.3875
1|DNAWalk|NormL2|idr|1|197|973.1266
1|DNAWalk|NormL2|idr|1|198|2315.0968
1|DNAWalk|NormL2|idr|1|199|674.5579
1|DNAWalk|NormL2|idr|1|200|729.8411
1|DNAWalk|NormL2|idr|1|201|1372.1421
1|DNAWalk|NormL2|idr|1|202|2010.7587
1|DNAWalk|NormL2|idr|1|203|1054.6417
1|DNAWalk|NormL2|idr|1|204|979.1231
1|DNAWalk|NormL2|idr|1|205|1095.7335
1|DNAWalk|NormL2|idr|1|206|930.1663
1|DNAWalk|NormL2|idr|1|207|1619.4035
1|DNAWalk|NormL2|idr|1|208|1126.8652
1|DNAWalk|NormL2|idr|1|209|788.2562
1|DNAWalk|NormL2|idr|1|210|2331.195
1|DNAWalk|NormL2|idr|1|211|2215.3452
1|DNAWalk|NormL2|idr|1|212|1429.9584
1|DNAWalk|NormL2|idr|1|213|1872.563
1|DNAWalk|NormL2|idr|1|214|1206.2155
1|DNAWalk|NormL2|idr|1|215|778.0786
1|DNAWalk|NormL2|idr|1|216|1662.4516
1|DNAWalk|NormL2|idr|1|217|981.6856
1|DNAWalk|NormL2|idr|1|218|2249.2835
1|DNAWalk|NormL2|idr|1|219|729.1165
1|DNAWalk|NormL2|idr|1|220|1100.4536
1|DNAWalk|NormL2|idr|1|221|993.1912
1|DNAWalk|NormL2|idr|1|222|821.7739
1|DNAWalk|NormL2|idr|1|223|1051.2428
1|DNAWalk|NormL2|idr|1|224|1329.1938
1|DNAWalk|NormL2|idr|1|225|1125.9949
1|DNAWalk|NormL2|idr|1|226|1527.1146
1|DNAWalk|NormL2|idr|1|227|1756.622
1|DNAWalk|NormL2|idr|1|228|971.506
1|DNAWalk|NormL2|idr|1|229|1276.624
1|DNAWalk|NormL2|idr|1|230|1430.0749
1|DNAWalk|NormL2|idr|1|231|1461.5712
1|DNAWalk|NormL2|idr|1|232|2100.8362
1|DNAWalk|NormL2|idr|1|233|713.5488
1|DNAWalk|NormL2|idr|1|234|1028.2978
1|DNAWalk|NormL2|idr|1|235|926.5529
1|DNAWalk|NormL2|idr|1|236|826.7824
1|DNAWalk|NormL2|idr|1|237|1411.8747
1|DNAWalk|NormL2|idr|1|238|1276.8159
1|DNAWalk|NormL2|idr|1|239|930.1023
1|DNAWalk|NormL2|idr|1|240|2069.1425
1|DNAWalk|NormL2|idr|1|241|2024.1228
1|DNAWalk|NormL2|idr|1|242|1365.7718
1|DNAWalk|NormL2|idr|1|243|1227.584
1|DNAWalk|NormL2|idr|1|244|756.8551
1|DNAWalk|NormL2|idr|1|245|1116.4698
1|DNAWalk|NormL2|idr|1|246|795.1428
1|DNAWalk|NormL2|idr|1|247|1172.358
1|DNAWalk|NormL2|idr|1|248|1020.6185
1|DNAWalk|NormL2|idr|1|249|1222.0767
1|DNAWalk|NormL2|idr|1|250|917.6822
1|DNAWalk|NormL2|idr|1|251|762.4118
1|DNAWalk|NormL2|idr|1|252|978.2125
1|DNAWalk|NormL2|idr|1|253|1335.2006
1|DNAWalk|NormL2|idr|1|254|1124.6891
1|DNAWalk|NormL2|idr|1|255|1411.3829
1|DNAWalk|NormL2|idr|1|256|1054.5533
1|DNAWalk|NormL2|idr|1|257|776.994
1|DNAWalk|NormL2|idr|1|258|1458.4149
1|DNAWalk|NormL2|idr|1|259|1105.9171
1|DNAWalk|NormL2|idr|1|260|1200.5464
1|DNAWalk|NormL2|idr|1|261|974.6266
1|DNAWalk|NormL2|idr|1|262|1268.5568
1|DNAWalk|NormL2|idr|1|263|1811.2554
1|DNAWalk|NormL2|idr|1|264|829.5822
1|DNAWalk|NormL2|idr|1|265|638.8395
1|DNAWalk|NormL2|idr|1|266|1264.4227
1|DNAWalk|NormL2|idr|1|267|1697.4239
1|DNAWalk|NormL2|idr|1|268|1199.5261
1|DNAWalk|NormL2|idr|1|269|903.0498
1|DNAWalk|NormL2|idr|1|270|956.0335
1|DNAWalk|NormL2|idr|1|271|1025.2214
1|DNAWalk|NormL2|idr|1|272|829.6226
1|DNAWalk|NormL2|idr|1|273|2964.5942
1|DNAWalk|NormL2|idr|1|274|812.076
1|DNAWalk|NormL2|idr|1|275|1916.0618
1|DNAWalk|NormL2|idr|1|276|1574.2286
1|DNAWalk|NormL2|idr|1|277|1056.2578
1|DNAWalk|NormL2|idr|1|278|1204.1743
1|DNAWalk|NormL2|idr|1|279|1018.5081
1|DNAWalk|NormL2|idr|1|280|1628.9948
1|DNAWalk|NormL2|idr|1|281|1852.0285
1|DNAWalk|NormL2|idr|1|282|1189.3485
1|DNAWalk|NormL2|idr|1|283|1615.0979
1|DNAWalk|NormL2|idr|1|284|3044.6625
1|DNAWalk|NormL2|idr|1|285|1363.0032
1|DNAWalk|NormL2|idr|1|286|1162.4513
1|DNAWalk|NormL2|idr|1|287|1673.2573
1|DNAWalk|NormL2|idr|1|288|3135.4334
1|DNAWalk|NormL2|idr|1|289|1766.9431
1|DNAWalk|NormL2|idr|1|290|1275.8361
1|DNAWalk|NormL2|idr|1|291|1224.233
1|DNAWalk|NormL2|idr|1|292|1098.4826
1|DNAWalk|NormL2|idr|1|293|1239.2545
1|DNAWalk|NormL2|idr|1|294|1465.9626
1|DNAWalk|NormL2|idr|1|295|3082.9033
1|DNAWalk|NormL2|idr|1|296|1118.9503
1|DNAWalk|NormL2|idr|1|297|883.9676
1|DNAWalk|NormL2|idr|1|298|1306.7516
1|DNAWalk|NormL2|idr|1|299|2146.0952
1|DNAWalk|NormL2|idr|1|300|940.5398
1|DNAWalk|NormL2|idr|1|301|1047.0285
1|DNAWalk|NormL2|idr|1|302|1255.0191
1|DNAWalk|NormL2|idr|1|303|1868.3289
1|DNAWalk|NormL2|idr|1|304|981.8887
1|DNAWalk|NormL2|idr|1|305|1433.1519
1|DNAWalk|NormL2|idr|1|306|1826.2736
1|DNAWalk|NormL2|idr|1|307|2593.9349
1|DNAWalk|NormL2|idr|1|308|1649.5351
1|DNAWalk|NormL2|idr|1|309|866.3224
1|DNAWalk|NormL2|idr|1|310|1517.7487
1|DNAWalk|NormL2|idr|1|311|1216.9185
1|DNAWalk|NormL2|idr|1|312|1006.792
1|DNAWalk|NormL2|idr|1|313|1942.4035
1|DNAWalk|NormL2|idr|1|314|1459.8963
1|DNAWalk|NormL2|idr|1|315|912.6824
1|DNAWalk|NormL2|idr|1|316|1432.7496
1|DNAWalk|NormL2|idr|1|317|972.583
1|DNAWalk|NormL2|idr|1|318|955.9554
1|DNAWalk|NormL2|idr|1|319|1632.3391
1|DNAWalk|NormL2|idr|1|320|1094.9754
1|DNAWalk|NormL2|idr|1|321|1555.9005
1|DNAWalk|NormL2|idr|1|322|878.7344
1|DNAWalk|NormL2|idr|1|323|1476.6828
1|DNAWalk|NormL2|idr|1|324|673.7787
1|DNAWalk|NormL2|idr|1|325|821.3263
1|DNAWalk|NormL2|idr|1|326|1020.8795
1|DNAWalk|NormL2|idr|1|327|2162.5952
1|DNAWalk|NormL2|idr|1|328|1119.4211
1|DNAWalk|NormL2|idr|1|329|965.2922
1|DNAWalk|NormL2|idr|1|330|863.2777
1|DNAWalk|NormL2|idr|1|331|2200.6615
1|DNAWalk|NormL2|idr|1|332|1795.8236
1|DNAWalk|NormL2|idr|1|333|777.3205
1|DNAWalk|NormL2|idr|1|334|1532.3544
1|DNAWalk|NormL2|idr|1|335|1057.4264
1|DNAWalk|NormL2|idr|1|336|1351.7707
1|DNAWalk|NormL2|idr|1|337|669.0008
1|DNAWalk|NormL2|idr|1|338|835.1452
1|DNAWalk|NormL2|idr|1|339|803.9156
1|DNAWalk|NormL2|idr|1|340|1833.6528
1|DNAWalk|NormL2|idr|1|341|786.8711
1|DNAWalk|NormL2|idr|1|342|1230.2232
1|DNAWalk|NormL2|idr|1|343|1783.1355
1|DNAWalk|NormL2|idr|1|344|1364.3773
1|DNAWalk|NormL2|idr|1|345|1042.5683
1|DNAWalk|NormL2|idr|1|346|1591.4362
1|DNAWalk|NormL2|idr|1|347|999.9586
1|DNAWalk|NormL2|idr|1|348|1074.8537
1|DNAWalk|NormL2|idr|1|349|1218.5987
1|DNAWalk|NormL2|idr|1|350|1968.8858
1|DNAWalk|NormL2|idr|1|351|1738.1845
1|DNAWalk|NormL2|idr|1|352|868.8995
1|DNAWalk|NormL2|idr|1|353|1170.2995
1|DNAWalk|NormL2|idr|1|354|934.5677
1|DNAWalk|NormL2|idr|1|355|1164.3198
1|DNAWalk|NormL2|idr|1|356|683.0061
1|DNAWalk|NormL2|idr|1|357|796.215
1|DNAWalk|NormL2|idr|1|358|961.9469
1|DNAWalk|NormL2|idr|1|359|979.347
1|DNAWalk|NormL2|idr|1|360|1805.3349
1|DNAWalk|NormL2|idr|1|361|1009.3126
1|DNAWalk|NormL2|idr|1|362|1726.4576
1|DNAWalk|NormL2|idr|1|363|1946.5515
1|DNAWalk|NormL2|idr|1|364|1157.9728
1|DNAWalk|NormL2|idr|1|365|1053.1824
1|DNAWalk|NormL2|idr|1|366|846.8683
1|DNAWalk|NormL2|idr|1|367|715.1712
1|DNAWalk|NormL2|idr|1|368|903.4609
1|DNAWalk|NormL2|idr|1|369|1027.21
1|DNAWalk|NormL2|idr|1|370|1340.8435
1|DNAWalk|NormL2|idr|1|371|2715.2896
1|DNAWalk|NormL2|idr|1|372|1266.5416
1|DNAWalk|NormL2|idr|1|373|1552.137
1|DNAWalk|NormL2|idr|1|374|840.4365
1|DNAWalk|NormL2|idr|1|375|1763.269
1|DNAWalk|NormL2|idr|1|376|817.93
1|DNAWalk|NormL2|idr|1|377|917.4552
1|DNAWalk|NormL2|idr|1|378|1776.9756
1|DNAWalk|NormL2|idr|1|379|777.6353
1|DNAWalk|NormL2|idr|1|380|1573.027
1|DNAWalk|NormL2|idr|1|381|1692.351
1|DNAWalk|NormL2|idr|1|382|703.7359
1|DNAWalk|NormL2|idr|1|383|1023.9651
1|DNAWalk|NormL2|idr|1|384|742.5668
