# Supplementary material for: On DNA numerical representations for genomic similarity computation
Source: PLoS One. 2017 Mar 21;12(3):e0173288. doi: 10.1371/journal.pone.0173288 (PMC5360225; doi:10.1371/journal.pone.0173288)
Supplement: S3 File — The datasets employed in this work. (ZIP) [file pone.0173288.s003.zip › datasets/syntheticalExperimentalScores/sequenceBase_1_transformation_DNAWalk_metric_NormL2_type_ids_percentage_16.txt]

1|DNAWalk|NormL2|idr|16|1|2271.8257
1|DNAWalk|NormL2|idr|16|2|5579.5946
1|DNAWalk|NormL2|idr|16|3|3431.4032
1|DNAWalk|NormL2|idr|16|4|2988.8536
1|DNAWalk|NormL2|idr|16|5|5876.8623
1|DNAWalk|NormL2|idr|16|6|2723.2654
1|DNAWalk|NormL2|idr|16|7|8365.23
1|DNAWalk|NormL2|idr|16|8|6167.1093
1|DNAWalk|NormL2|idr|16|9|3919.2326
1|DNAWalk|NormL2|idr|16|10|5175.751
1|DNAWalk|NormL2|idr|16|11|2373.335
1|DNAWalk|NormL2|idr|16|12|4932.6205
1|DNAWalk|NormL2|idr|16|13|2544.228
1|DNAWalk|NormL2|idr|16|14|4840.3283
1|DNAWalk|NormL2|idr|16|15|3475.0636
1|DNAWalk|NormL2|idr|16|16|4342.2957
1|DNAWalk|NormL2|idr|16|17|3844.7746
1|DNAWalk|NormL2|idr|16|18|5189.392
1|DNAWalk|NormL2|idr|16|19|2385.8987
1|DNAWalk|NormL2|idr|16|20|3086.3048
1|DNAWalk|NormL2|idr|16|21|3910.0811
1|DNAWalk|NormL2|idr|16|22|2668.0942
1|DNAWalk|NormL2|idr|16|23|2565.6832
1|DNAWalk|NormL2|idr|16|24|2693.5189
1|DNAWalk|NormL2|idr|16|25|4536.1484
1|DNAWalk|NormL2|idr|16|26|2439.4261
1|DNAWalk|NormL2|idr|16|27|7995.8362
1|DNAWalk|NormL2|idr|16|28|9596.5899
1|DNAWalk|NormL2|idr|16|29|2568.5335
1|DNAWalk|NormL2|idr|16|30|7522.9365
1|DNAWalk|NormL2|idr|16|31|2295.6012
1|DNAWalk|NormL2|idr|16|32|2356.4108
1|DNAWalk|NormL2|idr|16|33|6234.5548
1|DNAWalk|NormL2|idr|16|34|2541.1641
1|DNAWalk|NormL2|idr|16|35|6177.0166
1|DNAWalk|NormL2|idr|16|36|2804.5811
1|DNAWalk|NormL2|idr|16|37|2625.9719
1|DNAWalk|NormL2|idr|16|38|3189.8023
1|DNAWalk|NormL2|idr|16|39|5772.903
1|DNAWalk|NormL2|idr|16|40|5499.4741
1|DNAWalk|NormL2|idr|16|41|5756.9008
1|DNAWalk|NormL2|idr|16|42|6278.4695
1|DNAWalk|NormL2|idr|16|43|3130.2082
1|DNAWalk|NormL2|idr|16|44|2116.0188
1|DNAWalk|NormL2|idr|16|45|4760.9569
1|DNAWalk|NormL2|idr|16|46|2688.6882
1|DNAWalk|NormL2|idr|16|47|6483.3241
1|DNAWalk|NormL2|idr|16|48|3245.7072
1|DNAWalk|NormL2|idr|16|49|6110.835
1|DNAWalk|NormL2|idr|16|50|12038.0148
1|DNAWalk|NormL2|idr|16|51|6586.321
1|DNAWalk|NormL2|idr|16|52|5012.3342
1|DNAWalk|NormL2|idr|16|53|3793.6407
1|DNAWalk|NormL2|idr|16|54|3299.7133
1|DNAWalk|NormL2|idr|16|55|5426.0054
1|DNAWalk|NormL2|idr|16|56|5802.8567
1|DNAWalk|NormL2|idr|16|57|6011.9214
1|DNAWalk|NormL2|idr|16|58|4794.8074
1|DNAWalk|NormL2|idr|16|59|2428.773
1|DNAWalk|NormL2|idr|16|60|2551.5276
1|DNAWalk|NormL2|idr|16|61|1850.0884
1|DNAWalk|NormL2|idr|16|62|4462.6394
1|DNAWalk|NormL2|idr|16|63|6161.2497
1|DNAWalk|NormL2|idr|16|64|5206.1274
1|DNAWalk|NormL2|idr|16|65|2470.1239
1|DNAWalk|NormL2|idr|16|66|3616.0214
1|DNAWalk|NormL2|idr|16|67|7078.7309
1|DNAWalk|NormL2|idr|16|68|6244.2224
1|DNAWalk|NormL2|idr|16|69|2957.9848
1|DNAWalk|NormL2|idr|16|70|4875.8696
1|DNAWalk|NormL2|idr|16|71|7594.7988
1|DNAWalk|NormL2|idr|16|72|4666.3898
1|DNAWalk|NormL2|idr|16|73|3854.4547
1|DNAWalk|NormL2|idr|16|74|5850.5974
1|DNAWalk|NormL2|idr|16|75|2930.3116
1|DNAWalk|NormL2|idr|16|76|3759.9644
1|DNAWalk|NormL2|idr|16|77|3082.2793
1|DNAWalk|NormL2|idr|16|78|2634.476
1|DNAWalk|NormL2|idr|16|79|5466.0428
1|DNAWalk|NormL2|idr|16|80|2771.1601
1|DNAWalk|NormL2|idr|16|81|4924.7084
1|DNAWalk|NormL2|idr|16|82|7428.1707
1|DNAWalk|NormL2|idr|16|83|1919.1987
1|DNAWalk|NormL2|idr|16|84|3274.4886
1|DNAWalk|NormL2|idr|16|85|3959.2413
1|DNAWalk|NormL2|idr|16|86|4169.5024
1|DNAWalk|NormL2|idr|16|87|4722.3648
1|DNAWalk|NormL2|idr|16|88|5048.4214
1|DNAWalk|NormL2|idr|16|89|3695.5414
1|DNAWalk|NormL2|idr|16|90|2113.6094
1|DNAWalk|NormL2|idr|16|91|5426.9058
1|DNAWalk|NormL2|idr|16|92|3787.5909
1|DNAWalk|NormL2|idr|16|93|3201.7266
1|DNAWalk|NormL2|idr|16|94|3133.616
1|DNAWalk|NormL2|idr|16|95|5722.9706
1|DNAWalk|NormL2|idr|16|96|7273.6346
1|DNAWalk|NormL2|idr|16|97|7031.2304
1|DNAWalk|NormL2|idr|16|98|7710.1488
1|DNAWalk|NormL2|idr|16|99|1972.5152
1|DNAWalk|NormL2|idr|16|100|7702.1802
1|DNAWalk|NormL2|idr|16|101|2987.1658
1|DNAWalk|NormL2|idr|16|102|3810.4805
1|DNAWalk|NormL2|idr|16|103|7216.4463
1|DNAWalk|NormL2|idr|16|104|4144.9148
1|DNAWalk|NormL2|idr|16|105|3855.0863
1|DNAWalk|NormL2|idr|16|106|4205.2799
1|DNAWalk|NormL2|idr|16|107|4932.186
1|DNAWalk|NormL2|idr|16|108|4117.4397
1|DNAWalk|NormL2|idr|16|109|3464.5579
1|DNAWalk|NormL2|idr|16|110|8348.6952
1|DNAWalk|NormL2|idr|16|111|3951.1743
1|DNAWalk|NormL2|idr|16|112|2590.9082
1|DNAWalk|NormL2|idr|16|113|3335.0736
1|DNAWalk|NormL2|idr|16|114|5021.7052
1|DNAWalk|NormL2|idr|16|115|5880.9816
1|DNAWalk|NormL2|idr|16|116|3208.3105
1|DNAWalk|NormL2|idr|16|117|4951.9926
1|DNAWalk|NormL2|idr|16|118|3443.5731
1|DNAWalk|NormL2|idr|16|119|3329.5512
1|DNAWalk|NormL2|idr|16|120|6766.0809
1|DNAWalk|NormL2|idr|16|121|2131.4458
1|DNAWalk|NormL2|idr|16|122|6319.1816
1|DNAWalk|NormL2|idr|16|123|7325.3232
1|DNAWalk|NormL2|idr|16|124|3863.9772
1|DNAWalk|NormL2|idr|16|125|4775.7241
1|DNAWalk|NormL2|idr|16|126|3426.5582
1|DNAWalk|NormL2|idr|16|127|4928.0411
1|DNAWalk|NormL2|idr|16|128|2117.0166
1|DNAWalk|NormL2|idr|16|129|3697.4883
1|DNAWalk|NormL2|idr|16|130|1962.8347
1|DNAWalk|NormL2|idr|16|131|2391.3777
1|DNAWalk|NormL2|idr|16|132|3037.844
1|DNAWalk|NormL2|idr|16|133|4880.6429
1|DNAWalk|NormL2|idr|16|134|3071.9456
1|DNAWalk|NormL2|idr|16|135|5720.2486
1|DNAWalk|NormL2|idr|16|136|5038.6225
1|DNAWalk|NormL2|idr|16|137|2006.0353
1|DNAWalk|NormL2|idr|16|138|4083.1039
1|DNAWalk|NormL2|idr|16|139|6237.2633
1|DNAWalk|NormL2|idr|16|140|3455.3994
1|DNAWalk|NormL2|idr|16|141|6252.9247
1|DNAWalk|NormL2|idr|16|142|6295.1759
1|DNAWalk|NormL2|idr|16|143|6716.3139
1|DNAWalk|NormL2|idr|16|144|5296.3719
1|DNAWalk|NormL2|idr|16|145|2868.531
1|DNAWalk|NormL2|idr|16|146|3563.9429
1|DNAWalk|NormL2|idr|16|147|3906.4339
1|DNAWalk|NormL2|idr|16|148|4134.877
1|DNAWalk|NormL2|idr|16|149|3465.624
1|DNAWalk|NormL2|idr|16|150|4164.9409
1|DNAWalk|NormL2|idr|16|151|2225.847
1|DNAWalk|NormL2|idr|16|152|3738.5096
1|DNAWalk|NormL2|idr|16|153|4708.5043
1|DNAWalk|NormL2|idr|16|154|5045.8043
1|DNAWalk|NormL2|idr|16|155|4849.1018
1|DNAWalk|NormL2|idr|16|156|5956.3342
1|DNAWalk|NormL2|idr|16|157|3951.3995
1|DNAWalk|NormL2|idr|16|158|3293.8159
1|DNAWalk|NormL2|idr|16|159|2352.0823
1|DNAWalk|NormL2|idr|16|160|7178.2171
1|DNAWalk|NormL2|idr|16|161|2557.4599
1|DNAWalk|NormL2|idr|16|162|3009.4126
1|DNAWalk|NormL2|idr|16|163|2757.6286
1|DNAWalk|NormL2|idr|16|164|2729.6842
1|DNAWalk|NormL2|idr|16|165|6882.849
1|DNAWalk|NormL2|idr|16|166|2592.8658
1|DNAWalk|NormL2|idr|16|167|5404.8142
1|DNAWalk|NormL2|idr|16|168|6176.7525
1|DNAWalk|NormL2|idr|16|169|2507.8543
1|DNAWalk|NormL2|idr|16|170|2894.6897
1|DNAWalk|NormL2|idr|16|171|2861.2185
1|DNAWalk|NormL2|idr|16|172|8175.4825
1|DNAWalk|NormL2|idr|16|173|5836.5158
1|DNAWalk|NormL2|idr|16|174|4823.9854
1|DNAWalk|NormL2|idr|16|175|2518.5002
1|DNAWalk|NormL2|idr|16|176|3774.3886
1|DNAWalk|NormL2|idr|16|177|6647.5004
1|DNAWalk|NormL2|idr|16|178|4599.921
1|DNAWalk|NormL2|idr|16|179|4885.2749
1|DNAWalk|NormL2|idr|16|180|8080.77
1|DNAWalk|NormL2|idr|16|181|6398.4992
1|DNAWalk|NormL2|idr|16|182|8137.972
1|DNAWalk|NormL2|idr|16|183|1977.8508
1|DNAWalk|NormL2|idr|16|184|9195.3208
1|DNAWalk|NormL2|idr|16|185|5264.0497
1|DNAWalk|NormL2|idr|16|186|3132.8715
1|DNAWalk|NormL2|idr|16|187|4403.0339
1|DNAWalk|NormL2|idr|16|188|6495.3116
1|DNAWalk|NormL2|idr|16|189|6282.2493
1|DNAWalk|NormL2|idr|16|190|5169.4707
1|DNAWalk|NormL2|idr|16|191|3212.4965
1|DNAWalk|NormL2|idr|16|192|3039.7568
1|DNAWalk|NormL2|idr|16|193|5008.8505
1|DNAWalk|NormL2|idr|16|194|3452.5348
1|DNAWalk|NormL2|idr|16|195|5642.3591
1|DNAWalk|NormL2|idr|16|196|3076.655
1|DNAWalk|NormL2|idr|16|197|2256.7337
1|DNAWalk|NormL2|idr|16|198|3582.3529
1|DNAWalk|NormL2|idr|16|199|4993.6594
1|DNAWalk|NormL2|idr|16|200|5016.8296
1|DNAWalk|NormL2|idr|16|201|9064.3573
1|DNAWalk|NormL2|idr|16|202|3015.4078
1|DNAWalk|NormL2|idr|16|203|5483.9797
1|DNAWalk|NormL2|idr|16|204|2637.0909
1|DNAWalk|NormL2|idr|16|205|2386.293
1|DNAWalk|NormL2|idr|16|206|2790.2187
1|DNAWalk|NormL2|idr|16|207|3317.7263
1|DNAWalk|NormL2|idr|16|208|3667.0114
1|DNAWalk|NormL2|idr|16|209|5030.6768
1|DNAWalk|NormL2|idr|16|210|2452.9687
1|DNAWalk|NormL2|idr|16|211|3589.1061
1|DNAWalk|NormL2|idr|16|212|3345.4377
1|DNAWalk|NormL2|idr|16|213|5215.6676
1|DNAWalk|NormL2|idr|16|214|5108.4738
1|DNAWalk|NormL2|idr|16|215|5136.2997
1|DNAWalk|NormL2|idr|16|216|1806.3696
1|DNAWalk|NormL2|idr|16|217|6006.9245
1|DNAWalk|NormL2|idr|16|218|2889.6866
1|DNAWalk|NormL2|idr|16|219|2646.5923
1|DNAWalk|NormL2|idr|16|220|2124.4564
1|DNAWalk|NormL2|idr|16|221|3720.388
1|DNAWalk|NormL2|idr|16|222|2615.5249
1|DNAWalk|NormL2|idr|16|223|2097.7333
1|DNAWalk|NormL2|idr|16|224|6622.9972
1|DNAWalk|NormL2|idr|16|225|5503.1322
1|DNAWalk|NormL2|idr|16|226|6283.393
1|DNAWalk|NormL2|idr|16|227|3756.3805
1|DNAWalk|NormL2|idr|16|228|6410.1449
1|DNAWalk|NormL2|idr|16|229|2446.2771
1|DNAWalk|NormL2|idr|16|230|9063.894
1|DNAWalk|NormL2|idr|16|231|2818.5414
1|DNAWalk|NormL2|idr|16|232|8119.7145
1|DNAWalk|NormL2|idr|16|233|1724.9368
1|DNAWalk|NormL2|idr|16|234|2105.665
1|DNAWalk|NormL2|idr|16|235|5236.6025
1|DNAWalk|NormL2|idr|16|236|3756.9312
1|DNAWalk|NormL2|idr|16|237|2934.9246
1|DNAWalk|NormL2|idr|16|238|13192.8784
1|DNAWalk|NormL2|idr|16|239|3549.8637
1|DNAWalk|NormL2|idr|16|240|3179.4272
1|DNAWalk|NormL2|idr|16|241|2408.4206
1|DNAWalk|NormL2|idr|16|242|3317.706
1|DNAWalk|NormL2|idr|16|243|3827.2189
1|DNAWalk|NormL2|idr|16|244|4078.5745
1|DNAWalk|NormL2|idr|16|245|5968.9267
1|DNAWalk|NormL2|idr|16|246|2500.1102
1|DNAWalk|NormL2|idr|16|247|4024.5148
1|DNAWalk|NormL2|idr|16|248|4527.7439
1|DNAWalk|NormL2|idr|16|249|5618.9177
1|DNAWalk|NormL2|idr|16|250|3960.8487
1|DNAWalk|NormL2|idr|16|251|8359.9235
1|DNAWalk|NormL2|idr|16|252|5262.0651
1|DNAWalk|NormL2|idr|16|253|3000.4166
1|DNAWalk|NormL2|idr|16|254|2863.1233
1|DNAWalk|NormL2|idr|16|255|3063.3895
1|DNAWalk|NormL2|idr|16|256|3080.1991
1|DNAWalk|NormL2|idr|16|257|1552.5242
1|DNAWalk|NormL2|idr|16|258|6688.8964
1|DNAWalk|NormL2|idr|16|259|4399.6147
1|DNAWalk|NormL2|idr|16|260|4469.23
1|DNAWalk|NormL2|idr|16|261|7417.9308
1|DNAWalk|NormL2|idr|16|262|5488.3991
1|DNAWalk|NormL2|idr|16|263|3731.2987
1|DNAWalk|NormL2|idr|16|264|6079.4684
1|DNAWalk|NormL2|idr|16|265|3648.8107
1|DNAWalk|NormL2|idr|16|266|2644.6895
1|DNAWalk|NormL2|idr|16|267|2695.7691
1|DNAWalk|NormL2|idr|16|268|2267.7963
1|DNAWalk|NormL2|idr|16|269|4048.7872
1|DNAWalk|NormL2|idr|16|270|5177.0896
1|DNAWalk|NormL2|idr|16|271|4920.8968
1|DNAWalk|NormL2|idr|16|272|6652.5654
1|DNAWalk|NormL2|idr|16|273|7020.7239
1|DNAWalk|NormL2|idr|16|274|3359.8333
1|DNAWalk|NormL2|idr|16|275|6051.7944
1|DNAWalk|NormL2|idr|16|276|2745.6384
1|DNAWalk|NormL2|idr|16|277|6880.9632
1|DNAWalk|NormL2|idr|16|278|4560.8133
1|DNAWalk|NormL2|idr|16|279|5928.815
1|DNAWalk|NormL2|idr|16|280|3307.1781
1|DNAWalk|NormL2|idr|16|281|4467.0422
1|DNAWalk|NormL2|idr|16|282|3570.2663
1|DNAWalk|NormL2|idr|16|283|3852.8739
1|DNAWalk|NormL2|idr|16|284|3594.339
1|DNAWalk|NormL2|idr|16|285|3252.3576
1|DNAWalk|NormL2|idr|16|286|9131.2464
1|DNAWalk|NormL2|idr|16|287|3201.0187
1|DNAWalk|NormL2|idr|16|288|3834.7782
1|DNAWalk|NormL2|idr|16|289|4611.7935
1|DNAWalk|NormL2|idr|16|290|5569.1514
1|DNAWalk|NormL2|idr|16|291|2987.8699
1|DNAWalk|NormL2|idr|16|292|3368.3879
1|DNAWalk|NormL2|idr|16|293|5713.2365
1|DNAWalk|NormL2|idr|16|294|2325.6431
1|DNAWalk|NormL2|idr|16|295|2431.9288
1|DNAWalk|NormL2|idr|16|296|5858.4437
1|DNAWalk|NormL2|idr|16|297|4114.8151
1|DNAWalk|NormL2|idr|16|298|1657.8428
1|DNAWalk|NormL2|idr|16|299|3067.4307
1|DNAWalk|NormL2|idr|16|300|3698.2772
1|DNAWalk|NormL2|idr|16|301|4306.7784
1|DNAWalk|NormL2|idr|16|302|2844.9866
1|DNAWalk|NormL2|idr|16|303|3247.4391
1|DNAWalk|NormL2|idr|16|304|2637.7824
1|DNAWalk|NormL2|idr|16|305|5106.0522
1|DNAWalk|NormL2|idr|16|306|4015.4839
1|DNAWalk|NormL2|idr|16|307|3601.9314
1|DNAWalk|NormL2|idr|16|308|2170.9183
1|DNAWalk|NormL2|idr|16|309|3822.7814
1|DNAWalk|NormL2|idr|16|310|3075.5773
1|DNAWalk|NormL2|idr|16|311|9578.3824
1|DNAWalk|NormL2|idr|16|312|4266.6713
1|DNAWalk|NormL2|idr|16|313|6381.024
1|DNAWalk|NormL2|idr|16|314|3344.672
1|DNAWalk|NormL2|idr|16|315|2417.5022
1|DNAWalk|NormL2|idr|16|316|4857.9179
1|DNAWalk|NormL2|idr|16|317|4304.0107
1|DNAWalk|NormL2|idr|16|318|3760.473
1|DNAWalk|NormL2|idr|16|319|6318.0393
1|DNAWalk|NormL2|idr|16|320|2709.7107
1|DNAWalk|NormL2|idr|16|321|4538.8209
1|DNAWalk|NormL2|idr|16|322|3995.2011
1|DNAWalk|NormL2|idr|16|323|3996.4945
1|DNAWalk|NormL2|idr|16|324|4851.6021
1|DNAWalk|NormL2|idr|16|325|3039.1214
1|DNAWalk|NormL2|idr|16|326|3034.2113
1|DNAWalk|NormL2|idr|16|327|2704.2919
1|DNAWalk|NormL2|idr|16|328|16615.7407
1|DNAWalk|NormL2|idr|16|329|2096.7017
1|DNAWalk|NormL2|idr|16|330|3179.4352
1|DNAWalk|NormL2|idr|16|331|2159.917
1|DNAWalk|NormL2|idr|16|332|6686.9164
1|DNAWalk|NormL2|idr|16|333|4793.3963
1|DNAWalk|NormL2|idr|16|334|4282.4281
1|DNAWalk|NormL2|idr|16|335|5835.2128
1|DNAWalk|NormL2|idr|16|336|5886.3514
1|DNAWalk|NormL2|idr|16|337|6074.0486
1|DNAWalk|NormL2|idr|16|338|4566.4749
1|DNAWalk|NormL2|idr|16|339|3243.7135
1|DNAWalk|NormL2|idr|16|340|8982.6157
1|DNAWalk|NormL2|idr|16|341|10645.1529
1|DNAWalk|NormL2|idr|16|342|2225.6461
1|DNAWalk|NormL2|idr|16|343|6533.1135
1|DNAWalk|NormL2|idr|16|344|3140.6412
1|DNAWalk|NormL2|idr|16|345|5200.5672
1|DNAWalk|NormL2|idr|16|346|13811.8716
1|DNAWalk|NormL2|idr|16|347|11282.5875
1|DNAWalk|NormL2|idr|16|348|3632.2476
1|DNAWalk|NormL2|idr|16|349|7295.2664
1|DNAWalk|NormL2|idr|16|350|4882.5213
1|DNAWalk|NormL2|idr|16|351|2418.5241
1|DNAWalk|NormL2|idr|16|352|2293.6814
1|DNAWalk|NormL2|idr|16|353|4484.7659
1|DNAWalk|NormL2|idr|16|354|4078.5199
1|DNAWalk|NormL2|idr|16|355|3602.1321
1|DNAWalk|NormL2|idr|16|356|5051.2632
1|DNAWalk|NormL2|idr|16|357|2185.485
1|DNAWalk|NormL2|idr|16|358|4423.0246
1|DNAWalk|NormL2|idr|16|359|2434.6791
1|DNAWalk|NormL2|idr|16|360|3380.4073
1|DNAWalk|NormL2|idr|16|361|3539.3195
1|DNAWalk|NormL2|idr|16|362|2887.6629
1|DNAWalk|NormL2|idr|16|363|2249.2542
1|DNAWalk|NormL2|idr|16|364|4501.2378
1|DNAWalk|NormL2|idr|16|365|4777.9759
1|DNAWalk|NormL2|idr|16|366|4436.8103
1|DNAWalk|NormL2|idr|16|367|5824.7467
1|DNAWalk|NormL2|idr|16|368|2058.4089
1|DNAWalk|NormL2|idr|16|369|7571.3533
1|DNAWalk|NormL2|idr|16|370|2798.7167
1|DNAWalk|NormL2|idr|16|371|5299.1235
1|DNAWalk|NormL2|idr|16|372|2725.0436
1|DNAWalk|NormL2|idr|16|373|3326.0253
1|DNAWalk|NormL2|idr|16|374|4742.7553
1|DNAWalk|NormL2|idr|16|375|2335.136
1|DNAWalk|NormL2|idr|16|376|6443.6076
1|DNAWalk|NormL2|idr|16|377|6607.4543
1|DNAWalk|NormL2|idr|16|378|1915.1255
1|DNAWalk|NormL2|idr|16|379|6012.4423
1|DNAWalk|NormL2|idr|16|380|2118.9053
1|DNAWalk|NormL2|idr|16|381|4634.7068
1|DNAWalk|NormL2|idr|16|382|4815.5367
1|DNAWalk|NormL2|idr|16|383|3859.9312
1|DNAWalk|NormL2|idr|16|384|2692.4819
