# Supplementary material for: On DNA numerical representations for genomic similarity computation
Source: PLoS One. 2017 Mar 21;12(3):e0173288. doi: 10.1371/journal.pone.0173288 (PMC5360225; doi:10.1371/journal.pone.0173288)
Supplement: S3 File — The datasets employed in this work. (ZIP) [file pone.0173288.s003.zip › datasets/syntheticalExperimentalScores/sequenceBase_1_transformation_DNAWalk_metric_NormL2_type_ids_percentage_2.txt]

1|DNAWalk|NormL2|idr|2|1|1503.7915
1|DNAWalk|NormL2|idr|2|2|1729.6005
1|DNAWalk|NormL2|idr|2|3|1271.8094
1|DNAWalk|NormL2|idr|2|4|989.2749
1|DNAWalk|NormL2|idr|2|5|2699.3056
1|DNAWalk|NormL2|idr|2|6|1561.3906
1|DNAWalk|NormL2|idr|2|7|3040.0714
1|DNAWalk|NormL2|idr|2|8|1429.5743
1|DNAWalk|NormL2|idr|2|9|1174.1305
1|DNAWalk|NormL2|idr|2|10|1333.1607
1|DNAWalk|NormL2|idr|2|11|2034.676
1|DNAWalk|NormL2|idr|2|12|943.9748
1|DNAWalk|NormL2|idr|2|13|1661.7889
1|DNAWalk|NormL2|idr|2|14|1603.9976
1|DNAWalk|NormL2|idr|2|15|908.9371
1|DNAWalk|NormL2|idr|2|16|1175.6446
1|DNAWalk|NormL2|idr|2|17|1703.1026
1|DNAWalk|NormL2|idr|2|18|1997.217
1|DNAWalk|NormL2|idr|2|19|963.1511
1|DNAWalk|NormL2|idr|2|20|1649.2958
1|DNAWalk|NormL2|idr|2|21|1634.6466
1|DNAWalk|NormL2|idr|2|22|1220.8885
1|DNAWalk|NormL2|idr|2|23|3164.9137
1|DNAWalk|NormL2|idr|2|24|2129.3995
1|DNAWalk|NormL2|idr|2|25|1499.8742
1|DNAWalk|NormL2|idr|2|26|3895.9789
1|DNAWalk|NormL2|idr|2|27|1244.2515
1|DNAWalk|NormL2|idr|2|28|1725.7724
1|DNAWalk|NormL2|idr|2|29|1212.0044
1|DNAWalk|NormL2|idr|2|30|878.8968
1|DNAWalk|NormL2|idr|2|31|1636.187
1|DNAWalk|NormL2|idr|2|32|2826.03
1|DNAWalk|NormL2|idr|2|33|973.3007
1|DNAWalk|NormL2|idr|2|34|2603.4869
1|DNAWalk|NormL2|idr|2|35|2502.4336
1|DNAWalk|NormL2|idr|2|36|1289.3786
1|DNAWalk|NormL2|idr|2|37|1234.3208
1|DNAWalk|NormL2|idr|2|38|1968.949
1|DNAWalk|NormL2|idr|2|39|998.3761
1|DNAWalk|NormL2|idr|2|40|1436.3718
1|DNAWalk|NormL2|idr|2|41|1607.1975
1|DNAWalk|NormL2|idr|2|42|1019.8762
1|DNAWalk|NormL2|idr|2|43|1036.2441
1|DNAWalk|NormL2|idr|2|44|1963.0048
1|DNAWalk|NormL2|idr|2|45|1092.8676
1|DNAWalk|NormL2|idr|2|46|1665.8752
1|DNAWalk|NormL2|idr|2|47|2074.0117
1|DNAWalk|NormL2|idr|2|48|1550.0231
1|DNAWalk|NormL2|idr|2|49|884.3142
1|DNAWalk|NormL2|idr|2|50|773.6903
1|DNAWalk|NormL2|idr|2|51|3283.9852
1|DNAWalk|NormL2|idr|2|52|1137.4344
1|DNAWalk|NormL2|idr|2|53|2023.9021
1|DNAWalk|NormL2|idr|2|54|831.3866
1|DNAWalk|NormL2|idr|2|55|1569.4879
1|DNAWalk|NormL2|idr|2|56|1481.6761
1|DNAWalk|NormL2|idr|2|57|1447.2046
1|DNAWalk|NormL2|idr|2|58|1559.1697
1|DNAWalk|NormL2|idr|2|59|780.1816
1|DNAWalk|NormL2|idr|2|60|1094.4652
1|DNAWalk|NormL2|idr|2|61|1232.4596
1|DNAWalk|NormL2|idr|2|62|1716.4651
1|DNAWalk|NormL2|idr|2|63|1778.3131
1|DNAWalk|NormL2|idr|2|64|1413.9008
1|DNAWalk|NormL2|idr|2|65|1621.9438
1|DNAWalk|NormL2|idr|2|66|2952.959
1|DNAWalk|NormL2|idr|2|67|1399.7813
1|DNAWalk|NormL2|idr|2|68|1255.5432
1|DNAWalk|NormL2|idr|2|69|1494.6405
1|DNAWalk|NormL2|idr|2|70|866.4174
1|DNAWalk|NormL2|idr|2|71|1327.4023
1|DNAWalk|NormL2|idr|2|72|965.4144
1|DNAWalk|NormL2|idr|2|73|1294.7857
1|DNAWalk|NormL2|idr|2|74|1611.9308
1|DNAWalk|NormL2|idr|2|75|1419.9797
1|DNAWalk|NormL2|idr|2|76|1517.9405
1|DNAWalk|NormL2|idr|2|77|1766.6558
1|DNAWalk|NormL2|idr|2|78|3035.8082
1|DNAWalk|NormL2|idr|2|79|1345.6548
1|DNAWalk|NormL2|idr|2|80|1518.3347
1|DNAWalk|NormL2|idr|2|81|2363.2354
1|DNAWalk|NormL2|idr|2|82|1593.72
1|DNAWalk|NormL2|idr|2|83|978.0106
1|DNAWalk|NormL2|idr|2|84|1121.9458
1|DNAWalk|NormL2|idr|2|85|2088.8183
1|DNAWalk|NormL2|idr|2|86|2388.8544
1|DNAWalk|NormL2|idr|2|87|1372.3925
1|DNAWalk|NormL2|idr|2|88|2703.7323
1|DNAWalk|NormL2|idr|2|89|1278.6219
1|DNAWalk|NormL2|idr|2|90|1500.41
1|DNAWalk|NormL2|idr|2|91|1489.493
1|DNAWalk|NormL2|idr|2|92|1249.3596
1|DNAWalk|NormL2|idr|2|93|982.5696
1|DNAWalk|NormL2|idr|2|94|1687.4945
1|DNAWalk|NormL2|idr|2|95|1477.472
1|DNAWalk|NormL2|idr|2|96|1429.9487
1|DNAWalk|NormL2|idr|2|97|1495.4768
1|DNAWalk|NormL2|idr|2|98|1151.2249
1|DNAWalk|NormL2|idr|2|99|1096.6382
1|DNAWalk|NormL2|idr|2|100|984.0231
1|DNAWalk|NormL2|idr|2|101|1307.1285
1|DNAWalk|NormL2|idr|2|102|2011.9542
1|DNAWalk|NormL2|idr|2|103|2128.0503
1|DNAWalk|NormL2|idr|2|104|1573.1288
1|DNAWalk|NormL2|idr|2|105|1379.3308
1|DNAWalk|NormL2|idr|2|106|1505.9719
1|DNAWalk|NormL2|idr|2|107|2059.1859
1|DNAWalk|NormL2|idr|2|108|1405.0221
1|DNAWalk|NormL2|idr|2|109|2027.9759
1|DNAWalk|NormL2|idr|2|110|2617.3447
1|DNAWalk|NormL2|idr|2|111|1655.6581
1|DNAWalk|NormL2|idr|2|112|3470.9942
1|DNAWalk|NormL2|idr|2|113|2692.1742
1|DNAWalk|NormL2|idr|2|114|1437.6831
1|DNAWalk|NormL2|idr|2|115|1549.8466
1|DNAWalk|NormL2|idr|2|116|988.1447
1|DNAWalk|NormL2|idr|2|117|1067.6316
1|DNAWalk|NormL2|idr|2|118|2026.1204
1|DNAWalk|NormL2|idr|2|119|1945.229
1|DNAWalk|NormL2|idr|2|120|3668.6323
1|DNAWalk|NormL2|idr|2|121|2890.407
1|DNAWalk|NormL2|idr|2|122|1832.6799
1|DNAWalk|NormL2|idr|2|123|1216.4695
1|DNAWalk|NormL2|idr|2|124|2327.2581
1|DNAWalk|NormL2|idr|2|125|907.4715
1|DNAWalk|NormL2|idr|2|126|1668.6429
1|DNAWalk|NormL2|idr|2|127|3112.3916
1|DNAWalk|NormL2|idr|2|128|2254.662
1|DNAWalk|NormL2|idr|2|129|1418.5954
1|DNAWalk|NormL2|idr|2|130|1339.3808
1|DNAWalk|NormL2|idr|2|131|2822.5167
1|DNAWalk|NormL2|idr|2|132|1954.4791
1|DNAWalk|NormL2|idr|2|133|1158.4394
1|DNAWalk|NormL2|idr|2|134|1232.7467
1|DNAWalk|NormL2|idr|2|135|2645.0855
1|DNAWalk|NormL2|idr|2|136|1824.1968
1|DNAWalk|NormL2|idr|2|137|1291.7524
1|DNAWalk|NormL2|idr|2|138|1344.4014
1|DNAWalk|NormL2|idr|2|139|3224.4847
1|DNAWalk|NormL2|idr|2|140|2471.2829
1|DNAWalk|NormL2|idr|2|141|1319.7805
1|DNAWalk|NormL2|idr|2|142|3086.7327
1|DNAWalk|NormL2|idr|2|143|1248.4354
1|DNAWalk|NormL2|idr|2|144|2681.0045
1|DNAWalk|NormL2|idr|2|145|839.7533
1|DNAWalk|NormL2|idr|2|146|837.7598
1|DNAWalk|NormL2|idr|2|147|1671.9471
1|DNAWalk|NormL2|idr|2|148|959.3187
1|DNAWalk|NormL2|idr|2|149|1722.0878
1|DNAWalk|NormL2|idr|2|150|3004.3023
1|DNAWalk|NormL2|idr|2|151|2193.2817
1|DNAWalk|NormL2|idr|2|152|1537.227
1|DNAWalk|NormL2|idr|2|153|1123.028
1|DNAWalk|NormL2|idr|2|154|1792.2756
1|DNAWalk|NormL2|idr|2|155|1078.7332
1|DNAWalk|NormL2|idr|2|156|1880.8721
1|DNAWalk|NormL2|idr|2|157|893.7389
1|DNAWalk|NormL2|idr|2|158|1421.531
1|DNAWalk|NormL2|idr|2|159|2092.6136
1|DNAWalk|NormL2|idr|2|160|2928.4222
1|DNAWalk|NormL2|idr|2|161|1359.0734
1|DNAWalk|NormL2|idr|2|162|1047.3492
1|DNAWalk|NormL2|idr|2|163|1129.4079
1|DNAWalk|NormL2|idr|2|164|2010.1302
1|DNAWalk|NormL2|idr|2|165|1084.8266
1|DNAWalk|NormL2|idr|2|166|2907.1623
1|DNAWalk|NormL2|idr|2|167|2055.7384
1|DNAWalk|NormL2|idr|2|168|2097.3491
1|DNAWalk|NormL2|idr|2|169|1455.0726
1|DNAWalk|NormL2|idr|2|170|2074.0328
1|DNAWalk|NormL2|idr|2|171|1262.9835
1|DNAWalk|NormL2|idr|2|172|2036.3508
1|DNAWalk|NormL2|idr|2|173|1072.1661
1|DNAWalk|NormL2|idr|2|174|4175.9709
1|DNAWalk|NormL2|idr|2|175|1125.0508
1|DNAWalk|NormL2|idr|2|176|2550.096
1|DNAWalk|NormL2|idr|2|177|1107.3988
1|DNAWalk|NormL2|idr|2|178|1587.6371
1|DNAWalk|NormL2|idr|2|179|1331.6175
1|DNAWalk|NormL2|idr|2|180|1112.0972
1|DNAWalk|NormL2|idr|2|181|1809.78
1|DNAWalk|NormL2|idr|2|182|887.2194
1|DNAWalk|NormL2|idr|2|183|3116.6309
1|DNAWalk|NormL2|idr|2|184|2180.2402
1|DNAWalk|NormL2|idr|2|185|2597.6728
1|DNAWalk|NormL2|idr|2|186|2462.3654
1|DNAWalk|NormL2|idr|2|187|2331.4962
1|DNAWalk|NormL2|idr|2|188|2930.8596
1|DNAWalk|NormL2|idr|2|189|3799.1866
1|DNAWalk|NormL2|idr|2|190|1827.7422
1|DNAWalk|NormL2|idr|2|191|2047.1104
1|DNAWalk|NormL2|idr|2|192|2052.3421
1|DNAWalk|NormL2|idr|2|193|1520.6131
1|DNAWalk|NormL2|idr|2|194|4176.4468
1|DNAWalk|NormL2|idr|2|195|1778.0324
1|DNAWalk|NormL2|idr|2|196|1734.7447
1|DNAWalk|NormL2|idr|2|197|1290.0459
1|DNAWalk|NormL2|idr|2|198|3749.8224
1|DNAWalk|NormL2|idr|2|199|2072.8095
1|DNAWalk|NormL2|idr|2|200|842.1864
1|DNAWalk|NormL2|idr|2|201|1573.3405
1|DNAWalk|NormL2|idr|2|202|1814.6694
1|DNAWalk|NormL2|idr|2|203|849.6129
1|DNAWalk|NormL2|idr|2|204|1245.1434
1|DNAWalk|NormL2|idr|2|205|1210.1164
1|DNAWalk|NormL2|idr|2|206|1281.4856
1|DNAWalk|NormL2|idr|2|207|2196.5809
1|DNAWalk|NormL2|idr|2|208|3507.6987
1|DNAWalk|NormL2|idr|2|209|1680.9306
1|DNAWalk|NormL2|idr|2|210|1180.7002
1|DNAWalk|NormL2|idr|2|211|2369.4247
1|DNAWalk|NormL2|idr|2|212|1859.3323
1|DNAWalk|NormL2|idr|2|213|1468.7438
1|DNAWalk|NormL2|idr|2|214|1230.3296
1|DNAWalk|NormL2|idr|2|215|1170.207
1|DNAWalk|NormL2|idr|2|216|1401.9223
1|DNAWalk|NormL2|idr|2|217|2110.765
1|DNAWalk|NormL2|idr|2|218|1327.7354
1|DNAWalk|NormL2|idr|2|219|979.7589
1|DNAWalk|NormL2|idr|2|220|1420.1065
1|DNAWalk|NormL2|idr|2|221|1586.9971
1|DNAWalk|NormL2|idr|2|222|1233.465
1|DNAWalk|NormL2|idr|2|223|1355.8644
1|DNAWalk|NormL2|idr|2|224|796.3486
1|DNAWalk|NormL2|idr|2|225|1694.1401
1|DNAWalk|NormL2|idr|2|226|1422.12
1|DNAWalk|NormL2|idr|2|227|1338.3233
1|DNAWalk|NormL2|idr|2|228|3000.6662
1|DNAWalk|NormL2|idr|2|229|1641.2299
1|DNAWalk|NormL2|idr|2|230|2179.6521
1|DNAWalk|NormL2|idr|2|231|2037.1255
1|DNAWalk|NormL2|idr|2|232|1837.5043
1|DNAWalk|NormL2|idr|2|233|1613.9867
1|DNAWalk|NormL2|idr|2|234|1327.7401
1|DNAWalk|NormL2|idr|2|235|1456.9009
1|DNAWalk|NormL2|idr|2|236|1690.3399
1|DNAWalk|NormL2|idr|2|237|939.4399
1|DNAWalk|NormL2|idr|2|238|916.96
1|DNAWalk|NormL2|idr|2|239|1642.283
1|DNAWalk|NormL2|idr|2|240|2124.2858
1|DNAWalk|NormL2|idr|2|241|1970.4759
1|DNAWalk|NormL2|idr|2|242|1352.263
1|DNAWalk|NormL2|idr|2|243|1421.8275
1|DNAWalk|NormL2|idr|2|244|1348.6172
1|DNAWalk|NormL2|idr|2|245|1342.2664
1|DNAWalk|NormL2|idr|2|246|1434.0029
1|DNAWalk|NormL2|idr|2|247|1541.0868
1|DNAWalk|NormL2|idr|2|248|1055.3883
1|DNAWalk|NormL2|idr|2|249|1938.1195
1|DNAWalk|NormL2|idr|2|250|2700.9594
1|DNAWalk|NormL2|idr|2|251|1883.3035
1|DNAWalk|NormL2|idr|2|252|953.6567
1|DNAWalk|NormL2|idr|2|253|2579.4448
1|DNAWalk|NormL2|idr|2|254|1480.3725
1|DNAWalk|NormL2|idr|2|255|1130.5622
1|DNAWalk|NormL2|idr|2|256|1007.9495
1|DNAWalk|NormL2|idr|2|257|1045.0035
1|DNAWalk|NormL2|idr|2|258|1728.6677
1|DNAWalk|NormL2|idr|2|259|2408.2
1|DNAWalk|NormL2|idr|2|260|2762.7136
1|DNAWalk|NormL2|idr|2|261|1728.757
1|DNAWalk|NormL2|idr|2|262|4265.51
1|DNAWalk|NormL2|idr|2|263|1163.4978
1|DNAWalk|NormL2|idr|2|264|2282.4027
1|DNAWalk|NormL2|idr|2|265|1478.9244
1|DNAWalk|NormL2|idr|2|266|918.6016
1|DNAWalk|NormL2|idr|2|267|3082.9257
1|DNAWalk|NormL2|idr|2|268|1555.1473
1|DNAWalk|NormL2|idr|2|269|1816.8441
1|DNAWalk|NormL2|idr|2|270|1042.1233
1|DNAWalk|NormL2|idr|2|271|1119.4658
1|DNAWalk|NormL2|idr|2|272|1951.7741
1|DNAWalk|NormL2|idr|2|273|3312.4801
1|DNAWalk|NormL2|idr|2|274|2471.3501
1|DNAWalk|NormL2|idr|2|275|3399.8227
1|DNAWalk|NormL2|idr|2|276|3532.0202
1|DNAWalk|NormL2|idr|2|277|975.8557
1|DNAWalk|NormL2|idr|2|278|2499.6491
1|DNAWalk|NormL2|idr|2|279|1062.1164
1|DNAWalk|NormL2|idr|2|280|998.9746
1|DNAWalk|NormL2|idr|2|281|3062.436
1|DNAWalk|NormL2|idr|2|282|1251.8088
1|DNAWalk|NormL2|idr|2|283|3229.0461
1|DNAWalk|NormL2|idr|2|284|1365.7174
1|DNAWalk|NormL2|idr|2|285|2102.568
1|DNAWalk|NormL2|idr|2|286|2614.5634
1|DNAWalk|NormL2|idr|2|287|2290.7441
1|DNAWalk|NormL2|idr|2|288|2294.9228
1|DNAWalk|NormL2|idr|2|289|1015.3218
1|DNAWalk|NormL2|idr|2|290|1563.9162
1|DNAWalk|NormL2|idr|2|291|1692.8833
1|DNAWalk|NormL2|idr|2|292|1499.5139
1|DNAWalk|NormL2|idr|2|293|2182.0589
1|DNAWalk|NormL2|idr|2|294|1043.5934
1|DNAWalk|NormL2|idr|2|295|1281.5958
1|DNAWalk|NormL2|idr|2|296|1535.2707
1|DNAWalk|NormL2|idr|2|297|1924.9333
1|DNAWalk|NormL2|idr|2|298|1851.3854
1|DNAWalk|NormL2|idr|2|299|3159.0886
1|DNAWalk|NormL2|idr|2|300|2232.4507
1|DNAWalk|NormL2|idr|2|301|2115.1436
1|DNAWalk|NormL2|idr|2|302|3454.8657
1|DNAWalk|NormL2|idr|2|303|1014.9816
1|DNAWalk|NormL2|idr|2|304|1297.3451
1|DNAWalk|NormL2|idr|2|305|1895.6364
1|DNAWalk|NormL2|idr|2|306|2954.5684
1|DNAWalk|NormL2|idr|2|307|1327.7131
1|DNAWalk|NormL2|idr|2|308|1214.3685
1|DNAWalk|NormL2|idr|2|309|1315.6675
1|DNAWalk|NormL2|idr|2|310|1818.204
1|DNAWalk|NormL2|idr|2|311|1143.4657
1|DNAWalk|NormL2|idr|2|312|1145.8724
1|DNAWalk|NormL2|idr|2|313|1206.2768
1|DNAWalk|NormL2|idr|2|314|1023.7372
1|DNAWalk|NormL2|idr|2|315|2951.3506
1|DNAWalk|NormL2|idr|2|316|1383.7934
1|DNAWalk|NormL2|idr|2|317|1599.7551
1|DNAWalk|NormL2|idr|2|318|1330.0646
1|DNAWalk|NormL2|idr|2|319|1709.3606
1|DNAWalk|NormL2|idr|2|320|3251.234
1|DNAWalk|NormL2|idr|2|321|1072.4403
1|DNAWalk|NormL2|idr|2|322|934.249
1|DNAWalk|NormL2|idr|2|323|2205.2602
1|DNAWalk|NormL2|idr|2|324|2996.3911
1|DNAWalk|NormL2|idr|2|325|1617.2089
1|DNAWalk|NormL2|idr|2|326|1459.6632
1|DNAWalk|NormL2|idr|2|327|1526.7533
1|DNAWalk|NormL2|idr|2|328|1267.1955
1|DNAWalk|NormL2|idr|2|329|1482.9889
1|DNAWalk|NormL2|idr|2|330|1448.4515
1|DNAWalk|NormL2|idr|2|331|809.064
1|DNAWalk|NormL2|idr|2|332|938.7332
1|DNAWalk|NormL2|idr|2|333|2890.1041
1|DNAWalk|NormL2|idr|2|334|2912.0208
1|DNAWalk|NormL2|idr|2|335|1013.358
1|DNAWalk|NormL2|idr|2|336|4863.2469
1|DNAWalk|NormL2|idr|2|337|1980.7109
1|DNAWalk|NormL2|idr|2|338|1943.4404
1|DNAWalk|NormL2|idr|2|339|1982.7589
1|DNAWalk|NormL2|idr|2|340|2352.548
1|DNAWalk|NormL2|idr|2|341|1735.4867
1|DNAWalk|NormL2|idr|2|342|1706.6856
1|DNAWalk|NormL2|idr|2|343|1529.1914
1|DNAWalk|NormL2|idr|2|344|965.2624
1|DNAWalk|NormL2|idr|2|345|2785.7837
1|DNAWalk|NormL2|idr|2|346|1161.2407
1|DNAWalk|NormL2|idr|2|347|1408.7693
1|DNAWalk|NormL2|idr|2|348|2197.8618
1|DNAWalk|NormL2|idr|2|349|1595.0763
1|DNAWalk|NormL2|idr|2|350|2184.9336
1|DNAWalk|NormL2|idr|2|351|2111.8102
1|DNAWalk|NormL2|idr|2|352|2036.7297
1|DNAWalk|NormL2|idr|2|353|2228.9336
1|DNAWalk|NormL2|idr|2|354|1525.545
1|DNAWalk|NormL2|idr|2|355|1384.1121
1|DNAWalk|NormL2|idr|2|356|2560.4935
1|DNAWalk|NormL2|idr|2|357|3008.5213
1|DNAWalk|NormL2|idr|2|358|2149.9741
1|DNAWalk|NormL2|idr|2|359|1699.422
1|DNAWalk|NormL2|idr|2|360|1587.8507
1|DNAWalk|NormL2|idr|2|361|1981.7103
1|DNAWalk|NormL2|idr|2|362|1339.0003
1|DNAWalk|NormL2|idr|2|363|1208.5975
1|DNAWalk|NormL2|idr|2|364|1519.5041
1|DNAWalk|NormL2|idr|2|365|2779.614
1|DNAWalk|NormL2|idr|2|366|1729.4118
1|DNAWalk|NormL2|idr|2|367|1510.5555
1|DNAWalk|NormL2|idr|2|368|1112.2626
1|DNAWalk|NormL2|idr|2|369|2206.9359
1|DNAWalk|NormL2|idr|2|370|3412.0996
1|DNAWalk|NormL2|idr|2|371|2177.7765
1|DNAWalk|NormL2|idr|2|372|2202.2383
1|DNAWalk|NormL2|idr|2|373|1660.0199
1|DNAWalk|NormL2|idr|2|374|1079.6017
1|DNAWalk|NormL2|idr|2|375|2156.8563
1|DNAWalk|NormL2|idr|2|376|1693.6717
1|DNAWalk|NormL2|idr|2|377|2077.2998
1|DNAWalk|NormL2|idr|2|378|1600.2076
1|DNAWalk|NormL2|idr|2|379|1384.2485
1|DNAWalk|NormL2|idr|2|380|3019.0895
1|DNAWalk|NormL2|idr|2|381|1169.2479
1|DNAWalk|NormL2|idr|2|382|1604.9392
1|DNAWalk|NormL2|idr|2|383|1517.734
1|DNAWalk|NormL2|idr|2|384|1637.0854
