# Supplementary material for: On DNA numerical representations for genomic similarity computation
Source: PLoS One. 2017 Mar 21;12(3):e0173288. doi: 10.1371/journal.pone.0173288 (PMC5360225; doi:10.1371/journal.pone.0173288)
Supplement: S3 File — The datasets employed in this work. (ZIP) [file pone.0173288.s003.zip › datasets/syntheticalExperimentalScores/sequenceBase_1_transformation_DNAWalk_metric_NormL2_type_ids_percentage_32.txt]

1|DNAWalk|NormL2|idr|32|1|10785.9663
1|DNAWalk|NormL2|idr|32|2|5013.9333
1|DNAWalk|NormL2|idr|32|3|6424.1297
1|DNAWalk|NormL2|idr|32|4|4131.5887
1|DNAWalk|NormL2|idr|32|5|4886.7636
1|DNAWalk|NormL2|idr|32|6|14838.4298
1|DNAWalk|NormL2|idr|32|7|9023.8654
1|DNAWalk|NormL2|idr|32|8|10427.8574
1|DNAWalk|NormL2|idr|32|9|6512.8844
1|DNAWalk|NormL2|idr|32|10|6988.2764
1|DNAWalk|NormL2|idr|32|11|6506.1572
1|DNAWalk|NormL2|idr|32|12|6909.7412
1|DNAWalk|NormL2|idr|32|13|13470.8461
1|DNAWalk|NormL2|idr|32|14|2617.5895
1|DNAWalk|NormL2|idr|32|15|6192.6767
1|DNAWalk|NormL2|idr|32|16|8973.0056
1|DNAWalk|NormL2|idr|32|17|3772.3329
1|DNAWalk|NormL2|idr|32|18|3323.5398
1|DNAWalk|NormL2|idr|32|19|8607.4674
1|DNAWalk|NormL2|idr|32|20|3509.1169
1|DNAWalk|NormL2|idr|32|21|5284.4221
1|DNAWalk|NormL2|idr|32|22|2230.3956
1|DNAWalk|NormL2|idr|32|23|4049.4135
1|DNAWalk|NormL2|idr|32|24|6330.6118
1|DNAWalk|NormL2|idr|32|25|4463.3013
1|DNAWalk|NormL2|idr|32|26|5524.9231
1|DNAWalk|NormL2|idr|32|27|4039.9274
1|DNAWalk|NormL2|idr|32|28|3606.1067
1|DNAWalk|NormL2|idr|32|29|3748.771
1|DNAWalk|NormL2|idr|32|30|4936.1812
1|DNAWalk|NormL2|idr|32|31|6813.6137
1|DNAWalk|NormL2|idr|32|32|12472.6381
1|DNAWalk|NormL2|idr|32|33|10354.4446
1|DNAWalk|NormL2|idr|32|34|5311.7229
1|DNAWalk|NormL2|idr|32|35|3674.7913
1|DNAWalk|NormL2|idr|32|36|4456.1113
1|DNAWalk|NormL2|idr|32|37|3172.0764
1|DNAWalk|NormL2|idr|32|38|11195.8499
1|DNAWalk|NormL2|idr|32|39|3512.7826
1|DNAWalk|NormL2|idr|32|40|12515.1983
1|DNAWalk|NormL2|idr|32|41|3122.0485
1|DNAWalk|NormL2|idr|32|42|2998.8236
1|DNAWalk|NormL2|idr|32|43|4968.5128
1|DNAWalk|NormL2|idr|32|44|5205.3338
1|DNAWalk|NormL2|idr|32|45|5653.9381
1|DNAWalk|NormL2|idr|32|46|9724.3032
1|DNAWalk|NormL2|idr|32|47|4690.3637
1|DNAWalk|NormL2|idr|32|48|5582.8801
1|DNAWalk|NormL2|idr|32|49|5783.3435
1|DNAWalk|NormL2|idr|32|50|4371.0279
1|DNAWalk|NormL2|idr|32|51|7738.9848
1|DNAWalk|NormL2|idr|32|52|3624.4228
1|DNAWalk|NormL2|idr|32|53|12174.0238
1|DNAWalk|NormL2|idr|32|54|3224.0261
1|DNAWalk|NormL2|idr|32|55|6190.3169
1|DNAWalk|NormL2|idr|32|56|5362.4353
1|DNAWalk|NormL2|idr|32|57|5611.0134
1|DNAWalk|NormL2|idr|32|58|11984.6353
1|DNAWalk|NormL2|idr|32|59|4298.125
1|DNAWalk|NormL2|idr|32|60|4253.1768
1|DNAWalk|NormL2|idr|32|61|13734.213
1|DNAWalk|NormL2|idr|32|62|10418.651
1|DNAWalk|NormL2|idr|32|63|4089.0029
1|DNAWalk|NormL2|idr|32|64|4882.1532
1|DNAWalk|NormL2|idr|32|65|3708.8465
1|DNAWalk|NormL2|idr|32|66|10170.9382
1|DNAWalk|NormL2|idr|32|67|3110.9186
1|DNAWalk|NormL2|idr|32|68|4461.5644
1|DNAWalk|NormL2|idr|32|69|4757.0176
1|DNAWalk|NormL2|idr|32|70|8377.2314
1|DNAWalk|NormL2|idr|32|71|9085.4304
1|DNAWalk|NormL2|idr|32|72|3985.3716
1|DNAWalk|NormL2|idr|32|73|11843.3642
1|DNAWalk|NormL2|idr|32|74|11754.1209
1|DNAWalk|NormL2|idr|32|75|2443.9627
1|DNAWalk|NormL2|idr|32|76|4611.8215
1|DNAWalk|NormL2|idr|32|77|9667.474
1|DNAWalk|NormL2|idr|32|78|6188.9707
1|DNAWalk|NormL2|idr|32|79|2358.3488
1|DNAWalk|NormL2|idr|32|80|4766.7979
1|DNAWalk|NormL2|idr|32|81|8805.0561
1|DNAWalk|NormL2|idr|32|82|3538.521
1|DNAWalk|NormL2|idr|32|83|5396.7469
1|DNAWalk|NormL2|idr|32|84|3563.9522
1|DNAWalk|NormL2|idr|32|85|3906.3031
1|DNAWalk|NormL2|idr|32|86|14297.9796
1|DNAWalk|NormL2|idr|32|87|3351.919
1|DNAWalk|NormL2|idr|32|88|3983.1038
1|DNAWalk|NormL2|idr|32|89|10372.2481
1|DNAWalk|NormL2|idr|32|90|6174.9019
1|DNAWalk|NormL2|idr|32|91|6062.3925
1|DNAWalk|NormL2|idr|32|92|4344.6259
1|DNAWalk|NormL2|idr|32|93|2627.0726
1|DNAWalk|NormL2|idr|32|94|6584.3287
1|DNAWalk|NormL2|idr|32|95|4271.9695
1|DNAWalk|NormL2|idr|32|96|3873.544
1|DNAWalk|NormL2|idr|32|97|4609.7184
1|DNAWalk|NormL2|idr|32|98|3174.6957
1|DNAWalk|NormL2|idr|32|99|3345.8495
1|DNAWalk|NormL2|idr|32|100|4981.5748
1|DNAWalk|NormL2|idr|32|101|3652.2573
1|DNAWalk|NormL2|idr|32|102|3974.8829
1|DNAWalk|NormL2|idr|32|103|3858.1419
1|DNAWalk|NormL2|idr|32|104|4667.0275
1|DNAWalk|NormL2|idr|32|105|5301.1688
1|DNAWalk|NormL2|idr|32|106|5335.3007
1|DNAWalk|NormL2|idr|32|107|11608.9451
1|DNAWalk|NormL2|idr|32|108|6681.1711
1|DNAWalk|NormL2|idr|32|109|3474.1994
1|DNAWalk|NormL2|idr|32|110|4715.3446
1|DNAWalk|NormL2|idr|32|111|5270.7595
1|DNAWalk|NormL2|idr|32|112|5086.2797
1|DNAWalk|NormL2|idr|32|113|7514.5315
1|DNAWalk|NormL2|idr|32|114|13940.9055
1|DNAWalk|NormL2|idr|32|115|10390.0147
1|DNAWalk|NormL2|idr|32|116|7693.542
1|DNAWalk|NormL2|idr|32|117|6101.22
1|DNAWalk|NormL2|idr|32|118|4699.5345
1|DNAWalk|NormL2|idr|32|119|6494.7009
1|DNAWalk|NormL2|idr|32|120|3368.2263
1|DNAWalk|NormL2|idr|32|121|9396.4731
1|DNAWalk|NormL2|idr|32|122|4882.5862
1|DNAWalk|NormL2|idr|32|123|4936.2848
1|DNAWalk|NormL2|idr|32|124|4149.1492
1|DNAWalk|NormL2|idr|32|125|5552.9739
1|DNAWalk|NormL2|idr|32|126|2465.2707
1|DNAWalk|NormL2|idr|32|127|6776.2035
1|DNAWalk|NormL2|idr|32|128|3599.218
1|DNAWalk|NormL2|idr|32|129|3764.8255
1|DNAWalk|NormL2|idr|32|130|10244.3988
1|DNAWalk|NormL2|idr|32|131|13352.3067
1|DNAWalk|NormL2|idr|32|132|7223.4212
1|DNAWalk|NormL2|idr|32|133|5460.7128
1|DNAWalk|NormL2|idr|32|134|5604.3337
1|DNAWalk|NormL2|idr|32|135|7326.865
1|DNAWalk|NormL2|idr|32|136|9449.7612
1|DNAWalk|NormL2|idr|32|137|4790.6064
1|DNAWalk|NormL2|idr|32|138|6281.4156
1|DNAWalk|NormL2|idr|32|139|3092.851
1|DNAWalk|NormL2|idr|32|140|4138.9854
1|DNAWalk|NormL2|idr|32|141|2853.4833
1|DNAWalk|NormL2|idr|32|142|11498.3476
1|DNAWalk|NormL2|idr|32|143|4192.7965
1|DNAWalk|NormL2|idr|32|144|3430.1305
1|DNAWalk|NormL2|idr|32|145|12443.0139
1|DNAWalk|NormL2|idr|32|146|8043.103
1|DNAWalk|NormL2|idr|32|147|5183.2709
1|DNAWalk|NormL2|idr|32|148|3394.392
1|DNAWalk|NormL2|idr|32|149|6181.6417
1|DNAWalk|NormL2|idr|32|150|3241.4957
1|DNAWalk|NormL2|idr|32|151|6430.2799
1|DNAWalk|NormL2|idr|32|152|9017.9879
1|DNAWalk|NormL2|idr|32|153|3110.3858
1|DNAWalk|NormL2|idr|32|154|9092.7679
1|DNAWalk|NormL2|idr|32|155|5096.1064
1|DNAWalk|NormL2|idr|32|156|7433.4897
1|DNAWalk|NormL2|idr|32|157|4692.1004
1|DNAWalk|NormL2|idr|32|158|11035.1917
1|DNAWalk|NormL2|idr|32|159|8512.1687
1|DNAWalk|NormL2|idr|32|160|3416.6681
1|DNAWalk|NormL2|idr|32|161|5039.9711
1|DNAWalk|NormL2|idr|32|162|5244.1907
1|DNAWalk|NormL2|idr|32|163|3120.1379
1|DNAWalk|NormL2|idr|32|164|12486.5399
1|DNAWalk|NormL2|idr|32|165|7003.9641
1|DNAWalk|NormL2|idr|32|166|5778.6918
1|DNAWalk|NormL2|idr|32|167|5633.5652
1|DNAWalk|NormL2|idr|32|168|5470.4978
1|DNAWalk|NormL2|idr|32|169|3879.5059
1|DNAWalk|NormL2|idr|32|170|9572.2294
1|DNAWalk|NormL2|idr|32|171|5465.8959
1|DNAWalk|NormL2|idr|32|172|20416.3457
1|DNAWalk|NormL2|idr|32|173|9344.4472
1|DNAWalk|NormL2|idr|32|174|12400.65
1|DNAWalk|NormL2|idr|32|175|8601.9262
1|DNAWalk|NormL2|idr|32|176|5514.161
1|DNAWalk|NormL2|idr|32|177|5310.9756
1|DNAWalk|NormL2|idr|32|178|5502.3998
1|DNAWalk|NormL2|idr|32|179|4654.3058
1|DNAWalk|NormL2|idr|32|180|10382.2463
1|DNAWalk|NormL2|idr|32|181|5746.0171
1|DNAWalk|NormL2|idr|32|182|5868.0621
1|DNAWalk|NormL2|idr|32|183|7665.5267
1|DNAWalk|NormL2|idr|32|184|3156.6243
1|DNAWalk|NormL2|idr|32|185|3811.4857
1|DNAWalk|NormL2|idr|32|186|2971.3723
1|DNAWalk|NormL2|idr|32|187|3557.5163
1|DNAWalk|NormL2|idr|32|188|5820.3277
1|DNAWalk|NormL2|idr|32|189|4332.6521
1|DNAWalk|NormL2|idr|32|190|13690.6798
1|DNAWalk|NormL2|idr|32|191|3739.8527
1|DNAWalk|NormL2|idr|32|192|6231.2995
1|DNAWalk|NormL2|idr|32|193|11031.5648
1|DNAWalk|NormL2|idr|32|194|5247.4196
1|DNAWalk|NormL2|idr|32|195|4177.975
1|DNAWalk|NormL2|idr|32|196|5652.3441
1|DNAWalk|NormL2|idr|32|197|6322.0536
1|DNAWalk|NormL2|idr|32|198|3579.9774
1|DNAWalk|NormL2|idr|32|199|5569.3488
1|DNAWalk|NormL2|idr|32|200|13090.4275
1|DNAWalk|NormL2|idr|32|201|3098.7658
1|DNAWalk|NormL2|idr|32|202|3405.6109
1|DNAWalk|NormL2|idr|32|203|2586.5492
1|DNAWalk|NormL2|idr|32|204|7207.9835
1|DNAWalk|NormL2|idr|32|205|5190.8087
1|DNAWalk|NormL2|idr|32|206|9084.8126
1|DNAWalk|NormL2|idr|32|207|7426.232
1|DNAWalk|NormL2|idr|32|208|6207.0505
1|DNAWalk|NormL2|idr|32|209|5599.9108
1|DNAWalk|NormL2|idr|32|210|8098.4387
1|DNAWalk|NormL2|idr|32|211|4838.3791
1|DNAWalk|NormL2|idr|32|212|7635.9992
1|DNAWalk|NormL2|idr|32|213|6451.8446
1|DNAWalk|NormL2|idr|32|214|5666.6498
1|DNAWalk|NormL2|idr|32|215|4173.0446
1|DNAWalk|NormL2|idr|32|216|4365.1747
1|DNAWalk|NormL2|idr|32|217|3309.2318
1|DNAWalk|NormL2|idr|32|218|4186.0029
1|DNAWalk|NormL2|idr|32|219|18277.3193
1|DNAWalk|NormL2|idr|32|220|6662.4109
1|DNAWalk|NormL2|idr|32|221|4025.7054
1|DNAWalk|NormL2|idr|32|222|6919.6729
1|DNAWalk|NormL2|idr|32|223|6724.9358
1|DNAWalk|NormL2|idr|32|224|9002.6296
1|DNAWalk|NormL2|idr|32|225|3529.3102
1|DNAWalk|NormL2|idr|32|226|3966.7256
1|DNAWalk|NormL2|idr|32|227|4958.3586
1|DNAWalk|NormL2|idr|32|228|13854.3081
1|DNAWalk|NormL2|idr|32|229|4199.8274
1|DNAWalk|NormL2|idr|32|230|5440.9212
1|DNAWalk|NormL2|idr|32|231|5164.1284
1|DNAWalk|NormL2|idr|32|232|3948.7763
1|DNAWalk|NormL2|idr|32|233|8231.8638
1|DNAWalk|NormL2|idr|32|234|7869.9646
1|DNAWalk|NormL2|idr|32|235|11042.1271
1|DNAWalk|NormL2|idr|32|236|10886.456
1|DNAWalk|NormL2|idr|32|237|6091.1567
1|DNAWalk|NormL2|idr|32|238|7632.9937
1|DNAWalk|NormL2|idr|32|239|13042.9434
1|DNAWalk|NormL2|idr|32|240|6395.6869
1|DNAWalk|NormL2|idr|32|241|10455.7706
1|DNAWalk|NormL2|idr|32|242|4157.5803
1|DNAWalk|NormL2|idr|32|243|11425.3472
1|DNAWalk|NormL2|idr|32|244|10789.5333
1|DNAWalk|NormL2|idr|32|245|8116.3225
1|DNAWalk|NormL2|idr|32|246|2397.6279
1|DNAWalk|NormL2|idr|32|247|4572.6779
1|DNAWalk|NormL2|idr|32|248|4042.5584
1|DNAWalk|NormL2|idr|32|249|12808.2589
1|DNAWalk|NormL2|idr|32|250|3759.1861
1|DNAWalk|NormL2|idr|32|251|2513.4764
1|DNAWalk|NormL2|idr|32|252|4679.4282
1|DNAWalk|NormL2|idr|32|253|4978.026
1|DNAWalk|NormL2|idr|32|254|5159.4536
1|DNAWalk|NormL2|idr|32|255|4144.5701
1|DNAWalk|NormL2|idr|32|256|7375.1475
1|DNAWalk|NormL2|idr|32|257|3788.4104
1|DNAWalk|NormL2|idr|32|258|8160.6008
1|DNAWalk|NormL2|idr|32|259|4925.721
1|DNAWalk|NormL2|idr|32|260|3981.7969
1|DNAWalk|NormL2|idr|32|261|9456.1704
1|DNAWalk|NormL2|idr|32|262|2460.7228
1|DNAWalk|NormL2|idr|32|263|5325.4362
1|DNAWalk|NormL2|idr|32|264|3265.8777
1|DNAWalk|NormL2|idr|32|265|2718.5379
1|DNAWalk|NormL2|idr|32|266|8392.2616
1|DNAWalk|NormL2|idr|32|267|6291.0742
1|DNAWalk|NormL2|idr|32|268|11477.012
1|DNAWalk|NormL2|idr|32|269|7492.8811
1|DNAWalk|NormL2|idr|32|270|4066.9081
1|DNAWalk|NormL2|idr|32|271|5061.4058
1|DNAWalk|NormL2|idr|32|272|3927.1429
1|DNAWalk|NormL2|idr|32|273|7212.6039
1|DNAWalk|NormL2|idr|32|274|3716.0737
1|DNAWalk|NormL2|idr|32|275|5837.5112
1|DNAWalk|NormL2|idr|32|276|8052.5973
1|DNAWalk|NormL2|idr|32|277|4700.8522
1|DNAWalk|NormL2|idr|32|278|4919.9564
1|DNAWalk|NormL2|idr|32|279|5551.9724
1|DNAWalk|NormL2|idr|32|280|7162.3023
1|DNAWalk|NormL2|idr|32|281|8040.1021
1|DNAWalk|NormL2|idr|32|282|3585.4646
1|DNAWalk|NormL2|idr|32|283|3345.3714
1|DNAWalk|NormL2|idr|32|284|5869.8591
1|DNAWalk|NormL2|idr|32|285|6823.2694
1|DNAWalk|NormL2|idr|32|286|4632.9377
1|DNAWalk|NormL2|idr|32|287|6602.456
1|DNAWalk|NormL2|idr|32|288|8230.2305
1|DNAWalk|NormL2|idr|32|289|11063.3489
1|DNAWalk|NormL2|idr|32|290|10316.485
1|DNAWalk|NormL2|idr|32|291|5652.7163
1|DNAWalk|NormL2|idr|32|292|7192.0531
1|DNAWalk|NormL2|idr|32|293|3549.4325
1|DNAWalk|NormL2|idr|32|294|7518.6428
1|DNAWalk|NormL2|idr|32|295|5795.3681
1|DNAWalk|NormL2|idr|32|296|5280.1046
1|DNAWalk|NormL2|idr|32|297|6523.9429
1|DNAWalk|NormL2|idr|32|298|7221.4523
1|DNAWalk|NormL2|idr|32|299|4477.8951
1|DNAWalk|NormL2|idr|32|300|4140.2397
1|DNAWalk|NormL2|idr|32|301|4502.5028
1|DNAWalk|NormL2|idr|32|302|6996.3808
1|DNAWalk|NormL2|idr|32|303|6391.3421
1|DNAWalk|NormL2|idr|32|304|3207.01
1|DNAWalk|NormL2|idr|32|305|3818.6351
1|DNAWalk|NormL2|idr|32|306|7497.2334
1|DNAWalk|NormL2|idr|32|307|6777.534
1|DNAWalk|NormL2|idr|32|308|8012.4513
1|DNAWalk|NormL2|idr|32|309|6375.1549
1|DNAWalk|NormL2|idr|32|310|9531.4787
1|DNAWalk|NormL2|idr|32|311|3149.2445
1|DNAWalk|NormL2|idr|32|312|4390.0607
1|DNAWalk|NormL2|idr|32|313|7736.907
1|DNAWalk|NormL2|idr|32|314|3996.5063
1|DNAWalk|NormL2|idr|32|315|3682.0607
1|DNAWalk|NormL2|idr|32|316|4216.1414
1|DNAWalk|NormL2|idr|32|317|3124.1439
1|DNAWalk|NormL2|idr|32|318|3200.3738
1|DNAWalk|NormL2|idr|32|319|6520.5054
1|DNAWalk|NormL2|idr|32|320|6566.71
1|DNAWalk|NormL2|idr|32|321|5863.0541
1|DNAWalk|NormL2|idr|32|322|5914.7285
1|DNAWalk|NormL2|idr|32|323|6060.8148
1|DNAWalk|NormL2|idr|32|324|4975.9425
1|DNAWalk|NormL2|idr|32|325|4559.2377
1|DNAWalk|NormL2|idr|32|326|4942.1311
1|DNAWalk|NormL2|idr|32|327|10112.9045
1|DNAWalk|NormL2|idr|32|328|4749.6859
1|DNAWalk|NormL2|idr|32|329|4933.5531
1|DNAWalk|NormL2|idr|32|330|5442.8327
1|DNAWalk|NormL2|idr|32|331|4236.5523
1|DNAWalk|NormL2|idr|32|332|3226.3822
1|DNAWalk|NormL2|idr|32|333|4993.8875
1|DNAWalk|NormL2|idr|32|334|9917.0396
1|DNAWalk|NormL2|idr|32|335|3834.2841
1|DNAWalk|NormL2|idr|32|336|4585.4136
1|DNAWalk|NormL2|idr|32|337|7381.3822
1|DNAWalk|NormL2|idr|32|338|6362.9007
1|DNAWalk|NormL2|idr|32|339|6538.865
1|DNAWalk|NormL2|idr|32|340|7371.848
1|DNAWalk|NormL2|idr|32|341|4650.7211
1|DNAWalk|NormL2|idr|32|342|2382.6583
1|DNAWalk|NormL2|idr|32|343|12084.6955
1|DNAWalk|NormL2|idr|32|344|9577.5662
1|DNAWalk|NormL2|idr|32|345|3709.4581
1|DNAWalk|NormL2|idr|32|346|3519.8337
1|DNAWalk|NormL2|idr|32|347|5140.0839
1|DNAWalk|NormL2|idr|32|348|11076.4865
1|DNAWalk|NormL2|idr|32|349|6707.318
1|DNAWalk|NormL2|idr|32|350|6305.4292
1|DNAWalk|NormL2|idr|32|351|3794.1655
1|DNAWalk|NormL2|idr|32|352|5587.0763
1|DNAWalk|NormL2|idr|32|353|8368.1563
1|DNAWalk|NormL2|idr|32|354|7338.5162
1|DNAWalk|NormL2|idr|32|355|4563.288
1|DNAWalk|NormL2|idr|32|356|3058.1468
1|DNAWalk|NormL2|idr|32|357|2533.9131
1|DNAWalk|NormL2|idr|32|358|5579.9401
1|DNAWalk|NormL2|idr|32|359|5055.2895
1|DNAWalk|NormL2|idr|32|360|7235.1242
1|DNAWalk|NormL2|idr|32|361|6589.066
1|DNAWalk|NormL2|idr|32|362|8572.8416
1|DNAWalk|NormL2|idr|32|363|2863.9574
1|DNAWalk|NormL2|idr|32|364|5166.6813
1|DNAWalk|NormL2|idr|32|365|6092.4432
1|DNAWalk|NormL2|idr|32|366|6370.8845
1|DNAWalk|NormL2|idr|32|367|3108.6827
1|DNAWalk|NormL2|idr|32|368|4584.9534
1|DNAWalk|NormL2|idr|32|369|4432.1432
1|DNAWalk|NormL2|idr|32|370|6893.2138
1|DNAWalk|NormL2|idr|32|371|16610.7678
1|DNAWalk|NormL2|idr|32|372|8574.4517
1|DNAWalk|NormL2|idr|32|373|9582.1541
1|DNAWalk|NormL2|idr|32|374|4254.3894
1|DNAWalk|NormL2|idr|32|375|2569.0292
1|DNAWalk|NormL2|idr|32|376|3456.6753
1|DNAWalk|NormL2|idr|32|377|4066.8401
1|DNAWalk|NormL2|idr|32|378|8515.267
1|DNAWalk|NormL2|idr|32|379|4409.9009
1|DNAWalk|NormL2|idr|32|380|3330.5429
1|DNAWalk|NormL2|idr|32|381|4055.7812
1|DNAWalk|NormL2|idr|32|382|7174.7893
1|DNAWalk|NormL2|idr|32|383|3667.3456
1|DNAWalk|NormL2|idr|32|384|28384.5866
1|DNAWalk|NormL2|idr|32|385|3833.6089
1|DNAWalk|NormL2|idr|32|386|6747.0416
1|DNAWalk|NormL2|idr|32|387|2978.8977
1|DNAWalk|NormL2|idr|32|388|7907.5859
1|DNAWalk|NormL2|idr|32|389|5325.9029
1|DNAWalk|NormL2|idr|32|390|5329.7704
1|DNAWalk|NormL2|idr|32|391|7654.1059
1|DNAWalk|NormL2|idr|32|392|5511.7648
1|DNAWalk|NormL2|idr|32|393|22981.6696
1|DNAWalk|NormL2|idr|32|394|8248.3727
1|DNAWalk|NormL2|idr|32|395|8914.7404
1|DNAWalk|NormL2|idr|32|396|4310.3242
1|DNAWalk|NormL2|idr|32|397|3218.3106
1|DNAWalk|NormL2|idr|32|398|8639.4878
1|DNAWalk|NormL2|idr|32|399|7910.5587
1|DNAWalk|NormL2|idr|32|400|8843.1645
