# Supplementary material for: On DNA numerical representations for genomic similarity computation
Source: PLoS One. 2017 Mar 21;12(3):e0173288. doi: 10.1371/journal.pone.0173288 (PMC5360225; doi:10.1371/journal.pone.0173288)
Supplement: S3 File — The datasets employed in this work. (ZIP) [file pone.0173288.s003.zip › datasets/syntheticalExperimentalScores/sequenceBase_1_transformation_DNAWalk_metric_NormL2_type_ids_percentage_4.txt]

1|DNAWalk|NormL2|idr|4|1|2378.7249
1|DNAWalk|NormL2|idr|4|2|2675.5928
1|DNAWalk|NormL2|idr|4|3|1862.1956
1|DNAWalk|NormL2|idr|4|4|1445.4687
1|DNAWalk|NormL2|idr|4|5|5459.8306
1|DNAWalk|NormL2|idr|4|6|3279.2489
1|DNAWalk|NormL2|idr|4|7|4205.7326
1|DNAWalk|NormL2|idr|4|8|2447.8016
1|DNAWalk|NormL2|idr|4|9|4679.7993
1|DNAWalk|NormL2|idr|4|10|1637.1495
1|DNAWalk|NormL2|idr|4|11|4663.0573
1|DNAWalk|NormL2|idr|4|12|2516.5702
1|DNAWalk|NormL2|idr|4|13|1920.7141
1|DNAWalk|NormL2|idr|4|14|1777.6207
1|DNAWalk|NormL2|idr|4|15|3514.1712
1|DNAWalk|NormL2|idr|4|16|3392.3709
1|DNAWalk|NormL2|idr|4|17|1388.5328
1|DNAWalk|NormL2|idr|4|18|4695.914
1|DNAWalk|NormL2|idr|4|19|1951.5829
1|DNAWalk|NormL2|idr|4|20|2279.9011
1|DNAWalk|NormL2|idr|4|21|1701.7391
1|DNAWalk|NormL2|idr|4|22|1637.8907
1|DNAWalk|NormL2|idr|4|23|1937.8604
1|DNAWalk|NormL2|idr|4|24|3144.5409
1|DNAWalk|NormL2|idr|4|25|1593.9703
1|DNAWalk|NormL2|idr|4|26|2684.7117
1|DNAWalk|NormL2|idr|4|27|1400.273
1|DNAWalk|NormL2|idr|4|28|1887.7842
1|DNAWalk|NormL2|idr|4|29|1600.5284
1|DNAWalk|NormL2|idr|4|30|2734.0915
1|DNAWalk|NormL2|idr|4|31|1368.6997
1|DNAWalk|NormL2|idr|4|32|2210.4806
1|DNAWalk|NormL2|idr|4|33|1141.4913
1|DNAWalk|NormL2|idr|4|34|1729.0481
1|DNAWalk|NormL2|idr|4|35|1744.1458
1|DNAWalk|NormL2|idr|4|36|1966.7532
1|DNAWalk|NormL2|idr|4|37|6038.9177
1|DNAWalk|NormL2|idr|4|38|2165.4554
1|DNAWalk|NormL2|idr|4|39|2006.9917
1|DNAWalk|NormL2|idr|4|40|2817.9848
1|DNAWalk|NormL2|idr|4|41|2266.6436
1|DNAWalk|NormL2|idr|4|42|1345.1773
1|DNAWalk|NormL2|idr|4|43|3352.7551
1|DNAWalk|NormL2|idr|4|44|2998.9167
1|DNAWalk|NormL2|idr|4|45|2354.8224
1|DNAWalk|NormL2|idr|4|46|1142.632
1|DNAWalk|NormL2|idr|4|47|2425.9444
1|DNAWalk|NormL2|idr|4|48|3272.6244
1|DNAWalk|NormL2|idr|4|49|1615.3165
1|DNAWalk|NormL2|idr|4|50|1328.5079
1|DNAWalk|NormL2|idr|4|51|5786.5752
1|DNAWalk|NormL2|idr|4|52|2868.7965
1|DNAWalk|NormL2|idr|4|53|1631.7199
1|DNAWalk|NormL2|idr|4|54|1620.7064
1|DNAWalk|NormL2|idr|4|55|1749.761
1|DNAWalk|NormL2|idr|4|56|1634.9413
1|DNAWalk|NormL2|idr|4|57|1458.8911
1|DNAWalk|NormL2|idr|4|58|2567.1455
1|DNAWalk|NormL2|idr|4|59|3520.1858
1|DNAWalk|NormL2|idr|4|60|1253.23
1|DNAWalk|NormL2|idr|4|61|2294.7508
1|DNAWalk|NormL2|idr|4|62|2582.0946
1|DNAWalk|NormL2|idr|4|63|1752.3951
1|DNAWalk|NormL2|idr|4|64|3136.1389
1|DNAWalk|NormL2|idr|4|65|3664.4865
1|DNAWalk|NormL2|idr|4|66|4401.6713
1|DNAWalk|NormL2|idr|4|67|2403.9668
1|DNAWalk|NormL2|idr|4|68|3076.5591
1|DNAWalk|NormL2|idr|4|69|3598.3921
1|DNAWalk|NormL2|idr|4|70|2147.1439
1|DNAWalk|NormL2|idr|4|71|4653.7549
1|DNAWalk|NormL2|idr|4|72|2274.1854
1|DNAWalk|NormL2|idr|4|73|2428.2698
1|DNAWalk|NormL2|idr|4|74|2282.6531
1|DNAWalk|NormL2|idr|4|75|2199.2784
1|DNAWalk|NormL2|idr|4|76|2785.1307
1|DNAWalk|NormL2|idr|4|77|1941.8832
1|DNAWalk|NormL2|idr|4|78|2020.0056
1|DNAWalk|NormL2|idr|4|79|3271.7571
1|DNAWalk|NormL2|idr|4|80|2445.5205
1|DNAWalk|NormL2|idr|4|81|1628.0334
1|DNAWalk|NormL2|idr|4|82|1703.1071
1|DNAWalk|NormL2|idr|4|83|2282.1261
1|DNAWalk|NormL2|idr|4|84|1343.9402
1|DNAWalk|NormL2|idr|4|85|2270.2525
1|DNAWalk|NormL2|idr|4|86|2720.6561
1|DNAWalk|NormL2|idr|4|87|2816.7207
1|DNAWalk|NormL2|idr|4|88|2947.2154
1|DNAWalk|NormL2|idr|4|89|4436.535
1|DNAWalk|NormL2|idr|4|90|1349.5541
1|DNAWalk|NormL2|idr|4|91|2581.1097
1|DNAWalk|NormL2|idr|4|92|2837.9487
1|DNAWalk|NormL2|idr|4|93|1476.1241
1|DNAWalk|NormL2|idr|4|94|2534.9226
1|DNAWalk|NormL2|idr|4|95|1636.887
1|DNAWalk|NormL2|idr|4|96|1644.6921
1|DNAWalk|NormL2|idr|4|97|2290.183
1|DNAWalk|NormL2|idr|4|98|1867.4308
1|DNAWalk|NormL2|idr|4|99|2101.4247
1|DNAWalk|NormL2|idr|4|100|4425.1407
1|DNAWalk|NormL2|idr|4|101|4464.3776
1|DNAWalk|NormL2|idr|4|102|2783.9604
1|DNAWalk|NormL2|idr|4|103|2938.6924
1|DNAWalk|NormL2|idr|4|104|1251.6009
1|DNAWalk|NormL2|idr|4|105|2843.882
1|DNAWalk|NormL2|idr|4|106|2965.1398
1|DNAWalk|NormL2|idr|4|107|1579.6803
1|DNAWalk|NormL2|idr|4|108|1343.6721
1|DNAWalk|NormL2|idr|4|109|1485.446
1|DNAWalk|NormL2|idr|4|110|1992.0175
1|DNAWalk|NormL2|idr|4|111|2011.3434
1|DNAWalk|NormL2|idr|4|112|1888.6702
1|DNAWalk|NormL2|idr|4|113|1621.8702
1|DNAWalk|NormL2|idr|4|114|2546.3155
1|DNAWalk|NormL2|idr|4|115|1275.6261
1|DNAWalk|NormL2|idr|4|116|1506.1015
1|DNAWalk|NormL2|idr|4|117|1966.5447
1|DNAWalk|NormL2|idr|4|118|2400.5011
1|DNAWalk|NormL2|idr|4|119|1352.1086
1|DNAWalk|NormL2|idr|4|120|2589.0148
1|DNAWalk|NormL2|idr|4|121|2249.9026
1|DNAWalk|NormL2|idr|4|122|2068.7762
1|DNAWalk|NormL2|idr|4|123|2049.2835
1|DNAWalk|NormL2|idr|4|124|1437.0267
1|DNAWalk|NormL2|idr|4|125|2412.96
1|DNAWalk|NormL2|idr|4|126|1252.8107
1|DNAWalk|NormL2|idr|4|127|2016.8365
1|DNAWalk|NormL2|idr|4|128|2788.3093
1|DNAWalk|NormL2|idr|4|129|1780.1399
1|DNAWalk|NormL2|idr|4|130|1592.936
1|DNAWalk|NormL2|idr|4|131|1249.6839
1|DNAWalk|NormL2|idr|4|132|1552.5068
1|DNAWalk|NormL2|idr|4|133|1924.708
1|DNAWalk|NormL2|idr|4|134|1300.6787
1|DNAWalk|NormL2|idr|4|135|1559.415
1|DNAWalk|NormL2|idr|4|136|1606.5989
1|DNAWalk|NormL2|idr|4|137|1509.7113
1|DNAWalk|NormL2|idr|4|138|5027.7246
1|DNAWalk|NormL2|idr|4|139|1610.9067
1|DNAWalk|NormL2|idr|4|140|1522.3663
1|DNAWalk|NormL2|idr|4|141|1892.9117
1|DNAWalk|NormL2|idr|4|142|2452.5007
1|DNAWalk|NormL2|idr|4|143|2401.0001
1|DNAWalk|NormL2|idr|4|144|2235.8446
1|DNAWalk|NormL2|idr|4|145|1958.9158
1|DNAWalk|NormL2|idr|4|146|2235.1632
1|DNAWalk|NormL2|idr|4|147|2048.5232
1|DNAWalk|NormL2|idr|4|148|1584.185
1|DNAWalk|NormL2|idr|4|149|2122.9707
1|DNAWalk|NormL2|idr|4|150|1446.5379
1|DNAWalk|NormL2|idr|4|151|2040.3998
1|DNAWalk|NormL2|idr|4|152|4457.8273
1|DNAWalk|NormL2|idr|4|153|1473.1343
1|DNAWalk|NormL2|idr|4|154|4014.168
1|DNAWalk|NormL2|idr|4|155|2197.7127
1|DNAWalk|NormL2|idr|4|156|2800.628
1|DNAWalk|NormL2|idr|4|157|1798.3913
1|DNAWalk|NormL2|idr|4|158|1890.626
1|DNAWalk|NormL2|idr|4|159|3068.9757
1|DNAWalk|NormL2|idr|4|160|2952.3738
1|DNAWalk|NormL2|idr|4|161|2481.6087
1|DNAWalk|NormL2|idr|4|162|2007.6455
1|DNAWalk|NormL2|idr|4|163|4103.7075
1|DNAWalk|NormL2|idr|4|164|2868.2198
1|DNAWalk|NormL2|idr|4|165|3617.6392
1|DNAWalk|NormL2|idr|4|166|2727.7127
1|DNAWalk|NormL2|idr|4|167|2547.2706
1|DNAWalk|NormL2|idr|4|168|1774.569
1|DNAWalk|NormL2|idr|4|169|3733.6038
1|DNAWalk|NormL2|idr|4|170|1613.8203
1|DNAWalk|NormL2|idr|4|171|3672.9428
1|DNAWalk|NormL2|idr|4|172|1384.7972
1|DNAWalk|NormL2|idr|4|173|4017.4665
1|DNAWalk|NormL2|idr|4|174|1402.5424
1|DNAWalk|NormL2|idr|4|175|2222.2207
1|DNAWalk|NormL2|idr|4|176|6168.644
1|DNAWalk|NormL2|idr|4|177|3105.6564
1|DNAWalk|NormL2|idr|4|178|1609.7956
1|DNAWalk|NormL2|idr|4|179|1964.2077
1|DNAWalk|NormL2|idr|4|180|2281.4693
1|DNAWalk|NormL2|idr|4|181|2442.2396
1|DNAWalk|NormL2|idr|4|182|2815.2735
1|DNAWalk|NormL2|idr|4|183|3192.5939
1|DNAWalk|NormL2|idr|4|184|1886.8086
1|DNAWalk|NormL2|idr|4|185|2205.1539
1|DNAWalk|NormL2|idr|4|186|2065.2722
1|DNAWalk|NormL2|idr|4|187|2535.0671
1|DNAWalk|NormL2|idr|4|188|5184.2799
1|DNAWalk|NormL2|idr|4|189|2669.6875
1|DNAWalk|NormL2|idr|4|190|1537.8598
1|DNAWalk|NormL2|idr|4|191|1519.1962
1|DNAWalk|NormL2|idr|4|192|4141.8453
1|DNAWalk|NormL2|idr|4|193|1975.5851
1|DNAWalk|NormL2|idr|4|194|2565.9568
1|DNAWalk|NormL2|idr|4|195|2393.6848
1|DNAWalk|NormL2|idr|4|196|2624.3244
1|DNAWalk|NormL2|idr|4|197|2137.5654
1|DNAWalk|NormL2|idr|4|198|1683.7667
1|DNAWalk|NormL2|idr|4|199|1876.475
1|DNAWalk|NormL2|idr|4|200|3770.3212
1|DNAWalk|NormL2|idr|4|201|2658.0928
1|DNAWalk|NormL2|idr|4|202|3114.0384
1|DNAWalk|NormL2|idr|4|203|2501.1231
1|DNAWalk|NormL2|idr|4|204|3108.4951
1|DNAWalk|NormL2|idr|4|205|1938.6069
1|DNAWalk|NormL2|idr|4|206|2218.0764
1|DNAWalk|NormL2|idr|4|207|1661.6778
1|DNAWalk|NormL2|idr|4|208|1393.0473
1|DNAWalk|NormL2|idr|4|209|1811.6147
1|DNAWalk|NormL2|idr|4|210|4590.4254
1|DNAWalk|NormL2|idr|4|211|4355.0124
1|DNAWalk|NormL2|idr|4|212|2343.3283
1|DNAWalk|NormL2|idr|4|213|3967.9573
1|DNAWalk|NormL2|idr|4|214|4299.5235
1|DNAWalk|NormL2|idr|4|215|1457.471
1|DNAWalk|NormL2|idr|4|216|3185.8207
1|DNAWalk|NormL2|idr|4|217|2107.0096
1|DNAWalk|NormL2|idr|4|218|1566.4409
1|DNAWalk|NormL2|idr|4|219|2167.8528
1|DNAWalk|NormL2|idr|4|220|1411.0014
1|DNAWalk|NormL2|idr|4|221|2980.1768
1|DNAWalk|NormL2|idr|4|222|3365.8035
1|DNAWalk|NormL2|idr|4|223|2479.2562
1|DNAWalk|NormL2|idr|4|224|4416.14
1|DNAWalk|NormL2|idr|4|225|1819.4086
1|DNAWalk|NormL2|idr|4|226|1468.9539
1|DNAWalk|NormL2|idr|4|227|4734.2478
1|DNAWalk|NormL2|idr|4|228|3218.4183
1|DNAWalk|NormL2|idr|4|229|1571.1426
1|DNAWalk|NormL2|idr|4|230|1687.3679
1|DNAWalk|NormL2|idr|4|231|1492.8497
1|DNAWalk|NormL2|idr|4|232|5335.1168
1|DNAWalk|NormL2|idr|4|233|2191.2859
1|DNAWalk|NormL2|idr|4|234|3099.1456
1|DNAWalk|NormL2|idr|4|235|1779.0753
1|DNAWalk|NormL2|idr|4|236|1909.3898
1|DNAWalk|NormL2|idr|4|237|4831.8136
1|DNAWalk|NormL2|idr|4|238|2178.0804
1|DNAWalk|NormL2|idr|4|239|2112.2354
1|DNAWalk|NormL2|idr|4|240|3341.2319
1|DNAWalk|NormL2|idr|4|241|1223.6288
1|DNAWalk|NormL2|idr|4|242|2144.3407
1|DNAWalk|NormL2|idr|4|243|1679.4529
1|DNAWalk|NormL2|idr|4|244|2253.764
1|DNAWalk|NormL2|idr|4|245|1629.9497
1|DNAWalk|NormL2|idr|4|246|4816.8501
1|DNAWalk|NormL2|idr|4|247|4369.0766
1|DNAWalk|NormL2|idr|4|248|3368.5144
1|DNAWalk|NormL2|idr|4|249|2171.1951
1|DNAWalk|NormL2|idr|4|250|1387.1828
1|DNAWalk|NormL2|idr|4|251|2140.8438
1|DNAWalk|NormL2|idr|4|252|2285.8424
1|DNAWalk|NormL2|idr|4|253|1714.8967
1|DNAWalk|NormL2|idr|4|254|1123.455
1|DNAWalk|NormL2|idr|4|255|2376.5809
1|DNAWalk|NormL2|idr|4|256|1757.0197
1|DNAWalk|NormL2|idr|4|257|1812.5801
1|DNAWalk|NormL2|idr|4|258|1732.8484
1|DNAWalk|NormL2|idr|4|259|1826.3167
1|DNAWalk|NormL2|idr|4|260|3985.2234
1|DNAWalk|NormL2|idr|4|261|1655.1585
1|DNAWalk|NormL2|idr|4|262|2509.4348
1|DNAWalk|NormL2|idr|4|263|3321.9468
1|DNAWalk|NormL2|idr|4|264|2606.429
1|DNAWalk|NormL2|idr|4|265|1765.6584
1|DNAWalk|NormL2|idr|4|266|5750.2221
1|DNAWalk|NormL2|idr|4|267|1760.1866
1|DNAWalk|NormL2|idr|4|268|1656.7995
1|DNAWalk|NormL2|idr|4|269|2681.7377
1|DNAWalk|NormL2|idr|4|270|2245.0152
1|DNAWalk|NormL2|idr|4|271|3003.6778
1|DNAWalk|NormL2|idr|4|272|2090.7666
1|DNAWalk|NormL2|idr|4|273|1482.9586
1|DNAWalk|NormL2|idr|4|274|3518.1337
1|DNAWalk|NormL2|idr|4|275|1757.9605
1|DNAWalk|NormL2|idr|4|276|2160.9255
1|DNAWalk|NormL2|idr|4|277|4043.4743
1|DNAWalk|NormL2|idr|4|278|2584.734
1|DNAWalk|NormL2|idr|4|279|2917.5876
1|DNAWalk|NormL2|idr|4|280|4849.6237
1|DNAWalk|NormL2|idr|4|281|1539.8184
1|DNAWalk|NormL2|idr|4|282|1037.7464
1|DNAWalk|NormL2|idr|4|283|1411.9322
1|DNAWalk|NormL2|idr|4|284|1994.8235
1|DNAWalk|NormL2|idr|4|285|1943.5379
1|DNAWalk|NormL2|idr|4|286|2795.2042
1|DNAWalk|NormL2|idr|4|287|2664.9591
1|DNAWalk|NormL2|idr|4|288|3265.5807
1|DNAWalk|NormL2|idr|4|289|1587.9228
1|DNAWalk|NormL2|idr|4|290|2476.7037
1|DNAWalk|NormL2|idr|4|291|2206.5422
1|DNAWalk|NormL2|idr|4|292|5455.2189
1|DNAWalk|NormL2|idr|4|293|1545.8786
1|DNAWalk|NormL2|idr|4|294|2937.867
1|DNAWalk|NormL2|idr|4|295|1585.9415
1|DNAWalk|NormL2|idr|4|296|1055.3974
1|DNAWalk|NormL2|idr|4|297|2418.6296
1|DNAWalk|NormL2|idr|4|298|3433.1606
1|DNAWalk|NormL2|idr|4|299|1897.6323
1|DNAWalk|NormL2|idr|4|300|1963.7275
1|DNAWalk|NormL2|idr|4|301|2589.2605
1|DNAWalk|NormL2|idr|4|302|1963.9993
1|DNAWalk|NormL2|idr|4|303|2531.6749
1|DNAWalk|NormL2|idr|4|304|1681.0722
1|DNAWalk|NormL2|idr|4|305|1172.6663
1|DNAWalk|NormL2|idr|4|306|3578.624
1|DNAWalk|NormL2|idr|4|307|1430.9045
1|DNAWalk|NormL2|idr|4|308|1522.7239
1|DNAWalk|NormL2|idr|4|309|2472.3705
1|DNAWalk|NormL2|idr|4|310|1971.5102
1|DNAWalk|NormL2|idr|4|311|1640.2502
1|DNAWalk|NormL2|idr|4|312|3496.6883
1|DNAWalk|NormL2|idr|4|313|3056.2246
1|DNAWalk|NormL2|idr|4|314|1565.4106
1|DNAWalk|NormL2|idr|4|315|2855.5916
1|DNAWalk|NormL2|idr|4|316|2232.1193
1|DNAWalk|NormL2|idr|4|317|4735.4487
1|DNAWalk|NormL2|idr|4|318|1272.0469
1|DNAWalk|NormL2|idr|4|319|1591.2958
1|DNAWalk|NormL2|idr|4|320|1846.4857
1|DNAWalk|NormL2|idr|4|321|1365.8462
1|DNAWalk|NormL2|idr|4|322|1921.9631
1|DNAWalk|NormL2|idr|4|323|3566.2975
1|DNAWalk|NormL2|idr|4|324|2332.996
1|DNAWalk|NormL2|idr|4|325|2350.2238
1|DNAWalk|NormL2|idr|4|326|3300.8195
1|DNAWalk|NormL2|idr|4|327|2208.341
1|DNAWalk|NormL2|idr|4|328|3222.294
1|DNAWalk|NormL2|idr|4|329|2041.6856
1|DNAWalk|NormL2|idr|4|330|1971.1063
1|DNAWalk|NormL2|idr|4|331|995.6839
1|DNAWalk|NormL2|idr|4|332|975.7992
1|DNAWalk|NormL2|idr|4|333|2913.6461
1|DNAWalk|NormL2|idr|4|334|2415.6997
1|DNAWalk|NormL2|idr|4|335|4753.5518
1|DNAWalk|NormL2|idr|4|336|1192.1049
1|DNAWalk|NormL2|idr|4|337|3285.3945
1|DNAWalk|NormL2|idr|4|338|2248.9538
1|DNAWalk|NormL2|idr|4|339|1720.0371
1|DNAWalk|NormL2|idr|4|340|1383.533
1|DNAWalk|NormL2|idr|4|341|4908.3823
1|DNAWalk|NormL2|idr|4|342|2672.9003
1|DNAWalk|NormL2|idr|4|343|1661.5488
1|DNAWalk|NormL2|idr|4|344|3723.4088
1|DNAWalk|NormL2|idr|4|345|1885.3839
1|DNAWalk|NormL2|idr|4|346|4837.2606
1|DNAWalk|NormL2|idr|4|347|2664.9611
1|DNAWalk|NormL2|idr|4|348|4848.5044
1|DNAWalk|NormL2|idr|4|349|4582.0091
1|DNAWalk|NormL2|idr|4|350|2652.9366
1|DNAWalk|NormL2|idr|4|351|1476.795
1|DNAWalk|NormL2|idr|4|352|3266.0188
1|DNAWalk|NormL2|idr|4|353|2047.4043
1|DNAWalk|NormL2|idr|4|354|1385.0087
1|DNAWalk|NormL2|idr|4|355|3037.8248
1|DNAWalk|NormL2|idr|4|356|1693.6725
1|DNAWalk|NormL2|idr|4|357|2470.2717
1|DNAWalk|NormL2|idr|4|358|2209.725
1|DNAWalk|NormL2|idr|4|359|2697.4879
1|DNAWalk|NormL2|idr|4|360|2370.184
1|DNAWalk|NormL2|idr|4|361|2698.2789
1|DNAWalk|NormL2|idr|4|362|1809.8601
1|DNAWalk|NormL2|idr|4|363|3793.0107
1|DNAWalk|NormL2|idr|4|364|1954.2275
1|DNAWalk|NormL2|idr|4|365|2827.102
1|DNAWalk|NormL2|idr|4|366|2832.687
1|DNAWalk|NormL2|idr|4|367|2611.044
1|DNAWalk|NormL2|idr|4|368|1562.9447
1|DNAWalk|NormL2|idr|4|369|1886.0265
1|DNAWalk|NormL2|idr|4|370|1456.6876
1|DNAWalk|NormL2|idr|4|371|2031.5447
1|DNAWalk|NormL2|idr|4|372|1921.2952
1|DNAWalk|NormL2|idr|4|373|3736.2168
1|DNAWalk|NormL2|idr|4|374|1493.6701
1|DNAWalk|NormL2|idr|4|375|2101.5434
1|DNAWalk|NormL2|idr|4|376|1449.8463
1|DNAWalk|NormL2|idr|4|377|2236.3325
1|DNAWalk|NormL2|idr|4|378|2146.8313
1|DNAWalk|NormL2|idr|4|379|1583.3821
1|DNAWalk|NormL2|idr|4|380|1237.4873
1|DNAWalk|NormL2|idr|4|381|1308.8827
1|DNAWalk|NormL2|idr|4|382|5832.912
1|DNAWalk|NormL2|idr|4|383|2853.8224
1|DNAWalk|NormL2|idr|4|384|1333.7287
