# Supplementary material for: On DNA numerical representations for genomic similarity computation
Source: PLoS One. 2017 Mar 21;12(3):e0173288. doi: 10.1371/journal.pone.0173288 (PMC5360225; doi:10.1371/journal.pone.0173288)
Supplement: S3 File — The datasets employed in this work. (ZIP) [file pone.0173288.s003.zip › datasets/syntheticalExperimentalScores/sequenceBase_1_transformation_DNAWalk_metric_NormL2_type_ids_percentage_8.txt]

1|DNAWalk|NormL2|idr|8|1|1721.1381
1|DNAWalk|NormL2|idr|8|2|1495.2193
1|DNAWalk|NormL2|idr|8|3|2968.0543
1|DNAWalk|NormL2|idr|8|4|3639.8838
1|DNAWalk|NormL2|idr|8|5|1923.4934
1|DNAWalk|NormL2|idr|8|6|3175.8559
1|DNAWalk|NormL2|idr|8|7|1713.4968
1|DNAWalk|NormL2|idr|8|8|2466.1589
1|DNAWalk|NormL2|idr|8|9|1596.2867
1|DNAWalk|NormL2|idr|8|10|2958.5206
1|DNAWalk|NormL2|idr|8|11|2824.4351
1|DNAWalk|NormL2|idr|8|12|5011.699
1|DNAWalk|NormL2|idr|8|13|4417.5079
1|DNAWalk|NormL2|idr|8|14|2404.7406
1|DNAWalk|NormL2|idr|8|15|3415.6698
1|DNAWalk|NormL2|idr|8|16|3826.604
1|DNAWalk|NormL2|idr|8|17|4686.77
1|DNAWalk|NormL2|idr|8|18|4265.0927
1|DNAWalk|NormL2|idr|8|19|3476.166
1|DNAWalk|NormL2|idr|8|20|2180.0621
1|DNAWalk|NormL2|idr|8|21|4415.4045
1|DNAWalk|NormL2|idr|8|22|2307.2124
1|DNAWalk|NormL2|idr|8|23|3022.3553
1|DNAWalk|NormL2|idr|8|24|1899.4537
1|DNAWalk|NormL2|idr|8|25|6709.0462
1|DNAWalk|NormL2|idr|8|26|3606.7914
1|DNAWalk|NormL2|idr|8|27|3106.6336
1|DNAWalk|NormL2|idr|8|28|4078.0698
1|DNAWalk|NormL2|idr|8|29|3558.4695
1|DNAWalk|NormL2|idr|8|30|2465.7254
1|DNAWalk|NormL2|idr|8|31|3098.7355
1|DNAWalk|NormL2|idr|8|32|2859.3458
1|DNAWalk|NormL2|idr|8|33|2284.2504
1|DNAWalk|NormL2|idr|8|34|5455.2982
1|DNAWalk|NormL2|idr|8|35|4217.5128
1|DNAWalk|NormL2|idr|8|36|3289.4286
1|DNAWalk|NormL2|idr|8|37|2609.1405
1|DNAWalk|NormL2|idr|8|38|6856.7398
1|DNAWalk|NormL2|idr|8|39|2933.9014
1|DNAWalk|NormL2|idr|8|40|3662.447
1|DNAWalk|NormL2|idr|8|41|1526.4666
1|DNAWalk|NormL2|idr|8|42|3191.7044
1|DNAWalk|NormL2|idr|8|43|2693.4455
1|DNAWalk|NormL2|idr|8|44|2089.7873
1|DNAWalk|NormL2|idr|8|45|2711.0983
1|DNAWalk|NormL2|idr|8|46|5624.4711
1|DNAWalk|NormL2|idr|8|47|2570.4078
1|DNAWalk|NormL2|idr|8|48|6726.7599
1|DNAWalk|NormL2|idr|8|49|3519.2014
1|DNAWalk|NormL2|idr|8|50|5216.164
1|DNAWalk|NormL2|idr|8|51|1565.2728
1|DNAWalk|NormL2|idr|8|52|2555.5958
1|DNAWalk|NormL2|idr|8|53|2002.9459
1|DNAWalk|NormL2|idr|8|54|2174.6821
1|DNAWalk|NormL2|idr|8|55|8424.5358
1|DNAWalk|NormL2|idr|8|56|3662.352
1|DNAWalk|NormL2|idr|8|57|2772.9814
1|DNAWalk|NormL2|idr|8|58|7082.2731
1|DNAWalk|NormL2|idr|8|59|4690.378
1|DNAWalk|NormL2|idr|8|60|6327.6638
1|DNAWalk|NormL2|idr|8|61|2960.5692
1|DNAWalk|NormL2|idr|8|62|4774.083
1|DNAWalk|NormL2|idr|8|63|1453.3182
1|DNAWalk|NormL2|idr|8|64|2371.3533
1|DNAWalk|NormL2|idr|8|65|3034.4918
1|DNAWalk|NormL2|idr|8|66|1890.437
1|DNAWalk|NormL2|idr|8|67|6305.2535
1|DNAWalk|NormL2|idr|8|68|2244.1818
1|DNAWalk|NormL2|idr|8|69|3237.8468
1|DNAWalk|NormL2|idr|8|70|1665.6446
1|DNAWalk|NormL2|idr|8|71|3189.5926
1|DNAWalk|NormL2|idr|8|72|3425.268
1|DNAWalk|NormL2|idr|8|73|2718.1563
1|DNAWalk|NormL2|idr|8|74|2541.2073
1|DNAWalk|NormL2|idr|8|75|1816.5355
1|DNAWalk|NormL2|idr|8|76|3361.3157
1|DNAWalk|NormL2|idr|8|77|4408.5058
1|DNAWalk|NormL2|idr|8|78|4007.6749
1|DNAWalk|NormL2|idr|8|79|2025.5824
1|DNAWalk|NormL2|idr|8|80|2391.0934
1|DNAWalk|NormL2|idr|8|81|2095.6845
1|DNAWalk|NormL2|idr|8|82|3887.9888
1|DNAWalk|NormL2|idr|8|83|2693.1377
1|DNAWalk|NormL2|idr|8|84|3592.0579
1|DNAWalk|NormL2|idr|8|85|4241.0309
1|DNAWalk|NormL2|idr|8|86|1822.5736
1|DNAWalk|NormL2|idr|8|87|3866.0525
1|DNAWalk|NormL2|idr|8|88|3936.5807
1|DNAWalk|NormL2|idr|8|89|5333.7967
1|DNAWalk|NormL2|idr|8|90|3178.565
1|DNAWalk|NormL2|idr|8|91|2549.4546
1|DNAWalk|NormL2|idr|8|92|3749.3415
1|DNAWalk|NormL2|idr|8|93|1875.3404
1|DNAWalk|NormL2|idr|8|94|3967.5707
1|DNAWalk|NormL2|idr|8|95|3606.1153
1|DNAWalk|NormL2|idr|8|96|2266.4123
1|DNAWalk|NormL2|idr|8|97|2358.702
1|DNAWalk|NormL2|idr|8|98|2396.5564
1|DNAWalk|NormL2|idr|8|99|3965.4203
1|DNAWalk|NormL2|idr|8|100|2732.1563
1|DNAWalk|NormL2|idr|8|101|2183.5317
1|DNAWalk|NormL2|idr|8|102|4050.575
1|DNAWalk|NormL2|idr|8|103|4286.1952
1|DNAWalk|NormL2|idr|8|104|2552.9751
1|DNAWalk|NormL2|idr|8|105|2695.0965
1|DNAWalk|NormL2|idr|8|106|3642.7049
1|DNAWalk|NormL2|idr|8|107|5186.4415
1|DNAWalk|NormL2|idr|8|108|2610.9234
1|DNAWalk|NormL2|idr|8|109|3794.7059
1|DNAWalk|NormL2|idr|8|110|3354.2273
1|DNAWalk|NormL2|idr|8|111|5098.3529
1|DNAWalk|NormL2|idr|8|112|2039.7411
1|DNAWalk|NormL2|idr|8|113|2053.9163
1|DNAWalk|NormL2|idr|8|114|1669.1268
1|DNAWalk|NormL2|idr|8|115|3533.1625
1|DNAWalk|NormL2|idr|8|116|2527.8289
1|DNAWalk|NormL2|idr|8|117|5967.1464
1|DNAWalk|NormL2|idr|8|118|3037.0238
1|DNAWalk|NormL2|idr|8|119|2227.0888
1|DNAWalk|NormL2|idr|8|120|3527.1975
1|DNAWalk|NormL2|idr|8|121|2669.7503
1|DNAWalk|NormL2|idr|8|122|4236.3795
1|DNAWalk|NormL2|idr|8|123|3826.2599
1|DNAWalk|NormL2|idr|8|124|2392.9378
1|DNAWalk|NormL2|idr|8|125|1595.5257
1|DNAWalk|NormL2|idr|8|126|2674.6915
1|DNAWalk|NormL2|idr|8|127|1688.2225
1|DNAWalk|NormL2|idr|8|128|5244.1807
1|DNAWalk|NormL2|idr|8|129|2374.8589
1|DNAWalk|NormL2|idr|8|130|3803.7925
1|DNAWalk|NormL2|idr|8|131|3389.9491
1|DNAWalk|NormL2|idr|8|132|2077.473
1|DNAWalk|NormL2|idr|8|133|2447.1644
1|DNAWalk|NormL2|idr|8|134|8342.8405
1|DNAWalk|NormL2|idr|8|135|2478.0106
1|DNAWalk|NormL2|idr|8|136|3234.3369
1|DNAWalk|NormL2|idr|8|137|1978.5998
1|DNAWalk|NormL2|idr|8|138|2709.7404
1|DNAWalk|NormL2|idr|8|139|2798.9537
1|DNAWalk|NormL2|idr|8|140|4196.1514
1|DNAWalk|NormL2|idr|8|141|5070.5917
1|DNAWalk|NormL2|idr|8|142|3228.7184
1|DNAWalk|NormL2|idr|8|143|2777.3349
1|DNAWalk|NormL2|idr|8|144|4300.3027
1|DNAWalk|NormL2|idr|8|145|1938.4749
1|DNAWalk|NormL2|idr|8|146|4369.678
1|DNAWalk|NormL2|idr|8|147|3203.4064
1|DNAWalk|NormL2|idr|8|148|2482.0706
1|DNAWalk|NormL2|idr|8|149|3233.9694
1|DNAWalk|NormL2|idr|8|150|4169.8802
1|DNAWalk|NormL2|idr|8|151|2076.1059
1|DNAWalk|NormL2|idr|8|152|2522.4965
1|DNAWalk|NormL2|idr|8|153|4011.6295
1|DNAWalk|NormL2|idr|8|154|2200.794
1|DNAWalk|NormL2|idr|8|155|2011.4512
1|DNAWalk|NormL2|idr|8|156|1903.4636
1|DNAWalk|NormL2|idr|8|157|2110.8833
1|DNAWalk|NormL2|idr|8|158|2153.5625
1|DNAWalk|NormL2|idr|8|159|5833.7041
1|DNAWalk|NormL2|idr|8|160|6055.2655
1|DNAWalk|NormL2|idr|8|161|4927.3938
1|DNAWalk|NormL2|idr|8|162|4287.707
1|DNAWalk|NormL2|idr|8|163|2085.5899
1|DNAWalk|NormL2|idr|8|164|2413.5404
1|DNAWalk|NormL2|idr|8|165|2199.6596
1|DNAWalk|NormL2|idr|8|166|3270.3239
1|DNAWalk|NormL2|idr|8|167|2657.332
1|DNAWalk|NormL2|idr|8|168|4851.1502
1|DNAWalk|NormL2|idr|8|169|2202.5877
1|DNAWalk|NormL2|idr|8|170|4340.8039
1|DNAWalk|NormL2|idr|8|171|2975.7551
1|DNAWalk|NormL2|idr|8|172|2492.1938
1|DNAWalk|NormL2|idr|8|173|2856.508
1|DNAWalk|NormL2|idr|8|174|6287.6248
1|DNAWalk|NormL2|idr|8|175|6022.8478
1|DNAWalk|NormL2|idr|8|176|4144.4676
1|DNAWalk|NormL2|idr|8|177|2068.5242
1|DNAWalk|NormL2|idr|8|178|3359.5765
1|DNAWalk|NormL2|idr|8|179|2404.8552
1|DNAWalk|NormL2|idr|8|180|3612.0338
1|DNAWalk|NormL2|idr|8|181|2623.1284
1|DNAWalk|NormL2|idr|8|182|2419.2796
1|DNAWalk|NormL2|idr|8|183|2641.2863
1|DNAWalk|NormL2|idr|8|184|2969.2315
1|DNAWalk|NormL2|idr|8|185|4784.3377
1|DNAWalk|NormL2|idr|8|186|1893.2208
1|DNAWalk|NormL2|idr|8|187|2570.4077
1|DNAWalk|NormL2|idr|8|188|1246.8131
1|DNAWalk|NormL2|idr|8|189|1830.0077
1|DNAWalk|NormL2|idr|8|190|1837.1792
1|DNAWalk|NormL2|idr|8|191|2020.617
1|DNAWalk|NormL2|idr|8|192|2964.3352
1|DNAWalk|NormL2|idr|8|193|8560.2014
1|DNAWalk|NormL2|idr|8|194|2440.9965
1|DNAWalk|NormL2|idr|8|195|3694.2739
1|DNAWalk|NormL2|idr|8|196|1465.3469
1|DNAWalk|NormL2|idr|8|197|3575.3676
1|DNAWalk|NormL2|idr|8|198|3426.2571
1|DNAWalk|NormL2|idr|8|199|5068.7723
1|DNAWalk|NormL2|idr|8|200|5115.9388
1|DNAWalk|NormL2|idr|8|201|2847.7095
1|DNAWalk|NormL2|idr|8|202|2004.3954
1|DNAWalk|NormL2|idr|8|203|4299.5426
1|DNAWalk|NormL2|idr|8|204|3713.646
1|DNAWalk|NormL2|idr|8|205|3860.9242
1|DNAWalk|NormL2|idr|8|206|2399.862
1|DNAWalk|NormL2|idr|8|207|3118.6265
1|DNAWalk|NormL2|idr|8|208|2817.8975
1|DNAWalk|NormL2|idr|8|209|2465.2964
1|DNAWalk|NormL2|idr|8|210|2438.9127
1|DNAWalk|NormL2|idr|8|211|1947.8655
1|DNAWalk|NormL2|idr|8|212|3899.2912
1|DNAWalk|NormL2|idr|8|213|4819.4707
1|DNAWalk|NormL2|idr|8|214|3559.7721
1|DNAWalk|NormL2|idr|8|215|1571.2617
1|DNAWalk|NormL2|idr|8|216|4048.6938
1|DNAWalk|NormL2|idr|8|217|1706.8374
1|DNAWalk|NormL2|idr|8|218|3743.8098
1|DNAWalk|NormL2|idr|8|219|5228.2039
1|DNAWalk|NormL2|idr|8|220|2339.2445
1|DNAWalk|NormL2|idr|8|221|3820.8131
1|DNAWalk|NormL2|idr|8|222|1947.8506
1|DNAWalk|NormL2|idr|8|223|2788.4418
1|DNAWalk|NormL2|idr|8|224|5774.3828
1|DNAWalk|NormL2|idr|8|225|1662.058
1|DNAWalk|NormL2|idr|8|226|3540.8657
1|DNAWalk|NormL2|idr|8|227|2366.5316
1|DNAWalk|NormL2|idr|8|228|3570.6742
1|DNAWalk|NormL2|idr|8|229|1618.805
1|DNAWalk|NormL2|idr|8|230|3767.4292
1|DNAWalk|NormL2|idr|8|231|6065.1904
1|DNAWalk|NormL2|idr|8|232|2339.6673
1|DNAWalk|NormL2|idr|8|233|3100.9173
1|DNAWalk|NormL2|idr|8|234|6058.8356
1|DNAWalk|NormL2|idr|8|235|1883.6671
1|DNAWalk|NormL2|idr|8|236|1820.5752
1|DNAWalk|NormL2|idr|8|237|5237.3646
1|DNAWalk|NormL2|idr|8|238|4392.5389
1|DNAWalk|NormL2|idr|8|239|2471.097
1|DNAWalk|NormL2|idr|8|240|5506.3391
1|DNAWalk|NormL2|idr|8|241|3649.6393
1|DNAWalk|NormL2|idr|8|242|4992.2703
1|DNAWalk|NormL2|idr|8|243|1376.3732
1|DNAWalk|NormL2|idr|8|244|1534.91
1|DNAWalk|NormL2|idr|8|245|3314.9756
1|DNAWalk|NormL2|idr|8|246|1973.2517
1|DNAWalk|NormL2|idr|8|247|1652.6677
1|DNAWalk|NormL2|idr|8|248|4504.869
1|DNAWalk|NormL2|idr|8|249|2082.3783
1|DNAWalk|NormL2|idr|8|250|3715.1789
1|DNAWalk|NormL2|idr|8|251|3029.7284
1|DNAWalk|NormL2|idr|8|252|2399.8623
1|DNAWalk|NormL2|idr|8|253|4214.6352
1|DNAWalk|NormL2|idr|8|254|2153.999
1|DNAWalk|NormL2|idr|8|255|4197.2991
1|DNAWalk|NormL2|idr|8|256|2865.755
1|DNAWalk|NormL2|idr|8|257|3378.0407
1|DNAWalk|NormL2|idr|8|258|1441.3278
1|DNAWalk|NormL2|idr|8|259|2112.0241
1|DNAWalk|NormL2|idr|8|260|1650.2417
1|DNAWalk|NormL2|idr|8|261|2136.8051
1|DNAWalk|NormL2|idr|8|262|4906.7916
1|DNAWalk|NormL2|idr|8|263|2961.8932
1|DNAWalk|NormL2|idr|8|264|2361.775
1|DNAWalk|NormL2|idr|8|265|6635.0946
1|DNAWalk|NormL2|idr|8|266|3481.093
1|DNAWalk|NormL2|idr|8|267|1854.476
1|DNAWalk|NormL2|idr|8|268|3667.0457
1|DNAWalk|NormL2|idr|8|269|1869.3459
1|DNAWalk|NormL2|idr|8|270|7695.2381
1|DNAWalk|NormL2|idr|8|271|1670.9304
1|DNAWalk|NormL2|idr|8|272|2351.129
1|DNAWalk|NormL2|idr|8|273|4893.6924
1|DNAWalk|NormL2|idr|8|274|3176.7658
1|DNAWalk|NormL2|idr|8|275|2343.0359
1|DNAWalk|NormL2|idr|8|276|6219.5021
1|DNAWalk|NormL2|idr|8|277|8078.0591
1|DNAWalk|NormL2|idr|8|278|1676.8585
1|DNAWalk|NormL2|idr|8|279|2278.927
1|DNAWalk|NormL2|idr|8|280|3067.2113
1|DNAWalk|NormL2|idr|8|281|3288.4394
1|DNAWalk|NormL2|idr|8|282|4000.4095
1|DNAWalk|NormL2|idr|8|283|2242.7348
1|DNAWalk|NormL2|idr|8|284|9314.2304
1|DNAWalk|NormL2|idr|8|285|5240.5901
1|DNAWalk|NormL2|idr|8|286|2555.5416
1|DNAWalk|NormL2|idr|8|287|4696.4172
1|DNAWalk|NormL2|idr|8|288|3776.8591
1|DNAWalk|NormL2|idr|8|289|8869.0846
1|DNAWalk|NormL2|idr|8|290|3529.7234
1|DNAWalk|NormL2|idr|8|291|6305.0091
1|DNAWalk|NormL2|idr|8|292|2538.1227
1|DNAWalk|NormL2|idr|8|293|5829.6723
1|DNAWalk|NormL2|idr|8|294|5506.2459
1|DNAWalk|NormL2|idr|8|295|3932.7747
1|DNAWalk|NormL2|idr|8|296|2722.4368
1|DNAWalk|NormL2|idr|8|297|3187.2871
1|DNAWalk|NormL2|idr|8|298|3564.0753
1|DNAWalk|NormL2|idr|8|299|2409.7559
1|DNAWalk|NormL2|idr|8|300|2328.3201
1|DNAWalk|NormL2|idr|8|301|1935.0793
1|DNAWalk|NormL2|idr|8|302|4600.0588
1|DNAWalk|NormL2|idr|8|303|3696.5968
1|DNAWalk|NormL2|idr|8|304|4458.7621
1|DNAWalk|NormL2|idr|8|305|2328.7625
1|DNAWalk|NormL2|idr|8|306|5456.1562
1|DNAWalk|NormL2|idr|8|307|2787.3572
1|DNAWalk|NormL2|idr|8|308|5566.1788
1|DNAWalk|NormL2|idr|8|309|3674.1723
1|DNAWalk|NormL2|idr|8|310|2313.4873
1|DNAWalk|NormL2|idr|8|311|4260.2779
1|DNAWalk|NormL2|idr|8|312|2355.1496
1|DNAWalk|NormL2|idr|8|313|2211.0968
1|DNAWalk|NormL2|idr|8|314|4598.3059
1|DNAWalk|NormL2|idr|8|315|4946.8949
1|DNAWalk|NormL2|idr|8|316|2257.187
1|DNAWalk|NormL2|idr|8|317|3683.0829
1|DNAWalk|NormL2|idr|8|318|3136.8951
1|DNAWalk|NormL2|idr|8|319|2065.8808
1|DNAWalk|NormL2|idr|8|320|4753.6153
1|DNAWalk|NormL2|idr|8|321|2319.1656
1|DNAWalk|NormL2|idr|8|322|3543.5835
1|DNAWalk|NormL2|idr|8|323|2182.411
1|DNAWalk|NormL2|idr|8|324|3679.0096
1|DNAWalk|NormL2|idr|8|325|2967.7327
1|DNAWalk|NormL2|idr|8|326|1946.9964
1|DNAWalk|NormL2|idr|8|327|2181.3298
1|DNAWalk|NormL2|idr|8|328|2336.6528
1|DNAWalk|NormL2|idr|8|329|3321.194
1|DNAWalk|NormL2|idr|8|330|6131.9602
1|DNAWalk|NormL2|idr|8|331|1513.9068
1|DNAWalk|NormL2|idr|8|332|4613.1044
1|DNAWalk|NormL2|idr|8|333|1814.0648
1|DNAWalk|NormL2|idr|8|334|1921.8712
1|DNAWalk|NormL2|idr|8|335|2044.8334
1|DNAWalk|NormL2|idr|8|336|4348.2919
1|DNAWalk|NormL2|idr|8|337|2324.0635
1|DNAWalk|NormL2|idr|8|338|3005.7773
1|DNAWalk|NormL2|idr|8|339|4666.3015
1|DNAWalk|NormL2|idr|8|340|4878.5224
1|DNAWalk|NormL2|idr|8|341|2190.4415
1|DNAWalk|NormL2|idr|8|342|2083.446
1|DNAWalk|NormL2|idr|8|343|2090.1746
1|DNAWalk|NormL2|idr|8|344|4701.5404
1|DNAWalk|NormL2|idr|8|345|1707.7272
1|DNAWalk|NormL2|idr|8|346|3636.1032
1|DNAWalk|NormL2|idr|8|347|3982.4978
1|DNAWalk|NormL2|idr|8|348|1866.4599
1|DNAWalk|NormL2|idr|8|349|3001.9445
1|DNAWalk|NormL2|idr|8|350|3111.0995
1|DNAWalk|NormL2|idr|8|351|1836.6905
1|DNAWalk|NormL2|idr|8|352|3885.5644
1|DNAWalk|NormL2|idr|8|353|2980.3171
1|DNAWalk|NormL2|idr|8|354|2328.0108
1|DNAWalk|NormL2|idr|8|355|9016.529
1|DNAWalk|NormL2|idr|8|356|3718.9976
1|DNAWalk|NormL2|idr|8|357|2313.5925
1|DNAWalk|NormL2|idr|8|358|5191.6551
1|DNAWalk|NormL2|idr|8|359|4002.5086
1|DNAWalk|NormL2|idr|8|360|2573.1496
1|DNAWalk|NormL2|idr|8|361|1779.9765
1|DNAWalk|NormL2|idr|8|362|3240.4149
1|DNAWalk|NormL2|idr|8|363|4783.3957
1|DNAWalk|NormL2|idr|8|364|2738.2322
1|DNAWalk|NormL2|idr|8|365|4031.5896
1|DNAWalk|NormL2|idr|8|366|1991.6255
1|DNAWalk|NormL2|idr|8|367|2156.2002
1|DNAWalk|NormL2|idr|8|368|4112.4068
1|DNAWalk|NormL2|idr|8|369|3796.282
1|DNAWalk|NormL2|idr|8|370|2549.9727
1|DNAWalk|NormL2|idr|8|371|4652.725
1|DNAWalk|NormL2|idr|8|372|2685.624
1|DNAWalk|NormL2|idr|8|373|4071.6611
1|DNAWalk|NormL2|idr|8|374|2253.6239
1|DNAWalk|NormL2|idr|8|375|2275.1904
1|DNAWalk|NormL2|idr|8|376|1910.4737
1|DNAWalk|NormL2|idr|8|377|2903.7655
1|DNAWalk|NormL2|idr|8|378|3069.4263
1|DNAWalk|NormL2|idr|8|379|6283.9396
1|DNAWalk|NormL2|idr|8|380|3710.9296
1|DNAWalk|NormL2|idr|8|381|3038.1509
1|DNAWalk|NormL2|idr|8|382|7367.4262
1|DNAWalk|NormL2|idr|8|383|2295.6684
1|DNAWalk|NormL2|idr|8|384|3475.8966
