# Supplementary material for: On DNA numerical representations for genomic similarity computation
Source: PLoS One. 2017 Mar 21;12(3):e0173288. doi: 10.1371/journal.pone.0173288 (PMC5360225; doi:10.1371/journal.pone.0173288)
Supplement: S3 File — The datasets employed in this work. (ZIP) [file pone.0173288.s003.zip › datasets/syntheticalExperimentalScores/sequenceBase_1_transformation_DNAWalk_metric_NormL2_type_is_percentage_1.txt]

1|DNAWalk|NormL2|ir|1|1|1315.0792
1|DNAWalk|NormL2|ir|1|2|1528.3045
1|DNAWalk|NormL2|ir|1|3|884.5746
1|DNAWalk|NormL2|ir|1|4|1067.0645
1|DNAWalk|NormL2|ir|1|5|1217.5201
1|DNAWalk|NormL2|ir|1|6|1081.0506
1|DNAWalk|NormL2|ir|1|7|1883.7368
1|DNAWalk|NormL2|ir|1|8|1444.7976
1|DNAWalk|NormL2|ir|1|9|1220.7545
1|DNAWalk|NormL2|ir|1|10|1668.0096
1|DNAWalk|NormL2|ir|1|11|1259.2021
1|DNAWalk|NormL2|ir|1|12|1716.0158
1|DNAWalk|NormL2|ir|1|13|1160.6356
1|DNAWalk|NormL2|ir|1|14|1499.2176
1|DNAWalk|NormL2|ir|1|15|1997.2323
1|DNAWalk|NormL2|ir|1|16|1223.5503
1|DNAWalk|NormL2|ir|1|17|1246.6452
1|DNAWalk|NormL2|ir|1|18|1720.8562
1|DNAWalk|NormL2|ir|1|19|1095.1551
1|DNAWalk|NormL2|ir|1|20|1329.2128
1|DNAWalk|NormL2|ir|1|21|1184.5543
1|DNAWalk|NormL2|ir|1|22|1348.0224
1|DNAWalk|NormL2|ir|1|23|1274.0407
1|DNAWalk|NormL2|ir|1|24|1423.8186
1|DNAWalk|NormL2|ir|1|25|1258.7569
1|DNAWalk|NormL2|ir|1|26|2476.3879
1|DNAWalk|NormL2|ir|1|27|1610.1254
1|DNAWalk|NormL2|ir|1|28|1406.163
1|DNAWalk|NormL2|ir|1|29|971.7159
1|DNAWalk|NormL2|ir|1|30|1445.3647
1|DNAWalk|NormL2|ir|1|31|962.3887
1|DNAWalk|NormL2|ir|1|32|1224.8833
1|DNAWalk|NormL2|ir|1|33|1310.0701
1|DNAWalk|NormL2|ir|1|34|2363.2315
1|DNAWalk|NormL2|ir|1|35|1290.6373
1|DNAWalk|NormL2|ir|1|36|3135.3194
1|DNAWalk|NormL2|ir|1|37|1204.5087
1|DNAWalk|NormL2|ir|1|38|2286.8672
1|DNAWalk|NormL2|ir|1|39|2361.7736
1|DNAWalk|NormL2|ir|1|40|1187.7378
1|DNAWalk|NormL2|ir|1|41|2199.7299
1|DNAWalk|NormL2|ir|1|42|1956.4543
1|DNAWalk|NormL2|ir|1|43|1535.9522
1|DNAWalk|NormL2|ir|1|44|897.1648
1|DNAWalk|NormL2|ir|1|45|1149.4903
1|DNAWalk|NormL2|ir|1|46|2897.1375
1|DNAWalk|NormL2|ir|1|47|1936.1918
1|DNAWalk|NormL2|ir|1|48|1622.4375
1|DNAWalk|NormL2|ir|1|49|2899.1663
1|DNAWalk|NormL2|ir|1|50|1698.547
1|DNAWalk|NormL2|ir|1|51|977.1443
1|DNAWalk|NormL2|ir|1|52|1324.6194
1|DNAWalk|NormL2|ir|1|53|934.6604
1|DNAWalk|NormL2|ir|1|54|1634.0029
1|DNAWalk|NormL2|ir|1|55|1710.5486
1|DNAWalk|NormL2|ir|1|56|2613.4053
1|DNAWalk|NormL2|ir|1|57|1037.6282
1|DNAWalk|NormL2|ir|1|58|2063.7674
1|DNAWalk|NormL2|ir|1|59|1346.4991
1|DNAWalk|NormL2|ir|1|60|1936.3706
1|DNAWalk|NormL2|ir|1|61|1459.9362
1|DNAWalk|NormL2|ir|1|62|1147.3123
1|DNAWalk|NormL2|ir|1|63|1438.9869
1|DNAWalk|NormL2|ir|1|64|3016.1434
1|DNAWalk|NormL2|ir|1|65|1385.4261
1|DNAWalk|NormL2|ir|1|66|1610.6798
1|DNAWalk|NormL2|ir|1|67|1067.422
1|DNAWalk|NormL2|ir|1|68|1240.4844
1|DNAWalk|NormL2|ir|1|69|1233.4144
1|DNAWalk|NormL2|ir|1|70|921.0032
1|DNAWalk|NormL2|ir|1|71|2618.6438
1|DNAWalk|NormL2|ir|1|72|1778.4546
1|DNAWalk|NormL2|ir|1|73|3294.0794
1|DNAWalk|NormL2|ir|1|74|1026.044
1|DNAWalk|NormL2|ir|1|75|1032.4468
1|DNAWalk|NormL2|ir|1|76|3448.4976
1|DNAWalk|NormL2|ir|1|77|2268.8476
1|DNAWalk|NormL2|ir|1|78|1339.1606
1|DNAWalk|NormL2|ir|1|79|1019.0307
1|DNAWalk|NormL2|ir|1|80|1347.5372
1|DNAWalk|NormL2|ir|1|81|1771.341
1|DNAWalk|NormL2|ir|1|82|838.2383
1|DNAWalk|NormL2|ir|1|83|963.9806
1|DNAWalk|NormL2|ir|1|84|2416.1924
1|DNAWalk|NormL2|ir|1|85|1875.5657
1|DNAWalk|NormL2|ir|1|86|1704.66
1|DNAWalk|NormL2|ir|1|87|2100.3833
1|DNAWalk|NormL2|ir|1|88|1961.7083
1|DNAWalk|NormL2|ir|1|89|1151.35
1|DNAWalk|NormL2|ir|1|90|1536.1177
1|DNAWalk|NormL2|ir|1|91|1487.7526
1|DNAWalk|NormL2|ir|1|92|3038.4809
1|DNAWalk|NormL2|ir|1|93|1930.5392
1|DNAWalk|NormL2|ir|1|94|1977.8959
1|DNAWalk|NormL2|ir|1|95|1204.4906
1|DNAWalk|NormL2|ir|1|96|1171.8051
1|DNAWalk|NormL2|ir|1|97|1112.0693
1|DNAWalk|NormL2|ir|1|98|1520.6395
1|DNAWalk|NormL2|ir|1|99|1036.8257
1|DNAWalk|NormL2|ir|1|100|1875.1728
1|DNAWalk|NormL2|ir|1|101|2698.1612
1|DNAWalk|NormL2|ir|1|102|2035.0884
1|DNAWalk|NormL2|ir|1|103|1664.7598
1|DNAWalk|NormL2|ir|1|104|1532.4492
1|DNAWalk|NormL2|ir|1|105|1403.3687
1|DNAWalk|NormL2|ir|1|106|1129.6131
1|DNAWalk|NormL2|ir|1|107|1329.1901
1|DNAWalk|NormL2|ir|1|108|1235.8746
1|DNAWalk|NormL2|ir|1|109|1316.2837
1|DNAWalk|NormL2|ir|1|110|2029.8486
1|DNAWalk|NormL2|ir|1|111|1117.1891
1|DNAWalk|NormL2|ir|1|112|1115.3216
1|DNAWalk|NormL2|ir|1|113|1432.6742
1|DNAWalk|NormL2|ir|1|114|1021.0358
1|DNAWalk|NormL2|ir|1|115|1072.9844
1|DNAWalk|NormL2|ir|1|116|1659.5618
1|DNAWalk|NormL2|ir|1|117|1192.8161
1|DNAWalk|NormL2|ir|1|118|1089.5792
1|DNAWalk|NormL2|ir|1|119|2220.782
1|DNAWalk|NormL2|ir|1|120|1532.4991
1|DNAWalk|NormL2|ir|1|121|1184.2727
1|DNAWalk|NormL2|ir|1|122|1839.8494
1|DNAWalk|NormL2|ir|1|123|2334.8448
1|DNAWalk|NormL2|ir|1|124|1107.5468
1|DNAWalk|NormL2|ir|1|125|2296.2488
1|DNAWalk|NormL2|ir|1|126|1428.1069
1|DNAWalk|NormL2|ir|1|127|1276.4301
1|DNAWalk|NormL2|ir|1|128|1545.5697
1|DNAWalk|NormL2|ir|1|129|1985.6738
1|DNAWalk|NormL2|ir|1|130|1360.9629
1|DNAWalk|NormL2|ir|1|131|718.0485
1|DNAWalk|NormL2|ir|1|132|1405.7599
1|DNAWalk|NormL2|ir|1|133|1454.4857
1|DNAWalk|NormL2|ir|1|134|1347.5785
1|DNAWalk|NormL2|ir|1|135|2294.6984
1|DNAWalk|NormL2|ir|1|136|2089.3254
1|DNAWalk|NormL2|ir|1|137|1688.2634
1|DNAWalk|NormL2|ir|1|138|1988.998
1|DNAWalk|NormL2|ir|1|139|935.0373
1|DNAWalk|NormL2|ir|1|140|1400.8571
1|DNAWalk|NormL2|ir|1|141|1086.1498
1|DNAWalk|NormL2|ir|1|142|2275.8283
1|DNAWalk|NormL2|ir|1|143|1809.9479
1|DNAWalk|NormL2|ir|1|144|1512.2845
1|DNAWalk|NormL2|ir|1|145|1499.2023
1|DNAWalk|NormL2|ir|1|146|1539.5743
1|DNAWalk|NormL2|ir|1|147|2334.5521
1|DNAWalk|NormL2|ir|1|148|961.4815
1|DNAWalk|NormL2|ir|1|149|1572.9434
1|DNAWalk|NormL2|ir|1|150|1659.089
1|DNAWalk|NormL2|ir|1|151|1394.7892
1|DNAWalk|NormL2|ir|1|152|1846.2229
1|DNAWalk|NormL2|ir|1|153|989.4955
1|DNAWalk|NormL2|ir|1|154|2300.1694
1|DNAWalk|NormL2|ir|1|155|2107.7994
1|DNAWalk|NormL2|ir|1|156|2283.7659
1|DNAWalk|NormL2|ir|1|157|2115.9396
1|DNAWalk|NormL2|ir|1|158|956.426
1|DNAWalk|NormL2|ir|1|159|2475.2476
1|DNAWalk|NormL2|ir|1|160|1592.8068
1|DNAWalk|NormL2|ir|1|161|1294.1979
1|DNAWalk|NormL2|ir|1|162|2201.3443
1|DNAWalk|NormL2|ir|1|163|2107.0755
1|DNAWalk|NormL2|ir|1|164|1405.1103
1|DNAWalk|NormL2|ir|1|165|2376.5556
1|DNAWalk|NormL2|ir|1|166|1203.048
1|DNAWalk|NormL2|ir|1|167|1443.0826
1|DNAWalk|NormL2|ir|1|168|1422.3551
1|DNAWalk|NormL2|ir|1|169|1361.264
1|DNAWalk|NormL2|ir|1|170|2377.2434
1|DNAWalk|NormL2|ir|1|171|2043.8736
1|DNAWalk|NormL2|ir|1|172|1268.2569
1|DNAWalk|NormL2|ir|1|173|1754.8487
1|DNAWalk|NormL2|ir|1|174|993.1569
1|DNAWalk|NormL2|ir|1|175|1003.3297
1|DNAWalk|NormL2|ir|1|176|1142.5292
1|DNAWalk|NormL2|ir|1|177|1406.8119
1|DNAWalk|NormL2|ir|1|178|1285.2788
1|DNAWalk|NormL2|ir|1|179|1094.0553
1|DNAWalk|NormL2|ir|1|180|1432.249
1|DNAWalk|NormL2|ir|1|181|1514.4876
1|DNAWalk|NormL2|ir|1|182|1923.3546
1|DNAWalk|NormL2|ir|1|183|1656.3553
1|DNAWalk|NormL2|ir|1|184|1330.3393
1|DNAWalk|NormL2|ir|1|185|982.7367
1|DNAWalk|NormL2|ir|1|186|969.7991
1|DNAWalk|NormL2|ir|1|187|1340.3362
1|DNAWalk|NormL2|ir|1|188|1269.2122
1|DNAWalk|NormL2|ir|1|189|1217.4599
1|DNAWalk|NormL2|ir|1|190|1061.732
1|DNAWalk|NormL2|ir|1|191|1016.3496
1|DNAWalk|NormL2|ir|1|192|1404.9388
1|DNAWalk|NormL2|ir|1|193|1226.4849
1|DNAWalk|NormL2|ir|1|194|950.0833
1|DNAWalk|NormL2|ir|1|195|1571.0985
1|DNAWalk|NormL2|ir|1|196|956.975
1|DNAWalk|NormL2|ir|1|197|2489.7017
1|DNAWalk|NormL2|ir|1|198|1294.9299
1|DNAWalk|NormL2|ir|1|199|1030.5349
1|DNAWalk|NormL2|ir|1|200|1140.8082
1|DNAWalk|NormL2|ir|1|201|1069.0158
1|DNAWalk|NormL2|ir|1|202|1708.6043
1|DNAWalk|NormL2|ir|1|203|1465.5119
1|DNAWalk|NormL2|ir|1|204|1142.4968
1|DNAWalk|NormL2|ir|1|205|2042.3429
1|DNAWalk|NormL2|ir|1|206|1940.4551
1|DNAWalk|NormL2|ir|1|207|3236.3946
1|DNAWalk|NormL2|ir|1|208|993.0373
1|DNAWalk|NormL2|ir|1|209|1557.8965
1|DNAWalk|NormL2|ir|1|210|1173.6328
1|DNAWalk|NormL2|ir|1|211|1261.3955
1|DNAWalk|NormL2|ir|1|212|2029.5749
1|DNAWalk|NormL2|ir|1|213|1373.9849
1|DNAWalk|NormL2|ir|1|214|1263.7532
1|DNAWalk|NormL2|ir|1|215|2066.7532
1|DNAWalk|NormL2|ir|1|216|1536.7336
1|DNAWalk|NormL2|ir|1|217|1021.0676
1|DNAWalk|NormL2|ir|1|218|1519.8262
1|DNAWalk|NormL2|ir|1|219|1598.8379
1|DNAWalk|NormL2|ir|1|220|1526.92
1|DNAWalk|NormL2|ir|1|221|1700.3342
1|DNAWalk|NormL2|ir|1|222|2411.6564
1|DNAWalk|NormL2|ir|1|223|1437.0378
1|DNAWalk|NormL2|ir|1|224|1745.1681
1|DNAWalk|NormL2|ir|1|225|1360.2584
1|DNAWalk|NormL2|ir|1|226|1771.2748
1|DNAWalk|NormL2|ir|1|227|1764.5088
1|DNAWalk|NormL2|ir|1|228|2072.4472
1|DNAWalk|NormL2|ir|1|229|1276.4427
1|DNAWalk|NormL2|ir|1|230|1117.9654
1|DNAWalk|NormL2|ir|1|231|1293.235
1|DNAWalk|NormL2|ir|1|232|1112.5044
1|DNAWalk|NormL2|ir|1|233|1201.7381
1|DNAWalk|NormL2|ir|1|234|1085.8366
1|DNAWalk|NormL2|ir|1|235|1078.4296
1|DNAWalk|NormL2|ir|1|236|1184.0861
1|DNAWalk|NormL2|ir|1|237|996.566
1|DNAWalk|NormL2|ir|1|238|1445.5569
1|DNAWalk|NormL2|ir|1|239|1731.5826
1|DNAWalk|NormL2|ir|1|240|1937.72
1|DNAWalk|NormL2|ir|1|241|2469.003
1|DNAWalk|NormL2|ir|1|242|1586.7056
1|DNAWalk|NormL2|ir|1|243|1519.0055
1|DNAWalk|NormL2|ir|1|244|1893.4741
1|DNAWalk|NormL2|ir|1|245|1517.1332
1|DNAWalk|NormL2|ir|1|246|826.6285
1|DNAWalk|NormL2|ir|1|247|1366.4764
1|DNAWalk|NormL2|ir|1|248|1148.6185
1|DNAWalk|NormL2|ir|1|249|2683.5507
1|DNAWalk|NormL2|ir|1|250|1211.4736
1|DNAWalk|NormL2|ir|1|251|860.7105
1|DNAWalk|NormL2|ir|1|252|1089.4972
1|DNAWalk|NormL2|ir|1|253|1946.9065
1|DNAWalk|NormL2|ir|1|254|2073.5457
1|DNAWalk|NormL2|ir|1|255|1612.8289
1|DNAWalk|NormL2|ir|1|256|1645.762
1|DNAWalk|NormL2|ir|1|257|1667.6975
1|DNAWalk|NormL2|ir|1|258|887.1768
1|DNAWalk|NormL2|ir|1|259|1185.5113
1|DNAWalk|NormL2|ir|1|260|1104.9746
1|DNAWalk|NormL2|ir|1|261|1361.7259
1|DNAWalk|NormL2|ir|1|262|958.0184
1|DNAWalk|NormL2|ir|1|263|1479.3334
1|DNAWalk|NormL2|ir|1|264|2338.2663
1|DNAWalk|NormL2|ir|1|265|1007.2907
1|DNAWalk|NormL2|ir|1|266|1661.7852
1|DNAWalk|NormL2|ir|1|267|1716.3126
1|DNAWalk|NormL2|ir|1|268|1246.4431
1|DNAWalk|NormL2|ir|1|269|1538.8157
1|DNAWalk|NormL2|ir|1|270|1679.1855
1|DNAWalk|NormL2|ir|1|271|1291.1155
1|DNAWalk|NormL2|ir|1|272|1017.58
1|DNAWalk|NormL2|ir|1|273|2044.7852
1|DNAWalk|NormL2|ir|1|274|1615.6788
1|DNAWalk|NormL2|ir|1|275|1013.7508
1|DNAWalk|NormL2|ir|1|276|1258.5836
1|DNAWalk|NormL2|ir|1|277|1843.8024
1|DNAWalk|NormL2|ir|1|278|1102.6955
1|DNAWalk|NormL2|ir|1|279|1644.2679
1|DNAWalk|NormL2|ir|1|280|2480.7508
1|DNAWalk|NormL2|ir|1|281|1664.224
1|DNAWalk|NormL2|ir|1|282|1507.2459
1|DNAWalk|NormL2|ir|1|283|2312.6959
1|DNAWalk|NormL2|ir|1|284|1279.9681
1|DNAWalk|NormL2|ir|1|285|1356.6635
1|DNAWalk|NormL2|ir|1|286|1153.3129
1|DNAWalk|NormL2|ir|1|287|1392.3446
1|DNAWalk|NormL2|ir|1|288|2499.212
1|DNAWalk|NormL2|ir|1|289|1564.0422
1|DNAWalk|NormL2|ir|1|290|1283.86
1|DNAWalk|NormL2|ir|1|291|1463.6084
1|DNAWalk|NormL2|ir|1|292|1344.7453
1|DNAWalk|NormL2|ir|1|293|1021.8924
1|DNAWalk|NormL2|ir|1|294|1692.6516
1|DNAWalk|NormL2|ir|1|295|1508.6801
1|DNAWalk|NormL2|ir|1|296|2422.2996
1|DNAWalk|NormL2|ir|1|297|1667.7265
1|DNAWalk|NormL2|ir|1|298|1266.3636
1|DNAWalk|NormL2|ir|1|299|1285.8257
1|DNAWalk|NormL2|ir|1|300|1415.1798
1|DNAWalk|NormL2|ir|1|301|1713.8219
1|DNAWalk|NormL2|ir|1|302|1327.8777
1|DNAWalk|NormL2|ir|1|303|1395.9276
1|DNAWalk|NormL2|ir|1|304|1103.5598
1|DNAWalk|NormL2|ir|1|305|1756.4309
1|DNAWalk|NormL2|ir|1|306|1540.2492
1|DNAWalk|NormL2|ir|1|307|1233.8452
1|DNAWalk|NormL2|ir|1|308|1523.8947
1|DNAWalk|NormL2|ir|1|309|1065.0814
1|DNAWalk|NormL2|ir|1|310|1290.8066
1|DNAWalk|NormL2|ir|1|311|656.2029
1|DNAWalk|NormL2|ir|1|312|1384.9304
1|DNAWalk|NormL2|ir|1|313|1016.0159
1|DNAWalk|NormL2|ir|1|314|867.201
1|DNAWalk|NormL2|ir|1|315|1268.1425
1|DNAWalk|NormL2|ir|1|316|1188.892
1|DNAWalk|NormL2|ir|1|317|1655.3793
1|DNAWalk|NormL2|ir|1|318|2238.5808
1|DNAWalk|NormL2|ir|1|319|1330.8903
1|DNAWalk|NormL2|ir|1|320|1653.8255
1|DNAWalk|NormL2|ir|1|321|1395.9575
1|DNAWalk|NormL2|ir|1|322|886.2113
1|DNAWalk|NormL2|ir|1|323|1152.843
1|DNAWalk|NormL2|ir|1|324|1671.1447
1|DNAWalk|NormL2|ir|1|325|1045.9502
1|DNAWalk|NormL2|ir|1|326|1600.9176
1|DNAWalk|NormL2|ir|1|327|1859.2026
1|DNAWalk|NormL2|ir|1|328|1851.4851
1|DNAWalk|NormL2|ir|1|329|1320.579
1|DNAWalk|NormL2|ir|1|330|2115.0808
1|DNAWalk|NormL2|ir|1|331|961.8708
1|DNAWalk|NormL2|ir|1|332|1426.9861
1|DNAWalk|NormL2|ir|1|333|1262.8463
1|DNAWalk|NormL2|ir|1|334|1245.91
1|DNAWalk|NormL2|ir|1|335|2814.0601
1|DNAWalk|NormL2|ir|1|336|1605.4974
1|DNAWalk|NormL2|ir|1|337|1248.8562
1|DNAWalk|NormL2|ir|1|338|1218.2319
1|DNAWalk|NormL2|ir|1|339|1679.8475
1|DNAWalk|NormL2|ir|1|340|2417.2942
1|DNAWalk|NormL2|ir|1|341|1947.5534
1|DNAWalk|NormL2|ir|1|342|1994.2219
1|DNAWalk|NormL2|ir|1|343|1662.5104
1|DNAWalk|NormL2|ir|1|344|2212.0675
1|DNAWalk|NormL2|ir|1|345|1116.8697
1|DNAWalk|NormL2|ir|1|346|2352.6865
1|DNAWalk|NormL2|ir|1|347|1898.515
1|DNAWalk|NormL2|ir|1|348|2218.9766
1|DNAWalk|NormL2|ir|1|349|1372.1163
1|DNAWalk|NormL2|ir|1|350|906.5434
1|DNAWalk|NormL2|ir|1|351|1403.64
1|DNAWalk|NormL2|ir|1|352|1455.3886
1|DNAWalk|NormL2|ir|1|353|877.682
1|DNAWalk|NormL2|ir|1|354|1428.0457
1|DNAWalk|NormL2|ir|1|355|1585.3141
1|DNAWalk|NormL2|ir|1|356|1458.1944
1|DNAWalk|NormL2|ir|1|357|1600.2806
1|DNAWalk|NormL2|ir|1|358|1069.7022
1|DNAWalk|NormL2|ir|1|359|1124.7423
1|DNAWalk|NormL2|ir|1|360|971.4279
1|DNAWalk|NormL2|ir|1|361|1588.5198
1|DNAWalk|NormL2|ir|1|362|1326.3989
1|DNAWalk|NormL2|ir|1|363|1283.252
1|DNAWalk|NormL2|ir|1|364|1314.7602
1|DNAWalk|NormL2|ir|1|365|900.2291
1|DNAWalk|NormL2|ir|1|366|1201.4829
1|DNAWalk|NormL2|ir|1|367|1224.0136
1|DNAWalk|NormL2|ir|1|368|1905.5227
1|DNAWalk|NormL2|ir|1|369|982.7288
1|DNAWalk|NormL2|ir|1|370|1233.9047
1|DNAWalk|NormL2|ir|1|371|2168.6629
1|DNAWalk|NormL2|ir|1|372|1692.5282
1|DNAWalk|NormL2|ir|1|373|1925.4905
1|DNAWalk|NormL2|ir|1|374|2260.3286
1|DNAWalk|NormL2|ir|1|375|1726.4774
1|DNAWalk|NormL2|ir|1|376|2843.5759
1|DNAWalk|NormL2|ir|1|377|1566.1852
1|DNAWalk|NormL2|ir|1|378|1770.4898
1|DNAWalk|NormL2|ir|1|379|2876.8386
1|DNAWalk|NormL2|ir|1|380|2866.1818
1|DNAWalk|NormL2|ir|1|381|1270.9787
1|DNAWalk|NormL2|ir|1|382|2279.9668
1|DNAWalk|NormL2|ir|1|383|764.7182
1|DNAWalk|NormL2|ir|1|384|1355.3202
