# Supplementary material for: On DNA numerical representations for genomic similarity computation
Source: PLoS One. 2017 Mar 21;12(3):e0173288. doi: 10.1371/journal.pone.0173288 (PMC5360225; doi:10.1371/journal.pone.0173288)
Supplement: S3 File — The datasets employed in this work. (ZIP) [file pone.0173288.s003.zip › datasets/syntheticalExperimentalScores/sequenceBase_1_transformation_DNAWalk_metric_NormL2_type_is_percentage_16.txt]

1|DNAWalk|NormL2|ir|16|1|3778.137
1|DNAWalk|NormL2|ir|16|2|5416.0712
1|DNAWalk|NormL2|ir|16|3|6300.1302
1|DNAWalk|NormL2|ir|16|4|6309.6218
1|DNAWalk|NormL2|ir|16|5|4016.3459
1|DNAWalk|NormL2|ir|16|6|4442.5639
1|DNAWalk|NormL2|ir|16|7|5733.9734
1|DNAWalk|NormL2|ir|16|8|4897.1185
1|DNAWalk|NormL2|ir|16|9|8707.5071
1|DNAWalk|NormL2|ir|16|10|8525.2946
1|DNAWalk|NormL2|ir|16|11|8320.5408
1|DNAWalk|NormL2|ir|16|12|6372.0698
1|DNAWalk|NormL2|ir|16|13|4991.5045
1|DNAWalk|NormL2|ir|16|14|7264.3907
1|DNAWalk|NormL2|ir|16|15|5649.5492
1|DNAWalk|NormL2|ir|16|16|3435.4959
1|DNAWalk|NormL2|ir|16|17|4938.6362
1|DNAWalk|NormL2|ir|16|18|5776.5834
1|DNAWalk|NormL2|ir|16|19|5999.2835
1|DNAWalk|NormL2|ir|16|20|4025.3318
1|DNAWalk|NormL2|ir|16|21|6122.2464
1|DNAWalk|NormL2|ir|16|22|7971.9507
1|DNAWalk|NormL2|ir|16|23|7681.0722
1|DNAWalk|NormL2|ir|16|24|5775.23
1|DNAWalk|NormL2|ir|16|25|7658.9398
1|DNAWalk|NormL2|ir|16|26|4156.7708
1|DNAWalk|NormL2|ir|16|27|4312.3688
1|DNAWalk|NormL2|ir|16|28|3703.3749
1|DNAWalk|NormL2|ir|16|29|7561.4131
1|DNAWalk|NormL2|ir|16|30|3871.1037
1|DNAWalk|NormL2|ir|16|31|4643.9917
1|DNAWalk|NormL2|ir|16|32|6648.1165
1|DNAWalk|NormL2|ir|16|33|5886.0686
1|DNAWalk|NormL2|ir|16|34|4964.1561
1|DNAWalk|NormL2|ir|16|35|9313.241
1|DNAWalk|NormL2|ir|16|36|6900.8999
1|DNAWalk|NormL2|ir|16|37|6553.0183
1|DNAWalk|NormL2|ir|16|38|8305.3506
1|DNAWalk|NormL2|ir|16|39|3906.7951
1|DNAWalk|NormL2|ir|16|40|3879.2649
1|DNAWalk|NormL2|ir|16|41|6273.3798
1|DNAWalk|NormL2|ir|16|42|10699.4864
1|DNAWalk|NormL2|ir|16|43|7950.9751
1|DNAWalk|NormL2|ir|16|44|4648.6506
1|DNAWalk|NormL2|ir|16|45|5430.8567
1|DNAWalk|NormL2|ir|16|46|3528.6334
1|DNAWalk|NormL2|ir|16|47|3857.9449
1|DNAWalk|NormL2|ir|16|48|8393.5531
1|DNAWalk|NormL2|ir|16|49|4482.2522
1|DNAWalk|NormL2|ir|16|50|3773.5332
1|DNAWalk|NormL2|ir|16|51|4780.0508
1|DNAWalk|NormL2|ir|16|52|8834.1045
1|DNAWalk|NormL2|ir|16|53|4328.9289
1|DNAWalk|NormL2|ir|16|54|5850.4055
1|DNAWalk|NormL2|ir|16|55|5126.3883
1|DNAWalk|NormL2|ir|16|56|4716.6513
1|DNAWalk|NormL2|ir|16|57|5953.9827
1|DNAWalk|NormL2|ir|16|58|3521.9232
1|DNAWalk|NormL2|ir|16|59|8849.7069
1|DNAWalk|NormL2|ir|16|60|4566.8259
1|DNAWalk|NormL2|ir|16|61|5583.2648
1|DNAWalk|NormL2|ir|16|62|3668.4066
1|DNAWalk|NormL2|ir|16|63|3980.1317
1|DNAWalk|NormL2|ir|16|64|7520.8294
1|DNAWalk|NormL2|ir|16|65|4328.9408
1|DNAWalk|NormL2|ir|16|66|3615.8303
1|DNAWalk|NormL2|ir|16|67|9717.9293
1|DNAWalk|NormL2|ir|16|68|3553.9822
1|DNAWalk|NormL2|ir|16|69|8184.2088
1|DNAWalk|NormL2|ir|16|70|4832.3825
1|DNAWalk|NormL2|ir|16|71|3435.6643
1|DNAWalk|NormL2|ir|16|72|9107.8834
1|DNAWalk|NormL2|ir|16|73|4206.5393
1|DNAWalk|NormL2|ir|16|74|4753.5889
1|DNAWalk|NormL2|ir|16|75|4984.88
1|DNAWalk|NormL2|ir|16|76|8228.5772
1|DNAWalk|NormL2|ir|16|77|4663.5233
1|DNAWalk|NormL2|ir|16|78|6221.0458
1|DNAWalk|NormL2|ir|16|79|4399.0285
1|DNAWalk|NormL2|ir|16|80|5802.2852
1|DNAWalk|NormL2|ir|16|81|9916.7672
1|DNAWalk|NormL2|ir|16|82|6371.0497
1|DNAWalk|NormL2|ir|16|83|3270.7301
1|DNAWalk|NormL2|ir|16|84|8649.4709
1|DNAWalk|NormL2|ir|16|85|10738.5079
1|DNAWalk|NormL2|ir|16|86|4674.1335
1|DNAWalk|NormL2|ir|16|87|7475.2636
1|DNAWalk|NormL2|ir|16|88|3081.1497
1|DNAWalk|NormL2|ir|16|89|5771.8157
1|DNAWalk|NormL2|ir|16|90|3615.7674
1|DNAWalk|NormL2|ir|16|91|7959.5172
1|DNAWalk|NormL2|ir|16|92|4062.1084
1|DNAWalk|NormL2|ir|16|93|3793.3931
1|DNAWalk|NormL2|ir|16|94|6979.412
1|DNAWalk|NormL2|ir|16|95|4020.9182
1|DNAWalk|NormL2|ir|16|96|4420.4827
1|DNAWalk|NormL2|ir|16|97|3852.7977
1|DNAWalk|NormL2|ir|16|98|3738.5984
1|DNAWalk|NormL2|ir|16|99|6617.4406
1|DNAWalk|NormL2|ir|16|100|5180.7311
1|DNAWalk|NormL2|ir|16|101|3701.6409
1|DNAWalk|NormL2|ir|16|102|5978.6613
1|DNAWalk|NormL2|ir|16|103|5567.781
1|DNAWalk|NormL2|ir|16|104|12168.1978
1|DNAWalk|NormL2|ir|16|105|3906.3
1|DNAWalk|NormL2|ir|16|106|5361.1294
1|DNAWalk|NormL2|ir|16|107|4421.5219
1|DNAWalk|NormL2|ir|16|108|4322.445
1|DNAWalk|NormL2|ir|16|109|4650.023
1|DNAWalk|NormL2|ir|16|110|4208.0727
1|DNAWalk|NormL2|ir|16|111|4394.7035
1|DNAWalk|NormL2|ir|16|112|12609.6186
1|DNAWalk|NormL2|ir|16|113|5750.1687
1|DNAWalk|NormL2|ir|16|114|4952.7276
1|DNAWalk|NormL2|ir|16|115|5690.332
1|DNAWalk|NormL2|ir|16|116|5754.251
1|DNAWalk|NormL2|ir|16|117|4561.9249
1|DNAWalk|NormL2|ir|16|118|4535.1105
1|DNAWalk|NormL2|ir|16|119|4100.1775
1|DNAWalk|NormL2|ir|16|120|9641.3436
1|DNAWalk|NormL2|ir|16|121|10313.5412
1|DNAWalk|NormL2|ir|16|122|3911.9052
1|DNAWalk|NormL2|ir|16|123|9304.4162
1|DNAWalk|NormL2|ir|16|124|5971.6203
1|DNAWalk|NormL2|ir|16|125|4679.7188
1|DNAWalk|NormL2|ir|16|126|3675.8756
1|DNAWalk|NormL2|ir|16|127|8953.6261
1|DNAWalk|NormL2|ir|16|128|4763.3266
1|DNAWalk|NormL2|ir|16|129|5108.2041
1|DNAWalk|NormL2|ir|16|130|5898.5116
1|DNAWalk|NormL2|ir|16|131|5670.8743
1|DNAWalk|NormL2|ir|16|132|10619.577
1|DNAWalk|NormL2|ir|16|133|5136.744
1|DNAWalk|NormL2|ir|16|134|7688.716
1|DNAWalk|NormL2|ir|16|135|10560.68
1|DNAWalk|NormL2|ir|16|136|5698.8361
1|DNAWalk|NormL2|ir|16|137|6455.1914
1|DNAWalk|NormL2|ir|16|138|4100.0673
1|DNAWalk|NormL2|ir|16|139|4188.508
1|DNAWalk|NormL2|ir|16|140|4430.5712
1|DNAWalk|NormL2|ir|16|141|13112.7342
1|DNAWalk|NormL2|ir|16|142|4318.9265
1|DNAWalk|NormL2|ir|16|143|6807.6778
1|DNAWalk|NormL2|ir|16|144|6814.4457
1|DNAWalk|NormL2|ir|16|145|6211.1467
1|DNAWalk|NormL2|ir|16|146|4772.3457
1|DNAWalk|NormL2|ir|16|147|8588.5577
1|DNAWalk|NormL2|ir|16|148|3380.6781
1|DNAWalk|NormL2|ir|16|149|6386.6888
1|DNAWalk|NormL2|ir|16|150|5427.5332
1|DNAWalk|NormL2|ir|16|151|5764.0097
1|DNAWalk|NormL2|ir|16|152|3603.6654
1|DNAWalk|NormL2|ir|16|153|7223.08
1|DNAWalk|NormL2|ir|16|154|5558.9129
1|DNAWalk|NormL2|ir|16|155|8623.9411
1|DNAWalk|NormL2|ir|16|156|4280.3339
1|DNAWalk|NormL2|ir|16|157|8175.6709
1|DNAWalk|NormL2|ir|16|158|5055.1295
1|DNAWalk|NormL2|ir|16|159|10454.892
1|DNAWalk|NormL2|ir|16|160|3541.4561
1|DNAWalk|NormL2|ir|16|161|8331.7004
1|DNAWalk|NormL2|ir|16|162|4518.4942
1|DNAWalk|NormL2|ir|16|163|5299.2066
1|DNAWalk|NormL2|ir|16|164|3847.4106
1|DNAWalk|NormL2|ir|16|165|8976.6434
1|DNAWalk|NormL2|ir|16|166|3674.8552
1|DNAWalk|NormL2|ir|16|167|5693.05
1|DNAWalk|NormL2|ir|16|168|4061.0765
1|DNAWalk|NormL2|ir|16|169|12885.7017
1|DNAWalk|NormL2|ir|16|170|3322.7473
1|DNAWalk|NormL2|ir|16|171|14486.3658
1|DNAWalk|NormL2|ir|16|172|5821.8487
1|DNAWalk|NormL2|ir|16|173|6712.2188
1|DNAWalk|NormL2|ir|16|174|5778.9746
1|DNAWalk|NormL2|ir|16|175|5696.9166
1|DNAWalk|NormL2|ir|16|176|2883.1769
1|DNAWalk|NormL2|ir|16|177|12398.3888
1|DNAWalk|NormL2|ir|16|178|6069.0013
1|DNAWalk|NormL2|ir|16|179|7335.8976
1|DNAWalk|NormL2|ir|16|180|3963.2578
1|DNAWalk|NormL2|ir|16|181|8341.3406
1|DNAWalk|NormL2|ir|16|182|2974.1823
1|DNAWalk|NormL2|ir|16|183|4629.1329
1|DNAWalk|NormL2|ir|16|184|8082.4573
1|DNAWalk|NormL2|ir|16|185|3771.227
1|DNAWalk|NormL2|ir|16|186|6881.781
1|DNAWalk|NormL2|ir|16|187|3856.5923
1|DNAWalk|NormL2|ir|16|188|5735.3042
1|DNAWalk|NormL2|ir|16|189|3422.6863
1|DNAWalk|NormL2|ir|16|190|4294.4387
1|DNAWalk|NormL2|ir|16|191|7133.291
1|DNAWalk|NormL2|ir|16|192|4247.6946
1|DNAWalk|NormL2|ir|16|193|7749.5707
1|DNAWalk|NormL2|ir|16|194|5271.2706
1|DNAWalk|NormL2|ir|16|195|4772.0271
1|DNAWalk|NormL2|ir|16|196|4532.2053
1|DNAWalk|NormL2|ir|16|197|5746.622
1|DNAWalk|NormL2|ir|16|198|3653.8542
1|DNAWalk|NormL2|ir|16|199|6569.0991
1|DNAWalk|NormL2|ir|16|200|8522.9556
1|DNAWalk|NormL2|ir|16|201|3219.5127
1|DNAWalk|NormL2|ir|16|202|5313.0534
1|DNAWalk|NormL2|ir|16|203|5305.069
1|DNAWalk|NormL2|ir|16|204|5235.8038
1|DNAWalk|NormL2|ir|16|205|4552.5124
1|DNAWalk|NormL2|ir|16|206|5250.1827
1|DNAWalk|NormL2|ir|16|207|3137.8266
1|DNAWalk|NormL2|ir|16|208|10826.9206
1|DNAWalk|NormL2|ir|16|209|7696.4396
1|DNAWalk|NormL2|ir|16|210|5140.9883
1|DNAWalk|NormL2|ir|16|211|5782.3333
1|DNAWalk|NormL2|ir|16|212|5000.2037
1|DNAWalk|NormL2|ir|16|213|3940.1096
1|DNAWalk|NormL2|ir|16|214|4192.4832
1|DNAWalk|NormL2|ir|16|215|4986.4329
1|DNAWalk|NormL2|ir|16|216|16068.735
1|DNAWalk|NormL2|ir|16|217|13569.0638
1|DNAWalk|NormL2|ir|16|218|4913.3214
1|DNAWalk|NormL2|ir|16|219|6449.2295
1|DNAWalk|NormL2|ir|16|220|5516.3588
1|DNAWalk|NormL2|ir|16|221|3335.1747
1|DNAWalk|NormL2|ir|16|222|3514.941
1|DNAWalk|NormL2|ir|16|223|5650.5192
1|DNAWalk|NormL2|ir|16|224|10286.678
1|DNAWalk|NormL2|ir|16|225|4397.8441
1|DNAWalk|NormL2|ir|16|226|4754.1599
1|DNAWalk|NormL2|ir|16|227|4979.3286
1|DNAWalk|NormL2|ir|16|228|3994.9121
1|DNAWalk|NormL2|ir|16|229|4360.815
1|DNAWalk|NormL2|ir|16|230|6307.6392
1|DNAWalk|NormL2|ir|16|231|3434.1299
1|DNAWalk|NormL2|ir|16|232|10961.7208
1|DNAWalk|NormL2|ir|16|233|5069.7609
1|DNAWalk|NormL2|ir|16|234|4253.5755
1|DNAWalk|NormL2|ir|16|235|4264.7294
1|DNAWalk|NormL2|ir|16|236|6405.5288
1|DNAWalk|NormL2|ir|16|237|5792.7133
1|DNAWalk|NormL2|ir|16|238|17351.6645
1|DNAWalk|NormL2|ir|16|239|4934.0656
1|DNAWalk|NormL2|ir|16|240|4041.8565
1|DNAWalk|NormL2|ir|16|241|7015.3039
1|DNAWalk|NormL2|ir|16|242|9445.8738
1|DNAWalk|NormL2|ir|16|243|6080.5235
1|DNAWalk|NormL2|ir|16|244|3500.9942
1|DNAWalk|NormL2|ir|16|245|3160.0237
1|DNAWalk|NormL2|ir|16|246|11065.0642
1|DNAWalk|NormL2|ir|16|247|4959.4708
1|DNAWalk|NormL2|ir|16|248|8150.6241
1|DNAWalk|NormL2|ir|16|249|4065.4871
1|DNAWalk|NormL2|ir|16|250|7133.6195
1|DNAWalk|NormL2|ir|16|251|7369.0274
1|DNAWalk|NormL2|ir|16|252|3283.5186
1|DNAWalk|NormL2|ir|16|253|5190.7844
1|DNAWalk|NormL2|ir|16|254|3544.6091
1|DNAWalk|NormL2|ir|16|255|4114.4029
1|DNAWalk|NormL2|ir|16|256|2996.2354
1|DNAWalk|NormL2|ir|16|257|12621.8962
1|DNAWalk|NormL2|ir|16|258|4415.1714
1|DNAWalk|NormL2|ir|16|259|3492.7725
1|DNAWalk|NormL2|ir|16|260|4139.812
1|DNAWalk|NormL2|ir|16|261|15910.5667
1|DNAWalk|NormL2|ir|16|262|4783.4296
1|DNAWalk|NormL2|ir|16|263|7030.1886
1|DNAWalk|NormL2|ir|16|264|4400.5947
1|DNAWalk|NormL2|ir|16|265|7371.6359
1|DNAWalk|NormL2|ir|16|266|7939.4715
1|DNAWalk|NormL2|ir|16|267|7339.0325
1|DNAWalk|NormL2|ir|16|268|4760.0335
1|DNAWalk|NormL2|ir|16|269|5168.8092
1|DNAWalk|NormL2|ir|16|270|3623.9854
1|DNAWalk|NormL2|ir|16|271|4186.3199
1|DNAWalk|NormL2|ir|16|272|4408.623
1|DNAWalk|NormL2|ir|16|273|6338.0816
1|DNAWalk|NormL2|ir|16|274|4083.4774
1|DNAWalk|NormL2|ir|16|275|6239.9498
1|DNAWalk|NormL2|ir|16|276|5259.6295
1|DNAWalk|NormL2|ir|16|277|6862.0427
1|DNAWalk|NormL2|ir|16|278|4461.6347
1|DNAWalk|NormL2|ir|16|279|4001.8196
1|DNAWalk|NormL2|ir|16|280|10933.2195
1|DNAWalk|NormL2|ir|16|281|4376.9132
1|DNAWalk|NormL2|ir|16|282|7128.7916
1|DNAWalk|NormL2|ir|16|283|6049.4927
1|DNAWalk|NormL2|ir|16|284|3409.2288
1|DNAWalk|NormL2|ir|16|285|4995.3951
1|DNAWalk|NormL2|ir|16|286|6575.4537
1|DNAWalk|NormL2|ir|16|287|4055.3953
1|DNAWalk|NormL2|ir|16|288|3344.3257
1|DNAWalk|NormL2|ir|16|289|4136.3191
1|DNAWalk|NormL2|ir|16|290|3960.5097
1|DNAWalk|NormL2|ir|16|291|4668.3832
1|DNAWalk|NormL2|ir|16|292|4988.3224
1|DNAWalk|NormL2|ir|16|293|5222.5892
1|DNAWalk|NormL2|ir|16|294|7713.354
1|DNAWalk|NormL2|ir|16|295|8437.7169
1|DNAWalk|NormL2|ir|16|296|4893.6106
1|DNAWalk|NormL2|ir|16|297|4085.7587
1|DNAWalk|NormL2|ir|16|298|4868.0886
1|DNAWalk|NormL2|ir|16|299|4840.8728
1|DNAWalk|NormL2|ir|16|300|7748.9023
1|DNAWalk|NormL2|ir|16|301|3870.2467
1|DNAWalk|NormL2|ir|16|302|4832.1769
1|DNAWalk|NormL2|ir|16|303|3876.5361
1|DNAWalk|NormL2|ir|16|304|6610.4714
1|DNAWalk|NormL2|ir|16|305|6227.3115
1|DNAWalk|NormL2|ir|16|306|4411.2315
1|DNAWalk|NormL2|ir|16|307|5074.9268
1|DNAWalk|NormL2|ir|16|308|3791.2826
1|DNAWalk|NormL2|ir|16|309|9369.9867
1|DNAWalk|NormL2|ir|16|310|6776.0977
1|DNAWalk|NormL2|ir|16|311|5599.9815
1|DNAWalk|NormL2|ir|16|312|4014.7634
1|DNAWalk|NormL2|ir|16|313|7375.7579
1|DNAWalk|NormL2|ir|16|314|4288.4091
1|DNAWalk|NormL2|ir|16|315|6078.4538
1|DNAWalk|NormL2|ir|16|316|4446.7516
1|DNAWalk|NormL2|ir|16|317|4461.2172
1|DNAWalk|NormL2|ir|16|318|3625.1879
1|DNAWalk|NormL2|ir|16|319|3635.8218
1|DNAWalk|NormL2|ir|16|320|4860.3629
1|DNAWalk|NormL2|ir|16|321|4106.1887
1|DNAWalk|NormL2|ir|16|322|4328.683
1|DNAWalk|NormL2|ir|16|323|6453.3282
1|DNAWalk|NormL2|ir|16|324|8012.0145
1|DNAWalk|NormL2|ir|16|325|3870.9981
1|DNAWalk|NormL2|ir|16|326|7170.3443
1|DNAWalk|NormL2|ir|16|327|6031.1638
1|DNAWalk|NormL2|ir|16|328|7025.8787
1|DNAWalk|NormL2|ir|16|329|7198.1682
1|DNAWalk|NormL2|ir|16|330|5698.5104
1|DNAWalk|NormL2|ir|16|331|4087.0715
1|DNAWalk|NormL2|ir|16|332|7867.3126
1|DNAWalk|NormL2|ir|16|333|11053.4504
1|DNAWalk|NormL2|ir|16|334|3872.0736
1|DNAWalk|NormL2|ir|16|335|5484.6595
1|DNAWalk|NormL2|ir|16|336|10217.7628
1|DNAWalk|NormL2|ir|16|337|5580.3272
1|DNAWalk|NormL2|ir|16|338|5740.719
1|DNAWalk|NormL2|ir|16|339|4466.6149
1|DNAWalk|NormL2|ir|16|340|6772.1781
1|DNAWalk|NormL2|ir|16|341|5216.9547
1|DNAWalk|NormL2|ir|16|342|6782.2209
1|DNAWalk|NormL2|ir|16|343|4424.684
1|DNAWalk|NormL2|ir|16|344|7196.2569
1|DNAWalk|NormL2|ir|16|345|5198.936
1|DNAWalk|NormL2|ir|16|346|9882.7765
1|DNAWalk|NormL2|ir|16|347|4765.8298
1|DNAWalk|NormL2|ir|16|348|10993.4283
1|DNAWalk|NormL2|ir|16|349|3465.4928
1|DNAWalk|NormL2|ir|16|350|7515.239
1|DNAWalk|NormL2|ir|16|351|4297.8717
1|DNAWalk|NormL2|ir|16|352|8786.1355
1|DNAWalk|NormL2|ir|16|353|5388.951
1|DNAWalk|NormL2|ir|16|354|4523.2106
1|DNAWalk|NormL2|ir|16|355|4590.5062
1|DNAWalk|NormL2|ir|16|356|3727.5357
1|DNAWalk|NormL2|ir|16|357|12425.4699
1|DNAWalk|NormL2|ir|16|358|6648.8003
1|DNAWalk|NormL2|ir|16|359|5700.5316
1|DNAWalk|NormL2|ir|16|360|4981.1501
1|DNAWalk|NormL2|ir|16|361|4946.3218
1|DNAWalk|NormL2|ir|16|362|4723.6358
1|DNAWalk|NormL2|ir|16|363|6641.1692
1|DNAWalk|NormL2|ir|16|364|8195.9951
1|DNAWalk|NormL2|ir|16|365|8589.9446
1|DNAWalk|NormL2|ir|16|366|5792.7163
1|DNAWalk|NormL2|ir|16|367|10232.2537
1|DNAWalk|NormL2|ir|16|368|6720.675
1|DNAWalk|NormL2|ir|16|369|4594.5009
1|DNAWalk|NormL2|ir|16|370|3905.3144
1|DNAWalk|NormL2|ir|16|371|3975.6435
1|DNAWalk|NormL2|ir|16|372|7003.227
1|DNAWalk|NormL2|ir|16|373|4249.3169
1|DNAWalk|NormL2|ir|16|374|7289.0944
1|DNAWalk|NormL2|ir|16|375|4008.4151
1|DNAWalk|NormL2|ir|16|376|3708.9359
1|DNAWalk|NormL2|ir|16|377|4746.9532
1|DNAWalk|NormL2|ir|16|378|6064.8577
1|DNAWalk|NormL2|ir|16|379|5299.4646
1|DNAWalk|NormL2|ir|16|380|4651.7069
1|DNAWalk|NormL2|ir|16|381|6949.848
1|DNAWalk|NormL2|ir|16|382|4453.9118
1|DNAWalk|NormL2|ir|16|383|5620.6485
1|DNAWalk|NormL2|ir|16|384|5999.0068
