# Supplementary material for: On DNA numerical representations for genomic similarity computation
Source: PLoS One. 2017 Mar 21;12(3):e0173288. doi: 10.1371/journal.pone.0173288 (PMC5360225; doi:10.1371/journal.pone.0173288)
Supplement: S3 File — The datasets employed in this work. (ZIP) [file pone.0173288.s003.zip › datasets/syntheticalExperimentalScores/sequenceBase_1_transformation_DNAWalk_metric_NormL2_type_is_percentage_2.txt]

1|DNAWalk|NormL2|ir|2|1|1716.3381
1|DNAWalk|NormL2|ir|2|2|1902.5926
1|DNAWalk|NormL2|ir|2|3|1358.2087
1|DNAWalk|NormL2|ir|2|4|2301.7895
1|DNAWalk|NormL2|ir|2|5|1589.3844
1|DNAWalk|NormL2|ir|2|6|1799.848
1|DNAWalk|NormL2|ir|2|7|2386.5213
1|DNAWalk|NormL2|ir|2|8|5393.2365
1|DNAWalk|NormL2|ir|2|9|3332.2178
1|DNAWalk|NormL2|ir|2|10|2273.0815
1|DNAWalk|NormL2|ir|2|11|3124.2178
1|DNAWalk|NormL2|ir|2|12|1316.0908
1|DNAWalk|NormL2|ir|2|13|1537.1723
1|DNAWalk|NormL2|ir|2|14|1751.066
1|DNAWalk|NormL2|ir|2|15|1398.5485
1|DNAWalk|NormL2|ir|2|16|1785.8174
1|DNAWalk|NormL2|ir|2|17|2315.7772
1|DNAWalk|NormL2|ir|2|18|1795.7338
1|DNAWalk|NormL2|ir|2|19|2628.8684
1|DNAWalk|NormL2|ir|2|20|2341.3347
1|DNAWalk|NormL2|ir|2|21|2458.5167
1|DNAWalk|NormL2|ir|2|22|1438.8009
1|DNAWalk|NormL2|ir|2|23|6220.3
1|DNAWalk|NormL2|ir|2|24|1521.9773
1|DNAWalk|NormL2|ir|2|25|2039.4042
1|DNAWalk|NormL2|ir|2|26|2534.1786
1|DNAWalk|NormL2|ir|2|27|1818.4901
1|DNAWalk|NormL2|ir|2|28|1653.0306
1|DNAWalk|NormL2|ir|2|29|1937.6804
1|DNAWalk|NormL2|ir|2|30|2712.7311
1|DNAWalk|NormL2|ir|2|31|1754.5294
1|DNAWalk|NormL2|ir|2|32|1909.6487
1|DNAWalk|NormL2|ir|2|33|1702.934
1|DNAWalk|NormL2|ir|2|34|1710.2052
1|DNAWalk|NormL2|ir|2|35|3320.7566
1|DNAWalk|NormL2|ir|2|36|4439.4257
1|DNAWalk|NormL2|ir|2|37|3069.9303
1|DNAWalk|NormL2|ir|2|38|1712.4396
1|DNAWalk|NormL2|ir|2|39|1419.2388
1|DNAWalk|NormL2|ir|2|40|2841.4859
1|DNAWalk|NormL2|ir|2|41|1927.2261
1|DNAWalk|NormL2|ir|2|42|1503.1599
1|DNAWalk|NormL2|ir|2|43|1994.074
1|DNAWalk|NormL2|ir|2|44|1803.5304
1|DNAWalk|NormL2|ir|2|45|1606.2404
1|DNAWalk|NormL2|ir|2|46|1901.8873
1|DNAWalk|NormL2|ir|2|47|3348.2032
1|DNAWalk|NormL2|ir|2|48|2395.7081
1|DNAWalk|NormL2|ir|2|49|2867.9957
1|DNAWalk|NormL2|ir|2|50|1825.5767
1|DNAWalk|NormL2|ir|2|51|3213.6027
1|DNAWalk|NormL2|ir|2|52|3192.795
1|DNAWalk|NormL2|ir|2|53|3753.8017
1|DNAWalk|NormL2|ir|2|54|3595.7925
1|DNAWalk|NormL2|ir|2|55|5009.988
1|DNAWalk|NormL2|ir|2|56|1559.5426
1|DNAWalk|NormL2|ir|2|57|2318.4182
1|DNAWalk|NormL2|ir|2|58|3334.0055
1|DNAWalk|NormL2|ir|2|59|2239.3857
1|DNAWalk|NormL2|ir|2|60|1562.4811
1|DNAWalk|NormL2|ir|2|61|2365.3897
1|DNAWalk|NormL2|ir|2|62|1617.1309
1|DNAWalk|NormL2|ir|2|63|3602.5571
1|DNAWalk|NormL2|ir|2|64|1469.046
1|DNAWalk|NormL2|ir|2|65|2213.2225
1|DNAWalk|NormL2|ir|2|66|1821.2482
1|DNAWalk|NormL2|ir|2|67|1677.4101
1|DNAWalk|NormL2|ir|2|68|2421.4708
1|DNAWalk|NormL2|ir|2|69|3407.3815
1|DNAWalk|NormL2|ir|2|70|1674.9302
1|DNAWalk|NormL2|ir|2|71|2493.3213
1|DNAWalk|NormL2|ir|2|72|1426.0188
1|DNAWalk|NormL2|ir|2|73|1810.9304
1|DNAWalk|NormL2|ir|2|74|1395.6617
1|DNAWalk|NormL2|ir|2|75|3796.7846
1|DNAWalk|NormL2|ir|2|76|1757.7096
1|DNAWalk|NormL2|ir|2|77|1741.2418
1|DNAWalk|NormL2|ir|2|78|2118.0378
1|DNAWalk|NormL2|ir|2|79|1968.3393
1|DNAWalk|NormL2|ir|2|80|1632.7304
1|DNAWalk|NormL2|ir|2|81|2612.1914
1|DNAWalk|NormL2|ir|2|82|1625.2137
1|DNAWalk|NormL2|ir|2|83|2316.0361
1|DNAWalk|NormL2|ir|2|84|1887.0407
1|DNAWalk|NormL2|ir|2|85|1445.5647
1|DNAWalk|NormL2|ir|2|86|1369.2138
1|DNAWalk|NormL2|ir|2|87|1854.3459
1|DNAWalk|NormL2|ir|2|88|1941.059
1|DNAWalk|NormL2|ir|2|89|2509.8244
1|DNAWalk|NormL2|ir|2|90|1596.1988
1|DNAWalk|NormL2|ir|2|91|5214.6181
1|DNAWalk|NormL2|ir|2|92|1935.5465
1|DNAWalk|NormL2|ir|2|93|1737.5123
1|DNAWalk|NormL2|ir|2|94|1340.9423
1|DNAWalk|NormL2|ir|2|95|3195.9677
1|DNAWalk|NormL2|ir|2|96|1948.5639
1|DNAWalk|NormL2|ir|2|97|1783.8329
1|DNAWalk|NormL2|ir|2|98|1747.068
1|DNAWalk|NormL2|ir|2|99|1412.6521
1|DNAWalk|NormL2|ir|2|100|1924.6812
1|DNAWalk|NormL2|ir|2|101|2096.4599
1|DNAWalk|NormL2|ir|2|102|1529.0877
1|DNAWalk|NormL2|ir|2|103|1578.1948
1|DNAWalk|NormL2|ir|2|104|2435.1763
1|DNAWalk|NormL2|ir|2|105|2217.4338
1|DNAWalk|NormL2|ir|2|106|2172.8321
1|DNAWalk|NormL2|ir|2|107|1697.1609
1|DNAWalk|NormL2|ir|2|108|2077.8649
1|DNAWalk|NormL2|ir|2|109|1849.7401
1|DNAWalk|NormL2|ir|2|110|2011.4047
1|DNAWalk|NormL2|ir|2|111|1233.7555
1|DNAWalk|NormL2|ir|2|112|1469.1398
1|DNAWalk|NormL2|ir|2|113|1904.282
1|DNAWalk|NormL2|ir|2|114|1540.8507
1|DNAWalk|NormL2|ir|2|115|1761.5526
1|DNAWalk|NormL2|ir|2|116|1898.3839
1|DNAWalk|NormL2|ir|2|117|1993.3572
1|DNAWalk|NormL2|ir|2|118|2618.9624
1|DNAWalk|NormL2|ir|2|119|2397.8965
1|DNAWalk|NormL2|ir|2|120|1621.7593
1|DNAWalk|NormL2|ir|2|121|2685
1|DNAWalk|NormL2|ir|2|122|3054.8837
1|DNAWalk|NormL2|ir|2|123|1574.9188
1|DNAWalk|NormL2|ir|2|124|1639.247
1|DNAWalk|NormL2|ir|2|125|1558.3982
1|DNAWalk|NormL2|ir|2|126|3065.6456
1|DNAWalk|NormL2|ir|2|127|2194.6916
1|DNAWalk|NormL2|ir|2|128|1872.629
1|DNAWalk|NormL2|ir|2|129|1948.1635
1|DNAWalk|NormL2|ir|2|130|2515.1185
1|DNAWalk|NormL2|ir|2|131|2110.5165
1|DNAWalk|NormL2|ir|2|132|4343.1679
1|DNAWalk|NormL2|ir|2|133|1899.1036
1|DNAWalk|NormL2|ir|2|134|2042.7406
1|DNAWalk|NormL2|ir|2|135|1715.5534
1|DNAWalk|NormL2|ir|2|136|2060.333
1|DNAWalk|NormL2|ir|2|137|1560.5908
1|DNAWalk|NormL2|ir|2|138|1658.6187
1|DNAWalk|NormL2|ir|2|139|2136.8902
1|DNAWalk|NormL2|ir|2|140|3501.2035
1|DNAWalk|NormL2|ir|2|141|1955.5316
1|DNAWalk|NormL2|ir|2|142|1502.9177
1|DNAWalk|NormL2|ir|2|143|1508.7573
1|DNAWalk|NormL2|ir|2|144|1819.9337
1|DNAWalk|NormL2|ir|2|145|1726.5307
1|DNAWalk|NormL2|ir|2|146|2279.3368
1|DNAWalk|NormL2|ir|2|147|1950.0633
1|DNAWalk|NormL2|ir|2|148|1882.6221
1|DNAWalk|NormL2|ir|2|149|1879.201
1|DNAWalk|NormL2|ir|2|150|1892.5698
1|DNAWalk|NormL2|ir|2|151|5029.3809
1|DNAWalk|NormL2|ir|2|152|4096.3362
1|DNAWalk|NormL2|ir|2|153|1989.5777
1|DNAWalk|NormL2|ir|2|154|2725.0425
1|DNAWalk|NormL2|ir|2|155|1881.2575
1|DNAWalk|NormL2|ir|2|156|1510.7079
1|DNAWalk|NormL2|ir|2|157|1370.271
1|DNAWalk|NormL2|ir|2|158|2676.0229
1|DNAWalk|NormL2|ir|2|159|1773.6712
1|DNAWalk|NormL2|ir|2|160|1977.0171
1|DNAWalk|NormL2|ir|2|161|2234.2515
1|DNAWalk|NormL2|ir|2|162|2001.5595
1|DNAWalk|NormL2|ir|2|163|2703.9656
1|DNAWalk|NormL2|ir|2|164|2023.4284
1|DNAWalk|NormL2|ir|2|165|2017.0497
1|DNAWalk|NormL2|ir|2|166|2116.9619
1|DNAWalk|NormL2|ir|2|167|1914.1172
1|DNAWalk|NormL2|ir|2|168|2565.1308
1|DNAWalk|NormL2|ir|2|169|1730.4743
1|DNAWalk|NormL2|ir|2|170|1601.8841
1|DNAWalk|NormL2|ir|2|171|2526.0357
1|DNAWalk|NormL2|ir|2|172|1521.7195
1|DNAWalk|NormL2|ir|2|173|3226.3154
1|DNAWalk|NormL2|ir|2|174|1824.2035
1|DNAWalk|NormL2|ir|2|175|1824.8504
1|DNAWalk|NormL2|ir|2|176|1925.1236
1|DNAWalk|NormL2|ir|2|177|3401.3586
1|DNAWalk|NormL2|ir|2|178|2338.2945
1|DNAWalk|NormL2|ir|2|179|1309.3698
1|DNAWalk|NormL2|ir|2|180|2487.0125
1|DNAWalk|NormL2|ir|2|181|2586.679
1|DNAWalk|NormL2|ir|2|182|1996.092
1|DNAWalk|NormL2|ir|2|183|2538.3948
1|DNAWalk|NormL2|ir|2|184|1875.5693
1|DNAWalk|NormL2|ir|2|185|3603.5889
1|DNAWalk|NormL2|ir|2|186|1659.9609
1|DNAWalk|NormL2|ir|2|187|1711.2164
1|DNAWalk|NormL2|ir|2|188|1790.4546
1|DNAWalk|NormL2|ir|2|189|4033.6593
1|DNAWalk|NormL2|ir|2|190|1664.1316
1|DNAWalk|NormL2|ir|2|191|1962.1146
1|DNAWalk|NormL2|ir|2|192|1378.4044
1|DNAWalk|NormL2|ir|2|193|2367.5491
1|DNAWalk|NormL2|ir|2|194|3310.1235
1|DNAWalk|NormL2|ir|2|195|1621.9926
1|DNAWalk|NormL2|ir|2|196|1534.2215
1|DNAWalk|NormL2|ir|2|197|2275.1893
1|DNAWalk|NormL2|ir|2|198|2489.8865
1|DNAWalk|NormL2|ir|2|199|2005.8652
1|DNAWalk|NormL2|ir|2|200|2281.4269
1|DNAWalk|NormL2|ir|2|201|1759.1537
1|DNAWalk|NormL2|ir|2|202|1609.6401
1|DNAWalk|NormL2|ir|2|203|1639.6816
1|DNAWalk|NormL2|ir|2|204|1140.8181
1|DNAWalk|NormL2|ir|2|205|3722.3532
1|DNAWalk|NormL2|ir|2|206|3016.843
1|DNAWalk|NormL2|ir|2|207|2494.1922
1|DNAWalk|NormL2|ir|2|208|1650.2144
1|DNAWalk|NormL2|ir|2|209|2560.066
1|DNAWalk|NormL2|ir|2|210|2735.2377
1|DNAWalk|NormL2|ir|2|211|2864.5686
1|DNAWalk|NormL2|ir|2|212|2640.6327
1|DNAWalk|NormL2|ir|2|213|1807.5016
1|DNAWalk|NormL2|ir|2|214|4069.383
1|DNAWalk|NormL2|ir|2|215|1513.9579
1|DNAWalk|NormL2|ir|2|216|1528.8154
1|DNAWalk|NormL2|ir|2|217|2186.2277
1|DNAWalk|NormL2|ir|2|218|1431.0185
1|DNAWalk|NormL2|ir|2|219|2903.2047
1|DNAWalk|NormL2|ir|2|220|2153.0968
1|DNAWalk|NormL2|ir|2|221|1488.7557
1|DNAWalk|NormL2|ir|2|222|1371.2182
1|DNAWalk|NormL2|ir|2|223|1738.1696
1|DNAWalk|NormL2|ir|2|224|3337.0898
1|DNAWalk|NormL2|ir|2|225|1388.1144
1|DNAWalk|NormL2|ir|2|226|1325.59
1|DNAWalk|NormL2|ir|2|227|2572.9916
1|DNAWalk|NormL2|ir|2|228|2240.0219
1|DNAWalk|NormL2|ir|2|229|1615.9462
1|DNAWalk|NormL2|ir|2|230|1756.057
1|DNAWalk|NormL2|ir|2|231|1560.0011
1|DNAWalk|NormL2|ir|2|232|1959.1526
1|DNAWalk|NormL2|ir|2|233|1830.2921
1|DNAWalk|NormL2|ir|2|234|1848.8126
1|DNAWalk|NormL2|ir|2|235|2106.5001
1|DNAWalk|NormL2|ir|2|236|2731.5415
1|DNAWalk|NormL2|ir|2|237|1118.5295
1|DNAWalk|NormL2|ir|2|238|1663.0945
1|DNAWalk|NormL2|ir|2|239|1480.0558
1|DNAWalk|NormL2|ir|2|240|2143.9296
1|DNAWalk|NormL2|ir|2|241|3206.5428
1|DNAWalk|NormL2|ir|2|242|2007.8153
1|DNAWalk|NormL2|ir|2|243|1283.3457
1|DNAWalk|NormL2|ir|2|244|1677.1582
1|DNAWalk|NormL2|ir|2|245|1653.3847
1|DNAWalk|NormL2|ir|2|246|2207.1853
1|DNAWalk|NormL2|ir|2|247|2648.8418
1|DNAWalk|NormL2|ir|2|248|1950.6185
1|DNAWalk|NormL2|ir|2|249|2174.1975
1|DNAWalk|NormL2|ir|2|250|1850.8617
1|DNAWalk|NormL2|ir|2|251|2049.7853
1|DNAWalk|NormL2|ir|2|252|3170.9199
1|DNAWalk|NormL2|ir|2|253|2603.3018
1|DNAWalk|NormL2|ir|2|254|1775.0945
1|DNAWalk|NormL2|ir|2|255|1747.7319
1|DNAWalk|NormL2|ir|2|256|1644.6461
1|DNAWalk|NormL2|ir|2|257|2038.4683
1|DNAWalk|NormL2|ir|2|258|1601.4281
1|DNAWalk|NormL2|ir|2|259|1634.5096
1|DNAWalk|NormL2|ir|2|260|1121.634
1|DNAWalk|NormL2|ir|2|261|1570.7684
1|DNAWalk|NormL2|ir|2|262|2013.7306
1|DNAWalk|NormL2|ir|2|263|1745.6406
1|DNAWalk|NormL2|ir|2|264|1675.6589
1|DNAWalk|NormL2|ir|2|265|2156.4832
1|DNAWalk|NormL2|ir|2|266|4134.2001
1|DNAWalk|NormL2|ir|2|267|1687.151
1|DNAWalk|NormL2|ir|2|268|1366.4035
1|DNAWalk|NormL2|ir|2|269|2760.6111
1|DNAWalk|NormL2|ir|2|270|2124.4805
1|DNAWalk|NormL2|ir|2|271|2482.6795
1|DNAWalk|NormL2|ir|2|272|1438.1954
1|DNAWalk|NormL2|ir|2|273|1893.7707
1|DNAWalk|NormL2|ir|2|274|2299.8296
1|DNAWalk|NormL2|ir|2|275|2166.6111
1|DNAWalk|NormL2|ir|2|276|2170.5099
1|DNAWalk|NormL2|ir|2|277|2736.7827
1|DNAWalk|NormL2|ir|2|278|1769.8006
1|DNAWalk|NormL2|ir|2|279|1651.7745
1|DNAWalk|NormL2|ir|2|280|1613.9586
1|DNAWalk|NormL2|ir|2|281|1881.7582
1|DNAWalk|NormL2|ir|2|282|3356.3401
1|DNAWalk|NormL2|ir|2|283|2204.626
1|DNAWalk|NormL2|ir|2|284|1660.7522
1|DNAWalk|NormL2|ir|2|285|3541.3778
1|DNAWalk|NormL2|ir|2|286|2894.8552
1|DNAWalk|NormL2|ir|2|287|2280.2526
1|DNAWalk|NormL2|ir|2|288|4300.0231
1|DNAWalk|NormL2|ir|2|289|1833.502
1|DNAWalk|NormL2|ir|2|290|2888.7121
1|DNAWalk|NormL2|ir|2|291|1588.3443
1|DNAWalk|NormL2|ir|2|292|2518.1125
1|DNAWalk|NormL2|ir|2|293|2385.6255
1|DNAWalk|NormL2|ir|2|294|1395.3814
1|DNAWalk|NormL2|ir|2|295|1954.6703
1|DNAWalk|NormL2|ir|2|296|1973.696
1|DNAWalk|NormL2|ir|2|297|1577.841
1|DNAWalk|NormL2|ir|2|298|3928.9386
1|DNAWalk|NormL2|ir|2|299|1627.244
1|DNAWalk|NormL2|ir|2|300|1631.9767
1|DNAWalk|NormL2|ir|2|301|1668.7503
1|DNAWalk|NormL2|ir|2|302|1589.3741
1|DNAWalk|NormL2|ir|2|303|1681.9523
1|DNAWalk|NormL2|ir|2|304|1233.2833
1|DNAWalk|NormL2|ir|2|305|1570.3153
1|DNAWalk|NormL2|ir|2|306|1526.5101
1|DNAWalk|NormL2|ir|2|307|4613.8428
1|DNAWalk|NormL2|ir|2|308|3442.3378
1|DNAWalk|NormL2|ir|2|309|2194.4492
1|DNAWalk|NormL2|ir|2|310|2398.9198
1|DNAWalk|NormL2|ir|2|311|1779.0104
1|DNAWalk|NormL2|ir|2|312|2231.6234
1|DNAWalk|NormL2|ir|2|313|1477.7831
1|DNAWalk|NormL2|ir|2|314|1887.1257
1|DNAWalk|NormL2|ir|2|315|1843.3541
1|DNAWalk|NormL2|ir|2|316|2156.6695
1|DNAWalk|NormL2|ir|2|317|2811.1769
1|DNAWalk|NormL2|ir|2|318|2436.4266
1|DNAWalk|NormL2|ir|2|319|2330.249
1|DNAWalk|NormL2|ir|2|320|2436.5833
1|DNAWalk|NormL2|ir|2|321|2803.6277
1|DNAWalk|NormL2|ir|2|322|1908.607
1|DNAWalk|NormL2|ir|2|323|1772.3414
1|DNAWalk|NormL2|ir|2|324|1770.5623
1|DNAWalk|NormL2|ir|2|325|2005.2834
1|DNAWalk|NormL2|ir|2|326|1376.0623
1|DNAWalk|NormL2|ir|2|327|2260.3504
1|DNAWalk|NormL2|ir|2|328|2677.4112
1|DNAWalk|NormL2|ir|2|329|1887.9562
1|DNAWalk|NormL2|ir|2|330|1583.5886
1|DNAWalk|NormL2|ir|2|331|3221.4622
1|DNAWalk|NormL2|ir|2|332|1951.7067
1|DNAWalk|NormL2|ir|2|333|4009.5879
1|DNAWalk|NormL2|ir|2|334|3257.8064
1|DNAWalk|NormL2|ir|2|335|2508.5433
1|DNAWalk|NormL2|ir|2|336|1851.7644
1|DNAWalk|NormL2|ir|2|337|1244.9285
1|DNAWalk|NormL2|ir|2|338|1414.9744
1|DNAWalk|NormL2|ir|2|339|1855.2676
1|DNAWalk|NormL2|ir|2|340|1574.3715
1|DNAWalk|NormL2|ir|2|341|1397.4631
1|DNAWalk|NormL2|ir|2|342|1405.5119
1|DNAWalk|NormL2|ir|2|343|1517.5561
1|DNAWalk|NormL2|ir|2|344|3101.714
1|DNAWalk|NormL2|ir|2|345|1916.7096
1|DNAWalk|NormL2|ir|2|346|1869.5016
1|DNAWalk|NormL2|ir|2|347|1720.0001
1|DNAWalk|NormL2|ir|2|348|1508.6153
1|DNAWalk|NormL2|ir|2|349|2533.2376
1|DNAWalk|NormL2|ir|2|350|2482.1329
1|DNAWalk|NormL2|ir|2|351|4306.4385
1|DNAWalk|NormL2|ir|2|352|1612.5342
1|DNAWalk|NormL2|ir|2|353|1355.7901
1|DNAWalk|NormL2|ir|2|354|1443.2656
1|DNAWalk|NormL2|ir|2|355|1954.66
1|DNAWalk|NormL2|ir|2|356|2699.5673
1|DNAWalk|NormL2|ir|2|357|1547.2734
1|DNAWalk|NormL2|ir|2|358|1811.1365
1|DNAWalk|NormL2|ir|2|359|1957.2669
1|DNAWalk|NormL2|ir|2|360|1791.5231
1|DNAWalk|NormL2|ir|2|361|1365.6624
1|DNAWalk|NormL2|ir|2|362|1798.1002
1|DNAWalk|NormL2|ir|2|363|1371.8758
1|DNAWalk|NormL2|ir|2|364|1220.0416
1|DNAWalk|NormL2|ir|2|365|2032.47
1|DNAWalk|NormL2|ir|2|366|2154.0498
1|DNAWalk|NormL2|ir|2|367|3078.3089
1|DNAWalk|NormL2|ir|2|368|3002.9824
1|DNAWalk|NormL2|ir|2|369|1517.6427
1|DNAWalk|NormL2|ir|2|370|2712.2604
1|DNAWalk|NormL2|ir|2|371|1520.6742
1|DNAWalk|NormL2|ir|2|372|2281.5337
1|DNAWalk|NormL2|ir|2|373|1540.0483
1|DNAWalk|NormL2|ir|2|374|1822.3934
1|DNAWalk|NormL2|ir|2|375|2149.5585
1|DNAWalk|NormL2|ir|2|376|1835.9224
1|DNAWalk|NormL2|ir|2|377|1833.5942
1|DNAWalk|NormL2|ir|2|378|1722.2975
1|DNAWalk|NormL2|ir|2|379|2612.6905
1|DNAWalk|NormL2|ir|2|380|1669.8804
1|DNAWalk|NormL2|ir|2|381|1517.9502
1|DNAWalk|NormL2|ir|2|382|1785.8645
1|DNAWalk|NormL2|ir|2|383|1646.9311
1|DNAWalk|NormL2|ir|2|384|1518.7655
