# Supplementary material for: On DNA numerical representations for genomic similarity computation
Source: PLoS One. 2017 Mar 21;12(3):e0173288. doi: 10.1371/journal.pone.0173288 (PMC5360225; doi:10.1371/journal.pone.0173288)
Supplement: S3 File — The datasets employed in this work. (ZIP) [file pone.0173288.s003.zip › datasets/syntheticalExperimentalScores/sequenceBase_1_transformation_DNAWalk_metric_NormL2_type_is_percentage_32.txt]

1|DNAWalk|NormL2|ir|32|1|9473.0246
1|DNAWalk|NormL2|ir|32|2|5758.5726
1|DNAWalk|NormL2|ir|32|3|16521.8385
1|DNAWalk|NormL2|ir|32|4|7342.6238
1|DNAWalk|NormL2|ir|32|5|6928.8315
1|DNAWalk|NormL2|ir|32|6|9634.4895
1|DNAWalk|NormL2|ir|32|7|6271.8081
1|DNAWalk|NormL2|ir|32|8|8810.7109
1|DNAWalk|NormL2|ir|32|9|4549.5301
1|DNAWalk|NormL2|ir|32|10|5477.6574
1|DNAWalk|NormL2|ir|32|11|6345.3357
1|DNAWalk|NormL2|ir|32|12|5773.7408
1|DNAWalk|NormL2|ir|32|13|9759.3235
1|DNAWalk|NormL2|ir|32|14|7489.3351
1|DNAWalk|NormL2|ir|32|15|6899.5848
1|DNAWalk|NormL2|ir|32|16|5166.2864
1|DNAWalk|NormL2|ir|32|17|7221.1191
1|DNAWalk|NormL2|ir|32|18|6210.2018
1|DNAWalk|NormL2|ir|32|19|5557.6957
1|DNAWalk|NormL2|ir|32|20|5602.9856
1|DNAWalk|NormL2|ir|32|21|8750.1673
1|DNAWalk|NormL2|ir|32|22|18727.8569
1|DNAWalk|NormL2|ir|32|23|17234.0092
1|DNAWalk|NormL2|ir|32|24|6781.5906
1|DNAWalk|NormL2|ir|32|25|4219.7961
1|DNAWalk|NormL2|ir|32|26|4662.433
1|DNAWalk|NormL2|ir|32|27|7487.7796
1|DNAWalk|NormL2|ir|32|28|5691.6637
1|DNAWalk|NormL2|ir|32|29|6250.5569
1|DNAWalk|NormL2|ir|32|30|7146.5757
1|DNAWalk|NormL2|ir|32|31|13374.1081
1|DNAWalk|NormL2|ir|32|32|22182.9882
1|DNAWalk|NormL2|ir|32|33|6394.5551
1|DNAWalk|NormL2|ir|32|34|17067.7223
1|DNAWalk|NormL2|ir|32|35|9209.417
1|DNAWalk|NormL2|ir|32|36|8373.6645
1|DNAWalk|NormL2|ir|32|37|5530.236
1|DNAWalk|NormL2|ir|32|38|13025.3254
1|DNAWalk|NormL2|ir|32|39|4747.7496
1|DNAWalk|NormL2|ir|32|40|12237.421
1|DNAWalk|NormL2|ir|32|41|12776.8208
1|DNAWalk|NormL2|ir|32|42|3893.9859
1|DNAWalk|NormL2|ir|32|43|4956.5849
1|DNAWalk|NormL2|ir|32|44|13387.3969
1|DNAWalk|NormL2|ir|32|45|4634.2722
1|DNAWalk|NormL2|ir|32|46|16900.725
1|DNAWalk|NormL2|ir|32|47|6462.0766
1|DNAWalk|NormL2|ir|32|48|7185.5453
1|DNAWalk|NormL2|ir|32|49|11172.0439
1|DNAWalk|NormL2|ir|32|50|5427.8993
1|DNAWalk|NormL2|ir|32|51|4219.0859
1|DNAWalk|NormL2|ir|32|52|5592.1389
1|DNAWalk|NormL2|ir|32|53|8821.8401
1|DNAWalk|NormL2|ir|32|54|6118.8698
1|DNAWalk|NormL2|ir|32|55|6135.3347
1|DNAWalk|NormL2|ir|32|56|8229.2145
1|DNAWalk|NormL2|ir|32|57|8276.9731
1|DNAWalk|NormL2|ir|32|58|5552.9305
1|DNAWalk|NormL2|ir|32|59|5405.7133
1|DNAWalk|NormL2|ir|32|60|10378.2168
1|DNAWalk|NormL2|ir|32|61|7443.3126
1|DNAWalk|NormL2|ir|32|62|5518.6862
1|DNAWalk|NormL2|ir|32|63|5705.3125
1|DNAWalk|NormL2|ir|32|64|5227.8325
1|DNAWalk|NormL2|ir|32|65|8012.8777
1|DNAWalk|NormL2|ir|32|66|5237.6705
1|DNAWalk|NormL2|ir|32|67|6130.7977
1|DNAWalk|NormL2|ir|32|68|12773.1594
1|DNAWalk|NormL2|ir|32|69|11762.8197
1|DNAWalk|NormL2|ir|32|70|5081.5366
1|DNAWalk|NormL2|ir|32|71|11528.5487
1|DNAWalk|NormL2|ir|32|72|10751.2567
1|DNAWalk|NormL2|ir|32|73|5010.2643
1|DNAWalk|NormL2|ir|32|74|8291.0641
1|DNAWalk|NormL2|ir|32|75|11281.5512
1|DNAWalk|NormL2|ir|32|76|5603.7261
1|DNAWalk|NormL2|ir|32|77|8840.2617
1|DNAWalk|NormL2|ir|32|78|6440.9056
1|DNAWalk|NormL2|ir|32|79|8697.425
1|DNAWalk|NormL2|ir|32|80|7917.4286
1|DNAWalk|NormL2|ir|32|81|5940.2801
1|DNAWalk|NormL2|ir|32|82|8823.0224
1|DNAWalk|NormL2|ir|32|83|8345.3188
1|DNAWalk|NormL2|ir|32|84|3501.2102
1|DNAWalk|NormL2|ir|32|85|4225.6334
1|DNAWalk|NormL2|ir|32|86|3460.0803
1|DNAWalk|NormL2|ir|32|87|10982.6793
1|DNAWalk|NormL2|ir|32|88|5132.156
1|DNAWalk|NormL2|ir|32|89|5113.0374
1|DNAWalk|NormL2|ir|32|90|18758.7843
1|DNAWalk|NormL2|ir|32|91|5104.1629
1|DNAWalk|NormL2|ir|32|92|10947.4002
1|DNAWalk|NormL2|ir|32|93|5115.6803
1|DNAWalk|NormL2|ir|32|94|3549.4422
1|DNAWalk|NormL2|ir|32|95|5111.2231
1|DNAWalk|NormL2|ir|32|96|5078.6969
1|DNAWalk|NormL2|ir|32|97|5524.0372
1|DNAWalk|NormL2|ir|32|98|7672.5565
1|DNAWalk|NormL2|ir|32|99|5127.9232
1|DNAWalk|NormL2|ir|32|100|9784.7811
1|DNAWalk|NormL2|ir|32|101|7691.5732
1|DNAWalk|NormL2|ir|32|102|6906.6211
1|DNAWalk|NormL2|ir|32|103|9507.0709
1|DNAWalk|NormL2|ir|32|104|7733.3645
1|DNAWalk|NormL2|ir|32|105|7272.7543
1|DNAWalk|NormL2|ir|32|106|11640.9962
1|DNAWalk|NormL2|ir|32|107|6742.3893
1|DNAWalk|NormL2|ir|32|108|5513.5673
1|DNAWalk|NormL2|ir|32|109|3955.9444
1|DNAWalk|NormL2|ir|32|110|11975.0943
1|DNAWalk|NormL2|ir|32|111|7542.427
1|DNAWalk|NormL2|ir|32|112|4597.6739
1|DNAWalk|NormL2|ir|32|113|8255.6112
1|DNAWalk|NormL2|ir|32|114|16178.5416
1|DNAWalk|NormL2|ir|32|115|6514.0116
1|DNAWalk|NormL2|ir|32|116|4282.1017
1|DNAWalk|NormL2|ir|32|117|5946.4035
1|DNAWalk|NormL2|ir|32|118|17900.522
1|DNAWalk|NormL2|ir|32|119|8268.1237
1|DNAWalk|NormL2|ir|32|120|8983.5942
1|DNAWalk|NormL2|ir|32|121|11653.8501
1|DNAWalk|NormL2|ir|32|122|12030.1425
1|DNAWalk|NormL2|ir|32|123|8988.1288
1|DNAWalk|NormL2|ir|32|124|5493.2303
1|DNAWalk|NormL2|ir|32|125|8473.994
1|DNAWalk|NormL2|ir|32|126|6791.0205
1|DNAWalk|NormL2|ir|32|127|3362.7116
1|DNAWalk|NormL2|ir|32|128|14698.9821
1|DNAWalk|NormL2|ir|32|129|5422.1742
1|DNAWalk|NormL2|ir|32|130|7289.635
1|DNAWalk|NormL2|ir|32|131|5623.9358
1|DNAWalk|NormL2|ir|32|132|11697.8258
1|DNAWalk|NormL2|ir|32|133|4303.2321
1|DNAWalk|NormL2|ir|32|134|5593.5666
1|DNAWalk|NormL2|ir|32|135|6094.0449
1|DNAWalk|NormL2|ir|32|136|4864.128
1|DNAWalk|NormL2|ir|32|137|8397.5243
1|DNAWalk|NormL2|ir|32|138|5890.1541
1|DNAWalk|NormL2|ir|32|139|5207.6289
1|DNAWalk|NormL2|ir|32|140|6520.8206
1|DNAWalk|NormL2|ir|32|141|9294.1568
1|DNAWalk|NormL2|ir|32|142|4874.3266
1|DNAWalk|NormL2|ir|32|143|9813.3192
1|DNAWalk|NormL2|ir|32|144|14345.7853
1|DNAWalk|NormL2|ir|32|145|10412.6693
1|DNAWalk|NormL2|ir|32|146|6584.1176
1|DNAWalk|NormL2|ir|32|147|3507.5953
1|DNAWalk|NormL2|ir|32|148|5515.5816
1|DNAWalk|NormL2|ir|32|149|20765.1972
1|DNAWalk|NormL2|ir|32|150|8092.2609
1|DNAWalk|NormL2|ir|32|151|21159.8796
1|DNAWalk|NormL2|ir|32|152|8403.6441
1|DNAWalk|NormL2|ir|32|153|5395.5193
1|DNAWalk|NormL2|ir|32|154|8827.2727
1|DNAWalk|NormL2|ir|32|155|12205.2352
1|DNAWalk|NormL2|ir|32|156|7885.3078
1|DNAWalk|NormL2|ir|32|157|6547.7608
1|DNAWalk|NormL2|ir|32|158|9109.9557
1|DNAWalk|NormL2|ir|32|159|6242.3644
1|DNAWalk|NormL2|ir|32|160|6268.5306
1|DNAWalk|NormL2|ir|32|161|10702.7757
1|DNAWalk|NormL2|ir|32|162|7857.3591
1|DNAWalk|NormL2|ir|32|163|22011.6366
1|DNAWalk|NormL2|ir|32|164|9285.3297
1|DNAWalk|NormL2|ir|32|165|6151.0878
1|DNAWalk|NormL2|ir|32|166|6630.7535
1|DNAWalk|NormL2|ir|32|167|10730.4406
1|DNAWalk|NormL2|ir|32|168|5144.3585
1|DNAWalk|NormL2|ir|32|169|23384.6009
1|DNAWalk|NormL2|ir|32|170|12025.0427
1|DNAWalk|NormL2|ir|32|171|11849.5861
1|DNAWalk|NormL2|ir|32|172|6872.9637
1|DNAWalk|NormL2|ir|32|173|13722.8406
1|DNAWalk|NormL2|ir|32|174|9111.7727
1|DNAWalk|NormL2|ir|32|175|4767.3787
1|DNAWalk|NormL2|ir|32|176|9615.1429
1|DNAWalk|NormL2|ir|32|177|4124.1581
1|DNAWalk|NormL2|ir|32|178|11254.3885
1|DNAWalk|NormL2|ir|32|179|9089.8719
1|DNAWalk|NormL2|ir|32|180|3925.467
1|DNAWalk|NormL2|ir|32|181|4769.5472
1|DNAWalk|NormL2|ir|32|182|8063.0159
1|DNAWalk|NormL2|ir|32|183|9069.251
1|DNAWalk|NormL2|ir|32|184|20339.6918
1|DNAWalk|NormL2|ir|32|185|7458.031
1|DNAWalk|NormL2|ir|32|186|6027.1128
1|DNAWalk|NormL2|ir|32|187|5719.158
1|DNAWalk|NormL2|ir|32|188|8959.806
1|DNAWalk|NormL2|ir|32|189|7299.1103
1|DNAWalk|NormL2|ir|32|190|5511.5652
1|DNAWalk|NormL2|ir|32|191|6815.9241
1|DNAWalk|NormL2|ir|32|192|8415.3594
1|DNAWalk|NormL2|ir|32|193|8225.2114
1|DNAWalk|NormL2|ir|32|194|7284.7677
1|DNAWalk|NormL2|ir|32|195|6351.4018
1|DNAWalk|NormL2|ir|32|196|5973.511
1|DNAWalk|NormL2|ir|32|197|4389.5471
1|DNAWalk|NormL2|ir|32|198|6159.3422
1|DNAWalk|NormL2|ir|32|199|6245.8971
1|DNAWalk|NormL2|ir|32|200|8138.4051
1|DNAWalk|NormL2|ir|32|201|4817.0797
1|DNAWalk|NormL2|ir|32|202|10694.7159
1|DNAWalk|NormL2|ir|32|203|8193.4554
1|DNAWalk|NormL2|ir|32|204|6357.2743
1|DNAWalk|NormL2|ir|32|205|5457.0991
1|DNAWalk|NormL2|ir|32|206|10233.7898
1|DNAWalk|NormL2|ir|32|207|8605.2355
1|DNAWalk|NormL2|ir|32|208|12224.5584
1|DNAWalk|NormL2|ir|32|209|7057.7138
1|DNAWalk|NormL2|ir|32|210|7872.7826
1|DNAWalk|NormL2|ir|32|211|5509.03
1|DNAWalk|NormL2|ir|32|212|9647.9721
1|DNAWalk|NormL2|ir|32|213|6998.8385
1|DNAWalk|NormL2|ir|32|214|8474.4145
1|DNAWalk|NormL2|ir|32|215|8291.5696
1|DNAWalk|NormL2|ir|32|216|24497.5366
1|DNAWalk|NormL2|ir|32|217|5872.8421
1|DNAWalk|NormL2|ir|32|218|5279.1096
1|DNAWalk|NormL2|ir|32|219|5000.5663
1|DNAWalk|NormL2|ir|32|220|6979.6816
1|DNAWalk|NormL2|ir|32|221|10524.3302
1|DNAWalk|NormL2|ir|32|222|6049.1181
1|DNAWalk|NormL2|ir|32|223|10466.776
1|DNAWalk|NormL2|ir|32|224|6313.5995
1|DNAWalk|NormL2|ir|32|225|7035.2952
1|DNAWalk|NormL2|ir|32|226|17156.6915
1|DNAWalk|NormL2|ir|32|227|8529.4651
1|DNAWalk|NormL2|ir|32|228|9226.9293
1|DNAWalk|NormL2|ir|32|229|10878.7156
1|DNAWalk|NormL2|ir|32|230|6146.3051
1|DNAWalk|NormL2|ir|32|231|4320.4691
1|DNAWalk|NormL2|ir|32|232|4777.0622
1|DNAWalk|NormL2|ir|32|233|5803.7293
1|DNAWalk|NormL2|ir|32|234|11432.5682
1|DNAWalk|NormL2|ir|32|235|10178.3807
1|DNAWalk|NormL2|ir|32|236|7462.263
1|DNAWalk|NormL2|ir|32|237|5416.709
1|DNAWalk|NormL2|ir|32|238|5377.2436
1|DNAWalk|NormL2|ir|32|239|3834.3695
1|DNAWalk|NormL2|ir|32|240|7001.9774
1|DNAWalk|NormL2|ir|32|241|13108.9685
1|DNAWalk|NormL2|ir|32|242|11021.6256
1|DNAWalk|NormL2|ir|32|243|8002.6423
1|DNAWalk|NormL2|ir|32|244|10020.7199
1|DNAWalk|NormL2|ir|32|245|12758.9986
1|DNAWalk|NormL2|ir|32|246|14045.0941
1|DNAWalk|NormL2|ir|32|247|5809.6638
1|DNAWalk|NormL2|ir|32|248|4613.5751
1|DNAWalk|NormL2|ir|32|249|6056.7887
1|DNAWalk|NormL2|ir|32|250|4730.6738
1|DNAWalk|NormL2|ir|32|251|14365.0529
1|DNAWalk|NormL2|ir|32|252|6603.3689
1|DNAWalk|NormL2|ir|32|253|4997.7947
1|DNAWalk|NormL2|ir|32|254|5095.315
1|DNAWalk|NormL2|ir|32|255|8684.5702
1|DNAWalk|NormL2|ir|32|256|14254.6581
1|DNAWalk|NormL2|ir|32|257|12937.0662
1|DNAWalk|NormL2|ir|32|258|7935.6112
1|DNAWalk|NormL2|ir|32|259|3990.8484
1|DNAWalk|NormL2|ir|32|260|9279.8584
1|DNAWalk|NormL2|ir|32|261|5057.2575
1|DNAWalk|NormL2|ir|32|262|6286.8411
1|DNAWalk|NormL2|ir|32|263|4033.9634
1|DNAWalk|NormL2|ir|32|264|8168.3841
1|DNAWalk|NormL2|ir|32|265|8827.2065
1|DNAWalk|NormL2|ir|32|266|6026.3304
1|DNAWalk|NormL2|ir|32|267|7789.4447
1|DNAWalk|NormL2|ir|32|268|7038.5865
1|DNAWalk|NormL2|ir|32|269|8234.0663
1|DNAWalk|NormL2|ir|32|270|16282.8187
1|DNAWalk|NormL2|ir|32|271|6193.0722
1|DNAWalk|NormL2|ir|32|272|5722.3572
1|DNAWalk|NormL2|ir|32|273|6155.6927
1|DNAWalk|NormL2|ir|32|274|4975.7985
1|DNAWalk|NormL2|ir|32|275|9542.3165
1|DNAWalk|NormL2|ir|32|276|9243.4318
1|DNAWalk|NormL2|ir|32|277|4344.2992
1|DNAWalk|NormL2|ir|32|278|5512.7276
1|DNAWalk|NormL2|ir|32|279|3170.2803
1|DNAWalk|NormL2|ir|32|280|8020.5348
1|DNAWalk|NormL2|ir|32|281|7442.8925
1|DNAWalk|NormL2|ir|32|282|4159.6132
1|DNAWalk|NormL2|ir|32|283|9400.9903
1|DNAWalk|NormL2|ir|32|284|9384.1333
1|DNAWalk|NormL2|ir|32|285|11306.7065
1|DNAWalk|NormL2|ir|32|286|4734.9345
1|DNAWalk|NormL2|ir|32|287|8651.8203
1|DNAWalk|NormL2|ir|32|288|7222.2795
1|DNAWalk|NormL2|ir|32|289|17458.9645
1|DNAWalk|NormL2|ir|32|290|8784.761
1|DNAWalk|NormL2|ir|32|291|15903.8646
1|DNAWalk|NormL2|ir|32|292|7123.1295
1|DNAWalk|NormL2|ir|32|293|8943.7956
1|DNAWalk|NormL2|ir|32|294|8307.0577
1|DNAWalk|NormL2|ir|32|295|4921.4051
1|DNAWalk|NormL2|ir|32|296|3736.4641
1|DNAWalk|NormL2|ir|32|297|7485.6829
1|DNAWalk|NormL2|ir|32|298|6590.8651
1|DNAWalk|NormL2|ir|32|299|8882.6426
1|DNAWalk|NormL2|ir|32|300|7404.3896
1|DNAWalk|NormL2|ir|32|301|4057.3595
1|DNAWalk|NormL2|ir|32|302|9084.4236
1|DNAWalk|NormL2|ir|32|303|5132.3312
1|DNAWalk|NormL2|ir|32|304|5088.2208
1|DNAWalk|NormL2|ir|32|305|7174.6604
1|DNAWalk|NormL2|ir|32|306|9222.0017
1|DNAWalk|NormL2|ir|32|307|5971.2208
1|DNAWalk|NormL2|ir|32|308|6916.6951
1|DNAWalk|NormL2|ir|32|309|12036.3927
1|DNAWalk|NormL2|ir|32|310|6552.7062
1|DNAWalk|NormL2|ir|32|311|7544.6843
1|DNAWalk|NormL2|ir|32|312|13417.8161
1|DNAWalk|NormL2|ir|32|313|5858.4573
1|DNAWalk|NormL2|ir|32|314|10693.3005
1|DNAWalk|NormL2|ir|32|315|7155.93
1|DNAWalk|NormL2|ir|32|316|7096.4568
1|DNAWalk|NormL2|ir|32|317|6534.1335
1|DNAWalk|NormL2|ir|32|318|7767.3479
1|DNAWalk|NormL2|ir|32|319|12267.2029
1|DNAWalk|NormL2|ir|32|320|13882.4206
1|DNAWalk|NormL2|ir|32|321|8746.5467
1|DNAWalk|NormL2|ir|32|322|5260.6349
1|DNAWalk|NormL2|ir|32|323|14416.2092
1|DNAWalk|NormL2|ir|32|324|9700.4222
1|DNAWalk|NormL2|ir|32|325|7273.8866
1|DNAWalk|NormL2|ir|32|326|7995.0667
1|DNAWalk|NormL2|ir|32|327|7302.3428
1|DNAWalk|NormL2|ir|32|328|6589.1123
1|DNAWalk|NormL2|ir|32|329|5456.1939
1|DNAWalk|NormL2|ir|32|330|4975.0416
1|DNAWalk|NormL2|ir|32|331|5730.3092
1|DNAWalk|NormL2|ir|32|332|7618.8627
1|DNAWalk|NormL2|ir|32|333|12504.0453
1|DNAWalk|NormL2|ir|32|334|9544.3465
1|DNAWalk|NormL2|ir|32|335|7857.6314
1|DNAWalk|NormL2|ir|32|336|7726.821
1|DNAWalk|NormL2|ir|32|337|5352.8189
1|DNAWalk|NormL2|ir|32|338|6203.7942
1|DNAWalk|NormL2|ir|32|339|7826.2896
1|DNAWalk|NormL2|ir|32|340|3528.3567
1|DNAWalk|NormL2|ir|32|341|17657.4205
1|DNAWalk|NormL2|ir|32|342|6640.0516
1|DNAWalk|NormL2|ir|32|343|9146.325
1|DNAWalk|NormL2|ir|32|344|4925.15
1|DNAWalk|NormL2|ir|32|345|8570.9808
1|DNAWalk|NormL2|ir|32|346|5167.8254
1|DNAWalk|NormL2|ir|32|347|6306.0476
1|DNAWalk|NormL2|ir|32|348|7833.8003
1|DNAWalk|NormL2|ir|32|349|4881.1206
1|DNAWalk|NormL2|ir|32|350|4959.1299
1|DNAWalk|NormL2|ir|32|351|6825.7525
1|DNAWalk|NormL2|ir|32|352|7885.5505
1|DNAWalk|NormL2|ir|32|353|6624.9322
1|DNAWalk|NormL2|ir|32|354|7649.2418
1|DNAWalk|NormL2|ir|32|355|8483.0442
1|DNAWalk|NormL2|ir|32|356|7440.7796
1|DNAWalk|NormL2|ir|32|357|11336.7148
1|DNAWalk|NormL2|ir|32|358|5937.5726
1|DNAWalk|NormL2|ir|32|359|5918.8631
1|DNAWalk|NormL2|ir|32|360|14220.0483
1|DNAWalk|NormL2|ir|32|361|8781.8918
1|DNAWalk|NormL2|ir|32|362|13908.7093
1|DNAWalk|NormL2|ir|32|363|13043.3797
1|DNAWalk|NormL2|ir|32|364|6280.9777
1|DNAWalk|NormL2|ir|32|365|7236.6424
1|DNAWalk|NormL2|ir|32|366|4904.3579
1|DNAWalk|NormL2|ir|32|367|5690.8295
1|DNAWalk|NormL2|ir|32|368|19670.8135
1|DNAWalk|NormL2|ir|32|369|6198.197
1|DNAWalk|NormL2|ir|32|370|6177.8909
1|DNAWalk|NormL2|ir|32|371|9251.6463
1|DNAWalk|NormL2|ir|32|372|3659.9048
1|DNAWalk|NormL2|ir|32|373|12481.6341
1|DNAWalk|NormL2|ir|32|374|11682.4051
1|DNAWalk|NormL2|ir|32|375|7169.2621
1|DNAWalk|NormL2|ir|32|376|11751.8726
1|DNAWalk|NormL2|ir|32|377|11198.4763
1|DNAWalk|NormL2|ir|32|378|6259.2528
1|DNAWalk|NormL2|ir|32|379|6272.5303
1|DNAWalk|NormL2|ir|32|380|4494.9374
1|DNAWalk|NormL2|ir|32|381|19136.1545
1|DNAWalk|NormL2|ir|32|382|4744.8285
1|DNAWalk|NormL2|ir|32|383|11830.6626
1|DNAWalk|NormL2|ir|32|384|8267.3677
1|DNAWalk|NormL2|ir|32|385|6171.2875
1|DNAWalk|NormL2|ir|32|386|6552.7614
1|DNAWalk|NormL2|ir|32|387|8592.0882
1|DNAWalk|NormL2|ir|32|388|11512.5623
1|DNAWalk|NormL2|ir|32|389|5184.7429
1|DNAWalk|NormL2|ir|32|390|5348.7727
1|DNAWalk|NormL2|ir|32|391|4480.9195
1|DNAWalk|NormL2|ir|32|392|5994.2821
1|DNAWalk|NormL2|ir|32|393|7657.0026
1|DNAWalk|NormL2|ir|32|394|5758.5234
1|DNAWalk|NormL2|ir|32|395|8753.9271
1|DNAWalk|NormL2|ir|32|396|5679.6273
1|DNAWalk|NormL2|ir|32|397|7841.9041
1|DNAWalk|NormL2|ir|32|398|11017.1546
1|DNAWalk|NormL2|ir|32|399|3618.3006
1|DNAWalk|NormL2|ir|32|400|6900.1535
