# Supplementary material for: On DNA numerical representations for genomic similarity computation
Source: PLoS One. 2017 Mar 21;12(3):e0173288. doi: 10.1371/journal.pone.0173288 (PMC5360225; doi:10.1371/journal.pone.0173288)
Supplement: S3 File — The datasets employed in this work. (ZIP) [file pone.0173288.s003.zip › datasets/syntheticalExperimentalScores/sequenceBase_1_transformation_DNAWalk_metric_NormL2_type_is_percentage_4.txt]

1|DNAWalk|NormL2|ir|4|1|3178.2355
1|DNAWalk|NormL2|ir|4|2|2717.6235
1|DNAWalk|NormL2|ir|4|3|2503.2498
1|DNAWalk|NormL2|ir|4|4|3284.3762
1|DNAWalk|NormL2|ir|4|5|2077.7823
1|DNAWalk|NormL2|ir|4|6|6378.1259
1|DNAWalk|NormL2|ir|4|7|3085.2652
1|DNAWalk|NormL2|ir|4|8|2645.5204
1|DNAWalk|NormL2|ir|4|9|2545.4762
1|DNAWalk|NormL2|ir|4|10|3118.6177
1|DNAWalk|NormL2|ir|4|11|2560.2721
1|DNAWalk|NormL2|ir|4|12|2321.9931
1|DNAWalk|NormL2|ir|4|13|5869.7977
1|DNAWalk|NormL2|ir|4|14|3197.7124
1|DNAWalk|NormL2|ir|4|15|2888.496
1|DNAWalk|NormL2|ir|4|16|3700.4415
1|DNAWalk|NormL2|ir|4|17|4857.0906
1|DNAWalk|NormL2|ir|4|18|4522.5033
1|DNAWalk|NormL2|ir|4|19|2693.4682
1|DNAWalk|NormL2|ir|4|20|2241.7825
1|DNAWalk|NormL2|ir|4|21|2677.2702
1|DNAWalk|NormL2|ir|4|22|2956.8072
1|DNAWalk|NormL2|ir|4|23|2217.3431
1|DNAWalk|NormL2|ir|4|24|3022.775
1|DNAWalk|NormL2|ir|4|25|3106.151
1|DNAWalk|NormL2|ir|4|26|1991.4222
1|DNAWalk|NormL2|ir|4|27|6995.6342
1|DNAWalk|NormL2|ir|4|28|3699.2083
1|DNAWalk|NormL2|ir|4|29|2906.1502
1|DNAWalk|NormL2|ir|4|30|2223.4287
1|DNAWalk|NormL2|ir|4|31|2367.2975
1|DNAWalk|NormL2|ir|4|32|3340.9466
1|DNAWalk|NormL2|ir|4|33|3905.9818
1|DNAWalk|NormL2|ir|4|34|2854.802
1|DNAWalk|NormL2|ir|4|35|2533.7761
1|DNAWalk|NormL2|ir|4|36|2476.9566
1|DNAWalk|NormL2|ir|4|37|2365.6945
1|DNAWalk|NormL2|ir|4|38|3813.1926
1|DNAWalk|NormL2|ir|4|39|2264.3615
1|DNAWalk|NormL2|ir|4|40|2579.7071
1|DNAWalk|NormL2|ir|4|41|3289.7915
1|DNAWalk|NormL2|ir|4|42|2510.5608
1|DNAWalk|NormL2|ir|4|43|3823.7774
1|DNAWalk|NormL2|ir|4|44|2964.1364
1|DNAWalk|NormL2|ir|4|45|4110.3817
1|DNAWalk|NormL2|ir|4|46|2136.1168
1|DNAWalk|NormL2|ir|4|47|2700.75
1|DNAWalk|NormL2|ir|4|48|2126.2225
1|DNAWalk|NormL2|ir|4|49|5818.527
1|DNAWalk|NormL2|ir|4|50|2443.1081
1|DNAWalk|NormL2|ir|4|51|2387.0724
1|DNAWalk|NormL2|ir|4|52|2745.0618
1|DNAWalk|NormL2|ir|4|53|2945.4365
1|DNAWalk|NormL2|ir|4|54|3347.9736
1|DNAWalk|NormL2|ir|4|55|2533.2465
1|DNAWalk|NormL2|ir|4|56|2578.9768
1|DNAWalk|NormL2|ir|4|57|2900.8235
1|DNAWalk|NormL2|ir|4|58|2945.3691
1|DNAWalk|NormL2|ir|4|59|2020.5609
1|DNAWalk|NormL2|ir|4|60|2701.5803
1|DNAWalk|NormL2|ir|4|61|2274.2534
1|DNAWalk|NormL2|ir|4|62|4110.3752
1|DNAWalk|NormL2|ir|4|63|3300.6076
1|DNAWalk|NormL2|ir|4|64|3167.7668
1|DNAWalk|NormL2|ir|4|65|6258.2816
1|DNAWalk|NormL2|ir|4|66|2353.1183
1|DNAWalk|NormL2|ir|4|67|2065.3732
1|DNAWalk|NormL2|ir|4|68|2605.359
1|DNAWalk|NormL2|ir|4|69|3337.8894
1|DNAWalk|NormL2|ir|4|70|4184.2106
1|DNAWalk|NormL2|ir|4|71|4137.8352
1|DNAWalk|NormL2|ir|4|72|2699.3515
1|DNAWalk|NormL2|ir|4|73|2107.6452
1|DNAWalk|NormL2|ir|4|74|4394.8721
1|DNAWalk|NormL2|ir|4|75|2506.7503
1|DNAWalk|NormL2|ir|4|76|2646.637
1|DNAWalk|NormL2|ir|4|77|2934.7347
1|DNAWalk|NormL2|ir|4|78|1998.3608
1|DNAWalk|NormL2|ir|4|79|3020.8144
1|DNAWalk|NormL2|ir|4|80|3316.0771
1|DNAWalk|NormL2|ir|4|81|5477.3713
1|DNAWalk|NormL2|ir|4|82|2191.5545
1|DNAWalk|NormL2|ir|4|83|2590.1862
1|DNAWalk|NormL2|ir|4|84|2510.4036
1|DNAWalk|NormL2|ir|4|85|1968.8306
1|DNAWalk|NormL2|ir|4|86|4691.7546
1|DNAWalk|NormL2|ir|4|87|4719.6792
1|DNAWalk|NormL2|ir|4|88|3010.6891
1|DNAWalk|NormL2|ir|4|89|2092.086
1|DNAWalk|NormL2|ir|4|90|2367.709
1|DNAWalk|NormL2|ir|4|91|2352.0508
1|DNAWalk|NormL2|ir|4|92|5069.263
1|DNAWalk|NormL2|ir|4|93|3116.0174
1|DNAWalk|NormL2|ir|4|94|2631.8845
1|DNAWalk|NormL2|ir|4|95|2582.3982
1|DNAWalk|NormL2|ir|4|96|2299.8366
1|DNAWalk|NormL2|ir|4|97|3301.8696
1|DNAWalk|NormL2|ir|4|98|3139.2235
1|DNAWalk|NormL2|ir|4|99|2468.098
1|DNAWalk|NormL2|ir|4|100|4365.4229
1|DNAWalk|NormL2|ir|4|101|7313.0967
1|DNAWalk|NormL2|ir|4|102|2043.9282
1|DNAWalk|NormL2|ir|4|103|2933.5216
1|DNAWalk|NormL2|ir|4|104|2146.4332
1|DNAWalk|NormL2|ir|4|105|3238.9387
1|DNAWalk|NormL2|ir|4|106|4602.9593
1|DNAWalk|NormL2|ir|4|107|2237.2327
1|DNAWalk|NormL2|ir|4|108|2216.51
1|DNAWalk|NormL2|ir|4|109|3314.4924
1|DNAWalk|NormL2|ir|4|110|2483.5523
1|DNAWalk|NormL2|ir|4|111|2136.7864
1|DNAWalk|NormL2|ir|4|112|3208.8516
1|DNAWalk|NormL2|ir|4|113|3429.8517
1|DNAWalk|NormL2|ir|4|114|2462.1175
1|DNAWalk|NormL2|ir|4|115|5039.4941
1|DNAWalk|NormL2|ir|4|116|2753.017
1|DNAWalk|NormL2|ir|4|117|2629.963
1|DNAWalk|NormL2|ir|4|118|2288.8525
1|DNAWalk|NormL2|ir|4|119|2914.7516
1|DNAWalk|NormL2|ir|4|120|2784.6132
1|DNAWalk|NormL2|ir|4|121|3068.2481
1|DNAWalk|NormL2|ir|4|122|3276.5559
1|DNAWalk|NormL2|ir|4|123|2410.1518
1|DNAWalk|NormL2|ir|4|124|2741.685
1|DNAWalk|NormL2|ir|4|125|2417.1984
1|DNAWalk|NormL2|ir|4|126|2359.6965
1|DNAWalk|NormL2|ir|4|127|2879.5645
1|DNAWalk|NormL2|ir|4|128|3162.0137
1|DNAWalk|NormL2|ir|4|129|3798.2569
1|DNAWalk|NormL2|ir|4|130|2420.0564
1|DNAWalk|NormL2|ir|4|131|5683.3777
1|DNAWalk|NormL2|ir|4|132|3142.9298
1|DNAWalk|NormL2|ir|4|133|2396.6043
1|DNAWalk|NormL2|ir|4|134|3790.0789
1|DNAWalk|NormL2|ir|4|135|2233.8088
1|DNAWalk|NormL2|ir|4|136|2120.3455
1|DNAWalk|NormL2|ir|4|137|3203.6078
1|DNAWalk|NormL2|ir|4|138|5230.5445
1|DNAWalk|NormL2|ir|4|139|2382.0576
1|DNAWalk|NormL2|ir|4|140|6741.6864
1|DNAWalk|NormL2|ir|4|141|2784.8976
1|DNAWalk|NormL2|ir|4|142|2228.129
1|DNAWalk|NormL2|ir|4|143|2511.7477
1|DNAWalk|NormL2|ir|4|144|3267.0886
1|DNAWalk|NormL2|ir|4|145|2058.0685
1|DNAWalk|NormL2|ir|4|146|3029.5087
1|DNAWalk|NormL2|ir|4|147|2827.8261
1|DNAWalk|NormL2|ir|4|148|3942.6394
1|DNAWalk|NormL2|ir|4|149|1834.0337
1|DNAWalk|NormL2|ir|4|150|2534.7538
1|DNAWalk|NormL2|ir|4|151|2419.0228
1|DNAWalk|NormL2|ir|4|152|2764.2447
1|DNAWalk|NormL2|ir|4|153|3112.6405
1|DNAWalk|NormL2|ir|4|154|2203.2076
1|DNAWalk|NormL2|ir|4|155|4382.5314
1|DNAWalk|NormL2|ir|4|156|3028.9991
1|DNAWalk|NormL2|ir|4|157|3977.9664
1|DNAWalk|NormL2|ir|4|158|3935.1885
1|DNAWalk|NormL2|ir|4|159|3164.1524
1|DNAWalk|NormL2|ir|4|160|4241.3771
1|DNAWalk|NormL2|ir|4|161|2315.3137
1|DNAWalk|NormL2|ir|4|162|3250.3727
1|DNAWalk|NormL2|ir|4|163|3025.5634
1|DNAWalk|NormL2|ir|4|164|2177.9421
1|DNAWalk|NormL2|ir|4|165|4221.2957
1|DNAWalk|NormL2|ir|4|166|4397.0446
1|DNAWalk|NormL2|ir|4|167|3535.765
1|DNAWalk|NormL2|ir|4|168|3081.0759
1|DNAWalk|NormL2|ir|4|169|2466.13
1|DNAWalk|NormL2|ir|4|170|3085.4904
1|DNAWalk|NormL2|ir|4|171|7475.8435
1|DNAWalk|NormL2|ir|4|172|2979.4246
1|DNAWalk|NormL2|ir|4|173|2200.5814
1|DNAWalk|NormL2|ir|4|174|2700.2894
1|DNAWalk|NormL2|ir|4|175|3698.4484
1|DNAWalk|NormL2|ir|4|176|4749.5787
1|DNAWalk|NormL2|ir|4|177|4848.2301
1|DNAWalk|NormL2|ir|4|178|2843.5635
1|DNAWalk|NormL2|ir|4|179|3451.191
1|DNAWalk|NormL2|ir|4|180|2411.2255
1|DNAWalk|NormL2|ir|4|181|2099.4674
1|DNAWalk|NormL2|ir|4|182|4197.0051
1|DNAWalk|NormL2|ir|4|183|3481.53
1|DNAWalk|NormL2|ir|4|184|2873.4417
1|DNAWalk|NormL2|ir|4|185|3042.8359
1|DNAWalk|NormL2|ir|4|186|2320.3713
1|DNAWalk|NormL2|ir|4|187|2016.688
1|DNAWalk|NormL2|ir|4|188|3941.2919
1|DNAWalk|NormL2|ir|4|189|3611.5331
1|DNAWalk|NormL2|ir|4|190|2293.6276
1|DNAWalk|NormL2|ir|4|191|2706.2225
1|DNAWalk|NormL2|ir|4|192|3271.1765
1|DNAWalk|NormL2|ir|4|193|2372.9035
1|DNAWalk|NormL2|ir|4|194|3050.7026
1|DNAWalk|NormL2|ir|4|195|3615.3682
1|DNAWalk|NormL2|ir|4|196|5349.0444
1|DNAWalk|NormL2|ir|4|197|3346.1832
1|DNAWalk|NormL2|ir|4|198|3007.8987
1|DNAWalk|NormL2|ir|4|199|2436.1671
1|DNAWalk|NormL2|ir|4|200|2900.9654
1|DNAWalk|NormL2|ir|4|201|2251.7514
1|DNAWalk|NormL2|ir|4|202|3384.8623
1|DNAWalk|NormL2|ir|4|203|3224.3833
1|DNAWalk|NormL2|ir|4|204|1949.9031
1|DNAWalk|NormL2|ir|4|205|2258.4743
1|DNAWalk|NormL2|ir|4|206|2752.4513
1|DNAWalk|NormL2|ir|4|207|2079.2762
1|DNAWalk|NormL2|ir|4|208|2743.561
1|DNAWalk|NormL2|ir|4|209|2174.7653
1|DNAWalk|NormL2|ir|4|210|2929.9871
1|DNAWalk|NormL2|ir|4|211|4892.4178
1|DNAWalk|NormL2|ir|4|212|3040.7791
1|DNAWalk|NormL2|ir|4|213|1831.9498
1|DNAWalk|NormL2|ir|4|214|3728.6091
1|DNAWalk|NormL2|ir|4|215|4171.5231
1|DNAWalk|NormL2|ir|4|216|2522.6827
1|DNAWalk|NormL2|ir|4|217|3412.2459
1|DNAWalk|NormL2|ir|4|218|3214.3035
1|DNAWalk|NormL2|ir|4|219|4005.545
1|DNAWalk|NormL2|ir|4|220|2544.1002
1|DNAWalk|NormL2|ir|4|221|5098.5575
1|DNAWalk|NormL2|ir|4|222|2289.3913
1|DNAWalk|NormL2|ir|4|223|2952.8059
1|DNAWalk|NormL2|ir|4|224|2578.7163
1|DNAWalk|NormL2|ir|4|225|3929.7458
1|DNAWalk|NormL2|ir|4|226|4134.2704
1|DNAWalk|NormL2|ir|4|227|2690.3197
1|DNAWalk|NormL2|ir|4|228|3457.8621
1|DNAWalk|NormL2|ir|4|229|2102.3311
1|DNAWalk|NormL2|ir|4|230|2768.5724
1|DNAWalk|NormL2|ir|4|231|2263.2218
1|DNAWalk|NormL2|ir|4|232|2069.3347
1|DNAWalk|NormL2|ir|4|233|2678.3605
1|DNAWalk|NormL2|ir|4|234|2092.5605
1|DNAWalk|NormL2|ir|4|235|2578.1207
1|DNAWalk|NormL2|ir|4|236|2527.3421
1|DNAWalk|NormL2|ir|4|237|4715.5003
1|DNAWalk|NormL2|ir|4|238|5176.0227
1|DNAWalk|NormL2|ir|4|239|2482.3422
1|DNAWalk|NormL2|ir|4|240|2420.537
1|DNAWalk|NormL2|ir|4|241|2888.0559
1|DNAWalk|NormL2|ir|4|242|2577.6431
1|DNAWalk|NormL2|ir|4|243|5566.534
1|DNAWalk|NormL2|ir|4|244|3219.9655
1|DNAWalk|NormL2|ir|4|245|2971.9786
1|DNAWalk|NormL2|ir|4|246|3749.0379
1|DNAWalk|NormL2|ir|4|247|2165.8647
1|DNAWalk|NormL2|ir|4|248|2476.9898
1|DNAWalk|NormL2|ir|4|249|3709.2115
1|DNAWalk|NormL2|ir|4|250|2566.4822
1|DNAWalk|NormL2|ir|4|251|3265.0888
1|DNAWalk|NormL2|ir|4|252|4465.8685
1|DNAWalk|NormL2|ir|4|253|3103.6296
1|DNAWalk|NormL2|ir|4|254|2268.0927
1|DNAWalk|NormL2|ir|4|255|2747.9585
1|DNAWalk|NormL2|ir|4|256|2513.394
1|DNAWalk|NormL2|ir|4|257|2673.6461
1|DNAWalk|NormL2|ir|4|258|3238.57
1|DNAWalk|NormL2|ir|4|259|6597.8993
1|DNAWalk|NormL2|ir|4|260|5703.2558
1|DNAWalk|NormL2|ir|4|261|2147.6109
1|DNAWalk|NormL2|ir|4|262|2288.5867
1|DNAWalk|NormL2|ir|4|263|2682.075
1|DNAWalk|NormL2|ir|4|264|4030.4027
1|DNAWalk|NormL2|ir|4|265|2571.5406
1|DNAWalk|NormL2|ir|4|266|2496.3249
1|DNAWalk|NormL2|ir|4|267|6932.4429
1|DNAWalk|NormL2|ir|4|268|3330.2471
1|DNAWalk|NormL2|ir|4|269|2281.107
1|DNAWalk|NormL2|ir|4|270|4152.001
1|DNAWalk|NormL2|ir|4|271|1781.6128
1|DNAWalk|NormL2|ir|4|272|2542.1769
1|DNAWalk|NormL2|ir|4|273|3375.6553
1|DNAWalk|NormL2|ir|4|274|2291.2075
1|DNAWalk|NormL2|ir|4|275|4511.5718
1|DNAWalk|NormL2|ir|4|276|3189.9888
1|DNAWalk|NormL2|ir|4|277|5019.3241
1|DNAWalk|NormL2|ir|4|278|2455.8144
1|DNAWalk|NormL2|ir|4|279|2420.5194
1|DNAWalk|NormL2|ir|4|280|3879.5996
1|DNAWalk|NormL2|ir|4|281|2470.7128
1|DNAWalk|NormL2|ir|4|282|2886.5347
1|DNAWalk|NormL2|ir|4|283|2660.0522
1|DNAWalk|NormL2|ir|4|284|2494.7727
1|DNAWalk|NormL2|ir|4|285|3988.9777
1|DNAWalk|NormL2|ir|4|286|6935.7816
1|DNAWalk|NormL2|ir|4|287|2202.5485
1|DNAWalk|NormL2|ir|4|288|2399.5318
1|DNAWalk|NormL2|ir|4|289|3122.7656
1|DNAWalk|NormL2|ir|4|290|2440.0357
1|DNAWalk|NormL2|ir|4|291|3928.9562
1|DNAWalk|NormL2|ir|4|292|2862.8621
1|DNAWalk|NormL2|ir|4|293|2425.3298
1|DNAWalk|NormL2|ir|4|294|2463.7278
1|DNAWalk|NormL2|ir|4|295|3137.9443
1|DNAWalk|NormL2|ir|4|296|2812.5935
1|DNAWalk|NormL2|ir|4|297|3824.054
1|DNAWalk|NormL2|ir|4|298|3235.5265
1|DNAWalk|NormL2|ir|4|299|2996.183
1|DNAWalk|NormL2|ir|4|300|4067.1501
1|DNAWalk|NormL2|ir|4|301|2341.5452
1|DNAWalk|NormL2|ir|4|302|2759.0823
1|DNAWalk|NormL2|ir|4|303|3143.375
1|DNAWalk|NormL2|ir|4|304|2416.8562
1|DNAWalk|NormL2|ir|4|305|2789.4889
1|DNAWalk|NormL2|ir|4|306|2760.3848
1|DNAWalk|NormL2|ir|4|307|2252.0711
1|DNAWalk|NormL2|ir|4|308|1963.4581
1|DNAWalk|NormL2|ir|4|309|2883.6631
1|DNAWalk|NormL2|ir|4|310|2312.1241
1|DNAWalk|NormL2|ir|4|311|2796.8479
1|DNAWalk|NormL2|ir|4|312|2559.8589
1|DNAWalk|NormL2|ir|4|313|3461.4943
1|DNAWalk|NormL2|ir|4|314|3488.4185
1|DNAWalk|NormL2|ir|4|315|2268.1434
1|DNAWalk|NormL2|ir|4|316|2659.2042
1|DNAWalk|NormL2|ir|4|317|2603.6183
1|DNAWalk|NormL2|ir|4|318|2793.1071
1|DNAWalk|NormL2|ir|4|319|3179.9141
1|DNAWalk|NormL2|ir|4|320|2596.5286
1|DNAWalk|NormL2|ir|4|321|2787.9719
1|DNAWalk|NormL2|ir|4|322|3380.1567
1|DNAWalk|NormL2|ir|4|323|2775.168
1|DNAWalk|NormL2|ir|4|324|3940.5382
1|DNAWalk|NormL2|ir|4|325|2789.4933
1|DNAWalk|NormL2|ir|4|326|2985.6507
1|DNAWalk|NormL2|ir|4|327|4769.936
1|DNAWalk|NormL2|ir|4|328|2991.0406
1|DNAWalk|NormL2|ir|4|329|3393.1212
1|DNAWalk|NormL2|ir|4|330|3586.6504
1|DNAWalk|NormL2|ir|4|331|2606.2712
1|DNAWalk|NormL2|ir|4|332|2947.1053
1|DNAWalk|NormL2|ir|4|333|3541.0847
1|DNAWalk|NormL2|ir|4|334|2326.1167
1|DNAWalk|NormL2|ir|4|335|3396.0701
1|DNAWalk|NormL2|ir|4|336|3314.5775
1|DNAWalk|NormL2|ir|4|337|3024.8191
1|DNAWalk|NormL2|ir|4|338|3889.107
1|DNAWalk|NormL2|ir|4|339|2135.6141
1|DNAWalk|NormL2|ir|4|340|2479.8771
1|DNAWalk|NormL2|ir|4|341|3182.5308
1|DNAWalk|NormL2|ir|4|342|2078.8819
1|DNAWalk|NormL2|ir|4|343|2576.8641
1|DNAWalk|NormL2|ir|4|344|3146.4118
1|DNAWalk|NormL2|ir|4|345|3383.0613
1|DNAWalk|NormL2|ir|4|346|3051.8557
1|DNAWalk|NormL2|ir|4|347|3533.9755
1|DNAWalk|NormL2|ir|4|348|2112.9517
1|DNAWalk|NormL2|ir|4|349|2024.7998
1|DNAWalk|NormL2|ir|4|350|2160.7265
1|DNAWalk|NormL2|ir|4|351|3156.5181
1|DNAWalk|NormL2|ir|4|352|5992.8273
1|DNAWalk|NormL2|ir|4|353|2354.2
1|DNAWalk|NormL2|ir|4|354|4503.4417
1|DNAWalk|NormL2|ir|4|355|2029.843
1|DNAWalk|NormL2|ir|4|356|3530.6539
1|DNAWalk|NormL2|ir|4|357|2352.1932
1|DNAWalk|NormL2|ir|4|358|2808.0875
1|DNAWalk|NormL2|ir|4|359|5413.9029
1|DNAWalk|NormL2|ir|4|360|3150.127
1|DNAWalk|NormL2|ir|4|361|3125.0376
1|DNAWalk|NormL2|ir|4|362|3306.5805
1|DNAWalk|NormL2|ir|4|363|2755.1083
1|DNAWalk|NormL2|ir|4|364|2677.8083
1|DNAWalk|NormL2|ir|4|365|3098.7724
1|DNAWalk|NormL2|ir|4|366|2569.1752
1|DNAWalk|NormL2|ir|4|367|6989.2898
1|DNAWalk|NormL2|ir|4|368|3076.1996
1|DNAWalk|NormL2|ir|4|369|2341.4598
1|DNAWalk|NormL2|ir|4|370|2324.0805
1|DNAWalk|NormL2|ir|4|371|2382.1426
1|DNAWalk|NormL2|ir|4|372|7119.705
1|DNAWalk|NormL2|ir|4|373|4963.857
1|DNAWalk|NormL2|ir|4|374|2779.494
1|DNAWalk|NormL2|ir|4|375|2181.5234
1|DNAWalk|NormL2|ir|4|376|2514.426
1|DNAWalk|NormL2|ir|4|377|2248.1699
1|DNAWalk|NormL2|ir|4|378|2552.8546
1|DNAWalk|NormL2|ir|4|379|1967.0397
1|DNAWalk|NormL2|ir|4|380|1984.5093
1|DNAWalk|NormL2|ir|4|381|4174.4028
1|DNAWalk|NormL2|ir|4|382|2535.5269
1|DNAWalk|NormL2|ir|4|383|2326.7726
1|DNAWalk|NormL2|ir|4|384|2110.4162
