# Supplementary material for: On DNA numerical representations for genomic similarity computation
Source: PLoS One. 2017 Mar 21;12(3):e0173288. doi: 10.1371/journal.pone.0173288 (PMC5360225; doi:10.1371/journal.pone.0173288)
Supplement: S3 File — The datasets employed in this work. (ZIP) [file pone.0173288.s003.zip › datasets/syntheticalExperimentalScores/sequenceBase_1_transformation_DNAWalk_metric_NormL2_type_is_percentage_8.txt]

1|DNAWalk|NormL2|ir|8|1|4020.5384
1|DNAWalk|NormL2|ir|8|2|3673.3065
1|DNAWalk|NormL2|ir|8|3|4491.466
1|DNAWalk|NormL2|ir|8|4|3989.103
1|DNAWalk|NormL2|ir|8|5|4860.0029
1|DNAWalk|NormL2|ir|8|6|6569.5941
1|DNAWalk|NormL2|ir|8|7|2665.0914
1|DNAWalk|NormL2|ir|8|8|3186.9443
1|DNAWalk|NormL2|ir|8|9|4533.9053
1|DNAWalk|NormL2|ir|8|10|8281.2545
1|DNAWalk|NormL2|ir|8|11|8931.86
1|DNAWalk|NormL2|ir|8|12|2695.922
1|DNAWalk|NormL2|ir|8|13|8426.5342
1|DNAWalk|NormL2|ir|8|14|3273.6336
1|DNAWalk|NormL2|ir|8|15|3578.4792
1|DNAWalk|NormL2|ir|8|16|3238.3943
1|DNAWalk|NormL2|ir|8|17|3184.1269
1|DNAWalk|NormL2|ir|8|18|2720.1613
1|DNAWalk|NormL2|ir|8|19|3863.6173
1|DNAWalk|NormL2|ir|8|20|3745.8508
1|DNAWalk|NormL2|ir|8|21|3603.3342
1|DNAWalk|NormL2|ir|8|22|3113.199
1|DNAWalk|NormL2|ir|8|23|7129.2605
1|DNAWalk|NormL2|ir|8|24|3308.3189
1|DNAWalk|NormL2|ir|8|25|3180.2616
1|DNAWalk|NormL2|ir|8|26|6709.3109
1|DNAWalk|NormL2|ir|8|27|2796.5096
1|DNAWalk|NormL2|ir|8|28|5777.3806
1|DNAWalk|NormL2|ir|8|29|3550.9691
1|DNAWalk|NormL2|ir|8|30|3871.4509
1|DNAWalk|NormL2|ir|8|31|3884.4512
1|DNAWalk|NormL2|ir|8|32|3230.7834
1|DNAWalk|NormL2|ir|8|33|5010.2067
1|DNAWalk|NormL2|ir|8|34|3565.1075
1|DNAWalk|NormL2|ir|8|35|4605.5175
1|DNAWalk|NormL2|ir|8|36|3033.8443
1|DNAWalk|NormL2|ir|8|37|7128.0136
1|DNAWalk|NormL2|ir|8|38|3634.4365
1|DNAWalk|NormL2|ir|8|39|3654.1491
1|DNAWalk|NormL2|ir|8|40|3995.3322
1|DNAWalk|NormL2|ir|8|41|4223.1029
1|DNAWalk|NormL2|ir|8|42|6204.0602
1|DNAWalk|NormL2|ir|8|43|4773.0381
1|DNAWalk|NormL2|ir|8|44|7986.6891
1|DNAWalk|NormL2|ir|8|45|3090.1271
1|DNAWalk|NormL2|ir|8|46|2928.2209
1|DNAWalk|NormL2|ir|8|47|4190.9903
1|DNAWalk|NormL2|ir|8|48|3344.5112
1|DNAWalk|NormL2|ir|8|49|4539.462
1|DNAWalk|NormL2|ir|8|50|12024.1509
1|DNAWalk|NormL2|ir|8|51|5387.1319
1|DNAWalk|NormL2|ir|8|52|6286.0317
1|DNAWalk|NormL2|ir|8|53|3697.6037
1|DNAWalk|NormL2|ir|8|54|3036.8448
1|DNAWalk|NormL2|ir|8|55|3029.7179
1|DNAWalk|NormL2|ir|8|56|4358.0726
1|DNAWalk|NormL2|ir|8|57|4164.2709
1|DNAWalk|NormL2|ir|8|58|2615.6173
1|DNAWalk|NormL2|ir|8|59|2911.9381
1|DNAWalk|NormL2|ir|8|60|3797.5897
1|DNAWalk|NormL2|ir|8|61|3023.9991
1|DNAWalk|NormL2|ir|8|62|2900.0009
1|DNAWalk|NormL2|ir|8|63|4356.7203
1|DNAWalk|NormL2|ir|8|64|3351.9106
1|DNAWalk|NormL2|ir|8|65|3049.9458
1|DNAWalk|NormL2|ir|8|66|9379.6571
1|DNAWalk|NormL2|ir|8|67|5548.2617
1|DNAWalk|NormL2|ir|8|68|4123.3766
1|DNAWalk|NormL2|ir|8|69|3309.4429
1|DNAWalk|NormL2|ir|8|70|4715.9366
1|DNAWalk|NormL2|ir|8|71|3149.045
1|DNAWalk|NormL2|ir|8|72|3466.0859
1|DNAWalk|NormL2|ir|8|73|3643.2987
1|DNAWalk|NormL2|ir|8|74|3165.7469
1|DNAWalk|NormL2|ir|8|75|4305.1099
1|DNAWalk|NormL2|ir|8|76|3441.435
1|DNAWalk|NormL2|ir|8|77|3795.7536
1|DNAWalk|NormL2|ir|8|78|4678.8096
1|DNAWalk|NormL2|ir|8|79|3858.071
1|DNAWalk|NormL2|ir|8|80|3791.0452
1|DNAWalk|NormL2|ir|8|81|3511.1263
1|DNAWalk|NormL2|ir|8|82|4974.783
1|DNAWalk|NormL2|ir|8|83|3047.6503
1|DNAWalk|NormL2|ir|8|84|3576.1897
1|DNAWalk|NormL2|ir|8|85|4014.206
1|DNAWalk|NormL2|ir|8|86|2925.6991
1|DNAWalk|NormL2|ir|8|87|3134.8858
1|DNAWalk|NormL2|ir|8|88|3677.3681
1|DNAWalk|NormL2|ir|8|89|6121.4822
1|DNAWalk|NormL2|ir|8|90|3633.9346
1|DNAWalk|NormL2|ir|8|91|3439.8842
1|DNAWalk|NormL2|ir|8|92|4157.1611
1|DNAWalk|NormL2|ir|8|93|3438.3746
1|DNAWalk|NormL2|ir|8|94|3556.2342
1|DNAWalk|NormL2|ir|8|95|5152.2525
1|DNAWalk|NormL2|ir|8|96|3783.8993
1|DNAWalk|NormL2|ir|8|97|4666.5927
1|DNAWalk|NormL2|ir|8|98|6233.9399
1|DNAWalk|NormL2|ir|8|99|7319.6069
1|DNAWalk|NormL2|ir|8|100|3268.8892
1|DNAWalk|NormL2|ir|8|101|11188.6516
1|DNAWalk|NormL2|ir|8|102|4927.7354
1|DNAWalk|NormL2|ir|8|103|7447.1774
1|DNAWalk|NormL2|ir|8|104|4794.9407
1|DNAWalk|NormL2|ir|8|105|3344.1644
1|DNAWalk|NormL2|ir|8|106|3034.9606
1|DNAWalk|NormL2|ir|8|107|3458.3484
1|DNAWalk|NormL2|ir|8|108|5106.7771
1|DNAWalk|NormL2|ir|8|109|3030.2422
1|DNAWalk|NormL2|ir|8|110|3117.4272
1|DNAWalk|NormL2|ir|8|111|4928.9942
1|DNAWalk|NormL2|ir|8|112|3831.9902
1|DNAWalk|NormL2|ir|8|113|5354.3623
1|DNAWalk|NormL2|ir|8|114|5141.68
1|DNAWalk|NormL2|ir|8|115|5542.7107
1|DNAWalk|NormL2|ir|8|116|3878.1353
1|DNAWalk|NormL2|ir|8|117|4770.4318
1|DNAWalk|NormL2|ir|8|118|8783.0611
1|DNAWalk|NormL2|ir|8|119|5301.4243
1|DNAWalk|NormL2|ir|8|120|4482.6717
1|DNAWalk|NormL2|ir|8|121|5434.3346
1|DNAWalk|NormL2|ir|8|122|4682.5539
1|DNAWalk|NormL2|ir|8|123|4326.5872
1|DNAWalk|NormL2|ir|8|124|6172.3787
1|DNAWalk|NormL2|ir|8|125|3088.1763
1|DNAWalk|NormL2|ir|8|126|2872.9216
1|DNAWalk|NormL2|ir|8|127|4989.6596
1|DNAWalk|NormL2|ir|8|128|5405.6272
1|DNAWalk|NormL2|ir|8|129|3019.9471
1|DNAWalk|NormL2|ir|8|130|8484.9577
1|DNAWalk|NormL2|ir|8|131|8997.3952
1|DNAWalk|NormL2|ir|8|132|5057.5643
1|DNAWalk|NormL2|ir|8|133|5035.8391
1|DNAWalk|NormL2|ir|8|134|4100.5044
1|DNAWalk|NormL2|ir|8|135|5130.5175
1|DNAWalk|NormL2|ir|8|136|5222.7317
1|DNAWalk|NormL2|ir|8|137|3325.1555
1|DNAWalk|NormL2|ir|8|138|3242.6915
1|DNAWalk|NormL2|ir|8|139|3437.467
1|DNAWalk|NormL2|ir|8|140|3487.9142
1|DNAWalk|NormL2|ir|8|141|7234.3154
1|DNAWalk|NormL2|ir|8|142|3423.195
1|DNAWalk|NormL2|ir|8|143|5041.6118
1|DNAWalk|NormL2|ir|8|144|2875.5608
1|DNAWalk|NormL2|ir|8|145|3698.9192
1|DNAWalk|NormL2|ir|8|146|5982.8402
1|DNAWalk|NormL2|ir|8|147|5073.8858
1|DNAWalk|NormL2|ir|8|148|3385.7693
1|DNAWalk|NormL2|ir|8|149|3497.3641
1|DNAWalk|NormL2|ir|8|150|3184.7628
1|DNAWalk|NormL2|ir|8|151|4953.9228
1|DNAWalk|NormL2|ir|8|152|4204.3891
1|DNAWalk|NormL2|ir|8|153|4223.6578
1|DNAWalk|NormL2|ir|8|154|3429.9614
1|DNAWalk|NormL2|ir|8|155|4070.4033
1|DNAWalk|NormL2|ir|8|156|3097.0624
1|DNAWalk|NormL2|ir|8|157|3339.3825
1|DNAWalk|NormL2|ir|8|158|3768.4563
1|DNAWalk|NormL2|ir|8|159|5911.2921
1|DNAWalk|NormL2|ir|8|160|6515.9159
1|DNAWalk|NormL2|ir|8|161|8807.5547
1|DNAWalk|NormL2|ir|8|162|3877.9897
1|DNAWalk|NormL2|ir|8|163|3468.4679
1|DNAWalk|NormL2|ir|8|164|6842.6766
1|DNAWalk|NormL2|ir|8|165|7776.1732
1|DNAWalk|NormL2|ir|8|166|4197.4157
1|DNAWalk|NormL2|ir|8|167|4871.5276
1|DNAWalk|NormL2|ir|8|168|3231.6018
1|DNAWalk|NormL2|ir|8|169|2772.1229
1|DNAWalk|NormL2|ir|8|170|3994.7396
1|DNAWalk|NormL2|ir|8|171|3153.7777
1|DNAWalk|NormL2|ir|8|172|5306.9421
1|DNAWalk|NormL2|ir|8|173|3035.5027
1|DNAWalk|NormL2|ir|8|174|3577.6605
1|DNAWalk|NormL2|ir|8|175|8840.3912
1|DNAWalk|NormL2|ir|8|176|4404.9623
1|DNAWalk|NormL2|ir|8|177|5160.2875
1|DNAWalk|NormL2|ir|8|178|4775.4696
1|DNAWalk|NormL2|ir|8|179|3982.5334
1|DNAWalk|NormL2|ir|8|180|3923.7454
1|DNAWalk|NormL2|ir|8|181|4139.2093
1|DNAWalk|NormL2|ir|8|182|4733.9203
1|DNAWalk|NormL2|ir|8|183|5215.2558
1|DNAWalk|NormL2|ir|8|184|5163.4442
1|DNAWalk|NormL2|ir|8|185|3393.9207
1|DNAWalk|NormL2|ir|8|186|3331.6643
1|DNAWalk|NormL2|ir|8|187|4641.2176
1|DNAWalk|NormL2|ir|8|188|3416.157
1|DNAWalk|NormL2|ir|8|189|3673.1024
1|DNAWalk|NormL2|ir|8|190|4543.7027
1|DNAWalk|NormL2|ir|8|191|4535.8062
1|DNAWalk|NormL2|ir|8|192|2884.6144
1|DNAWalk|NormL2|ir|8|193|6400.1223
1|DNAWalk|NormL2|ir|8|194|3489.3606
1|DNAWalk|NormL2|ir|8|195|6536.0683
1|DNAWalk|NormL2|ir|8|196|6283.3804
1|DNAWalk|NormL2|ir|8|197|4182.6005
1|DNAWalk|NormL2|ir|8|198|4751.3128
1|DNAWalk|NormL2|ir|8|199|3803.4129
1|DNAWalk|NormL2|ir|8|200|3146.0886
1|DNAWalk|NormL2|ir|8|201|3606.1147
1|DNAWalk|NormL2|ir|8|202|3284.9681
1|DNAWalk|NormL2|ir|8|203|4291.3643
1|DNAWalk|NormL2|ir|8|204|5961.679
1|DNAWalk|NormL2|ir|8|205|2474.3598
1|DNAWalk|NormL2|ir|8|206|3631.6988
1|DNAWalk|NormL2|ir|8|207|2723.4363
1|DNAWalk|NormL2|ir|8|208|5569.2644
1|DNAWalk|NormL2|ir|8|209|4642.0853
1|DNAWalk|NormL2|ir|8|210|2991.8141
1|DNAWalk|NormL2|ir|8|211|3559.7332
1|DNAWalk|NormL2|ir|8|212|5989.1735
1|DNAWalk|NormL2|ir|8|213|8388.6843
1|DNAWalk|NormL2|ir|8|214|2745.6056
1|DNAWalk|NormL2|ir|8|215|9345.0959
1|DNAWalk|NormL2|ir|8|216|5041.1289
1|DNAWalk|NormL2|ir|8|217|4386.3639
1|DNAWalk|NormL2|ir|8|218|3877.0738
1|DNAWalk|NormL2|ir|8|219|3640.2217
1|DNAWalk|NormL2|ir|8|220|2506.7839
1|DNAWalk|NormL2|ir|8|221|4048.5361
1|DNAWalk|NormL2|ir|8|222|2867.2083
1|DNAWalk|NormL2|ir|8|223|3749.2534
1|DNAWalk|NormL2|ir|8|224|3164.9155
1|DNAWalk|NormL2|ir|8|225|3340.1328
1|DNAWalk|NormL2|ir|8|226|3091.4982
1|DNAWalk|NormL2|ir|8|227|3578.8865
1|DNAWalk|NormL2|ir|8|228|3923.0589
1|DNAWalk|NormL2|ir|8|229|3698.9699
1|DNAWalk|NormL2|ir|8|230|3468.9738
1|DNAWalk|NormL2|ir|8|231|4421.1865
1|DNAWalk|NormL2|ir|8|232|2845.3108
1|DNAWalk|NormL2|ir|8|233|5521.9701
1|DNAWalk|NormL2|ir|8|234|2755.1093
1|DNAWalk|NormL2|ir|8|235|5136.0868
1|DNAWalk|NormL2|ir|8|236|2700.1987
1|DNAWalk|NormL2|ir|8|237|4230.4902
1|DNAWalk|NormL2|ir|8|238|4400.7337
1|DNAWalk|NormL2|ir|8|239|4945.1276
1|DNAWalk|NormL2|ir|8|240|2842.9619
1|DNAWalk|NormL2|ir|8|241|3205.7097
1|DNAWalk|NormL2|ir|8|242|4738.603
1|DNAWalk|NormL2|ir|8|243|4208.552
1|DNAWalk|NormL2|ir|8|244|4493.4041
1|DNAWalk|NormL2|ir|8|245|5979.5914
1|DNAWalk|NormL2|ir|8|246|3769.9863
1|DNAWalk|NormL2|ir|8|247|3360.5945
1|DNAWalk|NormL2|ir|8|248|5614.4806
1|DNAWalk|NormL2|ir|8|249|4511.1616
1|DNAWalk|NormL2|ir|8|250|4111.9944
1|DNAWalk|NormL2|ir|8|251|4970.1945
1|DNAWalk|NormL2|ir|8|252|3084.0315
1|DNAWalk|NormL2|ir|8|253|3715.6811
1|DNAWalk|NormL2|ir|8|254|6154.5759
1|DNAWalk|NormL2|ir|8|255|3389.4397
1|DNAWalk|NormL2|ir|8|256|4413.5002
1|DNAWalk|NormL2|ir|8|257|5779.1598
1|DNAWalk|NormL2|ir|8|258|4829.6627
1|DNAWalk|NormL2|ir|8|259|2716.7918
1|DNAWalk|NormL2|ir|8|260|8942.4439
1|DNAWalk|NormL2|ir|8|261|4341.5849
1|DNAWalk|NormL2|ir|8|262|4781.6354
1|DNAWalk|NormL2|ir|8|263|3338.1434
1|DNAWalk|NormL2|ir|8|264|5044.0066
1|DNAWalk|NormL2|ir|8|265|3297.1142
1|DNAWalk|NormL2|ir|8|266|11720.2289
1|DNAWalk|NormL2|ir|8|267|3025.9003
1|DNAWalk|NormL2|ir|8|268|4210.9846
1|DNAWalk|NormL2|ir|8|269|10127.826
1|DNAWalk|NormL2|ir|8|270|4252.6131
1|DNAWalk|NormL2|ir|8|271|6689.3841
1|DNAWalk|NormL2|ir|8|272|3494.9656
1|DNAWalk|NormL2|ir|8|273|4448.8472
1|DNAWalk|NormL2|ir|8|274|4548.2119
1|DNAWalk|NormL2|ir|8|275|3516.8882
1|DNAWalk|NormL2|ir|8|276|3130.0275
1|DNAWalk|NormL2|ir|8|277|5955.0511
1|DNAWalk|NormL2|ir|8|278|3956.1711
1|DNAWalk|NormL2|ir|8|279|4000.7461
1|DNAWalk|NormL2|ir|8|280|4306.6956
1|DNAWalk|NormL2|ir|8|281|3654.6564
1|DNAWalk|NormL2|ir|8|282|4724.6035
1|DNAWalk|NormL2|ir|8|283|3952.1307
1|DNAWalk|NormL2|ir|8|284|3179.703
1|DNAWalk|NormL2|ir|8|285|3193.0929
1|DNAWalk|NormL2|ir|8|286|4290.2418
1|DNAWalk|NormL2|ir|8|287|3336.2529
1|DNAWalk|NormL2|ir|8|288|10920.5827
1|DNAWalk|NormL2|ir|8|289|3649.2587
1|DNAWalk|NormL2|ir|8|290|4282.0255
1|DNAWalk|NormL2|ir|8|291|3603.8438
1|DNAWalk|NormL2|ir|8|292|4485.4632
1|DNAWalk|NormL2|ir|8|293|3797.692
1|DNAWalk|NormL2|ir|8|294|3341.5079
1|DNAWalk|NormL2|ir|8|295|7101.3184
1|DNAWalk|NormL2|ir|8|296|5468.7281
1|DNAWalk|NormL2|ir|8|297|4127.8026
1|DNAWalk|NormL2|ir|8|298|6945.6757
1|DNAWalk|NormL2|ir|8|299|5267.1608
1|DNAWalk|NormL2|ir|8|300|4417.5075
1|DNAWalk|NormL2|ir|8|301|3232.7132
1|DNAWalk|NormL2|ir|8|302|4731.543
1|DNAWalk|NormL2|ir|8|303|5256.2475
1|DNAWalk|NormL2|ir|8|304|7024.6452
1|DNAWalk|NormL2|ir|8|305|7728.5244
1|DNAWalk|NormL2|ir|8|306|3045.7298
1|DNAWalk|NormL2|ir|8|307|3917.1325
1|DNAWalk|NormL2|ir|8|308|6431.668
1|DNAWalk|NormL2|ir|8|309|4250.9181
1|DNAWalk|NormL2|ir|8|310|5450.9465
1|DNAWalk|NormL2|ir|8|311|4725.3514
1|DNAWalk|NormL2|ir|8|312|5197.2566
1|DNAWalk|NormL2|ir|8|313|3981.5016
1|DNAWalk|NormL2|ir|8|314|3794.5642
1|DNAWalk|NormL2|ir|8|315|6739.2549
1|DNAWalk|NormL2|ir|8|316|7066.1567
1|DNAWalk|NormL2|ir|8|317|2439.5032
1|DNAWalk|NormL2|ir|8|318|4211.373
1|DNAWalk|NormL2|ir|8|319|2999.7755
1|DNAWalk|NormL2|ir|8|320|5974.1688
1|DNAWalk|NormL2|ir|8|321|3616.71
1|DNAWalk|NormL2|ir|8|322|7325.535
1|DNAWalk|NormL2|ir|8|323|2907.0044
1|DNAWalk|NormL2|ir|8|324|2789.2299
1|DNAWalk|NormL2|ir|8|325|3114.0918
1|DNAWalk|NormL2|ir|8|326|11162.9459
1|DNAWalk|NormL2|ir|8|327|3619.2923
1|DNAWalk|NormL2|ir|8|328|4645.8519
1|DNAWalk|NormL2|ir|8|329|5288.2991
1|DNAWalk|NormL2|ir|8|330|5770.3439
1|DNAWalk|NormL2|ir|8|331|3401.6823
1|DNAWalk|NormL2|ir|8|332|6340.9706
1|DNAWalk|NormL2|ir|8|333|5079.1145
1|DNAWalk|NormL2|ir|8|334|3582.8978
1|DNAWalk|NormL2|ir|8|335|3890.9712
1|DNAWalk|NormL2|ir|8|336|7160.9765
1|DNAWalk|NormL2|ir|8|337|3340.9015
1|DNAWalk|NormL2|ir|8|338|3132.7798
1|DNAWalk|NormL2|ir|8|339|9470.1053
1|DNAWalk|NormL2|ir|8|340|6067.2179
1|DNAWalk|NormL2|ir|8|341|2854.3384
1|DNAWalk|NormL2|ir|8|342|3160.9877
1|DNAWalk|NormL2|ir|8|343|3316.8709
1|DNAWalk|NormL2|ir|8|344|6066.5183
1|DNAWalk|NormL2|ir|8|345|3812.219
1|DNAWalk|NormL2|ir|8|346|6167.0384
1|DNAWalk|NormL2|ir|8|347|3219.2434
1|DNAWalk|NormL2|ir|8|348|3460.6065
1|DNAWalk|NormL2|ir|8|349|4031.5361
1|DNAWalk|NormL2|ir|8|350|3718.428
1|DNAWalk|NormL2|ir|8|351|3375.5835
1|DNAWalk|NormL2|ir|8|352|7485.3949
1|DNAWalk|NormL2|ir|8|353|3156.881
1|DNAWalk|NormL2|ir|8|354|3601.2689
1|DNAWalk|NormL2|ir|8|355|3037.2743
1|DNAWalk|NormL2|ir|8|356|4386.3313
1|DNAWalk|NormL2|ir|8|357|2809.3067
1|DNAWalk|NormL2|ir|8|358|7477.8257
1|DNAWalk|NormL2|ir|8|359|4320.145
1|DNAWalk|NormL2|ir|8|360|4639.1347
1|DNAWalk|NormL2|ir|8|361|3613.3236
1|DNAWalk|NormL2|ir|8|362|3403.8745
1|DNAWalk|NormL2|ir|8|363|3625.9118
1|DNAWalk|NormL2|ir|8|364|4480.632
1|DNAWalk|NormL2|ir|8|365|7040.9643
1|DNAWalk|NormL2|ir|8|366|4210.774
1|DNAWalk|NormL2|ir|8|367|2741.1167
1|DNAWalk|NormL2|ir|8|368|6143.6272
1|DNAWalk|NormL2|ir|8|369|3067.5797
1|DNAWalk|NormL2|ir|8|370|4382.048
1|DNAWalk|NormL2|ir|8|371|3216.039
1|DNAWalk|NormL2|ir|8|372|4596.9301
1|DNAWalk|NormL2|ir|8|373|5722.6852
1|DNAWalk|NormL2|ir|8|374|3529.964
1|DNAWalk|NormL2|ir|8|375|4428.0543
1|DNAWalk|NormL2|ir|8|376|4793.5873
1|DNAWalk|NormL2|ir|8|377|2811.6975
1|DNAWalk|NormL2|ir|8|378|4073.7829
1|DNAWalk|NormL2|ir|8|379|7076
1|DNAWalk|NormL2|ir|8|380|4555.0274
1|DNAWalk|NormL2|ir|8|381|7234.016
1|DNAWalk|NormL2|ir|8|382|4926.526
1|DNAWalk|NormL2|ir|8|383|3170.5706
1|DNAWalk|NormL2|ir|8|384|2809.6964
