# Supplementary material for: On DNA numerical representations for genomic similarity computation
Source: PLoS One. 2017 Mar 21;12(3):e0173288. doi: 10.1371/journal.pone.0173288 (PMC5360225; doi:10.1371/journal.pone.0173288)
Supplement: S3 File — The datasets employed in this work. (ZIP) [file pone.0173288.s003.zip › datasets/syntheticalExperimentalScores/sequenceBase_1_transformation_DNAWalk_metric_NormL2_type_s_percentage_1.txt]

1|DNAWalk|NormL2|r|1|1|2049.0128
1|DNAWalk|NormL2|r|1|2|3135.3255
1|DNAWalk|NormL2|r|1|3|1118.5408
1|DNAWalk|NormL2|r|1|4|1261.131
1|DNAWalk|NormL2|r|1|5|694.1239
1|DNAWalk|NormL2|r|1|6|836.4273
1|DNAWalk|NormL2|r|1|7|1759.3447
1|DNAWalk|NormL2|r|1|8|1374.5079
1|DNAWalk|NormL2|r|1|9|1870.1575
1|DNAWalk|NormL2|r|1|10|1190.863
1|DNAWalk|NormL2|r|1|11|964.3343
1|DNAWalk|NormL2|r|1|12|829.8449
1|DNAWalk|NormL2|r|1|13|1015.9549
1|DNAWalk|NormL2|r|1|14|917.8021
1|DNAWalk|NormL2|r|1|15|781.6088
1|DNAWalk|NormL2|r|1|16|1631.0214
1|DNAWalk|NormL2|r|1|17|1788.3699
1|DNAWalk|NormL2|r|1|18|1270.3029
1|DNAWalk|NormL2|r|1|19|2501.6508
1|DNAWalk|NormL2|r|1|20|1645.9007
1|DNAWalk|NormL2|r|1|21|603.2942
1|DNAWalk|NormL2|r|1|22|1193.6668
1|DNAWalk|NormL2|r|1|23|879.7163
1|DNAWalk|NormL2|r|1|24|2130.4596
1|DNAWalk|NormL2|r|1|25|640.3788
1|DNAWalk|NormL2|r|1|26|982.103
1|DNAWalk|NormL2|r|1|27|2028.5624
1|DNAWalk|NormL2|r|1|28|551.7412
1|DNAWalk|NormL2|r|1|29|1842.4495
1|DNAWalk|NormL2|r|1|30|1721.0788
1|DNAWalk|NormL2|r|1|31|1047.026
1|DNAWalk|NormL2|r|1|32|2440.8381
1|DNAWalk|NormL2|r|1|33|572.627
1|DNAWalk|NormL2|r|1|34|664.1066
1|DNAWalk|NormL2|r|1|35|633.1378
1|DNAWalk|NormL2|r|1|36|1383.182
1|DNAWalk|NormL2|r|1|37|889.1919
1|DNAWalk|NormL2|r|1|38|3413.5034
1|DNAWalk|NormL2|r|1|39|1431.4158
1|DNAWalk|NormL2|r|1|40|743.7417
1|DNAWalk|NormL2|r|1|41|1106.5435
1|DNAWalk|NormL2|r|1|42|1129.2118
1|DNAWalk|NormL2|r|1|43|813.8213
1|DNAWalk|NormL2|r|1|44|1403.4686
1|DNAWalk|NormL2|r|1|45|1158.1946
1|DNAWalk|NormL2|r|1|46|415.0932
1|DNAWalk|NormL2|r|1|47|1293.3175
1|DNAWalk|NormL2|r|1|48|3884.8109
1|DNAWalk|NormL2|r|1|49|3557.7477
1|DNAWalk|NormL2|r|1|50|1920.615
1|DNAWalk|NormL2|r|1|51|1211.2606
1|DNAWalk|NormL2|r|1|52|1159.4183
1|DNAWalk|NormL2|r|1|53|773.7236
1|DNAWalk|NormL2|r|1|54|643.4388
1|DNAWalk|NormL2|r|1|55|913.2386
1|DNAWalk|NormL2|r|1|56|1342.3584
1|DNAWalk|NormL2|r|1|57|841.6912
1|DNAWalk|NormL2|r|1|58|1136.5583
1|DNAWalk|NormL2|r|1|59|1665.5758
1|DNAWalk|NormL2|r|1|60|593.6382
1|DNAWalk|NormL2|r|1|61|946.1359
1|DNAWalk|NormL2|r|1|62|2131.898
1|DNAWalk|NormL2|r|1|63|1553.5911
1|DNAWalk|NormL2|r|1|64|847.374
1|DNAWalk|NormL2|r|1|65|386.6378
1|DNAWalk|NormL2|r|1|66|1901.2064
1|DNAWalk|NormL2|r|1|67|1294.0565
1|DNAWalk|NormL2|r|1|68|1308.8311
1|DNAWalk|NormL2|r|1|69|577.1065
1|DNAWalk|NormL2|r|1|70|1354.5637
1|DNAWalk|NormL2|r|1|71|1010.8049
1|DNAWalk|NormL2|r|1|72|2509.3127
1|DNAWalk|NormL2|r|1|73|1258.8692
1|DNAWalk|NormL2|r|1|74|941.3667
1|DNAWalk|NormL2|r|1|75|699.525
1|DNAWalk|NormL2|r|1|76|2813.6227
1|DNAWalk|NormL2|r|1|77|490.2148
1|DNAWalk|NormL2|r|1|78|1452.542
1|DNAWalk|NormL2|r|1|79|1241.9929
1|DNAWalk|NormL2|r|1|80|638.0464
1|DNAWalk|NormL2|r|1|81|3015.7043
1|DNAWalk|NormL2|r|1|82|1371.6411
1|DNAWalk|NormL2|r|1|83|773.2118
1|DNAWalk|NormL2|r|1|84|927.7542
1|DNAWalk|NormL2|r|1|85|2075.9726
1|DNAWalk|NormL2|r|1|86|1523.6887
1|DNAWalk|NormL2|r|1|87|840.0274
1|DNAWalk|NormL2|r|1|88|590.459
1|DNAWalk|NormL2|r|1|89|1097.6925
1|DNAWalk|NormL2|r|1|90|773.0114
1|DNAWalk|NormL2|r|1|91|2295.1193
1|DNAWalk|NormL2|r|1|92|720.2093
1|DNAWalk|NormL2|r|1|93|1000.6996
1|DNAWalk|NormL2|r|1|94|909.0411
1|DNAWalk|NormL2|r|1|95|786.4925
1|DNAWalk|NormL2|r|1|96|3235.9677
1|DNAWalk|NormL2|r|1|97|1457.1423
1|DNAWalk|NormL2|r|1|98|755.0018
1|DNAWalk|NormL2|r|1|99|1086.6651
1|DNAWalk|NormL2|r|1|100|565.1432
1|DNAWalk|NormL2|r|1|101|669.2459
1|DNAWalk|NormL2|r|1|102|2258.9113
1|DNAWalk|NormL2|r|1|103|994.1113
1|DNAWalk|NormL2|r|1|104|2139.325
1|DNAWalk|NormL2|r|1|105|1497.0234
1|DNAWalk|NormL2|r|1|106|2471.7361
1|DNAWalk|NormL2|r|1|107|960.4146
1|DNAWalk|NormL2|r|1|108|1012.4673
1|DNAWalk|NormL2|r|1|109|1111.3544
1|DNAWalk|NormL2|r|1|110|914.1615
1|DNAWalk|NormL2|r|1|111|1309.3056
1|DNAWalk|NormL2|r|1|112|886.587
1|DNAWalk|NormL2|r|1|113|1815.3371
1|DNAWalk|NormL2|r|1|114|1585.8967
1|DNAWalk|NormL2|r|1|115|962.4247
1|DNAWalk|NormL2|r|1|116|1016.1955
1|DNAWalk|NormL2|r|1|117|421.8878
1|DNAWalk|NormL2|r|1|118|2004.7861
1|DNAWalk|NormL2|r|1|119|1381.5216
1|DNAWalk|NormL2|r|1|120|827.4496
1|DNAWalk|NormL2|r|1|121|1729.1359
1|DNAWalk|NormL2|r|1|122|2042.4053
1|DNAWalk|NormL2|r|1|123|1399.6201
1|DNAWalk|NormL2|r|1|124|1777.6104
1|DNAWalk|NormL2|r|1|125|576.5405
1|DNAWalk|NormL2|r|1|126|2909.3499
1|DNAWalk|NormL2|r|1|127|3231.1334
1|DNAWalk|NormL2|r|1|128|2564.8684
1|DNAWalk|NormL2|r|1|129|1398.2763
1|DNAWalk|NormL2|r|1|130|2468.1096
1|DNAWalk|NormL2|r|1|131|1224.1617
1|DNAWalk|NormL2|r|1|132|1101.2233
1|DNAWalk|NormL2|r|1|133|498.215
1|DNAWalk|NormL2|r|1|134|804.6971
1|DNAWalk|NormL2|r|1|135|2164.6716
1|DNAWalk|NormL2|r|1|136|1659.3691
1|DNAWalk|NormL2|r|1|137|1362.638
1|DNAWalk|NormL2|r|1|138|825.6875
1|DNAWalk|NormL2|r|1|139|1730.1313
1|DNAWalk|NormL2|r|1|140|2179.6688
1|DNAWalk|NormL2|r|1|141|869.5963
1|DNAWalk|NormL2|r|1|142|2330.8716
1|DNAWalk|NormL2|r|1|143|1221.9149
1|DNAWalk|NormL2|r|1|144|1636.4664
1|DNAWalk|NormL2|r|1|145|637.0828
1|DNAWalk|NormL2|r|1|146|376.3229
1|DNAWalk|NormL2|r|1|147|1496.6687
1|DNAWalk|NormL2|r|1|148|2425.642
1|DNAWalk|NormL2|r|1|149|1207.1
1|DNAWalk|NormL2|r|1|150|895.0945
1|DNAWalk|NormL2|r|1|151|1714.3895
1|DNAWalk|NormL2|r|1|152|1721.3758
1|DNAWalk|NormL2|r|1|153|470.2399
1|DNAWalk|NormL2|r|1|154|2947.8612
1|DNAWalk|NormL2|r|1|155|1531.4968
1|DNAWalk|NormL2|r|1|156|715.1975
1|DNAWalk|NormL2|r|1|157|641.0123
1|DNAWalk|NormL2|r|1|158|1069.9829
1|DNAWalk|NormL2|r|1|159|3013.8493
1|DNAWalk|NormL2|r|1|160|922.2017
1|DNAWalk|NormL2|r|1|161|1531.1641
1|DNAWalk|NormL2|r|1|162|861.053
1|DNAWalk|NormL2|r|1|163|502.0893
1|DNAWalk|NormL2|r|1|164|2099.7854
1|DNAWalk|NormL2|r|1|165|1281.0495
1|DNAWalk|NormL2|r|1|166|1386.1992
1|DNAWalk|NormL2|r|1|167|787.4906
1|DNAWalk|NormL2|r|1|168|824.1579
1|DNAWalk|NormL2|r|1|169|644.1702
1|DNAWalk|NormL2|r|1|170|2571.8321
1|DNAWalk|NormL2|r|1|171|1298.2462
1|DNAWalk|NormL2|r|1|172|881.3199
1|DNAWalk|NormL2|r|1|173|1029.2092
1|DNAWalk|NormL2|r|1|174|3000.5184
1|DNAWalk|NormL2|r|1|175|1607.5013
1|DNAWalk|NormL2|r|1|176|959.6509
1|DNAWalk|NormL2|r|1|177|957.736
1|DNAWalk|NormL2|r|1|178|862.7112
1|DNAWalk|NormL2|r|1|179|672.7519
1|DNAWalk|NormL2|r|1|180|1875.5883
1|DNAWalk|NormL2|r|1|181|1425.9987
1|DNAWalk|NormL2|r|1|182|2549.4415
1|DNAWalk|NormL2|r|1|183|2390.9322
1|DNAWalk|NormL2|r|1|184|1656.9907
1|DNAWalk|NormL2|r|1|185|979.0934
1|DNAWalk|NormL2|r|1|186|1478.1735
1|DNAWalk|NormL2|r|1|187|1270.1658
1|DNAWalk|NormL2|r|1|188|848.726
1|DNAWalk|NormL2|r|1|189|543.4203
1|DNAWalk|NormL2|r|1|190|771.6389
1|DNAWalk|NormL2|r|1|191|1815.4002
1|DNAWalk|NormL2|r|1|192|1758.3372
1|DNAWalk|NormL2|r|1|193|668.6817
1|DNAWalk|NormL2|r|1|194|601.5688
1|DNAWalk|NormL2|r|1|195|738.042
1|DNAWalk|NormL2|r|1|196|721.906
1|DNAWalk|NormL2|r|1|197|1812.342
1|DNAWalk|NormL2|r|1|198|1118.1755
1|DNAWalk|NormL2|r|1|199|761.739
1|DNAWalk|NormL2|r|1|200|2320.2559
1|DNAWalk|NormL2|r|1|201|975.2735
1|DNAWalk|NormL2|r|1|202|665.105
1|DNAWalk|NormL2|r|1|203|1156.1727
1|DNAWalk|NormL2|r|1|204|1192.9211
1|DNAWalk|NormL2|r|1|205|2468.612
1|DNAWalk|NormL2|r|1|206|753.6923
1|DNAWalk|NormL2|r|1|207|1920.496
1|DNAWalk|NormL2|r|1|208|883.5544
1|DNAWalk|NormL2|r|1|209|1147.5054
1|DNAWalk|NormL2|r|1|210|894.2009
1|DNAWalk|NormL2|r|1|211|362.8694
1|DNAWalk|NormL2|r|1|212|1676.3868
1|DNAWalk|NormL2|r|1|213|1886.4001
1|DNAWalk|NormL2|r|1|214|845.5418
1|DNAWalk|NormL2|r|1|215|1181.0049
1|DNAWalk|NormL2|r|1|216|1412.7509
1|DNAWalk|NormL2|r|1|217|472.843
1|DNAWalk|NormL2|r|1|218|1850.3634
1|DNAWalk|NormL2|r|1|219|1926.8333
1|DNAWalk|NormL2|r|1|220|3014.2271
1|DNAWalk|NormL2|r|1|221|1057.4375
1|DNAWalk|NormL2|r|1|222|1429.4278
1|DNAWalk|NormL2|r|1|223|2512.7688
1|DNAWalk|NormL2|r|1|224|545.2404
1|DNAWalk|NormL2|r|1|225|1787.3808
1|DNAWalk|NormL2|r|1|226|1280.1862
1|DNAWalk|NormL2|r|1|227|1628.3903
1|DNAWalk|NormL2|r|1|228|448.64
1|DNAWalk|NormL2|r|1|229|1150.5383
1|DNAWalk|NormL2|r|1|230|1846.9571
1|DNAWalk|NormL2|r|1|231|489.2406
1|DNAWalk|NormL2|r|1|232|1749.3587
1|DNAWalk|NormL2|r|1|233|957.7774
1|DNAWalk|NormL2|r|1|234|1215.5482
1|DNAWalk|NormL2|r|1|235|1077.9311
1|DNAWalk|NormL2|r|1|236|1197.6536
1|DNAWalk|NormL2|r|1|237|812.6582
1|DNAWalk|NormL2|r|1|238|2641.7379
1|DNAWalk|NormL2|r|1|239|690.4615
1|DNAWalk|NormL2|r|1|240|643.3422
1|DNAWalk|NormL2|r|1|241|1158.8457
1|DNAWalk|NormL2|r|1|242|681.0713
1|DNAWalk|NormL2|r|1|243|1536.4897
1|DNAWalk|NormL2|r|1|244|2833.1279
1|DNAWalk|NormL2|r|1|245|827.2431
1|DNAWalk|NormL2|r|1|246|943.5391
1|DNAWalk|NormL2|r|1|247|1362.761
1|DNAWalk|NormL2|r|1|248|1017.4467
1|DNAWalk|NormL2|r|1|249|995.661
1|DNAWalk|NormL2|r|1|250|1299.307
1|DNAWalk|NormL2|r|1|251|1044.6965
1|DNAWalk|NormL2|r|1|252|462.1982
1|DNAWalk|NormL2|r|1|253|1287.0802
1|DNAWalk|NormL2|r|1|254|1091.5437
1|DNAWalk|NormL2|r|1|255|1083.695
1|DNAWalk|NormL2|r|1|256|839.85
1|DNAWalk|NormL2|r|1|257|613.0578
1|DNAWalk|NormL2|r|1|258|1071.6837
1|DNAWalk|NormL2|r|1|259|1436.1478
1|DNAWalk|NormL2|r|1|260|3218.5652
1|DNAWalk|NormL2|r|1|261|600.7885
1|DNAWalk|NormL2|r|1|262|2671.9716
1|DNAWalk|NormL2|r|1|263|962.6825
1|DNAWalk|NormL2|r|1|264|3160.7462
1|DNAWalk|NormL2|r|1|265|1176.2376
1|DNAWalk|NormL2|r|1|266|1475.897
1|DNAWalk|NormL2|r|1|267|1526.6879
1|DNAWalk|NormL2|r|1|268|1121.1582
1|DNAWalk|NormL2|r|1|269|2372.8573
1|DNAWalk|NormL2|r|1|270|417.6857
1|DNAWalk|NormL2|r|1|271|1423.1237
1|DNAWalk|NormL2|r|1|272|1010.8312
1|DNAWalk|NormL2|r|1|273|1865.3836
1|DNAWalk|NormL2|r|1|274|2520.6455
1|DNAWalk|NormL2|r|1|275|1197.018
1|DNAWalk|NormL2|r|1|276|750.7384
1|DNAWalk|NormL2|r|1|277|1059.9256
1|DNAWalk|NormL2|r|1|278|1717.9935
1|DNAWalk|NormL2|r|1|279|1320.4295
1|DNAWalk|NormL2|r|1|280|535.3226
1|DNAWalk|NormL2|r|1|281|2943.268
1|DNAWalk|NormL2|r|1|282|1227.9262
1|DNAWalk|NormL2|r|1|283|2028.8365
1|DNAWalk|NormL2|r|1|284|1631.5191
1|DNAWalk|NormL2|r|1|285|767.3806
1|DNAWalk|NormL2|r|1|286|324.4158
1|DNAWalk|NormL2|r|1|287|3334.3493
1|DNAWalk|NormL2|r|1|288|742.5386
1|DNAWalk|NormL2|r|1|289|1946.6388
1|DNAWalk|NormL2|r|1|290|1478.2665
1|DNAWalk|NormL2|r|1|291|3226.5197
1|DNAWalk|NormL2|r|1|292|2063.0451
1|DNAWalk|NormL2|r|1|293|713.7594
1|DNAWalk|NormL2|r|1|294|594.9417
1|DNAWalk|NormL2|r|1|295|825.1107
1|DNAWalk|NormL2|r|1|296|940.6065
1|DNAWalk|NormL2|r|1|297|801.4422
1|DNAWalk|NormL2|r|1|298|827.0382
1|DNAWalk|NormL2|r|1|299|758.0083
1|DNAWalk|NormL2|r|1|300|3261.0794
1|DNAWalk|NormL2|r|1|301|861.3984
1|DNAWalk|NormL2|r|1|302|1261.5987
1|DNAWalk|NormL2|r|1|303|2149.4857
1|DNAWalk|NormL2|r|1|304|1999.4911
1|DNAWalk|NormL2|r|1|305|388.6477
1|DNAWalk|NormL2|r|1|306|1059.2269
1|DNAWalk|NormL2|r|1|307|844.9581
1|DNAWalk|NormL2|r|1|308|422.2918
1|DNAWalk|NormL2|r|1|309|719.2287
1|DNAWalk|NormL2|r|1|310|870.5329
1|DNAWalk|NormL2|r|1|311|1127.0848
1|DNAWalk|NormL2|r|1|312|645.4371
1|DNAWalk|NormL2|r|1|313|2030.0805
1|DNAWalk|NormL2|r|1|314|1340.1282
1|DNAWalk|NormL2|r|1|315|277.5734
1|DNAWalk|NormL2|r|1|316|909.5648
1|DNAWalk|NormL2|r|1|317|795.4182
1|DNAWalk|NormL2|r|1|318|2251.4702
1|DNAWalk|NormL2|r|1|319|651.3972
1|DNAWalk|NormL2|r|1|320|526.9748
1|DNAWalk|NormL2|r|1|321|743.8289
1|DNAWalk|NormL2|r|1|322|792.4592
1|DNAWalk|NormL2|r|1|323|852.3124
1|DNAWalk|NormL2|r|1|324|887.6981
1|DNAWalk|NormL2|r|1|325|3702.0531
1|DNAWalk|NormL2|r|1|326|1648.0949
1|DNAWalk|NormL2|r|1|327|926.8189
1|DNAWalk|NormL2|r|1|328|781.1792
1|DNAWalk|NormL2|r|1|329|604.3448
1|DNAWalk|NormL2|r|1|330|1304.3647
1|DNAWalk|NormL2|r|1|331|2597.318
1|DNAWalk|NormL2|r|1|332|537.7565
1|DNAWalk|NormL2|r|1|333|2178.1192
1|DNAWalk|NormL2|r|1|334|1027.7746
1|DNAWalk|NormL2|r|1|335|1086.1867
1|DNAWalk|NormL2|r|1|336|497.0548
1|DNAWalk|NormL2|r|1|337|2132.2414
1|DNAWalk|NormL2|r|1|338|594.7899
1|DNAWalk|NormL2|r|1|339|934.8056
1|DNAWalk|NormL2|r|1|340|991.2816
1|DNAWalk|NormL2|r|1|341|1070.2464
1|DNAWalk|NormL2|r|1|342|972.8473
1|DNAWalk|NormL2|r|1|343|930.3041
1|DNAWalk|NormL2|r|1|344|1752.1639
1|DNAWalk|NormL2|r|1|345|631.0748
1|DNAWalk|NormL2|r|1|346|1079.4384
1|DNAWalk|NormL2|r|1|347|1919.5192
1|DNAWalk|NormL2|r|1|348|1962.8844
1|DNAWalk|NormL2|r|1|349|507.6898
1|DNAWalk|NormL2|r|1|350|1538.3591
1|DNAWalk|NormL2|r|1|351|832.2891
1|DNAWalk|NormL2|r|1|352|1046.5182
1|DNAWalk|NormL2|r|1|353|1040.3175
1|DNAWalk|NormL2|r|1|354|1140.3499
1|DNAWalk|NormL2|r|1|355|1530.9019
1|DNAWalk|NormL2|r|1|356|1310.1154
1|DNAWalk|NormL2|r|1|357|1269.9496
1|DNAWalk|NormL2|r|1|358|649.9386
1|DNAWalk|NormL2|r|1|359|948.7807
1|DNAWalk|NormL2|r|1|360|1986.5403
1|DNAWalk|NormL2|r|1|361|1010.4246
1|DNAWalk|NormL2|r|1|362|838.7475
1|DNAWalk|NormL2|r|1|363|2340.0583
1|DNAWalk|NormL2|r|1|364|1257.5741
1|DNAWalk|NormL2|r|1|365|1001.363
1|DNAWalk|NormL2|r|1|366|816.4349
1|DNAWalk|NormL2|r|1|367|1792.5815
1|DNAWalk|NormL2|r|1|368|2159.4761
1|DNAWalk|NormL2|r|1|369|838.9687
1|DNAWalk|NormL2|r|1|370|1726.4578
1|DNAWalk|NormL2|r|1|371|664.9638
1|DNAWalk|NormL2|r|1|372|1152.115
1|DNAWalk|NormL2|r|1|373|722.9312
1|DNAWalk|NormL2|r|1|374|1424.6914
1|DNAWalk|NormL2|r|1|375|1624.1554
1|DNAWalk|NormL2|r|1|376|2784.1698
1|DNAWalk|NormL2|r|1|377|1212.1219
1|DNAWalk|NormL2|r|1|378|812.0609
1|DNAWalk|NormL2|r|1|379|1076.8155
1|DNAWalk|NormL2|r|1|380|2439.184
1|DNAWalk|NormL2|r|1|381|1580.2462
1|DNAWalk|NormL2|r|1|382|1505.8228
1|DNAWalk|NormL2|r|1|383|2049.7851
1|DNAWalk|NormL2|r|1|384|1397.437
