# Supplementary material for: On DNA numerical representations for genomic similarity computation
Source: PLoS One. 2017 Mar 21;12(3):e0173288. doi: 10.1371/journal.pone.0173288 (PMC5360225; doi:10.1371/journal.pone.0173288)
Supplement: S3 File — The datasets employed in this work. (ZIP) [file pone.0173288.s003.zip › datasets/syntheticalExperimentalScores/sequenceBase_1_transformation_DNAWalk_metric_NormL2_type_s_percentage_16.txt]

1|DNAWalk|NormL2|r|16|1|3177.5346
1|DNAWalk|NormL2|r|16|2|3928.7916
1|DNAWalk|NormL2|r|16|3|2942.7725
1|DNAWalk|NormL2|r|16|4|5907.3165
1|DNAWalk|NormL2|r|16|5|3402.2676
1|DNAWalk|NormL2|r|16|6|4575.0311
1|DNAWalk|NormL2|r|16|7|2574.6683
1|DNAWalk|NormL2|r|16|8|7992.8559
1|DNAWalk|NormL2|r|16|9|7652.8825
1|DNAWalk|NormL2|r|16|10|11706.0186
1|DNAWalk|NormL2|r|16|11|6115.4757
1|DNAWalk|NormL2|r|16|12|10446.3409
1|DNAWalk|NormL2|r|16|13|5230.9298
1|DNAWalk|NormL2|r|16|14|7528.6156
1|DNAWalk|NormL2|r|16|15|4097.2752
1|DNAWalk|NormL2|r|16|16|2838.2496
1|DNAWalk|NormL2|r|16|17|2645.9101
1|DNAWalk|NormL2|r|16|18|4940.9354
1|DNAWalk|NormL2|r|16|19|4116.044
1|DNAWalk|NormL2|r|16|20|3151.2552
1|DNAWalk|NormL2|r|16|21|4006.1296
1|DNAWalk|NormL2|r|16|22|4022.2155
1|DNAWalk|NormL2|r|16|23|2714.265
1|DNAWalk|NormL2|r|16|24|6327.7566
1|DNAWalk|NormL2|r|16|25|5158.2794
1|DNAWalk|NormL2|r|16|26|3324.5128
1|DNAWalk|NormL2|r|16|27|5096.1843
1|DNAWalk|NormL2|r|16|28|10045.1927
1|DNAWalk|NormL2|r|16|29|7878.5618
1|DNAWalk|NormL2|r|16|30|9214.7801
1|DNAWalk|NormL2|r|16|31|5118.2234
1|DNAWalk|NormL2|r|16|32|2696.0145
1|DNAWalk|NormL2|r|16|33|4077.9139
1|DNAWalk|NormL2|r|16|34|15916.4648
1|DNAWalk|NormL2|r|16|35|7294.0287
1|DNAWalk|NormL2|r|16|36|5060.3078
1|DNAWalk|NormL2|r|16|37|1899.8598
1|DNAWalk|NormL2|r|16|38|4228.2295
1|DNAWalk|NormL2|r|16|39|3407.1779
1|DNAWalk|NormL2|r|16|40|4204.1065
1|DNAWalk|NormL2|r|16|41|4122.5384
1|DNAWalk|NormL2|r|16|42|4283.4089
1|DNAWalk|NormL2|r|16|43|3222.8916
1|DNAWalk|NormL2|r|16|44|2216.7574
1|DNAWalk|NormL2|r|16|45|2823.0459
1|DNAWalk|NormL2|r|16|46|4544.0344
1|DNAWalk|NormL2|r|16|47|2209.6468
1|DNAWalk|NormL2|r|16|48|4734.2296
1|DNAWalk|NormL2|r|16|49|6291.351
1|DNAWalk|NormL2|r|16|50|9541.0023
1|DNAWalk|NormL2|r|16|51|2019.7708
1|DNAWalk|NormL2|r|16|52|6756.161
1|DNAWalk|NormL2|r|16|53|3049.3734
1|DNAWalk|NormL2|r|16|54|7266.6602
1|DNAWalk|NormL2|r|16|55|2287.8245
1|DNAWalk|NormL2|r|16|56|5433.0798
1|DNAWalk|NormL2|r|16|57|10335.5293
1|DNAWalk|NormL2|r|16|58|7673.7509
1|DNAWalk|NormL2|r|16|59|5088.2864
1|DNAWalk|NormL2|r|16|60|8534.522
1|DNAWalk|NormL2|r|16|61|4289.0944
1|DNAWalk|NormL2|r|16|62|5053.9856
1|DNAWalk|NormL2|r|16|63|4460.1618
1|DNAWalk|NormL2|r|16|64|9158.2727
1|DNAWalk|NormL2|r|16|65|6577.987
1|DNAWalk|NormL2|r|16|66|2161.1859
1|DNAWalk|NormL2|r|16|67|7209.8212
1|DNAWalk|NormL2|r|16|68|2926.5075
1|DNAWalk|NormL2|r|16|69|6127.0017
1|DNAWalk|NormL2|r|16|70|3258.3064
1|DNAWalk|NormL2|r|16|71|3831.7743
1|DNAWalk|NormL2|r|16|72|2173.4339
1|DNAWalk|NormL2|r|16|73|10310.025
1|DNAWalk|NormL2|r|16|74|6883.9129
1|DNAWalk|NormL2|r|16|75|5314.3425
1|DNAWalk|NormL2|r|16|76|3942.0989
1|DNAWalk|NormL2|r|16|77|7350.0929
1|DNAWalk|NormL2|r|16|78|4029.9504
1|DNAWalk|NormL2|r|16|79|4429.2351
1|DNAWalk|NormL2|r|16|80|4469.6183
1|DNAWalk|NormL2|r|16|81|3963.7292
1|DNAWalk|NormL2|r|16|82|5737.7022
1|DNAWalk|NormL2|r|16|83|8958.3537
1|DNAWalk|NormL2|r|16|84|5383.8985
1|DNAWalk|NormL2|r|16|85|6637.7917
1|DNAWalk|NormL2|r|16|86|6452.3646
1|DNAWalk|NormL2|r|16|87|2833.5296
1|DNAWalk|NormL2|r|16|88|4368.0483
1|DNAWalk|NormL2|r|16|89|2528.4412
1|DNAWalk|NormL2|r|16|90|2277.9744
1|DNAWalk|NormL2|r|16|91|6783.534
1|DNAWalk|NormL2|r|16|92|9312.0142
1|DNAWalk|NormL2|r|16|93|6123.8381
1|DNAWalk|NormL2|r|16|94|4070.049
1|DNAWalk|NormL2|r|16|95|3349.0746
1|DNAWalk|NormL2|r|16|96|4382.0305
1|DNAWalk|NormL2|r|16|97|5157.1765
1|DNAWalk|NormL2|r|16|98|1922.4339
1|DNAWalk|NormL2|r|16|99|5729.0377
1|DNAWalk|NormL2|r|16|100|4110.038
1|DNAWalk|NormL2|r|16|101|6238.2068
1|DNAWalk|NormL2|r|16|102|4047.8249
1|DNAWalk|NormL2|r|16|103|8418.6132
1|DNAWalk|NormL2|r|16|104|2645.8764
1|DNAWalk|NormL2|r|16|105|2065.1189
1|DNAWalk|NormL2|r|16|106|11195.2682
1|DNAWalk|NormL2|r|16|107|2760.2389
1|DNAWalk|NormL2|r|16|108|4129.0592
1|DNAWalk|NormL2|r|16|109|2579.0097
1|DNAWalk|NormL2|r|16|110|2938.5513
1|DNAWalk|NormL2|r|16|111|2271.4709
1|DNAWalk|NormL2|r|16|112|5927.5714
1|DNAWalk|NormL2|r|16|113|19931.9291
1|DNAWalk|NormL2|r|16|114|2122.4542
1|DNAWalk|NormL2|r|16|115|5717.4002
1|DNAWalk|NormL2|r|16|116|8799.8397
1|DNAWalk|NormL2|r|16|117|2808.7013
1|DNAWalk|NormL2|r|16|118|6751.4206
1|DNAWalk|NormL2|r|16|119|5890.5536
1|DNAWalk|NormL2|r|16|120|4443.3738
1|DNAWalk|NormL2|r|16|121|3829.4805
1|DNAWalk|NormL2|r|16|122|2148.4807
1|DNAWalk|NormL2|r|16|123|7805.6911
1|DNAWalk|NormL2|r|16|124|9152.2656
1|DNAWalk|NormL2|r|16|125|2872.9517
1|DNAWalk|NormL2|r|16|126|3561.291
1|DNAWalk|NormL2|r|16|127|3913.1197
1|DNAWalk|NormL2|r|16|128|6373.9555
1|DNAWalk|NormL2|r|16|129|11627.214
1|DNAWalk|NormL2|r|16|130|2416.8154
1|DNAWalk|NormL2|r|16|131|7183.236
1|DNAWalk|NormL2|r|16|132|4813.8152
1|DNAWalk|NormL2|r|16|133|1952.1635
1|DNAWalk|NormL2|r|16|134|4673.7259
1|DNAWalk|NormL2|r|16|135|6303.7977
1|DNAWalk|NormL2|r|16|136|3330.7258
1|DNAWalk|NormL2|r|16|137|5574.2286
1|DNAWalk|NormL2|r|16|138|3856.5739
1|DNAWalk|NormL2|r|16|139|3984.1285
1|DNAWalk|NormL2|r|16|140|7455.9577
1|DNAWalk|NormL2|r|16|141|6898.0817
1|DNAWalk|NormL2|r|16|142|3276.0259
1|DNAWalk|NormL2|r|16|143|7373.4566
1|DNAWalk|NormL2|r|16|144|2915.3214
1|DNAWalk|NormL2|r|16|145|7586.8129
1|DNAWalk|NormL2|r|16|146|6076.9506
1|DNAWalk|NormL2|r|16|147|7992.5514
1|DNAWalk|NormL2|r|16|148|10805.4968
1|DNAWalk|NormL2|r|16|149|3735.5324
1|DNAWalk|NormL2|r|16|150|5891.1441
1|DNAWalk|NormL2|r|16|151|2014.2797
1|DNAWalk|NormL2|r|16|152|2180.8358
1|DNAWalk|NormL2|r|16|153|4939.3484
1|DNAWalk|NormL2|r|16|154|4834.1483
1|DNAWalk|NormL2|r|16|155|4735.5221
1|DNAWalk|NormL2|r|16|156|10087.5513
1|DNAWalk|NormL2|r|16|157|11284.07
1|DNAWalk|NormL2|r|16|158|4273.2312
1|DNAWalk|NormL2|r|16|159|3397.7114
1|DNAWalk|NormL2|r|16|160|4027.4609
1|DNAWalk|NormL2|r|16|161|4005.3595
1|DNAWalk|NormL2|r|16|162|6399.3796
1|DNAWalk|NormL2|r|16|163|5687.2981
1|DNAWalk|NormL2|r|16|164|5426.6744
1|DNAWalk|NormL2|r|16|165|7163.2057
1|DNAWalk|NormL2|r|16|166|8447.5538
1|DNAWalk|NormL2|r|16|167|3841.5592
1|DNAWalk|NormL2|r|16|168|2327.2493
1|DNAWalk|NormL2|r|16|169|4113.6793
1|DNAWalk|NormL2|r|16|170|4143.9842
1|DNAWalk|NormL2|r|16|171|1694.8362
1|DNAWalk|NormL2|r|16|172|1772.2233
1|DNAWalk|NormL2|r|16|173|6072.2513
1|DNAWalk|NormL2|r|16|174|3210.951
1|DNAWalk|NormL2|r|16|175|2375.2741
1|DNAWalk|NormL2|r|16|176|6281.7478
1|DNAWalk|NormL2|r|16|177|5859.891
1|DNAWalk|NormL2|r|16|178|6992.9256
1|DNAWalk|NormL2|r|16|179|4299.1069
1|DNAWalk|NormL2|r|16|180|5753.5777
1|DNAWalk|NormL2|r|16|181|3116.1078
1|DNAWalk|NormL2|r|16|182|3454.4109
1|DNAWalk|NormL2|r|16|183|3440.2292
1|DNAWalk|NormL2|r|16|184|3786.955
1|DNAWalk|NormL2|r|16|185|8615.4266
1|DNAWalk|NormL2|r|16|186|4720.1126
1|DNAWalk|NormL2|r|16|187|5199.0521
1|DNAWalk|NormL2|r|16|188|5715.295
1|DNAWalk|NormL2|r|16|189|2404.8795
1|DNAWalk|NormL2|r|16|190|3692.5368
1|DNAWalk|NormL2|r|16|191|3236.8787
1|DNAWalk|NormL2|r|16|192|6384.0605
1|DNAWalk|NormL2|r|16|193|5758.7764
1|DNAWalk|NormL2|r|16|194|3960.612
1|DNAWalk|NormL2|r|16|195|6341.2504
1|DNAWalk|NormL2|r|16|196|4019.67
1|DNAWalk|NormL2|r|16|197|2693.6225
1|DNAWalk|NormL2|r|16|198|6927.2435
1|DNAWalk|NormL2|r|16|199|3766.9499
1|DNAWalk|NormL2|r|16|200|3403.6363
1|DNAWalk|NormL2|r|16|201|5163.842
1|DNAWalk|NormL2|r|16|202|2703.8236
1|DNAWalk|NormL2|r|16|203|7163.6211
1|DNAWalk|NormL2|r|16|204|6087.4257
1|DNAWalk|NormL2|r|16|205|4047.8226
1|DNAWalk|NormL2|r|16|206|5488.9971
1|DNAWalk|NormL2|r|16|207|2910.7493
1|DNAWalk|NormL2|r|16|208|5183.3858
1|DNAWalk|NormL2|r|16|209|5631.7032
1|DNAWalk|NormL2|r|16|210|3432.7583
1|DNAWalk|NormL2|r|16|211|4156.1106
1|DNAWalk|NormL2|r|16|212|5145.5108
1|DNAWalk|NormL2|r|16|213|3428.1827
1|DNAWalk|NormL2|r|16|214|3922.5085
1|DNAWalk|NormL2|r|16|215|3846.5365
1|DNAWalk|NormL2|r|16|216|4490.8378
1|DNAWalk|NormL2|r|16|217|5995.8796
1|DNAWalk|NormL2|r|16|218|9569.8777
1|DNAWalk|NormL2|r|16|219|3296.8804
1|DNAWalk|NormL2|r|16|220|7085.1943
1|DNAWalk|NormL2|r|16|221|5569.4745
1|DNAWalk|NormL2|r|16|222|4846.8883
1|DNAWalk|NormL2|r|16|223|2599.7612
1|DNAWalk|NormL2|r|16|224|5428.5268
1|DNAWalk|NormL2|r|16|225|5454.5563
1|DNAWalk|NormL2|r|16|226|12408.407
1|DNAWalk|NormL2|r|16|227|2934.3867
1|DNAWalk|NormL2|r|16|228|3166.8246
1|DNAWalk|NormL2|r|16|229|4954.2418
1|DNAWalk|NormL2|r|16|230|6610.7114
1|DNAWalk|NormL2|r|16|231|4714.9261
1|DNAWalk|NormL2|r|16|232|6183.648
1|DNAWalk|NormL2|r|16|233|2886.5642
1|DNAWalk|NormL2|r|16|234|3413.98
1|DNAWalk|NormL2|r|16|235|4397.0032
1|DNAWalk|NormL2|r|16|236|7531.7328
1|DNAWalk|NormL2|r|16|237|2623.5096
1|DNAWalk|NormL2|r|16|238|10063.4695
1|DNAWalk|NormL2|r|16|239|5883.5514
1|DNAWalk|NormL2|r|16|240|2167.2021
1|DNAWalk|NormL2|r|16|241|7311.5179
1|DNAWalk|NormL2|r|16|242|8061.3332
1|DNAWalk|NormL2|r|16|243|3318.821
1|DNAWalk|NormL2|r|16|244|4398.2514
1|DNAWalk|NormL2|r|16|245|4729.4723
1|DNAWalk|NormL2|r|16|246|4869.3055
1|DNAWalk|NormL2|r|16|247|1613.0414
1|DNAWalk|NormL2|r|16|248|3250.3174
1|DNAWalk|NormL2|r|16|249|9169.6255
1|DNAWalk|NormL2|r|16|250|8673.4382
1|DNAWalk|NormL2|r|16|251|2447.5264
1|DNAWalk|NormL2|r|16|252|7246.7186
1|DNAWalk|NormL2|r|16|253|4888.3216
1|DNAWalk|NormL2|r|16|254|6561.1886
1|DNAWalk|NormL2|r|16|255|7798.4987
1|DNAWalk|NormL2|r|16|256|6501.842
1|DNAWalk|NormL2|r|16|257|5651.256
1|DNAWalk|NormL2|r|16|258|9621.0525
1|DNAWalk|NormL2|r|16|259|3671.1622
1|DNAWalk|NormL2|r|16|260|3452.8337
1|DNAWalk|NormL2|r|16|261|5390.5915
1|DNAWalk|NormL2|r|16|262|4084.7451
1|DNAWalk|NormL2|r|16|263|4417.705
1|DNAWalk|NormL2|r|16|264|3036.0529
1|DNAWalk|NormL2|r|16|265|7941.0136
1|DNAWalk|NormL2|r|16|266|3244.3615
1|DNAWalk|NormL2|r|16|267|7261.8664
1|DNAWalk|NormL2|r|16|268|4108.4056
1|DNAWalk|NormL2|r|16|269|2616.876
1|DNAWalk|NormL2|r|16|270|4082.5694
1|DNAWalk|NormL2|r|16|271|6094.7724
1|DNAWalk|NormL2|r|16|272|2770.529
1|DNAWalk|NormL2|r|16|273|4957.8878
1|DNAWalk|NormL2|r|16|274|3245.703
1|DNAWalk|NormL2|r|16|275|5441.9724
1|DNAWalk|NormL2|r|16|276|7070.5814
1|DNAWalk|NormL2|r|16|277|5315.96
1|DNAWalk|NormL2|r|16|278|6136.3205
1|DNAWalk|NormL2|r|16|279|3591.3599
1|DNAWalk|NormL2|r|16|280|3998.843
1|DNAWalk|NormL2|r|16|281|3461.5369
1|DNAWalk|NormL2|r|16|282|2288.0448
1|DNAWalk|NormL2|r|16|283|5426.2319
1|DNAWalk|NormL2|r|16|284|5337.1758
1|DNAWalk|NormL2|r|16|285|4662.5301
1|DNAWalk|NormL2|r|16|286|3592.1991
1|DNAWalk|NormL2|r|16|287|2781.5446
1|DNAWalk|NormL2|r|16|288|4836.4663
1|DNAWalk|NormL2|r|16|289|6312.6178
1|DNAWalk|NormL2|r|16|290|21613.7695
1|DNAWalk|NormL2|r|16|291|5433.5513
1|DNAWalk|NormL2|r|16|292|4172.1014
1|DNAWalk|NormL2|r|16|293|3480.6546
1|DNAWalk|NormL2|r|16|294|9405.5874
1|DNAWalk|NormL2|r|16|295|7593.2297
1|DNAWalk|NormL2|r|16|296|3150.5331
1|DNAWalk|NormL2|r|16|297|3214.7725
1|DNAWalk|NormL2|r|16|298|7908.0917
1|DNAWalk|NormL2|r|16|299|11978.4949
1|DNAWalk|NormL2|r|16|300|5138.4221
1|DNAWalk|NormL2|r|16|301|3575.6631
1|DNAWalk|NormL2|r|16|302|6308.7944
1|DNAWalk|NormL2|r|16|303|8585.8042
1|DNAWalk|NormL2|r|16|304|2995.3961
1|DNAWalk|NormL2|r|16|305|2922.3574
1|DNAWalk|NormL2|r|16|306|5572.7832
1|DNAWalk|NormL2|r|16|307|4763.7404
1|DNAWalk|NormL2|r|16|308|6321.0202
1|DNAWalk|NormL2|r|16|309|5498.4752
1|DNAWalk|NormL2|r|16|310|3785.998
1|DNAWalk|NormL2|r|16|311|3057.5303
1|DNAWalk|NormL2|r|16|312|5551.2594
1|DNAWalk|NormL2|r|16|313|3574.0455
1|DNAWalk|NormL2|r|16|314|4009.7722
1|DNAWalk|NormL2|r|16|315|5335.2886
1|DNAWalk|NormL2|r|16|316|4208.1009
1|DNAWalk|NormL2|r|16|317|5353.1468
1|DNAWalk|NormL2|r|16|318|2292.6961
1|DNAWalk|NormL2|r|16|319|4264.5768
1|DNAWalk|NormL2|r|16|320|13001.0527
1|DNAWalk|NormL2|r|16|321|11793.28
1|DNAWalk|NormL2|r|16|322|3755.139
1|DNAWalk|NormL2|r|16|323|5048.0156
1|DNAWalk|NormL2|r|16|324|9594.1942
1|DNAWalk|NormL2|r|16|325|3620.1403
1|DNAWalk|NormL2|r|16|326|3347.9838
1|DNAWalk|NormL2|r|16|327|7736.7265
1|DNAWalk|NormL2|r|16|328|2388.1607
1|DNAWalk|NormL2|r|16|329|3246.4644
1|DNAWalk|NormL2|r|16|330|8166.5309
1|DNAWalk|NormL2|r|16|331|7943.596
1|DNAWalk|NormL2|r|16|332|5718.0553
1|DNAWalk|NormL2|r|16|333|3813.597
1|DNAWalk|NormL2|r|16|334|8394.6176
1|DNAWalk|NormL2|r|16|335|4622.8916
1|DNAWalk|NormL2|r|16|336|3339.4405
1|DNAWalk|NormL2|r|16|337|2136.2466
1|DNAWalk|NormL2|r|16|338|5588.2483
1|DNAWalk|NormL2|r|16|339|8387.245
1|DNAWalk|NormL2|r|16|340|6874.1665
1|DNAWalk|NormL2|r|16|341|4744.6701
1|DNAWalk|NormL2|r|16|342|3987.1628
1|DNAWalk|NormL2|r|16|343|5271.9366
1|DNAWalk|NormL2|r|16|344|2189.2188
1|DNAWalk|NormL2|r|16|345|8188.7527
1|DNAWalk|NormL2|r|16|346|3236.1744
1|DNAWalk|NormL2|r|16|347|13074.3561
1|DNAWalk|NormL2|r|16|348|2671.3622
1|DNAWalk|NormL2|r|16|349|3189.696
1|DNAWalk|NormL2|r|16|350|9773.0075
1|DNAWalk|NormL2|r|16|351|2139.0926
1|DNAWalk|NormL2|r|16|352|3846.0926
1|DNAWalk|NormL2|r|16|353|7092.5707
1|DNAWalk|NormL2|r|16|354|5696.8416
1|DNAWalk|NormL2|r|16|355|7107.35
1|DNAWalk|NormL2|r|16|356|2862.1913
1|DNAWalk|NormL2|r|16|357|5306.945
1|DNAWalk|NormL2|r|16|358|3744.6375
1|DNAWalk|NormL2|r|16|359|7923.2314
1|DNAWalk|NormL2|r|16|360|3713.5217
1|DNAWalk|NormL2|r|16|361|7597.3609
1|DNAWalk|NormL2|r|16|362|2698.8855
1|DNAWalk|NormL2|r|16|363|9744.3188
1|DNAWalk|NormL2|r|16|364|1566.4548
1|DNAWalk|NormL2|r|16|365|5716.8822
1|DNAWalk|NormL2|r|16|366|10107.2346
1|DNAWalk|NormL2|r|16|367|8061.8491
1|DNAWalk|NormL2|r|16|368|5942.1778
1|DNAWalk|NormL2|r|16|369|5501.3896
1|DNAWalk|NormL2|r|16|370|3953.215
1|DNAWalk|NormL2|r|16|371|5905.5847
1|DNAWalk|NormL2|r|16|372|2983.5199
1|DNAWalk|NormL2|r|16|373|7245.2285
1|DNAWalk|NormL2|r|16|374|3817.981
1|DNAWalk|NormL2|r|16|375|9203.2265
1|DNAWalk|NormL2|r|16|376|8314.5532
1|DNAWalk|NormL2|r|16|377|8123.8444
1|DNAWalk|NormL2|r|16|378|4352.1659
1|DNAWalk|NormL2|r|16|379|3063.8099
1|DNAWalk|NormL2|r|16|380|3278.9187
1|DNAWalk|NormL2|r|16|381|4803.0863
1|DNAWalk|NormL2|r|16|382|4992.8601
1|DNAWalk|NormL2|r|16|383|5650.8636
1|DNAWalk|NormL2|r|16|384|5095.8544
