# Supplementary material for: On DNA numerical representations for genomic similarity computation
Source: PLoS One. 2017 Mar 21;12(3):e0173288. doi: 10.1371/journal.pone.0173288 (PMC5360225; doi:10.1371/journal.pone.0173288)
Supplement: S3 File — The datasets employed in this work. (ZIP) [file pone.0173288.s003.zip › datasets/syntheticalExperimentalScores/sequenceBase_1_transformation_DNAWalk_metric_NormL2_type_s_percentage_2.txt]

1|DNAWalk|NormL2|r|2|1|1409.4526
1|DNAWalk|NormL2|r|2|2|1368.9761
1|DNAWalk|NormL2|r|2|3|1169.3495
1|DNAWalk|NormL2|r|2|4|1272.0229
1|DNAWalk|NormL2|r|2|5|969.9226
1|DNAWalk|NormL2|r|2|6|1003.603
1|DNAWalk|NormL2|r|2|7|1985.6635
1|DNAWalk|NormL2|r|2|8|937.0178
1|DNAWalk|NormL2|r|2|9|1680.3292
1|DNAWalk|NormL2|r|2|10|2239.4548
1|DNAWalk|NormL2|r|2|11|3393.5998
1|DNAWalk|NormL2|r|2|12|2422.225
1|DNAWalk|NormL2|r|2|13|2480.5692
1|DNAWalk|NormL2|r|2|14|1281.2518
1|DNAWalk|NormL2|r|2|15|1517.9606
1|DNAWalk|NormL2|r|2|16|1336.0997
1|DNAWalk|NormL2|r|2|17|2764.7583
1|DNAWalk|NormL2|r|2|18|1721.7388
1|DNAWalk|NormL2|r|2|19|1986.7285
1|DNAWalk|NormL2|r|2|20|1521.1848
1|DNAWalk|NormL2|r|2|21|4479.8814
1|DNAWalk|NormL2|r|2|22|1503.3563
1|DNAWalk|NormL2|r|2|23|802.6757
1|DNAWalk|NormL2|r|2|24|3599.028
1|DNAWalk|NormL2|r|2|25|1528.6824
1|DNAWalk|NormL2|r|2|26|1628.2083
1|DNAWalk|NormL2|r|2|27|2160.2845
1|DNAWalk|NormL2|r|2|28|4340.0471
1|DNAWalk|NormL2|r|2|29|2253.6183
1|DNAWalk|NormL2|r|2|30|2177.5208
1|DNAWalk|NormL2|r|2|31|1530.8853
1|DNAWalk|NormL2|r|2|32|2496.9605
1|DNAWalk|NormL2|r|2|33|3389.5309
1|DNAWalk|NormL2|r|2|34|2254.7347
1|DNAWalk|NormL2|r|2|35|1220.7328
1|DNAWalk|NormL2|r|2|36|1239.3982
1|DNAWalk|NormL2|r|2|37|2165.4563
1|DNAWalk|NormL2|r|2|38|3451.8247
1|DNAWalk|NormL2|r|2|39|1086.5006
1|DNAWalk|NormL2|r|2|40|1201.7642
1|DNAWalk|NormL2|r|2|41|1073.8388
1|DNAWalk|NormL2|r|2|42|1081.443
1|DNAWalk|NormL2|r|2|43|2494.1761
1|DNAWalk|NormL2|r|2|44|3134.3128
1|DNAWalk|NormL2|r|2|45|1554.8653
1|DNAWalk|NormL2|r|2|46|1722.7348
1|DNAWalk|NormL2|r|2|47|3053.4394
1|DNAWalk|NormL2|r|2|48|2470.1188
1|DNAWalk|NormL2|r|2|49|1971.5794
1|DNAWalk|NormL2|r|2|50|3440.6714
1|DNAWalk|NormL2|r|2|51|1724.7837
1|DNAWalk|NormL2|r|2|52|1187.7993
1|DNAWalk|NormL2|r|2|53|1838.9884
1|DNAWalk|NormL2|r|2|54|1286.6522
1|DNAWalk|NormL2|r|2|55|1434.613
1|DNAWalk|NormL2|r|2|56|3171.5349
1|DNAWalk|NormL2|r|2|57|1204.165
1|DNAWalk|NormL2|r|2|58|1649.6417
1|DNAWalk|NormL2|r|2|59|1869.8537
1|DNAWalk|NormL2|r|2|60|1306.3112
1|DNAWalk|NormL2|r|2|61|1196.5645
1|DNAWalk|NormL2|r|2|62|863.9999
1|DNAWalk|NormL2|r|2|63|986.7199
1|DNAWalk|NormL2|r|2|64|4669.3323
1|DNAWalk|NormL2|r|2|65|1494.1864
1|DNAWalk|NormL2|r|2|66|2153.7174
1|DNAWalk|NormL2|r|2|67|2819.0571
1|DNAWalk|NormL2|r|2|68|1414.7004
1|DNAWalk|NormL2|r|2|69|1020.5274
1|DNAWalk|NormL2|r|2|70|2035.7432
1|DNAWalk|NormL2|r|2|71|861.7687
1|DNAWalk|NormL2|r|2|72|3509.9916
1|DNAWalk|NormL2|r|2|73|1149.7518
1|DNAWalk|NormL2|r|2|74|1220.3625
1|DNAWalk|NormL2|r|2|75|1048.827
1|DNAWalk|NormL2|r|2|76|1254.9801
1|DNAWalk|NormL2|r|2|77|4101.8217
1|DNAWalk|NormL2|r|2|78|2279.6357
1|DNAWalk|NormL2|r|2|79|1047.9127
1|DNAWalk|NormL2|r|2|80|2091.43
1|DNAWalk|NormL2|r|2|81|889.2533
1|DNAWalk|NormL2|r|2|82|2405.923
1|DNAWalk|NormL2|r|2|83|1579.1522
1|DNAWalk|NormL2|r|2|84|3064.3637
1|DNAWalk|NormL2|r|2|85|1254.4293
1|DNAWalk|NormL2|r|2|86|763.3855
1|DNAWalk|NormL2|r|2|87|1110.736
1|DNAWalk|NormL2|r|2|88|2454.3695
1|DNAWalk|NormL2|r|2|89|2958.5852
1|DNAWalk|NormL2|r|2|90|1033.9087
1|DNAWalk|NormL2|r|2|91|1335.4035
1|DNAWalk|NormL2|r|2|92|1728.7268
1|DNAWalk|NormL2|r|2|93|3004.957
1|DNAWalk|NormL2|r|2|94|1463.2581
1|DNAWalk|NormL2|r|2|95|672.2931
1|DNAWalk|NormL2|r|2|96|1695.4895
1|DNAWalk|NormL2|r|2|97|1467.5853
1|DNAWalk|NormL2|r|2|98|942.3434
1|DNAWalk|NormL2|r|2|99|1174.0906
1|DNAWalk|NormL2|r|2|100|1064.8376
1|DNAWalk|NormL2|r|2|101|2803.2216
1|DNAWalk|NormL2|r|2|102|3950.2565
1|DNAWalk|NormL2|r|2|103|3095.7436
1|DNAWalk|NormL2|r|2|104|3876.2862
1|DNAWalk|NormL2|r|2|105|645.9682
1|DNAWalk|NormL2|r|2|106|777.3269
1|DNAWalk|NormL2|r|2|107|1479.3007
1|DNAWalk|NormL2|r|2|108|4116.1193
1|DNAWalk|NormL2|r|2|109|2059.1311
1|DNAWalk|NormL2|r|2|110|795.6845
1|DNAWalk|NormL2|r|2|111|1887.8454
1|DNAWalk|NormL2|r|2|112|1616.2495
1|DNAWalk|NormL2|r|2|113|1490.9386
1|DNAWalk|NormL2|r|2|114|1584.9741
1|DNAWalk|NormL2|r|2|115|1675.7815
1|DNAWalk|NormL2|r|2|116|4219.8126
1|DNAWalk|NormL2|r|2|117|908.7576
1|DNAWalk|NormL2|r|2|118|2050.5767
1|DNAWalk|NormL2|r|2|119|922.6335
1|DNAWalk|NormL2|r|2|120|2135.8829
1|DNAWalk|NormL2|r|2|121|614.0715
1|DNAWalk|NormL2|r|2|122|2196.6715
1|DNAWalk|NormL2|r|2|123|1503.1318
1|DNAWalk|NormL2|r|2|124|2157.2255
1|DNAWalk|NormL2|r|2|125|1271.4451
1|DNAWalk|NormL2|r|2|126|1288.6384
1|DNAWalk|NormL2|r|2|127|511.7943
1|DNAWalk|NormL2|r|2|128|2829.1073
1|DNAWalk|NormL2|r|2|129|1373.5155
1|DNAWalk|NormL2|r|2|130|1325.6754
1|DNAWalk|NormL2|r|2|131|1556.1959
1|DNAWalk|NormL2|r|2|132|1061.1119
1|DNAWalk|NormL2|r|2|133|1607.8324
1|DNAWalk|NormL2|r|2|134|1033.2994
1|DNAWalk|NormL2|r|2|135|1466.8177
1|DNAWalk|NormL2|r|2|136|882.4402
1|DNAWalk|NormL2|r|2|137|2011.0541
1|DNAWalk|NormL2|r|2|138|1427.3466
1|DNAWalk|NormL2|r|2|139|3338.6407
1|DNAWalk|NormL2|r|2|140|2947.3659
1|DNAWalk|NormL2|r|2|141|1809.26
1|DNAWalk|NormL2|r|2|142|1425.2099
1|DNAWalk|NormL2|r|2|143|1122.2338
1|DNAWalk|NormL2|r|2|144|2125.4675
1|DNAWalk|NormL2|r|2|145|3300.1781
1|DNAWalk|NormL2|r|2|146|1383.2882
1|DNAWalk|NormL2|r|2|147|1250.6118
1|DNAWalk|NormL2|r|2|148|536.3833
1|DNAWalk|NormL2|r|2|149|3983.1706
1|DNAWalk|NormL2|r|2|150|1755.5328
1|DNAWalk|NormL2|r|2|151|621.8081
1|DNAWalk|NormL2|r|2|152|1524.5579
1|DNAWalk|NormL2|r|2|153|1880.0578
1|DNAWalk|NormL2|r|2|154|903.581
1|DNAWalk|NormL2|r|2|155|1038.6622
1|DNAWalk|NormL2|r|2|156|2675.821
1|DNAWalk|NormL2|r|2|157|1091.1748
1|DNAWalk|NormL2|r|2|158|843.2022
1|DNAWalk|NormL2|r|2|159|1050.753
1|DNAWalk|NormL2|r|2|160|1131.2929
1|DNAWalk|NormL2|r|2|161|2747.2438
1|DNAWalk|NormL2|r|2|162|2821.8845
1|DNAWalk|NormL2|r|2|163|1973.1607
1|DNAWalk|NormL2|r|2|164|1497.9651
1|DNAWalk|NormL2|r|2|165|1426.7455
1|DNAWalk|NormL2|r|2|166|1803.2397
1|DNAWalk|NormL2|r|2|167|844.2442
1|DNAWalk|NormL2|r|2|168|1616.3056
1|DNAWalk|NormL2|r|2|169|5454.5546
1|DNAWalk|NormL2|r|2|170|1934.1544
1|DNAWalk|NormL2|r|2|171|2441.4854
1|DNAWalk|NormL2|r|2|172|731.3552
1|DNAWalk|NormL2|r|2|173|839.7138
1|DNAWalk|NormL2|r|2|174|1699.2991
1|DNAWalk|NormL2|r|2|175|1675.4424
1|DNAWalk|NormL2|r|2|176|1563.4859
1|DNAWalk|NormL2|r|2|177|1943.243
1|DNAWalk|NormL2|r|2|178|1151.6689
1|DNAWalk|NormL2|r|2|179|1098.7445
1|DNAWalk|NormL2|r|2|180|1430.6539
1|DNAWalk|NormL2|r|2|181|1471.4317
1|DNAWalk|NormL2|r|2|182|1212.9062
1|DNAWalk|NormL2|r|2|183|978.9141
1|DNAWalk|NormL2|r|2|184|985.9564
1|DNAWalk|NormL2|r|2|185|779.6856
1|DNAWalk|NormL2|r|2|186|1127.9613
1|DNAWalk|NormL2|r|2|187|1172.3173
1|DNAWalk|NormL2|r|2|188|2114.4865
1|DNAWalk|NormL2|r|2|189|995.8829
1|DNAWalk|NormL2|r|2|190|692.1065
1|DNAWalk|NormL2|r|2|191|2883.5788
1|DNAWalk|NormL2|r|2|192|2520.1055
1|DNAWalk|NormL2|r|2|193|1024.6845
1|DNAWalk|NormL2|r|2|194|2034.4614
1|DNAWalk|NormL2|r|2|195|1723.9356
1|DNAWalk|NormL2|r|2|196|1891.6781
1|DNAWalk|NormL2|r|2|197|1837.4942
1|DNAWalk|NormL2|r|2|198|663.5284
1|DNAWalk|NormL2|r|2|199|1728.4371
1|DNAWalk|NormL2|r|2|200|3304.5444
1|DNAWalk|NormL2|r|2|201|1599.9785
1|DNAWalk|NormL2|r|2|202|1991.9715
1|DNAWalk|NormL2|r|2|203|1944.8647
1|DNAWalk|NormL2|r|2|204|699.6584
1|DNAWalk|NormL2|r|2|205|4287.4261
1|DNAWalk|NormL2|r|2|206|828.3474
1|DNAWalk|NormL2|r|2|207|1340.1671
1|DNAWalk|NormL2|r|2|208|2702.208
1|DNAWalk|NormL2|r|2|209|832.971
1|DNAWalk|NormL2|r|2|210|1231.1699
1|DNAWalk|NormL2|r|2|211|2401.6441
1|DNAWalk|NormL2|r|2|212|1589.0424
1|DNAWalk|NormL2|r|2|213|513.1673
1|DNAWalk|NormL2|r|2|214|824.5112
1|DNAWalk|NormL2|r|2|215|2410.9656
1|DNAWalk|NormL2|r|2|216|1532.0364
1|DNAWalk|NormL2|r|2|217|1880.0879
1|DNAWalk|NormL2|r|2|218|1941.5419
1|DNAWalk|NormL2|r|2|219|2266.6929
1|DNAWalk|NormL2|r|2|220|794.5684
1|DNAWalk|NormL2|r|2|221|1602.8119
1|DNAWalk|NormL2|r|2|222|2664.7177
1|DNAWalk|NormL2|r|2|223|1218.8259
1|DNAWalk|NormL2|r|2|224|4015.6583
1|DNAWalk|NormL2|r|2|225|1324.0785
1|DNAWalk|NormL2|r|2|226|1206.7087
1|DNAWalk|NormL2|r|2|227|840.7349
1|DNAWalk|NormL2|r|2|228|4366.8456
1|DNAWalk|NormL2|r|2|229|1644.4319
1|DNAWalk|NormL2|r|2|230|790.2741
1|DNAWalk|NormL2|r|2|231|2721.2955
1|DNAWalk|NormL2|r|2|232|829.3023
1|DNAWalk|NormL2|r|2|233|3296.262
1|DNAWalk|NormL2|r|2|234|2712.836
1|DNAWalk|NormL2|r|2|235|1085.0191
1|DNAWalk|NormL2|r|2|236|1216.4519
1|DNAWalk|NormL2|r|2|237|1722.6674
1|DNAWalk|NormL2|r|2|238|771.5656
1|DNAWalk|NormL2|r|2|239|1643.4216
1|DNAWalk|NormL2|r|2|240|1367.7968
1|DNAWalk|NormL2|r|2|241|2061.4989
1|DNAWalk|NormL2|r|2|242|1800.092
1|DNAWalk|NormL2|r|2|243|1524.6403
1|DNAWalk|NormL2|r|2|244|2112.1854
1|DNAWalk|NormL2|r|2|245|1211.3482
1|DNAWalk|NormL2|r|2|246|2000.0662
1|DNAWalk|NormL2|r|2|247|1636.7682
1|DNAWalk|NormL2|r|2|248|3331.9859
1|DNAWalk|NormL2|r|2|249|4356.3413
1|DNAWalk|NormL2|r|2|250|1226.7881
1|DNAWalk|NormL2|r|2|251|1108.7701
1|DNAWalk|NormL2|r|2|252|2226.6381
1|DNAWalk|NormL2|r|2|253|1073.1909
1|DNAWalk|NormL2|r|2|254|1416.8983
1|DNAWalk|NormL2|r|2|255|1155.4435
1|DNAWalk|NormL2|r|2|256|1898.5224
1|DNAWalk|NormL2|r|2|257|1485.8796
1|DNAWalk|NormL2|r|2|258|3442.6647
1|DNAWalk|NormL2|r|2|259|880.6015
1|DNAWalk|NormL2|r|2|260|1570.673
1|DNAWalk|NormL2|r|2|261|839.9584
1|DNAWalk|NormL2|r|2|262|1032.8436
1|DNAWalk|NormL2|r|2|263|2975.3154
1|DNAWalk|NormL2|r|2|264|3218.3688
1|DNAWalk|NormL2|r|2|265|2004.8542
1|DNAWalk|NormL2|r|2|266|1734.1033
1|DNAWalk|NormL2|r|2|267|1738.3761
1|DNAWalk|NormL2|r|2|268|1917.3228
1|DNAWalk|NormL2|r|2|269|1497.9286
1|DNAWalk|NormL2|r|2|270|3161.7901
1|DNAWalk|NormL2|r|2|271|1497.5306
1|DNAWalk|NormL2|r|2|272|911.8111
1|DNAWalk|NormL2|r|2|273|2038.311
1|DNAWalk|NormL2|r|2|274|799.1749
1|DNAWalk|NormL2|r|2|275|1368.5238
1|DNAWalk|NormL2|r|2|276|1743.6615
1|DNAWalk|NormL2|r|2|277|2615.0599
1|DNAWalk|NormL2|r|2|278|2808.954
1|DNAWalk|NormL2|r|2|279|4814.055
1|DNAWalk|NormL2|r|2|280|859.4766
1|DNAWalk|NormL2|r|2|281|1882.6325
1|DNAWalk|NormL2|r|2|282|1293.0448
1|DNAWalk|NormL2|r|2|283|3259.0268
1|DNAWalk|NormL2|r|2|284|1075.7329
1|DNAWalk|NormL2|r|2|285|2191.3947
1|DNAWalk|NormL2|r|2|286|977.331
1|DNAWalk|NormL2|r|2|287|2317.8215
1|DNAWalk|NormL2|r|2|288|781.8268
1|DNAWalk|NormL2|r|2|289|2705.9431
1|DNAWalk|NormL2|r|2|290|1171.5211
1|DNAWalk|NormL2|r|2|291|997.2484
1|DNAWalk|NormL2|r|2|292|1119.6972
1|DNAWalk|NormL2|r|2|293|2050.681
1|DNAWalk|NormL2|r|2|294|2372.8847
1|DNAWalk|NormL2|r|2|295|1149.4887
1|DNAWalk|NormL2|r|2|296|2038.5097
1|DNAWalk|NormL2|r|2|297|1080.6516
1|DNAWalk|NormL2|r|2|298|1901.5957
1|DNAWalk|NormL2|r|2|299|1597.5909
1|DNAWalk|NormL2|r|2|300|1373.957
1|DNAWalk|NormL2|r|2|301|1169.2931
1|DNAWalk|NormL2|r|2|302|2947.2926
1|DNAWalk|NormL2|r|2|303|2875.0266
1|DNAWalk|NormL2|r|2|304|1294.6823
1|DNAWalk|NormL2|r|2|305|3724.5799
1|DNAWalk|NormL2|r|2|306|718.686
1|DNAWalk|NormL2|r|2|307|1218.6851
1|DNAWalk|NormL2|r|2|308|2137.508
1|DNAWalk|NormL2|r|2|309|1345.5905
1|DNAWalk|NormL2|r|2|310|1562.8971
1|DNAWalk|NormL2|r|2|311|776.1404
1|DNAWalk|NormL2|r|2|312|3443.3269
1|DNAWalk|NormL2|r|2|313|1919.1452
1|DNAWalk|NormL2|r|2|314|1127.0657
1|DNAWalk|NormL2|r|2|315|2185.2078
1|DNAWalk|NormL2|r|2|316|1105.4989
1|DNAWalk|NormL2|r|2|317|3480.0655
1|DNAWalk|NormL2|r|2|318|1906.2983
1|DNAWalk|NormL2|r|2|319|4864.7549
1|DNAWalk|NormL2|r|2|320|2794.7174
1|DNAWalk|NormL2|r|2|321|1664.2143
1|DNAWalk|NormL2|r|2|322|4074.8209
1|DNAWalk|NormL2|r|2|323|1489.0373
1|DNAWalk|NormL2|r|2|324|3653.8642
1|DNAWalk|NormL2|r|2|325|1416.12
1|DNAWalk|NormL2|r|2|326|2628.2523
1|DNAWalk|NormL2|r|2|327|893.357
1|DNAWalk|NormL2|r|2|328|1792.5365
1|DNAWalk|NormL2|r|2|329|795.0434
1|DNAWalk|NormL2|r|2|330|1185.0776
1|DNAWalk|NormL2|r|2|331|2593.8411
1|DNAWalk|NormL2|r|2|332|4093.4245
1|DNAWalk|NormL2|r|2|333|5416.7514
1|DNAWalk|NormL2|r|2|334|2476.3336
1|DNAWalk|NormL2|r|2|335|1074.5963
1|DNAWalk|NormL2|r|2|336|811.8715
1|DNAWalk|NormL2|r|2|337|1038.2654
1|DNAWalk|NormL2|r|2|338|2565.3266
1|DNAWalk|NormL2|r|2|339|1422.6323
1|DNAWalk|NormL2|r|2|340|734.8975
1|DNAWalk|NormL2|r|2|341|2304.6156
1|DNAWalk|NormL2|r|2|342|1703.9646
1|DNAWalk|NormL2|r|2|343|2238.5054
1|DNAWalk|NormL2|r|2|344|3579.7315
1|DNAWalk|NormL2|r|2|345|1889.3553
1|DNAWalk|NormL2|r|2|346|776.641
1|DNAWalk|NormL2|r|2|347|1821.6195
1|DNAWalk|NormL2|r|2|348|4454.1912
1|DNAWalk|NormL2|r|2|349|788.475
1|DNAWalk|NormL2|r|2|350|1533.4874
1|DNAWalk|NormL2|r|2|351|2495.3452
1|DNAWalk|NormL2|r|2|352|2592.3154
1|DNAWalk|NormL2|r|2|353|1758.0614
1|DNAWalk|NormL2|r|2|354|1830.3966
1|DNAWalk|NormL2|r|2|355|2075.9184
1|DNAWalk|NormL2|r|2|356|2073.967
1|DNAWalk|NormL2|r|2|357|2338.7991
1|DNAWalk|NormL2|r|2|358|1802.7539
1|DNAWalk|NormL2|r|2|359|1228.3516
1|DNAWalk|NormL2|r|2|360|3240.158
1|DNAWalk|NormL2|r|2|361|1652.1794
1|DNAWalk|NormL2|r|2|362|997.4295
1|DNAWalk|NormL2|r|2|363|2593.6609
1|DNAWalk|NormL2|r|2|364|3638.6752
1|DNAWalk|NormL2|r|2|365|3703.7394
1|DNAWalk|NormL2|r|2|366|2841.3856
1|DNAWalk|NormL2|r|2|367|1365.3954
1|DNAWalk|NormL2|r|2|368|2445.4873
1|DNAWalk|NormL2|r|2|369|639.3963
1|DNAWalk|NormL2|r|2|370|2425.3289
1|DNAWalk|NormL2|r|2|371|1924.7291
1|DNAWalk|NormL2|r|2|372|1171.5434
1|DNAWalk|NormL2|r|2|373|1169.5701
1|DNAWalk|NormL2|r|2|374|1638.5511
1|DNAWalk|NormL2|r|2|375|2436.1208
1|DNAWalk|NormL2|r|2|376|1677.5897
1|DNAWalk|NormL2|r|2|377|757.1503
1|DNAWalk|NormL2|r|2|378|685.8122
1|DNAWalk|NormL2|r|2|379|1285.9639
1|DNAWalk|NormL2|r|2|380|2714.2156
1|DNAWalk|NormL2|r|2|381|2578.2313
1|DNAWalk|NormL2|r|2|382|1518.1776
1|DNAWalk|NormL2|r|2|383|2875.1251
1|DNAWalk|NormL2|r|2|384|830.0854
