# Supplementary material for: On DNA numerical representations for genomic similarity computation
Source: PLoS One. 2017 Mar 21;12(3):e0173288. doi: 10.1371/journal.pone.0173288 (PMC5360225; doi:10.1371/journal.pone.0173288)
Supplement: S3 File — The datasets employed in this work. (ZIP) [file pone.0173288.s003.zip › datasets/syntheticalExperimentalScores/sequenceBase_1_transformation_DNAWalk_metric_NormL2_type_s_percentage_32.txt]

1|DNAWalk|NormL2|r|32|1|11367.1019
1|DNAWalk|NormL2|r|32|2|4605.5059
1|DNAWalk|NormL2|r|32|3|18156.7513
1|DNAWalk|NormL2|r|32|4|5257.5768
1|DNAWalk|NormL2|r|32|5|5970.1527
1|DNAWalk|NormL2|r|32|6|10734.027
1|DNAWalk|NormL2|r|32|7|5958.8367
1|DNAWalk|NormL2|r|32|8|4348.7573
1|DNAWalk|NormL2|r|32|9|3944.3657
1|DNAWalk|NormL2|r|32|10|3609.6434
1|DNAWalk|NormL2|r|32|11|9513.5122
1|DNAWalk|NormL2|r|32|12|9505.9477
1|DNAWalk|NormL2|r|32|13|3745.8787
1|DNAWalk|NormL2|r|32|14|5499.6574
1|DNAWalk|NormL2|r|32|15|8372.1361
1|DNAWalk|NormL2|r|32|16|11608.3289
1|DNAWalk|NormL2|r|32|17|6347.2421
1|DNAWalk|NormL2|r|32|18|3820.8262
1|DNAWalk|NormL2|r|32|19|8828.1632
1|DNAWalk|NormL2|r|32|20|3257.9037
1|DNAWalk|NormL2|r|32|21|10125.2808
1|DNAWalk|NormL2|r|32|22|3128.1958
1|DNAWalk|NormL2|r|32|23|5445.637
1|DNAWalk|NormL2|r|32|24|6380.6535
1|DNAWalk|NormL2|r|32|25|4526.8863
1|DNAWalk|NormL2|r|32|26|8931.6249
1|DNAWalk|NormL2|r|32|27|17053.6492
1|DNAWalk|NormL2|r|32|28|4929.0209
1|DNAWalk|NormL2|r|32|29|10886.5103
1|DNAWalk|NormL2|r|32|30|7949.1374
1|DNAWalk|NormL2|r|32|31|13138.2173
1|DNAWalk|NormL2|r|32|32|3718.5014
1|DNAWalk|NormL2|r|32|33|6199.5998
1|DNAWalk|NormL2|r|32|34|6275.0312
1|DNAWalk|NormL2|r|32|35|16005.0818
1|DNAWalk|NormL2|r|32|36|7148.1788
1|DNAWalk|NormL2|r|32|37|4190.704
1|DNAWalk|NormL2|r|32|38|6556.6084
1|DNAWalk|NormL2|r|32|39|11847.8399
1|DNAWalk|NormL2|r|32|40|5914.7641
1|DNAWalk|NormL2|r|32|41|4130.2623
1|DNAWalk|NormL2|r|32|42|7677.666
1|DNAWalk|NormL2|r|32|43|12800.0843
1|DNAWalk|NormL2|r|32|44|8654.8986
1|DNAWalk|NormL2|r|32|45|6184.4109
1|DNAWalk|NormL2|r|32|46|9272.6841
1|DNAWalk|NormL2|r|32|47|3577.3406
1|DNAWalk|NormL2|r|32|48|3627.1433
1|DNAWalk|NormL2|r|32|49|3414.1308
1|DNAWalk|NormL2|r|32|50|3618.8761
1|DNAWalk|NormL2|r|32|51|9161.4392
1|DNAWalk|NormL2|r|32|52|6389.8106
1|DNAWalk|NormL2|r|32|53|9589.8981
1|DNAWalk|NormL2|r|32|54|4469.965
1|DNAWalk|NormL2|r|32|55|6360.2571
1|DNAWalk|NormL2|r|32|56|5564.3997
1|DNAWalk|NormL2|r|32|57|5465.912
1|DNAWalk|NormL2|r|32|58|6164.7769
1|DNAWalk|NormL2|r|32|59|6505.8968
1|DNAWalk|NormL2|r|32|60|13250.4318
1|DNAWalk|NormL2|r|32|61|6159.4328
1|DNAWalk|NormL2|r|32|62|7295.933
1|DNAWalk|NormL2|r|32|63|9347.4086
1|DNAWalk|NormL2|r|32|64|6481.1555
1|DNAWalk|NormL2|r|32|65|5408.1298
1|DNAWalk|NormL2|r|32|66|13416.6735
1|DNAWalk|NormL2|r|32|67|3237.9886
1|DNAWalk|NormL2|r|32|68|11306.0991
1|DNAWalk|NormL2|r|32|69|5961.939
1|DNAWalk|NormL2|r|32|70|3352.8823
1|DNAWalk|NormL2|r|32|71|6439.6478
1|DNAWalk|NormL2|r|32|72|8101.5655
1|DNAWalk|NormL2|r|32|73|2980.675
1|DNAWalk|NormL2|r|32|74|5991.2002
1|DNAWalk|NormL2|r|32|75|6111.5945
1|DNAWalk|NormL2|r|32|76|9076.1397
1|DNAWalk|NormL2|r|32|77|8765.731
1|DNAWalk|NormL2|r|32|78|11259.714
1|DNAWalk|NormL2|r|32|79|5750.042
1|DNAWalk|NormL2|r|32|80|11022.2156
1|DNAWalk|NormL2|r|32|81|7610.9106
1|DNAWalk|NormL2|r|32|82|5724.7804
1|DNAWalk|NormL2|r|32|83|2953.2794
1|DNAWalk|NormL2|r|32|84|5637.9839
1|DNAWalk|NormL2|r|32|85|6076.4495
1|DNAWalk|NormL2|r|32|86|6219.6263
1|DNAWalk|NormL2|r|32|87|3912.7898
1|DNAWalk|NormL2|r|32|88|4811.5623
1|DNAWalk|NormL2|r|32|89|3911.9748
1|DNAWalk|NormL2|r|32|90|8773.8147
1|DNAWalk|NormL2|r|32|91|4522.5339
1|DNAWalk|NormL2|r|32|92|4713.0941
1|DNAWalk|NormL2|r|32|93|3184.1334
1|DNAWalk|NormL2|r|32|94|2939.5092
1|DNAWalk|NormL2|r|32|95|9377.063
1|DNAWalk|NormL2|r|32|96|18703.191
1|DNAWalk|NormL2|r|32|97|5298.9715
1|DNAWalk|NormL2|r|32|98|8849.0078
1|DNAWalk|NormL2|r|32|99|9664.9863
1|DNAWalk|NormL2|r|32|100|8106.9994
1|DNAWalk|NormL2|r|32|101|4405.197
1|DNAWalk|NormL2|r|32|102|14034.6681
1|DNAWalk|NormL2|r|32|103|9014.1171
1|DNAWalk|NormL2|r|32|104|5069.6577
1|DNAWalk|NormL2|r|32|105|5475.1491
1|DNAWalk|NormL2|r|32|106|8815.2788
1|DNAWalk|NormL2|r|32|107|5874.8252
1|DNAWalk|NormL2|r|32|108|17404.8514
1|DNAWalk|NormL2|r|32|109|4959.2957
1|DNAWalk|NormL2|r|32|110|6697.2465
1|DNAWalk|NormL2|r|32|111|6282.7795
1|DNAWalk|NormL2|r|32|112|5426.3672
1|DNAWalk|NormL2|r|32|113|4937.021
1|DNAWalk|NormL2|r|32|114|13003.9325
1|DNAWalk|NormL2|r|32|115|8185.7613
1|DNAWalk|NormL2|r|32|116|3114.682
1|DNAWalk|NormL2|r|32|117|3887.1353
1|DNAWalk|NormL2|r|32|118|6668.6466
1|DNAWalk|NormL2|r|32|119|6320.0222
1|DNAWalk|NormL2|r|32|120|8803.7894
1|DNAWalk|NormL2|r|32|121|18343.7932
1|DNAWalk|NormL2|r|32|122|7239.849
1|DNAWalk|NormL2|r|32|123|7541.4475
1|DNAWalk|NormL2|r|32|124|9078.0486
1|DNAWalk|NormL2|r|32|125|24746.5529
1|DNAWalk|NormL2|r|32|126|3836.3344
1|DNAWalk|NormL2|r|32|127|5966.2958
1|DNAWalk|NormL2|r|32|128|6453.7454
1|DNAWalk|NormL2|r|32|129|9417.27
1|DNAWalk|NormL2|r|32|130|4368.0079
1|DNAWalk|NormL2|r|32|131|5930.461
1|DNAWalk|NormL2|r|32|132|11004.4771
1|DNAWalk|NormL2|r|32|133|6691.3307
1|DNAWalk|NormL2|r|32|134|9206.7934
1|DNAWalk|NormL2|r|32|135|13435.9892
1|DNAWalk|NormL2|r|32|136|9791.6971
1|DNAWalk|NormL2|r|32|137|7982.4296
1|DNAWalk|NormL2|r|32|138|4831.4052
1|DNAWalk|NormL2|r|32|139|5329.4896
1|DNAWalk|NormL2|r|32|140|4784.6267
1|DNAWalk|NormL2|r|32|141|3480.4435
1|DNAWalk|NormL2|r|32|142|3009.3422
1|DNAWalk|NormL2|r|32|143|8987.234
1|DNAWalk|NormL2|r|32|144|6651.7785
1|DNAWalk|NormL2|r|32|145|7856.4587
1|DNAWalk|NormL2|r|32|146|3344.1334
1|DNAWalk|NormL2|r|32|147|8866.1095
1|DNAWalk|NormL2|r|32|148|7123.4343
1|DNAWalk|NormL2|r|32|149|6771.6311
1|DNAWalk|NormL2|r|32|150|6802.6139
1|DNAWalk|NormL2|r|32|151|5539.3343
1|DNAWalk|NormL2|r|32|152|8705.1255
1|DNAWalk|NormL2|r|32|153|13238.3448
1|DNAWalk|NormL2|r|32|154|9387.6624
1|DNAWalk|NormL2|r|32|155|2981.0885
1|DNAWalk|NormL2|r|32|156|8633.7023
1|DNAWalk|NormL2|r|32|157|2895.0759
1|DNAWalk|NormL2|r|32|158|2755.0898
1|DNAWalk|NormL2|r|32|159|5529.0504
1|DNAWalk|NormL2|r|32|160|3703.5045
1|DNAWalk|NormL2|r|32|161|10011.5122
1|DNAWalk|NormL2|r|32|162|6160.2757
1|DNAWalk|NormL2|r|32|163|12201.3753
1|DNAWalk|NormL2|r|32|164|5025.7863
1|DNAWalk|NormL2|r|32|165|7339.5698
1|DNAWalk|NormL2|r|32|166|5973.3679
1|DNAWalk|NormL2|r|32|167|4103.4237
1|DNAWalk|NormL2|r|32|168|6252.3706
1|DNAWalk|NormL2|r|32|169|8917.2005
1|DNAWalk|NormL2|r|32|170|7812.4947
1|DNAWalk|NormL2|r|32|171|6411.7677
1|DNAWalk|NormL2|r|32|172|8984.8086
1|DNAWalk|NormL2|r|32|173|3750.8216
1|DNAWalk|NormL2|r|32|174|14318.5437
1|DNAWalk|NormL2|r|32|175|8772.4426
1|DNAWalk|NormL2|r|32|176|5592.1307
1|DNAWalk|NormL2|r|32|177|7470.1091
1|DNAWalk|NormL2|r|32|178|4553.9668
1|DNAWalk|NormL2|r|32|179|13212.8681
1|DNAWalk|NormL2|r|32|180|7408.4455
1|DNAWalk|NormL2|r|32|181|3325.4438
1|DNAWalk|NormL2|r|32|182|6075.1669
1|DNAWalk|NormL2|r|32|183|5218.6843
1|DNAWalk|NormL2|r|32|184|7655.809
1|DNAWalk|NormL2|r|32|185|3602.218
1|DNAWalk|NormL2|r|32|186|4738.0187
1|DNAWalk|NormL2|r|32|187|3112.1137
1|DNAWalk|NormL2|r|32|188|10911.7604
1|DNAWalk|NormL2|r|32|189|3713.8794
1|DNAWalk|NormL2|r|32|190|7559.0793
1|DNAWalk|NormL2|r|32|191|8266.133
1|DNAWalk|NormL2|r|32|192|6267.1061
1|DNAWalk|NormL2|r|32|193|6912.7751
1|DNAWalk|NormL2|r|32|194|3989.0823
1|DNAWalk|NormL2|r|32|195|3063.1109
1|DNAWalk|NormL2|r|32|196|3592.1658
1|DNAWalk|NormL2|r|32|197|3784.4566
1|DNAWalk|NormL2|r|32|198|13448.3547
1|DNAWalk|NormL2|r|32|199|7233.5229
1|DNAWalk|NormL2|r|32|200|8073.3802
1|DNAWalk|NormL2|r|32|201|3103.7952
1|DNAWalk|NormL2|r|32|202|7915.2802
1|DNAWalk|NormL2|r|32|203|8391.2978
1|DNAWalk|NormL2|r|32|204|6423.6601
1|DNAWalk|NormL2|r|32|205|7918.9771
1|DNAWalk|NormL2|r|32|206|6138.3349
1|DNAWalk|NormL2|r|32|207|4894.1745
1|DNAWalk|NormL2|r|32|208|6397.6114
1|DNAWalk|NormL2|r|32|209|7558.0792
1|DNAWalk|NormL2|r|32|210|9473.3546
1|DNAWalk|NormL2|r|32|211|2831.416
1|DNAWalk|NormL2|r|32|212|5841.0229
1|DNAWalk|NormL2|r|32|213|3080.1411
1|DNAWalk|NormL2|r|32|214|4716.3438
1|DNAWalk|NormL2|r|32|215|10121.4333
1|DNAWalk|NormL2|r|32|216|4618.6119
1|DNAWalk|NormL2|r|32|217|10420.6207
1|DNAWalk|NormL2|r|32|218|8987.971
1|DNAWalk|NormL2|r|32|219|9756.3684
1|DNAWalk|NormL2|r|32|220|4781.8235
1|DNAWalk|NormL2|r|32|221|6360.96
1|DNAWalk|NormL2|r|32|222|11637.3736
1|DNAWalk|NormL2|r|32|223|4140.2023
1|DNAWalk|NormL2|r|32|224|3329.0779
1|DNAWalk|NormL2|r|32|225|3928.5178
1|DNAWalk|NormL2|r|32|226|6057.7512
1|DNAWalk|NormL2|r|32|227|18251.5674
1|DNAWalk|NormL2|r|32|228|3876.7281
1|DNAWalk|NormL2|r|32|229|9337.3095
1|DNAWalk|NormL2|r|32|230|11489.3647
1|DNAWalk|NormL2|r|32|231|4899.3804
1|DNAWalk|NormL2|r|32|232|5067.5144
1|DNAWalk|NormL2|r|32|233|7474.0795
1|DNAWalk|NormL2|r|32|234|8523.5768
1|DNAWalk|NormL2|r|32|235|4913.614
1|DNAWalk|NormL2|r|32|236|3495.228
1|DNAWalk|NormL2|r|32|237|5565.5444
1|DNAWalk|NormL2|r|32|238|4903.3914
1|DNAWalk|NormL2|r|32|239|2535.1886
1|DNAWalk|NormL2|r|32|240|2612.0262
1|DNAWalk|NormL2|r|32|241|6358.1683
1|DNAWalk|NormL2|r|32|242|8827.5574
1|DNAWalk|NormL2|r|32|243|5011.0375
1|DNAWalk|NormL2|r|32|244|27211.8171
1|DNAWalk|NormL2|r|32|245|2966.7691
1|DNAWalk|NormL2|r|32|246|6595.3378
1|DNAWalk|NormL2|r|32|247|4410.8394
1|DNAWalk|NormL2|r|32|248|3340.0062
1|DNAWalk|NormL2|r|32|249|6022.1309
1|DNAWalk|NormL2|r|32|250|3208.4096
1|DNAWalk|NormL2|r|32|251|11185.8833
1|DNAWalk|NormL2|r|32|252|8954.5089
1|DNAWalk|NormL2|r|32|253|23942.9781
1|DNAWalk|NormL2|r|32|254|4252.299
1|DNAWalk|NormL2|r|32|255|14736.835
1|DNAWalk|NormL2|r|32|256|3530.8218
1|DNAWalk|NormL2|r|32|257|8884.7406
1|DNAWalk|NormL2|r|32|258|2783.6423
1|DNAWalk|NormL2|r|32|259|2596.7789
1|DNAWalk|NormL2|r|32|260|4659.8588
1|DNAWalk|NormL2|r|32|261|9621.912
1|DNAWalk|NormL2|r|32|262|6088.2372
1|DNAWalk|NormL2|r|32|263|4748.0232
1|DNAWalk|NormL2|r|32|264|5027.4165
1|DNAWalk|NormL2|r|32|265|5931.5033
1|DNAWalk|NormL2|r|32|266|8311.0711
1|DNAWalk|NormL2|r|32|267|6347.1775
1|DNAWalk|NormL2|r|32|268|4669.0715
1|DNAWalk|NormL2|r|32|269|2180.0866
1|DNAWalk|NormL2|r|32|270|4268.735
1|DNAWalk|NormL2|r|32|271|7027.0063
1|DNAWalk|NormL2|r|32|272|9306.2635
1|DNAWalk|NormL2|r|32|273|9952.2836
1|DNAWalk|NormL2|r|32|274|1653.2968
1|DNAWalk|NormL2|r|32|275|6023.2036
1|DNAWalk|NormL2|r|32|276|7235.3036
1|DNAWalk|NormL2|r|32|277|8309.3553
1|DNAWalk|NormL2|r|32|278|12817.8415
1|DNAWalk|NormL2|r|32|279|4438.7017
1|DNAWalk|NormL2|r|32|280|6236.2172
1|DNAWalk|NormL2|r|32|281|6564.677
1|DNAWalk|NormL2|r|32|282|9468.2164
1|DNAWalk|NormL2|r|32|283|4369.5731
1|DNAWalk|NormL2|r|32|284|15475.1632
1|DNAWalk|NormL2|r|32|285|8986.7592
1|DNAWalk|NormL2|r|32|286|9314.2036
1|DNAWalk|NormL2|r|32|287|8255.9319
1|DNAWalk|NormL2|r|32|288|7127.353
1|DNAWalk|NormL2|r|32|289|8413.3923
1|DNAWalk|NormL2|r|32|290|10964.4501
1|DNAWalk|NormL2|r|32|291|7931.7556
1|DNAWalk|NormL2|r|32|292|3063.1662
1|DNAWalk|NormL2|r|32|293|5852.7483
1|DNAWalk|NormL2|r|32|294|14524.1793
1|DNAWalk|NormL2|r|32|295|11408.6108
1|DNAWalk|NormL2|r|32|296|4401.3068
1|DNAWalk|NormL2|r|32|297|10185.9979
1|DNAWalk|NormL2|r|32|298|7106.0514
1|DNAWalk|NormL2|r|32|299|6455.739
1|DNAWalk|NormL2|r|32|300|8358.9459
1|DNAWalk|NormL2|r|32|301|9875.8274
1|DNAWalk|NormL2|r|32|302|9968.0184
1|DNAWalk|NormL2|r|32|303|4966.8511
1|DNAWalk|NormL2|r|32|304|6296.2707
1|DNAWalk|NormL2|r|32|305|5260.2126
1|DNAWalk|NormL2|r|32|306|9435.3386
1|DNAWalk|NormL2|r|32|307|3203.7303
1|DNAWalk|NormL2|r|32|308|4609.4031
1|DNAWalk|NormL2|r|32|309|4434.6896
1|DNAWalk|NormL2|r|32|310|13588.5146
1|DNAWalk|NormL2|r|32|311|10947.5117
1|DNAWalk|NormL2|r|32|312|9916.1817
1|DNAWalk|NormL2|r|32|313|11049.5441
1|DNAWalk|NormL2|r|32|314|3696.2495
1|DNAWalk|NormL2|r|32|315|3871.057
1|DNAWalk|NormL2|r|32|316|8006.1902
1|DNAWalk|NormL2|r|32|317|15392.909
1|DNAWalk|NormL2|r|32|318|3444.8668
1|DNAWalk|NormL2|r|32|319|3904.1287
1|DNAWalk|NormL2|r|32|320|6743.4972
1|DNAWalk|NormL2|r|32|321|4179.5823
1|DNAWalk|NormL2|r|32|322|6109.5809
1|DNAWalk|NormL2|r|32|323|7720.4405
1|DNAWalk|NormL2|r|32|324|8802.7592
1|DNAWalk|NormL2|r|32|325|5242.6658
1|DNAWalk|NormL2|r|32|326|8692.34
1|DNAWalk|NormL2|r|32|327|4777.8901
1|DNAWalk|NormL2|r|32|328|8722.9233
1|DNAWalk|NormL2|r|32|329|16279.4244
1|DNAWalk|NormL2|r|32|330|7471.6691
1|DNAWalk|NormL2|r|32|331|4448.6147
1|DNAWalk|NormL2|r|32|332|8167.7749
1|DNAWalk|NormL2|r|32|333|8460.9604
1|DNAWalk|NormL2|r|32|334|2563.8987
1|DNAWalk|NormL2|r|32|335|13670.5956
1|DNAWalk|NormL2|r|32|336|2862.9565
1|DNAWalk|NormL2|r|32|337|7415.7304
1|DNAWalk|NormL2|r|32|338|8441.67
1|DNAWalk|NormL2|r|32|339|5096.3218
1|DNAWalk|NormL2|r|32|340|13940.5094
1|DNAWalk|NormL2|r|32|341|8656.277
1|DNAWalk|NormL2|r|32|342|9239.5373
1|DNAWalk|NormL2|r|32|343|4223.7342
1|DNAWalk|NormL2|r|32|344|7149.6324
1|DNAWalk|NormL2|r|32|345|6580.0468
1|DNAWalk|NormL2|r|32|346|6448.3581
1|DNAWalk|NormL2|r|32|347|4869.6055
1|DNAWalk|NormL2|r|32|348|4353.4897
1|DNAWalk|NormL2|r|32|349|5456.7855
1|DNAWalk|NormL2|r|32|350|8473.4004
1|DNAWalk|NormL2|r|32|351|7342.4127
1|DNAWalk|NormL2|r|32|352|6795.0095
1|DNAWalk|NormL2|r|32|353|11066.2101
1|DNAWalk|NormL2|r|32|354|13550.5074
1|DNAWalk|NormL2|r|32|355|3185.6946
1|DNAWalk|NormL2|r|32|356|6481.5344
1|DNAWalk|NormL2|r|32|357|8415.2277
1|DNAWalk|NormL2|r|32|358|8849.2997
1|DNAWalk|NormL2|r|32|359|9807.2933
1|DNAWalk|NormL2|r|32|360|4236.8522
1|DNAWalk|NormL2|r|32|361|2472.035
1|DNAWalk|NormL2|r|32|362|5927.9856
1|DNAWalk|NormL2|r|32|363|3448.5779
1|DNAWalk|NormL2|r|32|364|4768.1783
1|DNAWalk|NormL2|r|32|365|6742.7389
1|DNAWalk|NormL2|r|32|366|5954.6459
1|DNAWalk|NormL2|r|32|367|5249.7072
1|DNAWalk|NormL2|r|32|368|4004.1612
1|DNAWalk|NormL2|r|32|369|4368.9025
1|DNAWalk|NormL2|r|32|370|5583.372
1|DNAWalk|NormL2|r|32|371|2891.4733
1|DNAWalk|NormL2|r|32|372|8287.7204
1|DNAWalk|NormL2|r|32|373|13046.7373
1|DNAWalk|NormL2|r|32|374|3470.9673
1|DNAWalk|NormL2|r|32|375|3773.3871
1|DNAWalk|NormL2|r|32|376|15521.0341
1|DNAWalk|NormL2|r|32|377|7487.5897
1|DNAWalk|NormL2|r|32|378|7481.1021
1|DNAWalk|NormL2|r|32|379|10126.6594
1|DNAWalk|NormL2|r|32|380|4235.4611
1|DNAWalk|NormL2|r|32|381|8324.5182
1|DNAWalk|NormL2|r|32|382|10040.9009
1|DNAWalk|NormL2|r|32|383|8239.0242
1|DNAWalk|NormL2|r|32|384|3627.6652
1|DNAWalk|NormL2|r|32|385|3841.5315
1|DNAWalk|NormL2|r|32|386|5775.8988
1|DNAWalk|NormL2|r|32|387|3575.2777
1|DNAWalk|NormL2|r|32|388|7796.8082
1|DNAWalk|NormL2|r|32|389|2830.1985
1|DNAWalk|NormL2|r|32|390|6985.8712
1|DNAWalk|NormL2|r|32|391|4622.0511
1|DNAWalk|NormL2|r|32|392|5810.7575
1|DNAWalk|NormL2|r|32|393|5898.7018
1|DNAWalk|NormL2|r|32|394|9732.2442
1|DNAWalk|NormL2|r|32|395|7223.8891
1|DNAWalk|NormL2|r|32|396|12943.7461
1|DNAWalk|NormL2|r|32|397|5617.5374
1|DNAWalk|NormL2|r|32|398|8455.9493
1|DNAWalk|NormL2|r|32|399|3969.3862
1|DNAWalk|NormL2|r|32|400|4282.5957
