# Supplementary material for: On DNA numerical representations for genomic similarity computation
Source: PLoS One. 2017 Mar 21;12(3):e0173288. doi: 10.1371/journal.pone.0173288 (PMC5360225; doi:10.1371/journal.pone.0173288)
Supplement: S3 File — The datasets employed in this work. (ZIP) [file pone.0173288.s003.zip › datasets/syntheticalExperimentalScores/sequenceBase_1_transformation_DNAWalk_metric_NormL2_type_s_percentage_4.txt]

1|DNAWalk|NormL2|r|4|1|4659.0645
1|DNAWalk|NormL2|r|4|2|2999.9115
1|DNAWalk|NormL2|r|4|3|6881.4179
1|DNAWalk|NormL2|r|4|4|1707.0722
1|DNAWalk|NormL2|r|4|5|2248.7164
1|DNAWalk|NormL2|r|4|6|2492.6903
1|DNAWalk|NormL2|r|4|7|3630.9138
1|DNAWalk|NormL2|r|4|8|2373.6081
1|DNAWalk|NormL2|r|4|9|3610.5045
1|DNAWalk|NormL2|r|4|10|3428.1889
1|DNAWalk|NormL2|r|4|11|2331.7667
1|DNAWalk|NormL2|r|4|12|2498.5077
1|DNAWalk|NormL2|r|4|13|1108.0773
1|DNAWalk|NormL2|r|4|14|4655.8955
1|DNAWalk|NormL2|r|4|15|2612.7733
1|DNAWalk|NormL2|r|4|16|2174.9489
1|DNAWalk|NormL2|r|4|17|3302.6999
1|DNAWalk|NormL2|r|4|18|941.502
1|DNAWalk|NormL2|r|4|19|4834.8203
1|DNAWalk|NormL2|r|4|20|1764.0407
1|DNAWalk|NormL2|r|4|21|3386.4655
1|DNAWalk|NormL2|r|4|22|2011.9756
1|DNAWalk|NormL2|r|4|23|1203.7203
1|DNAWalk|NormL2|r|4|24|2710.0534
1|DNAWalk|NormL2|r|4|25|1350.2787
1|DNAWalk|NormL2|r|4|26|3634.3683
1|DNAWalk|NormL2|r|4|27|1794.4259
1|DNAWalk|NormL2|r|4|28|3665.0066
1|DNAWalk|NormL2|r|4|29|1824.6888
1|DNAWalk|NormL2|r|4|30|2864.1081
1|DNAWalk|NormL2|r|4|31|3224.3318
1|DNAWalk|NormL2|r|4|32|1426.5101
1|DNAWalk|NormL2|r|4|33|2680.47
1|DNAWalk|NormL2|r|4|34|1329.4158
1|DNAWalk|NormL2|r|4|35|3399.8448
1|DNAWalk|NormL2|r|4|36|1037.4546
1|DNAWalk|NormL2|r|4|37|1193.9222
1|DNAWalk|NormL2|r|4|38|923.9276
1|DNAWalk|NormL2|r|4|39|1339.3654
1|DNAWalk|NormL2|r|4|40|4306.5961
1|DNAWalk|NormL2|r|4|41|3865.37
1|DNAWalk|NormL2|r|4|42|3848.0552
1|DNAWalk|NormL2|r|4|43|1228.4086
1|DNAWalk|NormL2|r|4|44|3899.4715
1|DNAWalk|NormL2|r|4|45|2133.3575
1|DNAWalk|NormL2|r|4|46|2263.8184
1|DNAWalk|NormL2|r|4|47|2457.3082
1|DNAWalk|NormL2|r|4|48|4444.7023
1|DNAWalk|NormL2|r|4|49|1828.1673
1|DNAWalk|NormL2|r|4|50|4943.0407
1|DNAWalk|NormL2|r|4|51|2530.9553
1|DNAWalk|NormL2|r|4|52|1460.3499
1|DNAWalk|NormL2|r|4|53|2000.6051
1|DNAWalk|NormL2|r|4|54|1721.9156
1|DNAWalk|NormL2|r|4|55|2699.5458
1|DNAWalk|NormL2|r|4|56|2508.1781
1|DNAWalk|NormL2|r|4|57|6362.8363
1|DNAWalk|NormL2|r|4|58|1589.2784
1|DNAWalk|NormL2|r|4|59|4644.9452
1|DNAWalk|NormL2|r|4|60|1133.3949
1|DNAWalk|NormL2|r|4|61|2362.9492
1|DNAWalk|NormL2|r|4|62|2839.1308
1|DNAWalk|NormL2|r|4|63|5459.1355
1|DNAWalk|NormL2|r|4|64|2742.7185
1|DNAWalk|NormL2|r|4|65|2939.0131
1|DNAWalk|NormL2|r|4|66|2473.4747
1|DNAWalk|NormL2|r|4|67|2380.707
1|DNAWalk|NormL2|r|4|68|3377.9049
1|DNAWalk|NormL2|r|4|69|2007.7445
1|DNAWalk|NormL2|r|4|70|2460.0073
1|DNAWalk|NormL2|r|4|71|4769.1872
1|DNAWalk|NormL2|r|4|72|2196.0723
1|DNAWalk|NormL2|r|4|73|1185.1707
1|DNAWalk|NormL2|r|4|74|4622.9763
1|DNAWalk|NormL2|r|4|75|1457.7032
1|DNAWalk|NormL2|r|4|76|2951.6962
1|DNAWalk|NormL2|r|4|77|1850.4684
1|DNAWalk|NormL2|r|4|78|1371.6999
1|DNAWalk|NormL2|r|4|79|1474.2898
1|DNAWalk|NormL2|r|4|80|929.5053
1|DNAWalk|NormL2|r|4|81|2189.5246
1|DNAWalk|NormL2|r|4|82|3602.8508
1|DNAWalk|NormL2|r|4|83|5464.2972
1|DNAWalk|NormL2|r|4|84|1625.9629
1|DNAWalk|NormL2|r|4|85|4198.0482
1|DNAWalk|NormL2|r|4|86|1521.5257
1|DNAWalk|NormL2|r|4|87|4063.5323
1|DNAWalk|NormL2|r|4|88|2323.5585
1|DNAWalk|NormL2|r|4|89|1728.9812
1|DNAWalk|NormL2|r|4|90|2594.4344
1|DNAWalk|NormL2|r|4|91|3747.0073
1|DNAWalk|NormL2|r|4|92|2172.2155
1|DNAWalk|NormL2|r|4|93|1710.6955
1|DNAWalk|NormL2|r|4|94|1716.1879
1|DNAWalk|NormL2|r|4|95|4680.7893
1|DNAWalk|NormL2|r|4|96|2204.4065
1|DNAWalk|NormL2|r|4|97|1168.2367
1|DNAWalk|NormL2|r|4|98|1988.3064
1|DNAWalk|NormL2|r|4|99|5366.751
1|DNAWalk|NormL2|r|4|100|2301.7643
1|DNAWalk|NormL2|r|4|101|2023.6101
1|DNAWalk|NormL2|r|4|102|1332.2606
1|DNAWalk|NormL2|r|4|103|1040.5851
1|DNAWalk|NormL2|r|4|104|2777.1007
1|DNAWalk|NormL2|r|4|105|4379.1199
1|DNAWalk|NormL2|r|4|106|4174.123
1|DNAWalk|NormL2|r|4|107|4481.0871
1|DNAWalk|NormL2|r|4|108|2833.5322
1|DNAWalk|NormL2|r|4|109|4943.8171
1|DNAWalk|NormL2|r|4|110|1446.9319
1|DNAWalk|NormL2|r|4|111|1227.3816
1|DNAWalk|NormL2|r|4|112|2424.6403
1|DNAWalk|NormL2|r|4|113|1394.059
1|DNAWalk|NormL2|r|4|114|2069.7572
1|DNAWalk|NormL2|r|4|115|1577.0755
1|DNAWalk|NormL2|r|4|116|2179.6428
1|DNAWalk|NormL2|r|4|117|1765.2044
1|DNAWalk|NormL2|r|4|118|7169.5163
1|DNAWalk|NormL2|r|4|119|2652.5399
1|DNAWalk|NormL2|r|4|120|4488.1073
1|DNAWalk|NormL2|r|4|121|3493.0501
1|DNAWalk|NormL2|r|4|122|1085.8908
1|DNAWalk|NormL2|r|4|123|727.542
1|DNAWalk|NormL2|r|4|124|1416.412
1|DNAWalk|NormL2|r|4|125|4143.0204
1|DNAWalk|NormL2|r|4|126|3545.449
1|DNAWalk|NormL2|r|4|127|1576.8259
1|DNAWalk|NormL2|r|4|128|2080.2861
1|DNAWalk|NormL2|r|4|129|1552.9877
1|DNAWalk|NormL2|r|4|130|3566.1538
1|DNAWalk|NormL2|r|4|131|3908.6696
1|DNAWalk|NormL2|r|4|132|1480.7411
1|DNAWalk|NormL2|r|4|133|5741.4815
1|DNAWalk|NormL2|r|4|134|1317.7005
1|DNAWalk|NormL2|r|4|135|1804.9761
1|DNAWalk|NormL2|r|4|136|1170.399
1|DNAWalk|NormL2|r|4|137|2978.3118
1|DNAWalk|NormL2|r|4|138|3234.9065
1|DNAWalk|NormL2|r|4|139|3271.1197
1|DNAWalk|NormL2|r|4|140|1366.0256
1|DNAWalk|NormL2|r|4|141|1383.0428
1|DNAWalk|NormL2|r|4|142|2511.7696
1|DNAWalk|NormL2|r|4|143|2495.3114
1|DNAWalk|NormL2|r|4|144|1335.6478
1|DNAWalk|NormL2|r|4|145|2965.6819
1|DNAWalk|NormL2|r|4|146|3364.7024
1|DNAWalk|NormL2|r|4|147|7415.2101
1|DNAWalk|NormL2|r|4|148|1745.6514
1|DNAWalk|NormL2|r|4|149|1070.0728
1|DNAWalk|NormL2|r|4|150|1344.4091
1|DNAWalk|NormL2|r|4|151|1799.1883
1|DNAWalk|NormL2|r|4|152|3059.2562
1|DNAWalk|NormL2|r|4|153|932.5642
1|DNAWalk|NormL2|r|4|154|1424.6942
1|DNAWalk|NormL2|r|4|155|2770.2333
1|DNAWalk|NormL2|r|4|156|1854.6467
1|DNAWalk|NormL2|r|4|157|3022.7137
1|DNAWalk|NormL2|r|4|158|4936.3745
1|DNAWalk|NormL2|r|4|159|3075.2712
1|DNAWalk|NormL2|r|4|160|1182.6102
1|DNAWalk|NormL2|r|4|161|1448.2294
1|DNAWalk|NormL2|r|4|162|2212.7513
1|DNAWalk|NormL2|r|4|163|1156.6558
1|DNAWalk|NormL2|r|4|164|4542.3122
1|DNAWalk|NormL2|r|4|165|2713.1551
1|DNAWalk|NormL2|r|4|166|1325.9009
1|DNAWalk|NormL2|r|4|167|2242.645
1|DNAWalk|NormL2|r|4|168|1912.7887
1|DNAWalk|NormL2|r|4|169|1108.2026
1|DNAWalk|NormL2|r|4|170|6958.1044
1|DNAWalk|NormL2|r|4|171|1397.0495
1|DNAWalk|NormL2|r|4|172|2612.5832
1|DNAWalk|NormL2|r|4|173|3964.0424
1|DNAWalk|NormL2|r|4|174|2814.4505
1|DNAWalk|NormL2|r|4|175|2369.8323
1|DNAWalk|NormL2|r|4|176|1699.2819
1|DNAWalk|NormL2|r|4|177|1733.1699
1|DNAWalk|NormL2|r|4|178|3906.1675
1|DNAWalk|NormL2|r|4|179|1404.3265
1|DNAWalk|NormL2|r|4|180|1598.1951
1|DNAWalk|NormL2|r|4|181|2709.4218
1|DNAWalk|NormL2|r|4|182|4494.8901
1|DNAWalk|NormL2|r|4|183|3719.8281
1|DNAWalk|NormL2|r|4|184|1362.499
1|DNAWalk|NormL2|r|4|185|2887.1465
1|DNAWalk|NormL2|r|4|186|2990.3048
1|DNAWalk|NormL2|r|4|187|3278.3684
1|DNAWalk|NormL2|r|4|188|5299.9568
1|DNAWalk|NormL2|r|4|189|2074.8961
1|DNAWalk|NormL2|r|4|190|3431.795
1|DNAWalk|NormL2|r|4|191|3148.3758
1|DNAWalk|NormL2|r|4|192|4154.5805
1|DNAWalk|NormL2|r|4|193|1847.2001
1|DNAWalk|NormL2|r|4|194|2674.9682
1|DNAWalk|NormL2|r|4|195|3086.0476
1|DNAWalk|NormL2|r|4|196|2335.8727
1|DNAWalk|NormL2|r|4|197|1314.0543
1|DNAWalk|NormL2|r|4|198|3028.7233
1|DNAWalk|NormL2|r|4|199|1260.1927
1|DNAWalk|NormL2|r|4|200|3045.9623
1|DNAWalk|NormL2|r|4|201|969.7534
1|DNAWalk|NormL2|r|4|202|3127.3611
1|DNAWalk|NormL2|r|4|203|1382.5495
1|DNAWalk|NormL2|r|4|204|3130.8864
1|DNAWalk|NormL2|r|4|205|2008.5716
1|DNAWalk|NormL2|r|4|206|3415.4301
1|DNAWalk|NormL2|r|4|207|1425.4218
1|DNAWalk|NormL2|r|4|208|2010.7458
1|DNAWalk|NormL2|r|4|209|3257.4605
1|DNAWalk|NormL2|r|4|210|6001.2286
1|DNAWalk|NormL2|r|4|211|3846.1295
1|DNAWalk|NormL2|r|4|212|3325.0014
1|DNAWalk|NormL2|r|4|213|1594.7316
1|DNAWalk|NormL2|r|4|214|1120.3905
1|DNAWalk|NormL2|r|4|215|2099.5211
1|DNAWalk|NormL2|r|4|216|2005.4392
1|DNAWalk|NormL2|r|4|217|3096.0944
1|DNAWalk|NormL2|r|4|218|2458.4221
1|DNAWalk|NormL2|r|4|219|2304.15
1|DNAWalk|NormL2|r|4|220|1255.2938
1|DNAWalk|NormL2|r|4|221|2686.2631
1|DNAWalk|NormL2|r|4|222|1656.8589
1|DNAWalk|NormL2|r|4|223|4626.925
1|DNAWalk|NormL2|r|4|224|2206.4525
1|DNAWalk|NormL2|r|4|225|3075.5997
1|DNAWalk|NormL2|r|4|226|2998.1662
1|DNAWalk|NormL2|r|4|227|3872.4556
1|DNAWalk|NormL2|r|4|228|3831.1034
1|DNAWalk|NormL2|r|4|229|2290.4348
1|DNAWalk|NormL2|r|4|230|2172.1992
1|DNAWalk|NormL2|r|4|231|1549.4888
1|DNAWalk|NormL2|r|4|232|5006.0633
1|DNAWalk|NormL2|r|4|233|5208.0959
1|DNAWalk|NormL2|r|4|234|2753.3909
1|DNAWalk|NormL2|r|4|235|4728.297
1|DNAWalk|NormL2|r|4|236|3714.3814
1|DNAWalk|NormL2|r|4|237|4305.6084
1|DNAWalk|NormL2|r|4|238|2595.0531
1|DNAWalk|NormL2|r|4|239|3314.0672
1|DNAWalk|NormL2|r|4|240|2386.4702
1|DNAWalk|NormL2|r|4|241|1329.2922
1|DNAWalk|NormL2|r|4|242|1753.2315
1|DNAWalk|NormL2|r|4|243|2293.0414
1|DNAWalk|NormL2|r|4|244|3765.6856
1|DNAWalk|NormL2|r|4|245|4824.6762
1|DNAWalk|NormL2|r|4|246|1952.2425
1|DNAWalk|NormL2|r|4|247|3339.3964
1|DNAWalk|NormL2|r|4|248|2212.9438
1|DNAWalk|NormL2|r|4|249|2281.4272
1|DNAWalk|NormL2|r|4|250|3373.9944
1|DNAWalk|NormL2|r|4|251|4755.8027
1|DNAWalk|NormL2|r|4|252|1730.6379
1|DNAWalk|NormL2|r|4|253|2179.7418
1|DNAWalk|NormL2|r|4|254|2434.3332
1|DNAWalk|NormL2|r|4|255|2657.3139
1|DNAWalk|NormL2|r|4|256|5442.8024
1|DNAWalk|NormL2|r|4|257|2330.6926
1|DNAWalk|NormL2|r|4|258|2640.0537
1|DNAWalk|NormL2|r|4|259|3179.1701
1|DNAWalk|NormL2|r|4|260|3402.473
1|DNAWalk|NormL2|r|4|261|3285.9645
1|DNAWalk|NormL2|r|4|262|1608.3599
1|DNAWalk|NormL2|r|4|263|1469.9575
1|DNAWalk|NormL2|r|4|264|4492.0666
1|DNAWalk|NormL2|r|4|265|1953.0907
1|DNAWalk|NormL2|r|4|266|3220.9393
1|DNAWalk|NormL2|r|4|267|1346.9503
1|DNAWalk|NormL2|r|4|268|1855.0812
1|DNAWalk|NormL2|r|4|269|1547.4705
1|DNAWalk|NormL2|r|4|270|2724.3048
1|DNAWalk|NormL2|r|4|271|4028.4798
1|DNAWalk|NormL2|r|4|272|6844.625
1|DNAWalk|NormL2|r|4|273|4606.4765
1|DNAWalk|NormL2|r|4|274|2368.0834
1|DNAWalk|NormL2|r|4|275|1588.8568
1|DNAWalk|NormL2|r|4|276|1569.7919
1|DNAWalk|NormL2|r|4|277|1566.2533
1|DNAWalk|NormL2|r|4|278|1228.5522
1|DNAWalk|NormL2|r|4|279|1681.4607
1|DNAWalk|NormL2|r|4|280|3020.5976
1|DNAWalk|NormL2|r|4|281|6062.9207
1|DNAWalk|NormL2|r|4|282|1927.3329
1|DNAWalk|NormL2|r|4|283|1988.5527
1|DNAWalk|NormL2|r|4|284|2495.1733
1|DNAWalk|NormL2|r|4|285|9891.5051
1|DNAWalk|NormL2|r|4|286|1692.8205
1|DNAWalk|NormL2|r|4|287|4065.6366
1|DNAWalk|NormL2|r|4|288|1900.3645
1|DNAWalk|NormL2|r|4|289|1547.9011
1|DNAWalk|NormL2|r|4|290|1468.3319
1|DNAWalk|NormL2|r|4|291|2867.2088
1|DNAWalk|NormL2|r|4|292|3414.365
1|DNAWalk|NormL2|r|4|293|1481.6895
1|DNAWalk|NormL2|r|4|294|1113.7637
1|DNAWalk|NormL2|r|4|295|1514.595
1|DNAWalk|NormL2|r|4|296|1663.8745
1|DNAWalk|NormL2|r|4|297|1015.4041
1|DNAWalk|NormL2|r|4|298|1632.0294
1|DNAWalk|NormL2|r|4|299|1541.1907
1|DNAWalk|NormL2|r|4|300|885.8463
1|DNAWalk|NormL2|r|4|301|2862.1859
1|DNAWalk|NormL2|r|4|302|2671.4048
1|DNAWalk|NormL2|r|4|303|1900.7359
1|DNAWalk|NormL2|r|4|304|2232.1498
1|DNAWalk|NormL2|r|4|305|4509.158
1|DNAWalk|NormL2|r|4|306|2236.4851
1|DNAWalk|NormL2|r|4|307|1968.1669
1|DNAWalk|NormL2|r|4|308|3834.3209
1|DNAWalk|NormL2|r|4|309|3706.771
1|DNAWalk|NormL2|r|4|310|2597.9625
1|DNAWalk|NormL2|r|4|311|4494.2958
1|DNAWalk|NormL2|r|4|312|2957.0403
1|DNAWalk|NormL2|r|4|313|2527.3373
1|DNAWalk|NormL2|r|4|314|5868.3321
1|DNAWalk|NormL2|r|4|315|1799.9486
1|DNAWalk|NormL2|r|4|316|2858.5736
1|DNAWalk|NormL2|r|4|317|5907.2113
1|DNAWalk|NormL2|r|4|318|2588.9346
1|DNAWalk|NormL2|r|4|319|3512.7344
1|DNAWalk|NormL2|r|4|320|3350.9443
1|DNAWalk|NormL2|r|4|321|2156.8008
1|DNAWalk|NormL2|r|4|322|1147.0248
1|DNAWalk|NormL2|r|4|323|970.4087
1|DNAWalk|NormL2|r|4|324|2741.5363
1|DNAWalk|NormL2|r|4|325|2390.513
1|DNAWalk|NormL2|r|4|326|1968.965
1|DNAWalk|NormL2|r|4|327|1825.9935
1|DNAWalk|NormL2|r|4|328|4371.276
1|DNAWalk|NormL2|r|4|329|3472.6996
1|DNAWalk|NormL2|r|4|330|2421.4692
1|DNAWalk|NormL2|r|4|331|2771.2528
1|DNAWalk|NormL2|r|4|332|1929.5729
1|DNAWalk|NormL2|r|4|333|1864.1071
1|DNAWalk|NormL2|r|4|334|4241.9716
1|DNAWalk|NormL2|r|4|335|2038.1211
1|DNAWalk|NormL2|r|4|336|2490.8761
1|DNAWalk|NormL2|r|4|337|3220.8693
1|DNAWalk|NormL2|r|4|338|6995.9142
1|DNAWalk|NormL2|r|4|339|4238.1369
1|DNAWalk|NormL2|r|4|340|2107.739
1|DNAWalk|NormL2|r|4|341|2847.8708
1|DNAWalk|NormL2|r|4|342|2784.022
1|DNAWalk|NormL2|r|4|343|1352.6371
1|DNAWalk|NormL2|r|4|344|2217.5895
1|DNAWalk|NormL2|r|4|345|5050.9872
1|DNAWalk|NormL2|r|4|346|4464.511
1|DNAWalk|NormL2|r|4|347|2516.9082
1|DNAWalk|NormL2|r|4|348|2591.3312
1|DNAWalk|NormL2|r|4|349|4915.6893
1|DNAWalk|NormL2|r|4|350|2521.9915
1|DNAWalk|NormL2|r|4|351|1876.9363
1|DNAWalk|NormL2|r|4|352|1062.5182
1|DNAWalk|NormL2|r|4|353|1521.3376
1|DNAWalk|NormL2|r|4|354|2010.4739
1|DNAWalk|NormL2|r|4|355|2060.6627
1|DNAWalk|NormL2|r|4|356|2620.4604
1|DNAWalk|NormL2|r|4|357|2145.8919
1|DNAWalk|NormL2|r|4|358|2326.3725
1|DNAWalk|NormL2|r|4|359|6196.5915
1|DNAWalk|NormL2|r|4|360|1754.3284
1|DNAWalk|NormL2|r|4|361|2133.2965
1|DNAWalk|NormL2|r|4|362|3002.9365
1|DNAWalk|NormL2|r|4|363|2021.8817
1|DNAWalk|NormL2|r|4|364|2779.8812
1|DNAWalk|NormL2|r|4|365|3251.3824
1|DNAWalk|NormL2|r|4|366|2587.4856
1|DNAWalk|NormL2|r|4|367|2280.5171
1|DNAWalk|NormL2|r|4|368|2052.7217
1|DNAWalk|NormL2|r|4|369|1079.1792
1|DNAWalk|NormL2|r|4|370|3853.9064
1|DNAWalk|NormL2|r|4|371|4469.1903
1|DNAWalk|NormL2|r|4|372|3940.1104
1|DNAWalk|NormL2|r|4|373|2986.0049
1|DNAWalk|NormL2|r|4|374|2125.0043
1|DNAWalk|NormL2|r|4|375|2491.9976
1|DNAWalk|NormL2|r|4|376|1134.3518
1|DNAWalk|NormL2|r|4|377|1188.1222
1|DNAWalk|NormL2|r|4|378|1357.1705
1|DNAWalk|NormL2|r|4|379|4172.358
1|DNAWalk|NormL2|r|4|380|1709.449
1|DNAWalk|NormL2|r|4|381|1491.9719
1|DNAWalk|NormL2|r|4|382|1251.0161
1|DNAWalk|NormL2|r|4|383|881.0147
1|DNAWalk|NormL2|r|4|384|2633.9019
