# Supplementary material for: On DNA numerical representations for genomic similarity computation
Source: PLoS One. 2017 Mar 21;12(3):e0173288. doi: 10.1371/journal.pone.0173288 (PMC5360225; doi:10.1371/journal.pone.0173288)
Supplement: S3 File — The datasets employed in this work. (ZIP) [file pone.0173288.s003.zip › datasets/syntheticalExperimentalScores/sequenceBase_1_transformation_DNAWalk_metric_NormL2_type_s_percentage_8.txt]

1|DNAWalk|NormL2|r|8|1|3485.1359
1|DNAWalk|NormL2|r|8|2|2401.4572
1|DNAWalk|NormL2|r|8|3|6417.6024
1|DNAWalk|NormL2|r|8|4|2629.9654
1|DNAWalk|NormL2|r|8|5|6035.7674
1|DNAWalk|NormL2|r|8|6|7661.1004
1|DNAWalk|NormL2|r|8|7|4052.241
1|DNAWalk|NormL2|r|8|8|1657.2852
1|DNAWalk|NormL2|r|8|9|7091.573
1|DNAWalk|NormL2|r|8|10|5736.3516
1|DNAWalk|NormL2|r|8|11|3147.8664
1|DNAWalk|NormL2|r|8|12|2407.323
1|DNAWalk|NormL2|r|8|13|2215.3275
1|DNAWalk|NormL2|r|8|14|7029.5815
1|DNAWalk|NormL2|r|8|15|3653.4208
1|DNAWalk|NormL2|r|8|16|5079.3067
1|DNAWalk|NormL2|r|8|17|4666.9881
1|DNAWalk|NormL2|r|8|18|6333.185
1|DNAWalk|NormL2|r|8|19|1261.708
1|DNAWalk|NormL2|r|8|20|4509.7449
1|DNAWalk|NormL2|r|8|21|3406.7255
1|DNAWalk|NormL2|r|8|22|3538.4027
1|DNAWalk|NormL2|r|8|23|3794.8185
1|DNAWalk|NormL2|r|8|24|9395.5349
1|DNAWalk|NormL2|r|8|25|2492.6014
1|DNAWalk|NormL2|r|8|26|5261.9123
1|DNAWalk|NormL2|r|8|27|1891.1115
1|DNAWalk|NormL2|r|8|28|3931.1457
1|DNAWalk|NormL2|r|8|29|3817.0573
1|DNAWalk|NormL2|r|8|30|2157.5028
1|DNAWalk|NormL2|r|8|31|2336.8643
1|DNAWalk|NormL2|r|8|32|2500.2063
1|DNAWalk|NormL2|r|8|33|3147.5038
1|DNAWalk|NormL2|r|8|34|3830.333
1|DNAWalk|NormL2|r|8|35|9031.4086
1|DNAWalk|NormL2|r|8|36|4914.7863
1|DNAWalk|NormL2|r|8|37|3539.1169
1|DNAWalk|NormL2|r|8|38|3093.6532
1|DNAWalk|NormL2|r|8|39|5058.9122
1|DNAWalk|NormL2|r|8|40|1362.3915
1|DNAWalk|NormL2|r|8|41|8535.0105
1|DNAWalk|NormL2|r|8|42|2795.4058
1|DNAWalk|NormL2|r|8|43|2851.2911
1|DNAWalk|NormL2|r|8|44|2878.1333
1|DNAWalk|NormL2|r|8|45|6373.8979
1|DNAWalk|NormL2|r|8|46|3207.4445
1|DNAWalk|NormL2|r|8|47|2279.1642
1|DNAWalk|NormL2|r|8|48|2771.8409
1|DNAWalk|NormL2|r|8|49|3093.6621
1|DNAWalk|NormL2|r|8|50|6334.6981
1|DNAWalk|NormL2|r|8|51|4289.1369
1|DNAWalk|NormL2|r|8|52|2571.034
1|DNAWalk|NormL2|r|8|53|6694.8618
1|DNAWalk|NormL2|r|8|54|4514.1357
1|DNAWalk|NormL2|r|8|55|3364.9035
1|DNAWalk|NormL2|r|8|56|5116.6441
1|DNAWalk|NormL2|r|8|57|4538.1467
1|DNAWalk|NormL2|r|8|58|4885.5555
1|DNAWalk|NormL2|r|8|59|1933.23
1|DNAWalk|NormL2|r|8|60|3031.0367
1|DNAWalk|NormL2|r|8|61|2262.784
1|DNAWalk|NormL2|r|8|62|1879.2534
1|DNAWalk|NormL2|r|8|63|7776.4231
1|DNAWalk|NormL2|r|8|64|2256.1537
1|DNAWalk|NormL2|r|8|65|4126.3064
1|DNAWalk|NormL2|r|8|66|1928.1562
1|DNAWalk|NormL2|r|8|67|6106.4389
1|DNAWalk|NormL2|r|8|68|2783.4539
1|DNAWalk|NormL2|r|8|69|2452.4578
1|DNAWalk|NormL2|r|8|70|2488.6386
1|DNAWalk|NormL2|r|8|71|5115.2255
1|DNAWalk|NormL2|r|8|72|6458.264
1|DNAWalk|NormL2|r|8|73|2284.2302
1|DNAWalk|NormL2|r|8|74|5092.1572
1|DNAWalk|NormL2|r|8|75|6530.7806
1|DNAWalk|NormL2|r|8|76|4434.0561
1|DNAWalk|NormL2|r|8|77|3939.8011
1|DNAWalk|NormL2|r|8|78|1961.7766
1|DNAWalk|NormL2|r|8|79|2473.4688
1|DNAWalk|NormL2|r|8|80|2619.0879
1|DNAWalk|NormL2|r|8|81|1793.0805
1|DNAWalk|NormL2|r|8|82|5018.6027
1|DNAWalk|NormL2|r|8|83|1953.1875
1|DNAWalk|NormL2|r|8|84|2372.0815
1|DNAWalk|NormL2|r|8|85|1404.1267
1|DNAWalk|NormL2|r|8|86|2303.858
1|DNAWalk|NormL2|r|8|87|1949.6751
1|DNAWalk|NormL2|r|8|88|2399.6992
1|DNAWalk|NormL2|r|8|89|1983.5173
1|DNAWalk|NormL2|r|8|90|1566.3139
1|DNAWalk|NormL2|r|8|91|1750.5711
1|DNAWalk|NormL2|r|8|92|2010.0324
1|DNAWalk|NormL2|r|8|93|1315.6105
1|DNAWalk|NormL2|r|8|94|5597.7753
1|DNAWalk|NormL2|r|8|95|2444.8699
1|DNAWalk|NormL2|r|8|96|7390.1557
1|DNAWalk|NormL2|r|8|97|2091.9349
1|DNAWalk|NormL2|r|8|98|3299.2384
1|DNAWalk|NormL2|r|8|99|5483.1342
1|DNAWalk|NormL2|r|8|100|5053.7513
1|DNAWalk|NormL2|r|8|101|1838.6702
1|DNAWalk|NormL2|r|8|102|1962.3417
1|DNAWalk|NormL2|r|8|103|1594.7933
1|DNAWalk|NormL2|r|8|104|1952.7452
1|DNAWalk|NormL2|r|8|105|3882.5453
1|DNAWalk|NormL2|r|8|106|3143.9059
1|DNAWalk|NormL2|r|8|107|3092.9312
1|DNAWalk|NormL2|r|8|108|2648.9503
1|DNAWalk|NormL2|r|8|109|8130.0718
1|DNAWalk|NormL2|r|8|110|1614.6569
1|DNAWalk|NormL2|r|8|111|4246.6122
1|DNAWalk|NormL2|r|8|112|4169.1491
1|DNAWalk|NormL2|r|8|113|4279.9364
1|DNAWalk|NormL2|r|8|114|1075.6531
1|DNAWalk|NormL2|r|8|115|2505.3006
1|DNAWalk|NormL2|r|8|116|5424.4995
1|DNAWalk|NormL2|r|8|117|2636.5714
1|DNAWalk|NormL2|r|8|118|2013.5739
1|DNAWalk|NormL2|r|8|119|4145.5697
1|DNAWalk|NormL2|r|8|120|5156.7715
1|DNAWalk|NormL2|r|8|121|5030.069
1|DNAWalk|NormL2|r|8|122|7715.2125
1|DNAWalk|NormL2|r|8|123|1618.1833
1|DNAWalk|NormL2|r|8|124|3627.4997
1|DNAWalk|NormL2|r|8|125|4179.1639
1|DNAWalk|NormL2|r|8|126|2415.643
1|DNAWalk|NormL2|r|8|127|1840.7999
1|DNAWalk|NormL2|r|8|128|2955.4212
1|DNAWalk|NormL2|r|8|129|7201.8161
1|DNAWalk|NormL2|r|8|130|2211.945
1|DNAWalk|NormL2|r|8|131|3623.731
1|DNAWalk|NormL2|r|8|132|4467.3722
1|DNAWalk|NormL2|r|8|133|2922.8321
1|DNAWalk|NormL2|r|8|134|2455.3858
1|DNAWalk|NormL2|r|8|135|1377.8272
1|DNAWalk|NormL2|r|8|136|3945.0234
1|DNAWalk|NormL2|r|8|137|1737.4053
1|DNAWalk|NormL2|r|8|138|1137.1599
1|DNAWalk|NormL2|r|8|139|1565.199
1|DNAWalk|NormL2|r|8|140|2318.6417
1|DNAWalk|NormL2|r|8|141|3800.0727
1|DNAWalk|NormL2|r|8|142|4026.7765
1|DNAWalk|NormL2|r|8|143|3779.2262
1|DNAWalk|NormL2|r|8|144|3831.9542
1|DNAWalk|NormL2|r|8|145|6257.2353
1|DNAWalk|NormL2|r|8|146|3465.4158
1|DNAWalk|NormL2|r|8|147|4943.1044
1|DNAWalk|NormL2|r|8|148|2780.872
1|DNAWalk|NormL2|r|8|149|7835.0531
1|DNAWalk|NormL2|r|8|150|2703.2356
1|DNAWalk|NormL2|r|8|151|1743.6684
1|DNAWalk|NormL2|r|8|152|3269.4245
1|DNAWalk|NormL2|r|8|153|3808.1447
1|DNAWalk|NormL2|r|8|154|3439.3329
1|DNAWalk|NormL2|r|8|155|4259.1401
1|DNAWalk|NormL2|r|8|156|2269.6931
1|DNAWalk|NormL2|r|8|157|4005.1787
1|DNAWalk|NormL2|r|8|158|3252.9066
1|DNAWalk|NormL2|r|8|159|2534.5846
1|DNAWalk|NormL2|r|8|160|1700.0807
1|DNAWalk|NormL2|r|8|161|3007.4663
1|DNAWalk|NormL2|r|8|162|4419.5626
1|DNAWalk|NormL2|r|8|163|7004.4136
1|DNAWalk|NormL2|r|8|164|3206.7128
1|DNAWalk|NormL2|r|8|165|2046.464
1|DNAWalk|NormL2|r|8|166|5389.6625
1|DNAWalk|NormL2|r|8|167|2068.6558
1|DNAWalk|NormL2|r|8|168|7885.5078
1|DNAWalk|NormL2|r|8|169|5893.0544
1|DNAWalk|NormL2|r|8|170|2478.4083
1|DNAWalk|NormL2|r|8|171|5361.5941
1|DNAWalk|NormL2|r|8|172|1900.1293
1|DNAWalk|NormL2|r|8|173|4421.955
1|DNAWalk|NormL2|r|8|174|6092.534
1|DNAWalk|NormL2|r|8|175|1860.3366
1|DNAWalk|NormL2|r|8|176|2371.8276
1|DNAWalk|NormL2|r|8|177|2288.9908
1|DNAWalk|NormL2|r|8|178|5869.7836
1|DNAWalk|NormL2|r|8|179|8739.518
1|DNAWalk|NormL2|r|8|180|2685.8749
1|DNAWalk|NormL2|r|8|181|1800.2602
1|DNAWalk|NormL2|r|8|182|5565.2334
1|DNAWalk|NormL2|r|8|183|5330.262
1|DNAWalk|NormL2|r|8|184|6745.7996
1|DNAWalk|NormL2|r|8|185|1127.7641
1|DNAWalk|NormL2|r|8|186|2551.1717
1|DNAWalk|NormL2|r|8|187|2638.5421
1|DNAWalk|NormL2|r|8|188|1754.4629
1|DNAWalk|NormL2|r|8|189|2502.5929
1|DNAWalk|NormL2|r|8|190|2595.6648
1|DNAWalk|NormL2|r|8|191|2076.9245
1|DNAWalk|NormL2|r|8|192|2006.7909
1|DNAWalk|NormL2|r|8|193|3061.95
1|DNAWalk|NormL2|r|8|194|3993.8327
1|DNAWalk|NormL2|r|8|195|2688.793
1|DNAWalk|NormL2|r|8|196|5552.8248
1|DNAWalk|NormL2|r|8|197|7522.4468
1|DNAWalk|NormL2|r|8|198|5410.9963
1|DNAWalk|NormL2|r|8|199|4159.7349
1|DNAWalk|NormL2|r|8|200|1996.3901
1|DNAWalk|NormL2|r|8|201|1655.3103
1|DNAWalk|NormL2|r|8|202|5493.6972
1|DNAWalk|NormL2|r|8|203|2692.8348
1|DNAWalk|NormL2|r|8|204|1417.186
1|DNAWalk|NormL2|r|8|205|5908.2903
1|DNAWalk|NormL2|r|8|206|6047.1668
1|DNAWalk|NormL2|r|8|207|3076.9024
1|DNAWalk|NormL2|r|8|208|1826.7537
1|DNAWalk|NormL2|r|8|209|5984.7401
1|DNAWalk|NormL2|r|8|210|4211.5989
1|DNAWalk|NormL2|r|8|211|3219.2462
1|DNAWalk|NormL2|r|8|212|4694.7424
1|DNAWalk|NormL2|r|8|213|11789.7796
1|DNAWalk|NormL2|r|8|214|4655.1769
1|DNAWalk|NormL2|r|8|215|5082.1524
1|DNAWalk|NormL2|r|8|216|1472.4077
1|DNAWalk|NormL2|r|8|217|4800.4472
1|DNAWalk|NormL2|r|8|218|4270.9745
1|DNAWalk|NormL2|r|8|219|1925.6044
1|DNAWalk|NormL2|r|8|220|4603.3045
1|DNAWalk|NormL2|r|8|221|1648.1903
1|DNAWalk|NormL2|r|8|222|4309.9189
1|DNAWalk|NormL2|r|8|223|6774.0825
1|DNAWalk|NormL2|r|8|224|7499.8872
1|DNAWalk|NormL2|r|8|225|1832.9628
1|DNAWalk|NormL2|r|8|226|5602.4251
1|DNAWalk|NormL2|r|8|227|2414.3639
1|DNAWalk|NormL2|r|8|228|3299.13
1|DNAWalk|NormL2|r|8|229|3532.771
1|DNAWalk|NormL2|r|8|230|2140.5068
1|DNAWalk|NormL2|r|8|231|4756.1725
1|DNAWalk|NormL2|r|8|232|2608.1171
1|DNAWalk|NormL2|r|8|233|1728.6434
1|DNAWalk|NormL2|r|8|234|1385.1968
1|DNAWalk|NormL2|r|8|235|1790.4344
1|DNAWalk|NormL2|r|8|236|3668.9157
1|DNAWalk|NormL2|r|8|237|1623.8982
1|DNAWalk|NormL2|r|8|238|3482.6705
1|DNAWalk|NormL2|r|8|239|2108.3462
1|DNAWalk|NormL2|r|8|240|1928.0602
1|DNAWalk|NormL2|r|8|241|2082.0251
1|DNAWalk|NormL2|r|8|242|3027.3508
1|DNAWalk|NormL2|r|8|243|2361.3382
1|DNAWalk|NormL2|r|8|244|7521.5188
1|DNAWalk|NormL2|r|8|245|3688.6635
1|DNAWalk|NormL2|r|8|246|2113.1711
1|DNAWalk|NormL2|r|8|247|7077.8857
1|DNAWalk|NormL2|r|8|248|4149.6616
1|DNAWalk|NormL2|r|8|249|3759.9577
1|DNAWalk|NormL2|r|8|250|5847.3827
1|DNAWalk|NormL2|r|8|251|4979.0874
1|DNAWalk|NormL2|r|8|252|3100.4506
1|DNAWalk|NormL2|r|8|253|2574.9198
1|DNAWalk|NormL2|r|8|254|2446.6892
1|DNAWalk|NormL2|r|8|255|4491.3141
1|DNAWalk|NormL2|r|8|256|2350.4798
1|DNAWalk|NormL2|r|8|257|3344.3311
1|DNAWalk|NormL2|r|8|258|1783.4769
1|DNAWalk|NormL2|r|8|259|1982.9106
1|DNAWalk|NormL2|r|8|260|4010.712
1|DNAWalk|NormL2|r|8|261|2773.7955
1|DNAWalk|NormL2|r|8|262|2048.445
1|DNAWalk|NormL2|r|8|263|2848.5213
1|DNAWalk|NormL2|r|8|264|1534.997
1|DNAWalk|NormL2|r|8|265|6623.0075
1|DNAWalk|NormL2|r|8|266|1822.9569
1|DNAWalk|NormL2|r|8|267|1816.0739
1|DNAWalk|NormL2|r|8|268|2854.5465
1|DNAWalk|NormL2|r|8|269|3146.011
1|DNAWalk|NormL2|r|8|270|2798.5347
1|DNAWalk|NormL2|r|8|271|5563.3167
1|DNAWalk|NormL2|r|8|272|2027.5066
1|DNAWalk|NormL2|r|8|273|3723.2488
1|DNAWalk|NormL2|r|8|274|3426.286
1|DNAWalk|NormL2|r|8|275|3674.6385
1|DNAWalk|NormL2|r|8|276|2451.123
1|DNAWalk|NormL2|r|8|277|6031.9254
1|DNAWalk|NormL2|r|8|278|5567.2927
1|DNAWalk|NormL2|r|8|279|3713.497
1|DNAWalk|NormL2|r|8|280|1618.3835
1|DNAWalk|NormL2|r|8|281|5919.3356
1|DNAWalk|NormL2|r|8|282|3831.3626
1|DNAWalk|NormL2|r|8|283|1302.3211
1|DNAWalk|NormL2|r|8|284|3432.8641
1|DNAWalk|NormL2|r|8|285|3238.8831
1|DNAWalk|NormL2|r|8|286|5429.4113
1|DNAWalk|NormL2|r|8|287|7513.8644
1|DNAWalk|NormL2|r|8|288|8390.534
1|DNAWalk|NormL2|r|8|289|1863.3862
1|DNAWalk|NormL2|r|8|290|8564.3891
1|DNAWalk|NormL2|r|8|291|2257.0184
1|DNAWalk|NormL2|r|8|292|2711.6795
1|DNAWalk|NormL2|r|8|293|2975.5888
1|DNAWalk|NormL2|r|8|294|3762.1074
1|DNAWalk|NormL2|r|8|295|3738.045
1|DNAWalk|NormL2|r|8|296|2682.9126
1|DNAWalk|NormL2|r|8|297|1819.0959
1|DNAWalk|NormL2|r|8|298|3610.1861
1|DNAWalk|NormL2|r|8|299|3120.4797
1|DNAWalk|NormL2|r|8|300|8464.7558
1|DNAWalk|NormL2|r|8|301|3736.0074
1|DNAWalk|NormL2|r|8|302|3111.878
1|DNAWalk|NormL2|r|8|303|2281.733
1|DNAWalk|NormL2|r|8|304|3328.8639
1|DNAWalk|NormL2|r|8|305|3068.6444
1|DNAWalk|NormL2|r|8|306|8362.7271
1|DNAWalk|NormL2|r|8|307|4354.7738
1|DNAWalk|NormL2|r|8|308|2939.9881
1|DNAWalk|NormL2|r|8|309|2352.5447
1|DNAWalk|NormL2|r|8|310|3876.6693
1|DNAWalk|NormL2|r|8|311|1843.8499
1|DNAWalk|NormL2|r|8|312|3747.9085
1|DNAWalk|NormL2|r|8|313|2663.1089
1|DNAWalk|NormL2|r|8|314|5386.9888
1|DNAWalk|NormL2|r|8|315|4674.4521
1|DNAWalk|NormL2|r|8|316|5700.8911
1|DNAWalk|NormL2|r|8|317|2144.8955
1|DNAWalk|NormL2|r|8|318|3621.5163
1|DNAWalk|NormL2|r|8|319|2598.0976
1|DNAWalk|NormL2|r|8|320|2059.6419
1|DNAWalk|NormL2|r|8|321|2338.9548
1|DNAWalk|NormL2|r|8|322|3144.3005
1|DNAWalk|NormL2|r|8|323|6700.6775
1|DNAWalk|NormL2|r|8|324|2053.1957
1|DNAWalk|NormL2|r|8|325|4229.0922
1|DNAWalk|NormL2|r|8|326|8603.3922
1|DNAWalk|NormL2|r|8|327|5340.8209
1|DNAWalk|NormL2|r|8|328|4943.4752
1|DNAWalk|NormL2|r|8|329|2002.9668
1|DNAWalk|NormL2|r|8|330|3432.0605
1|DNAWalk|NormL2|r|8|331|9161.9269
1|DNAWalk|NormL2|r|8|332|3125.2995
1|DNAWalk|NormL2|r|8|333|3555.9115
1|DNAWalk|NormL2|r|8|334|2833.3117
1|DNAWalk|NormL2|r|8|335|1953.2515
1|DNAWalk|NormL2|r|8|336|1836.7934
1|DNAWalk|NormL2|r|8|337|1940.9814
1|DNAWalk|NormL2|r|8|338|9328.4899
1|DNAWalk|NormL2|r|8|339|5350.4994
1|DNAWalk|NormL2|r|8|340|3942.0625
1|DNAWalk|NormL2|r|8|341|2857.8965
1|DNAWalk|NormL2|r|8|342|3378.4178
1|DNAWalk|NormL2|r|8|343|2891.2296
1|DNAWalk|NormL2|r|8|344|2294.3573
1|DNAWalk|NormL2|r|8|345|2989.8195
1|DNAWalk|NormL2|r|8|346|2587.2406
1|DNAWalk|NormL2|r|8|347|4426.5143
1|DNAWalk|NormL2|r|8|348|5845.3878
1|DNAWalk|NormL2|r|8|349|2368.0062
1|DNAWalk|NormL2|r|8|350|3902.0946
1|DNAWalk|NormL2|r|8|351|6099.0968
1|DNAWalk|NormL2|r|8|352|1679.7542
1|DNAWalk|NormL2|r|8|353|3060.8466
1|DNAWalk|NormL2|r|8|354|2336.5995
1|DNAWalk|NormL2|r|8|355|6244.9608
1|DNAWalk|NormL2|r|8|356|4444.3216
1|DNAWalk|NormL2|r|8|357|4073.1377
1|DNAWalk|NormL2|r|8|358|4302.8651
1|DNAWalk|NormL2|r|8|359|3902.2919
1|DNAWalk|NormL2|r|8|360|7386.8084
1|DNAWalk|NormL2|r|8|361|4187.4983
1|DNAWalk|NormL2|r|8|362|2995.1176
1|DNAWalk|NormL2|r|8|363|3808.7532
1|DNAWalk|NormL2|r|8|364|2905.6421
1|DNAWalk|NormL2|r|8|365|2005.0098
1|DNAWalk|NormL2|r|8|366|4696.1506
1|DNAWalk|NormL2|r|8|367|3301.157
1|DNAWalk|NormL2|r|8|368|4168.4979
1|DNAWalk|NormL2|r|8|369|2164.4532
1|DNAWalk|NormL2|r|8|370|3108.2509
1|DNAWalk|NormL2|r|8|371|5296.8857
1|DNAWalk|NormL2|r|8|372|3096.9992
1|DNAWalk|NormL2|r|8|373|2036.9669
1|DNAWalk|NormL2|r|8|374|3044.0772
1|DNAWalk|NormL2|r|8|375|6979.238
1|DNAWalk|NormL2|r|8|376|1746.5525
1|DNAWalk|NormL2|r|8|377|8633.7072
1|DNAWalk|NormL2|r|8|378|2961.3814
1|DNAWalk|NormL2|r|8|379|1798.1879
1|DNAWalk|NormL2|r|8|380|3686.8506
1|DNAWalk|NormL2|r|8|381|3024.5228
1|DNAWalk|NormL2|r|8|382|2366.2346
1|DNAWalk|NormL2|r|8|383|3150.2136
1|DNAWalk|NormL2|r|8|384|4262.0945
