# Supplementary material for: On DNA numerical representations for genomic similarity computation
Source: PLoS One. 2017 Mar 21;12(3):e0173288. doi: 10.1371/journal.pone.0173288 (PMC5360225; doi:10.1371/journal.pone.0173288)
Supplement: S3 File — The datasets employed in this work. (ZIP) [file pone.0173288.s003.zip › datasets/syntheticalExperimentalScores/sequenceBase_1_transformation_ElectronIon_metric_Correlation_type_d_percentage_1.txt]

1|ElectronIon|Correlation|d|1|1|0.98307
1|ElectronIon|Correlation|d|1|2|0.98336
1|ElectronIon|Correlation|d|1|3|0.98424
1|ElectronIon|Correlation|d|1|4|0.98287
1|ElectronIon|Correlation|d|1|5|0.9841
1|ElectronIon|Correlation|d|1|6|0.98293
1|ElectronIon|Correlation|d|1|7|0.9835
1|ElectronIon|Correlation|d|1|8|0.98655
1|ElectronIon|Correlation|d|1|9|0.98467
1|ElectronIon|Correlation|d|1|10|0.98482
1|ElectronIon|Correlation|d|1|11|0.98399
1|ElectronIon|Correlation|d|1|12|0.98436
1|ElectronIon|Correlation|d|1|13|0.98371
1|ElectronIon|Correlation|d|1|14|0.98329
1|ElectronIon|Correlation|d|1|15|0.98365
1|ElectronIon|Correlation|d|1|16|0.98355
1|ElectronIon|Correlation|d|1|17|0.98408
1|ElectronIon|Correlation|d|1|18|0.98364
1|ElectronIon|Correlation|d|1|19|0.98422
1|ElectronIon|Correlation|d|1|20|0.98404
1|ElectronIon|Correlation|d|1|21|0.9841
1|ElectronIon|Correlation|d|1|22|0.9843
1|ElectronIon|Correlation|d|1|23|0.98368
1|ElectronIon|Correlation|d|1|24|0.98214
1|ElectronIon|Correlation|d|1|25|0.98271
1|ElectronIon|Correlation|d|1|26|0.98525
1|ElectronIon|Correlation|d|1|27|0.98335
1|ElectronIon|Correlation|d|1|28|0.98344
1|ElectronIon|Correlation|d|1|29|0.98402
1|ElectronIon|Correlation|d|1|30|0.98365
1|ElectronIon|Correlation|d|1|31|0.98264
1|ElectronIon|Correlation|d|1|32|0.98233
1|ElectronIon|Correlation|d|1|33|0.98386
1|ElectronIon|Correlation|d|1|34|0.98416
1|ElectronIon|Correlation|d|1|35|0.98359
1|ElectronIon|Correlation|d|1|36|0.98275
1|ElectronIon|Correlation|d|1|37|0.98618
1|ElectronIon|Correlation|d|1|38|0.98435
1|ElectronIon|Correlation|d|1|39|0.98341
1|ElectronIon|Correlation|d|1|40|0.98541
1|ElectronIon|Correlation|d|1|41|0.9829
1|ElectronIon|Correlation|d|1|42|0.98158
1|ElectronIon|Correlation|d|1|43|0.98349
1|ElectronIon|Correlation|d|1|44|0.98385
1|ElectronIon|Correlation|d|1|45|0.98335
1|ElectronIon|Correlation|d|1|46|0.98325
1|ElectronIon|Correlation|d|1|47|0.9835
1|ElectronIon|Correlation|d|1|48|0.98304
1|ElectronIon|Correlation|d|1|49|0.98483
1|ElectronIon|Correlation|d|1|50|0.98203
1|ElectronIon|Correlation|d|1|51|0.98283
1|ElectronIon|Correlation|d|1|52|0.98235
1|ElectronIon|Correlation|d|1|53|0.98473
1|ElectronIon|Correlation|d|1|54|0.98512
1|ElectronIon|Correlation|d|1|55|0.98449
1|ElectronIon|Correlation|d|1|56|0.98482
1|ElectronIon|Correlation|d|1|57|0.98303
1|ElectronIon|Correlation|d|1|58|0.98279
1|ElectronIon|Correlation|d|1|59|0.98334
1|ElectronIon|Correlation|d|1|60|0.98403
1|ElectronIon|Correlation|d|1|61|0.98514
1|ElectronIon|Correlation|d|1|62|0.98262
1|ElectronIon|Correlation|d|1|63|0.98348
1|ElectronIon|Correlation|d|1|64|0.98332
1|ElectronIon|Correlation|d|1|65|0.98231
1|ElectronIon|Correlation|d|1|66|0.98332
1|ElectronIon|Correlation|d|1|67|0.98387
1|ElectronIon|Correlation|d|1|68|0.98434
1|ElectronIon|Correlation|d|1|69|0.98387
1|ElectronIon|Correlation|d|1|70|0.98443
1|ElectronIon|Correlation|d|1|71|0.98357
1|ElectronIon|Correlation|d|1|72|0.98224
1|ElectronIon|Correlation|d|1|73|0.98269
1|ElectronIon|Correlation|d|1|74|0.98094
1|ElectronIon|Correlation|d|1|75|0.98314
1|ElectronIon|Correlation|d|1|76|0.98413
1|ElectronIon|Correlation|d|1|77|0.98281
1|ElectronIon|Correlation|d|1|78|0.98348
1|ElectronIon|Correlation|d|1|79|0.98399
1|ElectronIon|Correlation|d|1|80|0.98247
1|ElectronIon|Correlation|d|1|81|0.98441
1|ElectronIon|Correlation|d|1|82|0.98397
1|ElectronIon|Correlation|d|1|83|0.98418
1|ElectronIon|Correlation|d|1|84|0.98293
1|ElectronIon|Correlation|d|1|85|0.98326
1|ElectronIon|Correlation|d|1|86|0.98492
1|ElectronIon|Correlation|d|1|87|0.98411
1|ElectronIon|Correlation|d|1|88|0.9835
1|ElectronIon|Correlation|d|1|89|0.98352
1|ElectronIon|Correlation|d|1|90|0.98354
1|ElectronIon|Correlation|d|1|91|0.98373
1|ElectronIon|Correlation|d|1|92|0.98474
1|ElectronIon|Correlation|d|1|93|0.98326
1|ElectronIon|Correlation|d|1|94|0.98373
1|ElectronIon|Correlation|d|1|95|0.98324
1|ElectronIon|Correlation|d|1|96|0.98281
1|ElectronIon|Correlation|d|1|97|0.98342
1|ElectronIon|Correlation|d|1|98|0.98383
1|ElectronIon|Correlation|d|1|99|0.98318
1|ElectronIon|Correlation|d|1|100|0.98331
1|ElectronIon|Correlation|d|1|101|0.98507
1|ElectronIon|Correlation|d|1|102|0.98285
1|ElectronIon|Correlation|d|1|103|0.98397
1|ElectronIon|Correlation|d|1|104|0.98385
1|ElectronIon|Correlation|d|1|105|0.98325
1|ElectronIon|Correlation|d|1|106|0.98336
1|ElectronIon|Correlation|d|1|107|0.98448
1|ElectronIon|Correlation|d|1|108|0.98362
1|ElectronIon|Correlation|d|1|109|0.98521
1|ElectronIon|Correlation|d|1|110|0.98503
1|ElectronIon|Correlation|d|1|111|0.98336
1|ElectronIon|Correlation|d|1|112|0.98322
1|ElectronIon|Correlation|d|1|113|0.98324
1|ElectronIon|Correlation|d|1|114|0.98349
1|ElectronIon|Correlation|d|1|115|0.98417
1|ElectronIon|Correlation|d|1|116|0.98303
1|ElectronIon|Correlation|d|1|117|0.98348
1|ElectronIon|Correlation|d|1|118|0.98324
1|ElectronIon|Correlation|d|1|119|0.98629
1|ElectronIon|Correlation|d|1|120|0.98329
1|ElectronIon|Correlation|d|1|121|0.98382
1|ElectronIon|Correlation|d|1|122|0.98322
1|ElectronIon|Correlation|d|1|123|0.98334
1|ElectronIon|Correlation|d|1|124|0.9841
1|ElectronIon|Correlation|d|1|125|0.98393
1|ElectronIon|Correlation|d|1|126|0.98375
1|ElectronIon|Correlation|d|1|127|0.98354
1|ElectronIon|Correlation|d|1|128|0.98543
1|ElectronIon|Correlation|d|1|129|0.98235
1|ElectronIon|Correlation|d|1|130|0.9834
1|ElectronIon|Correlation|d|1|131|0.98455
1|ElectronIon|Correlation|d|1|132|0.98328
1|ElectronIon|Correlation|d|1|133|0.98474
1|ElectronIon|Correlation|d|1|134|0.98395
1|ElectronIon|Correlation|d|1|135|0.98418
1|ElectronIon|Correlation|d|1|136|0.98349
1|ElectronIon|Correlation|d|1|137|0.98265
1|ElectronIon|Correlation|d|1|138|0.98218
1|ElectronIon|Correlation|d|1|139|0.98241
1|ElectronIon|Correlation|d|1|140|0.98331
1|ElectronIon|Correlation|d|1|141|0.98451
1|ElectronIon|Correlation|d|1|142|0.98353
1|ElectronIon|Correlation|d|1|143|0.98382
1|ElectronIon|Correlation|d|1|144|0.98339
1|ElectronIon|Correlation|d|1|145|0.98243
1|ElectronIon|Correlation|d|1|146|0.98389
1|ElectronIon|Correlation|d|1|147|0.98409
1|ElectronIon|Correlation|d|1|148|0.98435
1|ElectronIon|Correlation|d|1|149|0.98365
1|ElectronIon|Correlation|d|1|150|0.98365
1|ElectronIon|Correlation|d|1|151|0.9837
1|ElectronIon|Correlation|d|1|152|0.98414
1|ElectronIon|Correlation|d|1|153|0.98418
1|ElectronIon|Correlation|d|1|154|0.98304
1|ElectronIon|Correlation|d|1|155|0.98174
1|ElectronIon|Correlation|d|1|156|0.98489
1|ElectronIon|Correlation|d|1|157|0.98251
1|ElectronIon|Correlation|d|1|158|0.98435
1|ElectronIon|Correlation|d|1|159|0.98404
1|ElectronIon|Correlation|d|1|160|0.98267
1|ElectronIon|Correlation|d|1|161|0.98346
1|ElectronIon|Correlation|d|1|162|0.98308
1|ElectronIon|Correlation|d|1|163|0.9825
1|ElectronIon|Correlation|d|1|164|0.98302
1|ElectronIon|Correlation|d|1|165|0.98297
1|ElectronIon|Correlation|d|1|166|0.98287
1|ElectronIon|Correlation|d|1|167|0.98317
1|ElectronIon|Correlation|d|1|168|0.98295
1|ElectronIon|Correlation|d|1|169|0.98253
1|ElectronIon|Correlation|d|1|170|0.98233
1|ElectronIon|Correlation|d|1|171|0.98367
1|ElectronIon|Correlation|d|1|172|0.98337
1|ElectronIon|Correlation|d|1|173|0.98441
1|ElectronIon|Correlation|d|1|174|0.98369
1|ElectronIon|Correlation|d|1|175|0.98316
1|ElectronIon|Correlation|d|1|176|0.98415
1|ElectronIon|Correlation|d|1|177|0.98342
1|ElectronIon|Correlation|d|1|178|0.98318
1|ElectronIon|Correlation|d|1|179|0.9838
1|ElectronIon|Correlation|d|1|180|0.98323
1|ElectronIon|Correlation|d|1|181|0.98316
1|ElectronIon|Correlation|d|1|182|0.98432
1|ElectronIon|Correlation|d|1|183|0.98211
1|ElectronIon|Correlation|d|1|184|0.98352
1|ElectronIon|Correlation|d|1|185|0.98432
1|ElectronIon|Correlation|d|1|186|0.98295
1|ElectronIon|Correlation|d|1|187|0.98287
1|ElectronIon|Correlation|d|1|188|0.98285
1|ElectronIon|Correlation|d|1|189|0.98384
1|ElectronIon|Correlation|d|1|190|0.98333
1|ElectronIon|Correlation|d|1|191|0.98318
1|ElectronIon|Correlation|d|1|192|0.98392
1|ElectronIon|Correlation|d|1|193|0.98399
1|ElectronIon|Correlation|d|1|194|0.98374
1|ElectronIon|Correlation|d|1|195|0.98293
1|ElectronIon|Correlation|d|1|196|0.98288
1|ElectronIon|Correlation|d|1|197|0.98337
1|ElectronIon|Correlation|d|1|198|0.98465
1|ElectronIon|Correlation|d|1|199|0.98286
1|ElectronIon|Correlation|d|1|200|0.98553
1|ElectronIon|Correlation|d|1|201|0.98326
1|ElectronIon|Correlation|d|1|202|0.98296
1|ElectronIon|Correlation|d|1|203|0.98309
1|ElectronIon|Correlation|d|1|204|0.98327
1|ElectronIon|Correlation|d|1|205|0.98316
1|ElectronIon|Correlation|d|1|206|0.98497
1|ElectronIon|Correlation|d|1|207|0.98483
1|ElectronIon|Correlation|d|1|208|0.98415
1|ElectronIon|Correlation|d|1|209|0.98331
1|ElectronIon|Correlation|d|1|210|0.98406
1|ElectronIon|Correlation|d|1|211|0.98357
1|ElectronIon|Correlation|d|1|212|0.9825
1|ElectronIon|Correlation|d|1|213|0.98399
1|ElectronIon|Correlation|d|1|214|0.9846
1|ElectronIon|Correlation|d|1|215|0.98305
1|ElectronIon|Correlation|d|1|216|0.98286
1|ElectronIon|Correlation|d|1|217|0.98296
1|ElectronIon|Correlation|d|1|218|0.98286
1|ElectronIon|Correlation|d|1|219|0.98319
1|ElectronIon|Correlation|d|1|220|0.98392
1|ElectronIon|Correlation|d|1|221|0.98412
1|ElectronIon|Correlation|d|1|222|0.98468
1|ElectronIon|Correlation|d|1|223|0.9836
1|ElectronIon|Correlation|d|1|224|0.98326
1|ElectronIon|Correlation|d|1|225|0.98295
1|ElectronIon|Correlation|d|1|226|0.98258
1|ElectronIon|Correlation|d|1|227|0.984
1|ElectronIon|Correlation|d|1|228|0.9832
1|ElectronIon|Correlation|d|1|229|0.98432
1|ElectronIon|Correlation|d|1|230|0.98544
1|ElectronIon|Correlation|d|1|231|0.98175
1|ElectronIon|Correlation|d|1|232|0.9833
1|ElectronIon|Correlation|d|1|233|0.98275
1|ElectronIon|Correlation|d|1|234|0.98395
1|ElectronIon|Correlation|d|1|235|0.98377
1|ElectronIon|Correlation|d|1|236|0.98582
1|ElectronIon|Correlation|d|1|237|0.9848
1|ElectronIon|Correlation|d|1|238|0.98218
1|ElectronIon|Correlation|d|1|239|0.98295
1|ElectronIon|Correlation|d|1|240|0.98295
1|ElectronIon|Correlation|d|1|241|0.98386
1|ElectronIon|Correlation|d|1|242|0.98403
1|ElectronIon|Correlation|d|1|243|0.98514
1|ElectronIon|Correlation|d|1|244|0.98201
1|ElectronIon|Correlation|d|1|245|0.98405
1|ElectronIon|Correlation|d|1|246|0.9831
1|ElectronIon|Correlation|d|1|247|0.98372
1|ElectronIon|Correlation|d|1|248|0.98484
1|ElectronIon|Correlation|d|1|249|0.98379
1|ElectronIon|Correlation|d|1|250|0.98302
1|ElectronIon|Correlation|d|1|251|0.98493
1|ElectronIon|Correlation|d|1|252|0.98488
1|ElectronIon|Correlation|d|1|253|0.98451
1|ElectronIon|Correlation|d|1|254|0.98445
1|ElectronIon|Correlation|d|1|255|0.98432
1|ElectronIon|Correlation|d|1|256|0.98416
1|ElectronIon|Correlation|d|1|257|0.98312
1|ElectronIon|Correlation|d|1|258|0.98346
1|ElectronIon|Correlation|d|1|259|0.98459
1|ElectronIon|Correlation|d|1|260|0.98359
1|ElectronIon|Correlation|d|1|261|0.98528
1|ElectronIon|Correlation|d|1|262|0.98247
1|ElectronIon|Correlation|d|1|263|0.98253
1|ElectronIon|Correlation|d|1|264|0.98409
1|ElectronIon|Correlation|d|1|265|0.98304
1|ElectronIon|Correlation|d|1|266|0.98303
1|ElectronIon|Correlation|d|1|267|0.98456
1|ElectronIon|Correlation|d|1|268|0.984
1|ElectronIon|Correlation|d|1|269|0.98386
1|ElectronIon|Correlation|d|1|270|0.98409
1|ElectronIon|Correlation|d|1|271|0.98396
1|ElectronIon|Correlation|d|1|272|0.9834
1|ElectronIon|Correlation|d|1|273|0.982
1|ElectronIon|Correlation|d|1|274|0.98413
1|ElectronIon|Correlation|d|1|275|0.98312
1|ElectronIon|Correlation|d|1|276|0.98413
1|ElectronIon|Correlation|d|1|277|0.98439
1|ElectronIon|Correlation|d|1|278|0.98317
1|ElectronIon|Correlation|d|1|279|0.98342
1|ElectronIon|Correlation|d|1|280|0.98238
1|ElectronIon|Correlation|d|1|281|0.98405
1|ElectronIon|Correlation|d|1|282|0.98369
1|ElectronIon|Correlation|d|1|283|0.98397
1|ElectronIon|Correlation|d|1|284|0.9834
1|ElectronIon|Correlation|d|1|285|0.9836
1|ElectronIon|Correlation|d|1|286|0.98392
1|ElectronIon|Correlation|d|1|287|0.98395
1|ElectronIon|Correlation|d|1|288|0.98404
1|ElectronIon|Correlation|d|1|289|0.9842
1|ElectronIon|Correlation|d|1|290|0.98267
1|ElectronIon|Correlation|d|1|291|0.98352
1|ElectronIon|Correlation|d|1|292|0.98325
1|ElectronIon|Correlation|d|1|293|0.98376
1|ElectronIon|Correlation|d|1|294|0.98473
1|ElectronIon|Correlation|d|1|295|0.98339
1|ElectronIon|Correlation|d|1|296|0.98558
1|ElectronIon|Correlation|d|1|297|0.98361
1|ElectronIon|Correlation|d|1|298|0.98217
1|ElectronIon|Correlation|d|1|299|0.98414
1|ElectronIon|Correlation|d|1|300|0.98487
1|ElectronIon|Correlation|d|1|301|0.98492
1|ElectronIon|Correlation|d|1|302|0.98347
1|ElectronIon|Correlation|d|1|303|0.98388
1|ElectronIon|Correlation|d|1|304|0.98285
1|ElectronIon|Correlation|d|1|305|0.98288
1|ElectronIon|Correlation|d|1|306|0.98557
1|ElectronIon|Correlation|d|1|307|0.98379
1|ElectronIon|Correlation|d|1|308|0.98444
1|ElectronIon|Correlation|d|1|309|0.98363
1|ElectronIon|Correlation|d|1|310|0.98236
1|ElectronIon|Correlation|d|1|311|0.98343
1|ElectronIon|Correlation|d|1|312|0.984
1|ElectronIon|Correlation|d|1|313|0.98552
1|ElectronIon|Correlation|d|1|314|0.98438
1|ElectronIon|Correlation|d|1|315|0.98156
1|ElectronIon|Correlation|d|1|316|0.9829
1|ElectronIon|Correlation|d|1|317|0.98343
1|ElectronIon|Correlation|d|1|318|0.98296
1|ElectronIon|Correlation|d|1|319|0.98361
1|ElectronIon|Correlation|d|1|320|0.98279
1|ElectronIon|Correlation|d|1|321|0.9813
1|ElectronIon|Correlation|d|1|322|0.98339
1|ElectronIon|Correlation|d|1|323|0.98441
1|ElectronIon|Correlation|d|1|324|0.98391
1|ElectronIon|Correlation|d|1|325|0.98375
1|ElectronIon|Correlation|d|1|326|0.98353
1|ElectronIon|Correlation|d|1|327|0.98495
1|ElectronIon|Correlation|d|1|328|0.98476
1|ElectronIon|Correlation|d|1|329|0.98291
1|ElectronIon|Correlation|d|1|330|0.98393
1|ElectronIon|Correlation|d|1|331|0.98294
1|ElectronIon|Correlation|d|1|332|0.98368
1|ElectronIon|Correlation|d|1|333|0.98178
1|ElectronIon|Correlation|d|1|334|0.98264
1|ElectronIon|Correlation|d|1|335|0.98361
1|ElectronIon|Correlation|d|1|336|0.98385
1|ElectronIon|Correlation|d|1|337|0.98367
1|ElectronIon|Correlation|d|1|338|0.9837
1|ElectronIon|Correlation|d|1|339|0.98357
1|ElectronIon|Correlation|d|1|340|0.98336
1|ElectronIon|Correlation|d|1|341|0.98357
1|ElectronIon|Correlation|d|1|342|0.98337
1|ElectronIon|Correlation|d|1|343|0.98352
1|ElectronIon|Correlation|d|1|344|0.98244
1|ElectronIon|Correlation|d|1|345|0.98331
1|ElectronIon|Correlation|d|1|346|0.9857
1|ElectronIon|Correlation|d|1|347|0.9842
1|ElectronIon|Correlation|d|1|348|0.98288
1|ElectronIon|Correlation|d|1|349|0.98315
1|ElectronIon|Correlation|d|1|350|0.98503
1|ElectronIon|Correlation|d|1|351|0.98428
1|ElectronIon|Correlation|d|1|352|0.98299
1|ElectronIon|Correlation|d|1|353|0.98393
1|ElectronIon|Correlation|d|1|354|0.98379
1|ElectronIon|Correlation|d|1|355|0.98267
1|ElectronIon|Correlation|d|1|356|0.98333
1|ElectronIon|Correlation|d|1|357|0.98645
1|ElectronIon|Correlation|d|1|358|0.98317
1|ElectronIon|Correlation|d|1|359|0.98429
1|ElectronIon|Correlation|d|1|360|0.98289
1|ElectronIon|Correlation|d|1|361|0.98347
1|ElectronIon|Correlation|d|1|362|0.98342
1|ElectronIon|Correlation|d|1|363|0.98307
1|ElectronIon|Correlation|d|1|364|0.98321
1|ElectronIon|Correlation|d|1|365|0.98175
1|ElectronIon|Correlation|d|1|366|0.98354
1|ElectronIon|Correlation|d|1|367|0.98152
1|ElectronIon|Correlation|d|1|368|0.98353
1|ElectronIon|Correlation|d|1|369|0.98384
1|ElectronIon|Correlation|d|1|370|0.98351
1|ElectronIon|Correlation|d|1|371|0.98386
1|ElectronIon|Correlation|d|1|372|0.985
1|ElectronIon|Correlation|d|1|373|0.98225
1|ElectronIon|Correlation|d|1|374|0.98348
1|ElectronIon|Correlation|d|1|375|0.98299
1|ElectronIon|Correlation|d|1|376|0.98436
1|ElectronIon|Correlation|d|1|377|0.98383
1|ElectronIon|Correlation|d|1|378|0.98397
1|ElectronIon|Correlation|d|1|379|0.9837
1|ElectronIon|Correlation|d|1|380|0.98264
1|ElectronIon|Correlation|d|1|381|0.98403
1|ElectronIon|Correlation|d|1|382|0.98366
1|ElectronIon|Correlation|d|1|383|0.98367
1|ElectronIon|Correlation|d|1|384|0.98386
1|ElectronIon|Correlation|d|1|385|0.98322
1|ElectronIon|Correlation|d|1|386|0.98407
1|ElectronIon|Correlation|d|1|387|0.98295
1|ElectronIon|Correlation|d|1|388|0.98308
1|ElectronIon|Correlation|d|1|389|0.98261
1|ElectronIon|Correlation|d|1|390|0.98314
1|ElectronIon|Correlation|d|1|391|0.98422
1|ElectronIon|Correlation|d|1|392|0.98317
1|ElectronIon|Correlation|d|1|393|0.98252
1|ElectronIon|Correlation|d|1|394|0.98255
1|ElectronIon|Correlation|d|1|395|0.98312
1|ElectronIon|Correlation|d|1|396|0.98522
1|ElectronIon|Correlation|d|1|397|0.98397
1|ElectronIon|Correlation|d|1|398|0.9829
1|ElectronIon|Correlation|d|1|399|0.98352
1|ElectronIon|Correlation|d|1|400|0.98268
