# Supplementary material for: On DNA numerical representations for genomic similarity computation
Source: PLoS One. 2017 Mar 21;12(3):e0173288. doi: 10.1371/journal.pone.0173288 (PMC5360225; doi:10.1371/journal.pone.0173288)
Supplement: S3 File — The datasets employed in this work. (ZIP) [file pone.0173288.s003.zip › datasets/syntheticalExperimentalScores/sequenceBase_1_transformation_ElectronIon_metric_Correlation_type_d_percentage_16.txt]

1|ElectronIon|Correlation|d|16|1|0.91431
1|ElectronIon|Correlation|d|16|2|0.91435
1|ElectronIon|Correlation|d|16|3|0.91433
1|ElectronIon|Correlation|d|16|4|0.91394
1|ElectronIon|Correlation|d|16|5|0.91307
1|ElectronIon|Correlation|d|16|6|0.91347
1|ElectronIon|Correlation|d|16|7|0.91538
1|ElectronIon|Correlation|d|16|8|0.91436
1|ElectronIon|Correlation|d|16|9|0.91506
1|ElectronIon|Correlation|d|16|10|0.91287
1|ElectronIon|Correlation|d|16|11|0.91457
1|ElectronIon|Correlation|d|16|12|0.91241
1|ElectronIon|Correlation|d|16|13|0.91402
1|ElectronIon|Correlation|d|16|14|0.91341
1|ElectronIon|Correlation|d|16|15|0.9146
1|ElectronIon|Correlation|d|16|16|0.9132
1|ElectronIon|Correlation|d|16|17|0.91289
1|ElectronIon|Correlation|d|16|18|0.91445
1|ElectronIon|Correlation|d|16|19|0.91324
1|ElectronIon|Correlation|d|16|20|0.91436
1|ElectronIon|Correlation|d|16|21|0.91217
1|ElectronIon|Correlation|d|16|22|0.91409
1|ElectronIon|Correlation|d|16|23|0.91556
1|ElectronIon|Correlation|d|16|24|0.9145
1|ElectronIon|Correlation|d|16|25|0.91406
1|ElectronIon|Correlation|d|16|26|0.91566
1|ElectronIon|Correlation|d|16|27|0.91501
1|ElectronIon|Correlation|d|16|28|0.9137
1|ElectronIon|Correlation|d|16|29|0.91366
1|ElectronIon|Correlation|d|16|30|0.91367
1|ElectronIon|Correlation|d|16|31|0.91353
1|ElectronIon|Correlation|d|16|32|0.91349
1|ElectronIon|Correlation|d|16|33|0.91382
1|ElectronIon|Correlation|d|16|34|0.91375
1|ElectronIon|Correlation|d|16|35|0.91317
1|ElectronIon|Correlation|d|16|36|0.91209
1|ElectronIon|Correlation|d|16|37|0.91305
1|ElectronIon|Correlation|d|16|38|0.91447
1|ElectronIon|Correlation|d|16|39|0.91337
1|ElectronIon|Correlation|d|16|40|0.91428
1|ElectronIon|Correlation|d|16|41|0.91286
1|ElectronIon|Correlation|d|16|42|0.9148
1|ElectronIon|Correlation|d|16|43|0.91301
1|ElectronIon|Correlation|d|16|44|0.91403
1|ElectronIon|Correlation|d|16|45|0.91466
1|ElectronIon|Correlation|d|16|46|0.91479
1|ElectronIon|Correlation|d|16|47|0.91369
1|ElectronIon|Correlation|d|16|48|0.91438
1|ElectronIon|Correlation|d|16|49|0.91361
1|ElectronIon|Correlation|d|16|50|0.91298
1|ElectronIon|Correlation|d|16|51|0.9151
1|ElectronIon|Correlation|d|16|52|0.9143
1|ElectronIon|Correlation|d|16|53|0.91496
1|ElectronIon|Correlation|d|16|54|0.91408
1|ElectronIon|Correlation|d|16|55|0.91474
1|ElectronIon|Correlation|d|16|56|0.91388
1|ElectronIon|Correlation|d|16|57|0.9123
1|ElectronIon|Correlation|d|16|58|0.91386
1|ElectronIon|Correlation|d|16|59|0.91465
1|ElectronIon|Correlation|d|16|60|0.9133
1|ElectronIon|Correlation|d|16|61|0.91445
1|ElectronIon|Correlation|d|16|62|0.9137
1|ElectronIon|Correlation|d|16|63|0.91297
1|ElectronIon|Correlation|d|16|64|0.91414
1|ElectronIon|Correlation|d|16|65|0.91395
1|ElectronIon|Correlation|d|16|66|0.91518
1|ElectronIon|Correlation|d|16|67|0.91502
1|ElectronIon|Correlation|d|16|68|0.91483
1|ElectronIon|Correlation|d|16|69|0.9142
1|ElectronIon|Correlation|d|16|70|0.91303
1|ElectronIon|Correlation|d|16|71|0.91451
1|ElectronIon|Correlation|d|16|72|0.91511
1|ElectronIon|Correlation|d|16|73|0.91576
1|ElectronIon|Correlation|d|16|74|0.91433
1|ElectronIon|Correlation|d|16|75|0.91272
1|ElectronIon|Correlation|d|16|76|0.91442
1|ElectronIon|Correlation|d|16|77|0.91328
1|ElectronIon|Correlation|d|16|78|0.91326
1|ElectronIon|Correlation|d|16|79|0.9138
1|ElectronIon|Correlation|d|16|80|0.91424
1|ElectronIon|Correlation|d|16|81|0.9141
1|ElectronIon|Correlation|d|16|82|0.91332
1|ElectronIon|Correlation|d|16|83|0.91147
1|ElectronIon|Correlation|d|16|84|0.9133
1|ElectronIon|Correlation|d|16|85|0.91403
1|ElectronIon|Correlation|d|16|86|0.91146
1|ElectronIon|Correlation|d|16|87|0.91452
1|ElectronIon|Correlation|d|16|88|0.91448
1|ElectronIon|Correlation|d|16|89|0.91433
1|ElectronIon|Correlation|d|16|90|0.9132
1|ElectronIon|Correlation|d|16|91|0.91283
1|ElectronIon|Correlation|d|16|92|0.91268
1|ElectronIon|Correlation|d|16|93|0.91343
1|ElectronIon|Correlation|d|16|94|0.91407
1|ElectronIon|Correlation|d|16|95|0.91383
1|ElectronIon|Correlation|d|16|96|0.91327
1|ElectronIon|Correlation|d|16|97|0.91389
1|ElectronIon|Correlation|d|16|98|0.91365
1|ElectronIon|Correlation|d|16|99|0.91398
1|ElectronIon|Correlation|d|16|100|0.91383
1|ElectronIon|Correlation|d|16|101|0.91314
1|ElectronIon|Correlation|d|16|102|0.91455
1|ElectronIon|Correlation|d|16|103|0.91346
1|ElectronIon|Correlation|d|16|104|0.91453
1|ElectronIon|Correlation|d|16|105|0.91404
1|ElectronIon|Correlation|d|16|106|0.91422
1|ElectronIon|Correlation|d|16|107|0.9135
1|ElectronIon|Correlation|d|16|108|0.91363
1|ElectronIon|Correlation|d|16|109|0.9139
1|ElectronIon|Correlation|d|16|110|0.91355
1|ElectronIon|Correlation|d|16|111|0.91433
1|ElectronIon|Correlation|d|16|112|0.91299
1|ElectronIon|Correlation|d|16|113|0.91381
1|ElectronIon|Correlation|d|16|114|0.91311
1|ElectronIon|Correlation|d|16|115|0.91371
1|ElectronIon|Correlation|d|16|116|0.91385
1|ElectronIon|Correlation|d|16|117|0.91324
1|ElectronIon|Correlation|d|16|118|0.91558
1|ElectronIon|Correlation|d|16|119|0.91483
1|ElectronIon|Correlation|d|16|120|0.91409
1|ElectronIon|Correlation|d|16|121|0.91376
1|ElectronIon|Correlation|d|16|122|0.91379
1|ElectronIon|Correlation|d|16|123|0.91523
1|ElectronIon|Correlation|d|16|124|0.9157
1|ElectronIon|Correlation|d|16|125|0.91435
1|ElectronIon|Correlation|d|16|126|0.91412
1|ElectronIon|Correlation|d|16|127|0.91428
1|ElectronIon|Correlation|d|16|128|0.91289
1|ElectronIon|Correlation|d|16|129|0.91314
1|ElectronIon|Correlation|d|16|130|0.91359
1|ElectronIon|Correlation|d|16|131|0.91289
1|ElectronIon|Correlation|d|16|132|0.91538
1|ElectronIon|Correlation|d|16|133|0.91479
1|ElectronIon|Correlation|d|16|134|0.91311
1|ElectronIon|Correlation|d|16|135|0.9141
1|ElectronIon|Correlation|d|16|136|0.91249
1|ElectronIon|Correlation|d|16|137|0.91259
1|ElectronIon|Correlation|d|16|138|0.91364
1|ElectronIon|Correlation|d|16|139|0.91383
1|ElectronIon|Correlation|d|16|140|0.91363
1|ElectronIon|Correlation|d|16|141|0.91394
1|ElectronIon|Correlation|d|16|142|0.915
1|ElectronIon|Correlation|d|16|143|0.91414
1|ElectronIon|Correlation|d|16|144|0.91353
1|ElectronIon|Correlation|d|16|145|0.91357
1|ElectronIon|Correlation|d|16|146|0.9149
1|ElectronIon|Correlation|d|16|147|0.915
1|ElectronIon|Correlation|d|16|148|0.91331
1|ElectronIon|Correlation|d|16|149|0.91471
1|ElectronIon|Correlation|d|16|150|0.91259
1|ElectronIon|Correlation|d|16|151|0.915
1|ElectronIon|Correlation|d|16|152|0.914
1|ElectronIon|Correlation|d|16|153|0.91383
1|ElectronIon|Correlation|d|16|154|0.91448
1|ElectronIon|Correlation|d|16|155|0.91448
1|ElectronIon|Correlation|d|16|156|0.91374
1|ElectronIon|Correlation|d|16|157|0.91429
1|ElectronIon|Correlation|d|16|158|0.91357
1|ElectronIon|Correlation|d|16|159|0.91351
1|ElectronIon|Correlation|d|16|160|0.91397
1|ElectronIon|Correlation|d|16|161|0.91324
1|ElectronIon|Correlation|d|16|162|0.91533
1|ElectronIon|Correlation|d|16|163|0.9142
1|ElectronIon|Correlation|d|16|164|0.91394
1|ElectronIon|Correlation|d|16|165|0.91347
1|ElectronIon|Correlation|d|16|166|0.91449
1|ElectronIon|Correlation|d|16|167|0.91511
1|ElectronIon|Correlation|d|16|168|0.91427
1|ElectronIon|Correlation|d|16|169|0.91221
1|ElectronIon|Correlation|d|16|170|0.91447
1|ElectronIon|Correlation|d|16|171|0.91252
1|ElectronIon|Correlation|d|16|172|0.91409
1|ElectronIon|Correlation|d|16|173|0.915
1|ElectronIon|Correlation|d|16|174|0.91508
1|ElectronIon|Correlation|d|16|175|0.91403
1|ElectronIon|Correlation|d|16|176|0.91357
1|ElectronIon|Correlation|d|16|177|0.91404
1|ElectronIon|Correlation|d|16|178|0.91354
1|ElectronIon|Correlation|d|16|179|0.91238
1|ElectronIon|Correlation|d|16|180|0.91453
1|ElectronIon|Correlation|d|16|181|0.91556
1|ElectronIon|Correlation|d|16|182|0.91426
1|ElectronIon|Correlation|d|16|183|0.91421
1|ElectronIon|Correlation|d|16|184|0.91373
1|ElectronIon|Correlation|d|16|185|0.91469
1|ElectronIon|Correlation|d|16|186|0.91269
1|ElectronIon|Correlation|d|16|187|0.91405
1|ElectronIon|Correlation|d|16|188|0.91434
1|ElectronIon|Correlation|d|16|189|0.91317
1|ElectronIon|Correlation|d|16|190|0.91309
1|ElectronIon|Correlation|d|16|191|0.91176
1|ElectronIon|Correlation|d|16|192|0.91256
1|ElectronIon|Correlation|d|16|193|0.91291
1|ElectronIon|Correlation|d|16|194|0.91401
1|ElectronIon|Correlation|d|16|195|0.91359
1|ElectronIon|Correlation|d|16|196|0.91271
1|ElectronIon|Correlation|d|16|197|0.91293
1|ElectronIon|Correlation|d|16|198|0.91447
1|ElectronIon|Correlation|d|16|199|0.91371
1|ElectronIon|Correlation|d|16|200|0.91477
1|ElectronIon|Correlation|d|16|201|0.91401
1|ElectronIon|Correlation|d|16|202|0.91415
1|ElectronIon|Correlation|d|16|203|0.91324
1|ElectronIon|Correlation|d|16|204|0.91429
1|ElectronIon|Correlation|d|16|205|0.91317
1|ElectronIon|Correlation|d|16|206|0.91356
1|ElectronIon|Correlation|d|16|207|0.91322
1|ElectronIon|Correlation|d|16|208|0.91573
1|ElectronIon|Correlation|d|16|209|0.91245
1|ElectronIon|Correlation|d|16|210|0.91364
1|ElectronIon|Correlation|d|16|211|0.91291
1|ElectronIon|Correlation|d|16|212|0.91383
1|ElectronIon|Correlation|d|16|213|0.91385
1|ElectronIon|Correlation|d|16|214|0.91422
1|ElectronIon|Correlation|d|16|215|0.91311
1|ElectronIon|Correlation|d|16|216|0.91527
1|ElectronIon|Correlation|d|16|217|0.91418
1|ElectronIon|Correlation|d|16|218|0.91544
1|ElectronIon|Correlation|d|16|219|0.91341
1|ElectronIon|Correlation|d|16|220|0.91388
1|ElectronIon|Correlation|d|16|221|0.91322
1|ElectronIon|Correlation|d|16|222|0.91399
1|ElectronIon|Correlation|d|16|223|0.91333
1|ElectronIon|Correlation|d|16|224|0.91562
1|ElectronIon|Correlation|d|16|225|0.91276
1|ElectronIon|Correlation|d|16|226|0.9154
1|ElectronIon|Correlation|d|16|227|0.9133
1|ElectronIon|Correlation|d|16|228|0.91452
1|ElectronIon|Correlation|d|16|229|0.91408
1|ElectronIon|Correlation|d|16|230|0.91466
1|ElectronIon|Correlation|d|16|231|0.91493
1|ElectronIon|Correlation|d|16|232|0.91391
1|ElectronIon|Correlation|d|16|233|0.91357
1|ElectronIon|Correlation|d|16|234|0.91428
1|ElectronIon|Correlation|d|16|235|0.91376
1|ElectronIon|Correlation|d|16|236|0.91265
1|ElectronIon|Correlation|d|16|237|0.91444
1|ElectronIon|Correlation|d|16|238|0.91324
1|ElectronIon|Correlation|d|16|239|0.91377
1|ElectronIon|Correlation|d|16|240|0.91339
1|ElectronIon|Correlation|d|16|241|0.91306
1|ElectronIon|Correlation|d|16|242|0.91313
1|ElectronIon|Correlation|d|16|243|0.91431
1|ElectronIon|Correlation|d|16|244|0.9116
1|ElectronIon|Correlation|d|16|245|0.91515
1|ElectronIon|Correlation|d|16|246|0.9139
1|ElectronIon|Correlation|d|16|247|0.91421
1|ElectronIon|Correlation|d|16|248|0.91352
1|ElectronIon|Correlation|d|16|249|0.91357
1|ElectronIon|Correlation|d|16|250|0.9147
1|ElectronIon|Correlation|d|16|251|0.91366
1|ElectronIon|Correlation|d|16|252|0.91328
1|ElectronIon|Correlation|d|16|253|0.91377
1|ElectronIon|Correlation|d|16|254|0.91368
1|ElectronIon|Correlation|d|16|255|0.91268
1|ElectronIon|Correlation|d|16|256|0.91332
1|ElectronIon|Correlation|d|16|257|0.91313
1|ElectronIon|Correlation|d|16|258|0.91357
1|ElectronIon|Correlation|d|16|259|0.91381
1|ElectronIon|Correlation|d|16|260|0.9131
1|ElectronIon|Correlation|d|16|261|0.91327
1|ElectronIon|Correlation|d|16|262|0.91418
1|ElectronIon|Correlation|d|16|263|0.91506
1|ElectronIon|Correlation|d|16|264|0.91313
1|ElectronIon|Correlation|d|16|265|0.91291
1|ElectronIon|Correlation|d|16|266|0.91399
1|ElectronIon|Correlation|d|16|267|0.91441
1|ElectronIon|Correlation|d|16|268|0.91322
1|ElectronIon|Correlation|d|16|269|0.91306
1|ElectronIon|Correlation|d|16|270|0.9126
1|ElectronIon|Correlation|d|16|271|0.91337
1|ElectronIon|Correlation|d|16|272|0.91329
1|ElectronIon|Correlation|d|16|273|0.91252
1|ElectronIon|Correlation|d|16|274|0.91373
1|ElectronIon|Correlation|d|16|275|0.9141
1|ElectronIon|Correlation|d|16|276|0.91309
1|ElectronIon|Correlation|d|16|277|0.91353
1|ElectronIon|Correlation|d|16|278|0.91356
1|ElectronIon|Correlation|d|16|279|0.91705
1|ElectronIon|Correlation|d|16|280|0.9145
1|ElectronIon|Correlation|d|16|281|0.91488
1|ElectronIon|Correlation|d|16|282|0.91328
1|ElectronIon|Correlation|d|16|283|0.91421
1|ElectronIon|Correlation|d|16|284|0.91517
1|ElectronIon|Correlation|d|16|285|0.91414
1|ElectronIon|Correlation|d|16|286|0.91277
1|ElectronIon|Correlation|d|16|287|0.9145
1|ElectronIon|Correlation|d|16|288|0.91331
1|ElectronIon|Correlation|d|16|289|0.91339
1|ElectronIon|Correlation|d|16|290|0.91443
1|ElectronIon|Correlation|d|16|291|0.91351
1|ElectronIon|Correlation|d|16|292|0.91451
1|ElectronIon|Correlation|d|16|293|0.9143
1|ElectronIon|Correlation|d|16|294|0.9144
1|ElectronIon|Correlation|d|16|295|0.91349
1|ElectronIon|Correlation|d|16|296|0.91468
1|ElectronIon|Correlation|d|16|297|0.91402
1|ElectronIon|Correlation|d|16|298|0.91464
1|ElectronIon|Correlation|d|16|299|0.91292
1|ElectronIon|Correlation|d|16|300|0.91406
1|ElectronIon|Correlation|d|16|301|0.91335
1|ElectronIon|Correlation|d|16|302|0.91469
1|ElectronIon|Correlation|d|16|303|0.91479
1|ElectronIon|Correlation|d|16|304|0.91283
1|ElectronIon|Correlation|d|16|305|0.91387
1|ElectronIon|Correlation|d|16|306|0.91342
1|ElectronIon|Correlation|d|16|307|0.91338
1|ElectronIon|Correlation|d|16|308|0.91366
1|ElectronIon|Correlation|d|16|309|0.91329
1|ElectronIon|Correlation|d|16|310|0.91339
1|ElectronIon|Correlation|d|16|311|0.9132
1|ElectronIon|Correlation|d|16|312|0.91372
1|ElectronIon|Correlation|d|16|313|0.91419
1|ElectronIon|Correlation|d|16|314|0.91258
1|ElectronIon|Correlation|d|16|315|0.91257
1|ElectronIon|Correlation|d|16|316|0.91327
1|ElectronIon|Correlation|d|16|317|0.91355
1|ElectronIon|Correlation|d|16|318|0.91382
1|ElectronIon|Correlation|d|16|319|0.91451
1|ElectronIon|Correlation|d|16|320|0.91306
1|ElectronIon|Correlation|d|16|321|0.91422
1|ElectronIon|Correlation|d|16|322|0.91523
1|ElectronIon|Correlation|d|16|323|0.91473
1|ElectronIon|Correlation|d|16|324|0.91406
1|ElectronIon|Correlation|d|16|325|0.91471
1|ElectronIon|Correlation|d|16|326|0.91338
1|ElectronIon|Correlation|d|16|327|0.91259
1|ElectronIon|Correlation|d|16|328|0.91398
1|ElectronIon|Correlation|d|16|329|0.91355
1|ElectronIon|Correlation|d|16|330|0.91413
1|ElectronIon|Correlation|d|16|331|0.91366
1|ElectronIon|Correlation|d|16|332|0.91382
1|ElectronIon|Correlation|d|16|333|0.91449
1|ElectronIon|Correlation|d|16|334|0.91476
1|ElectronIon|Correlation|d|16|335|0.91235
1|ElectronIon|Correlation|d|16|336|0.91468
1|ElectronIon|Correlation|d|16|337|0.91333
1|ElectronIon|Correlation|d|16|338|0.91302
1|ElectronIon|Correlation|d|16|339|0.91472
1|ElectronIon|Correlation|d|16|340|0.91454
1|ElectronIon|Correlation|d|16|341|0.91325
1|ElectronIon|Correlation|d|16|342|0.91343
1|ElectronIon|Correlation|d|16|343|0.91352
1|ElectronIon|Correlation|d|16|344|0.91361
1|ElectronIon|Correlation|d|16|345|0.91444
1|ElectronIon|Correlation|d|16|346|0.91303
1|ElectronIon|Correlation|d|16|347|0.91311
1|ElectronIon|Correlation|d|16|348|0.91285
1|ElectronIon|Correlation|d|16|349|0.91344
1|ElectronIon|Correlation|d|16|350|0.9143
1|ElectronIon|Correlation|d|16|351|0.91355
1|ElectronIon|Correlation|d|16|352|0.91407
1|ElectronIon|Correlation|d|16|353|0.91435
1|ElectronIon|Correlation|d|16|354|0.91457
1|ElectronIon|Correlation|d|16|355|0.91297
1|ElectronIon|Correlation|d|16|356|0.91379
1|ElectronIon|Correlation|d|16|357|0.91307
1|ElectronIon|Correlation|d|16|358|0.91273
1|ElectronIon|Correlation|d|16|359|0.91488
1|ElectronIon|Correlation|d|16|360|0.91514
1|ElectronIon|Correlation|d|16|361|0.91425
1|ElectronIon|Correlation|d|16|362|0.91443
1|ElectronIon|Correlation|d|16|363|0.91288
1|ElectronIon|Correlation|d|16|364|0.91337
1|ElectronIon|Correlation|d|16|365|0.91383
1|ElectronIon|Correlation|d|16|366|0.91359
1|ElectronIon|Correlation|d|16|367|0.91388
1|ElectronIon|Correlation|d|16|368|0.91439
1|ElectronIon|Correlation|d|16|369|0.91343
1|ElectronIon|Correlation|d|16|370|0.91332
1|ElectronIon|Correlation|d|16|371|0.91435
1|ElectronIon|Correlation|d|16|372|0.91489
1|ElectronIon|Correlation|d|16|373|0.91363
1|ElectronIon|Correlation|d|16|374|0.91381
1|ElectronIon|Correlation|d|16|375|0.91453
1|ElectronIon|Correlation|d|16|376|0.91524
1|ElectronIon|Correlation|d|16|377|0.9143
1|ElectronIon|Correlation|d|16|378|0.91454
1|ElectronIon|Correlation|d|16|379|0.91411
1|ElectronIon|Correlation|d|16|380|0.91313
1|ElectronIon|Correlation|d|16|381|0.91311
1|ElectronIon|Correlation|d|16|382|0.91337
1|ElectronIon|Correlation|d|16|383|0.91201
1|ElectronIon|Correlation|d|16|384|0.91413
1|ElectronIon|Correlation|d|16|385|0.91321
1|ElectronIon|Correlation|d|16|386|0.91387
1|ElectronIon|Correlation|d|16|387|0.91411
1|ElectronIon|Correlation|d|16|388|0.9147
1|ElectronIon|Correlation|d|16|389|0.91317
1|ElectronIon|Correlation|d|16|390|0.91281
1|ElectronIon|Correlation|d|16|391|0.91456
1|ElectronIon|Correlation|d|16|392|0.91426
1|ElectronIon|Correlation|d|16|393|0.91314
1|ElectronIon|Correlation|d|16|394|0.91351
1|ElectronIon|Correlation|d|16|395|0.91315
1|ElectronIon|Correlation|d|16|396|0.91346
1|ElectronIon|Correlation|d|16|397|0.91326
1|ElectronIon|Correlation|d|16|398|0.91397
1|ElectronIon|Correlation|d|16|399|0.91439
1|ElectronIon|Correlation|d|16|400|0.91337
