# Supplementary material for: On DNA numerical representations for genomic similarity computation
Source: PLoS One. 2017 Mar 21;12(3):e0173288. doi: 10.1371/journal.pone.0173288 (PMC5360225; doi:10.1371/journal.pone.0173288)
Supplement: S3 File — The datasets employed in this work. (ZIP) [file pone.0173288.s003.zip › datasets/syntheticalExperimentalScores/sequenceBase_1_transformation_ElectronIon_metric_Correlation_type_d_percentage_2.txt]

1|ElectronIon|Correlation|d|2|1|0.97794
1|ElectronIon|Correlation|d|2|2|0.97945
1|ElectronIon|Correlation|d|2|3|0.97711
1|ElectronIon|Correlation|d|2|4|0.97783
1|ElectronIon|Correlation|d|2|5|0.97869
1|ElectronIon|Correlation|d|2|6|0.97788
1|ElectronIon|Correlation|d|2|7|0.97805
1|ElectronIon|Correlation|d|2|8|0.97892
1|ElectronIon|Correlation|d|2|9|0.97815
1|ElectronIon|Correlation|d|2|10|0.97855
1|ElectronIon|Correlation|d|2|11|0.97872
1|ElectronIon|Correlation|d|2|12|0.97872
1|ElectronIon|Correlation|d|2|13|0.979
1|ElectronIon|Correlation|d|2|14|0.97725
1|ElectronIon|Correlation|d|2|15|0.97859
1|ElectronIon|Correlation|d|2|16|0.97987
1|ElectronIon|Correlation|d|2|17|0.97921
1|ElectronIon|Correlation|d|2|18|0.97973
1|ElectronIon|Correlation|d|2|19|0.97836
1|ElectronIon|Correlation|d|2|20|0.97856
1|ElectronIon|Correlation|d|2|21|0.97805
1|ElectronIon|Correlation|d|2|22|0.97889
1|ElectronIon|Correlation|d|2|23|0.978
1|ElectronIon|Correlation|d|2|24|0.97793
1|ElectronIon|Correlation|d|2|25|0.97607
1|ElectronIon|Correlation|d|2|26|0.97924
1|ElectronIon|Correlation|d|2|27|0.97931
1|ElectronIon|Correlation|d|2|28|0.97756
1|ElectronIon|Correlation|d|2|29|0.97799
1|ElectronIon|Correlation|d|2|30|0.97796
1|ElectronIon|Correlation|d|2|31|0.97815
1|ElectronIon|Correlation|d|2|32|0.9796
1|ElectronIon|Correlation|d|2|33|0.97847
1|ElectronIon|Correlation|d|2|34|0.97813
1|ElectronIon|Correlation|d|2|35|0.97852
1|ElectronIon|Correlation|d|2|36|0.9772
1|ElectronIon|Correlation|d|2|37|0.97839
1|ElectronIon|Correlation|d|2|38|0.9782
1|ElectronIon|Correlation|d|2|39|0.97859
1|ElectronIon|Correlation|d|2|40|0.97859
1|ElectronIon|Correlation|d|2|41|0.97866
1|ElectronIon|Correlation|d|2|42|0.97861
1|ElectronIon|Correlation|d|2|43|0.97738
1|ElectronIon|Correlation|d|2|44|0.97863
1|ElectronIon|Correlation|d|2|45|0.97883
1|ElectronIon|Correlation|d|2|46|0.97906
1|ElectronIon|Correlation|d|2|47|0.97798
1|ElectronIon|Correlation|d|2|48|0.97826
1|ElectronIon|Correlation|d|2|49|0.97922
1|ElectronIon|Correlation|d|2|50|0.97993
1|ElectronIon|Correlation|d|2|51|0.97847
1|ElectronIon|Correlation|d|2|52|0.97899
1|ElectronIon|Correlation|d|2|53|0.97888
1|ElectronIon|Correlation|d|2|54|0.97925
1|ElectronIon|Correlation|d|2|55|0.97759
1|ElectronIon|Correlation|d|2|56|0.9785
1|ElectronIon|Correlation|d|2|57|0.97811
1|ElectronIon|Correlation|d|2|58|0.97834
1|ElectronIon|Correlation|d|2|59|0.97829
1|ElectronIon|Correlation|d|2|60|0.97774
1|ElectronIon|Correlation|d|2|61|0.97778
1|ElectronIon|Correlation|d|2|62|0.97773
1|ElectronIon|Correlation|d|2|63|0.97817
1|ElectronIon|Correlation|d|2|64|0.97942
1|ElectronIon|Correlation|d|2|65|0.97906
1|ElectronIon|Correlation|d|2|66|0.97798
1|ElectronIon|Correlation|d|2|67|0.97814
1|ElectronIon|Correlation|d|2|68|0.97841
1|ElectronIon|Correlation|d|2|69|0.97863
1|ElectronIon|Correlation|d|2|70|0.97707
1|ElectronIon|Correlation|d|2|71|0.97783
1|ElectronIon|Correlation|d|2|72|0.97788
1|ElectronIon|Correlation|d|2|73|0.97885
1|ElectronIon|Correlation|d|2|74|0.97865
1|ElectronIon|Correlation|d|2|75|0.97859
1|ElectronIon|Correlation|d|2|76|0.97839
1|ElectronIon|Correlation|d|2|77|0.9797
1|ElectronIon|Correlation|d|2|78|0.97924
1|ElectronIon|Correlation|d|2|79|0.97878
1|ElectronIon|Correlation|d|2|80|0.97825
1|ElectronIon|Correlation|d|2|81|0.97877
1|ElectronIon|Correlation|d|2|82|0.97939
1|ElectronIon|Correlation|d|2|83|0.97749
1|ElectronIon|Correlation|d|2|84|0.97813
1|ElectronIon|Correlation|d|2|85|0.97989
1|ElectronIon|Correlation|d|2|86|0.97884
1|ElectronIon|Correlation|d|2|87|0.97802
1|ElectronIon|Correlation|d|2|88|0.9791
1|ElectronIon|Correlation|d|2|89|0.9791
1|ElectronIon|Correlation|d|2|90|0.97849
1|ElectronIon|Correlation|d|2|91|0.97877
1|ElectronIon|Correlation|d|2|92|0.97951
1|ElectronIon|Correlation|d|2|93|0.9786
1|ElectronIon|Correlation|d|2|94|0.97785
1|ElectronIon|Correlation|d|2|95|0.97949
1|ElectronIon|Correlation|d|2|96|0.97899
1|ElectronIon|Correlation|d|2|97|0.97781
1|ElectronIon|Correlation|d|2|98|0.97904
1|ElectronIon|Correlation|d|2|99|0.97876
1|ElectronIon|Correlation|d|2|100|0.97932
1|ElectronIon|Correlation|d|2|101|0.98144
1|ElectronIon|Correlation|d|2|102|0.9779
1|ElectronIon|Correlation|d|2|103|0.97844
1|ElectronIon|Correlation|d|2|104|0.97835
1|ElectronIon|Correlation|d|2|105|0.9785
1|ElectronIon|Correlation|d|2|106|0.97885
1|ElectronIon|Correlation|d|2|107|0.97943
1|ElectronIon|Correlation|d|2|108|0.97815
1|ElectronIon|Correlation|d|2|109|0.97715
1|ElectronIon|Correlation|d|2|110|0.97841
1|ElectronIon|Correlation|d|2|111|0.97968
1|ElectronIon|Correlation|d|2|112|0.97804
1|ElectronIon|Correlation|d|2|113|0.97849
1|ElectronIon|Correlation|d|2|114|0.97798
1|ElectronIon|Correlation|d|2|115|0.9786
1|ElectronIon|Correlation|d|2|116|0.97897
1|ElectronIon|Correlation|d|2|117|0.97873
1|ElectronIon|Correlation|d|2|118|0.9791
1|ElectronIon|Correlation|d|2|119|0.97897
1|ElectronIon|Correlation|d|2|120|0.97888
1|ElectronIon|Correlation|d|2|121|0.97867
1|ElectronIon|Correlation|d|2|122|0.97845
1|ElectronIon|Correlation|d|2|123|0.9785
1|ElectronIon|Correlation|d|2|124|0.9781
1|ElectronIon|Correlation|d|2|125|0.97841
1|ElectronIon|Correlation|d|2|126|0.97727
1|ElectronIon|Correlation|d|2|127|0.97752
1|ElectronIon|Correlation|d|2|128|0.97834
1|ElectronIon|Correlation|d|2|129|0.97784
1|ElectronIon|Correlation|d|2|130|0.97831
1|ElectronIon|Correlation|d|2|131|0.97766
1|ElectronIon|Correlation|d|2|132|0.97794
1|ElectronIon|Correlation|d|2|133|0.97817
1|ElectronIon|Correlation|d|2|134|0.97799
1|ElectronIon|Correlation|d|2|135|0.97807
1|ElectronIon|Correlation|d|2|136|0.97922
1|ElectronIon|Correlation|d|2|137|0.97906
1|ElectronIon|Correlation|d|2|138|0.97837
1|ElectronIon|Correlation|d|2|139|0.97868
1|ElectronIon|Correlation|d|2|140|0.97911
1|ElectronIon|Correlation|d|2|141|0.97866
1|ElectronIon|Correlation|d|2|142|0.97765
1|ElectronIon|Correlation|d|2|143|0.97755
1|ElectronIon|Correlation|d|2|144|0.97842
1|ElectronIon|Correlation|d|2|145|0.97927
1|ElectronIon|Correlation|d|2|146|0.97623
1|ElectronIon|Correlation|d|2|147|0.97836
1|ElectronIon|Correlation|d|2|148|0.97895
1|ElectronIon|Correlation|d|2|149|0.97852
1|ElectronIon|Correlation|d|2|150|0.97842
1|ElectronIon|Correlation|d|2|151|0.97874
1|ElectronIon|Correlation|d|2|152|0.97892
1|ElectronIon|Correlation|d|2|153|0.97704
1|ElectronIon|Correlation|d|2|154|0.97831
1|ElectronIon|Correlation|d|2|155|0.97809
1|ElectronIon|Correlation|d|2|156|0.97796
1|ElectronIon|Correlation|d|2|157|0.9792
1|ElectronIon|Correlation|d|2|158|0.97746
1|ElectronIon|Correlation|d|2|159|0.97773
1|ElectronIon|Correlation|d|2|160|0.97711
1|ElectronIon|Correlation|d|2|161|0.97859
1|ElectronIon|Correlation|d|2|162|0.97906
1|ElectronIon|Correlation|d|2|163|0.97827
1|ElectronIon|Correlation|d|2|164|0.9796
1|ElectronIon|Correlation|d|2|165|0.97863
1|ElectronIon|Correlation|d|2|166|0.97775
1|ElectronIon|Correlation|d|2|167|0.97748
1|ElectronIon|Correlation|d|2|168|0.97836
1|ElectronIon|Correlation|d|2|169|0.97782
1|ElectronIon|Correlation|d|2|170|0.97808
1|ElectronIon|Correlation|d|2|171|0.97808
1|ElectronIon|Correlation|d|2|172|0.97898
1|ElectronIon|Correlation|d|2|173|0.97825
1|ElectronIon|Correlation|d|2|174|0.97821
1|ElectronIon|Correlation|d|2|175|0.97921
1|ElectronIon|Correlation|d|2|176|0.97768
1|ElectronIon|Correlation|d|2|177|0.97786
1|ElectronIon|Correlation|d|2|178|0.97877
1|ElectronIon|Correlation|d|2|179|0.97812
1|ElectronIon|Correlation|d|2|180|0.97668
1|ElectronIon|Correlation|d|2|181|0.97696
1|ElectronIon|Correlation|d|2|182|0.97847
1|ElectronIon|Correlation|d|2|183|0.97821
1|ElectronIon|Correlation|d|2|184|0.97826
1|ElectronIon|Correlation|d|2|185|0.97806
1|ElectronIon|Correlation|d|2|186|0.97858
1|ElectronIon|Correlation|d|2|187|0.97855
1|ElectronIon|Correlation|d|2|188|0.97794
1|ElectronIon|Correlation|d|2|189|0.97874
1|ElectronIon|Correlation|d|2|190|0.97755
1|ElectronIon|Correlation|d|2|191|0.97883
1|ElectronIon|Correlation|d|2|192|0.97844
1|ElectronIon|Correlation|d|2|193|0.97825
1|ElectronIon|Correlation|d|2|194|0.97908
1|ElectronIon|Correlation|d|2|195|0.97992
1|ElectronIon|Correlation|d|2|196|0.97874
1|ElectronIon|Correlation|d|2|197|0.97858
1|ElectronIon|Correlation|d|2|198|0.97821
1|ElectronIon|Correlation|d|2|199|0.97748
1|ElectronIon|Correlation|d|2|200|0.97882
1|ElectronIon|Correlation|d|2|201|0.97749
1|ElectronIon|Correlation|d|2|202|0.97826
1|ElectronIon|Correlation|d|2|203|0.978
1|ElectronIon|Correlation|d|2|204|0.97827
1|ElectronIon|Correlation|d|2|205|0.97801
1|ElectronIon|Correlation|d|2|206|0.97875
1|ElectronIon|Correlation|d|2|207|0.9784
1|ElectronIon|Correlation|d|2|208|0.97868
1|ElectronIon|Correlation|d|2|209|0.97767
1|ElectronIon|Correlation|d|2|210|0.98055
1|ElectronIon|Correlation|d|2|211|0.97807
1|ElectronIon|Correlation|d|2|212|0.97811
1|ElectronIon|Correlation|d|2|213|0.97769
1|ElectronIon|Correlation|d|2|214|0.97782
1|ElectronIon|Correlation|d|2|215|0.97841
1|ElectronIon|Correlation|d|2|216|0.97899
1|ElectronIon|Correlation|d|2|217|0.97879
1|ElectronIon|Correlation|d|2|218|0.97663
1|ElectronIon|Correlation|d|2|219|0.97856
1|ElectronIon|Correlation|d|2|220|0.97927
1|ElectronIon|Correlation|d|2|221|0.97908
1|ElectronIon|Correlation|d|2|222|0.97907
1|ElectronIon|Correlation|d|2|223|0.97832
1|ElectronIon|Correlation|d|2|224|0.97857
1|ElectronIon|Correlation|d|2|225|0.97817
1|ElectronIon|Correlation|d|2|226|0.97765
1|ElectronIon|Correlation|d|2|227|0.97849
1|ElectronIon|Correlation|d|2|228|0.97833
1|ElectronIon|Correlation|d|2|229|0.97846
1|ElectronIon|Correlation|d|2|230|0.97849
1|ElectronIon|Correlation|d|2|231|0.97873
1|ElectronIon|Correlation|d|2|232|0.9786
1|ElectronIon|Correlation|d|2|233|0.97859
1|ElectronIon|Correlation|d|2|234|0.97914
1|ElectronIon|Correlation|d|2|235|0.97818
1|ElectronIon|Correlation|d|2|236|0.97762
1|ElectronIon|Correlation|d|2|237|0.97761
1|ElectronIon|Correlation|d|2|238|0.97843
1|ElectronIon|Correlation|d|2|239|0.97908
1|ElectronIon|Correlation|d|2|240|0.97943
1|ElectronIon|Correlation|d|2|241|0.97752
1|ElectronIon|Correlation|d|2|242|0.97852
1|ElectronIon|Correlation|d|2|243|0.97822
1|ElectronIon|Correlation|d|2|244|0.97932
1|ElectronIon|Correlation|d|2|245|0.97851
1|ElectronIon|Correlation|d|2|246|0.97896
1|ElectronIon|Correlation|d|2|247|0.97796
1|ElectronIon|Correlation|d|2|248|0.97941
1|ElectronIon|Correlation|d|2|249|0.9786
1|ElectronIon|Correlation|d|2|250|0.97684
1|ElectronIon|Correlation|d|2|251|0.97938
1|ElectronIon|Correlation|d|2|252|0.97861
1|ElectronIon|Correlation|d|2|253|0.97917
1|ElectronIon|Correlation|d|2|254|0.97975
1|ElectronIon|Correlation|d|2|255|0.97827
1|ElectronIon|Correlation|d|2|256|0.97858
1|ElectronIon|Correlation|d|2|257|0.97789
1|ElectronIon|Correlation|d|2|258|0.97862
1|ElectronIon|Correlation|d|2|259|0.97887
1|ElectronIon|Correlation|d|2|260|0.9781
1|ElectronIon|Correlation|d|2|261|0.97826
1|ElectronIon|Correlation|d|2|262|0.97866
1|ElectronIon|Correlation|d|2|263|0.97805
1|ElectronIon|Correlation|d|2|264|0.9785
1|ElectronIon|Correlation|d|2|265|0.97894
1|ElectronIon|Correlation|d|2|266|0.97884
1|ElectronIon|Correlation|d|2|267|0.979
1|ElectronIon|Correlation|d|2|268|0.97926
1|ElectronIon|Correlation|d|2|269|0.9785
1|ElectronIon|Correlation|d|2|270|0.97893
1|ElectronIon|Correlation|d|2|271|0.97911
1|ElectronIon|Correlation|d|2|272|0.97819
1|ElectronIon|Correlation|d|2|273|0.97866
1|ElectronIon|Correlation|d|2|274|0.9785
1|ElectronIon|Correlation|d|2|275|0.97922
1|ElectronIon|Correlation|d|2|276|0.97874
1|ElectronIon|Correlation|d|2|277|0.97805
1|ElectronIon|Correlation|d|2|278|0.97849
1|ElectronIon|Correlation|d|2|279|0.97848
1|ElectronIon|Correlation|d|2|280|0.97813
1|ElectronIon|Correlation|d|2|281|0.97783
1|ElectronIon|Correlation|d|2|282|0.97845
1|ElectronIon|Correlation|d|2|283|0.9791
1|ElectronIon|Correlation|d|2|284|0.97806
1|ElectronIon|Correlation|d|2|285|0.97785
1|ElectronIon|Correlation|d|2|286|0.97817
1|ElectronIon|Correlation|d|2|287|0.97861
1|ElectronIon|Correlation|d|2|288|0.9787
1|ElectronIon|Correlation|d|2|289|0.97801
1|ElectronIon|Correlation|d|2|290|0.9781
1|ElectronIon|Correlation|d|2|291|0.97845
1|ElectronIon|Correlation|d|2|292|0.97788
1|ElectronIon|Correlation|d|2|293|0.97874
1|ElectronIon|Correlation|d|2|294|0.9782
1|ElectronIon|Correlation|d|2|295|0.97797
1|ElectronIon|Correlation|d|2|296|0.97916
1|ElectronIon|Correlation|d|2|297|0.97785
1|ElectronIon|Correlation|d|2|298|0.97818
1|ElectronIon|Correlation|d|2|299|0.97813
1|ElectronIon|Correlation|d|2|300|0.97784
1|ElectronIon|Correlation|d|2|301|0.97837
1|ElectronIon|Correlation|d|2|302|0.9787
1|ElectronIon|Correlation|d|2|303|0.9777
1|ElectronIon|Correlation|d|2|304|0.97792
1|ElectronIon|Correlation|d|2|305|0.97931
1|ElectronIon|Correlation|d|2|306|0.97885
1|ElectronIon|Correlation|d|2|307|0.97792
1|ElectronIon|Correlation|d|2|308|0.97901
1|ElectronIon|Correlation|d|2|309|0.97751
1|ElectronIon|Correlation|d|2|310|0.97815
1|ElectronIon|Correlation|d|2|311|0.97786
1|ElectronIon|Correlation|d|2|312|0.97892
1|ElectronIon|Correlation|d|2|313|0.97945
1|ElectronIon|Correlation|d|2|314|0.97698
1|ElectronIon|Correlation|d|2|315|0.97842
1|ElectronIon|Correlation|d|2|316|0.97914
1|ElectronIon|Correlation|d|2|317|0.97906
1|ElectronIon|Correlation|d|2|318|0.97897
1|ElectronIon|Correlation|d|2|319|0.97762
1|ElectronIon|Correlation|d|2|320|0.97827
1|ElectronIon|Correlation|d|2|321|0.97847
1|ElectronIon|Correlation|d|2|322|0.97852
1|ElectronIon|Correlation|d|2|323|0.97741
1|ElectronIon|Correlation|d|2|324|0.98008
1|ElectronIon|Correlation|d|2|325|0.97888
1|ElectronIon|Correlation|d|2|326|0.97929
1|ElectronIon|Correlation|d|2|327|0.9789
1|ElectronIon|Correlation|d|2|328|0.97838
1|ElectronIon|Correlation|d|2|329|0.98005
1|ElectronIon|Correlation|d|2|330|0.97768
1|ElectronIon|Correlation|d|2|331|0.97895
1|ElectronIon|Correlation|d|2|332|0.9782
1|ElectronIon|Correlation|d|2|333|0.97807
1|ElectronIon|Correlation|d|2|334|0.97793
1|ElectronIon|Correlation|d|2|335|0.97736
1|ElectronIon|Correlation|d|2|336|0.97796
1|ElectronIon|Correlation|d|2|337|0.97942
1|ElectronIon|Correlation|d|2|338|0.97636
1|ElectronIon|Correlation|d|2|339|0.97924
1|ElectronIon|Correlation|d|2|340|0.97892
1|ElectronIon|Correlation|d|2|341|0.97807
1|ElectronIon|Correlation|d|2|342|0.97809
1|ElectronIon|Correlation|d|2|343|0.97733
1|ElectronIon|Correlation|d|2|344|0.97887
1|ElectronIon|Correlation|d|2|345|0.97759
1|ElectronIon|Correlation|d|2|346|0.97849
1|ElectronIon|Correlation|d|2|347|0.97808
1|ElectronIon|Correlation|d|2|348|0.97969
1|ElectronIon|Correlation|d|2|349|0.97863
1|ElectronIon|Correlation|d|2|350|0.97826
1|ElectronIon|Correlation|d|2|351|0.97826
1|ElectronIon|Correlation|d|2|352|0.97839
1|ElectronIon|Correlation|d|2|353|0.97825
1|ElectronIon|Correlation|d|2|354|0.97809
1|ElectronIon|Correlation|d|2|355|0.97696
1|ElectronIon|Correlation|d|2|356|0.97712
1|ElectronIon|Correlation|d|2|357|0.97728
1|ElectronIon|Correlation|d|2|358|0.97971
1|ElectronIon|Correlation|d|2|359|0.97844
1|ElectronIon|Correlation|d|2|360|0.97903
1|ElectronIon|Correlation|d|2|361|0.97833
1|ElectronIon|Correlation|d|2|362|0.97885
1|ElectronIon|Correlation|d|2|363|0.97865
1|ElectronIon|Correlation|d|2|364|0.97824
1|ElectronIon|Correlation|d|2|365|0.97759
1|ElectronIon|Correlation|d|2|366|0.97833
1|ElectronIon|Correlation|d|2|367|0.97856
1|ElectronIon|Correlation|d|2|368|0.97871
1|ElectronIon|Correlation|d|2|369|0.97845
1|ElectronIon|Correlation|d|2|370|0.97827
1|ElectronIon|Correlation|d|2|371|0.97847
1|ElectronIon|Correlation|d|2|372|0.9786
1|ElectronIon|Correlation|d|2|373|0.97788
1|ElectronIon|Correlation|d|2|374|0.97927
1|ElectronIon|Correlation|d|2|375|0.97799
1|ElectronIon|Correlation|d|2|376|0.97735
1|ElectronIon|Correlation|d|2|377|0.97771
1|ElectronIon|Correlation|d|2|378|0.97906
1|ElectronIon|Correlation|d|2|379|0.97911
1|ElectronIon|Correlation|d|2|380|0.97822
1|ElectronIon|Correlation|d|2|381|0.97988
1|ElectronIon|Correlation|d|2|382|0.97894
1|ElectronIon|Correlation|d|2|383|0.9776
1|ElectronIon|Correlation|d|2|384|0.97833
1|ElectronIon|Correlation|d|2|385|0.97809
1|ElectronIon|Correlation|d|2|386|0.97821
1|ElectronIon|Correlation|d|2|387|0.97734
1|ElectronIon|Correlation|d|2|388|0.97884
1|ElectronIon|Correlation|d|2|389|0.97825
1|ElectronIon|Correlation|d|2|390|0.97811
1|ElectronIon|Correlation|d|2|391|0.97871
1|ElectronIon|Correlation|d|2|392|0.97741
1|ElectronIon|Correlation|d|2|393|0.97883
1|ElectronIon|Correlation|d|2|394|0.9783
1|ElectronIon|Correlation|d|2|395|0.97967
1|ElectronIon|Correlation|d|2|396|0.97816
1|ElectronIon|Correlation|d|2|397|0.97855
1|ElectronIon|Correlation|d|2|398|0.97769
1|ElectronIon|Correlation|d|2|399|0.97857
1|ElectronIon|Correlation|d|2|400|0.97727
