# Supplementary material for: On DNA numerical representations for genomic similarity computation
Source: PLoS One. 2017 Mar 21;12(3):e0173288. doi: 10.1371/journal.pone.0173288 (PMC5360225; doi:10.1371/journal.pone.0173288)
Supplement: S3 File — The datasets employed in this work. (ZIP) [file pone.0173288.s003.zip › datasets/syntheticalExperimentalScores/sequenceBase_1_transformation_ElectronIon_metric_Correlation_type_d_percentage_32.txt]

1|ElectronIon|Correlation|d|32|1|0.83569
1|ElectronIon|Correlation|d|32|2|0.8345
1|ElectronIon|Correlation|d|32|3|0.83664
1|ElectronIon|Correlation|d|32|4|0.83502
1|ElectronIon|Correlation|d|32|5|0.8374
1|ElectronIon|Correlation|d|32|6|0.83569
1|ElectronIon|Correlation|d|32|7|0.83623
1|ElectronIon|Correlation|d|32|8|0.83559
1|ElectronIon|Correlation|d|32|9|0.83739
1|ElectronIon|Correlation|d|32|10|0.83616
1|ElectronIon|Correlation|d|32|11|0.83488
1|ElectronIon|Correlation|d|32|12|0.83705
1|ElectronIon|Correlation|d|32|13|0.8354
1|ElectronIon|Correlation|d|32|14|0.83566
1|ElectronIon|Correlation|d|32|15|0.83618
1|ElectronIon|Correlation|d|32|16|0.83417
1|ElectronIon|Correlation|d|32|17|0.83686
1|ElectronIon|Correlation|d|32|18|0.83674
1|ElectronIon|Correlation|d|32|19|0.83641
1|ElectronIon|Correlation|d|32|20|0.83573
1|ElectronIon|Correlation|d|32|21|0.83695
1|ElectronIon|Correlation|d|32|22|0.83713
1|ElectronIon|Correlation|d|32|23|0.83549
1|ElectronIon|Correlation|d|32|24|0.83523
1|ElectronIon|Correlation|d|32|25|0.83695
1|ElectronIon|Correlation|d|32|26|0.83674
1|ElectronIon|Correlation|d|32|27|0.83843
1|ElectronIon|Correlation|d|32|28|0.83662
1|ElectronIon|Correlation|d|32|29|0.83549
1|ElectronIon|Correlation|d|32|30|0.83695
1|ElectronIon|Correlation|d|32|31|0.83488
1|ElectronIon|Correlation|d|32|32|0.83532
1|ElectronIon|Correlation|d|32|33|0.83545
1|ElectronIon|Correlation|d|32|34|0.83713
1|ElectronIon|Correlation|d|32|35|0.83612
1|ElectronIon|Correlation|d|32|36|0.83531
1|ElectronIon|Correlation|d|32|37|0.83664
1|ElectronIon|Correlation|d|32|38|0.83495
1|ElectronIon|Correlation|d|32|39|0.83559
1|ElectronIon|Correlation|d|32|40|0.83631
1|ElectronIon|Correlation|d|32|41|0.83585
1|ElectronIon|Correlation|d|32|42|0.83533
1|ElectronIon|Correlation|d|32|43|0.83602
1|ElectronIon|Correlation|d|32|44|0.837
1|ElectronIon|Correlation|d|32|45|0.83556
1|ElectronIon|Correlation|d|32|46|0.83684
1|ElectronIon|Correlation|d|32|47|0.83644
1|ElectronIon|Correlation|d|32|48|0.83546
1|ElectronIon|Correlation|d|32|49|0.83585
1|ElectronIon|Correlation|d|32|50|0.83708
1|ElectronIon|Correlation|d|32|51|0.83461
1|ElectronIon|Correlation|d|32|52|0.83393
1|ElectronIon|Correlation|d|32|53|0.83764
1|ElectronIon|Correlation|d|32|54|0.83565
1|ElectronIon|Correlation|d|32|55|0.83537
1|ElectronIon|Correlation|d|32|56|0.83631
1|ElectronIon|Correlation|d|32|57|0.83463
1|ElectronIon|Correlation|d|32|58|0.83314
1|ElectronIon|Correlation|d|32|59|0.83535
1|ElectronIon|Correlation|d|32|60|0.83679
1|ElectronIon|Correlation|d|32|61|0.83665
1|ElectronIon|Correlation|d|32|62|0.83499
1|ElectronIon|Correlation|d|32|63|0.83548
1|ElectronIon|Correlation|d|32|64|0.83532
1|ElectronIon|Correlation|d|32|65|0.83693
1|ElectronIon|Correlation|d|32|66|0.83798
1|ElectronIon|Correlation|d|32|67|0.83455
1|ElectronIon|Correlation|d|32|68|0.83612
1|ElectronIon|Correlation|d|32|69|0.83577
1|ElectronIon|Correlation|d|32|70|0.83699
1|ElectronIon|Correlation|d|32|71|0.83689
1|ElectronIon|Correlation|d|32|72|0.83331
1|ElectronIon|Correlation|d|32|73|0.83459
1|ElectronIon|Correlation|d|32|74|0.83572
1|ElectronIon|Correlation|d|32|75|0.83663
1|ElectronIon|Correlation|d|32|76|0.83585
1|ElectronIon|Correlation|d|32|77|0.83612
1|ElectronIon|Correlation|d|32|78|0.83594
1|ElectronIon|Correlation|d|32|79|0.83595
1|ElectronIon|Correlation|d|32|80|0.83511
1|ElectronIon|Correlation|d|32|81|0.83581
1|ElectronIon|Correlation|d|32|82|0.83567
1|ElectronIon|Correlation|d|32|83|0.83516
1|ElectronIon|Correlation|d|32|84|0.83596
1|ElectronIon|Correlation|d|32|85|0.83442
1|ElectronIon|Correlation|d|32|86|0.83534
1|ElectronIon|Correlation|d|32|87|0.83512
1|ElectronIon|Correlation|d|32|88|0.83527
1|ElectronIon|Correlation|d|32|89|0.83544
1|ElectronIon|Correlation|d|32|90|0.83682
1|ElectronIon|Correlation|d|32|91|0.83665
1|ElectronIon|Correlation|d|32|92|0.83571
1|ElectronIon|Correlation|d|32|93|0.8366
1|ElectronIon|Correlation|d|32|94|0.83706
1|ElectronIon|Correlation|d|32|95|0.83717
1|ElectronIon|Correlation|d|32|96|0.83548
1|ElectronIon|Correlation|d|32|97|0.83345
1|ElectronIon|Correlation|d|32|98|0.83594
1|ElectronIon|Correlation|d|32|99|0.83684
1|ElectronIon|Correlation|d|32|100|0.83594
1|ElectronIon|Correlation|d|32|101|0.83425
1|ElectronIon|Correlation|d|32|102|0.83595
1|ElectronIon|Correlation|d|32|103|0.83507
1|ElectronIon|Correlation|d|32|104|0.83415
1|ElectronIon|Correlation|d|32|105|0.8362
1|ElectronIon|Correlation|d|32|106|0.83507
1|ElectronIon|Correlation|d|32|107|0.8362
1|ElectronIon|Correlation|d|32|108|0.83653
1|ElectronIon|Correlation|d|32|109|0.83513
1|ElectronIon|Correlation|d|32|110|0.83654
1|ElectronIon|Correlation|d|32|111|0.83775
1|ElectronIon|Correlation|d|32|112|0.83669
1|ElectronIon|Correlation|d|32|113|0.83619
1|ElectronIon|Correlation|d|32|114|0.83681
1|ElectronIon|Correlation|d|32|115|0.83456
1|ElectronIon|Correlation|d|32|116|0.8357
1|ElectronIon|Correlation|d|32|117|0.83689
1|ElectronIon|Correlation|d|32|118|0.83616
1|ElectronIon|Correlation|d|32|119|0.83425
1|ElectronIon|Correlation|d|32|120|0.83656
1|ElectronIon|Correlation|d|32|121|0.83552
1|ElectronIon|Correlation|d|32|122|0.83486
1|ElectronIon|Correlation|d|32|123|0.83524
1|ElectronIon|Correlation|d|32|124|0.83592
1|ElectronIon|Correlation|d|32|125|0.83438
1|ElectronIon|Correlation|d|32|126|0.83594
1|ElectronIon|Correlation|d|32|127|0.83514
1|ElectronIon|Correlation|d|32|128|0.83569
1|ElectronIon|Correlation|d|32|129|0.83735
1|ElectronIon|Correlation|d|32|130|0.83564
1|ElectronIon|Correlation|d|32|131|0.83595
1|ElectronIon|Correlation|d|32|132|0.83619
1|ElectronIon|Correlation|d|32|133|0.83778
1|ElectronIon|Correlation|d|32|134|0.83691
1|ElectronIon|Correlation|d|32|135|0.8341
1|ElectronIon|Correlation|d|32|136|0.83617
1|ElectronIon|Correlation|d|32|137|0.83597
1|ElectronIon|Correlation|d|32|138|0.83496
1|ElectronIon|Correlation|d|32|139|0.83717
1|ElectronIon|Correlation|d|32|140|0.83558
1|ElectronIon|Correlation|d|32|141|0.83529
1|ElectronIon|Correlation|d|32|142|0.83505
1|ElectronIon|Correlation|d|32|143|0.83585
1|ElectronIon|Correlation|d|32|144|0.83733
1|ElectronIon|Correlation|d|32|145|0.8348
1|ElectronIon|Correlation|d|32|146|0.83506
1|ElectronIon|Correlation|d|32|147|0.83709
1|ElectronIon|Correlation|d|32|148|0.83574
1|ElectronIon|Correlation|d|32|149|0.8369
1|ElectronIon|Correlation|d|32|150|0.83721
1|ElectronIon|Correlation|d|32|151|0.83793
1|ElectronIon|Correlation|d|32|152|0.83704
1|ElectronIon|Correlation|d|32|153|0.83651
1|ElectronIon|Correlation|d|32|154|0.83481
1|ElectronIon|Correlation|d|32|155|0.83625
1|ElectronIon|Correlation|d|32|156|0.83679
1|ElectronIon|Correlation|d|32|157|0.83706
1|ElectronIon|Correlation|d|32|158|0.83558
1|ElectronIon|Correlation|d|32|159|0.83455
1|ElectronIon|Correlation|d|32|160|0.83761
1|ElectronIon|Correlation|d|32|161|0.83567
1|ElectronIon|Correlation|d|32|162|0.83645
1|ElectronIon|Correlation|d|32|163|0.83781
1|ElectronIon|Correlation|d|32|164|0.83548
1|ElectronIon|Correlation|d|32|165|0.83522
1|ElectronIon|Correlation|d|32|166|0.83454
1|ElectronIon|Correlation|d|32|167|0.83734
1|ElectronIon|Correlation|d|32|168|0.83597
1|ElectronIon|Correlation|d|32|169|0.83677
1|ElectronIon|Correlation|d|32|170|0.83533
1|ElectronIon|Correlation|d|32|171|0.83602
1|ElectronIon|Correlation|d|32|172|0.83563
1|ElectronIon|Correlation|d|32|173|0.83669
1|ElectronIon|Correlation|d|32|174|0.83618
1|ElectronIon|Correlation|d|32|175|0.83564
1|ElectronIon|Correlation|d|32|176|0.8349
1|ElectronIon|Correlation|d|32|177|0.83404
1|ElectronIon|Correlation|d|32|178|0.83844
1|ElectronIon|Correlation|d|32|179|0.83524
1|ElectronIon|Correlation|d|32|180|0.83553
1|ElectronIon|Correlation|d|32|181|0.83583
1|ElectronIon|Correlation|d|32|182|0.83555
1|ElectronIon|Correlation|d|32|183|0.83609
1|ElectronIon|Correlation|d|32|184|0.8372
1|ElectronIon|Correlation|d|32|185|0.83649
1|ElectronIon|Correlation|d|32|186|0.83743
1|ElectronIon|Correlation|d|32|187|0.83452
1|ElectronIon|Correlation|d|32|188|0.83625
1|ElectronIon|Correlation|d|32|189|0.83565
1|ElectronIon|Correlation|d|32|190|0.83542
1|ElectronIon|Correlation|d|32|191|0.83508
1|ElectronIon|Correlation|d|32|192|0.83641
1|ElectronIon|Correlation|d|32|193|0.8374
1|ElectronIon|Correlation|d|32|194|0.83733
1|ElectronIon|Correlation|d|32|195|0.83605
1|ElectronIon|Correlation|d|32|196|0.83618
1|ElectronIon|Correlation|d|32|197|0.83559
1|ElectronIon|Correlation|d|32|198|0.83581
1|ElectronIon|Correlation|d|32|199|0.836
1|ElectronIon|Correlation|d|32|200|0.83415
1|ElectronIon|Correlation|d|32|201|0.83531
1|ElectronIon|Correlation|d|32|202|0.83602
1|ElectronIon|Correlation|d|32|203|0.83569
1|ElectronIon|Correlation|d|32|204|0.8356
1|ElectronIon|Correlation|d|32|205|0.83744
1|ElectronIon|Correlation|d|32|206|0.83481
1|ElectronIon|Correlation|d|32|207|0.83607
1|ElectronIon|Correlation|d|32|208|0.83681
1|ElectronIon|Correlation|d|32|209|0.83545
1|ElectronIon|Correlation|d|32|210|0.83636
1|ElectronIon|Correlation|d|32|211|0.83574
1|ElectronIon|Correlation|d|32|212|0.83649
1|ElectronIon|Correlation|d|32|213|0.83589
1|ElectronIon|Correlation|d|32|214|0.83586
1|ElectronIon|Correlation|d|32|215|0.83507
1|ElectronIon|Correlation|d|32|216|0.83574
1|ElectronIon|Correlation|d|32|217|0.83622
1|ElectronIon|Correlation|d|32|218|0.83491
1|ElectronIon|Correlation|d|32|219|0.83537
1|ElectronIon|Correlation|d|32|220|0.83567
1|ElectronIon|Correlation|d|32|221|0.83605
1|ElectronIon|Correlation|d|32|222|0.83642
1|ElectronIon|Correlation|d|32|223|0.83481
1|ElectronIon|Correlation|d|32|224|0.83519
1|ElectronIon|Correlation|d|32|225|0.83508
1|ElectronIon|Correlation|d|32|226|0.83461
1|ElectronIon|Correlation|d|32|227|0.83607
1|ElectronIon|Correlation|d|32|228|0.83575
1|ElectronIon|Correlation|d|32|229|0.83544
1|ElectronIon|Correlation|d|32|230|0.8353
1|ElectronIon|Correlation|d|32|231|0.83719
1|ElectronIon|Correlation|d|32|232|0.8349
1|ElectronIon|Correlation|d|32|233|0.83624
1|ElectronIon|Correlation|d|32|234|0.83585
1|ElectronIon|Correlation|d|32|235|0.83633
1|ElectronIon|Correlation|d|32|236|0.83562
1|ElectronIon|Correlation|d|32|237|0.83396
1|ElectronIon|Correlation|d|32|238|0.8372
1|ElectronIon|Correlation|d|32|239|0.83679
1|ElectronIon|Correlation|d|32|240|0.83898
1|ElectronIon|Correlation|d|32|241|0.83568
1|ElectronIon|Correlation|d|32|242|0.83575
1|ElectronIon|Correlation|d|32|243|0.83505
1|ElectronIon|Correlation|d|32|244|0.83484
1|ElectronIon|Correlation|d|32|245|0.83656
1|ElectronIon|Correlation|d|32|246|0.83431
1|ElectronIon|Correlation|d|32|247|0.83429
1|ElectronIon|Correlation|d|32|248|0.83543
1|ElectronIon|Correlation|d|32|249|0.83675
1|ElectronIon|Correlation|d|32|250|0.83658
1|ElectronIon|Correlation|d|32|251|0.83742
1|ElectronIon|Correlation|d|32|252|0.83764
1|ElectronIon|Correlation|d|32|253|0.83592
1|ElectronIon|Correlation|d|32|254|0.83642
1|ElectronIon|Correlation|d|32|255|0.83653
1|ElectronIon|Correlation|d|32|256|0.83667
1|ElectronIon|Correlation|d|32|257|0.83681
1|ElectronIon|Correlation|d|32|258|0.8361
1|ElectronIon|Correlation|d|32|259|0.83585
1|ElectronIon|Correlation|d|32|260|0.83525
1|ElectronIon|Correlation|d|32|261|0.83692
1|ElectronIon|Correlation|d|32|262|0.83563
1|ElectronIon|Correlation|d|32|263|0.83633
1|ElectronIon|Correlation|d|32|264|0.8349
1|ElectronIon|Correlation|d|32|265|0.83674
1|ElectronIon|Correlation|d|32|266|0.83513
1|ElectronIon|Correlation|d|32|267|0.83705
1|ElectronIon|Correlation|d|32|268|0.83338
1|ElectronIon|Correlation|d|32|269|0.83495
1|ElectronIon|Correlation|d|32|270|0.83471
1|ElectronIon|Correlation|d|32|271|0.83551
1|ElectronIon|Correlation|d|32|272|0.83577
1|ElectronIon|Correlation|d|32|273|0.83598
1|ElectronIon|Correlation|d|32|274|0.83459
1|ElectronIon|Correlation|d|32|275|0.83408
1|ElectronIon|Correlation|d|32|276|0.83355
1|ElectronIon|Correlation|d|32|277|0.83617
1|ElectronIon|Correlation|d|32|278|0.83631
1|ElectronIon|Correlation|d|32|279|0.83611
1|ElectronIon|Correlation|d|32|280|0.83736
1|ElectronIon|Correlation|d|32|281|0.83887
1|ElectronIon|Correlation|d|32|282|0.83647
1|ElectronIon|Correlation|d|32|283|0.83556
1|ElectronIon|Correlation|d|32|284|0.83587
1|ElectronIon|Correlation|d|32|285|0.83593
1|ElectronIon|Correlation|d|32|286|0.83747
1|ElectronIon|Correlation|d|32|287|0.837
1|ElectronIon|Correlation|d|32|288|0.83509
1|ElectronIon|Correlation|d|32|289|0.83901
1|ElectronIon|Correlation|d|32|290|0.83686
1|ElectronIon|Correlation|d|32|291|0.83594
1|ElectronIon|Correlation|d|32|292|0.83705
1|ElectronIon|Correlation|d|32|293|0.83516
1|ElectronIon|Correlation|d|32|294|0.83625
1|ElectronIon|Correlation|d|32|295|0.83626
1|ElectronIon|Correlation|d|32|296|0.83546
1|ElectronIon|Correlation|d|32|297|0.83363
1|ElectronIon|Correlation|d|32|298|0.83611
1|ElectronIon|Correlation|d|32|299|0.83575
1|ElectronIon|Correlation|d|32|300|0.83607
1|ElectronIon|Correlation|d|32|301|0.83466
1|ElectronIon|Correlation|d|32|302|0.83466
1|ElectronIon|Correlation|d|32|303|0.83667
1|ElectronIon|Correlation|d|32|304|0.83501
1|ElectronIon|Correlation|d|32|305|0.83371
1|ElectronIon|Correlation|d|32|306|0.83575
1|ElectronIon|Correlation|d|32|307|0.83743
1|ElectronIon|Correlation|d|32|308|0.83602
1|ElectronIon|Correlation|d|32|309|0.83542
1|ElectronIon|Correlation|d|32|310|0.83478
1|ElectronIon|Correlation|d|32|311|0.83688
1|ElectronIon|Correlation|d|32|312|0.83504
1|ElectronIon|Correlation|d|32|313|0.83535
1|ElectronIon|Correlation|d|32|314|0.83772
1|ElectronIon|Correlation|d|32|315|0.83575
1|ElectronIon|Correlation|d|32|316|0.83702
1|ElectronIon|Correlation|d|32|317|0.8355
1|ElectronIon|Correlation|d|32|318|0.836
1|ElectronIon|Correlation|d|32|319|0.83517
1|ElectronIon|Correlation|d|32|320|0.83548
1|ElectronIon|Correlation|d|32|321|0.83739
1|ElectronIon|Correlation|d|32|322|0.83451
1|ElectronIon|Correlation|d|32|323|0.83517
1|ElectronIon|Correlation|d|32|324|0.83525
1|ElectronIon|Correlation|d|32|325|0.83591
1|ElectronIon|Correlation|d|32|326|0.83581
1|ElectronIon|Correlation|d|32|327|0.83651
1|ElectronIon|Correlation|d|32|328|0.83718
1|ElectronIon|Correlation|d|32|329|0.83661
1|ElectronIon|Correlation|d|32|330|0.83512
1|ElectronIon|Correlation|d|32|331|0.83362
1|ElectronIon|Correlation|d|32|332|0.83729
1|ElectronIon|Correlation|d|32|333|0.83625
1|ElectronIon|Correlation|d|32|334|0.83494
1|ElectronIon|Correlation|d|32|335|0.83462
1|ElectronIon|Correlation|d|32|336|0.83532
1|ElectronIon|Correlation|d|32|337|0.83413
1|ElectronIon|Correlation|d|32|338|0.83607
1|ElectronIon|Correlation|d|32|339|0.8346
1|ElectronIon|Correlation|d|32|340|0.83656
1|ElectronIon|Correlation|d|32|341|0.83557
1|ElectronIon|Correlation|d|32|342|0.83684
1|ElectronIon|Correlation|d|32|343|0.83637
1|ElectronIon|Correlation|d|32|344|0.83559
1|ElectronIon|Correlation|d|32|345|0.8356
1|ElectronIon|Correlation|d|32|346|0.83742
1|ElectronIon|Correlation|d|32|347|0.83713
1|ElectronIon|Correlation|d|32|348|0.83455
1|ElectronIon|Correlation|d|32|349|0.83449
1|ElectronIon|Correlation|d|32|350|0.83565
1|ElectronIon|Correlation|d|32|351|0.83431
1|ElectronIon|Correlation|d|32|352|0.83538
1|ElectronIon|Correlation|d|32|353|0.8356
1|ElectronIon|Correlation|d|32|354|0.83524
1|ElectronIon|Correlation|d|32|355|0.83719
1|ElectronIon|Correlation|d|32|356|0.83672
1|ElectronIon|Correlation|d|32|357|0.83741
1|ElectronIon|Correlation|d|32|358|0.83757
1|ElectronIon|Correlation|d|32|359|0.83673
1|ElectronIon|Correlation|d|32|360|0.83447
1|ElectronIon|Correlation|d|32|361|0.83645
1|ElectronIon|Correlation|d|32|362|0.8349
1|ElectronIon|Correlation|d|32|363|0.83762
1|ElectronIon|Correlation|d|32|364|0.83687
1|ElectronIon|Correlation|d|32|365|0.83546
1|ElectronIon|Correlation|d|32|366|0.83601
1|ElectronIon|Correlation|d|32|367|0.83613
1|ElectronIon|Correlation|d|32|368|0.8355
1|ElectronIon|Correlation|d|32|369|0.83551
1|ElectronIon|Correlation|d|32|370|0.83448
1|ElectronIon|Correlation|d|32|371|0.83572
1|ElectronIon|Correlation|d|32|372|0.83675
1|ElectronIon|Correlation|d|32|373|0.83685
1|ElectronIon|Correlation|d|32|374|0.83544
1|ElectronIon|Correlation|d|32|375|0.8351
1|ElectronIon|Correlation|d|32|376|0.83372
1|ElectronIon|Correlation|d|32|377|0.83459
1|ElectronIon|Correlation|d|32|378|0.83476
1|ElectronIon|Correlation|d|32|379|0.83575
1|ElectronIon|Correlation|d|32|380|0.83558
1|ElectronIon|Correlation|d|32|381|0.83718
1|ElectronIon|Correlation|d|32|382|0.83689
1|ElectronIon|Correlation|d|32|383|0.83456
1|ElectronIon|Correlation|d|32|384|0.836
1|ElectronIon|Correlation|d|32|385|0.83686
1|ElectronIon|Correlation|d|32|386|0.83448
1|ElectronIon|Correlation|d|32|387|0.83658
1|ElectronIon|Correlation|d|32|388|0.83741
1|ElectronIon|Correlation|d|32|389|0.83431
1|ElectronIon|Correlation|d|32|390|0.83521
1|ElectronIon|Correlation|d|32|391|0.83696
1|ElectronIon|Correlation|d|32|392|0.83452
1|ElectronIon|Correlation|d|32|393|0.83625
1|ElectronIon|Correlation|d|32|394|0.83547
1|ElectronIon|Correlation|d|32|395|0.83721
1|ElectronIon|Correlation|d|32|396|0.83651
1|ElectronIon|Correlation|d|32|397|0.83538
1|ElectronIon|Correlation|d|32|398|0.83512
1|ElectronIon|Correlation|d|32|399|0.83679
1|ElectronIon|Correlation|d|32|400|0.83498
