# Supplementary material for: On DNA numerical representations for genomic similarity computation
Source: PLoS One. 2017 Mar 21;12(3):e0173288. doi: 10.1371/journal.pone.0173288 (PMC5360225; doi:10.1371/journal.pone.0173288)
Supplement: S3 File — The datasets employed in this work. (ZIP) [file pone.0173288.s003.zip › datasets/syntheticalExperimentalScores/sequenceBase_1_transformation_ElectronIon_metric_Correlation_type_d_percentage_4.txt]

1|ElectronIon|Correlation|d|4|1|0.9674
1|ElectronIon|Correlation|d|4|2|0.96702
1|ElectronIon|Correlation|d|4|3|0.9679
1|ElectronIon|Correlation|d|4|4|0.96866
1|ElectronIon|Correlation|d|4|5|0.96918
1|ElectronIon|Correlation|d|4|6|0.96816
1|ElectronIon|Correlation|d|4|7|0.96914
1|ElectronIon|Correlation|d|4|8|0.9682
1|ElectronIon|Correlation|d|4|9|0.96756
1|ElectronIon|Correlation|d|4|10|0.96803
1|ElectronIon|Correlation|d|4|11|0.96827
1|ElectronIon|Correlation|d|4|12|0.9672
1|ElectronIon|Correlation|d|4|13|0.96946
1|ElectronIon|Correlation|d|4|14|0.96735
1|ElectronIon|Correlation|d|4|15|0.96761
1|ElectronIon|Correlation|d|4|16|0.96812
1|ElectronIon|Correlation|d|4|17|0.96839
1|ElectronIon|Correlation|d|4|18|0.96869
1|ElectronIon|Correlation|d|4|19|0.96893
1|ElectronIon|Correlation|d|4|20|0.9688
1|ElectronIon|Correlation|d|4|21|0.96755
1|ElectronIon|Correlation|d|4|22|0.9686
1|ElectronIon|Correlation|d|4|23|0.96848
1|ElectronIon|Correlation|d|4|24|0.96726
1|ElectronIon|Correlation|d|4|25|0.96855
1|ElectronIon|Correlation|d|4|26|0.96798
1|ElectronIon|Correlation|d|4|27|0.96784
1|ElectronIon|Correlation|d|4|28|0.96778
1|ElectronIon|Correlation|d|4|29|0.9687
1|ElectronIon|Correlation|d|4|30|0.96883
1|ElectronIon|Correlation|d|4|31|0.96906
1|ElectronIon|Correlation|d|4|32|0.96707
1|ElectronIon|Correlation|d|4|33|0.9681
1|ElectronIon|Correlation|d|4|34|0.96768
1|ElectronIon|Correlation|d|4|35|0.96752
1|ElectronIon|Correlation|d|4|36|0.96814
1|ElectronIon|Correlation|d|4|37|0.9684
1|ElectronIon|Correlation|d|4|38|0.96897
1|ElectronIon|Correlation|d|4|39|0.96801
1|ElectronIon|Correlation|d|4|40|0.96863
1|ElectronIon|Correlation|d|4|41|0.96681
1|ElectronIon|Correlation|d|4|42|0.96825
1|ElectronIon|Correlation|d|4|43|0.96798
1|ElectronIon|Correlation|d|4|44|0.96793
1|ElectronIon|Correlation|d|4|45|0.96829
1|ElectronIon|Correlation|d|4|46|0.96835
1|ElectronIon|Correlation|d|4|47|0.96846
1|ElectronIon|Correlation|d|4|48|0.96806
1|ElectronIon|Correlation|d|4|49|0.96737
1|ElectronIon|Correlation|d|4|50|0.96787
1|ElectronIon|Correlation|d|4|51|0.96816
1|ElectronIon|Correlation|d|4|52|0.96778
1|ElectronIon|Correlation|d|4|53|0.96966
1|ElectronIon|Correlation|d|4|54|0.96762
1|ElectronIon|Correlation|d|4|55|0.96801
1|ElectronIon|Correlation|d|4|56|0.96802
1|ElectronIon|Correlation|d|4|57|0.96846
1|ElectronIon|Correlation|d|4|58|0.96814
1|ElectronIon|Correlation|d|4|59|0.96754
1|ElectronIon|Correlation|d|4|60|0.96749
1|ElectronIon|Correlation|d|4|61|0.96879
1|ElectronIon|Correlation|d|4|62|0.96752
1|ElectronIon|Correlation|d|4|63|0.96783
1|ElectronIon|Correlation|d|4|64|0.96692
1|ElectronIon|Correlation|d|4|65|0.96879
1|ElectronIon|Correlation|d|4|66|0.96706
1|ElectronIon|Correlation|d|4|67|0.9675
1|ElectronIon|Correlation|d|4|68|0.96833
1|ElectronIon|Correlation|d|4|69|0.96866
1|ElectronIon|Correlation|d|4|70|0.96687
1|ElectronIon|Correlation|d|4|71|0.96828
1|ElectronIon|Correlation|d|4|72|0.96733
1|ElectronIon|Correlation|d|4|73|0.96931
1|ElectronIon|Correlation|d|4|74|0.96734
1|ElectronIon|Correlation|d|4|75|0.96773
1|ElectronIon|Correlation|d|4|76|0.96856
1|ElectronIon|Correlation|d|4|77|0.96862
1|ElectronIon|Correlation|d|4|78|0.96882
1|ElectronIon|Correlation|d|4|79|0.96828
1|ElectronIon|Correlation|d|4|80|0.96872
1|ElectronIon|Correlation|d|4|81|0.96759
1|ElectronIon|Correlation|d|4|82|0.96788
1|ElectronIon|Correlation|d|4|83|0.96833
1|ElectronIon|Correlation|d|4|84|0.96762
1|ElectronIon|Correlation|d|4|85|0.96734
1|ElectronIon|Correlation|d|4|86|0.96909
1|ElectronIon|Correlation|d|4|87|0.96898
1|ElectronIon|Correlation|d|4|88|0.96799
1|ElectronIon|Correlation|d|4|89|0.96823
1|ElectronIon|Correlation|d|4|90|0.9677
1|ElectronIon|Correlation|d|4|91|0.96781
1|ElectronIon|Correlation|d|4|92|0.96835
1|ElectronIon|Correlation|d|4|93|0.96836
1|ElectronIon|Correlation|d|4|94|0.96881
1|ElectronIon|Correlation|d|4|95|0.96699
1|ElectronIon|Correlation|d|4|96|0.96838
1|ElectronIon|Correlation|d|4|97|0.96703
1|ElectronIon|Correlation|d|4|98|0.96774
1|ElectronIon|Correlation|d|4|99|0.96825
1|ElectronIon|Correlation|d|4|100|0.96826
1|ElectronIon|Correlation|d|4|101|0.96721
1|ElectronIon|Correlation|d|4|102|0.9684
1|ElectronIon|Correlation|d|4|103|0.96873
1|ElectronIon|Correlation|d|4|104|0.96898
1|ElectronIon|Correlation|d|4|105|0.96876
1|ElectronIon|Correlation|d|4|106|0.96764
1|ElectronIon|Correlation|d|4|107|0.96758
1|ElectronIon|Correlation|d|4|108|0.97014
1|ElectronIon|Correlation|d|4|109|0.96806
1|ElectronIon|Correlation|d|4|110|0.96806
1|ElectronIon|Correlation|d|4|111|0.96918
1|ElectronIon|Correlation|d|4|112|0.96775
1|ElectronIon|Correlation|d|4|113|0.96803
1|ElectronIon|Correlation|d|4|114|0.96838
1|ElectronIon|Correlation|d|4|115|0.96821
1|ElectronIon|Correlation|d|4|116|0.9687
1|ElectronIon|Correlation|d|4|117|0.96892
1|ElectronIon|Correlation|d|4|118|0.96779
1|ElectronIon|Correlation|d|4|119|0.96919
1|ElectronIon|Correlation|d|4|120|0.96824
1|ElectronIon|Correlation|d|4|121|0.96742
1|ElectronIon|Correlation|d|4|122|0.96722
1|ElectronIon|Correlation|d|4|123|0.96842
1|ElectronIon|Correlation|d|4|124|0.96885
1|ElectronIon|Correlation|d|4|125|0.96772
1|ElectronIon|Correlation|d|4|126|0.96738
1|ElectronIon|Correlation|d|4|127|0.96819
1|ElectronIon|Correlation|d|4|128|0.96838
1|ElectronIon|Correlation|d|4|129|0.96771
1|ElectronIon|Correlation|d|4|130|0.96879
1|ElectronIon|Correlation|d|4|131|0.96687
1|ElectronIon|Correlation|d|4|132|0.96836
1|ElectronIon|Correlation|d|4|133|0.96768
1|ElectronIon|Correlation|d|4|134|0.9688
1|ElectronIon|Correlation|d|4|135|0.96755
1|ElectronIon|Correlation|d|4|136|0.96805
1|ElectronIon|Correlation|d|4|137|0.96775
1|ElectronIon|Correlation|d|4|138|0.96897
1|ElectronIon|Correlation|d|4|139|0.96778
1|ElectronIon|Correlation|d|4|140|0.96801
1|ElectronIon|Correlation|d|4|141|0.9684
1|ElectronIon|Correlation|d|4|142|0.96813
1|ElectronIon|Correlation|d|4|143|0.96835
1|ElectronIon|Correlation|d|4|144|0.96739
1|ElectronIon|Correlation|d|4|145|0.96753
1|ElectronIon|Correlation|d|4|146|0.96796
1|ElectronIon|Correlation|d|4|147|0.96834
1|ElectronIon|Correlation|d|4|148|0.96881
1|ElectronIon|Correlation|d|4|149|0.96736
1|ElectronIon|Correlation|d|4|150|0.9684
1|ElectronIon|Correlation|d|4|151|0.96874
1|ElectronIon|Correlation|d|4|152|0.96815
1|ElectronIon|Correlation|d|4|153|0.96858
1|ElectronIon|Correlation|d|4|154|0.96728
1|ElectronIon|Correlation|d|4|155|0.96889
1|ElectronIon|Correlation|d|4|156|0.96833
1|ElectronIon|Correlation|d|4|157|0.96787
1|ElectronIon|Correlation|d|4|158|0.96785
1|ElectronIon|Correlation|d|4|159|0.96794
1|ElectronIon|Correlation|d|4|160|0.96976
1|ElectronIon|Correlation|d|4|161|0.96721
1|ElectronIon|Correlation|d|4|162|0.96805
1|ElectronIon|Correlation|d|4|163|0.96674
1|ElectronIon|Correlation|d|4|164|0.96802
1|ElectronIon|Correlation|d|4|165|0.9692
1|ElectronIon|Correlation|d|4|166|0.9678
1|ElectronIon|Correlation|d|4|167|0.96929
1|ElectronIon|Correlation|d|4|168|0.96867
1|ElectronIon|Correlation|d|4|169|0.96781
1|ElectronIon|Correlation|d|4|170|0.96799
1|ElectronIon|Correlation|d|4|171|0.96714
1|ElectronIon|Correlation|d|4|172|0.96772
1|ElectronIon|Correlation|d|4|173|0.96874
1|ElectronIon|Correlation|d|4|174|0.96787
1|ElectronIon|Correlation|d|4|175|0.96867
1|ElectronIon|Correlation|d|4|176|0.9676
1|ElectronIon|Correlation|d|4|177|0.96801
1|ElectronIon|Correlation|d|4|178|0.96827
1|ElectronIon|Correlation|d|4|179|0.9674
1|ElectronIon|Correlation|d|4|180|0.96818
1|ElectronIon|Correlation|d|4|181|0.96854
1|ElectronIon|Correlation|d|4|182|0.96819
1|ElectronIon|Correlation|d|4|183|0.96786
1|ElectronIon|Correlation|d|4|184|0.96911
1|ElectronIon|Correlation|d|4|185|0.96794
1|ElectronIon|Correlation|d|4|186|0.96801
1|ElectronIon|Correlation|d|4|187|0.9682
1|ElectronIon|Correlation|d|4|188|0.96877
1|ElectronIon|Correlation|d|4|189|0.96954
1|ElectronIon|Correlation|d|4|190|0.9687
1|ElectronIon|Correlation|d|4|191|0.96913
1|ElectronIon|Correlation|d|4|192|0.96743
1|ElectronIon|Correlation|d|4|193|0.9683
1|ElectronIon|Correlation|d|4|194|0.96787
1|ElectronIon|Correlation|d|4|195|0.96872
1|ElectronIon|Correlation|d|4|196|0.96818
1|ElectronIon|Correlation|d|4|197|0.96755
1|ElectronIon|Correlation|d|4|198|0.96787
1|ElectronIon|Correlation|d|4|199|0.96897
1|ElectronIon|Correlation|d|4|200|0.96962
1|ElectronIon|Correlation|d|4|201|0.96804
1|ElectronIon|Correlation|d|4|202|0.96768
1|ElectronIon|Correlation|d|4|203|0.96729
1|ElectronIon|Correlation|d|4|204|0.96764
1|ElectronIon|Correlation|d|4|205|0.96787
1|ElectronIon|Correlation|d|4|206|0.96774
1|ElectronIon|Correlation|d|4|207|0.96724
1|ElectronIon|Correlation|d|4|208|0.96917
1|ElectronIon|Correlation|d|4|209|0.96715
1|ElectronIon|Correlation|d|4|210|0.96727
1|ElectronIon|Correlation|d|4|211|0.9679
1|ElectronIon|Correlation|d|4|212|0.9681
1|ElectronIon|Correlation|d|4|213|0.96849
1|ElectronIon|Correlation|d|4|214|0.96862
1|ElectronIon|Correlation|d|4|215|0.96814
1|ElectronIon|Correlation|d|4|216|0.96879
1|ElectronIon|Correlation|d|4|217|0.96781
1|ElectronIon|Correlation|d|4|218|0.96818
1|ElectronIon|Correlation|d|4|219|0.96802
1|ElectronIon|Correlation|d|4|220|0.96732
1|ElectronIon|Correlation|d|4|221|0.96782
1|ElectronIon|Correlation|d|4|222|0.96861
1|ElectronIon|Correlation|d|4|223|0.96849
1|ElectronIon|Correlation|d|4|224|0.96812
1|ElectronIon|Correlation|d|4|225|0.96913
1|ElectronIon|Correlation|d|4|226|0.96801
1|ElectronIon|Correlation|d|4|227|0.97001
1|ElectronIon|Correlation|d|4|228|0.96818
1|ElectronIon|Correlation|d|4|229|0.96914
1|ElectronIon|Correlation|d|4|230|0.96778
1|ElectronIon|Correlation|d|4|231|0.9686
1|ElectronIon|Correlation|d|4|232|0.96755
1|ElectronIon|Correlation|d|4|233|0.96841
1|ElectronIon|Correlation|d|4|234|0.96655
1|ElectronIon|Correlation|d|4|235|0.96822
1|ElectronIon|Correlation|d|4|236|0.96713
1|ElectronIon|Correlation|d|4|237|0.96902
1|ElectronIon|Correlation|d|4|238|0.96947
1|ElectronIon|Correlation|d|4|239|0.96771
1|ElectronIon|Correlation|d|4|240|0.9675
1|ElectronIon|Correlation|d|4|241|0.96791
1|ElectronIon|Correlation|d|4|242|0.96817
1|ElectronIon|Correlation|d|4|243|0.9684
1|ElectronIon|Correlation|d|4|244|0.96862
1|ElectronIon|Correlation|d|4|245|0.96752
1|ElectronIon|Correlation|d|4|246|0.9678
1|ElectronIon|Correlation|d|4|247|0.96853
1|ElectronIon|Correlation|d|4|248|0.96737
1|ElectronIon|Correlation|d|4|249|0.96775
1|ElectronIon|Correlation|d|4|250|0.96847
1|ElectronIon|Correlation|d|4|251|0.96715
1|ElectronIon|Correlation|d|4|252|0.96935
1|ElectronIon|Correlation|d|4|253|0.96842
1|ElectronIon|Correlation|d|4|254|0.96898
1|ElectronIon|Correlation|d|4|255|0.96877
1|ElectronIon|Correlation|d|4|256|0.96848
1|ElectronIon|Correlation|d|4|257|0.96846
1|ElectronIon|Correlation|d|4|258|0.96907
1|ElectronIon|Correlation|d|4|259|0.96806
1|ElectronIon|Correlation|d|4|260|0.96806
1|ElectronIon|Correlation|d|4|261|0.96734
1|ElectronIon|Correlation|d|4|262|0.96697
1|ElectronIon|Correlation|d|4|263|0.9682
1|ElectronIon|Correlation|d|4|264|0.96864
1|ElectronIon|Correlation|d|4|265|0.96816
1|ElectronIon|Correlation|d|4|266|0.96786
1|ElectronIon|Correlation|d|4|267|0.96903
1|ElectronIon|Correlation|d|4|268|0.96873
1|ElectronIon|Correlation|d|4|269|0.96938
1|ElectronIon|Correlation|d|4|270|0.96809
1|ElectronIon|Correlation|d|4|271|0.96642
1|ElectronIon|Correlation|d|4|272|0.96784
1|ElectronIon|Correlation|d|4|273|0.96726
1|ElectronIon|Correlation|d|4|274|0.96846
1|ElectronIon|Correlation|d|4|275|0.96906
1|ElectronIon|Correlation|d|4|276|0.9686
1|ElectronIon|Correlation|d|4|277|0.96727
1|ElectronIon|Correlation|d|4|278|0.96775
1|ElectronIon|Correlation|d|4|279|0.9688
1|ElectronIon|Correlation|d|4|280|0.96872
1|ElectronIon|Correlation|d|4|281|0.96853
1|ElectronIon|Correlation|d|4|282|0.96849
1|ElectronIon|Correlation|d|4|283|0.96816
1|ElectronIon|Correlation|d|4|284|0.9677
1|ElectronIon|Correlation|d|4|285|0.9681
1|ElectronIon|Correlation|d|4|286|0.96825
1|ElectronIon|Correlation|d|4|287|0.96748
1|ElectronIon|Correlation|d|4|288|0.96832
1|ElectronIon|Correlation|d|4|289|0.96649
1|ElectronIon|Correlation|d|4|290|0.96812
1|ElectronIon|Correlation|d|4|291|0.96713
1|ElectronIon|Correlation|d|4|292|0.96919
1|ElectronIon|Correlation|d|4|293|0.96776
1|ElectronIon|Correlation|d|4|294|0.9682
1|ElectronIon|Correlation|d|4|295|0.96824
1|ElectronIon|Correlation|d|4|296|0.9693
1|ElectronIon|Correlation|d|4|297|0.96762
1|ElectronIon|Correlation|d|4|298|0.96872
1|ElectronIon|Correlation|d|4|299|0.96788
1|ElectronIon|Correlation|d|4|300|0.96787
1|ElectronIon|Correlation|d|4|301|0.96903
1|ElectronIon|Correlation|d|4|302|0.96903
1|ElectronIon|Correlation|d|4|303|0.96722
1|ElectronIon|Correlation|d|4|304|0.96879
1|ElectronIon|Correlation|d|4|305|0.96912
1|ElectronIon|Correlation|d|4|306|0.96808
1|ElectronIon|Correlation|d|4|307|0.96811
1|ElectronIon|Correlation|d|4|308|0.96788
1|ElectronIon|Correlation|d|4|309|0.96816
1|ElectronIon|Correlation|d|4|310|0.96885
1|ElectronIon|Correlation|d|4|311|0.96757
1|ElectronIon|Correlation|d|4|312|0.96798
1|ElectronIon|Correlation|d|4|313|0.96895
1|ElectronIon|Correlation|d|4|314|0.96653
1|ElectronIon|Correlation|d|4|315|0.96833
1|ElectronIon|Correlation|d|4|316|0.96725
1|ElectronIon|Correlation|d|4|317|0.96733
1|ElectronIon|Correlation|d|4|318|0.96785
1|ElectronIon|Correlation|d|4|319|0.96762
1|ElectronIon|Correlation|d|4|320|0.96787
1|ElectronIon|Correlation|d|4|321|0.96792
1|ElectronIon|Correlation|d|4|322|0.96774
1|ElectronIon|Correlation|d|4|323|0.96928
1|ElectronIon|Correlation|d|4|324|0.96808
1|ElectronIon|Correlation|d|4|325|0.96806
1|ElectronIon|Correlation|d|4|326|0.96651
1|ElectronIon|Correlation|d|4|327|0.96907
1|ElectronIon|Correlation|d|4|328|0.96735
1|ElectronIon|Correlation|d|4|329|0.96931
1|ElectronIon|Correlation|d|4|330|0.96777
1|ElectronIon|Correlation|d|4|331|0.96806
1|ElectronIon|Correlation|d|4|332|0.96788
1|ElectronIon|Correlation|d|4|333|0.96821
1|ElectronIon|Correlation|d|4|334|0.96766
1|ElectronIon|Correlation|d|4|335|0.96887
1|ElectronIon|Correlation|d|4|336|0.96868
1|ElectronIon|Correlation|d|4|337|0.9684
1|ElectronIon|Correlation|d|4|338|0.96777
1|ElectronIon|Correlation|d|4|339|0.96841
1|ElectronIon|Correlation|d|4|340|0.96801
1|ElectronIon|Correlation|d|4|341|0.96814
1|ElectronIon|Correlation|d|4|342|0.96765
1|ElectronIon|Correlation|d|4|343|0.96839
1|ElectronIon|Correlation|d|4|344|0.96773
1|ElectronIon|Correlation|d|4|345|0.96735
1|ElectronIon|Correlation|d|4|346|0.96708
1|ElectronIon|Correlation|d|4|347|0.96873
1|ElectronIon|Correlation|d|4|348|0.96698
1|ElectronIon|Correlation|d|4|349|0.96805
1|ElectronIon|Correlation|d|4|350|0.96793
1|ElectronIon|Correlation|d|4|351|0.96868
1|ElectronIon|Correlation|d|4|352|0.96887
1|ElectronIon|Correlation|d|4|353|0.96866
1|ElectronIon|Correlation|d|4|354|0.96718
1|ElectronIon|Correlation|d|4|355|0.96881
1|ElectronIon|Correlation|d|4|356|0.96913
1|ElectronIon|Correlation|d|4|357|0.96738
1|ElectronIon|Correlation|d|4|358|0.96709
1|ElectronIon|Correlation|d|4|359|0.96856
1|ElectronIon|Correlation|d|4|360|0.96814
1|ElectronIon|Correlation|d|4|361|0.96944
1|ElectronIon|Correlation|d|4|362|0.96756
1|ElectronIon|Correlation|d|4|363|0.96761
1|ElectronIon|Correlation|d|4|364|0.96847
1|ElectronIon|Correlation|d|4|365|0.96735
1|ElectronIon|Correlation|d|4|366|0.96742
1|ElectronIon|Correlation|d|4|367|0.96845
1|ElectronIon|Correlation|d|4|368|0.96795
1|ElectronIon|Correlation|d|4|369|0.96729
1|ElectronIon|Correlation|d|4|370|0.96779
1|ElectronIon|Correlation|d|4|371|0.96868
1|ElectronIon|Correlation|d|4|372|0.96776
1|ElectronIon|Correlation|d|4|373|0.96899
1|ElectronIon|Correlation|d|4|374|0.96846
1|ElectronIon|Correlation|d|4|375|0.96939
1|ElectronIon|Correlation|d|4|376|0.96775
1|ElectronIon|Correlation|d|4|377|0.96877
1|ElectronIon|Correlation|d|4|378|0.9673
1|ElectronIon|Correlation|d|4|379|0.96896
1|ElectronIon|Correlation|d|4|380|0.9685
1|ElectronIon|Correlation|d|4|381|0.96853
1|ElectronIon|Correlation|d|4|382|0.96699
1|ElectronIon|Correlation|d|4|383|0.96815
1|ElectronIon|Correlation|d|4|384|0.96815
1|ElectronIon|Correlation|d|4|385|0.96925
1|ElectronIon|Correlation|d|4|386|0.96901
1|ElectronIon|Correlation|d|4|387|0.96672
1|ElectronIon|Correlation|d|4|388|0.96848
1|ElectronIon|Correlation|d|4|389|0.96858
1|ElectronIon|Correlation|d|4|390|0.96773
1|ElectronIon|Correlation|d|4|391|0.96887
1|ElectronIon|Correlation|d|4|392|0.9683
1|ElectronIon|Correlation|d|4|393|0.96859
1|ElectronIon|Correlation|d|4|394|0.96837
1|ElectronIon|Correlation|d|4|395|0.96804
1|ElectronIon|Correlation|d|4|396|0.96809
1|ElectronIon|Correlation|d|4|397|0.96813
1|ElectronIon|Correlation|d|4|398|0.96721
1|ElectronIon|Correlation|d|4|399|0.96802
1|ElectronIon|Correlation|d|4|400|0.96899
