# Supplementary material for: On DNA numerical representations for genomic similarity computation
Source: PLoS One. 2017 Mar 21;12(3):e0173288. doi: 10.1371/journal.pone.0173288 (PMC5360225; doi:10.1371/journal.pone.0173288)
Supplement: S3 File — The datasets employed in this work. (ZIP) [file pone.0173288.s003.zip › datasets/syntheticalExperimentalScores/sequenceBase_1_transformation_ElectronIon_metric_Correlation_type_d_percentage_8.txt]

1|ElectronIon|Correlation|d|8|1|0.95055
1|ElectronIon|Correlation|d|8|2|0.94971
1|ElectronIon|Correlation|d|8|3|0.95185
1|ElectronIon|Correlation|d|8|4|0.95071
1|ElectronIon|Correlation|d|8|5|0.94954
1|ElectronIon|Correlation|d|8|6|0.95046
1|ElectronIon|Correlation|d|8|7|0.95077
1|ElectronIon|Correlation|d|8|8|0.95038
1|ElectronIon|Correlation|d|8|9|0.95078
1|ElectronIon|Correlation|d|8|10|0.95082
1|ElectronIon|Correlation|d|8|11|0.95155
1|ElectronIon|Correlation|d|8|12|0.95014
1|ElectronIon|Correlation|d|8|13|0.95007
1|ElectronIon|Correlation|d|8|14|0.95113
1|ElectronIon|Correlation|d|8|15|0.94995
1|ElectronIon|Correlation|d|8|16|0.95096
1|ElectronIon|Correlation|d|8|17|0.95092
1|ElectronIon|Correlation|d|8|18|0.95017
1|ElectronIon|Correlation|d|8|19|0.95143
1|ElectronIon|Correlation|d|8|20|0.95019
1|ElectronIon|Correlation|d|8|21|0.95062
1|ElectronIon|Correlation|d|8|22|0.95056
1|ElectronIon|Correlation|d|8|23|0.9518
1|ElectronIon|Correlation|d|8|24|0.95162
1|ElectronIon|Correlation|d|8|25|0.95028
1|ElectronIon|Correlation|d|8|26|0.95099
1|ElectronIon|Correlation|d|8|27|0.95069
1|ElectronIon|Correlation|d|8|28|0.95087
1|ElectronIon|Correlation|d|8|29|0.95049
1|ElectronIon|Correlation|d|8|30|0.95193
1|ElectronIon|Correlation|d|8|31|0.95059
1|ElectronIon|Correlation|d|8|32|0.95158
1|ElectronIon|Correlation|d|8|33|0.95073
1|ElectronIon|Correlation|d|8|34|0.95064
1|ElectronIon|Correlation|d|8|35|0.94948
1|ElectronIon|Correlation|d|8|36|0.94958
1|ElectronIon|Correlation|d|8|37|0.95083
1|ElectronIon|Correlation|d|8|38|0.94979
1|ElectronIon|Correlation|d|8|39|0.95034
1|ElectronIon|Correlation|d|8|40|0.94979
1|ElectronIon|Correlation|d|8|41|0.95098
1|ElectronIon|Correlation|d|8|42|0.95063
1|ElectronIon|Correlation|d|8|43|0.95105
1|ElectronIon|Correlation|d|8|44|0.94991
1|ElectronIon|Correlation|d|8|45|0.95047
1|ElectronIon|Correlation|d|8|46|0.9502
1|ElectronIon|Correlation|d|8|47|0.95194
1|ElectronIon|Correlation|d|8|48|0.95141
1|ElectronIon|Correlation|d|8|49|0.95097
1|ElectronIon|Correlation|d|8|50|0.95087
1|ElectronIon|Correlation|d|8|51|0.95126
1|ElectronIon|Correlation|d|8|52|0.95072
1|ElectronIon|Correlation|d|8|53|0.95174
1|ElectronIon|Correlation|d|8|54|0.95138
1|ElectronIon|Correlation|d|8|55|0.95099
1|ElectronIon|Correlation|d|8|56|0.95126
1|ElectronIon|Correlation|d|8|57|0.94999
1|ElectronIon|Correlation|d|8|58|0.95055
1|ElectronIon|Correlation|d|8|59|0.95061
1|ElectronIon|Correlation|d|8|60|0.95067
1|ElectronIon|Correlation|d|8|61|0.95169
1|ElectronIon|Correlation|d|8|62|0.94925
1|ElectronIon|Correlation|d|8|63|0.95094
1|ElectronIon|Correlation|d|8|64|0.95099
1|ElectronIon|Correlation|d|8|65|0.94942
1|ElectronIon|Correlation|d|8|66|0.95124
1|ElectronIon|Correlation|d|8|67|0.95055
1|ElectronIon|Correlation|d|8|68|0.95041
1|ElectronIon|Correlation|d|8|69|0.95195
1|ElectronIon|Correlation|d|8|70|0.95202
1|ElectronIon|Correlation|d|8|71|0.95032
1|ElectronIon|Correlation|d|8|72|0.95048
1|ElectronIon|Correlation|d|8|73|0.95059
1|ElectronIon|Correlation|d|8|74|0.95089
1|ElectronIon|Correlation|d|8|75|0.95097
1|ElectronIon|Correlation|d|8|76|0.95096
1|ElectronIon|Correlation|d|8|77|0.95059
1|ElectronIon|Correlation|d|8|78|0.95128
1|ElectronIon|Correlation|d|8|79|0.95098
1|ElectronIon|Correlation|d|8|80|0.95056
1|ElectronIon|Correlation|d|8|81|0.94935
1|ElectronIon|Correlation|d|8|82|0.95068
1|ElectronIon|Correlation|d|8|83|0.9512
1|ElectronIon|Correlation|d|8|84|0.95117
1|ElectronIon|Correlation|d|8|85|0.95125
1|ElectronIon|Correlation|d|8|86|0.95119
1|ElectronIon|Correlation|d|8|87|0.95086
1|ElectronIon|Correlation|d|8|88|0.95036
1|ElectronIon|Correlation|d|8|89|0.95077
1|ElectronIon|Correlation|d|8|90|0.94957
1|ElectronIon|Correlation|d|8|91|0.95148
1|ElectronIon|Correlation|d|8|92|0.95155
1|ElectronIon|Correlation|d|8|93|0.95029
1|ElectronIon|Correlation|d|8|94|0.9513
1|ElectronIon|Correlation|d|8|95|0.95063
1|ElectronIon|Correlation|d|8|96|0.94951
1|ElectronIon|Correlation|d|8|97|0.95152
1|ElectronIon|Correlation|d|8|98|0.95043
1|ElectronIon|Correlation|d|8|99|0.95018
1|ElectronIon|Correlation|d|8|100|0.9519
1|ElectronIon|Correlation|d|8|101|0.94981
1|ElectronIon|Correlation|d|8|102|0.94973
1|ElectronIon|Correlation|d|8|103|0.95033
1|ElectronIon|Correlation|d|8|104|0.94985
1|ElectronIon|Correlation|d|8|105|0.95181
1|ElectronIon|Correlation|d|8|106|0.95018
1|ElectronIon|Correlation|d|8|107|0.95128
1|ElectronIon|Correlation|d|8|108|0.95154
1|ElectronIon|Correlation|d|8|109|0.95107
1|ElectronIon|Correlation|d|8|110|0.95054
1|ElectronIon|Correlation|d|8|111|0.95097
1|ElectronIon|Correlation|d|8|112|0.95093
1|ElectronIon|Correlation|d|8|113|0.95145
1|ElectronIon|Correlation|d|8|114|0.95037
1|ElectronIon|Correlation|d|8|115|0.95106
1|ElectronIon|Correlation|d|8|116|0.95076
1|ElectronIon|Correlation|d|8|117|0.95097
1|ElectronIon|Correlation|d|8|118|0.94901
1|ElectronIon|Correlation|d|8|119|0.94991
1|ElectronIon|Correlation|d|8|120|0.95068
1|ElectronIon|Correlation|d|8|121|0.95069
1|ElectronIon|Correlation|d|8|122|0.95054
1|ElectronIon|Correlation|d|8|123|0.9501
1|ElectronIon|Correlation|d|8|124|0.95157
1|ElectronIon|Correlation|d|8|125|0.95046
1|ElectronIon|Correlation|d|8|126|0.95072
1|ElectronIon|Correlation|d|8|127|0.95111
1|ElectronIon|Correlation|d|8|128|0.95057
1|ElectronIon|Correlation|d|8|129|0.95086
1|ElectronIon|Correlation|d|8|130|0.95226
1|ElectronIon|Correlation|d|8|131|0.95147
1|ElectronIon|Correlation|d|8|132|0.95165
1|ElectronIon|Correlation|d|8|133|0.95134
1|ElectronIon|Correlation|d|8|134|0.95137
1|ElectronIon|Correlation|d|8|135|0.95111
1|ElectronIon|Correlation|d|8|136|0.95018
1|ElectronIon|Correlation|d|8|137|0.95123
1|ElectronIon|Correlation|d|8|138|0.95105
1|ElectronIon|Correlation|d|8|139|0.95011
1|ElectronIon|Correlation|d|8|140|0.95016
1|ElectronIon|Correlation|d|8|141|0.95098
1|ElectronIon|Correlation|d|8|142|0.95121
1|ElectronIon|Correlation|d|8|143|0.94969
1|ElectronIon|Correlation|d|8|144|0.95043
1|ElectronIon|Correlation|d|8|145|0.9518
1|ElectronIon|Correlation|d|8|146|0.95156
1|ElectronIon|Correlation|d|8|147|0.95129
1|ElectronIon|Correlation|d|8|148|0.95109
1|ElectronIon|Correlation|d|8|149|0.95157
1|ElectronIon|Correlation|d|8|150|0.95036
1|ElectronIon|Correlation|d|8|151|0.95009
1|ElectronIon|Correlation|d|8|152|0.95117
1|ElectronIon|Correlation|d|8|153|0.95037
1|ElectronIon|Correlation|d|8|154|0.95184
1|ElectronIon|Correlation|d|8|155|0.95175
1|ElectronIon|Correlation|d|8|156|0.95235
1|ElectronIon|Correlation|d|8|157|0.95164
1|ElectronIon|Correlation|d|8|158|0.95048
1|ElectronIon|Correlation|d|8|159|0.95156
1|ElectronIon|Correlation|d|8|160|0.95048
1|ElectronIon|Correlation|d|8|161|0.9515
1|ElectronIon|Correlation|d|8|162|0.95021
1|ElectronIon|Correlation|d|8|163|0.95145
1|ElectronIon|Correlation|d|8|164|0.95073
1|ElectronIon|Correlation|d|8|165|0.95154
1|ElectronIon|Correlation|d|8|166|0.94951
1|ElectronIon|Correlation|d|8|167|0.95098
1|ElectronIon|Correlation|d|8|168|0.94976
1|ElectronIon|Correlation|d|8|169|0.9505
1|ElectronIon|Correlation|d|8|170|0.95093
1|ElectronIon|Correlation|d|8|171|0.95158
1|ElectronIon|Correlation|d|8|172|0.95094
1|ElectronIon|Correlation|d|8|173|0.95105
1|ElectronIon|Correlation|d|8|174|0.94994
1|ElectronIon|Correlation|d|8|175|0.95131
1|ElectronIon|Correlation|d|8|176|0.95059
1|ElectronIon|Correlation|d|8|177|0.95111
1|ElectronIon|Correlation|d|8|178|0.95077
1|ElectronIon|Correlation|d|8|179|0.951
1|ElectronIon|Correlation|d|8|180|0.95031
1|ElectronIon|Correlation|d|8|181|0.9502
1|ElectronIon|Correlation|d|8|182|0.95066
1|ElectronIon|Correlation|d|8|183|0.95103
1|ElectronIon|Correlation|d|8|184|0.95039
1|ElectronIon|Correlation|d|8|185|0.95134
1|ElectronIon|Correlation|d|8|186|0.95116
1|ElectronIon|Correlation|d|8|187|0.95001
1|ElectronIon|Correlation|d|8|188|0.94972
1|ElectronIon|Correlation|d|8|189|0.95152
1|ElectronIon|Correlation|d|8|190|0.95098
1|ElectronIon|Correlation|d|8|191|0.94998
1|ElectronIon|Correlation|d|8|192|0.95104
1|ElectronIon|Correlation|d|8|193|0.95091
1|ElectronIon|Correlation|d|8|194|0.94995
1|ElectronIon|Correlation|d|8|195|0.95203
1|ElectronIon|Correlation|d|8|196|0.95124
1|ElectronIon|Correlation|d|8|197|0.95146
1|ElectronIon|Correlation|d|8|198|0.95059
1|ElectronIon|Correlation|d|8|199|0.95132
1|ElectronIon|Correlation|d|8|200|0.95018
1|ElectronIon|Correlation|d|8|201|0.95133
1|ElectronIon|Correlation|d|8|202|0.94964
1|ElectronIon|Correlation|d|8|203|0.95035
1|ElectronIon|Correlation|d|8|204|0.95152
1|ElectronIon|Correlation|d|8|205|0.95045
1|ElectronIon|Correlation|d|8|206|0.95065
1|ElectronIon|Correlation|d|8|207|0.95041
1|ElectronIon|Correlation|d|8|208|0.95044
1|ElectronIon|Correlation|d|8|209|0.95235
1|ElectronIon|Correlation|d|8|210|0.95065
1|ElectronIon|Correlation|d|8|211|0.95015
1|ElectronIon|Correlation|d|8|212|0.95083
1|ElectronIon|Correlation|d|8|213|0.95012
1|ElectronIon|Correlation|d|8|214|0.95244
1|ElectronIon|Correlation|d|8|215|0.94965
1|ElectronIon|Correlation|d|8|216|0.95003
1|ElectronIon|Correlation|d|8|217|0.95158
1|ElectronIon|Correlation|d|8|218|0.95161
1|ElectronIon|Correlation|d|8|219|0.95047
1|ElectronIon|Correlation|d|8|220|0.95068
1|ElectronIon|Correlation|d|8|221|0.94982
1|ElectronIon|Correlation|d|8|222|0.94999
1|ElectronIon|Correlation|d|8|223|0.94965
1|ElectronIon|Correlation|d|8|224|0.95119
1|ElectronIon|Correlation|d|8|225|0.95034
1|ElectronIon|Correlation|d|8|226|0.95088
1|ElectronIon|Correlation|d|8|227|0.95141
1|ElectronIon|Correlation|d|8|228|0.95013
1|ElectronIon|Correlation|d|8|229|0.9512
1|ElectronIon|Correlation|d|8|230|0.95042
1|ElectronIon|Correlation|d|8|231|0.95062
1|ElectronIon|Correlation|d|8|232|0.95144
1|ElectronIon|Correlation|d|8|233|0.95097
1|ElectronIon|Correlation|d|8|234|0.95065
1|ElectronIon|Correlation|d|8|235|0.95183
1|ElectronIon|Correlation|d|8|236|0.95013
1|ElectronIon|Correlation|d|8|237|0.95078
1|ElectronIon|Correlation|d|8|238|0.95134
1|ElectronIon|Correlation|d|8|239|0.95194
1|ElectronIon|Correlation|d|8|240|0.95014
1|ElectronIon|Correlation|d|8|241|0.95144
1|ElectronIon|Correlation|d|8|242|0.95066
1|ElectronIon|Correlation|d|8|243|0.95105
1|ElectronIon|Correlation|d|8|244|0.95132
1|ElectronIon|Correlation|d|8|245|0.95086
1|ElectronIon|Correlation|d|8|246|0.9518
1|ElectronIon|Correlation|d|8|247|0.95155
1|ElectronIon|Correlation|d|8|248|0.95079
1|ElectronIon|Correlation|d|8|249|0.95056
1|ElectronIon|Correlation|d|8|250|0.94924
1|ElectronIon|Correlation|d|8|251|0.95113
1|ElectronIon|Correlation|d|8|252|0.95038
1|ElectronIon|Correlation|d|8|253|0.95099
1|ElectronIon|Correlation|d|8|254|0.95063
1|ElectronIon|Correlation|d|8|255|0.951
1|ElectronIon|Correlation|d|8|256|0.94951
1|ElectronIon|Correlation|d|8|257|0.95048
1|ElectronIon|Correlation|d|8|258|0.94994
1|ElectronIon|Correlation|d|8|259|0.95038
1|ElectronIon|Correlation|d|8|260|0.95096
1|ElectronIon|Correlation|d|8|261|0.95116
1|ElectronIon|Correlation|d|8|262|0.95003
1|ElectronIon|Correlation|d|8|263|0.95056
1|ElectronIon|Correlation|d|8|264|0.95037
1|ElectronIon|Correlation|d|8|265|0.95142
1|ElectronIon|Correlation|d|8|266|0.95029
1|ElectronIon|Correlation|d|8|267|0.95143
1|ElectronIon|Correlation|d|8|268|0.95066
1|ElectronIon|Correlation|d|8|269|0.95085
1|ElectronIon|Correlation|d|8|270|0.95043
1|ElectronIon|Correlation|d|8|271|0.95046
1|ElectronIon|Correlation|d|8|272|0.95018
1|ElectronIon|Correlation|d|8|273|0.95133
1|ElectronIon|Correlation|d|8|274|0.95077
1|ElectronIon|Correlation|d|8|275|0.94997
1|ElectronIon|Correlation|d|8|276|0.95115
1|ElectronIon|Correlation|d|8|277|0.95044
1|ElectronIon|Correlation|d|8|278|0.94994
1|ElectronIon|Correlation|d|8|279|0.94966
1|ElectronIon|Correlation|d|8|280|0.95028
1|ElectronIon|Correlation|d|8|281|0.95157
1|ElectronIon|Correlation|d|8|282|0.95164
1|ElectronIon|Correlation|d|8|283|0.95076
1|ElectronIon|Correlation|d|8|284|0.9516
1|ElectronIon|Correlation|d|8|285|0.95036
1|ElectronIon|Correlation|d|8|286|0.951
1|ElectronIon|Correlation|d|8|287|0.95155
1|ElectronIon|Correlation|d|8|288|0.95133
1|ElectronIon|Correlation|d|8|289|0.95038
1|ElectronIon|Correlation|d|8|290|0.95122
1|ElectronIon|Correlation|d|8|291|0.95082
1|ElectronIon|Correlation|d|8|292|0.95136
1|ElectronIon|Correlation|d|8|293|0.95128
1|ElectronIon|Correlation|d|8|294|0.95128
1|ElectronIon|Correlation|d|8|295|0.95063
1|ElectronIon|Correlation|d|8|296|0.95073
1|ElectronIon|Correlation|d|8|297|0.94994
1|ElectronIon|Correlation|d|8|298|0.95077
1|ElectronIon|Correlation|d|8|299|0.95187
1|ElectronIon|Correlation|d|8|300|0.9507
1|ElectronIon|Correlation|d|8|301|0.95016
1|ElectronIon|Correlation|d|8|302|0.95079
1|ElectronIon|Correlation|d|8|303|0.95125
1|ElectronIon|Correlation|d|8|304|0.94958
1|ElectronIon|Correlation|d|8|305|0.94976
1|ElectronIon|Correlation|d|8|306|0.95039
1|ElectronIon|Correlation|d|8|307|0.95214
1|ElectronIon|Correlation|d|8|308|0.95042
1|ElectronIon|Correlation|d|8|309|0.95155
1|ElectronIon|Correlation|d|8|310|0.95102
1|ElectronIon|Correlation|d|8|311|0.9516
1|ElectronIon|Correlation|d|8|312|0.951
1|ElectronIon|Correlation|d|8|313|0.95049
1|ElectronIon|Correlation|d|8|314|0.94964
1|ElectronIon|Correlation|d|8|315|0.95016
1|ElectronIon|Correlation|d|8|316|0.95067
1|ElectronIon|Correlation|d|8|317|0.95045
1|ElectronIon|Correlation|d|8|318|0.95063
1|ElectronIon|Correlation|d|8|319|0.95068
1|ElectronIon|Correlation|d|8|320|0.95051
1|ElectronIon|Correlation|d|8|321|0.95028
1|ElectronIon|Correlation|d|8|322|0.95005
1|ElectronIon|Correlation|d|8|323|0.94985
1|ElectronIon|Correlation|d|8|324|0.95061
1|ElectronIon|Correlation|d|8|325|0.95173
1|ElectronIon|Correlation|d|8|326|0.95037
1|ElectronIon|Correlation|d|8|327|0.9506
1|ElectronIon|Correlation|d|8|328|0.9492
1|ElectronIon|Correlation|d|8|329|0.95086
1|ElectronIon|Correlation|d|8|330|0.95053
1|ElectronIon|Correlation|d|8|331|0.94966
1|ElectronIon|Correlation|d|8|332|0.95186
1|ElectronIon|Correlation|d|8|333|0.95062
1|ElectronIon|Correlation|d|8|334|0.95001
1|ElectronIon|Correlation|d|8|335|0.9515
1|ElectronIon|Correlation|d|8|336|0.94949
1|ElectronIon|Correlation|d|8|337|0.94995
1|ElectronIon|Correlation|d|8|338|0.95105
1|ElectronIon|Correlation|d|8|339|0.94983
1|ElectronIon|Correlation|d|8|340|0.95087
1|ElectronIon|Correlation|d|8|341|0.95095
1|ElectronIon|Correlation|d|8|342|0.95181
1|ElectronIon|Correlation|d|8|343|0.95008
1|ElectronIon|Correlation|d|8|344|0.95033
1|ElectronIon|Correlation|d|8|345|0.95139
1|ElectronIon|Correlation|d|8|346|0.9508
1|ElectronIon|Correlation|d|8|347|0.95114
1|ElectronIon|Correlation|d|8|348|0.95086
1|ElectronIon|Correlation|d|8|349|0.95046
1|ElectronIon|Correlation|d|8|350|0.95074
1|ElectronIon|Correlation|d|8|351|0.94976
1|ElectronIon|Correlation|d|8|352|0.95059
1|ElectronIon|Correlation|d|8|353|0.95224
1|ElectronIon|Correlation|d|8|354|0.95073
1|ElectronIon|Correlation|d|8|355|0.95049
1|ElectronIon|Correlation|d|8|356|0.95041
1|ElectronIon|Correlation|d|8|357|0.95055
1|ElectronIon|Correlation|d|8|358|0.95006
1|ElectronIon|Correlation|d|8|359|0.95062
1|ElectronIon|Correlation|d|8|360|0.94997
1|ElectronIon|Correlation|d|8|361|0.95093
1|ElectronIon|Correlation|d|8|362|0.95128
1|ElectronIon|Correlation|d|8|363|0.94993
1|ElectronIon|Correlation|d|8|364|0.95085
1|ElectronIon|Correlation|d|8|365|0.95183
1|ElectronIon|Correlation|d|8|366|0.95098
1|ElectronIon|Correlation|d|8|367|0.95169
1|ElectronIon|Correlation|d|8|368|0.95114
1|ElectronIon|Correlation|d|8|369|0.95077
1|ElectronIon|Correlation|d|8|370|0.95176
1|ElectronIon|Correlation|d|8|371|0.95094
1|ElectronIon|Correlation|d|8|372|0.95038
1|ElectronIon|Correlation|d|8|373|0.95118
1|ElectronIon|Correlation|d|8|374|0.95079
1|ElectronIon|Correlation|d|8|375|0.9514
1|ElectronIon|Correlation|d|8|376|0.95159
1|ElectronIon|Correlation|d|8|377|0.95083
1|ElectronIon|Correlation|d|8|378|0.95084
1|ElectronIon|Correlation|d|8|379|0.95033
1|ElectronIon|Correlation|d|8|380|0.95012
1|ElectronIon|Correlation|d|8|381|0.94968
1|ElectronIon|Correlation|d|8|382|0.95115
1|ElectronIon|Correlation|d|8|383|0.94984
1|ElectronIon|Correlation|d|8|384|0.95033
1|ElectronIon|Correlation|d|8|385|0.9517
1|ElectronIon|Correlation|d|8|386|0.95235
1|ElectronIon|Correlation|d|8|387|0.95101
1|ElectronIon|Correlation|d|8|388|0.9511
1|ElectronIon|Correlation|d|8|389|0.95156
1|ElectronIon|Correlation|d|8|390|0.95106
1|ElectronIon|Correlation|d|8|391|0.95222
1|ElectronIon|Correlation|d|8|392|0.95088
1|ElectronIon|Correlation|d|8|393|0.95055
1|ElectronIon|Correlation|d|8|394|0.95076
1|ElectronIon|Correlation|d|8|395|0.95031
1|ElectronIon|Correlation|d|8|396|0.94943
1|ElectronIon|Correlation|d|8|397|0.9512
1|ElectronIon|Correlation|d|8|398|0.95053
1|ElectronIon|Correlation|d|8|399|0.9513
1|ElectronIon|Correlation|d|8|400|0.95141
