# Supplementary material for: On DNA numerical representations for genomic similarity computation
Source: PLoS One. 2017 Mar 21;12(3):e0173288. doi: 10.1371/journal.pone.0173288 (PMC5360225; doi:10.1371/journal.pone.0173288)
Supplement: S3 File — The datasets employed in this work. (ZIP) [file pone.0173288.s003.zip › datasets/syntheticalExperimentalScores/sequenceBase_1_transformation_ElectronIon_metric_Correlation_type_ds_percentage_1.txt]

1|ElectronIon|Correlation|dr|1|1|0.986
1|ElectronIon|Correlation|dr|1|2|0.98467
1|ElectronIon|Correlation|dr|1|3|0.98757
1|ElectronIon|Correlation|dr|1|4|0.98928
1|ElectronIon|Correlation|dr|1|5|0.99449
1|ElectronIon|Correlation|dr|1|6|0.98657
1|ElectronIon|Correlation|dr|1|7|0.98715
1|ElectronIon|Correlation|dr|1|8|0.98541
1|ElectronIon|Correlation|dr|1|9|0.98814
1|ElectronIon|Correlation|dr|1|10|0.98562
1|ElectronIon|Correlation|dr|1|11|0.98512
1|ElectronIon|Correlation|dr|1|12|0.98782
1|ElectronIon|Correlation|dr|1|13|0.98619
1|ElectronIon|Correlation|dr|1|14|0.98601
1|ElectronIon|Correlation|dr|1|15|0.9895
1|ElectronIon|Correlation|dr|1|16|0.98915
1|ElectronIon|Correlation|dr|1|17|0.98757
1|ElectronIon|Correlation|dr|1|18|0.98702
1|ElectronIon|Correlation|dr|1|19|0.98592
1|ElectronIon|Correlation|dr|1|20|0.9872
1|ElectronIon|Correlation|dr|1|21|0.98668
1|ElectronIon|Correlation|dr|1|22|0.98723
1|ElectronIon|Correlation|dr|1|23|0.98595
1|ElectronIon|Correlation|dr|1|24|0.98577
1|ElectronIon|Correlation|dr|1|25|0.98984
1|ElectronIon|Correlation|dr|1|26|0.98766
1|ElectronIon|Correlation|dr|1|27|0.98549
1|ElectronIon|Correlation|dr|1|28|0.98531
1|ElectronIon|Correlation|dr|1|29|0.98661
1|ElectronIon|Correlation|dr|1|30|0.98443
1|ElectronIon|Correlation|dr|1|31|0.98653
1|ElectronIon|Correlation|dr|1|32|0.98766
1|ElectronIon|Correlation|dr|1|33|0.98737
1|ElectronIon|Correlation|dr|1|34|0.98633
1|ElectronIon|Correlation|dr|1|35|0.98535
1|ElectronIon|Correlation|dr|1|36|0.98609
1|ElectronIon|Correlation|dr|1|37|0.98891
1|ElectronIon|Correlation|dr|1|38|0.9858
1|ElectronIon|Correlation|dr|1|39|0.98647
1|ElectronIon|Correlation|dr|1|40|0.985
1|ElectronIon|Correlation|dr|1|41|0.99122
1|ElectronIon|Correlation|dr|1|42|0.98467
1|ElectronIon|Correlation|dr|1|43|0.98534
1|ElectronIon|Correlation|dr|1|44|0.98778
1|ElectronIon|Correlation|dr|1|45|0.99131
1|ElectronIon|Correlation|dr|1|46|0.98582
1|ElectronIon|Correlation|dr|1|47|0.98858
1|ElectronIon|Correlation|dr|1|48|0.99078
1|ElectronIon|Correlation|dr|1|49|0.98578
1|ElectronIon|Correlation|dr|1|50|0.98776
1|ElectronIon|Correlation|dr|1|51|0.98979
1|ElectronIon|Correlation|dr|1|52|0.9875
1|ElectronIon|Correlation|dr|1|53|0.98707
1|ElectronIon|Correlation|dr|1|54|0.98382
1|ElectronIon|Correlation|dr|1|55|0.9877
1|ElectronIon|Correlation|dr|1|56|0.98531
1|ElectronIon|Correlation|dr|1|57|0.98812
1|ElectronIon|Correlation|dr|1|58|0.98545
1|ElectronIon|Correlation|dr|1|59|0.98763
1|ElectronIon|Correlation|dr|1|60|0.99047
1|ElectronIon|Correlation|dr|1|61|0.98556
1|ElectronIon|Correlation|dr|1|62|0.9859
1|ElectronIon|Correlation|dr|1|63|0.98865
1|ElectronIon|Correlation|dr|1|64|0.9842
1|ElectronIon|Correlation|dr|1|65|0.98435
1|ElectronIon|Correlation|dr|1|66|0.98827
1|ElectronIon|Correlation|dr|1|67|0.98529
1|ElectronIon|Correlation|dr|1|68|0.98583
1|ElectronIon|Correlation|dr|1|69|0.98606
1|ElectronIon|Correlation|dr|1|70|0.98751
1|ElectronIon|Correlation|dr|1|71|0.98596
1|ElectronIon|Correlation|dr|1|72|0.98779
1|ElectronIon|Correlation|dr|1|73|0.99189
1|ElectronIon|Correlation|dr|1|74|0.98649
1|ElectronIon|Correlation|dr|1|75|0.98549
1|ElectronIon|Correlation|dr|1|76|0.98645
1|ElectronIon|Correlation|dr|1|77|0.98662
1|ElectronIon|Correlation|dr|1|78|0.9898
1|ElectronIon|Correlation|dr|1|79|0.9836
1|ElectronIon|Correlation|dr|1|80|0.9869
1|ElectronIon|Correlation|dr|1|81|0.98689
1|ElectronIon|Correlation|dr|1|82|0.98659
1|ElectronIon|Correlation|dr|1|83|0.98571
1|ElectronIon|Correlation|dr|1|84|0.98991
1|ElectronIon|Correlation|dr|1|85|0.98955
1|ElectronIon|Correlation|dr|1|86|0.98867
1|ElectronIon|Correlation|dr|1|87|0.98658
1|ElectronIon|Correlation|dr|1|88|0.98634
1|ElectronIon|Correlation|dr|1|89|0.98679
1|ElectronIon|Correlation|dr|1|90|0.98417
1|ElectronIon|Correlation|dr|1|91|0.9845
1|ElectronIon|Correlation|dr|1|92|0.98595
1|ElectronIon|Correlation|dr|1|93|0.99377
1|ElectronIon|Correlation|dr|1|94|0.9845
1|ElectronIon|Correlation|dr|1|95|0.98457
1|ElectronIon|Correlation|dr|1|96|0.98674
1|ElectronIon|Correlation|dr|1|97|0.98721
1|ElectronIon|Correlation|dr|1|98|0.98775
1|ElectronIon|Correlation|dr|1|99|0.9854
1|ElectronIon|Correlation|dr|1|100|0.98751
1|ElectronIon|Correlation|dr|1|101|0.98527
1|ElectronIon|Correlation|dr|1|102|0.98637
1|ElectronIon|Correlation|dr|1|103|0.98531
1|ElectronIon|Correlation|dr|1|104|0.98446
1|ElectronIon|Correlation|dr|1|105|0.98665
1|ElectronIon|Correlation|dr|1|106|0.9871
1|ElectronIon|Correlation|dr|1|107|0.98863
1|ElectronIon|Correlation|dr|1|108|0.98781
1|ElectronIon|Correlation|dr|1|109|0.98848
1|ElectronIon|Correlation|dr|1|110|0.98663
1|ElectronIon|Correlation|dr|1|111|0.98435
1|ElectronIon|Correlation|dr|1|112|0.98585
1|ElectronIon|Correlation|dr|1|113|0.9865
1|ElectronIon|Correlation|dr|1|114|0.98813
1|ElectronIon|Correlation|dr|1|115|0.9887
1|ElectronIon|Correlation|dr|1|116|0.99399
1|ElectronIon|Correlation|dr|1|117|0.98641
1|ElectronIon|Correlation|dr|1|118|0.98512
1|ElectronIon|Correlation|dr|1|119|0.98842
1|ElectronIon|Correlation|dr|1|120|0.98644
1|ElectronIon|Correlation|dr|1|121|0.98625
1|ElectronIon|Correlation|dr|1|122|0.9898
1|ElectronIon|Correlation|dr|1|123|0.98752
1|ElectronIon|Correlation|dr|1|124|0.99052
1|ElectronIon|Correlation|dr|1|125|0.98629
1|ElectronIon|Correlation|dr|1|126|0.98807
1|ElectronIon|Correlation|dr|1|127|0.98765
1|ElectronIon|Correlation|dr|1|128|0.98579
1|ElectronIon|Correlation|dr|1|129|0.9902
1|ElectronIon|Correlation|dr|1|130|0.99042
1|ElectronIon|Correlation|dr|1|131|0.98693
1|ElectronIon|Correlation|dr|1|132|0.98786
1|ElectronIon|Correlation|dr|1|133|0.98995
1|ElectronIon|Correlation|dr|1|134|0.98527
1|ElectronIon|Correlation|dr|1|135|0.98971
1|ElectronIon|Correlation|dr|1|136|0.9867
1|ElectronIon|Correlation|dr|1|137|0.98676
1|ElectronIon|Correlation|dr|1|138|0.98835
1|ElectronIon|Correlation|dr|1|139|0.9861
1|ElectronIon|Correlation|dr|1|140|0.98634
1|ElectronIon|Correlation|dr|1|141|0.98789
1|ElectronIon|Correlation|dr|1|142|0.99028
1|ElectronIon|Correlation|dr|1|143|0.98703
1|ElectronIon|Correlation|dr|1|144|0.98874
1|ElectronIon|Correlation|dr|1|145|0.98606
1|ElectronIon|Correlation|dr|1|146|0.99129
1|ElectronIon|Correlation|dr|1|147|0.98373
1|ElectronIon|Correlation|dr|1|148|0.99171
1|ElectronIon|Correlation|dr|1|149|0.99152
1|ElectronIon|Correlation|dr|1|150|0.98866
1|ElectronIon|Correlation|dr|1|151|0.98735
1|ElectronIon|Correlation|dr|1|152|0.99031
1|ElectronIon|Correlation|dr|1|153|0.99465
1|ElectronIon|Correlation|dr|1|154|0.98615
1|ElectronIon|Correlation|dr|1|155|0.98568
1|ElectronIon|Correlation|dr|1|156|0.9875
1|ElectronIon|Correlation|dr|1|157|0.98611
1|ElectronIon|Correlation|dr|1|158|0.98987
1|ElectronIon|Correlation|dr|1|159|0.98736
1|ElectronIon|Correlation|dr|1|160|0.98951
1|ElectronIon|Correlation|dr|1|161|0.98853
1|ElectronIon|Correlation|dr|1|162|0.98599
1|ElectronIon|Correlation|dr|1|163|0.98775
1|ElectronIon|Correlation|dr|1|164|0.9878
1|ElectronIon|Correlation|dr|1|165|0.98606
1|ElectronIon|Correlation|dr|1|166|0.98953
1|ElectronIon|Correlation|dr|1|167|0.99104
1|ElectronIon|Correlation|dr|1|168|0.98532
1|ElectronIon|Correlation|dr|1|169|0.98611
1|ElectronIon|Correlation|dr|1|170|0.98664
1|ElectronIon|Correlation|dr|1|171|0.98768
1|ElectronIon|Correlation|dr|1|172|0.9863
1|ElectronIon|Correlation|dr|1|173|0.98909
1|ElectronIon|Correlation|dr|1|174|0.99164
1|ElectronIon|Correlation|dr|1|175|0.98667
1|ElectronIon|Correlation|dr|1|176|0.98742
1|ElectronIon|Correlation|dr|1|177|0.98884
1|ElectronIon|Correlation|dr|1|178|0.98681
1|ElectronIon|Correlation|dr|1|179|0.98729
1|ElectronIon|Correlation|dr|1|180|0.98745
1|ElectronIon|Correlation|dr|1|181|0.98487
1|ElectronIon|Correlation|dr|1|182|0.98881
1|ElectronIon|Correlation|dr|1|183|0.98807
1|ElectronIon|Correlation|dr|1|184|0.9895
1|ElectronIon|Correlation|dr|1|185|0.98659
1|ElectronIon|Correlation|dr|1|186|0.98619
1|ElectronIon|Correlation|dr|1|187|0.98776
1|ElectronIon|Correlation|dr|1|188|0.98491
1|ElectronIon|Correlation|dr|1|189|0.98546
1|ElectronIon|Correlation|dr|1|190|0.98797
1|ElectronIon|Correlation|dr|1|191|0.98692
1|ElectronIon|Correlation|dr|1|192|0.99084
1|ElectronIon|Correlation|dr|1|193|0.98744
1|ElectronIon|Correlation|dr|1|194|0.98769
1|ElectronIon|Correlation|dr|1|195|0.9898
1|ElectronIon|Correlation|dr|1|196|0.98486
1|ElectronIon|Correlation|dr|1|197|0.98713
1|ElectronIon|Correlation|dr|1|198|0.98998
1|ElectronIon|Correlation|dr|1|199|0.98651
1|ElectronIon|Correlation|dr|1|200|0.98756
1|ElectronIon|Correlation|dr|1|201|0.9865
1|ElectronIon|Correlation|dr|1|202|0.98754
1|ElectronIon|Correlation|dr|1|203|0.98932
1|ElectronIon|Correlation|dr|1|204|0.9844
1|ElectronIon|Correlation|dr|1|205|0.98735
1|ElectronIon|Correlation|dr|1|206|0.98507
1|ElectronIon|Correlation|dr|1|207|0.98785
1|ElectronIon|Correlation|dr|1|208|0.98542
1|ElectronIon|Correlation|dr|1|209|0.98715
1|ElectronIon|Correlation|dr|1|210|0.98758
1|ElectronIon|Correlation|dr|1|211|0.98601
1|ElectronIon|Correlation|dr|1|212|0.99071
1|ElectronIon|Correlation|dr|1|213|0.98709
1|ElectronIon|Correlation|dr|1|214|0.98613
1|ElectronIon|Correlation|dr|1|215|0.98569
1|ElectronIon|Correlation|dr|1|216|0.99035
1|ElectronIon|Correlation|dr|1|217|0.9864
1|ElectronIon|Correlation|dr|1|218|0.98671
1|ElectronIon|Correlation|dr|1|219|0.98736
1|ElectronIon|Correlation|dr|1|220|0.98824
1|ElectronIon|Correlation|dr|1|221|0.98849
1|ElectronIon|Correlation|dr|1|222|0.98903
1|ElectronIon|Correlation|dr|1|223|0.98546
1|ElectronIon|Correlation|dr|1|224|0.98982
1|ElectronIon|Correlation|dr|1|225|0.98779
1|ElectronIon|Correlation|dr|1|226|0.98936
1|ElectronIon|Correlation|dr|1|227|0.98804
1|ElectronIon|Correlation|dr|1|228|0.98664
1|ElectronIon|Correlation|dr|1|229|0.98813
1|ElectronIon|Correlation|dr|1|230|0.98909
1|ElectronIon|Correlation|dr|1|231|0.98425
1|ElectronIon|Correlation|dr|1|232|0.98793
1|ElectronIon|Correlation|dr|1|233|0.98658
1|ElectronIon|Correlation|dr|1|234|0.98676
1|ElectronIon|Correlation|dr|1|235|0.98951
1|ElectronIon|Correlation|dr|1|236|0.98731
1|ElectronIon|Correlation|dr|1|237|0.98763
1|ElectronIon|Correlation|dr|1|238|0.98502
1|ElectronIon|Correlation|dr|1|239|0.98944
1|ElectronIon|Correlation|dr|1|240|0.9852
1|ElectronIon|Correlation|dr|1|241|0.98663
1|ElectronIon|Correlation|dr|1|242|0.98447
1|ElectronIon|Correlation|dr|1|243|0.98698
1|ElectronIon|Correlation|dr|1|244|0.98523
1|ElectronIon|Correlation|dr|1|245|0.98611
1|ElectronIon|Correlation|dr|1|246|0.98785
1|ElectronIon|Correlation|dr|1|247|0.98589
1|ElectronIon|Correlation|dr|1|248|0.98529
1|ElectronIon|Correlation|dr|1|249|0.98609
1|ElectronIon|Correlation|dr|1|250|0.98909
1|ElectronIon|Correlation|dr|1|251|0.98745
1|ElectronIon|Correlation|dr|1|252|0.98466
1|ElectronIon|Correlation|dr|1|253|0.98899
1|ElectronIon|Correlation|dr|1|254|0.98808
1|ElectronIon|Correlation|dr|1|255|0.98519
1|ElectronIon|Correlation|dr|1|256|0.98652
1|ElectronIon|Correlation|dr|1|257|0.98876
1|ElectronIon|Correlation|dr|1|258|0.98683
1|ElectronIon|Correlation|dr|1|259|0.99141
1|ElectronIon|Correlation|dr|1|260|0.99005
1|ElectronIon|Correlation|dr|1|261|0.98967
1|ElectronIon|Correlation|dr|1|262|0.98531
1|ElectronIon|Correlation|dr|1|263|0.9852
1|ElectronIon|Correlation|dr|1|264|0.98692
1|ElectronIon|Correlation|dr|1|265|0.98947
1|ElectronIon|Correlation|dr|1|266|0.98542
1|ElectronIon|Correlation|dr|1|267|0.98546
1|ElectronIon|Correlation|dr|1|268|0.98575
1|ElectronIon|Correlation|dr|1|269|0.98712
1|ElectronIon|Correlation|dr|1|270|0.98967
1|ElectronIon|Correlation|dr|1|271|0.98915
1|ElectronIon|Correlation|dr|1|272|0.98648
1|ElectronIon|Correlation|dr|1|273|0.98857
1|ElectronIon|Correlation|dr|1|274|0.98723
1|ElectronIon|Correlation|dr|1|275|0.98692
1|ElectronIon|Correlation|dr|1|276|0.98487
1|ElectronIon|Correlation|dr|1|277|0.99089
1|ElectronIon|Correlation|dr|1|278|0.98796
1|ElectronIon|Correlation|dr|1|279|0.9845
1|ElectronIon|Correlation|dr|1|280|0.98908
1|ElectronIon|Correlation|dr|1|281|0.98403
1|ElectronIon|Correlation|dr|1|282|0.98633
1|ElectronIon|Correlation|dr|1|283|0.98739
1|ElectronIon|Correlation|dr|1|284|0.9856
1|ElectronIon|Correlation|dr|1|285|0.98867
1|ElectronIon|Correlation|dr|1|286|0.98665
1|ElectronIon|Correlation|dr|1|287|0.98734
1|ElectronIon|Correlation|dr|1|288|0.98876
1|ElectronIon|Correlation|dr|1|289|0.98461
1|ElectronIon|Correlation|dr|1|290|0.98535
1|ElectronIon|Correlation|dr|1|291|0.99128
1|ElectronIon|Correlation|dr|1|292|0.9872
1|ElectronIon|Correlation|dr|1|293|0.98485
1|ElectronIon|Correlation|dr|1|294|0.98517
1|ElectronIon|Correlation|dr|1|295|0.99634
1|ElectronIon|Correlation|dr|1|296|0.98889
1|ElectronIon|Correlation|dr|1|297|0.98745
1|ElectronIon|Correlation|dr|1|298|0.99027
1|ElectronIon|Correlation|dr|1|299|0.99561
1|ElectronIon|Correlation|dr|1|300|0.98486
1|ElectronIon|Correlation|dr|1|301|0.98481
1|ElectronIon|Correlation|dr|1|302|0.99061
1|ElectronIon|Correlation|dr|1|303|0.99338
1|ElectronIon|Correlation|dr|1|304|0.98637
1|ElectronIon|Correlation|dr|1|305|0.98619
1|ElectronIon|Correlation|dr|1|306|0.98568
1|ElectronIon|Correlation|dr|1|307|0.98646
1|ElectronIon|Correlation|dr|1|308|0.98774
1|ElectronIon|Correlation|dr|1|309|0.98587
1|ElectronIon|Correlation|dr|1|310|0.98749
1|ElectronIon|Correlation|dr|1|311|0.99387
1|ElectronIon|Correlation|dr|1|312|0.98616
1|ElectronIon|Correlation|dr|1|313|0.98667
1|ElectronIon|Correlation|dr|1|314|0.98429
1|ElectronIon|Correlation|dr|1|315|0.98966
1|ElectronIon|Correlation|dr|1|316|0.9883
1|ElectronIon|Correlation|dr|1|317|0.98657
1|ElectronIon|Correlation|dr|1|318|0.98571
1|ElectronIon|Correlation|dr|1|319|0.9851
1|ElectronIon|Correlation|dr|1|320|0.98891
1|ElectronIon|Correlation|dr|1|321|0.98921
1|ElectronIon|Correlation|dr|1|322|0.98552
1|ElectronIon|Correlation|dr|1|323|0.98878
1|ElectronIon|Correlation|dr|1|324|0.98588
1|ElectronIon|Correlation|dr|1|325|0.98893
1|ElectronIon|Correlation|dr|1|326|0.98789
1|ElectronIon|Correlation|dr|1|327|0.988
1|ElectronIon|Correlation|dr|1|328|0.9871
1|ElectronIon|Correlation|dr|1|329|0.98818
1|ElectronIon|Correlation|dr|1|330|0.98949
1|ElectronIon|Correlation|dr|1|331|0.98816
1|ElectronIon|Correlation|dr|1|332|0.98548
1|ElectronIon|Correlation|dr|1|333|0.98542
1|ElectronIon|Correlation|dr|1|334|0.98725
1|ElectronIon|Correlation|dr|1|335|0.98454
1|ElectronIon|Correlation|dr|1|336|0.98555
1|ElectronIon|Correlation|dr|1|337|0.98724
1|ElectronIon|Correlation|dr|1|338|0.98857
1|ElectronIon|Correlation|dr|1|339|0.98404
1|ElectronIon|Correlation|dr|1|340|0.98586
1|ElectronIon|Correlation|dr|1|341|0.98478
1|ElectronIon|Correlation|dr|1|342|0.98503
1|ElectronIon|Correlation|dr|1|343|0.98621
1|ElectronIon|Correlation|dr|1|344|0.98677
1|ElectronIon|Correlation|dr|1|345|0.99054
1|ElectronIon|Correlation|dr|1|346|0.98747
1|ElectronIon|Correlation|dr|1|347|0.9853
1|ElectronIon|Correlation|dr|1|348|0.98686
1|ElectronIon|Correlation|dr|1|349|0.98516
1|ElectronIon|Correlation|dr|1|350|0.98837
1|ElectronIon|Correlation|dr|1|351|0.98677
1|ElectronIon|Correlation|dr|1|352|0.98855
1|ElectronIon|Correlation|dr|1|353|0.98658
1|ElectronIon|Correlation|dr|1|354|0.98571
1|ElectronIon|Correlation|dr|1|355|0.98588
1|ElectronIon|Correlation|dr|1|356|0.99342
1|ElectronIon|Correlation|dr|1|357|0.98863
1|ElectronIon|Correlation|dr|1|358|0.99353
1|ElectronIon|Correlation|dr|1|359|0.99035
1|ElectronIon|Correlation|dr|1|360|0.98695
1|ElectronIon|Correlation|dr|1|361|0.98629
1|ElectronIon|Correlation|dr|1|362|0.98595
1|ElectronIon|Correlation|dr|1|363|0.98537
1|ElectronIon|Correlation|dr|1|364|0.98687
1|ElectronIon|Correlation|dr|1|365|0.98671
1|ElectronIon|Correlation|dr|1|366|0.98744
1|ElectronIon|Correlation|dr|1|367|0.98538
1|ElectronIon|Correlation|dr|1|368|0.98546
1|ElectronIon|Correlation|dr|1|369|0.99146
1|ElectronIon|Correlation|dr|1|370|0.98673
1|ElectronIon|Correlation|dr|1|371|0.98612
1|ElectronIon|Correlation|dr|1|372|0.98533
1|ElectronIon|Correlation|dr|1|373|0.9873
1|ElectronIon|Correlation|dr|1|374|0.98549
1|ElectronIon|Correlation|dr|1|375|0.98815
1|ElectronIon|Correlation|dr|1|376|0.98608
1|ElectronIon|Correlation|dr|1|377|0.98525
1|ElectronIon|Correlation|dr|1|378|0.98711
1|ElectronIon|Correlation|dr|1|379|0.98393
1|ElectronIon|Correlation|dr|1|380|0.9866
1|ElectronIon|Correlation|dr|1|381|0.99662
1|ElectronIon|Correlation|dr|1|382|0.98689
1|ElectronIon|Correlation|dr|1|383|0.99412
1|ElectronIon|Correlation|dr|1|384|0.98588
