# Supplementary material for: On DNA numerical representations for genomic similarity computation
Source: PLoS One. 2017 Mar 21;12(3):e0173288. doi: 10.1371/journal.pone.0173288 (PMC5360225; doi:10.1371/journal.pone.0173288)
Supplement: S3 File — The datasets employed in this work. (ZIP) [file pone.0173288.s003.zip › datasets/syntheticalExperimentalScores/sequenceBase_1_transformation_ElectronIon_metric_Correlation_type_ds_percentage_16.txt]

1|ElectronIon|Correlation|dr|16|1|0.94467
1|ElectronIon|Correlation|dr|16|2|0.95736
1|ElectronIon|Correlation|dr|16|3|0.94476
1|ElectronIon|Correlation|dr|16|4|0.95273
1|ElectronIon|Correlation|dr|16|5|0.9479
1|ElectronIon|Correlation|dr|16|6|0.94724
1|ElectronIon|Correlation|dr|16|7|0.95097
1|ElectronIon|Correlation|dr|16|8|0.94847
1|ElectronIon|Correlation|dr|16|9|0.94537
1|ElectronIon|Correlation|dr|16|10|0.94874
1|ElectronIon|Correlation|dr|16|11|0.9531
1|ElectronIon|Correlation|dr|16|12|0.95046
1|ElectronIon|Correlation|dr|16|13|0.9519
1|ElectronIon|Correlation|dr|16|14|0.94981
1|ElectronIon|Correlation|dr|16|15|0.95044
1|ElectronIon|Correlation|dr|16|16|0.94707
1|ElectronIon|Correlation|dr|16|17|0.95242
1|ElectronIon|Correlation|dr|16|18|0.94778
1|ElectronIon|Correlation|dr|16|19|0.95211
1|ElectronIon|Correlation|dr|16|20|0.94556
1|ElectronIon|Correlation|dr|16|21|0.94623
1|ElectronIon|Correlation|dr|16|22|0.95405
1|ElectronIon|Correlation|dr|16|23|0.94714
1|ElectronIon|Correlation|dr|16|24|0.94659
1|ElectronIon|Correlation|dr|16|25|0.94853
1|ElectronIon|Correlation|dr|16|26|0.95137
1|ElectronIon|Correlation|dr|16|27|0.951
1|ElectronIon|Correlation|dr|16|28|0.95105
1|ElectronIon|Correlation|dr|16|29|0.95168
1|ElectronIon|Correlation|dr|16|30|0.95423
1|ElectronIon|Correlation|dr|16|31|0.95078
1|ElectronIon|Correlation|dr|16|32|0.95234
1|ElectronIon|Correlation|dr|16|33|0.94775
1|ElectronIon|Correlation|dr|16|34|0.94989
1|ElectronIon|Correlation|dr|16|35|0.94778
1|ElectronIon|Correlation|dr|16|36|0.95079
1|ElectronIon|Correlation|dr|16|37|0.95043
1|ElectronIon|Correlation|dr|16|38|0.95179
1|ElectronIon|Correlation|dr|16|39|0.95402
1|ElectronIon|Correlation|dr|16|40|0.95407
1|ElectronIon|Correlation|dr|16|41|0.94565
1|ElectronIon|Correlation|dr|16|42|0.94853
1|ElectronIon|Correlation|dr|16|43|0.94668
1|ElectronIon|Correlation|dr|16|44|0.94662
1|ElectronIon|Correlation|dr|16|45|0.94922
1|ElectronIon|Correlation|dr|16|46|0.95154
1|ElectronIon|Correlation|dr|16|47|0.95467
1|ElectronIon|Correlation|dr|16|48|0.94901
1|ElectronIon|Correlation|dr|16|49|0.94663
1|ElectronIon|Correlation|dr|16|50|0.94693
1|ElectronIon|Correlation|dr|16|51|0.95137
1|ElectronIon|Correlation|dr|16|52|0.95132
1|ElectronIon|Correlation|dr|16|53|0.95217
1|ElectronIon|Correlation|dr|16|54|0.9516
1|ElectronIon|Correlation|dr|16|55|0.95004
1|ElectronIon|Correlation|dr|16|56|0.95106
1|ElectronIon|Correlation|dr|16|57|0.95466
1|ElectronIon|Correlation|dr|16|58|0.94792
1|ElectronIon|Correlation|dr|16|59|0.95406
1|ElectronIon|Correlation|dr|16|60|0.94805
1|ElectronIon|Correlation|dr|16|61|0.9506
1|ElectronIon|Correlation|dr|16|62|0.94939
1|ElectronIon|Correlation|dr|16|63|0.95577
1|ElectronIon|Correlation|dr|16|64|0.94997
1|ElectronIon|Correlation|dr|16|65|0.94953
1|ElectronIon|Correlation|dr|16|66|0.94847
1|ElectronIon|Correlation|dr|16|67|0.94721
1|ElectronIon|Correlation|dr|16|68|0.95254
1|ElectronIon|Correlation|dr|16|69|0.95676
1|ElectronIon|Correlation|dr|16|70|0.94827
1|ElectronIon|Correlation|dr|16|71|0.95301
1|ElectronIon|Correlation|dr|16|72|0.95449
1|ElectronIon|Correlation|dr|16|73|0.95231
1|ElectronIon|Correlation|dr|16|74|0.95261
1|ElectronIon|Correlation|dr|16|75|0.94728
1|ElectronIon|Correlation|dr|16|76|0.95059
1|ElectronIon|Correlation|dr|16|77|0.95042
1|ElectronIon|Correlation|dr|16|78|0.95489
1|ElectronIon|Correlation|dr|16|79|0.95313
1|ElectronIon|Correlation|dr|16|80|0.95047
1|ElectronIon|Correlation|dr|16|81|0.95001
1|ElectronIon|Correlation|dr|16|82|0.95067
1|ElectronIon|Correlation|dr|16|83|0.94991
1|ElectronIon|Correlation|dr|16|84|0.94691
1|ElectronIon|Correlation|dr|16|85|0.94931
1|ElectronIon|Correlation|dr|16|86|0.94923
1|ElectronIon|Correlation|dr|16|87|0.9467
1|ElectronIon|Correlation|dr|16|88|0.94915
1|ElectronIon|Correlation|dr|16|89|0.94996
1|ElectronIon|Correlation|dr|16|90|0.95073
1|ElectronIon|Correlation|dr|16|91|0.94874
1|ElectronIon|Correlation|dr|16|92|0.94506
1|ElectronIon|Correlation|dr|16|93|0.9524
1|ElectronIon|Correlation|dr|16|94|0.9537
1|ElectronIon|Correlation|dr|16|95|0.95219
1|ElectronIon|Correlation|dr|16|96|0.95253
1|ElectronIon|Correlation|dr|16|97|0.95223
1|ElectronIon|Correlation|dr|16|98|0.94751
1|ElectronIon|Correlation|dr|16|99|0.94967
1|ElectronIon|Correlation|dr|16|100|0.94582
1|ElectronIon|Correlation|dr|16|101|0.94764
1|ElectronIon|Correlation|dr|16|102|0.95263
1|ElectronIon|Correlation|dr|16|103|0.94885
1|ElectronIon|Correlation|dr|16|104|0.95239
1|ElectronIon|Correlation|dr|16|105|0.95554
1|ElectronIon|Correlation|dr|16|106|0.95037
1|ElectronIon|Correlation|dr|16|107|0.94832
1|ElectronIon|Correlation|dr|16|108|0.94672
1|ElectronIon|Correlation|dr|16|109|0.95486
1|ElectronIon|Correlation|dr|16|110|0.95081
1|ElectronIon|Correlation|dr|16|111|0.95048
1|ElectronIon|Correlation|dr|16|112|0.9516
1|ElectronIon|Correlation|dr|16|113|0.9528
1|ElectronIon|Correlation|dr|16|114|0.95338
1|ElectronIon|Correlation|dr|16|115|0.95335
1|ElectronIon|Correlation|dr|16|116|0.94892
1|ElectronIon|Correlation|dr|16|117|0.95226
1|ElectronIon|Correlation|dr|16|118|0.94822
1|ElectronIon|Correlation|dr|16|119|0.94598
1|ElectronIon|Correlation|dr|16|120|0.94919
1|ElectronIon|Correlation|dr|16|121|0.94788
1|ElectronIon|Correlation|dr|16|122|0.95338
1|ElectronIon|Correlation|dr|16|123|0.94705
1|ElectronIon|Correlation|dr|16|124|0.95083
1|ElectronIon|Correlation|dr|16|125|0.95329
1|ElectronIon|Correlation|dr|16|126|0.94877
1|ElectronIon|Correlation|dr|16|127|0.94846
1|ElectronIon|Correlation|dr|16|128|0.9479
1|ElectronIon|Correlation|dr|16|129|0.95133
1|ElectronIon|Correlation|dr|16|130|0.94879
1|ElectronIon|Correlation|dr|16|131|0.94836
1|ElectronIon|Correlation|dr|16|132|0.95231
1|ElectronIon|Correlation|dr|16|133|0.95069
1|ElectronIon|Correlation|dr|16|134|0.9527
1|ElectronIon|Correlation|dr|16|135|0.95209
1|ElectronIon|Correlation|dr|16|136|0.95048
1|ElectronIon|Correlation|dr|16|137|0.94697
1|ElectronIon|Correlation|dr|16|138|0.95553
1|ElectronIon|Correlation|dr|16|139|0.94626
1|ElectronIon|Correlation|dr|16|140|0.95471
1|ElectronIon|Correlation|dr|16|141|0.95087
1|ElectronIon|Correlation|dr|16|142|0.9495
1|ElectronIon|Correlation|dr|16|143|0.95299
1|ElectronIon|Correlation|dr|16|144|0.9536
1|ElectronIon|Correlation|dr|16|145|0.94802
1|ElectronIon|Correlation|dr|16|146|0.94527
1|ElectronIon|Correlation|dr|16|147|0.95224
1|ElectronIon|Correlation|dr|16|148|0.94915
1|ElectronIon|Correlation|dr|16|149|0.94913
1|ElectronIon|Correlation|dr|16|150|0.94783
1|ElectronIon|Correlation|dr|16|151|0.94958
1|ElectronIon|Correlation|dr|16|152|0.95278
1|ElectronIon|Correlation|dr|16|153|0.94735
1|ElectronIon|Correlation|dr|16|154|0.95243
1|ElectronIon|Correlation|dr|16|155|0.947
1|ElectronIon|Correlation|dr|16|156|0.95392
1|ElectronIon|Correlation|dr|16|157|0.95117
1|ElectronIon|Correlation|dr|16|158|0.95077
1|ElectronIon|Correlation|dr|16|159|0.95065
1|ElectronIon|Correlation|dr|16|160|0.94782
1|ElectronIon|Correlation|dr|16|161|0.95089
1|ElectronIon|Correlation|dr|16|162|0.95257
1|ElectronIon|Correlation|dr|16|163|0.95041
1|ElectronIon|Correlation|dr|16|164|0.95031
1|ElectronIon|Correlation|dr|16|165|0.95131
1|ElectronIon|Correlation|dr|16|166|0.95489
1|ElectronIon|Correlation|dr|16|167|0.94727
1|ElectronIon|Correlation|dr|16|168|0.94859
1|ElectronIon|Correlation|dr|16|169|0.95606
1|ElectronIon|Correlation|dr|16|170|0.95419
1|ElectronIon|Correlation|dr|16|171|0.95444
1|ElectronIon|Correlation|dr|16|172|0.94964
1|ElectronIon|Correlation|dr|16|173|0.95595
1|ElectronIon|Correlation|dr|16|174|0.95027
1|ElectronIon|Correlation|dr|16|175|0.94922
1|ElectronIon|Correlation|dr|16|176|0.95282
1|ElectronIon|Correlation|dr|16|177|0.95206
1|ElectronIon|Correlation|dr|16|178|0.95212
1|ElectronIon|Correlation|dr|16|179|0.94707
1|ElectronIon|Correlation|dr|16|180|0.94493
1|ElectronIon|Correlation|dr|16|181|0.95089
1|ElectronIon|Correlation|dr|16|182|0.94929
1|ElectronIon|Correlation|dr|16|183|0.95094
1|ElectronIon|Correlation|dr|16|184|0.95256
1|ElectronIon|Correlation|dr|16|185|0.95255
1|ElectronIon|Correlation|dr|16|186|0.94851
1|ElectronIon|Correlation|dr|16|187|0.94881
1|ElectronIon|Correlation|dr|16|188|0.94755
1|ElectronIon|Correlation|dr|16|189|0.95155
1|ElectronIon|Correlation|dr|16|190|0.95311
1|ElectronIon|Correlation|dr|16|191|0.94825
1|ElectronIon|Correlation|dr|16|192|0.94986
1|ElectronIon|Correlation|dr|16|193|0.94906
1|ElectronIon|Correlation|dr|16|194|0.94981
1|ElectronIon|Correlation|dr|16|195|0.94668
1|ElectronIon|Correlation|dr|16|196|0.95077
1|ElectronIon|Correlation|dr|16|197|0.95257
1|ElectronIon|Correlation|dr|16|198|0.95106
1|ElectronIon|Correlation|dr|16|199|0.94647
1|ElectronIon|Correlation|dr|16|200|0.94728
1|ElectronIon|Correlation|dr|16|201|0.9533
1|ElectronIon|Correlation|dr|16|202|0.95194
1|ElectronIon|Correlation|dr|16|203|0.95005
1|ElectronIon|Correlation|dr|16|204|0.94729
1|ElectronIon|Correlation|dr|16|205|0.94695
1|ElectronIon|Correlation|dr|16|206|0.94964
1|ElectronIon|Correlation|dr|16|207|0.94571
1|ElectronIon|Correlation|dr|16|208|0.95538
1|ElectronIon|Correlation|dr|16|209|0.95132
1|ElectronIon|Correlation|dr|16|210|0.94988
1|ElectronIon|Correlation|dr|16|211|0.94814
1|ElectronIon|Correlation|dr|16|212|0.94827
1|ElectronIon|Correlation|dr|16|213|0.94784
1|ElectronIon|Correlation|dr|16|214|0.95171
1|ElectronIon|Correlation|dr|16|215|0.95431
1|ElectronIon|Correlation|dr|16|216|0.94778
1|ElectronIon|Correlation|dr|16|217|0.94906
1|ElectronIon|Correlation|dr|16|218|0.95585
1|ElectronIon|Correlation|dr|16|219|0.95113
1|ElectronIon|Correlation|dr|16|220|0.94693
1|ElectronIon|Correlation|dr|16|221|0.94742
1|ElectronIon|Correlation|dr|16|222|0.94946
1|ElectronIon|Correlation|dr|16|223|0.94696
1|ElectronIon|Correlation|dr|16|224|0.95126
1|ElectronIon|Correlation|dr|16|225|0.94813
1|ElectronIon|Correlation|dr|16|226|0.95245
1|ElectronIon|Correlation|dr|16|227|0.9539
1|ElectronIon|Correlation|dr|16|228|0.94703
1|ElectronIon|Correlation|dr|16|229|0.94892
1|ElectronIon|Correlation|dr|16|230|0.95448
1|ElectronIon|Correlation|dr|16|231|0.95153
1|ElectronIon|Correlation|dr|16|232|0.95047
1|ElectronIon|Correlation|dr|16|233|0.95128
1|ElectronIon|Correlation|dr|16|234|0.95291
1|ElectronIon|Correlation|dr|16|235|0.94791
1|ElectronIon|Correlation|dr|16|236|0.94768
1|ElectronIon|Correlation|dr|16|237|0.95093
1|ElectronIon|Correlation|dr|16|238|0.94363
1|ElectronIon|Correlation|dr|16|239|0.95122
1|ElectronIon|Correlation|dr|16|240|0.94999
1|ElectronIon|Correlation|dr|16|241|0.95298
1|ElectronIon|Correlation|dr|16|242|0.95148
1|ElectronIon|Correlation|dr|16|243|0.94952
1|ElectronIon|Correlation|dr|16|244|0.95171
1|ElectronIon|Correlation|dr|16|245|0.95358
1|ElectronIon|Correlation|dr|16|246|0.95351
1|ElectronIon|Correlation|dr|16|247|0.95804
1|ElectronIon|Correlation|dr|16|248|0.94733
1|ElectronIon|Correlation|dr|16|249|0.94513
1|ElectronIon|Correlation|dr|16|250|0.95028
1|ElectronIon|Correlation|dr|16|251|0.95068
1|ElectronIon|Correlation|dr|16|252|0.94898
1|ElectronIon|Correlation|dr|16|253|0.94608
1|ElectronIon|Correlation|dr|16|254|0.94679
1|ElectronIon|Correlation|dr|16|255|0.94944
1|ElectronIon|Correlation|dr|16|256|0.9519
1|ElectronIon|Correlation|dr|16|257|0.94836
1|ElectronIon|Correlation|dr|16|258|0.94609
1|ElectronIon|Correlation|dr|16|259|0.94562
1|ElectronIon|Correlation|dr|16|260|0.94855
1|ElectronIon|Correlation|dr|16|261|0.94851
1|ElectronIon|Correlation|dr|16|262|0.94859
1|ElectronIon|Correlation|dr|16|263|0.94851
1|ElectronIon|Correlation|dr|16|264|0.95279
1|ElectronIon|Correlation|dr|16|265|0.95348
1|ElectronIon|Correlation|dr|16|266|0.946
1|ElectronIon|Correlation|dr|16|267|0.9487
1|ElectronIon|Correlation|dr|16|268|0.94712
1|ElectronIon|Correlation|dr|16|269|0.95116
1|ElectronIon|Correlation|dr|16|270|0.95135
1|ElectronIon|Correlation|dr|16|271|0.95191
1|ElectronIon|Correlation|dr|16|272|0.951
1|ElectronIon|Correlation|dr|16|273|0.95153
1|ElectronIon|Correlation|dr|16|274|0.94658
1|ElectronIon|Correlation|dr|16|275|0.94959
1|ElectronIon|Correlation|dr|16|276|0.95568
1|ElectronIon|Correlation|dr|16|277|0.94799
1|ElectronIon|Correlation|dr|16|278|0.95728
1|ElectronIon|Correlation|dr|16|279|0.95187
1|ElectronIon|Correlation|dr|16|280|0.94568
1|ElectronIon|Correlation|dr|16|281|0.95257
1|ElectronIon|Correlation|dr|16|282|0.95109
1|ElectronIon|Correlation|dr|16|283|0.95143
1|ElectronIon|Correlation|dr|16|284|0.95056
1|ElectronIon|Correlation|dr|16|285|0.94976
1|ElectronIon|Correlation|dr|16|286|0.95268
1|ElectronIon|Correlation|dr|16|287|0.95105
1|ElectronIon|Correlation|dr|16|288|0.95228
1|ElectronIon|Correlation|dr|16|289|0.95143
1|ElectronIon|Correlation|dr|16|290|0.95246
1|ElectronIon|Correlation|dr|16|291|0.94678
1|ElectronIon|Correlation|dr|16|292|0.95351
1|ElectronIon|Correlation|dr|16|293|0.95282
1|ElectronIon|Correlation|dr|16|294|0.94838
1|ElectronIon|Correlation|dr|16|295|0.95257
1|ElectronIon|Correlation|dr|16|296|0.94934
1|ElectronIon|Correlation|dr|16|297|0.95532
1|ElectronIon|Correlation|dr|16|298|0.94939
1|ElectronIon|Correlation|dr|16|299|0.95493
1|ElectronIon|Correlation|dr|16|300|0.95041
1|ElectronIon|Correlation|dr|16|301|0.94852
1|ElectronIon|Correlation|dr|16|302|0.94866
1|ElectronIon|Correlation|dr|16|303|0.9452
1|ElectronIon|Correlation|dr|16|304|0.94698
1|ElectronIon|Correlation|dr|16|305|0.95006
1|ElectronIon|Correlation|dr|16|306|0.95565
1|ElectronIon|Correlation|dr|16|307|0.95184
1|ElectronIon|Correlation|dr|16|308|0.95153
1|ElectronIon|Correlation|dr|16|309|0.95444
1|ElectronIon|Correlation|dr|16|310|0.94873
1|ElectronIon|Correlation|dr|16|311|0.95174
1|ElectronIon|Correlation|dr|16|312|0.95188
1|ElectronIon|Correlation|dr|16|313|0.95234
1|ElectronIon|Correlation|dr|16|314|0.95084
1|ElectronIon|Correlation|dr|16|315|0.94579
1|ElectronIon|Correlation|dr|16|316|0.95069
1|ElectronIon|Correlation|dr|16|317|0.95269
1|ElectronIon|Correlation|dr|16|318|0.94826
1|ElectronIon|Correlation|dr|16|319|0.95028
1|ElectronIon|Correlation|dr|16|320|0.94965
1|ElectronIon|Correlation|dr|16|321|0.95259
1|ElectronIon|Correlation|dr|16|322|0.95054
1|ElectronIon|Correlation|dr|16|323|0.95554
1|ElectronIon|Correlation|dr|16|324|0.9469
1|ElectronIon|Correlation|dr|16|325|0.94447
1|ElectronIon|Correlation|dr|16|326|0.9453
1|ElectronIon|Correlation|dr|16|327|0.94483
1|ElectronIon|Correlation|dr|16|328|0.95293
1|ElectronIon|Correlation|dr|16|329|0.95402
1|ElectronIon|Correlation|dr|16|330|0.94921
1|ElectronIon|Correlation|dr|16|331|0.9475
1|ElectronIon|Correlation|dr|16|332|0.94626
1|ElectronIon|Correlation|dr|16|333|0.94853
1|ElectronIon|Correlation|dr|16|334|0.95542
1|ElectronIon|Correlation|dr|16|335|0.95401
1|ElectronIon|Correlation|dr|16|336|0.94353
1|ElectronIon|Correlation|dr|16|337|0.95038
1|ElectronIon|Correlation|dr|16|338|0.9459
1|ElectronIon|Correlation|dr|16|339|0.94965
1|ElectronIon|Correlation|dr|16|340|0.95173
1|ElectronIon|Correlation|dr|16|341|0.95173
1|ElectronIon|Correlation|dr|16|342|0.95492
1|ElectronIon|Correlation|dr|16|343|0.95193
1|ElectronIon|Correlation|dr|16|344|0.9526
1|ElectronIon|Correlation|dr|16|345|0.95182
1|ElectronIon|Correlation|dr|16|346|0.95333
1|ElectronIon|Correlation|dr|16|347|0.94939
1|ElectronIon|Correlation|dr|16|348|0.9489
1|ElectronIon|Correlation|dr|16|349|0.95132
1|ElectronIon|Correlation|dr|16|350|0.953
1|ElectronIon|Correlation|dr|16|351|0.95133
1|ElectronIon|Correlation|dr|16|352|0.9476
1|ElectronIon|Correlation|dr|16|353|0.94836
1|ElectronIon|Correlation|dr|16|354|0.94734
1|ElectronIon|Correlation|dr|16|355|0.94543
1|ElectronIon|Correlation|dr|16|356|0.95168
1|ElectronIon|Correlation|dr|16|357|0.95081
1|ElectronIon|Correlation|dr|16|358|0.95264
1|ElectronIon|Correlation|dr|16|359|0.94788
1|ElectronIon|Correlation|dr|16|360|0.94396
1|ElectronIon|Correlation|dr|16|361|0.9464
1|ElectronIon|Correlation|dr|16|362|0.95311
1|ElectronIon|Correlation|dr|16|363|0.95211
1|ElectronIon|Correlation|dr|16|364|0.946
1|ElectronIon|Correlation|dr|16|365|0.95563
1|ElectronIon|Correlation|dr|16|366|0.95059
1|ElectronIon|Correlation|dr|16|367|0.95221
1|ElectronIon|Correlation|dr|16|368|0.9475
1|ElectronIon|Correlation|dr|16|369|0.9464
1|ElectronIon|Correlation|dr|16|370|0.94508
1|ElectronIon|Correlation|dr|16|371|0.94739
1|ElectronIon|Correlation|dr|16|372|0.9541
1|ElectronIon|Correlation|dr|16|373|0.95074
1|ElectronIon|Correlation|dr|16|374|0.9511
1|ElectronIon|Correlation|dr|16|375|0.95327
1|ElectronIon|Correlation|dr|16|376|0.95381
1|ElectronIon|Correlation|dr|16|377|0.94931
1|ElectronIon|Correlation|dr|16|378|0.95357
1|ElectronIon|Correlation|dr|16|379|0.95612
1|ElectronIon|Correlation|dr|16|380|0.95094
1|ElectronIon|Correlation|dr|16|381|0.9531
1|ElectronIon|Correlation|dr|16|382|0.94642
1|ElectronIon|Correlation|dr|16|383|0.95006
1|ElectronIon|Correlation|dr|16|384|0.95307
