# Supplementary material for: On DNA numerical representations for genomic similarity computation
Source: PLoS One. 2017 Mar 21;12(3):e0173288. doi: 10.1371/journal.pone.0173288 (PMC5360225; doi:10.1371/journal.pone.0173288)
Supplement: S3 File — The datasets employed in this work. (ZIP) [file pone.0173288.s003.zip › datasets/syntheticalExperimentalScores/sequenceBase_1_transformation_ElectronIon_metric_Correlation_type_ds_percentage_2.txt]

1|ElectronIon|Correlation|dr|2|1|0.9881
1|ElectronIon|Correlation|dr|2|2|0.98414
1|ElectronIon|Correlation|dr|2|3|0.98419
1|ElectronIon|Correlation|dr|2|4|0.98113
1|ElectronIon|Correlation|dr|2|5|0.98416
1|ElectronIon|Correlation|dr|2|6|0.98427
1|ElectronIon|Correlation|dr|2|7|0.98437
1|ElectronIon|Correlation|dr|2|8|0.98326
1|ElectronIon|Correlation|dr|2|9|0.98181
1|ElectronIon|Correlation|dr|2|10|0.98399
1|ElectronIon|Correlation|dr|2|11|0.98077
1|ElectronIon|Correlation|dr|2|12|0.98431
1|ElectronIon|Correlation|dr|2|13|0.98362
1|ElectronIon|Correlation|dr|2|14|0.98173
1|ElectronIon|Correlation|dr|2|15|0.98566
1|ElectronIon|Correlation|dr|2|16|0.98456
1|ElectronIon|Correlation|dr|2|17|0.9844
1|ElectronIon|Correlation|dr|2|18|0.98224
1|ElectronIon|Correlation|dr|2|19|0.98361
1|ElectronIon|Correlation|dr|2|20|0.98406
1|ElectronIon|Correlation|dr|2|21|0.98296
1|ElectronIon|Correlation|dr|2|22|0.98488
1|ElectronIon|Correlation|dr|2|23|0.98511
1|ElectronIon|Correlation|dr|2|24|0.98274
1|ElectronIon|Correlation|dr|2|25|0.9827
1|ElectronIon|Correlation|dr|2|26|0.98233
1|ElectronIon|Correlation|dr|2|27|0.98379
1|ElectronIon|Correlation|dr|2|28|0.98426
1|ElectronIon|Correlation|dr|2|29|0.98133
1|ElectronIon|Correlation|dr|2|30|0.98311
1|ElectronIon|Correlation|dr|2|31|0.98241
1|ElectronIon|Correlation|dr|2|32|0.98285
1|ElectronIon|Correlation|dr|2|33|0.98219
1|ElectronIon|Correlation|dr|2|34|0.98355
1|ElectronIon|Correlation|dr|2|35|0.98393
1|ElectronIon|Correlation|dr|2|36|0.98457
1|ElectronIon|Correlation|dr|2|37|0.9835
1|ElectronIon|Correlation|dr|2|38|0.98327
1|ElectronIon|Correlation|dr|2|39|0.98714
1|ElectronIon|Correlation|dr|2|40|0.98395
1|ElectronIon|Correlation|dr|2|41|0.98522
1|ElectronIon|Correlation|dr|2|42|0.98601
1|ElectronIon|Correlation|dr|2|43|0.98398
1|ElectronIon|Correlation|dr|2|44|0.98663
1|ElectronIon|Correlation|dr|2|45|0.98403
1|ElectronIon|Correlation|dr|2|46|0.98671
1|ElectronIon|Correlation|dr|2|47|0.98498
1|ElectronIon|Correlation|dr|2|48|0.98549
1|ElectronIon|Correlation|dr|2|49|0.98427
1|ElectronIon|Correlation|dr|2|50|0.98434
1|ElectronIon|Correlation|dr|2|51|0.98241
1|ElectronIon|Correlation|dr|2|52|0.98424
1|ElectronIon|Correlation|dr|2|53|0.98544
1|ElectronIon|Correlation|dr|2|54|0.98535
1|ElectronIon|Correlation|dr|2|55|0.9826
1|ElectronIon|Correlation|dr|2|56|0.9853
1|ElectronIon|Correlation|dr|2|57|0.98565
1|ElectronIon|Correlation|dr|2|58|0.98307
1|ElectronIon|Correlation|dr|2|59|0.98221
1|ElectronIon|Correlation|dr|2|60|0.98308
1|ElectronIon|Correlation|dr|2|61|0.98389
1|ElectronIon|Correlation|dr|2|62|0.98358
1|ElectronIon|Correlation|dr|2|63|0.98481
1|ElectronIon|Correlation|dr|2|64|0.98419
1|ElectronIon|Correlation|dr|2|65|0.98227
1|ElectronIon|Correlation|dr|2|66|0.98415
1|ElectronIon|Correlation|dr|2|67|0.98427
1|ElectronIon|Correlation|dr|2|68|0.98334
1|ElectronIon|Correlation|dr|2|69|0.98569
1|ElectronIon|Correlation|dr|2|70|0.98451
1|ElectronIon|Correlation|dr|2|71|0.98216
1|ElectronIon|Correlation|dr|2|72|0.98272
1|ElectronIon|Correlation|dr|2|73|0.98346
1|ElectronIon|Correlation|dr|2|74|0.98292
1|ElectronIon|Correlation|dr|2|75|0.98431
1|ElectronIon|Correlation|dr|2|76|0.98327
1|ElectronIon|Correlation|dr|2|77|0.98341
1|ElectronIon|Correlation|dr|2|78|0.98106
1|ElectronIon|Correlation|dr|2|79|0.98336
1|ElectronIon|Correlation|dr|2|80|0.98208
1|ElectronIon|Correlation|dr|2|81|0.98408
1|ElectronIon|Correlation|dr|2|82|0.98385
1|ElectronIon|Correlation|dr|2|83|0.98327
1|ElectronIon|Correlation|dr|2|84|0.98254
1|ElectronIon|Correlation|dr|2|85|0.98404
1|ElectronIon|Correlation|dr|2|86|0.98527
1|ElectronIon|Correlation|dr|2|87|0.9838
1|ElectronIon|Correlation|dr|2|88|0.98421
1|ElectronIon|Correlation|dr|2|89|0.98059
1|ElectronIon|Correlation|dr|2|90|0.98565
1|ElectronIon|Correlation|dr|2|91|0.98526
1|ElectronIon|Correlation|dr|2|92|0.98165
1|ElectronIon|Correlation|dr|2|93|0.98164
1|ElectronIon|Correlation|dr|2|94|0.98279
1|ElectronIon|Correlation|dr|2|95|0.98296
1|ElectronIon|Correlation|dr|2|96|0.98411
1|ElectronIon|Correlation|dr|2|97|0.98761
1|ElectronIon|Correlation|dr|2|98|0.98432
1|ElectronIon|Correlation|dr|2|99|0.98131
1|ElectronIon|Correlation|dr|2|100|0.98396
1|ElectronIon|Correlation|dr|2|101|0.98183
1|ElectronIon|Correlation|dr|2|102|0.9817
1|ElectronIon|Correlation|dr|2|103|0.98335
1|ElectronIon|Correlation|dr|2|104|0.98175
1|ElectronIon|Correlation|dr|2|105|0.98435
1|ElectronIon|Correlation|dr|2|106|0.98228
1|ElectronIon|Correlation|dr|2|107|0.98318
1|ElectronIon|Correlation|dr|2|108|0.98384
1|ElectronIon|Correlation|dr|2|109|0.98227
1|ElectronIon|Correlation|dr|2|110|0.98489
1|ElectronIon|Correlation|dr|2|111|0.98171
1|ElectronIon|Correlation|dr|2|112|0.98116
1|ElectronIon|Correlation|dr|2|113|0.983
1|ElectronIon|Correlation|dr|2|114|0.98471
1|ElectronIon|Correlation|dr|2|115|0.98681
1|ElectronIon|Correlation|dr|2|116|0.98512
1|ElectronIon|Correlation|dr|2|117|0.98347
1|ElectronIon|Correlation|dr|2|118|0.98441
1|ElectronIon|Correlation|dr|2|119|0.9815
1|ElectronIon|Correlation|dr|2|120|0.98202
1|ElectronIon|Correlation|dr|2|121|0.98429
1|ElectronIon|Correlation|dr|2|122|0.98615
1|ElectronIon|Correlation|dr|2|123|0.98388
1|ElectronIon|Correlation|dr|2|124|0.98225
1|ElectronIon|Correlation|dr|2|125|0.98408
1|ElectronIon|Correlation|dr|2|126|0.98351
1|ElectronIon|Correlation|dr|2|127|0.98482
1|ElectronIon|Correlation|dr|2|128|0.98168
1|ElectronIon|Correlation|dr|2|129|0.98606
1|ElectronIon|Correlation|dr|2|130|0.98639
1|ElectronIon|Correlation|dr|2|131|0.9841
1|ElectronIon|Correlation|dr|2|132|0.9834
1|ElectronIon|Correlation|dr|2|133|0.98406
1|ElectronIon|Correlation|dr|2|134|0.9842
1|ElectronIon|Correlation|dr|2|135|0.98179
1|ElectronIon|Correlation|dr|2|136|0.98589
1|ElectronIon|Correlation|dr|2|137|0.98512
1|ElectronIon|Correlation|dr|2|138|0.98237
1|ElectronIon|Correlation|dr|2|139|0.98418
1|ElectronIon|Correlation|dr|2|140|0.98553
1|ElectronIon|Correlation|dr|2|141|0.98508
1|ElectronIon|Correlation|dr|2|142|0.98378
1|ElectronIon|Correlation|dr|2|143|0.98548
1|ElectronIon|Correlation|dr|2|144|0.98394
1|ElectronIon|Correlation|dr|2|145|0.9833
1|ElectronIon|Correlation|dr|2|146|0.98245
1|ElectronIon|Correlation|dr|2|147|0.98279
1|ElectronIon|Correlation|dr|2|148|0.98412
1|ElectronIon|Correlation|dr|2|149|0.98482
1|ElectronIon|Correlation|dr|2|150|0.98354
1|ElectronIon|Correlation|dr|2|151|0.98298
1|ElectronIon|Correlation|dr|2|152|0.983
1|ElectronIon|Correlation|dr|2|153|0.98503
1|ElectronIon|Correlation|dr|2|154|0.98363
1|ElectronIon|Correlation|dr|2|155|0.98451
1|ElectronIon|Correlation|dr|2|156|0.98447
1|ElectronIon|Correlation|dr|2|157|0.98378
1|ElectronIon|Correlation|dr|2|158|0.98595
1|ElectronIon|Correlation|dr|2|159|0.98242
1|ElectronIon|Correlation|dr|2|160|0.98275
1|ElectronIon|Correlation|dr|2|161|0.98348
1|ElectronIon|Correlation|dr|2|162|0.98358
1|ElectronIon|Correlation|dr|2|163|0.98516
1|ElectronIon|Correlation|dr|2|164|0.98348
1|ElectronIon|Correlation|dr|2|165|0.98525
1|ElectronIon|Correlation|dr|2|166|0.98314
1|ElectronIon|Correlation|dr|2|167|0.9854
1|ElectronIon|Correlation|dr|2|168|0.98367
1|ElectronIon|Correlation|dr|2|169|0.9828
1|ElectronIon|Correlation|dr|2|170|0.98312
1|ElectronIon|Correlation|dr|2|171|0.98276
1|ElectronIon|Correlation|dr|2|172|0.98349
1|ElectronIon|Correlation|dr|2|173|0.98252
1|ElectronIon|Correlation|dr|2|174|0.98475
1|ElectronIon|Correlation|dr|2|175|0.98536
1|ElectronIon|Correlation|dr|2|176|0.98483
1|ElectronIon|Correlation|dr|2|177|0.98471
1|ElectronIon|Correlation|dr|2|178|0.98266
1|ElectronIon|Correlation|dr|2|179|0.9839
1|ElectronIon|Correlation|dr|2|180|0.98208
1|ElectronIon|Correlation|dr|2|181|0.98187
1|ElectronIon|Correlation|dr|2|182|0.98168
1|ElectronIon|Correlation|dr|2|183|0.98456
1|ElectronIon|Correlation|dr|2|184|0.98308
1|ElectronIon|Correlation|dr|2|185|0.9806
1|ElectronIon|Correlation|dr|2|186|0.986
1|ElectronIon|Correlation|dr|2|187|0.98228
1|ElectronIon|Correlation|dr|2|188|0.98284
1|ElectronIon|Correlation|dr|2|189|0.98388
1|ElectronIon|Correlation|dr|2|190|0.98565
1|ElectronIon|Correlation|dr|2|191|0.9826
1|ElectronIon|Correlation|dr|2|192|0.9802
1|ElectronIon|Correlation|dr|2|193|0.98572
1|ElectronIon|Correlation|dr|2|194|0.98512
1|ElectronIon|Correlation|dr|2|195|0.98131
1|ElectronIon|Correlation|dr|2|196|0.98279
1|ElectronIon|Correlation|dr|2|197|0.98569
1|ElectronIon|Correlation|dr|2|198|0.98424
1|ElectronIon|Correlation|dr|2|199|0.98654
1|ElectronIon|Correlation|dr|2|200|0.98565
1|ElectronIon|Correlation|dr|2|201|0.98446
1|ElectronIon|Correlation|dr|2|202|0.98229
1|ElectronIon|Correlation|dr|2|203|0.98372
1|ElectronIon|Correlation|dr|2|204|0.98229
1|ElectronIon|Correlation|dr|2|205|0.98369
1|ElectronIon|Correlation|dr|2|206|0.98503
1|ElectronIon|Correlation|dr|2|207|0.98664
1|ElectronIon|Correlation|dr|2|208|0.98075
1|ElectronIon|Correlation|dr|2|209|0.9829
1|ElectronIon|Correlation|dr|2|210|0.98494
1|ElectronIon|Correlation|dr|2|211|0.98355
1|ElectronIon|Correlation|dr|2|212|0.98424
1|ElectronIon|Correlation|dr|2|213|0.98877
1|ElectronIon|Correlation|dr|2|214|0.98584
1|ElectronIon|Correlation|dr|2|215|0.9837
1|ElectronIon|Correlation|dr|2|216|0.98161
1|ElectronIon|Correlation|dr|2|217|0.98622
1|ElectronIon|Correlation|dr|2|218|0.98538
1|ElectronIon|Correlation|dr|2|219|0.98239
1|ElectronIon|Correlation|dr|2|220|0.98141
1|ElectronIon|Correlation|dr|2|221|0.98354
1|ElectronIon|Correlation|dr|2|222|0.9818
1|ElectronIon|Correlation|dr|2|223|0.98194
1|ElectronIon|Correlation|dr|2|224|0.98652
1|ElectronIon|Correlation|dr|2|225|0.98437
1|ElectronIon|Correlation|dr|2|226|0.98422
1|ElectronIon|Correlation|dr|2|227|0.98554
1|ElectronIon|Correlation|dr|2|228|0.98177
1|ElectronIon|Correlation|dr|2|229|0.98232
1|ElectronIon|Correlation|dr|2|230|0.98458
1|ElectronIon|Correlation|dr|2|231|0.98681
1|ElectronIon|Correlation|dr|2|232|0.98223
1|ElectronIon|Correlation|dr|2|233|0.98346
1|ElectronIon|Correlation|dr|2|234|0.98368
1|ElectronIon|Correlation|dr|2|235|0.98038
1|ElectronIon|Correlation|dr|2|236|0.98637
1|ElectronIon|Correlation|dr|2|237|0.98218
1|ElectronIon|Correlation|dr|2|238|0.98388
1|ElectronIon|Correlation|dr|2|239|0.98584
1|ElectronIon|Correlation|dr|2|240|0.9825
1|ElectronIon|Correlation|dr|2|241|0.98437
1|ElectronIon|Correlation|dr|2|242|0.98617
1|ElectronIon|Correlation|dr|2|243|0.98423
1|ElectronIon|Correlation|dr|2|244|0.98328
1|ElectronIon|Correlation|dr|2|245|0.9842
1|ElectronIon|Correlation|dr|2|246|0.9824
1|ElectronIon|Correlation|dr|2|247|0.98794
1|ElectronIon|Correlation|dr|2|248|0.9813
1|ElectronIon|Correlation|dr|2|249|0.98322
1|ElectronIon|Correlation|dr|2|250|0.98246
1|ElectronIon|Correlation|dr|2|251|0.98349
1|ElectronIon|Correlation|dr|2|252|0.98146
1|ElectronIon|Correlation|dr|2|253|0.98039
1|ElectronIon|Correlation|dr|2|254|0.98201
1|ElectronIon|Correlation|dr|2|255|0.98564
1|ElectronIon|Correlation|dr|2|256|0.98464
1|ElectronIon|Correlation|dr|2|257|0.98426
1|ElectronIon|Correlation|dr|2|258|0.98424
1|ElectronIon|Correlation|dr|2|259|0.98564
1|ElectronIon|Correlation|dr|2|260|0.98131
1|ElectronIon|Correlation|dr|2|261|0.98397
1|ElectronIon|Correlation|dr|2|262|0.98473
1|ElectronIon|Correlation|dr|2|263|0.9858
1|ElectronIon|Correlation|dr|2|264|0.9829
1|ElectronIon|Correlation|dr|2|265|0.98252
1|ElectronIon|Correlation|dr|2|266|0.98267
1|ElectronIon|Correlation|dr|2|267|0.98673
1|ElectronIon|Correlation|dr|2|268|0.98251
1|ElectronIon|Correlation|dr|2|269|0.98136
1|ElectronIon|Correlation|dr|2|270|0.98428
1|ElectronIon|Correlation|dr|2|271|0.98432
1|ElectronIon|Correlation|dr|2|272|0.98177
1|ElectronIon|Correlation|dr|2|273|0.98427
1|ElectronIon|Correlation|dr|2|274|0.98326
1|ElectronIon|Correlation|dr|2|275|0.98257
1|ElectronIon|Correlation|dr|2|276|0.98504
1|ElectronIon|Correlation|dr|2|277|0.98801
1|ElectronIon|Correlation|dr|2|278|0.98666
1|ElectronIon|Correlation|dr|2|279|0.98264
1|ElectronIon|Correlation|dr|2|280|0.9821
1|ElectronIon|Correlation|dr|2|281|0.98364
1|ElectronIon|Correlation|dr|2|282|0.98269
1|ElectronIon|Correlation|dr|2|283|0.98465
1|ElectronIon|Correlation|dr|2|284|0.98433
1|ElectronIon|Correlation|dr|2|285|0.98185
1|ElectronIon|Correlation|dr|2|286|0.98564
1|ElectronIon|Correlation|dr|2|287|0.98161
1|ElectronIon|Correlation|dr|2|288|0.98381
1|ElectronIon|Correlation|dr|2|289|0.98417
1|ElectronIon|Correlation|dr|2|290|0.98721
1|ElectronIon|Correlation|dr|2|291|0.98363
1|ElectronIon|Correlation|dr|2|292|0.98295
1|ElectronIon|Correlation|dr|2|293|0.98423
1|ElectronIon|Correlation|dr|2|294|0.98491
1|ElectronIon|Correlation|dr|2|295|0.98311
1|ElectronIon|Correlation|dr|2|296|0.98121
1|ElectronIon|Correlation|dr|2|297|0.98109
1|ElectronIon|Correlation|dr|2|298|0.98371
1|ElectronIon|Correlation|dr|2|299|0.98441
1|ElectronIon|Correlation|dr|2|300|0.98236
1|ElectronIon|Correlation|dr|2|301|0.98822
1|ElectronIon|Correlation|dr|2|302|0.98401
1|ElectronIon|Correlation|dr|2|303|0.98294
1|ElectronIon|Correlation|dr|2|304|0.98427
1|ElectronIon|Correlation|dr|2|305|0.98341
1|ElectronIon|Correlation|dr|2|306|0.98325
1|ElectronIon|Correlation|dr|2|307|0.98364
1|ElectronIon|Correlation|dr|2|308|0.98342
1|ElectronIon|Correlation|dr|2|309|0.9833
1|ElectronIon|Correlation|dr|2|310|0.98382
1|ElectronIon|Correlation|dr|2|311|0.98193
1|ElectronIon|Correlation|dr|2|312|0.98339
1|ElectronIon|Correlation|dr|2|313|0.98218
1|ElectronIon|Correlation|dr|2|314|0.98392
1|ElectronIon|Correlation|dr|2|315|0.98561
1|ElectronIon|Correlation|dr|2|316|0.98237
1|ElectronIon|Correlation|dr|2|317|0.98358
1|ElectronIon|Correlation|dr|2|318|0.9824
1|ElectronIon|Correlation|dr|2|319|0.98533
1|ElectronIon|Correlation|dr|2|320|0.98331
1|ElectronIon|Correlation|dr|2|321|0.98517
1|ElectronIon|Correlation|dr|2|322|0.98439
1|ElectronIon|Correlation|dr|2|323|0.98558
1|ElectronIon|Correlation|dr|2|324|0.98283
1|ElectronIon|Correlation|dr|2|325|0.98152
1|ElectronIon|Correlation|dr|2|326|0.98737
1|ElectronIon|Correlation|dr|2|327|0.98297
1|ElectronIon|Correlation|dr|2|328|0.9834
1|ElectronIon|Correlation|dr|2|329|0.98125
1|ElectronIon|Correlation|dr|2|330|0.98489
1|ElectronIon|Correlation|dr|2|331|0.98299
1|ElectronIon|Correlation|dr|2|332|0.98412
1|ElectronIon|Correlation|dr|2|333|0.98389
1|ElectronIon|Correlation|dr|2|334|0.9834
1|ElectronIon|Correlation|dr|2|335|0.9823
1|ElectronIon|Correlation|dr|2|336|0.98426
1|ElectronIon|Correlation|dr|2|337|0.98219
1|ElectronIon|Correlation|dr|2|338|0.98516
1|ElectronIon|Correlation|dr|2|339|0.98471
1|ElectronIon|Correlation|dr|2|340|0.98371
1|ElectronIon|Correlation|dr|2|341|0.98437
1|ElectronIon|Correlation|dr|2|342|0.98484
1|ElectronIon|Correlation|dr|2|343|0.98434
1|ElectronIon|Correlation|dr|2|344|0.98132
1|ElectronIon|Correlation|dr|2|345|0.98289
1|ElectronIon|Correlation|dr|2|346|0.98369
1|ElectronIon|Correlation|dr|2|347|0.98313
1|ElectronIon|Correlation|dr|2|348|0.98316
1|ElectronIon|Correlation|dr|2|349|0.98521
1|ElectronIon|Correlation|dr|2|350|0.98327
1|ElectronIon|Correlation|dr|2|351|0.98399
1|ElectronIon|Correlation|dr|2|352|0.98284
1|ElectronIon|Correlation|dr|2|353|0.98282
1|ElectronIon|Correlation|dr|2|354|0.98637
1|ElectronIon|Correlation|dr|2|355|0.9848
1|ElectronIon|Correlation|dr|2|356|0.98735
1|ElectronIon|Correlation|dr|2|357|0.98222
1|ElectronIon|Correlation|dr|2|358|0.98233
1|ElectronIon|Correlation|dr|2|359|0.98169
1|ElectronIon|Correlation|dr|2|360|0.98769
1|ElectronIon|Correlation|dr|2|361|0.98513
1|ElectronIon|Correlation|dr|2|362|0.98547
1|ElectronIon|Correlation|dr|2|363|0.98354
1|ElectronIon|Correlation|dr|2|364|0.98396
1|ElectronIon|Correlation|dr|2|365|0.98589
1|ElectronIon|Correlation|dr|2|366|0.98443
1|ElectronIon|Correlation|dr|2|367|0.98449
1|ElectronIon|Correlation|dr|2|368|0.98499
1|ElectronIon|Correlation|dr|2|369|0.9828
1|ElectronIon|Correlation|dr|2|370|0.98096
1|ElectronIon|Correlation|dr|2|371|0.98741
1|ElectronIon|Correlation|dr|2|372|0.98358
1|ElectronIon|Correlation|dr|2|373|0.98232
1|ElectronIon|Correlation|dr|2|374|0.98301
1|ElectronIon|Correlation|dr|2|375|0.98393
1|ElectronIon|Correlation|dr|2|376|0.98309
1|ElectronIon|Correlation|dr|2|377|0.98528
1|ElectronIon|Correlation|dr|2|378|0.98241
1|ElectronIon|Correlation|dr|2|379|0.98524
1|ElectronIon|Correlation|dr|2|380|0.98508
1|ElectronIon|Correlation|dr|2|381|0.98261
1|ElectronIon|Correlation|dr|2|382|0.9834
1|ElectronIon|Correlation|dr|2|383|0.98528
1|ElectronIon|Correlation|dr|2|384|0.98571
