# Supplementary material for: On DNA numerical representations for genomic similarity computation
Source: PLoS One. 2017 Mar 21;12(3):e0173288. doi: 10.1371/journal.pone.0173288 (PMC5360225; doi:10.1371/journal.pone.0173288)
Supplement: S3 File — The datasets employed in this work. (ZIP) [file pone.0173288.s003.zip › datasets/syntheticalExperimentalScores/sequenceBase_1_transformation_ElectronIon_metric_Correlation_type_ds_percentage_32.txt]

1|ElectronIon|Correlation|dr|32|1|0.91612
1|ElectronIon|Correlation|dr|32|2|0.90646
1|ElectronIon|Correlation|dr|32|3|0.91434
1|ElectronIon|Correlation|dr|32|4|0.91467
1|ElectronIon|Correlation|dr|32|5|0.91611
1|ElectronIon|Correlation|dr|32|6|0.91037
1|ElectronIon|Correlation|dr|32|7|0.91541
1|ElectronIon|Correlation|dr|32|8|0.91783
1|ElectronIon|Correlation|dr|32|9|0.91718
1|ElectronIon|Correlation|dr|32|10|0.9172
1|ElectronIon|Correlation|dr|32|11|0.91478
1|ElectronIon|Correlation|dr|32|12|0.91896
1|ElectronIon|Correlation|dr|32|13|0.91945
1|ElectronIon|Correlation|dr|32|14|0.91628
1|ElectronIon|Correlation|dr|32|15|0.91464
1|ElectronIon|Correlation|dr|32|16|0.91495
1|ElectronIon|Correlation|dr|32|17|0.90798
1|ElectronIon|Correlation|dr|32|18|0.91444
1|ElectronIon|Correlation|dr|32|19|0.91342
1|ElectronIon|Correlation|dr|32|20|0.90466
1|ElectronIon|Correlation|dr|32|21|0.91157
1|ElectronIon|Correlation|dr|32|22|0.91602
1|ElectronIon|Correlation|dr|32|23|0.90955
1|ElectronIon|Correlation|dr|32|24|0.91588
1|ElectronIon|Correlation|dr|32|25|0.91778
1|ElectronIon|Correlation|dr|32|26|0.91447
1|ElectronIon|Correlation|dr|32|27|0.92115
1|ElectronIon|Correlation|dr|32|28|0.91727
1|ElectronIon|Correlation|dr|32|29|0.91399
1|ElectronIon|Correlation|dr|32|30|0.91583
1|ElectronIon|Correlation|dr|32|31|0.91449
1|ElectronIon|Correlation|dr|32|32|0.91501
1|ElectronIon|Correlation|dr|32|33|0.90557
1|ElectronIon|Correlation|dr|32|34|0.91288
1|ElectronIon|Correlation|dr|32|35|0.91925
1|ElectronIon|Correlation|dr|32|36|0.90857
1|ElectronIon|Correlation|dr|32|37|0.91527
1|ElectronIon|Correlation|dr|32|38|0.90691
1|ElectronIon|Correlation|dr|32|39|0.91665
1|ElectronIon|Correlation|dr|32|40|0.91127
1|ElectronIon|Correlation|dr|32|41|0.9113
1|ElectronIon|Correlation|dr|32|42|0.91907
1|ElectronIon|Correlation|dr|32|43|0.91362
1|ElectronIon|Correlation|dr|32|44|0.91316
1|ElectronIon|Correlation|dr|32|45|0.91117
1|ElectronIon|Correlation|dr|32|46|0.91783
1|ElectronIon|Correlation|dr|32|47|0.91428
1|ElectronIon|Correlation|dr|32|48|0.91313
1|ElectronIon|Correlation|dr|32|49|0.91138
1|ElectronIon|Correlation|dr|32|50|0.91698
1|ElectronIon|Correlation|dr|32|51|0.91204
1|ElectronIon|Correlation|dr|32|52|0.91715
1|ElectronIon|Correlation|dr|32|53|0.90479
1|ElectronIon|Correlation|dr|32|54|0.91141
1|ElectronIon|Correlation|dr|32|55|0.91173
1|ElectronIon|Correlation|dr|32|56|0.91496
1|ElectronIon|Correlation|dr|32|57|0.91948
1|ElectronIon|Correlation|dr|32|58|0.90835
1|ElectronIon|Correlation|dr|32|59|0.91482
1|ElectronIon|Correlation|dr|32|60|0.91215
1|ElectronIon|Correlation|dr|32|61|0.91017
1|ElectronIon|Correlation|dr|32|62|0.91449
1|ElectronIon|Correlation|dr|32|63|0.91742
1|ElectronIon|Correlation|dr|32|64|0.91145
1|ElectronIon|Correlation|dr|32|65|0.91496
1|ElectronIon|Correlation|dr|32|66|0.91447
1|ElectronIon|Correlation|dr|32|67|0.9073
1|ElectronIon|Correlation|dr|32|68|0.91733
1|ElectronIon|Correlation|dr|32|69|0.91199
1|ElectronIon|Correlation|dr|32|70|0.91564
1|ElectronIon|Correlation|dr|32|71|0.9067
1|ElectronIon|Correlation|dr|32|72|0.91675
1|ElectronIon|Correlation|dr|32|73|0.91109
1|ElectronIon|Correlation|dr|32|74|0.91884
1|ElectronIon|Correlation|dr|32|75|0.91365
1|ElectronIon|Correlation|dr|32|76|0.91543
1|ElectronIon|Correlation|dr|32|77|0.91561
1|ElectronIon|Correlation|dr|32|78|0.90862
1|ElectronIon|Correlation|dr|32|79|0.91084
1|ElectronIon|Correlation|dr|32|80|0.91496
1|ElectronIon|Correlation|dr|32|81|0.91512
1|ElectronIon|Correlation|dr|32|82|0.91718
1|ElectronIon|Correlation|dr|32|83|0.90513
1|ElectronIon|Correlation|dr|32|84|0.91237
1|ElectronIon|Correlation|dr|32|85|0.91448
1|ElectronIon|Correlation|dr|32|86|0.9168
1|ElectronIon|Correlation|dr|32|87|0.90807
1|ElectronIon|Correlation|dr|32|88|0.91188
1|ElectronIon|Correlation|dr|32|89|0.91706
1|ElectronIon|Correlation|dr|32|90|0.91782
1|ElectronIon|Correlation|dr|32|91|0.90676
1|ElectronIon|Correlation|dr|32|92|0.92137
1|ElectronIon|Correlation|dr|32|93|0.91645
1|ElectronIon|Correlation|dr|32|94|0.90644
1|ElectronIon|Correlation|dr|32|95|0.9127
1|ElectronIon|Correlation|dr|32|96|0.92207
1|ElectronIon|Correlation|dr|32|97|0.90646
1|ElectronIon|Correlation|dr|32|98|0.9154
1|ElectronIon|Correlation|dr|32|99|0.91349
1|ElectronIon|Correlation|dr|32|100|0.9082
1|ElectronIon|Correlation|dr|32|101|0.91434
1|ElectronIon|Correlation|dr|32|102|0.90933
1|ElectronIon|Correlation|dr|32|103|0.91999
1|ElectronIon|Correlation|dr|32|104|0.91913
1|ElectronIon|Correlation|dr|32|105|0.91836
1|ElectronIon|Correlation|dr|32|106|0.91554
1|ElectronIon|Correlation|dr|32|107|0.9147
1|ElectronIon|Correlation|dr|32|108|0.91041
1|ElectronIon|Correlation|dr|32|109|0.91154
1|ElectronIon|Correlation|dr|32|110|0.91443
1|ElectronIon|Correlation|dr|32|111|0.90831
1|ElectronIon|Correlation|dr|32|112|0.92154
1|ElectronIon|Correlation|dr|32|113|0.9158
1|ElectronIon|Correlation|dr|32|114|0.90943
1|ElectronIon|Correlation|dr|32|115|0.91426
1|ElectronIon|Correlation|dr|32|116|0.91555
1|ElectronIon|Correlation|dr|32|117|0.91869
1|ElectronIon|Correlation|dr|32|118|0.90913
1|ElectronIon|Correlation|dr|32|119|0.92168
1|ElectronIon|Correlation|dr|32|120|0.91188
1|ElectronIon|Correlation|dr|32|121|0.91456
1|ElectronIon|Correlation|dr|32|122|0.91389
1|ElectronIon|Correlation|dr|32|123|0.90873
1|ElectronIon|Correlation|dr|32|124|0.90385
1|ElectronIon|Correlation|dr|32|125|0.9126
1|ElectronIon|Correlation|dr|32|126|0.91424
1|ElectronIon|Correlation|dr|32|127|0.90894
1|ElectronIon|Correlation|dr|32|128|0.90361
1|ElectronIon|Correlation|dr|32|129|0.91626
1|ElectronIon|Correlation|dr|32|130|0.90925
1|ElectronIon|Correlation|dr|32|131|0.90803
1|ElectronIon|Correlation|dr|32|132|0.90771
1|ElectronIon|Correlation|dr|32|133|0.90961
1|ElectronIon|Correlation|dr|32|134|0.9184
1|ElectronIon|Correlation|dr|32|135|0.90848
1|ElectronIon|Correlation|dr|32|136|0.91832
1|ElectronIon|Correlation|dr|32|137|0.91418
1|ElectronIon|Correlation|dr|32|138|0.91566
1|ElectronIon|Correlation|dr|32|139|0.90915
1|ElectronIon|Correlation|dr|32|140|0.9121
1|ElectronIon|Correlation|dr|32|141|0.91547
1|ElectronIon|Correlation|dr|32|142|0.9112
1|ElectronIon|Correlation|dr|32|143|0.91133
1|ElectronIon|Correlation|dr|32|144|0.90765
1|ElectronIon|Correlation|dr|32|145|0.91307
1|ElectronIon|Correlation|dr|32|146|0.90926
1|ElectronIon|Correlation|dr|32|147|0.90431
1|ElectronIon|Correlation|dr|32|148|0.91171
1|ElectronIon|Correlation|dr|32|149|0.91603
1|ElectronIon|Correlation|dr|32|150|0.91793
1|ElectronIon|Correlation|dr|32|151|0.9187
1|ElectronIon|Correlation|dr|32|152|0.91281
1|ElectronIon|Correlation|dr|32|153|0.91285
1|ElectronIon|Correlation|dr|32|154|0.91848
1|ElectronIon|Correlation|dr|32|155|0.91029
1|ElectronIon|Correlation|dr|32|156|0.90489
1|ElectronIon|Correlation|dr|32|157|0.91492
1|ElectronIon|Correlation|dr|32|158|0.91965
1|ElectronIon|Correlation|dr|32|159|0.9039
1|ElectronIon|Correlation|dr|32|160|0.90611
1|ElectronIon|Correlation|dr|32|161|0.91086
1|ElectronIon|Correlation|dr|32|162|0.91103
1|ElectronIon|Correlation|dr|32|163|0.91868
1|ElectronIon|Correlation|dr|32|164|0.91743
1|ElectronIon|Correlation|dr|32|165|0.9124
1|ElectronIon|Correlation|dr|32|166|0.91148
1|ElectronIon|Correlation|dr|32|167|0.91645
1|ElectronIon|Correlation|dr|32|168|0.91692
1|ElectronIon|Correlation|dr|32|169|0.91807
1|ElectronIon|Correlation|dr|32|170|0.91009
1|ElectronIon|Correlation|dr|32|171|0.91661
1|ElectronIon|Correlation|dr|32|172|0.91322
1|ElectronIon|Correlation|dr|32|173|0.91881
1|ElectronIon|Correlation|dr|32|174|0.91746
1|ElectronIon|Correlation|dr|32|175|0.91384
1|ElectronIon|Correlation|dr|32|176|0.91056
1|ElectronIon|Correlation|dr|32|177|0.91313
1|ElectronIon|Correlation|dr|32|178|0.92262
1|ElectronIon|Correlation|dr|32|179|0.91554
1|ElectronIon|Correlation|dr|32|180|0.9152
1|ElectronIon|Correlation|dr|32|181|0.91489
1|ElectronIon|Correlation|dr|32|182|0.90835
1|ElectronIon|Correlation|dr|32|183|0.9151
1|ElectronIon|Correlation|dr|32|184|0.91467
1|ElectronIon|Correlation|dr|32|185|0.91598
1|ElectronIon|Correlation|dr|32|186|0.91819
1|ElectronIon|Correlation|dr|32|187|0.90922
1|ElectronIon|Correlation|dr|32|188|0.91163
1|ElectronIon|Correlation|dr|32|189|0.90598
1|ElectronIon|Correlation|dr|32|190|0.91852
1|ElectronIon|Correlation|dr|32|191|0.90983
1|ElectronIon|Correlation|dr|32|192|0.90659
1|ElectronIon|Correlation|dr|32|193|0.91429
1|ElectronIon|Correlation|dr|32|194|0.91489
1|ElectronIon|Correlation|dr|32|195|0.91496
1|ElectronIon|Correlation|dr|32|196|0.90706
1|ElectronIon|Correlation|dr|32|197|0.91491
1|ElectronIon|Correlation|dr|32|198|0.91591
1|ElectronIon|Correlation|dr|32|199|0.91728
1|ElectronIon|Correlation|dr|32|200|0.91233
1|ElectronIon|Correlation|dr|32|201|0.90728
1|ElectronIon|Correlation|dr|32|202|0.91231
1|ElectronIon|Correlation|dr|32|203|0.91361
1|ElectronIon|Correlation|dr|32|204|0.91492
1|ElectronIon|Correlation|dr|32|205|0.91859
1|ElectronIon|Correlation|dr|32|206|0.90711
1|ElectronIon|Correlation|dr|32|207|0.91077
1|ElectronIon|Correlation|dr|32|208|0.91813
1|ElectronIon|Correlation|dr|32|209|0.90671
1|ElectronIon|Correlation|dr|32|210|0.90765
1|ElectronIon|Correlation|dr|32|211|0.91828
1|ElectronIon|Correlation|dr|32|212|0.91816
1|ElectronIon|Correlation|dr|32|213|0.9116
1|ElectronIon|Correlation|dr|32|214|0.92031
1|ElectronIon|Correlation|dr|32|215|0.91226
1|ElectronIon|Correlation|dr|32|216|0.9124
1|ElectronIon|Correlation|dr|32|217|0.91785
1|ElectronIon|Correlation|dr|32|218|0.92216
1|ElectronIon|Correlation|dr|32|219|0.91298
1|ElectronIon|Correlation|dr|32|220|0.91413
1|ElectronIon|Correlation|dr|32|221|0.91682
1|ElectronIon|Correlation|dr|32|222|0.91286
1|ElectronIon|Correlation|dr|32|223|0.9138
1|ElectronIon|Correlation|dr|32|224|0.91622
1|ElectronIon|Correlation|dr|32|225|0.91165
1|ElectronIon|Correlation|dr|32|226|0.91691
1|ElectronIon|Correlation|dr|32|227|0.91348
1|ElectronIon|Correlation|dr|32|228|0.91296
1|ElectronIon|Correlation|dr|32|229|0.91278
1|ElectronIon|Correlation|dr|32|230|0.90831
1|ElectronIon|Correlation|dr|32|231|0.91018
1|ElectronIon|Correlation|dr|32|232|0.91496
1|ElectronIon|Correlation|dr|32|233|0.90853
1|ElectronIon|Correlation|dr|32|234|0.91531
1|ElectronIon|Correlation|dr|32|235|0.9186
1|ElectronIon|Correlation|dr|32|236|0.91719
1|ElectronIon|Correlation|dr|32|237|0.91603
1|ElectronIon|Correlation|dr|32|238|0.90532
1|ElectronIon|Correlation|dr|32|239|0.91581
1|ElectronIon|Correlation|dr|32|240|0.91236
1|ElectronIon|Correlation|dr|32|241|0.91614
1|ElectronIon|Correlation|dr|32|242|0.90528
1|ElectronIon|Correlation|dr|32|243|0.91833
1|ElectronIon|Correlation|dr|32|244|0.91927
1|ElectronIon|Correlation|dr|32|245|0.91712
1|ElectronIon|Correlation|dr|32|246|0.91057
1|ElectronIon|Correlation|dr|32|247|0.90862
1|ElectronIon|Correlation|dr|32|248|0.91933
1|ElectronIon|Correlation|dr|32|249|0.91546
1|ElectronIon|Correlation|dr|32|250|0.91504
1|ElectronIon|Correlation|dr|32|251|0.91259
1|ElectronIon|Correlation|dr|32|252|0.91779
1|ElectronIon|Correlation|dr|32|253|0.90802
1|ElectronIon|Correlation|dr|32|254|0.91227
1|ElectronIon|Correlation|dr|32|255|0.91041
1|ElectronIon|Correlation|dr|32|256|0.90837
1|ElectronIon|Correlation|dr|32|257|0.92788
1|ElectronIon|Correlation|dr|32|258|0.91474
1|ElectronIon|Correlation|dr|32|259|0.9114
1|ElectronIon|Correlation|dr|32|260|0.90945
1|ElectronIon|Correlation|dr|32|261|0.90881
1|ElectronIon|Correlation|dr|32|262|0.91059
1|ElectronIon|Correlation|dr|32|263|0.91788
1|ElectronIon|Correlation|dr|32|264|0.90825
1|ElectronIon|Correlation|dr|32|265|0.90861
1|ElectronIon|Correlation|dr|32|266|0.91868
1|ElectronIon|Correlation|dr|32|267|0.91092
1|ElectronIon|Correlation|dr|32|268|0.91343
1|ElectronIon|Correlation|dr|32|269|0.91094
1|ElectronIon|Correlation|dr|32|270|0.91791
1|ElectronIon|Correlation|dr|32|271|0.90957
1|ElectronIon|Correlation|dr|32|272|0.91103
1|ElectronIon|Correlation|dr|32|273|0.91974
1|ElectronIon|Correlation|dr|32|274|0.91558
1|ElectronIon|Correlation|dr|32|275|0.91517
1|ElectronIon|Correlation|dr|32|276|0.90664
1|ElectronIon|Correlation|dr|32|277|0.91751
1|ElectronIon|Correlation|dr|32|278|0.91444
1|ElectronIon|Correlation|dr|32|279|0.90961
1|ElectronIon|Correlation|dr|32|280|0.9155
1|ElectronIon|Correlation|dr|32|281|0.91687
1|ElectronIon|Correlation|dr|32|282|0.90953
1|ElectronIon|Correlation|dr|32|283|0.91422
1|ElectronIon|Correlation|dr|32|284|0.91842
1|ElectronIon|Correlation|dr|32|285|0.91875
1|ElectronIon|Correlation|dr|32|286|0.91935
1|ElectronIon|Correlation|dr|32|287|0.91162
1|ElectronIon|Correlation|dr|32|288|0.91309
1|ElectronIon|Correlation|dr|32|289|0.92612
1|ElectronIon|Correlation|dr|32|290|0.9149
1|ElectronIon|Correlation|dr|32|291|0.91448
1|ElectronIon|Correlation|dr|32|292|0.91561
1|ElectronIon|Correlation|dr|32|293|0.90972
1|ElectronIon|Correlation|dr|32|294|0.91862
1|ElectronIon|Correlation|dr|32|295|0.91747
1|ElectronIon|Correlation|dr|32|296|0.91294
1|ElectronIon|Correlation|dr|32|297|0.90646
1|ElectronIon|Correlation|dr|32|298|0.91207
1|ElectronIon|Correlation|dr|32|299|0.9028
1|ElectronIon|Correlation|dr|32|300|0.91621
1|ElectronIon|Correlation|dr|32|301|0.90894
1|ElectronIon|Correlation|dr|32|302|0.91302
1|ElectronIon|Correlation|dr|32|303|0.91103
1|ElectronIon|Correlation|dr|32|304|0.91448
1|ElectronIon|Correlation|dr|32|305|0.9144
1|ElectronIon|Correlation|dr|32|306|0.91334
1|ElectronIon|Correlation|dr|32|307|0.91723
1|ElectronIon|Correlation|dr|32|308|0.91571
1|ElectronIon|Correlation|dr|32|309|0.90788
1|ElectronIon|Correlation|dr|32|310|0.90861
1|ElectronIon|Correlation|dr|32|311|0.91468
1|ElectronIon|Correlation|dr|32|312|0.91754
1|ElectronIon|Correlation|dr|32|313|0.91163
1|ElectronIon|Correlation|dr|32|314|0.91435
1|ElectronIon|Correlation|dr|32|315|0.91495
1|ElectronIon|Correlation|dr|32|316|0.90977
1|ElectronIon|Correlation|dr|32|317|0.91433
1|ElectronIon|Correlation|dr|32|318|0.91894
1|ElectronIon|Correlation|dr|32|319|0.90796
1|ElectronIon|Correlation|dr|32|320|0.92137
1|ElectronIon|Correlation|dr|32|321|0.91508
1|ElectronIon|Correlation|dr|32|322|0.91675
1|ElectronIon|Correlation|dr|32|323|0.92036
1|ElectronIon|Correlation|dr|32|324|0.91706
1|ElectronIon|Correlation|dr|32|325|0.92318
1|ElectronIon|Correlation|dr|32|326|0.91543
1|ElectronIon|Correlation|dr|32|327|0.90979
1|ElectronIon|Correlation|dr|32|328|0.90693
1|ElectronIon|Correlation|dr|32|329|0.9192
1|ElectronIon|Correlation|dr|32|330|0.91316
1|ElectronIon|Correlation|dr|32|331|0.91397
1|ElectronIon|Correlation|dr|32|332|0.91964
1|ElectronIon|Correlation|dr|32|333|0.90456
1|ElectronIon|Correlation|dr|32|334|0.90225
1|ElectronIon|Correlation|dr|32|335|0.91651
1|ElectronIon|Correlation|dr|32|336|0.91601
1|ElectronIon|Correlation|dr|32|337|0.9123
1|ElectronIon|Correlation|dr|32|338|0.90747
1|ElectronIon|Correlation|dr|32|339|0.91725
1|ElectronIon|Correlation|dr|32|340|0.90383
1|ElectronIon|Correlation|dr|32|341|0.91254
1|ElectronIon|Correlation|dr|32|342|0.90604
1|ElectronIon|Correlation|dr|32|343|0.91886
1|ElectronIon|Correlation|dr|32|344|0.91372
1|ElectronIon|Correlation|dr|32|345|0.9084
1|ElectronIon|Correlation|dr|32|346|0.91557
1|ElectronIon|Correlation|dr|32|347|0.91517
1|ElectronIon|Correlation|dr|32|348|0.90962
1|ElectronIon|Correlation|dr|32|349|0.91853
1|ElectronIon|Correlation|dr|32|350|0.90928
1|ElectronIon|Correlation|dr|32|351|0.91311
1|ElectronIon|Correlation|dr|32|352|0.91189
1|ElectronIon|Correlation|dr|32|353|0.91673
1|ElectronIon|Correlation|dr|32|354|0.9219
1|ElectronIon|Correlation|dr|32|355|0.91194
1|ElectronIon|Correlation|dr|32|356|0.91133
1|ElectronIon|Correlation|dr|32|357|0.91738
1|ElectronIon|Correlation|dr|32|358|0.91636
1|ElectronIon|Correlation|dr|32|359|0.91751
1|ElectronIon|Correlation|dr|32|360|0.91327
1|ElectronIon|Correlation|dr|32|361|0.91248
1|ElectronIon|Correlation|dr|32|362|0.91882
1|ElectronIon|Correlation|dr|32|363|0.9191
1|ElectronIon|Correlation|dr|32|364|0.91843
1|ElectronIon|Correlation|dr|32|365|0.90703
1|ElectronIon|Correlation|dr|32|366|0.91871
1|ElectronIon|Correlation|dr|32|367|0.91208
1|ElectronIon|Correlation|dr|32|368|0.90838
1|ElectronIon|Correlation|dr|32|369|0.90911
1|ElectronIon|Correlation|dr|32|370|0.91297
1|ElectronIon|Correlation|dr|32|371|0.91765
1|ElectronIon|Correlation|dr|32|372|0.9093
1|ElectronIon|Correlation|dr|32|373|0.90951
1|ElectronIon|Correlation|dr|32|374|0.90963
1|ElectronIon|Correlation|dr|32|375|0.91267
1|ElectronIon|Correlation|dr|32|376|0.91164
1|ElectronIon|Correlation|dr|32|377|0.91166
1|ElectronIon|Correlation|dr|32|378|0.91022
1|ElectronIon|Correlation|dr|32|379|0.90954
1|ElectronIon|Correlation|dr|32|380|0.91637
1|ElectronIon|Correlation|dr|32|381|0.91909
1|ElectronIon|Correlation|dr|32|382|0.91819
1|ElectronIon|Correlation|dr|32|383|0.91635
1|ElectronIon|Correlation|dr|32|384|0.91591
1|ElectronIon|Correlation|dr|32|385|0.9144
1|ElectronIon|Correlation|dr|32|386|0.91924
1|ElectronIon|Correlation|dr|32|387|0.91003
1|ElectronIon|Correlation|dr|32|388|0.91897
1|ElectronIon|Correlation|dr|32|389|0.90604
1|ElectronIon|Correlation|dr|32|390|0.91904
1|ElectronIon|Correlation|dr|32|391|0.91466
1|ElectronIon|Correlation|dr|32|392|0.91343
1|ElectronIon|Correlation|dr|32|393|0.90749
1|ElectronIon|Correlation|dr|32|394|0.91811
1|ElectronIon|Correlation|dr|32|395|0.91521
1|ElectronIon|Correlation|dr|32|396|0.91921
1|ElectronIon|Correlation|dr|32|397|0.90985
1|ElectronIon|Correlation|dr|32|398|0.90878
1|ElectronIon|Correlation|dr|32|399|0.92069
1|ElectronIon|Correlation|dr|32|400|0.91841
