# Supplementary material for: On DNA numerical representations for genomic similarity computation
Source: PLoS One. 2017 Mar 21;12(3):e0173288. doi: 10.1371/journal.pone.0173288 (PMC5360225; doi:10.1371/journal.pone.0173288)
Supplement: S3 File — The datasets employed in this work. (ZIP) [file pone.0173288.s003.zip › datasets/syntheticalExperimentalScores/sequenceBase_1_transformation_ElectronIon_metric_Correlation_type_ds_percentage_4.txt]

1|ElectronIon|Correlation|dr|4|1|0.97798
1|ElectronIon|Correlation|dr|4|2|0.97821
1|ElectronIon|Correlation|dr|4|3|0.97815
1|ElectronIon|Correlation|dr|4|4|0.97992
1|ElectronIon|Correlation|dr|4|5|0.97712
1|ElectronIon|Correlation|dr|4|6|0.9777
1|ElectronIon|Correlation|dr|4|7|0.97792
1|ElectronIon|Correlation|dr|4|8|0.97861
1|ElectronIon|Correlation|dr|4|9|0.98127
1|ElectronIon|Correlation|dr|4|10|0.98051
1|ElectronIon|Correlation|dr|4|11|0.98041
1|ElectronIon|Correlation|dr|4|12|0.97912
1|ElectronIon|Correlation|dr|4|13|0.97798
1|ElectronIon|Correlation|dr|4|14|0.98061
1|ElectronIon|Correlation|dr|4|15|0.97962
1|ElectronIon|Correlation|dr|4|16|0.97781
1|ElectronIon|Correlation|dr|4|17|0.97352
1|ElectronIon|Correlation|dr|4|18|0.97777
1|ElectronIon|Correlation|dr|4|19|0.97906
1|ElectronIon|Correlation|dr|4|20|0.97875
1|ElectronIon|Correlation|dr|4|21|0.97979
1|ElectronIon|Correlation|dr|4|22|0.97943
1|ElectronIon|Correlation|dr|4|23|0.97988
1|ElectronIon|Correlation|dr|4|24|0.97885
1|ElectronIon|Correlation|dr|4|25|0.97776
1|ElectronIon|Correlation|dr|4|26|0.97874
1|ElectronIon|Correlation|dr|4|27|0.97694
1|ElectronIon|Correlation|dr|4|28|0.9778
1|ElectronIon|Correlation|dr|4|29|0.97782
1|ElectronIon|Correlation|dr|4|30|0.97805
1|ElectronIon|Correlation|dr|4|31|0.98129
1|ElectronIon|Correlation|dr|4|32|0.97818
1|ElectronIon|Correlation|dr|4|33|0.97553
1|ElectronIon|Correlation|dr|4|34|0.97864
1|ElectronIon|Correlation|dr|4|35|0.97822
1|ElectronIon|Correlation|dr|4|36|0.97645
1|ElectronIon|Correlation|dr|4|37|0.97703
1|ElectronIon|Correlation|dr|4|38|0.97567
1|ElectronIon|Correlation|dr|4|39|0.97879
1|ElectronIon|Correlation|dr|4|40|0.98099
1|ElectronIon|Correlation|dr|4|41|0.97571
1|ElectronIon|Correlation|dr|4|42|0.97821
1|ElectronIon|Correlation|dr|4|43|0.97692
1|ElectronIon|Correlation|dr|4|44|0.97977
1|ElectronIon|Correlation|dr|4|45|0.97895
1|ElectronIon|Correlation|dr|4|46|0.97785
1|ElectronIon|Correlation|dr|4|47|0.97821
1|ElectronIon|Correlation|dr|4|48|0.97756
1|ElectronIon|Correlation|dr|4|49|0.97887
1|ElectronIon|Correlation|dr|4|50|0.9807
1|ElectronIon|Correlation|dr|4|51|0.97941
1|ElectronIon|Correlation|dr|4|52|0.98031
1|ElectronIon|Correlation|dr|4|53|0.97986
1|ElectronIon|Correlation|dr|4|54|0.9787
1|ElectronIon|Correlation|dr|4|55|0.98225
1|ElectronIon|Correlation|dr|4|56|0.97833
1|ElectronIon|Correlation|dr|4|57|0.97967
1|ElectronIon|Correlation|dr|4|58|0.98193
1|ElectronIon|Correlation|dr|4|59|0.97635
1|ElectronIon|Correlation|dr|4|60|0.97963
1|ElectronIon|Correlation|dr|4|61|0.97889
1|ElectronIon|Correlation|dr|4|62|0.97706
1|ElectronIon|Correlation|dr|4|63|0.98044
1|ElectronIon|Correlation|dr|4|64|0.97683
1|ElectronIon|Correlation|dr|4|65|0.97829
1|ElectronIon|Correlation|dr|4|66|0.978
1|ElectronIon|Correlation|dr|4|67|0.98112
1|ElectronIon|Correlation|dr|4|68|0.97948
1|ElectronIon|Correlation|dr|4|69|0.97662
1|ElectronIon|Correlation|dr|4|70|0.9792
1|ElectronIon|Correlation|dr|4|71|0.97903
1|ElectronIon|Correlation|dr|4|72|0.97985
1|ElectronIon|Correlation|dr|4|73|0.98113
1|ElectronIon|Correlation|dr|4|74|0.97904
1|ElectronIon|Correlation|dr|4|75|0.98036
1|ElectronIon|Correlation|dr|4|76|0.97966
1|ElectronIon|Correlation|dr|4|77|0.97802
1|ElectronIon|Correlation|dr|4|78|0.97818
1|ElectronIon|Correlation|dr|4|79|0.97639
1|ElectronIon|Correlation|dr|4|80|0.97818
1|ElectronIon|Correlation|dr|4|81|0.97732
1|ElectronIon|Correlation|dr|4|82|0.97902
1|ElectronIon|Correlation|dr|4|83|0.97716
1|ElectronIon|Correlation|dr|4|84|0.97959
1|ElectronIon|Correlation|dr|4|85|0.98036
1|ElectronIon|Correlation|dr|4|86|0.97704
1|ElectronIon|Correlation|dr|4|87|0.97858
1|ElectronIon|Correlation|dr|4|88|0.98006
1|ElectronIon|Correlation|dr|4|89|0.97553
1|ElectronIon|Correlation|dr|4|90|0.98038
1|ElectronIon|Correlation|dr|4|91|0.97727
1|ElectronIon|Correlation|dr|4|92|0.97961
1|ElectronIon|Correlation|dr|4|93|0.97862
1|ElectronIon|Correlation|dr|4|94|0.97963
1|ElectronIon|Correlation|dr|4|95|0.97667
1|ElectronIon|Correlation|dr|4|96|0.97821
1|ElectronIon|Correlation|dr|4|97|0.97856
1|ElectronIon|Correlation|dr|4|98|0.98066
1|ElectronIon|Correlation|dr|4|99|0.98024
1|ElectronIon|Correlation|dr|4|100|0.98094
1|ElectronIon|Correlation|dr|4|101|0.97668
1|ElectronIon|Correlation|dr|4|102|0.97606
1|ElectronIon|Correlation|dr|4|103|0.97778
1|ElectronIon|Correlation|dr|4|104|0.97993
1|ElectronIon|Correlation|dr|4|105|0.9799
1|ElectronIon|Correlation|dr|4|106|0.97648
1|ElectronIon|Correlation|dr|4|107|0.9792
1|ElectronIon|Correlation|dr|4|108|0.97808
1|ElectronIon|Correlation|dr|4|109|0.97839
1|ElectronIon|Correlation|dr|4|110|0.97586
1|ElectronIon|Correlation|dr|4|111|0.97674
1|ElectronIon|Correlation|dr|4|112|0.97699
1|ElectronIon|Correlation|dr|4|113|0.97826
1|ElectronIon|Correlation|dr|4|114|0.9774
1|ElectronIon|Correlation|dr|4|115|0.9774
1|ElectronIon|Correlation|dr|4|116|0.9808
1|ElectronIon|Correlation|dr|4|117|0.9769
1|ElectronIon|Correlation|dr|4|118|0.98132
1|ElectronIon|Correlation|dr|4|119|0.98137
1|ElectronIon|Correlation|dr|4|120|0.97667
1|ElectronIon|Correlation|dr|4|121|0.98086
1|ElectronIon|Correlation|dr|4|122|0.9801
1|ElectronIon|Correlation|dr|4|123|0.9821
1|ElectronIon|Correlation|dr|4|124|0.97739
1|ElectronIon|Correlation|dr|4|125|0.97588
1|ElectronIon|Correlation|dr|4|126|0.97946
1|ElectronIon|Correlation|dr|4|127|0.98049
1|ElectronIon|Correlation|dr|4|128|0.97836
1|ElectronIon|Correlation|dr|4|129|0.97864
1|ElectronIon|Correlation|dr|4|130|0.97968
1|ElectronIon|Correlation|dr|4|131|0.9813
1|ElectronIon|Correlation|dr|4|132|0.97873
1|ElectronIon|Correlation|dr|4|133|0.98249
1|ElectronIon|Correlation|dr|4|134|0.97563
1|ElectronIon|Correlation|dr|4|135|0.9763
1|ElectronIon|Correlation|dr|4|136|0.97527
1|ElectronIon|Correlation|dr|4|137|0.97951
1|ElectronIon|Correlation|dr|4|138|0.97631
1|ElectronIon|Correlation|dr|4|139|0.98021
1|ElectronIon|Correlation|dr|4|140|0.97888
1|ElectronIon|Correlation|dr|4|141|0.97726
1|ElectronIon|Correlation|dr|4|142|0.97744
1|ElectronIon|Correlation|dr|4|143|0.977
1|ElectronIon|Correlation|dr|4|144|0.97783
1|ElectronIon|Correlation|dr|4|145|0.98239
1|ElectronIon|Correlation|dr|4|146|0.97815
1|ElectronIon|Correlation|dr|4|147|0.97665
1|ElectronIon|Correlation|dr|4|148|0.9789
1|ElectronIon|Correlation|dr|4|149|0.97955
1|ElectronIon|Correlation|dr|4|150|0.98067
1|ElectronIon|Correlation|dr|4|151|0.97535
1|ElectronIon|Correlation|dr|4|152|0.97799
1|ElectronIon|Correlation|dr|4|153|0.97764
1|ElectronIon|Correlation|dr|4|154|0.97988
1|ElectronIon|Correlation|dr|4|155|0.97672
1|ElectronIon|Correlation|dr|4|156|0.97799
1|ElectronIon|Correlation|dr|4|157|0.97974
1|ElectronIon|Correlation|dr|4|158|0.98001
1|ElectronIon|Correlation|dr|4|159|0.97613
1|ElectronIon|Correlation|dr|4|160|0.97991
1|ElectronIon|Correlation|dr|4|161|0.97829
1|ElectronIon|Correlation|dr|4|162|0.97788
1|ElectronIon|Correlation|dr|4|163|0.97892
1|ElectronIon|Correlation|dr|4|164|0.97567
1|ElectronIon|Correlation|dr|4|165|0.97838
1|ElectronIon|Correlation|dr|4|166|0.97644
1|ElectronIon|Correlation|dr|4|167|0.97696
1|ElectronIon|Correlation|dr|4|168|0.9781
1|ElectronIon|Correlation|dr|4|169|0.97708
1|ElectronIon|Correlation|dr|4|170|0.97851
1|ElectronIon|Correlation|dr|4|171|0.97623
1|ElectronIon|Correlation|dr|4|172|0.98031
1|ElectronIon|Correlation|dr|4|173|0.97903
1|ElectronIon|Correlation|dr|4|174|0.97951
1|ElectronIon|Correlation|dr|4|175|0.97833
1|ElectronIon|Correlation|dr|4|176|0.97828
1|ElectronIon|Correlation|dr|4|177|0.9782
1|ElectronIon|Correlation|dr|4|178|0.97737
1|ElectronIon|Correlation|dr|4|179|0.98245
1|ElectronIon|Correlation|dr|4|180|0.98124
1|ElectronIon|Correlation|dr|4|181|0.98022
1|ElectronIon|Correlation|dr|4|182|0.97714
1|ElectronIon|Correlation|dr|4|183|0.97692
1|ElectronIon|Correlation|dr|4|184|0.97704
1|ElectronIon|Correlation|dr|4|185|0.98015
1|ElectronIon|Correlation|dr|4|186|0.97721
1|ElectronIon|Correlation|dr|4|187|0.9794
1|ElectronIon|Correlation|dr|4|188|0.98104
1|ElectronIon|Correlation|dr|4|189|0.97846
1|ElectronIon|Correlation|dr|4|190|0.98042
1|ElectronIon|Correlation|dr|4|191|0.97679
1|ElectronIon|Correlation|dr|4|192|0.9777
1|ElectronIon|Correlation|dr|4|193|0.97707
1|ElectronIon|Correlation|dr|4|194|0.97509
1|ElectronIon|Correlation|dr|4|195|0.97839
1|ElectronIon|Correlation|dr|4|196|0.98058
1|ElectronIon|Correlation|dr|4|197|0.97619
1|ElectronIon|Correlation|dr|4|198|0.97795
1|ElectronIon|Correlation|dr|4|199|0.97691
1|ElectronIon|Correlation|dr|4|200|0.97362
1|ElectronIon|Correlation|dr|4|201|0.97951
1|ElectronIon|Correlation|dr|4|202|0.97714
1|ElectronIon|Correlation|dr|4|203|0.97515
1|ElectronIon|Correlation|dr|4|204|0.98057
1|ElectronIon|Correlation|dr|4|205|0.979
1|ElectronIon|Correlation|dr|4|206|0.98042
1|ElectronIon|Correlation|dr|4|207|0.97915
1|ElectronIon|Correlation|dr|4|208|0.97972
1|ElectronIon|Correlation|dr|4|209|0.97729
1|ElectronIon|Correlation|dr|4|210|0.98164
1|ElectronIon|Correlation|dr|4|211|0.978
1|ElectronIon|Correlation|dr|4|212|0.97814
1|ElectronIon|Correlation|dr|4|213|0.97754
1|ElectronIon|Correlation|dr|4|214|0.97717
1|ElectronIon|Correlation|dr|4|215|0.9772
1|ElectronIon|Correlation|dr|4|216|0.98083
1|ElectronIon|Correlation|dr|4|217|0.97766
1|ElectronIon|Correlation|dr|4|218|0.97894
1|ElectronIon|Correlation|dr|4|219|0.98227
1|ElectronIon|Correlation|dr|4|220|0.97587
1|ElectronIon|Correlation|dr|4|221|0.97815
1|ElectronIon|Correlation|dr|4|222|0.97968
1|ElectronIon|Correlation|dr|4|223|0.97716
1|ElectronIon|Correlation|dr|4|224|0.9777
1|ElectronIon|Correlation|dr|4|225|0.97691
1|ElectronIon|Correlation|dr|4|226|0.97466
1|ElectronIon|Correlation|dr|4|227|0.97753
1|ElectronIon|Correlation|dr|4|228|0.97937
1|ElectronIon|Correlation|dr|4|229|0.97762
1|ElectronIon|Correlation|dr|4|230|0.97747
1|ElectronIon|Correlation|dr|4|231|0.97798
1|ElectronIon|Correlation|dr|4|232|0.97742
1|ElectronIon|Correlation|dr|4|233|0.97785
1|ElectronIon|Correlation|dr|4|234|0.98073
1|ElectronIon|Correlation|dr|4|235|0.97754
1|ElectronIon|Correlation|dr|4|236|0.97759
1|ElectronIon|Correlation|dr|4|237|0.98202
1|ElectronIon|Correlation|dr|4|238|0.97981
1|ElectronIon|Correlation|dr|4|239|0.98007
1|ElectronIon|Correlation|dr|4|240|0.97908
1|ElectronIon|Correlation|dr|4|241|0.98021
1|ElectronIon|Correlation|dr|4|242|0.98075
1|ElectronIon|Correlation|dr|4|243|0.97916
1|ElectronIon|Correlation|dr|4|244|0.9781
1|ElectronIon|Correlation|dr|4|245|0.97912
1|ElectronIon|Correlation|dr|4|246|0.97615
1|ElectronIon|Correlation|dr|4|247|0.97767
1|ElectronIon|Correlation|dr|4|248|0.97906
1|ElectronIon|Correlation|dr|4|249|0.97974
1|ElectronIon|Correlation|dr|4|250|0.97743
1|ElectronIon|Correlation|dr|4|251|0.97975
1|ElectronIon|Correlation|dr|4|252|0.97623
1|ElectronIon|Correlation|dr|4|253|0.97787
1|ElectronIon|Correlation|dr|4|254|0.97836
1|ElectronIon|Correlation|dr|4|255|0.97924
1|ElectronIon|Correlation|dr|4|256|0.97975
1|ElectronIon|Correlation|dr|4|257|0.98079
1|ElectronIon|Correlation|dr|4|258|0.97795
1|ElectronIon|Correlation|dr|4|259|0.97516
1|ElectronIon|Correlation|dr|4|260|0.97723
1|ElectronIon|Correlation|dr|4|261|0.97838
1|ElectronIon|Correlation|dr|4|262|0.97652
1|ElectronIon|Correlation|dr|4|263|0.97624
1|ElectronIon|Correlation|dr|4|264|0.97669
1|ElectronIon|Correlation|dr|4|265|0.97851
1|ElectronIon|Correlation|dr|4|266|0.97816
1|ElectronIon|Correlation|dr|4|267|0.97811
1|ElectronIon|Correlation|dr|4|268|0.9805
1|ElectronIon|Correlation|dr|4|269|0.97798
1|ElectronIon|Correlation|dr|4|270|0.9793
1|ElectronIon|Correlation|dr|4|271|0.97706
1|ElectronIon|Correlation|dr|4|272|0.97517
1|ElectronIon|Correlation|dr|4|273|0.97983
1|ElectronIon|Correlation|dr|4|274|0.97966
1|ElectronIon|Correlation|dr|4|275|0.97683
1|ElectronIon|Correlation|dr|4|276|0.97854
1|ElectronIon|Correlation|dr|4|277|0.97744
1|ElectronIon|Correlation|dr|4|278|0.98002
1|ElectronIon|Correlation|dr|4|279|0.97893
1|ElectronIon|Correlation|dr|4|280|0.98016
1|ElectronIon|Correlation|dr|4|281|0.97638
1|ElectronIon|Correlation|dr|4|282|0.98157
1|ElectronIon|Correlation|dr|4|283|0.97818
1|ElectronIon|Correlation|dr|4|284|0.97907
1|ElectronIon|Correlation|dr|4|285|0.97901
1|ElectronIon|Correlation|dr|4|286|0.98037
1|ElectronIon|Correlation|dr|4|287|0.97807
1|ElectronIon|Correlation|dr|4|288|0.97593
1|ElectronIon|Correlation|dr|4|289|0.97991
1|ElectronIon|Correlation|dr|4|290|0.97944
1|ElectronIon|Correlation|dr|4|291|0.97827
1|ElectronIon|Correlation|dr|4|292|0.97753
1|ElectronIon|Correlation|dr|4|293|0.97923
1|ElectronIon|Correlation|dr|4|294|0.97602
1|ElectronIon|Correlation|dr|4|295|0.97473
1|ElectronIon|Correlation|dr|4|296|0.97835
1|ElectronIon|Correlation|dr|4|297|0.97918
1|ElectronIon|Correlation|dr|4|298|0.97941
1|ElectronIon|Correlation|dr|4|299|0.97576
1|ElectronIon|Correlation|dr|4|300|0.98156
1|ElectronIon|Correlation|dr|4|301|0.97843
1|ElectronIon|Correlation|dr|4|302|0.97898
1|ElectronIon|Correlation|dr|4|303|0.97666
1|ElectronIon|Correlation|dr|4|304|0.97897
1|ElectronIon|Correlation|dr|4|305|0.97818
1|ElectronIon|Correlation|dr|4|306|0.97407
1|ElectronIon|Correlation|dr|4|307|0.97856
1|ElectronIon|Correlation|dr|4|308|0.98013
1|ElectronIon|Correlation|dr|4|309|0.98039
1|ElectronIon|Correlation|dr|4|310|0.97922
1|ElectronIon|Correlation|dr|4|311|0.97773
1|ElectronIon|Correlation|dr|4|312|0.98027
1|ElectronIon|Correlation|dr|4|313|0.97814
1|ElectronIon|Correlation|dr|4|314|0.97865
1|ElectronIon|Correlation|dr|4|315|0.97931
1|ElectronIon|Correlation|dr|4|316|0.97989
1|ElectronIon|Correlation|dr|4|317|0.97926
1|ElectronIon|Correlation|dr|4|318|0.97771
1|ElectronIon|Correlation|dr|4|319|0.97767
1|ElectronIon|Correlation|dr|4|320|0.97779
1|ElectronIon|Correlation|dr|4|321|0.97456
1|ElectronIon|Correlation|dr|4|322|0.97595
1|ElectronIon|Correlation|dr|4|323|0.97411
1|ElectronIon|Correlation|dr|4|324|0.97754
1|ElectronIon|Correlation|dr|4|325|0.97691
1|ElectronIon|Correlation|dr|4|326|0.97849
1|ElectronIon|Correlation|dr|4|327|0.98135
1|ElectronIon|Correlation|dr|4|328|0.97804
1|ElectronIon|Correlation|dr|4|329|0.9779
1|ElectronIon|Correlation|dr|4|330|0.97706
1|ElectronIon|Correlation|dr|4|331|0.98043
1|ElectronIon|Correlation|dr|4|332|0.97909
1|ElectronIon|Correlation|dr|4|333|0.97528
1|ElectronIon|Correlation|dr|4|334|0.97837
1|ElectronIon|Correlation|dr|4|335|0.97749
1|ElectronIon|Correlation|dr|4|336|0.98006
1|ElectronIon|Correlation|dr|4|337|0.97753
1|ElectronIon|Correlation|dr|4|338|0.97624
1|ElectronIon|Correlation|dr|4|339|0.98088
1|ElectronIon|Correlation|dr|4|340|0.9786
1|ElectronIon|Correlation|dr|4|341|0.97858
1|ElectronIon|Correlation|dr|4|342|0.97639
1|ElectronIon|Correlation|dr|4|343|0.97736
1|ElectronIon|Correlation|dr|4|344|0.9776
1|ElectronIon|Correlation|dr|4|345|0.97658
1|ElectronIon|Correlation|dr|4|346|0.97775
1|ElectronIon|Correlation|dr|4|347|0.978
1|ElectronIon|Correlation|dr|4|348|0.9797
1|ElectronIon|Correlation|dr|4|349|0.98031
1|ElectronIon|Correlation|dr|4|350|0.97782
1|ElectronIon|Correlation|dr|4|351|0.97667
1|ElectronIon|Correlation|dr|4|352|0.98009
1|ElectronIon|Correlation|dr|4|353|0.9757
1|ElectronIon|Correlation|dr|4|354|0.97899
1|ElectronIon|Correlation|dr|4|355|0.98191
1|ElectronIon|Correlation|dr|4|356|0.97789
1|ElectronIon|Correlation|dr|4|357|0.97919
1|ElectronIon|Correlation|dr|4|358|0.98095
1|ElectronIon|Correlation|dr|4|359|0.97533
1|ElectronIon|Correlation|dr|4|360|0.97891
1|ElectronIon|Correlation|dr|4|361|0.97847
1|ElectronIon|Correlation|dr|4|362|0.97617
1|ElectronIon|Correlation|dr|4|363|0.97831
1|ElectronIon|Correlation|dr|4|364|0.97766
1|ElectronIon|Correlation|dr|4|365|0.97982
1|ElectronIon|Correlation|dr|4|366|0.98074
1|ElectronIon|Correlation|dr|4|367|0.9817
1|ElectronIon|Correlation|dr|4|368|0.97701
1|ElectronIon|Correlation|dr|4|369|0.97671
1|ElectronIon|Correlation|dr|4|370|0.97998
1|ElectronIon|Correlation|dr|4|371|0.97932
1|ElectronIon|Correlation|dr|4|372|0.97879
1|ElectronIon|Correlation|dr|4|373|0.97945
1|ElectronIon|Correlation|dr|4|374|0.97749
1|ElectronIon|Correlation|dr|4|375|0.97725
1|ElectronIon|Correlation|dr|4|376|0.97803
1|ElectronIon|Correlation|dr|4|377|0.98247
1|ElectronIon|Correlation|dr|4|378|0.97736
1|ElectronIon|Correlation|dr|4|379|0.97751
1|ElectronIon|Correlation|dr|4|380|0.97715
1|ElectronIon|Correlation|dr|4|381|0.97765
1|ElectronIon|Correlation|dr|4|382|0.98081
1|ElectronIon|Correlation|dr|4|383|0.98009
1|ElectronIon|Correlation|dr|4|384|0.97719
