# Supplementary material for: On DNA numerical representations for genomic similarity computation
Source: PLoS One. 2017 Mar 21;12(3):e0173288. doi: 10.1371/journal.pone.0173288 (PMC5360225; doi:10.1371/journal.pone.0173288)
Supplement: S3 File — The datasets employed in this work. (ZIP) [file pone.0173288.s003.zip › datasets/syntheticalExperimentalScores/sequenceBase_1_transformation_ElectronIon_metric_Correlation_type_ds_percentage_8.txt]

1|ElectronIon|Correlation|dr|8|1|0.96773
1|ElectronIon|Correlation|dr|8|2|0.96879
1|ElectronIon|Correlation|dr|8|3|0.96612
1|ElectronIon|Correlation|dr|8|4|0.96647
1|ElectronIon|Correlation|dr|8|5|0.96685
1|ElectronIon|Correlation|dr|8|6|0.96857
1|ElectronIon|Correlation|dr|8|7|0.97239
1|ElectronIon|Correlation|dr|8|8|0.96979
1|ElectronIon|Correlation|dr|8|9|0.96726
1|ElectronIon|Correlation|dr|8|10|0.96628
1|ElectronIon|Correlation|dr|8|11|0.96734
1|ElectronIon|Correlation|dr|8|12|0.9704
1|ElectronIon|Correlation|dr|8|13|0.96782
1|ElectronIon|Correlation|dr|8|14|0.96836
1|ElectronIon|Correlation|dr|8|15|0.96967
1|ElectronIon|Correlation|dr|8|16|0.96965
1|ElectronIon|Correlation|dr|8|17|0.96839
1|ElectronIon|Correlation|dr|8|18|0.96527
1|ElectronIon|Correlation|dr|8|19|0.96671
1|ElectronIon|Correlation|dr|8|20|0.9715
1|ElectronIon|Correlation|dr|8|21|0.96323
1|ElectronIon|Correlation|dr|8|22|0.96881
1|ElectronIon|Correlation|dr|8|23|0.96717
1|ElectronIon|Correlation|dr|8|24|0.96813
1|ElectronIon|Correlation|dr|8|25|0.96809
1|ElectronIon|Correlation|dr|8|26|0.97094
1|ElectronIon|Correlation|dr|8|27|0.96681
1|ElectronIon|Correlation|dr|8|28|0.96519
1|ElectronIon|Correlation|dr|8|29|0.96927
1|ElectronIon|Correlation|dr|8|30|0.96668
1|ElectronIon|Correlation|dr|8|31|0.96548
1|ElectronIon|Correlation|dr|8|32|0.96915
1|ElectronIon|Correlation|dr|8|33|0.96992
1|ElectronIon|Correlation|dr|8|34|0.96632
1|ElectronIon|Correlation|dr|8|35|0.97256
1|ElectronIon|Correlation|dr|8|36|0.96922
1|ElectronIon|Correlation|dr|8|37|0.9685
1|ElectronIon|Correlation|dr|8|38|0.97176
1|ElectronIon|Correlation|dr|8|39|0.96525
1|ElectronIon|Correlation|dr|8|40|0.97157
1|ElectronIon|Correlation|dr|8|41|0.96813
1|ElectronIon|Correlation|dr|8|42|0.96811
1|ElectronIon|Correlation|dr|8|43|0.97317
1|ElectronIon|Correlation|dr|8|44|0.97074
1|ElectronIon|Correlation|dr|8|45|0.96774
1|ElectronIon|Correlation|dr|8|46|0.96469
1|ElectronIon|Correlation|dr|8|47|0.96909
1|ElectronIon|Correlation|dr|8|48|0.96693
1|ElectronIon|Correlation|dr|8|49|0.96664
1|ElectronIon|Correlation|dr|8|50|0.96981
1|ElectronIon|Correlation|dr|8|51|0.97163
1|ElectronIon|Correlation|dr|8|52|0.96814
1|ElectronIon|Correlation|dr|8|53|0.96906
1|ElectronIon|Correlation|dr|8|54|0.96859
1|ElectronIon|Correlation|dr|8|55|0.9729
1|ElectronIon|Correlation|dr|8|56|0.96951
1|ElectronIon|Correlation|dr|8|57|0.9692
1|ElectronIon|Correlation|dr|8|58|0.96673
1|ElectronIon|Correlation|dr|8|59|0.96711
1|ElectronIon|Correlation|dr|8|60|0.96847
1|ElectronIon|Correlation|dr|8|61|0.96995
1|ElectronIon|Correlation|dr|8|62|0.96821
1|ElectronIon|Correlation|dr|8|63|0.96607
1|ElectronIon|Correlation|dr|8|64|0.96776
1|ElectronIon|Correlation|dr|8|65|0.9645
1|ElectronIon|Correlation|dr|8|66|0.9698
1|ElectronIon|Correlation|dr|8|67|0.96996
1|ElectronIon|Correlation|dr|8|68|0.96982
1|ElectronIon|Correlation|dr|8|69|0.96833
1|ElectronIon|Correlation|dr|8|70|0.97375
1|ElectronIon|Correlation|dr|8|71|0.96822
1|ElectronIon|Correlation|dr|8|72|0.96658
1|ElectronIon|Correlation|dr|8|73|0.9638
1|ElectronIon|Correlation|dr|8|74|0.97065
1|ElectronIon|Correlation|dr|8|75|0.9668
1|ElectronIon|Correlation|dr|8|76|0.96734
1|ElectronIon|Correlation|dr|8|77|0.96327
1|ElectronIon|Correlation|dr|8|78|0.96816
1|ElectronIon|Correlation|dr|8|79|0.96971
1|ElectronIon|Correlation|dr|8|80|0.96659
1|ElectronIon|Correlation|dr|8|81|0.96828
1|ElectronIon|Correlation|dr|8|82|0.97052
1|ElectronIon|Correlation|dr|8|83|0.97195
1|ElectronIon|Correlation|dr|8|84|0.9667
1|ElectronIon|Correlation|dr|8|85|0.96797
1|ElectronIon|Correlation|dr|8|86|0.97107
1|ElectronIon|Correlation|dr|8|87|0.97363
1|ElectronIon|Correlation|dr|8|88|0.96929
1|ElectronIon|Correlation|dr|8|89|0.96937
1|ElectronIon|Correlation|dr|8|90|0.96697
1|ElectronIon|Correlation|dr|8|91|0.96964
1|ElectronIon|Correlation|dr|8|92|0.96787
1|ElectronIon|Correlation|dr|8|93|0.96812
1|ElectronIon|Correlation|dr|8|94|0.96936
1|ElectronIon|Correlation|dr|8|95|0.96719
1|ElectronIon|Correlation|dr|8|96|0.96439
1|ElectronIon|Correlation|dr|8|97|0.96729
1|ElectronIon|Correlation|dr|8|98|0.96683
1|ElectronIon|Correlation|dr|8|99|0.96671
1|ElectronIon|Correlation|dr|8|100|0.9696
1|ElectronIon|Correlation|dr|8|101|0.97046
1|ElectronIon|Correlation|dr|8|102|0.96971
1|ElectronIon|Correlation|dr|8|103|0.96633
1|ElectronIon|Correlation|dr|8|104|0.96613
1|ElectronIon|Correlation|dr|8|105|0.97173
1|ElectronIon|Correlation|dr|8|106|0.96907
1|ElectronIon|Correlation|dr|8|107|0.96768
1|ElectronIon|Correlation|dr|8|108|0.9735
1|ElectronIon|Correlation|dr|8|109|0.967
1|ElectronIon|Correlation|dr|8|110|0.96836
1|ElectronIon|Correlation|dr|8|111|0.96745
1|ElectronIon|Correlation|dr|8|112|0.96451
1|ElectronIon|Correlation|dr|8|113|0.97247
1|ElectronIon|Correlation|dr|8|114|0.96807
1|ElectronIon|Correlation|dr|8|115|0.96653
1|ElectronIon|Correlation|dr|8|116|0.96948
1|ElectronIon|Correlation|dr|8|117|0.97116
1|ElectronIon|Correlation|dr|8|118|0.96973
1|ElectronIon|Correlation|dr|8|119|0.96828
1|ElectronIon|Correlation|dr|8|120|0.96578
1|ElectronIon|Correlation|dr|8|121|0.96861
1|ElectronIon|Correlation|dr|8|122|0.96966
1|ElectronIon|Correlation|dr|8|123|0.96812
1|ElectronIon|Correlation|dr|8|124|0.96759
1|ElectronIon|Correlation|dr|8|125|0.96759
1|ElectronIon|Correlation|dr|8|126|0.96811
1|ElectronIon|Correlation|dr|8|127|0.96644
1|ElectronIon|Correlation|dr|8|128|0.97229
1|ElectronIon|Correlation|dr|8|129|0.96831
1|ElectronIon|Correlation|dr|8|130|0.96675
1|ElectronIon|Correlation|dr|8|131|0.96785
1|ElectronIon|Correlation|dr|8|132|0.96593
1|ElectronIon|Correlation|dr|8|133|0.96798
1|ElectronIon|Correlation|dr|8|134|0.96591
1|ElectronIon|Correlation|dr|8|135|0.9664
1|ElectronIon|Correlation|dr|8|136|0.96848
1|ElectronIon|Correlation|dr|8|137|0.96768
1|ElectronIon|Correlation|dr|8|138|0.96533
1|ElectronIon|Correlation|dr|8|139|0.96955
1|ElectronIon|Correlation|dr|8|140|0.96727
1|ElectronIon|Correlation|dr|8|141|0.97161
1|ElectronIon|Correlation|dr|8|142|0.97149
1|ElectronIon|Correlation|dr|8|143|0.96987
1|ElectronIon|Correlation|dr|8|144|0.96656
1|ElectronIon|Correlation|dr|8|145|0.97165
1|ElectronIon|Correlation|dr|8|146|0.97009
1|ElectronIon|Correlation|dr|8|147|0.96756
1|ElectronIon|Correlation|dr|8|148|0.97045
1|ElectronIon|Correlation|dr|8|149|0.96647
1|ElectronIon|Correlation|dr|8|150|0.96702
1|ElectronIon|Correlation|dr|8|151|0.96732
1|ElectronIon|Correlation|dr|8|152|0.96806
1|ElectronIon|Correlation|dr|8|153|0.96965
1|ElectronIon|Correlation|dr|8|154|0.97197
1|ElectronIon|Correlation|dr|8|155|0.96733
1|ElectronIon|Correlation|dr|8|156|0.96695
1|ElectronIon|Correlation|dr|8|157|0.96899
1|ElectronIon|Correlation|dr|8|158|0.96802
1|ElectronIon|Correlation|dr|8|159|0.96831
1|ElectronIon|Correlation|dr|8|160|0.96612
1|ElectronIon|Correlation|dr|8|161|0.96895
1|ElectronIon|Correlation|dr|8|162|0.96881
1|ElectronIon|Correlation|dr|8|163|0.96913
1|ElectronIon|Correlation|dr|8|164|0.96734
1|ElectronIon|Correlation|dr|8|165|0.96969
1|ElectronIon|Correlation|dr|8|166|0.96974
1|ElectronIon|Correlation|dr|8|167|0.96969
1|ElectronIon|Correlation|dr|8|168|0.96634
1|ElectronIon|Correlation|dr|8|169|0.96842
1|ElectronIon|Correlation|dr|8|170|0.97148
1|ElectronIon|Correlation|dr|8|171|0.9686
1|ElectronIon|Correlation|dr|8|172|0.97001
1|ElectronIon|Correlation|dr|8|173|0.96548
1|ElectronIon|Correlation|dr|8|174|0.96776
1|ElectronIon|Correlation|dr|8|175|0.96716
1|ElectronIon|Correlation|dr|8|176|0.96998
1|ElectronIon|Correlation|dr|8|177|0.96946
1|ElectronIon|Correlation|dr|8|178|0.96665
1|ElectronIon|Correlation|dr|8|179|0.96719
1|ElectronIon|Correlation|dr|8|180|0.96817
1|ElectronIon|Correlation|dr|8|181|0.96897
1|ElectronIon|Correlation|dr|8|182|0.96765
1|ElectronIon|Correlation|dr|8|183|0.97064
1|ElectronIon|Correlation|dr|8|184|0.96455
1|ElectronIon|Correlation|dr|8|185|0.96656
1|ElectronIon|Correlation|dr|8|186|0.96622
1|ElectronIon|Correlation|dr|8|187|0.96739
1|ElectronIon|Correlation|dr|8|188|0.96578
1|ElectronIon|Correlation|dr|8|189|0.96564
1|ElectronIon|Correlation|dr|8|190|0.96713
1|ElectronIon|Correlation|dr|8|191|0.96839
1|ElectronIon|Correlation|dr|8|192|0.97032
1|ElectronIon|Correlation|dr|8|193|0.96942
1|ElectronIon|Correlation|dr|8|194|0.96716
1|ElectronIon|Correlation|dr|8|195|0.96734
1|ElectronIon|Correlation|dr|8|196|0.96862
1|ElectronIon|Correlation|dr|8|197|0.96758
1|ElectronIon|Correlation|dr|8|198|0.96949
1|ElectronIon|Correlation|dr|8|199|0.96464
1|ElectronIon|Correlation|dr|8|200|0.96681
1|ElectronIon|Correlation|dr|8|201|0.97165
1|ElectronIon|Correlation|dr|8|202|0.9672
1|ElectronIon|Correlation|dr|8|203|0.96807
1|ElectronIon|Correlation|dr|8|204|0.96917
1|ElectronIon|Correlation|dr|8|205|0.96995
1|ElectronIon|Correlation|dr|8|206|0.97032
1|ElectronIon|Correlation|dr|8|207|0.96792
1|ElectronIon|Correlation|dr|8|208|0.96622
1|ElectronIon|Correlation|dr|8|209|0.96771
1|ElectronIon|Correlation|dr|8|210|0.9685
1|ElectronIon|Correlation|dr|8|211|0.96683
1|ElectronIon|Correlation|dr|8|212|0.96506
1|ElectronIon|Correlation|dr|8|213|0.96614
1|ElectronIon|Correlation|dr|8|214|0.9721
1|ElectronIon|Correlation|dr|8|215|0.96983
1|ElectronIon|Correlation|dr|8|216|0.96822
1|ElectronIon|Correlation|dr|8|217|0.96513
1|ElectronIon|Correlation|dr|8|218|0.96868
1|ElectronIon|Correlation|dr|8|219|0.96799
1|ElectronIon|Correlation|dr|8|220|0.96454
1|ElectronIon|Correlation|dr|8|221|0.97114
1|ElectronIon|Correlation|dr|8|222|0.96607
1|ElectronIon|Correlation|dr|8|223|0.9683
1|ElectronIon|Correlation|dr|8|224|0.9695
1|ElectronIon|Correlation|dr|8|225|0.96831
1|ElectronIon|Correlation|dr|8|226|0.96735
1|ElectronIon|Correlation|dr|8|227|0.97007
1|ElectronIon|Correlation|dr|8|228|0.96883
1|ElectronIon|Correlation|dr|8|229|0.9657
1|ElectronIon|Correlation|dr|8|230|0.97016
1|ElectronIon|Correlation|dr|8|231|0.96842
1|ElectronIon|Correlation|dr|8|232|0.96612
1|ElectronIon|Correlation|dr|8|233|0.96709
1|ElectronIon|Correlation|dr|8|234|0.97121
1|ElectronIon|Correlation|dr|8|235|0.96757
1|ElectronIon|Correlation|dr|8|236|0.96559
1|ElectronIon|Correlation|dr|8|237|0.97395
1|ElectronIon|Correlation|dr|8|238|0.96588
1|ElectronIon|Correlation|dr|8|239|0.97079
1|ElectronIon|Correlation|dr|8|240|0.96566
1|ElectronIon|Correlation|dr|8|241|0.96754
1|ElectronIon|Correlation|dr|8|242|0.96793
1|ElectronIon|Correlation|dr|8|243|0.96786
1|ElectronIon|Correlation|dr|8|244|0.96633
1|ElectronIon|Correlation|dr|8|245|0.96905
1|ElectronIon|Correlation|dr|8|246|0.96596
1|ElectronIon|Correlation|dr|8|247|0.96776
1|ElectronIon|Correlation|dr|8|248|0.96739
1|ElectronIon|Correlation|dr|8|249|0.96862
1|ElectronIon|Correlation|dr|8|250|0.96938
1|ElectronIon|Correlation|dr|8|251|0.96836
1|ElectronIon|Correlation|dr|8|252|0.96972
1|ElectronIon|Correlation|dr|8|253|0.96738
1|ElectronIon|Correlation|dr|8|254|0.96934
1|ElectronIon|Correlation|dr|8|255|0.96708
1|ElectronIon|Correlation|dr|8|256|0.96511
1|ElectronIon|Correlation|dr|8|257|0.96838
1|ElectronIon|Correlation|dr|8|258|0.96457
1|ElectronIon|Correlation|dr|8|259|0.96772
1|ElectronIon|Correlation|dr|8|260|0.96477
1|ElectronIon|Correlation|dr|8|261|0.96684
1|ElectronIon|Correlation|dr|8|262|0.96809
1|ElectronIon|Correlation|dr|8|263|0.96689
1|ElectronIon|Correlation|dr|8|264|0.97038
1|ElectronIon|Correlation|dr|8|265|0.96519
1|ElectronIon|Correlation|dr|8|266|0.9653
1|ElectronIon|Correlation|dr|8|267|0.9696
1|ElectronIon|Correlation|dr|8|268|0.96869
1|ElectronIon|Correlation|dr|8|269|0.9679
1|ElectronIon|Correlation|dr|8|270|0.9673
1|ElectronIon|Correlation|dr|8|271|0.96705
1|ElectronIon|Correlation|dr|8|272|0.96943
1|ElectronIon|Correlation|dr|8|273|0.97396
1|ElectronIon|Correlation|dr|8|274|0.96797
1|ElectronIon|Correlation|dr|8|275|0.96786
1|ElectronIon|Correlation|dr|8|276|0.96716
1|ElectronIon|Correlation|dr|8|277|0.97067
1|ElectronIon|Correlation|dr|8|278|0.96773
1|ElectronIon|Correlation|dr|8|279|0.96752
1|ElectronIon|Correlation|dr|8|280|0.96572
1|ElectronIon|Correlation|dr|8|281|0.96769
1|ElectronIon|Correlation|dr|8|282|0.96876
1|ElectronIon|Correlation|dr|8|283|0.96937
1|ElectronIon|Correlation|dr|8|284|0.97182
1|ElectronIon|Correlation|dr|8|285|0.9658
1|ElectronIon|Correlation|dr|8|286|0.96388
1|ElectronIon|Correlation|dr|8|287|0.96726
1|ElectronIon|Correlation|dr|8|288|0.97024
1|ElectronIon|Correlation|dr|8|289|0.96942
1|ElectronIon|Correlation|dr|8|290|0.96978
1|ElectronIon|Correlation|dr|8|291|0.97097
1|ElectronIon|Correlation|dr|8|292|0.96865
1|ElectronIon|Correlation|dr|8|293|0.96847
1|ElectronIon|Correlation|dr|8|294|0.96667
1|ElectronIon|Correlation|dr|8|295|0.96528
1|ElectronIon|Correlation|dr|8|296|0.96524
1|ElectronIon|Correlation|dr|8|297|0.97121
1|ElectronIon|Correlation|dr|8|298|0.96953
1|ElectronIon|Correlation|dr|8|299|0.96919
1|ElectronIon|Correlation|dr|8|300|0.967
1|ElectronIon|Correlation|dr|8|301|0.96721
1|ElectronIon|Correlation|dr|8|302|0.96715
1|ElectronIon|Correlation|dr|8|303|0.96596
1|ElectronIon|Correlation|dr|8|304|0.96649
1|ElectronIon|Correlation|dr|8|305|0.96556
1|ElectronIon|Correlation|dr|8|306|0.96864
1|ElectronIon|Correlation|dr|8|307|0.96944
1|ElectronIon|Correlation|dr|8|308|0.9717
1|ElectronIon|Correlation|dr|8|309|0.96745
1|ElectronIon|Correlation|dr|8|310|0.96543
1|ElectronIon|Correlation|dr|8|311|0.96901
1|ElectronIon|Correlation|dr|8|312|0.96873
1|ElectronIon|Correlation|dr|8|313|0.96801
1|ElectronIon|Correlation|dr|8|314|0.96868
1|ElectronIon|Correlation|dr|8|315|0.96866
1|ElectronIon|Correlation|dr|8|316|0.96767
1|ElectronIon|Correlation|dr|8|317|0.96803
1|ElectronIon|Correlation|dr|8|318|0.96936
1|ElectronIon|Correlation|dr|8|319|0.96702
1|ElectronIon|Correlation|dr|8|320|0.96773
1|ElectronIon|Correlation|dr|8|321|0.96765
1|ElectronIon|Correlation|dr|8|322|0.96955
1|ElectronIon|Correlation|dr|8|323|0.96796
1|ElectronIon|Correlation|dr|8|324|0.96821
1|ElectronIon|Correlation|dr|8|325|0.96887
1|ElectronIon|Correlation|dr|8|326|0.96632
1|ElectronIon|Correlation|dr|8|327|0.97323
1|ElectronIon|Correlation|dr|8|328|0.96886
1|ElectronIon|Correlation|dr|8|329|0.96958
1|ElectronIon|Correlation|dr|8|330|0.96692
1|ElectronIon|Correlation|dr|8|331|0.96542
1|ElectronIon|Correlation|dr|8|332|0.96461
1|ElectronIon|Correlation|dr|8|333|0.96697
1|ElectronIon|Correlation|dr|8|334|0.96736
1|ElectronIon|Correlation|dr|8|335|0.96842
1|ElectronIon|Correlation|dr|8|336|0.96451
1|ElectronIon|Correlation|dr|8|337|0.96867
1|ElectronIon|Correlation|dr|8|338|0.96781
1|ElectronIon|Correlation|dr|8|339|0.96728
1|ElectronIon|Correlation|dr|8|340|0.97006
1|ElectronIon|Correlation|dr|8|341|0.97306
1|ElectronIon|Correlation|dr|8|342|0.96693
1|ElectronIon|Correlation|dr|8|343|0.96635
1|ElectronIon|Correlation|dr|8|344|0.96726
1|ElectronIon|Correlation|dr|8|345|0.96737
1|ElectronIon|Correlation|dr|8|346|0.96557
1|ElectronIon|Correlation|dr|8|347|0.9681
1|ElectronIon|Correlation|dr|8|348|0.96231
1|ElectronIon|Correlation|dr|8|349|0.96522
1|ElectronIon|Correlation|dr|8|350|0.9684
1|ElectronIon|Correlation|dr|8|351|0.96594
1|ElectronIon|Correlation|dr|8|352|0.96629
1|ElectronIon|Correlation|dr|8|353|0.96931
1|ElectronIon|Correlation|dr|8|354|0.96934
1|ElectronIon|Correlation|dr|8|355|0.9733
1|ElectronIon|Correlation|dr|8|356|0.96701
1|ElectronIon|Correlation|dr|8|357|0.9691
1|ElectronIon|Correlation|dr|8|358|0.96896
1|ElectronIon|Correlation|dr|8|359|0.96731
1|ElectronIon|Correlation|dr|8|360|0.96737
1|ElectronIon|Correlation|dr|8|361|0.97004
1|ElectronIon|Correlation|dr|8|362|0.96889
1|ElectronIon|Correlation|dr|8|363|0.9654
1|ElectronIon|Correlation|dr|8|364|0.96911
1|ElectronIon|Correlation|dr|8|365|0.96626
1|ElectronIon|Correlation|dr|8|366|0.97114
1|ElectronIon|Correlation|dr|8|367|0.96818
1|ElectronIon|Correlation|dr|8|368|0.96876
1|ElectronIon|Correlation|dr|8|369|0.96639
1|ElectronIon|Correlation|dr|8|370|0.96783
1|ElectronIon|Correlation|dr|8|371|0.96719
1|ElectronIon|Correlation|dr|8|372|0.97142
1|ElectronIon|Correlation|dr|8|373|0.96765
1|ElectronIon|Correlation|dr|8|374|0.96931
1|ElectronIon|Correlation|dr|8|375|0.97034
1|ElectronIon|Correlation|dr|8|376|0.96839
1|ElectronIon|Correlation|dr|8|377|0.96967
1|ElectronIon|Correlation|dr|8|378|0.97005
1|ElectronIon|Correlation|dr|8|379|0.97092
1|ElectronIon|Correlation|dr|8|380|0.96834
1|ElectronIon|Correlation|dr|8|381|0.97185
1|ElectronIon|Correlation|dr|8|382|0.96986
1|ElectronIon|Correlation|dr|8|383|0.96883
1|ElectronIon|Correlation|dr|8|384|0.96944
