# Supplementary material for: On DNA numerical representations for genomic similarity computation
Source: PLoS One. 2017 Mar 21;12(3):e0173288. doi: 10.1371/journal.pone.0173288 (PMC5360225; doi:10.1371/journal.pone.0173288)
Supplement: S3 File — The datasets employed in this work. (ZIP) [file pone.0173288.s003.zip › datasets/syntheticalExperimentalScores/sequenceBase_1_transformation_ElectronIon_metric_Correlation_type_i_percentage_16.txt]

1|ElectronIon|Correlation|i|16|1|0.93751
1|ElectronIon|Correlation|i|16|2|0.93621
1|ElectronIon|Correlation|i|16|3|0.93493
1|ElectronIon|Correlation|i|16|4|0.93598
1|ElectronIon|Correlation|i|16|5|0.93462
1|ElectronIon|Correlation|i|16|6|0.93543
1|ElectronIon|Correlation|i|16|7|0.93361
1|ElectronIon|Correlation|i|16|8|0.93672
1|ElectronIon|Correlation|i|16|9|0.93411
1|ElectronIon|Correlation|i|16|10|0.93547
1|ElectronIon|Correlation|i|16|11|0.9376
1|ElectronIon|Correlation|i|16|12|0.93636
1|ElectronIon|Correlation|i|16|13|0.93596
1|ElectronIon|Correlation|i|16|14|0.93462
1|ElectronIon|Correlation|i|16|15|0.93388
1|ElectronIon|Correlation|i|16|16|0.93735
1|ElectronIon|Correlation|i|16|17|0.93776
1|ElectronIon|Correlation|i|16|18|0.93541
1|ElectronIon|Correlation|i|16|19|0.93559
1|ElectronIon|Correlation|i|16|20|0.93469
1|ElectronIon|Correlation|i|16|21|0.93704
1|ElectronIon|Correlation|i|16|22|0.93693
1|ElectronIon|Correlation|i|16|23|0.93735
1|ElectronIon|Correlation|i|16|24|0.9363
1|ElectronIon|Correlation|i|16|25|0.93666
1|ElectronIon|Correlation|i|16|26|0.9342
1|ElectronIon|Correlation|i|16|27|0.93615
1|ElectronIon|Correlation|i|16|28|0.93538
1|ElectronIon|Correlation|i|16|29|0.93631
1|ElectronIon|Correlation|i|16|30|0.93907
1|ElectronIon|Correlation|i|16|31|0.93595
1|ElectronIon|Correlation|i|16|32|0.9349
1|ElectronIon|Correlation|i|16|33|0.9376
1|ElectronIon|Correlation|i|16|34|0.93389
1|ElectronIon|Correlation|i|16|35|0.93679
1|ElectronIon|Correlation|i|16|36|0.93381
1|ElectronIon|Correlation|i|16|37|0.93538
1|ElectronIon|Correlation|i|16|38|0.93629
1|ElectronIon|Correlation|i|16|39|0.93631
1|ElectronIon|Correlation|i|16|40|0.93751
1|ElectronIon|Correlation|i|16|41|0.93676
1|ElectronIon|Correlation|i|16|42|0.93565
1|ElectronIon|Correlation|i|16|43|0.93439
1|ElectronIon|Correlation|i|16|44|0.9358
1|ElectronIon|Correlation|i|16|45|0.9358
1|ElectronIon|Correlation|i|16|46|0.93602
1|ElectronIon|Correlation|i|16|47|0.93676
1|ElectronIon|Correlation|i|16|48|0.93506
1|ElectronIon|Correlation|i|16|49|0.93656
1|ElectronIon|Correlation|i|16|50|0.93852
1|ElectronIon|Correlation|i|16|51|0.93826
1|ElectronIon|Correlation|i|16|52|0.93775
1|ElectronIon|Correlation|i|16|53|0.936
1|ElectronIon|Correlation|i|16|54|0.93668
1|ElectronIon|Correlation|i|16|55|0.93735
1|ElectronIon|Correlation|i|16|56|0.93734
1|ElectronIon|Correlation|i|16|57|0.93869
1|ElectronIon|Correlation|i|16|58|0.93627
1|ElectronIon|Correlation|i|16|59|0.93785
1|ElectronIon|Correlation|i|16|60|0.93645
1|ElectronIon|Correlation|i|16|61|0.93691
1|ElectronIon|Correlation|i|16|62|0.93404
1|ElectronIon|Correlation|i|16|63|0.9353
1|ElectronIon|Correlation|i|16|64|0.93627
1|ElectronIon|Correlation|i|16|65|0.9356
1|ElectronIon|Correlation|i|16|66|0.93544
1|ElectronIon|Correlation|i|16|67|0.93377
1|ElectronIon|Correlation|i|16|68|0.93566
1|ElectronIon|Correlation|i|16|69|0.9352
1|ElectronIon|Correlation|i|16|70|0.93491
1|ElectronIon|Correlation|i|16|71|0.93509
1|ElectronIon|Correlation|i|16|72|0.93642
1|ElectronIon|Correlation|i|16|73|0.93697
1|ElectronIon|Correlation|i|16|74|0.93652
1|ElectronIon|Correlation|i|16|75|0.93687
1|ElectronIon|Correlation|i|16|76|0.93644
1|ElectronIon|Correlation|i|16|77|0.93504
1|ElectronIon|Correlation|i|16|78|0.93604
1|ElectronIon|Correlation|i|16|79|0.93506
1|ElectronIon|Correlation|i|16|80|0.93771
1|ElectronIon|Correlation|i|16|81|0.93698
1|ElectronIon|Correlation|i|16|82|0.93564
1|ElectronIon|Correlation|i|16|83|0.93424
1|ElectronIon|Correlation|i|16|84|0.93592
1|ElectronIon|Correlation|i|16|85|0.93621
1|ElectronIon|Correlation|i|16|86|0.93528
1|ElectronIon|Correlation|i|16|87|0.93681
1|ElectronIon|Correlation|i|16|88|0.93649
1|ElectronIon|Correlation|i|16|89|0.93558
1|ElectronIon|Correlation|i|16|90|0.93554
1|ElectronIon|Correlation|i|16|91|0.93799
1|ElectronIon|Correlation|i|16|92|0.93481
1|ElectronIon|Correlation|i|16|93|0.9345
1|ElectronIon|Correlation|i|16|94|0.93433
1|ElectronIon|Correlation|i|16|95|0.93709
1|ElectronIon|Correlation|i|16|96|0.9374
1|ElectronIon|Correlation|i|16|97|0.93663
1|ElectronIon|Correlation|i|16|98|0.93788
1|ElectronIon|Correlation|i|16|99|0.93565
1|ElectronIon|Correlation|i|16|100|0.93614
1|ElectronIon|Correlation|i|16|101|0.93658
1|ElectronIon|Correlation|i|16|102|0.93553
1|ElectronIon|Correlation|i|16|103|0.93659
1|ElectronIon|Correlation|i|16|104|0.93811
1|ElectronIon|Correlation|i|16|105|0.93603
1|ElectronIon|Correlation|i|16|106|0.93785
1|ElectronIon|Correlation|i|16|107|0.93559
1|ElectronIon|Correlation|i|16|108|0.9345
1|ElectronIon|Correlation|i|16|109|0.93562
1|ElectronIon|Correlation|i|16|110|0.93696
1|ElectronIon|Correlation|i|16|111|0.93812
1|ElectronIon|Correlation|i|16|112|0.93639
1|ElectronIon|Correlation|i|16|113|0.9352
1|ElectronIon|Correlation|i|16|114|0.93357
1|ElectronIon|Correlation|i|16|115|0.93452
1|ElectronIon|Correlation|i|16|116|0.93744
1|ElectronIon|Correlation|i|16|117|0.93545
1|ElectronIon|Correlation|i|16|118|0.9356
1|ElectronIon|Correlation|i|16|119|0.93736
1|ElectronIon|Correlation|i|16|120|0.93529
1|ElectronIon|Correlation|i|16|121|0.93738
1|ElectronIon|Correlation|i|16|122|0.93733
1|ElectronIon|Correlation|i|16|123|0.9371
1|ElectronIon|Correlation|i|16|124|0.93628
1|ElectronIon|Correlation|i|16|125|0.93449
1|ElectronIon|Correlation|i|16|126|0.93632
1|ElectronIon|Correlation|i|16|127|0.93839
1|ElectronIon|Correlation|i|16|128|0.93558
1|ElectronIon|Correlation|i|16|129|0.93662
1|ElectronIon|Correlation|i|16|130|0.93437
1|ElectronIon|Correlation|i|16|131|0.93638
1|ElectronIon|Correlation|i|16|132|0.93694
1|ElectronIon|Correlation|i|16|133|0.93529
1|ElectronIon|Correlation|i|16|134|0.93515
1|ElectronIon|Correlation|i|16|135|0.93644
1|ElectronIon|Correlation|i|16|136|0.93572
1|ElectronIon|Correlation|i|16|137|0.9335
1|ElectronIon|Correlation|i|16|138|0.93364
1|ElectronIon|Correlation|i|16|139|0.93459
1|ElectronIon|Correlation|i|16|140|0.93554
1|ElectronIon|Correlation|i|16|141|0.9349
1|ElectronIon|Correlation|i|16|142|0.93516
1|ElectronIon|Correlation|i|16|143|0.93586
1|ElectronIon|Correlation|i|16|144|0.93637
1|ElectronIon|Correlation|i|16|145|0.93814
1|ElectronIon|Correlation|i|16|146|0.93609
1|ElectronIon|Correlation|i|16|147|0.93891
1|ElectronIon|Correlation|i|16|148|0.93671
1|ElectronIon|Correlation|i|16|149|0.93623
1|ElectronIon|Correlation|i|16|150|0.93606
1|ElectronIon|Correlation|i|16|151|0.93594
1|ElectronIon|Correlation|i|16|152|0.93352
1|ElectronIon|Correlation|i|16|153|0.93623
1|ElectronIon|Correlation|i|16|154|0.93488
1|ElectronIon|Correlation|i|16|155|0.934
1|ElectronIon|Correlation|i|16|156|0.93588
1|ElectronIon|Correlation|i|16|157|0.93452
1|ElectronIon|Correlation|i|16|158|0.9363
1|ElectronIon|Correlation|i|16|159|0.93551
1|ElectronIon|Correlation|i|16|160|0.93662
1|ElectronIon|Correlation|i|16|161|0.93566
1|ElectronIon|Correlation|i|16|162|0.93507
1|ElectronIon|Correlation|i|16|163|0.93683
1|ElectronIon|Correlation|i|16|164|0.93699
1|ElectronIon|Correlation|i|16|165|0.93657
1|ElectronIon|Correlation|i|16|166|0.93406
1|ElectronIon|Correlation|i|16|167|0.93632
1|ElectronIon|Correlation|i|16|168|0.9363
1|ElectronIon|Correlation|i|16|169|0.93413
1|ElectronIon|Correlation|i|16|170|0.93753
1|ElectronIon|Correlation|i|16|171|0.93418
1|ElectronIon|Correlation|i|16|172|0.93464
1|ElectronIon|Correlation|i|16|173|0.93662
1|ElectronIon|Correlation|i|16|174|0.93425
1|ElectronIon|Correlation|i|16|175|0.93856
1|ElectronIon|Correlation|i|16|176|0.9367
1|ElectronIon|Correlation|i|16|177|0.93501
1|ElectronIon|Correlation|i|16|178|0.93702
1|ElectronIon|Correlation|i|16|179|0.93723
1|ElectronIon|Correlation|i|16|180|0.93801
1|ElectronIon|Correlation|i|16|181|0.93367
1|ElectronIon|Correlation|i|16|182|0.93584
1|ElectronIon|Correlation|i|16|183|0.93487
1|ElectronIon|Correlation|i|16|184|0.93572
1|ElectronIon|Correlation|i|16|185|0.93516
1|ElectronIon|Correlation|i|16|186|0.93557
1|ElectronIon|Correlation|i|16|187|0.93487
1|ElectronIon|Correlation|i|16|188|0.93432
1|ElectronIon|Correlation|i|16|189|0.93706
1|ElectronIon|Correlation|i|16|190|0.93761
1|ElectronIon|Correlation|i|16|191|0.93523
1|ElectronIon|Correlation|i|16|192|0.93472
1|ElectronIon|Correlation|i|16|193|0.93607
1|ElectronIon|Correlation|i|16|194|0.93391
1|ElectronIon|Correlation|i|16|195|0.9338
1|ElectronIon|Correlation|i|16|196|0.93498
1|ElectronIon|Correlation|i|16|197|0.93511
1|ElectronIon|Correlation|i|16|198|0.93683
1|ElectronIon|Correlation|i|16|199|0.93658
1|ElectronIon|Correlation|i|16|200|0.93547
1|ElectronIon|Correlation|i|16|201|0.93457
1|ElectronIon|Correlation|i|16|202|0.9342
1|ElectronIon|Correlation|i|16|203|0.93566
1|ElectronIon|Correlation|i|16|204|0.93571
1|ElectronIon|Correlation|i|16|205|0.93699
1|ElectronIon|Correlation|i|16|206|0.93576
1|ElectronIon|Correlation|i|16|207|0.93568
1|ElectronIon|Correlation|i|16|208|0.93448
1|ElectronIon|Correlation|i|16|209|0.93585
1|ElectronIon|Correlation|i|16|210|0.93697
1|ElectronIon|Correlation|i|16|211|0.9353
1|ElectronIon|Correlation|i|16|212|0.93726
1|ElectronIon|Correlation|i|16|213|0.93662
1|ElectronIon|Correlation|i|16|214|0.93532
1|ElectronIon|Correlation|i|16|215|0.93563
1|ElectronIon|Correlation|i|16|216|0.93587
1|ElectronIon|Correlation|i|16|217|0.93688
1|ElectronIon|Correlation|i|16|218|0.93534
1|ElectronIon|Correlation|i|16|219|0.93398
1|ElectronIon|Correlation|i|16|220|0.9349
1|ElectronIon|Correlation|i|16|221|0.93626
1|ElectronIon|Correlation|i|16|222|0.93514
1|ElectronIon|Correlation|i|16|223|0.93707
1|ElectronIon|Correlation|i|16|224|0.93589
1|ElectronIon|Correlation|i|16|225|0.93558
1|ElectronIon|Correlation|i|16|226|0.93596
1|ElectronIon|Correlation|i|16|227|0.93358
1|ElectronIon|Correlation|i|16|228|0.93589
1|ElectronIon|Correlation|i|16|229|0.93488
1|ElectronIon|Correlation|i|16|230|0.93445
1|ElectronIon|Correlation|i|16|231|0.93669
1|ElectronIon|Correlation|i|16|232|0.9348
1|ElectronIon|Correlation|i|16|233|0.93526
1|ElectronIon|Correlation|i|16|234|0.9347
1|ElectronIon|Correlation|i|16|235|0.93422
1|ElectronIon|Correlation|i|16|236|0.93568
1|ElectronIon|Correlation|i|16|237|0.93654
1|ElectronIon|Correlation|i|16|238|0.9353
1|ElectronIon|Correlation|i|16|239|0.9372
1|ElectronIon|Correlation|i|16|240|0.93538
1|ElectronIon|Correlation|i|16|241|0.93831
1|ElectronIon|Correlation|i|16|242|0.9372
1|ElectronIon|Correlation|i|16|243|0.93781
1|ElectronIon|Correlation|i|16|244|0.93561
1|ElectronIon|Correlation|i|16|245|0.93848
1|ElectronIon|Correlation|i|16|246|0.93478
1|ElectronIon|Correlation|i|16|247|0.93543
1|ElectronIon|Correlation|i|16|248|0.93547
1|ElectronIon|Correlation|i|16|249|0.93741
1|ElectronIon|Correlation|i|16|250|0.93705
1|ElectronIon|Correlation|i|16|251|0.93441
1|ElectronIon|Correlation|i|16|252|0.93389
1|ElectronIon|Correlation|i|16|253|0.93625
1|ElectronIon|Correlation|i|16|254|0.93597
1|ElectronIon|Correlation|i|16|255|0.93704
1|ElectronIon|Correlation|i|16|256|0.93531
1|ElectronIon|Correlation|i|16|257|0.93485
1|ElectronIon|Correlation|i|16|258|0.93612
1|ElectronIon|Correlation|i|16|259|0.93508
1|ElectronIon|Correlation|i|16|260|0.93596
1|ElectronIon|Correlation|i|16|261|0.93573
1|ElectronIon|Correlation|i|16|262|0.93452
1|ElectronIon|Correlation|i|16|263|0.93687
1|ElectronIon|Correlation|i|16|264|0.93608
1|ElectronIon|Correlation|i|16|265|0.9357
1|ElectronIon|Correlation|i|16|266|0.93546
1|ElectronIon|Correlation|i|16|267|0.93684
1|ElectronIon|Correlation|i|16|268|0.9354
1|ElectronIon|Correlation|i|16|269|0.93645
1|ElectronIon|Correlation|i|16|270|0.93771
1|ElectronIon|Correlation|i|16|271|0.93754
1|ElectronIon|Correlation|i|16|272|0.93633
1|ElectronIon|Correlation|i|16|273|0.93672
1|ElectronIon|Correlation|i|16|274|0.9373
1|ElectronIon|Correlation|i|16|275|0.93702
1|ElectronIon|Correlation|i|16|276|0.93635
1|ElectronIon|Correlation|i|16|277|0.93752
1|ElectronIon|Correlation|i|16|278|0.93597
1|ElectronIon|Correlation|i|16|279|0.93649
1|ElectronIon|Correlation|i|16|280|0.93513
1|ElectronIon|Correlation|i|16|281|0.93607
1|ElectronIon|Correlation|i|16|282|0.93831
1|ElectronIon|Correlation|i|16|283|0.93553
1|ElectronIon|Correlation|i|16|284|0.93611
1|ElectronIon|Correlation|i|16|285|0.93686
1|ElectronIon|Correlation|i|16|286|0.93687
1|ElectronIon|Correlation|i|16|287|0.93574
1|ElectronIon|Correlation|i|16|288|0.93736
1|ElectronIon|Correlation|i|16|289|0.93711
1|ElectronIon|Correlation|i|16|290|0.93756
1|ElectronIon|Correlation|i|16|291|0.93469
1|ElectronIon|Correlation|i|16|292|0.93526
1|ElectronIon|Correlation|i|16|293|0.93824
1|ElectronIon|Correlation|i|16|294|0.93612
1|ElectronIon|Correlation|i|16|295|0.93595
1|ElectronIon|Correlation|i|16|296|0.93644
1|ElectronIon|Correlation|i|16|297|0.93548
1|ElectronIon|Correlation|i|16|298|0.93752
1|ElectronIon|Correlation|i|16|299|0.93721
1|ElectronIon|Correlation|i|16|300|0.93644
1|ElectronIon|Correlation|i|16|301|0.93621
1|ElectronIon|Correlation|i|16|302|0.93491
1|ElectronIon|Correlation|i|16|303|0.93564
1|ElectronIon|Correlation|i|16|304|0.93519
1|ElectronIon|Correlation|i|16|305|0.93623
1|ElectronIon|Correlation|i|16|306|0.93606
1|ElectronIon|Correlation|i|16|307|0.93478
1|ElectronIon|Correlation|i|16|308|0.93694
1|ElectronIon|Correlation|i|16|309|0.9355
1|ElectronIon|Correlation|i|16|310|0.93444
1|ElectronIon|Correlation|i|16|311|0.93565
1|ElectronIon|Correlation|i|16|312|0.93421
1|ElectronIon|Correlation|i|16|313|0.93618
1|ElectronIon|Correlation|i|16|314|0.93817
1|ElectronIon|Correlation|i|16|315|0.93776
1|ElectronIon|Correlation|i|16|316|0.93653
1|ElectronIon|Correlation|i|16|317|0.9362
1|ElectronIon|Correlation|i|16|318|0.93505
1|ElectronIon|Correlation|i|16|319|0.93662
1|ElectronIon|Correlation|i|16|320|0.93506
1|ElectronIon|Correlation|i|16|321|0.93237
1|ElectronIon|Correlation|i|16|322|0.93615
1|ElectronIon|Correlation|i|16|323|0.93472
1|ElectronIon|Correlation|i|16|324|0.93479
1|ElectronIon|Correlation|i|16|325|0.93693
1|ElectronIon|Correlation|i|16|326|0.93731
1|ElectronIon|Correlation|i|16|327|0.93568
1|ElectronIon|Correlation|i|16|328|0.93657
1|ElectronIon|Correlation|i|16|329|0.93616
1|ElectronIon|Correlation|i|16|330|0.93661
1|ElectronIon|Correlation|i|16|331|0.93794
1|ElectronIon|Correlation|i|16|332|0.93687
1|ElectronIon|Correlation|i|16|333|0.93713
1|ElectronIon|Correlation|i|16|334|0.93725
1|ElectronIon|Correlation|i|16|335|0.93496
1|ElectronIon|Correlation|i|16|336|0.93749
1|ElectronIon|Correlation|i|16|337|0.93509
1|ElectronIon|Correlation|i|16|338|0.93661
1|ElectronIon|Correlation|i|16|339|0.93632
1|ElectronIon|Correlation|i|16|340|0.93698
1|ElectronIon|Correlation|i|16|341|0.9347
1|ElectronIon|Correlation|i|16|342|0.93435
1|ElectronIon|Correlation|i|16|343|0.93571
1|ElectronIon|Correlation|i|16|344|0.93598
1|ElectronIon|Correlation|i|16|345|0.93622
1|ElectronIon|Correlation|i|16|346|0.93514
1|ElectronIon|Correlation|i|16|347|0.93731
1|ElectronIon|Correlation|i|16|348|0.93383
1|ElectronIon|Correlation|i|16|349|0.93517
1|ElectronIon|Correlation|i|16|350|0.93478
1|ElectronIon|Correlation|i|16|351|0.93748
1|ElectronIon|Correlation|i|16|352|0.93484
1|ElectronIon|Correlation|i|16|353|0.93689
1|ElectronIon|Correlation|i|16|354|0.93524
1|ElectronIon|Correlation|i|16|355|0.9347
1|ElectronIon|Correlation|i|16|356|0.93525
1|ElectronIon|Correlation|i|16|357|0.93585
1|ElectronIon|Correlation|i|16|358|0.93581
1|ElectronIon|Correlation|i|16|359|0.93547
1|ElectronIon|Correlation|i|16|360|0.93631
1|ElectronIon|Correlation|i|16|361|0.93598
1|ElectronIon|Correlation|i|16|362|0.93766
1|ElectronIon|Correlation|i|16|363|0.93534
1|ElectronIon|Correlation|i|16|364|0.93646
1|ElectronIon|Correlation|i|16|365|0.93682
1|ElectronIon|Correlation|i|16|366|0.93741
1|ElectronIon|Correlation|i|16|367|0.93601
1|ElectronIon|Correlation|i|16|368|0.93745
1|ElectronIon|Correlation|i|16|369|0.93576
1|ElectronIon|Correlation|i|16|370|0.93711
1|ElectronIon|Correlation|i|16|371|0.93528
1|ElectronIon|Correlation|i|16|372|0.9361
1|ElectronIon|Correlation|i|16|373|0.9355
1|ElectronIon|Correlation|i|16|374|0.93808
1|ElectronIon|Correlation|i|16|375|0.936
1|ElectronIon|Correlation|i|16|376|0.93442
1|ElectronIon|Correlation|i|16|377|0.93639
1|ElectronIon|Correlation|i|16|378|0.93663
1|ElectronIon|Correlation|i|16|379|0.93571
1|ElectronIon|Correlation|i|16|380|0.93615
1|ElectronIon|Correlation|i|16|381|0.93704
1|ElectronIon|Correlation|i|16|382|0.93795
1|ElectronIon|Correlation|i|16|383|0.93637
1|ElectronIon|Correlation|i|16|384|0.93708
