# Supplementary material for: On DNA numerical representations for genomic similarity computation
Source: PLoS One. 2017 Mar 21;12(3):e0173288. doi: 10.1371/journal.pone.0173288 (PMC5360225; doi:10.1371/journal.pone.0173288)
Supplement: S3 File — The datasets employed in this work. (ZIP) [file pone.0173288.s003.zip › datasets/syntheticalExperimentalScores/sequenceBase_1_transformation_ElectronIon_metric_Correlation_type_i_percentage_2.txt]

1|ElectronIon|Correlation|i|2|1|0.97811
1|ElectronIon|Correlation|i|2|2|0.97874
1|ElectronIon|Correlation|i|2|3|0.97701
1|ElectronIon|Correlation|i|2|4|0.97803
1|ElectronIon|Correlation|i|2|5|0.97768
1|ElectronIon|Correlation|i|2|6|0.97712
1|ElectronIon|Correlation|i|2|7|0.97632
1|ElectronIon|Correlation|i|2|8|0.97722
1|ElectronIon|Correlation|i|2|9|0.97625
1|ElectronIon|Correlation|i|2|10|0.97746
1|ElectronIon|Correlation|i|2|11|0.97697
1|ElectronIon|Correlation|i|2|12|0.97667
1|ElectronIon|Correlation|i|2|13|0.97802
1|ElectronIon|Correlation|i|2|14|0.97794
1|ElectronIon|Correlation|i|2|15|0.97767
1|ElectronIon|Correlation|i|2|16|0.97713
1|ElectronIon|Correlation|i|2|17|0.97661
1|ElectronIon|Correlation|i|2|18|0.97747
1|ElectronIon|Correlation|i|2|19|0.97757
1|ElectronIon|Correlation|i|2|20|0.9769
1|ElectronIon|Correlation|i|2|21|0.97748
1|ElectronIon|Correlation|i|2|22|0.97845
1|ElectronIon|Correlation|i|2|23|0.9784
1|ElectronIon|Correlation|i|2|24|0.97585
1|ElectronIon|Correlation|i|2|25|0.97737
1|ElectronIon|Correlation|i|2|26|0.97703
1|ElectronIon|Correlation|i|2|27|0.97634
1|ElectronIon|Correlation|i|2|28|0.97779
1|ElectronIon|Correlation|i|2|29|0.97742
1|ElectronIon|Correlation|i|2|30|0.97778
1|ElectronIon|Correlation|i|2|31|0.97831
1|ElectronIon|Correlation|i|2|32|0.97661
1|ElectronIon|Correlation|i|2|33|0.97851
1|ElectronIon|Correlation|i|2|34|0.97664
1|ElectronIon|Correlation|i|2|35|0.977
1|ElectronIon|Correlation|i|2|36|0.97763
1|ElectronIon|Correlation|i|2|37|0.97736
1|ElectronIon|Correlation|i|2|38|0.97616
1|ElectronIon|Correlation|i|2|39|0.97594
1|ElectronIon|Correlation|i|2|40|0.97754
1|ElectronIon|Correlation|i|2|41|0.97791
1|ElectronIon|Correlation|i|2|42|0.97768
1|ElectronIon|Correlation|i|2|43|0.97703
1|ElectronIon|Correlation|i|2|44|0.97805
1|ElectronIon|Correlation|i|2|45|0.97674
1|ElectronIon|Correlation|i|2|46|0.97712
1|ElectronIon|Correlation|i|2|47|0.97719
1|ElectronIon|Correlation|i|2|48|0.97752
1|ElectronIon|Correlation|i|2|49|0.97704
1|ElectronIon|Correlation|i|2|50|0.97764
1|ElectronIon|Correlation|i|2|51|0.97753
1|ElectronIon|Correlation|i|2|52|0.97687
1|ElectronIon|Correlation|i|2|53|0.9762
1|ElectronIon|Correlation|i|2|54|0.97768
1|ElectronIon|Correlation|i|2|55|0.97673
1|ElectronIon|Correlation|i|2|56|0.97766
1|ElectronIon|Correlation|i|2|57|0.97805
1|ElectronIon|Correlation|i|2|58|0.97763
1|ElectronIon|Correlation|i|2|59|0.9771
1|ElectronIon|Correlation|i|2|60|0.97707
1|ElectronIon|Correlation|i|2|61|0.97789
1|ElectronIon|Correlation|i|2|62|0.97684
1|ElectronIon|Correlation|i|2|63|0.97767
1|ElectronIon|Correlation|i|2|64|0.97791
1|ElectronIon|Correlation|i|2|65|0.977
1|ElectronIon|Correlation|i|2|66|0.9775
1|ElectronIon|Correlation|i|2|67|0.97687
1|ElectronIon|Correlation|i|2|68|0.97663
1|ElectronIon|Correlation|i|2|69|0.97687
1|ElectronIon|Correlation|i|2|70|0.97699
1|ElectronIon|Correlation|i|2|71|0.97816
1|ElectronIon|Correlation|i|2|72|0.9776
1|ElectronIon|Correlation|i|2|73|0.97769
1|ElectronIon|Correlation|i|2|74|0.97806
1|ElectronIon|Correlation|i|2|75|0.97616
1|ElectronIon|Correlation|i|2|76|0.97681
1|ElectronIon|Correlation|i|2|77|0.97587
1|ElectronIon|Correlation|i|2|78|0.97685
1|ElectronIon|Correlation|i|2|79|0.97757
1|ElectronIon|Correlation|i|2|80|0.97568
1|ElectronIon|Correlation|i|2|81|0.97709
1|ElectronIon|Correlation|i|2|82|0.97796
1|ElectronIon|Correlation|i|2|83|0.97809
1|ElectronIon|Correlation|i|2|84|0.97642
1|ElectronIon|Correlation|i|2|85|0.97565
1|ElectronIon|Correlation|i|2|86|0.97733
1|ElectronIon|Correlation|i|2|87|0.97713
1|ElectronIon|Correlation|i|2|88|0.97773
1|ElectronIon|Correlation|i|2|89|0.97806
1|ElectronIon|Correlation|i|2|90|0.97766
1|ElectronIon|Correlation|i|2|91|0.97747
1|ElectronIon|Correlation|i|2|92|0.97725
1|ElectronIon|Correlation|i|2|93|0.97841
1|ElectronIon|Correlation|i|2|94|0.97629
1|ElectronIon|Correlation|i|2|95|0.978
1|ElectronIon|Correlation|i|2|96|0.97726
1|ElectronIon|Correlation|i|2|97|0.97761
1|ElectronIon|Correlation|i|2|98|0.97697
1|ElectronIon|Correlation|i|2|99|0.97714
1|ElectronIon|Correlation|i|2|100|0.9771
1|ElectronIon|Correlation|i|2|101|0.97706
1|ElectronIon|Correlation|i|2|102|0.97622
1|ElectronIon|Correlation|i|2|103|0.97701
1|ElectronIon|Correlation|i|2|104|0.9764
1|ElectronIon|Correlation|i|2|105|0.97673
1|ElectronIon|Correlation|i|2|106|0.97814
1|ElectronIon|Correlation|i|2|107|0.97774
1|ElectronIon|Correlation|i|2|108|0.97822
1|ElectronIon|Correlation|i|2|109|0.97697
1|ElectronIon|Correlation|i|2|110|0.97688
1|ElectronIon|Correlation|i|2|111|0.9779
1|ElectronIon|Correlation|i|2|112|0.97798
1|ElectronIon|Correlation|i|2|113|0.97725
1|ElectronIon|Correlation|i|2|114|0.97793
1|ElectronIon|Correlation|i|2|115|0.97684
1|ElectronIon|Correlation|i|2|116|0.97671
1|ElectronIon|Correlation|i|2|117|0.97723
1|ElectronIon|Correlation|i|2|118|0.97716
1|ElectronIon|Correlation|i|2|119|0.97553
1|ElectronIon|Correlation|i|2|120|0.97828
1|ElectronIon|Correlation|i|2|121|0.97693
1|ElectronIon|Correlation|i|2|122|0.97732
1|ElectronIon|Correlation|i|2|123|0.97731
1|ElectronIon|Correlation|i|2|124|0.97658
1|ElectronIon|Correlation|i|2|125|0.97723
1|ElectronIon|Correlation|i|2|126|0.97793
1|ElectronIon|Correlation|i|2|127|0.97794
1|ElectronIon|Correlation|i|2|128|0.97867
1|ElectronIon|Correlation|i|2|129|0.97755
1|ElectronIon|Correlation|i|2|130|0.97679
1|ElectronIon|Correlation|i|2|131|0.97687
1|ElectronIon|Correlation|i|2|132|0.97809
1|ElectronIon|Correlation|i|2|133|0.97668
1|ElectronIon|Correlation|i|2|134|0.97549
1|ElectronIon|Correlation|i|2|135|0.9774
1|ElectronIon|Correlation|i|2|136|0.97737
1|ElectronIon|Correlation|i|2|137|0.97769
1|ElectronIon|Correlation|i|2|138|0.97746
1|ElectronIon|Correlation|i|2|139|0.97751
1|ElectronIon|Correlation|i|2|140|0.97722
1|ElectronIon|Correlation|i|2|141|0.97677
1|ElectronIon|Correlation|i|2|142|0.97657
1|ElectronIon|Correlation|i|2|143|0.97749
1|ElectronIon|Correlation|i|2|144|0.97768
1|ElectronIon|Correlation|i|2|145|0.97743
1|ElectronIon|Correlation|i|2|146|0.9766
1|ElectronIon|Correlation|i|2|147|0.97686
1|ElectronIon|Correlation|i|2|148|0.97691
1|ElectronIon|Correlation|i|2|149|0.9772
1|ElectronIon|Correlation|i|2|150|0.97724
1|ElectronIon|Correlation|i|2|151|0.9773
1|ElectronIon|Correlation|i|2|152|0.9765
1|ElectronIon|Correlation|i|2|153|0.97723
1|ElectronIon|Correlation|i|2|154|0.97724
1|ElectronIon|Correlation|i|2|155|0.97763
1|ElectronIon|Correlation|i|2|156|0.97697
1|ElectronIon|Correlation|i|2|157|0.97813
1|ElectronIon|Correlation|i|2|158|0.97783
1|ElectronIon|Correlation|i|2|159|0.97638
1|ElectronIon|Correlation|i|2|160|0.97759
1|ElectronIon|Correlation|i|2|161|0.9775
1|ElectronIon|Correlation|i|2|162|0.97633
1|ElectronIon|Correlation|i|2|163|0.97677
1|ElectronIon|Correlation|i|2|164|0.97899
1|ElectronIon|Correlation|i|2|165|0.97697
1|ElectronIon|Correlation|i|2|166|0.97734
1|ElectronIon|Correlation|i|2|167|0.97671
1|ElectronIon|Correlation|i|2|168|0.9773
1|ElectronIon|Correlation|i|2|169|0.97668
1|ElectronIon|Correlation|i|2|170|0.97647
1|ElectronIon|Correlation|i|2|171|0.97843
1|ElectronIon|Correlation|i|2|172|0.97831
1|ElectronIon|Correlation|i|2|173|0.97673
1|ElectronIon|Correlation|i|2|174|0.9768
1|ElectronIon|Correlation|i|2|175|0.9772
1|ElectronIon|Correlation|i|2|176|0.97827
1|ElectronIon|Correlation|i|2|177|0.97694
1|ElectronIon|Correlation|i|2|178|0.97752
1|ElectronIon|Correlation|i|2|179|0.97722
1|ElectronIon|Correlation|i|2|180|0.97688
1|ElectronIon|Correlation|i|2|181|0.97759
1|ElectronIon|Correlation|i|2|182|0.97706
1|ElectronIon|Correlation|i|2|183|0.97718
1|ElectronIon|Correlation|i|2|184|0.97778
1|ElectronIon|Correlation|i|2|185|0.97699
1|ElectronIon|Correlation|i|2|186|0.97782
1|ElectronIon|Correlation|i|2|187|0.97779
1|ElectronIon|Correlation|i|2|188|0.97669
1|ElectronIon|Correlation|i|2|189|0.97722
1|ElectronIon|Correlation|i|2|190|0.97786
1|ElectronIon|Correlation|i|2|191|0.97665
1|ElectronIon|Correlation|i|2|192|0.97717
1|ElectronIon|Correlation|i|2|193|0.97756
1|ElectronIon|Correlation|i|2|194|0.97656
1|ElectronIon|Correlation|i|2|195|0.97695
1|ElectronIon|Correlation|i|2|196|0.9778
1|ElectronIon|Correlation|i|2|197|0.97739
1|ElectronIon|Correlation|i|2|198|0.97711
1|ElectronIon|Correlation|i|2|199|0.97864
1|ElectronIon|Correlation|i|2|200|0.9779
1|ElectronIon|Correlation|i|2|201|0.97676
1|ElectronIon|Correlation|i|2|202|0.97633
1|ElectronIon|Correlation|i|2|203|0.97717
1|ElectronIon|Correlation|i|2|204|0.97711
1|ElectronIon|Correlation|i|2|205|0.97704
1|ElectronIon|Correlation|i|2|206|0.97664
1|ElectronIon|Correlation|i|2|207|0.97755
1|ElectronIon|Correlation|i|2|208|0.97824
1|ElectronIon|Correlation|i|2|209|0.9777
1|ElectronIon|Correlation|i|2|210|0.97661
1|ElectronIon|Correlation|i|2|211|0.9774
1|ElectronIon|Correlation|i|2|212|0.97854
1|ElectronIon|Correlation|i|2|213|0.97791
1|ElectronIon|Correlation|i|2|214|0.9767
1|ElectronIon|Correlation|i|2|215|0.97856
1|ElectronIon|Correlation|i|2|216|0.97801
1|ElectronIon|Correlation|i|2|217|0.97613
1|ElectronIon|Correlation|i|2|218|0.97794
1|ElectronIon|Correlation|i|2|219|0.97769
1|ElectronIon|Correlation|i|2|220|0.97819
1|ElectronIon|Correlation|i|2|221|0.97805
1|ElectronIon|Correlation|i|2|222|0.97722
1|ElectronIon|Correlation|i|2|223|0.97759
1|ElectronIon|Correlation|i|2|224|0.97782
1|ElectronIon|Correlation|i|2|225|0.97741
1|ElectronIon|Correlation|i|2|226|0.9769
1|ElectronIon|Correlation|i|2|227|0.97681
1|ElectronIon|Correlation|i|2|228|0.97578
1|ElectronIon|Correlation|i|2|229|0.97723
1|ElectronIon|Correlation|i|2|230|0.97775
1|ElectronIon|Correlation|i|2|231|0.97588
1|ElectronIon|Correlation|i|2|232|0.97678
1|ElectronIon|Correlation|i|2|233|0.97707
1|ElectronIon|Correlation|i|2|234|0.97814
1|ElectronIon|Correlation|i|2|235|0.97795
1|ElectronIon|Correlation|i|2|236|0.97847
1|ElectronIon|Correlation|i|2|237|0.97711
1|ElectronIon|Correlation|i|2|238|0.97702
1|ElectronIon|Correlation|i|2|239|0.97715
1|ElectronIon|Correlation|i|2|240|0.97691
1|ElectronIon|Correlation|i|2|241|0.97707
1|ElectronIon|Correlation|i|2|242|0.97633
1|ElectronIon|Correlation|i|2|243|0.97714
1|ElectronIon|Correlation|i|2|244|0.97711
1|ElectronIon|Correlation|i|2|245|0.9772
1|ElectronIon|Correlation|i|2|246|0.97732
1|ElectronIon|Correlation|i|2|247|0.97811
1|ElectronIon|Correlation|i|2|248|0.97733
1|ElectronIon|Correlation|i|2|249|0.97725
1|ElectronIon|Correlation|i|2|250|0.97646
1|ElectronIon|Correlation|i|2|251|0.97741
1|ElectronIon|Correlation|i|2|252|0.97687
1|ElectronIon|Correlation|i|2|253|0.97792
1|ElectronIon|Correlation|i|2|254|0.97688
1|ElectronIon|Correlation|i|2|255|0.97831
1|ElectronIon|Correlation|i|2|256|0.97817
1|ElectronIon|Correlation|i|2|257|0.97705
1|ElectronIon|Correlation|i|2|258|0.97585
1|ElectronIon|Correlation|i|2|259|0.97776
1|ElectronIon|Correlation|i|2|260|0.97772
1|ElectronIon|Correlation|i|2|261|0.97718
1|ElectronIon|Correlation|i|2|262|0.97825
1|ElectronIon|Correlation|i|2|263|0.9768
1|ElectronIon|Correlation|i|2|264|0.97699
1|ElectronIon|Correlation|i|2|265|0.97756
1|ElectronIon|Correlation|i|2|266|0.97685
1|ElectronIon|Correlation|i|2|267|0.97741
1|ElectronIon|Correlation|i|2|268|0.97673
1|ElectronIon|Correlation|i|2|269|0.97628
1|ElectronIon|Correlation|i|2|270|0.97616
1|ElectronIon|Correlation|i|2|271|0.9772
1|ElectronIon|Correlation|i|2|272|0.97724
1|ElectronIon|Correlation|i|2|273|0.97896
1|ElectronIon|Correlation|i|2|274|0.97837
1|ElectronIon|Correlation|i|2|275|0.97803
1|ElectronIon|Correlation|i|2|276|0.97787
1|ElectronIon|Correlation|i|2|277|0.97714
1|ElectronIon|Correlation|i|2|278|0.97745
1|ElectronIon|Correlation|i|2|279|0.97639
1|ElectronIon|Correlation|i|2|280|0.97747
1|ElectronIon|Correlation|i|2|281|0.97759
1|ElectronIon|Correlation|i|2|282|0.97728
1|ElectronIon|Correlation|i|2|283|0.9785
1|ElectronIon|Correlation|i|2|284|0.97649
1|ElectronIon|Correlation|i|2|285|0.97784
1|ElectronIon|Correlation|i|2|286|0.97636
1|ElectronIon|Correlation|i|2|287|0.97727
1|ElectronIon|Correlation|i|2|288|0.97597
1|ElectronIon|Correlation|i|2|289|0.97567
1|ElectronIon|Correlation|i|2|290|0.97864
1|ElectronIon|Correlation|i|2|291|0.97782
1|ElectronIon|Correlation|i|2|292|0.9769
1|ElectronIon|Correlation|i|2|293|0.97671
1|ElectronIon|Correlation|i|2|294|0.97794
1|ElectronIon|Correlation|i|2|295|0.97702
1|ElectronIon|Correlation|i|2|296|0.9775
1|ElectronIon|Correlation|i|2|297|0.97779
1|ElectronIon|Correlation|i|2|298|0.97704
1|ElectronIon|Correlation|i|2|299|0.97729
1|ElectronIon|Correlation|i|2|300|0.97704
1|ElectronIon|Correlation|i|2|301|0.97767
1|ElectronIon|Correlation|i|2|302|0.976
1|ElectronIon|Correlation|i|2|303|0.97699
1|ElectronIon|Correlation|i|2|304|0.97653
1|ElectronIon|Correlation|i|2|305|0.97742
1|ElectronIon|Correlation|i|2|306|0.9781
1|ElectronIon|Correlation|i|2|307|0.97834
1|ElectronIon|Correlation|i|2|308|0.97768
1|ElectronIon|Correlation|i|2|309|0.97636
1|ElectronIon|Correlation|i|2|310|0.97725
1|ElectronIon|Correlation|i|2|311|0.97767
1|ElectronIon|Correlation|i|2|312|0.97615
1|ElectronIon|Correlation|i|2|313|0.97799
1|ElectronIon|Correlation|i|2|314|0.97736
1|ElectronIon|Correlation|i|2|315|0.97778
1|ElectronIon|Correlation|i|2|316|0.97841
1|ElectronIon|Correlation|i|2|317|0.97762
1|ElectronIon|Correlation|i|2|318|0.97734
1|ElectronIon|Correlation|i|2|319|0.97767
1|ElectronIon|Correlation|i|2|320|0.97617
1|ElectronIon|Correlation|i|2|321|0.97743
1|ElectronIon|Correlation|i|2|322|0.97705
1|ElectronIon|Correlation|i|2|323|0.97833
1|ElectronIon|Correlation|i|2|324|0.97666
1|ElectronIon|Correlation|i|2|325|0.97734
1|ElectronIon|Correlation|i|2|326|0.97766
1|ElectronIon|Correlation|i|2|327|0.97796
1|ElectronIon|Correlation|i|2|328|0.97706
1|ElectronIon|Correlation|i|2|329|0.97664
1|ElectronIon|Correlation|i|2|330|0.97608
1|ElectronIon|Correlation|i|2|331|0.97814
1|ElectronIon|Correlation|i|2|332|0.97721
1|ElectronIon|Correlation|i|2|333|0.97667
1|ElectronIon|Correlation|i|2|334|0.97722
1|ElectronIon|Correlation|i|2|335|0.97811
1|ElectronIon|Correlation|i|2|336|0.97742
1|ElectronIon|Correlation|i|2|337|0.97708
1|ElectronIon|Correlation|i|2|338|0.97771
1|ElectronIon|Correlation|i|2|339|0.97779
1|ElectronIon|Correlation|i|2|340|0.97706
1|ElectronIon|Correlation|i|2|341|0.97726
1|ElectronIon|Correlation|i|2|342|0.97646
1|ElectronIon|Correlation|i|2|343|0.97698
1|ElectronIon|Correlation|i|2|344|0.9771
1|ElectronIon|Correlation|i|2|345|0.97674
1|ElectronIon|Correlation|i|2|346|0.97787
1|ElectronIon|Correlation|i|2|347|0.97806
1|ElectronIon|Correlation|i|2|348|0.97652
1|ElectronIon|Correlation|i|2|349|0.97643
1|ElectronIon|Correlation|i|2|350|0.97789
1|ElectronIon|Correlation|i|2|351|0.97599
1|ElectronIon|Correlation|i|2|352|0.97681
1|ElectronIon|Correlation|i|2|353|0.97864
1|ElectronIon|Correlation|i|2|354|0.97634
1|ElectronIon|Correlation|i|2|355|0.97718
1|ElectronIon|Correlation|i|2|356|0.97778
1|ElectronIon|Correlation|i|2|357|0.97749
1|ElectronIon|Correlation|i|2|358|0.97736
1|ElectronIon|Correlation|i|2|359|0.97702
1|ElectronIon|Correlation|i|2|360|0.97749
1|ElectronIon|Correlation|i|2|361|0.97731
1|ElectronIon|Correlation|i|2|362|0.97837
1|ElectronIon|Correlation|i|2|363|0.97676
1|ElectronIon|Correlation|i|2|364|0.97728
1|ElectronIon|Correlation|i|2|365|0.97852
1|ElectronIon|Correlation|i|2|366|0.97766
1|ElectronIon|Correlation|i|2|367|0.97696
1|ElectronIon|Correlation|i|2|368|0.97774
1|ElectronIon|Correlation|i|2|369|0.97796
1|ElectronIon|Correlation|i|2|370|0.97617
1|ElectronIon|Correlation|i|2|371|0.97808
1|ElectronIon|Correlation|i|2|372|0.97682
1|ElectronIon|Correlation|i|2|373|0.97651
1|ElectronIon|Correlation|i|2|374|0.97731
1|ElectronIon|Correlation|i|2|375|0.97628
1|ElectronIon|Correlation|i|2|376|0.97822
1|ElectronIon|Correlation|i|2|377|0.97686
1|ElectronIon|Correlation|i|2|378|0.97764
1|ElectronIon|Correlation|i|2|379|0.97777
1|ElectronIon|Correlation|i|2|380|0.97651
1|ElectronIon|Correlation|i|2|381|0.97734
1|ElectronIon|Correlation|i|2|382|0.97813
1|ElectronIon|Correlation|i|2|383|0.97579
1|ElectronIon|Correlation|i|2|384|0.977
