# Supplementary material for: On DNA numerical representations for genomic similarity computation
Source: PLoS One. 2017 Mar 21;12(3):e0173288. doi: 10.1371/journal.pone.0173288 (PMC5360225; doi:10.1371/journal.pone.0173288)
Supplement: S3 File — The datasets employed in this work. (ZIP) [file pone.0173288.s003.zip › datasets/syntheticalExperimentalScores/sequenceBase_1_transformation_ElectronIon_metric_Correlation_type_i_percentage_32.txt]

1|ElectronIon|Correlation|i|32|1|0.86911
1|ElectronIon|Correlation|i|32|2|0.86673
1|ElectronIon|Correlation|i|32|3|0.86796
1|ElectronIon|Correlation|i|32|4|0.86828
1|ElectronIon|Correlation|i|32|5|0.86989
1|ElectronIon|Correlation|i|32|6|0.86713
1|ElectronIon|Correlation|i|32|7|0.86791
1|ElectronIon|Correlation|i|32|8|0.86946
1|ElectronIon|Correlation|i|32|9|0.86422
1|ElectronIon|Correlation|i|32|10|0.86622
1|ElectronIon|Correlation|i|32|11|0.8701
1|ElectronIon|Correlation|i|32|12|0.8679
1|ElectronIon|Correlation|i|32|13|0.86727
1|ElectronIon|Correlation|i|32|14|0.86988
1|ElectronIon|Correlation|i|32|15|0.87013
1|ElectronIon|Correlation|i|32|16|0.86963
1|ElectronIon|Correlation|i|32|17|0.86705
1|ElectronIon|Correlation|i|32|18|0.87163
1|ElectronIon|Correlation|i|32|19|0.867
1|ElectronIon|Correlation|i|32|20|0.86592
1|ElectronIon|Correlation|i|32|21|0.86469
1|ElectronIon|Correlation|i|32|22|0.86873
1|ElectronIon|Correlation|i|32|23|0.86547
1|ElectronIon|Correlation|i|32|24|0.87294
1|ElectronIon|Correlation|i|32|25|0.86619
1|ElectronIon|Correlation|i|32|26|0.86909
1|ElectronIon|Correlation|i|32|27|0.86865
1|ElectronIon|Correlation|i|32|28|0.87032
1|ElectronIon|Correlation|i|32|29|0.87191
1|ElectronIon|Correlation|i|32|30|0.86651
1|ElectronIon|Correlation|i|32|31|0.86468
1|ElectronIon|Correlation|i|32|32|0.86601
1|ElectronIon|Correlation|i|32|33|0.8677
1|ElectronIon|Correlation|i|32|34|0.86747
1|ElectronIon|Correlation|i|32|35|0.86614
1|ElectronIon|Correlation|i|32|36|0.86529
1|ElectronIon|Correlation|i|32|37|0.86542
1|ElectronIon|Correlation|i|32|38|0.86661
1|ElectronIon|Correlation|i|32|39|0.86893
1|ElectronIon|Correlation|i|32|40|0.86831
1|ElectronIon|Correlation|i|32|41|0.86658
1|ElectronIon|Correlation|i|32|42|0.87048
1|ElectronIon|Correlation|i|32|43|0.86564
1|ElectronIon|Correlation|i|32|44|0.86491
1|ElectronIon|Correlation|i|32|45|0.86733
1|ElectronIon|Correlation|i|32|46|0.8666
1|ElectronIon|Correlation|i|32|47|0.87114
1|ElectronIon|Correlation|i|32|48|0.86795
1|ElectronIon|Correlation|i|32|49|0.87009
1|ElectronIon|Correlation|i|32|50|0.86495
1|ElectronIon|Correlation|i|32|51|0.87331
1|ElectronIon|Correlation|i|32|52|0.86715
1|ElectronIon|Correlation|i|32|53|0.86975
1|ElectronIon|Correlation|i|32|54|0.87074
1|ElectronIon|Correlation|i|32|55|0.86785
1|ElectronIon|Correlation|i|32|56|0.86724
1|ElectronIon|Correlation|i|32|57|0.86867
1|ElectronIon|Correlation|i|32|58|0.86946
1|ElectronIon|Correlation|i|32|59|0.86605
1|ElectronIon|Correlation|i|32|60|0.86637
1|ElectronIon|Correlation|i|32|61|0.86735
1|ElectronIon|Correlation|i|32|62|0.86459
1|ElectronIon|Correlation|i|32|63|0.86437
1|ElectronIon|Correlation|i|32|64|0.87107
1|ElectronIon|Correlation|i|32|65|0.86745
1|ElectronIon|Correlation|i|32|66|0.86914
1|ElectronIon|Correlation|i|32|67|0.8698
1|ElectronIon|Correlation|i|32|68|0.86657
1|ElectronIon|Correlation|i|32|69|0.86454
1|ElectronIon|Correlation|i|32|70|0.86793
1|ElectronIon|Correlation|i|32|71|0.86792
1|ElectronIon|Correlation|i|32|72|0.86791
1|ElectronIon|Correlation|i|32|73|0.86861
1|ElectronIon|Correlation|i|32|74|0.86816
1|ElectronIon|Correlation|i|32|75|0.86908
1|ElectronIon|Correlation|i|32|76|0.86656
1|ElectronIon|Correlation|i|32|77|0.86614
1|ElectronIon|Correlation|i|32|78|0.86395
1|ElectronIon|Correlation|i|32|79|0.86745
1|ElectronIon|Correlation|i|32|80|0.86571
1|ElectronIon|Correlation|i|32|81|0.8682
1|ElectronIon|Correlation|i|32|82|0.86866
1|ElectronIon|Correlation|i|32|83|0.87121
1|ElectronIon|Correlation|i|32|84|0.86973
1|ElectronIon|Correlation|i|32|85|0.86888
1|ElectronIon|Correlation|i|32|86|0.86927
1|ElectronIon|Correlation|i|32|87|0.86782
1|ElectronIon|Correlation|i|32|88|0.86624
1|ElectronIon|Correlation|i|32|89|0.86463
1|ElectronIon|Correlation|i|32|90|0.86704
1|ElectronIon|Correlation|i|32|91|0.86743
1|ElectronIon|Correlation|i|32|92|0.86553
1|ElectronIon|Correlation|i|32|93|0.86922
1|ElectronIon|Correlation|i|32|94|0.86697
1|ElectronIon|Correlation|i|32|95|0.86659
1|ElectronIon|Correlation|i|32|96|0.86791
1|ElectronIon|Correlation|i|32|97|0.86648
1|ElectronIon|Correlation|i|32|98|0.86867
1|ElectronIon|Correlation|i|32|99|0.8655
1|ElectronIon|Correlation|i|32|100|0.86878
1|ElectronIon|Correlation|i|32|101|0.86699
1|ElectronIon|Correlation|i|32|102|0.86899
1|ElectronIon|Correlation|i|32|103|0.86417
1|ElectronIon|Correlation|i|32|104|0.86708
1|ElectronIon|Correlation|i|32|105|0.87092
1|ElectronIon|Correlation|i|32|106|0.86778
1|ElectronIon|Correlation|i|32|107|0.87008
1|ElectronIon|Correlation|i|32|108|0.86207
1|ElectronIon|Correlation|i|32|109|0.8671
1|ElectronIon|Correlation|i|32|110|0.86806
1|ElectronIon|Correlation|i|32|111|0.87112
1|ElectronIon|Correlation|i|32|112|0.86952
1|ElectronIon|Correlation|i|32|113|0.86886
1|ElectronIon|Correlation|i|32|114|0.86737
1|ElectronIon|Correlation|i|32|115|0.86976
1|ElectronIon|Correlation|i|32|116|0.86839
1|ElectronIon|Correlation|i|32|117|0.86722
1|ElectronIon|Correlation|i|32|118|0.86483
1|ElectronIon|Correlation|i|32|119|0.86893
1|ElectronIon|Correlation|i|32|120|0.86879
1|ElectronIon|Correlation|i|32|121|0.87
1|ElectronIon|Correlation|i|32|122|0.86692
1|ElectronIon|Correlation|i|32|123|0.86898
1|ElectronIon|Correlation|i|32|124|0.86683
1|ElectronIon|Correlation|i|32|125|0.86958
1|ElectronIon|Correlation|i|32|126|0.86732
1|ElectronIon|Correlation|i|32|127|0.86598
1|ElectronIon|Correlation|i|32|128|0.86746
1|ElectronIon|Correlation|i|32|129|0.86555
1|ElectronIon|Correlation|i|32|130|0.86772
1|ElectronIon|Correlation|i|32|131|0.87122
1|ElectronIon|Correlation|i|32|132|0.86621
1|ElectronIon|Correlation|i|32|133|0.86958
1|ElectronIon|Correlation|i|32|134|0.86593
1|ElectronIon|Correlation|i|32|135|0.87087
1|ElectronIon|Correlation|i|32|136|0.86896
1|ElectronIon|Correlation|i|32|137|0.86739
1|ElectronIon|Correlation|i|32|138|0.8709
1|ElectronIon|Correlation|i|32|139|0.8681
1|ElectronIon|Correlation|i|32|140|0.86677
1|ElectronIon|Correlation|i|32|141|0.86558
1|ElectronIon|Correlation|i|32|142|0.86741
1|ElectronIon|Correlation|i|32|143|0.87056
1|ElectronIon|Correlation|i|32|144|0.86853
1|ElectronIon|Correlation|i|32|145|0.86461
1|ElectronIon|Correlation|i|32|146|0.86654
1|ElectronIon|Correlation|i|32|147|0.86991
1|ElectronIon|Correlation|i|32|148|0.86242
1|ElectronIon|Correlation|i|32|149|0.87082
1|ElectronIon|Correlation|i|32|150|0.86963
1|ElectronIon|Correlation|i|32|151|0.86539
1|ElectronIon|Correlation|i|32|152|0.86671
1|ElectronIon|Correlation|i|32|153|0.86671
1|ElectronIon|Correlation|i|32|154|0.86859
1|ElectronIon|Correlation|i|32|155|0.86797
1|ElectronIon|Correlation|i|32|156|0.86406
1|ElectronIon|Correlation|i|32|157|0.87037
1|ElectronIon|Correlation|i|32|158|0.8651
1|ElectronIon|Correlation|i|32|159|0.86847
1|ElectronIon|Correlation|i|32|160|0.86681
1|ElectronIon|Correlation|i|32|161|0.87135
1|ElectronIon|Correlation|i|32|162|0.86585
1|ElectronIon|Correlation|i|32|163|0.86899
1|ElectronIon|Correlation|i|32|164|0.87183
1|ElectronIon|Correlation|i|32|165|0.86855
1|ElectronIon|Correlation|i|32|166|0.87027
1|ElectronIon|Correlation|i|32|167|0.86967
1|ElectronIon|Correlation|i|32|168|0.86707
1|ElectronIon|Correlation|i|32|169|0.86828
1|ElectronIon|Correlation|i|32|170|0.86977
1|ElectronIon|Correlation|i|32|171|0.86735
1|ElectronIon|Correlation|i|32|172|0.86686
1|ElectronIon|Correlation|i|32|173|0.86498
1|ElectronIon|Correlation|i|32|174|0.86903
1|ElectronIon|Correlation|i|32|175|0.86623
1|ElectronIon|Correlation|i|32|176|0.86549
1|ElectronIon|Correlation|i|32|177|0.8664
1|ElectronIon|Correlation|i|32|178|0.86919
1|ElectronIon|Correlation|i|32|179|0.86995
1|ElectronIon|Correlation|i|32|180|0.86792
1|ElectronIon|Correlation|i|32|181|0.86652
1|ElectronIon|Correlation|i|32|182|0.86618
1|ElectronIon|Correlation|i|32|183|0.87019
1|ElectronIon|Correlation|i|32|184|0.87014
1|ElectronIon|Correlation|i|32|185|0.86603
1|ElectronIon|Correlation|i|32|186|0.87078
1|ElectronIon|Correlation|i|32|187|0.86846
1|ElectronIon|Correlation|i|32|188|0.86748
1|ElectronIon|Correlation|i|32|189|0.86923
1|ElectronIon|Correlation|i|32|190|0.87119
1|ElectronIon|Correlation|i|32|191|0.8709
1|ElectronIon|Correlation|i|32|192|0.87023
1|ElectronIon|Correlation|i|32|193|0.87062
1|ElectronIon|Correlation|i|32|194|0.86753
1|ElectronIon|Correlation|i|32|195|0.8694
1|ElectronIon|Correlation|i|32|196|0.87317
1|ElectronIon|Correlation|i|32|197|0.86632
1|ElectronIon|Correlation|i|32|198|0.8683
1|ElectronIon|Correlation|i|32|199|0.86627
1|ElectronIon|Correlation|i|32|200|0.86591
1|ElectronIon|Correlation|i|32|201|0.86774
1|ElectronIon|Correlation|i|32|202|0.86954
1|ElectronIon|Correlation|i|32|203|0.86862
1|ElectronIon|Correlation|i|32|204|0.87072
1|ElectronIon|Correlation|i|32|205|0.86805
1|ElectronIon|Correlation|i|32|206|0.86376
1|ElectronIon|Correlation|i|32|207|0.86885
1|ElectronIon|Correlation|i|32|208|0.8674
1|ElectronIon|Correlation|i|32|209|0.86709
1|ElectronIon|Correlation|i|32|210|0.86935
1|ElectronIon|Correlation|i|32|211|0.86613
1|ElectronIon|Correlation|i|32|212|0.86837
1|ElectronIon|Correlation|i|32|213|0.86944
1|ElectronIon|Correlation|i|32|214|0.86476
1|ElectronIon|Correlation|i|32|215|0.86952
1|ElectronIon|Correlation|i|32|216|0.86679
1|ElectronIon|Correlation|i|32|217|0.86848
1|ElectronIon|Correlation|i|32|218|0.86972
1|ElectronIon|Correlation|i|32|219|0.86997
1|ElectronIon|Correlation|i|32|220|0.86518
1|ElectronIon|Correlation|i|32|221|0.87206
1|ElectronIon|Correlation|i|32|222|0.86692
1|ElectronIon|Correlation|i|32|223|0.86744
1|ElectronIon|Correlation|i|32|224|0.8694
1|ElectronIon|Correlation|i|32|225|0.86668
1|ElectronIon|Correlation|i|32|226|0.86495
1|ElectronIon|Correlation|i|32|227|0.86739
1|ElectronIon|Correlation|i|32|228|0.87092
1|ElectronIon|Correlation|i|32|229|0.87055
1|ElectronIon|Correlation|i|32|230|0.86838
1|ElectronIon|Correlation|i|32|231|0.86993
1|ElectronIon|Correlation|i|32|232|0.87206
1|ElectronIon|Correlation|i|32|233|0.86879
1|ElectronIon|Correlation|i|32|234|0.86896
1|ElectronIon|Correlation|i|32|235|0.86972
1|ElectronIon|Correlation|i|32|236|0.8728
1|ElectronIon|Correlation|i|32|237|0.86757
1|ElectronIon|Correlation|i|32|238|0.87005
1|ElectronIon|Correlation|i|32|239|0.86499
1|ElectronIon|Correlation|i|32|240|0.86601
1|ElectronIon|Correlation|i|32|241|0.8698
1|ElectronIon|Correlation|i|32|242|0.86995
1|ElectronIon|Correlation|i|32|243|0.86633
1|ElectronIon|Correlation|i|32|244|0.86888
1|ElectronIon|Correlation|i|32|245|0.86537
1|ElectronIon|Correlation|i|32|246|0.86912
1|ElectronIon|Correlation|i|32|247|0.86682
1|ElectronIon|Correlation|i|32|248|0.87044
1|ElectronIon|Correlation|i|32|249|0.86816
1|ElectronIon|Correlation|i|32|250|0.86791
1|ElectronIon|Correlation|i|32|251|0.87167
1|ElectronIon|Correlation|i|32|252|0.86907
1|ElectronIon|Correlation|i|32|253|0.86616
1|ElectronIon|Correlation|i|32|254|0.86198
1|ElectronIon|Correlation|i|32|255|0.86817
1|ElectronIon|Correlation|i|32|256|0.86698
1|ElectronIon|Correlation|i|32|257|0.86958
1|ElectronIon|Correlation|i|32|258|0.86492
1|ElectronIon|Correlation|i|32|259|0.86896
1|ElectronIon|Correlation|i|32|260|0.86429
1|ElectronIon|Correlation|i|32|261|0.86686
1|ElectronIon|Correlation|i|32|262|0.86678
1|ElectronIon|Correlation|i|32|263|0.87126
1|ElectronIon|Correlation|i|32|264|0.86684
1|ElectronIon|Correlation|i|32|265|0.87109
1|ElectronIon|Correlation|i|32|266|0.86891
1|ElectronIon|Correlation|i|32|267|0.86516
1|ElectronIon|Correlation|i|32|268|0.87057
1|ElectronIon|Correlation|i|32|269|0.86861
1|ElectronIon|Correlation|i|32|270|0.87141
1|ElectronIon|Correlation|i|32|271|0.86861
1|ElectronIon|Correlation|i|32|272|0.8664
1|ElectronIon|Correlation|i|32|273|0.86896
1|ElectronIon|Correlation|i|32|274|0.86993
1|ElectronIon|Correlation|i|32|275|0.87116
1|ElectronIon|Correlation|i|32|276|0.86869
1|ElectronIon|Correlation|i|32|277|0.86931
1|ElectronIon|Correlation|i|32|278|0.86722
1|ElectronIon|Correlation|i|32|279|0.86978
1|ElectronIon|Correlation|i|32|280|0.86561
1|ElectronIon|Correlation|i|32|281|0.87035
1|ElectronIon|Correlation|i|32|282|0.86544
1|ElectronIon|Correlation|i|32|283|0.86289
1|ElectronIon|Correlation|i|32|284|0.87186
1|ElectronIon|Correlation|i|32|285|0.87144
1|ElectronIon|Correlation|i|32|286|0.86783
1|ElectronIon|Correlation|i|32|287|0.87243
1|ElectronIon|Correlation|i|32|288|0.86874
1|ElectronIon|Correlation|i|32|289|0.8642
1|ElectronIon|Correlation|i|32|290|0.86795
1|ElectronIon|Correlation|i|32|291|0.87397
1|ElectronIon|Correlation|i|32|292|0.86929
1|ElectronIon|Correlation|i|32|293|0.86647
1|ElectronIon|Correlation|i|32|294|0.86494
1|ElectronIon|Correlation|i|32|295|0.86993
1|ElectronIon|Correlation|i|32|296|0.86288
1|ElectronIon|Correlation|i|32|297|0.86794
1|ElectronIon|Correlation|i|32|298|0.86881
1|ElectronIon|Correlation|i|32|299|0.86828
1|ElectronIon|Correlation|i|32|300|0.86652
1|ElectronIon|Correlation|i|32|301|0.87047
1|ElectronIon|Correlation|i|32|302|0.86846
1|ElectronIon|Correlation|i|32|303|0.86794
1|ElectronIon|Correlation|i|32|304|0.86702
1|ElectronIon|Correlation|i|32|305|0.86607
1|ElectronIon|Correlation|i|32|306|0.86893
1|ElectronIon|Correlation|i|32|307|0.86979
1|ElectronIon|Correlation|i|32|308|0.86525
1|ElectronIon|Correlation|i|32|309|0.86773
1|ElectronIon|Correlation|i|32|310|0.871
1|ElectronIon|Correlation|i|32|311|0.8698
1|ElectronIon|Correlation|i|32|312|0.86855
1|ElectronIon|Correlation|i|32|313|0.86707
1|ElectronIon|Correlation|i|32|314|0.87313
1|ElectronIon|Correlation|i|32|315|0.86723
1|ElectronIon|Correlation|i|32|316|0.86446
1|ElectronIon|Correlation|i|32|317|0.8661
1|ElectronIon|Correlation|i|32|318|0.87152
1|ElectronIon|Correlation|i|32|319|0.86605
1|ElectronIon|Correlation|i|32|320|0.86504
1|ElectronIon|Correlation|i|32|321|0.86782
1|ElectronIon|Correlation|i|32|322|0.86688
1|ElectronIon|Correlation|i|32|323|0.86883
1|ElectronIon|Correlation|i|32|324|0.87139
1|ElectronIon|Correlation|i|32|325|0.86782
1|ElectronIon|Correlation|i|32|326|0.86706
1|ElectronIon|Correlation|i|32|327|0.86667
1|ElectronIon|Correlation|i|32|328|0.8661
1|ElectronIon|Correlation|i|32|329|0.86693
1|ElectronIon|Correlation|i|32|330|0.86957
1|ElectronIon|Correlation|i|32|331|0.86872
1|ElectronIon|Correlation|i|32|332|0.87017
1|ElectronIon|Correlation|i|32|333|0.86869
1|ElectronIon|Correlation|i|32|334|0.86861
1|ElectronIon|Correlation|i|32|335|0.86951
1|ElectronIon|Correlation|i|32|336|0.8671
1|ElectronIon|Correlation|i|32|337|0.86846
1|ElectronIon|Correlation|i|32|338|0.86771
1|ElectronIon|Correlation|i|32|339|0.86623
1|ElectronIon|Correlation|i|32|340|0.87131
1|ElectronIon|Correlation|i|32|341|0.86653
1|ElectronIon|Correlation|i|32|342|0.86681
1|ElectronIon|Correlation|i|32|343|0.86634
1|ElectronIon|Correlation|i|32|344|0.86663
1|ElectronIon|Correlation|i|32|345|0.87128
1|ElectronIon|Correlation|i|32|346|0.87004
1|ElectronIon|Correlation|i|32|347|0.87156
1|ElectronIon|Correlation|i|32|348|0.86631
1|ElectronIon|Correlation|i|32|349|0.86954
1|ElectronIon|Correlation|i|32|350|0.86559
1|ElectronIon|Correlation|i|32|351|0.86827
1|ElectronIon|Correlation|i|32|352|0.8692
1|ElectronIon|Correlation|i|32|353|0.86675
1|ElectronIon|Correlation|i|32|354|0.86983
1|ElectronIon|Correlation|i|32|355|0.86851
1|ElectronIon|Correlation|i|32|356|0.87119
1|ElectronIon|Correlation|i|32|357|0.86689
1|ElectronIon|Correlation|i|32|358|0.86847
1|ElectronIon|Correlation|i|32|359|0.86656
1|ElectronIon|Correlation|i|32|360|0.86928
1|ElectronIon|Correlation|i|32|361|0.86867
1|ElectronIon|Correlation|i|32|362|0.8659
1|ElectronIon|Correlation|i|32|363|0.86591
1|ElectronIon|Correlation|i|32|364|0.86713
1|ElectronIon|Correlation|i|32|365|0.86605
1|ElectronIon|Correlation|i|32|366|0.86905
1|ElectronIon|Correlation|i|32|367|0.87097
1|ElectronIon|Correlation|i|32|368|0.86865
1|ElectronIon|Correlation|i|32|369|0.867
1|ElectronIon|Correlation|i|32|370|0.86851
1|ElectronIon|Correlation|i|32|371|0.86671
1|ElectronIon|Correlation|i|32|372|0.86752
1|ElectronIon|Correlation|i|32|373|0.86877
1|ElectronIon|Correlation|i|32|374|0.86665
1|ElectronIon|Correlation|i|32|375|0.86963
1|ElectronIon|Correlation|i|32|376|0.86893
1|ElectronIon|Correlation|i|32|377|0.86826
1|ElectronIon|Correlation|i|32|378|0.86785
1|ElectronIon|Correlation|i|32|379|0.86884
1|ElectronIon|Correlation|i|32|380|0.86763
1|ElectronIon|Correlation|i|32|381|0.86673
1|ElectronIon|Correlation|i|32|382|0.86615
1|ElectronIon|Correlation|i|32|383|0.8702
1|ElectronIon|Correlation|i|32|384|0.87019
1|ElectronIon|Correlation|i|32|385|0.8678
1|ElectronIon|Correlation|i|32|386|0.86704
1|ElectronIon|Correlation|i|32|387|0.86528
1|ElectronIon|Correlation|i|32|388|0.86988
1|ElectronIon|Correlation|i|32|389|0.86912
1|ElectronIon|Correlation|i|32|390|0.86941
1|ElectronIon|Correlation|i|32|391|0.86412
1|ElectronIon|Correlation|i|32|392|0.866
1|ElectronIon|Correlation|i|32|393|0.86611
1|ElectronIon|Correlation|i|32|394|0.87032
1|ElectronIon|Correlation|i|32|395|0.8679
1|ElectronIon|Correlation|i|32|396|0.8712
1|ElectronIon|Correlation|i|32|397|0.86381
1|ElectronIon|Correlation|i|32|398|0.8667
1|ElectronIon|Correlation|i|32|399|0.86976
1|ElectronIon|Correlation|i|32|400|0.86557
