# Supplementary material for: On DNA numerical representations for genomic similarity computation
Source: PLoS One. 2017 Mar 21;12(3):e0173288. doi: 10.1371/journal.pone.0173288 (PMC5360225; doi:10.1371/journal.pone.0173288)
Supplement: S3 File — The datasets employed in this work. (ZIP) [file pone.0173288.s003.zip › datasets/syntheticalExperimentalScores/sequenceBase_1_transformation_ElectronIon_metric_Correlation_type_i_percentage_4.txt]

1|ElectronIon|Correlation|i|4|1|0.97985
1|ElectronIon|Correlation|i|4|2|0.98281
1|ElectronIon|Correlation|i|4|3|0.98109
1|ElectronIon|Correlation|i|4|4|0.97947
1|ElectronIon|Correlation|i|4|5|0.98132
1|ElectronIon|Correlation|i|4|6|0.98189
1|ElectronIon|Correlation|i|4|7|0.98213
1|ElectronIon|Correlation|i|4|8|0.98097
1|ElectronIon|Correlation|i|4|9|0.98075
1|ElectronIon|Correlation|i|4|10|0.98259
1|ElectronIon|Correlation|i|4|11|0.98174
1|ElectronIon|Correlation|i|4|12|0.98171
1|ElectronIon|Correlation|i|4|13|0.98274
1|ElectronIon|Correlation|i|4|14|0.98153
1|ElectronIon|Correlation|i|4|15|0.98147
1|ElectronIon|Correlation|i|4|16|0.98219
1|ElectronIon|Correlation|i|4|17|0.98198
1|ElectronIon|Correlation|i|4|18|0.98073
1|ElectronIon|Correlation|i|4|19|0.98047
1|ElectronIon|Correlation|i|4|20|0.98096
1|ElectronIon|Correlation|i|4|21|0.98061
1|ElectronIon|Correlation|i|4|22|0.98116
1|ElectronIon|Correlation|i|4|23|0.97954
1|ElectronIon|Correlation|i|4|24|0.98093
1|ElectronIon|Correlation|i|4|25|0.98125
1|ElectronIon|Correlation|i|4|26|0.98143
1|ElectronIon|Correlation|i|4|27|0.97948
1|ElectronIon|Correlation|i|4|28|0.98145
1|ElectronIon|Correlation|i|4|29|0.9804
1|ElectronIon|Correlation|i|4|30|0.98004
1|ElectronIon|Correlation|i|4|31|0.9807
1|ElectronIon|Correlation|i|4|32|0.98145
1|ElectronIon|Correlation|i|4|33|0.98126
1|ElectronIon|Correlation|i|4|34|0.98173
1|ElectronIon|Correlation|i|4|35|0.98069
1|ElectronIon|Correlation|i|4|36|0.98067
1|ElectronIon|Correlation|i|4|37|0.98092
1|ElectronIon|Correlation|i|4|38|0.9819
1|ElectronIon|Correlation|i|4|39|0.98154
1|ElectronIon|Correlation|i|4|40|0.98082
1|ElectronIon|Correlation|i|4|41|0.98076
1|ElectronIon|Correlation|i|4|42|0.98064
1|ElectronIon|Correlation|i|4|43|0.9814
1|ElectronIon|Correlation|i|4|44|0.98184
1|ElectronIon|Correlation|i|4|45|0.98138
1|ElectronIon|Correlation|i|4|46|0.98113
1|ElectronIon|Correlation|i|4|47|0.9801
1|ElectronIon|Correlation|i|4|48|0.98009
1|ElectronIon|Correlation|i|4|49|0.98153
1|ElectronIon|Correlation|i|4|50|0.98084
1|ElectronIon|Correlation|i|4|51|0.98082
1|ElectronIon|Correlation|i|4|52|0.98063
1|ElectronIon|Correlation|i|4|53|0.98088
1|ElectronIon|Correlation|i|4|54|0.98039
1|ElectronIon|Correlation|i|4|55|0.9812
1|ElectronIon|Correlation|i|4|56|0.98137
1|ElectronIon|Correlation|i|4|57|0.98157
1|ElectronIon|Correlation|i|4|58|0.98181
1|ElectronIon|Correlation|i|4|59|0.98218
1|ElectronIon|Correlation|i|4|60|0.98079
1|ElectronIon|Correlation|i|4|61|0.98067
1|ElectronIon|Correlation|i|4|62|0.98115
1|ElectronIon|Correlation|i|4|63|0.98178
1|ElectronIon|Correlation|i|4|64|0.98138
1|ElectronIon|Correlation|i|4|65|0.98206
1|ElectronIon|Correlation|i|4|66|0.98142
1|ElectronIon|Correlation|i|4|67|0.98146
1|ElectronIon|Correlation|i|4|68|0.98106
1|ElectronIon|Correlation|i|4|69|0.98031
1|ElectronIon|Correlation|i|4|70|0.97998
1|ElectronIon|Correlation|i|4|71|0.98083
1|ElectronIon|Correlation|i|4|72|0.98036
1|ElectronIon|Correlation|i|4|73|0.98138
1|ElectronIon|Correlation|i|4|74|0.98033
1|ElectronIon|Correlation|i|4|75|0.98057
1|ElectronIon|Correlation|i|4|76|0.98032
1|ElectronIon|Correlation|i|4|77|0.98187
1|ElectronIon|Correlation|i|4|78|0.98076
1|ElectronIon|Correlation|i|4|79|0.98147
1|ElectronIon|Correlation|i|4|80|0.98128
1|ElectronIon|Correlation|i|4|81|0.98065
1|ElectronIon|Correlation|i|4|82|0.98054
1|ElectronIon|Correlation|i|4|83|0.98146
1|ElectronIon|Correlation|i|4|84|0.98069
1|ElectronIon|Correlation|i|4|85|0.98135
1|ElectronIon|Correlation|i|4|86|0.98205
1|ElectronIon|Correlation|i|4|87|0.98142
1|ElectronIon|Correlation|i|4|88|0.9811
1|ElectronIon|Correlation|i|4|89|0.97955
1|ElectronIon|Correlation|i|4|90|0.98039
1|ElectronIon|Correlation|i|4|91|0.98194
1|ElectronIon|Correlation|i|4|92|0.98022
1|ElectronIon|Correlation|i|4|93|0.98051
1|ElectronIon|Correlation|i|4|94|0.9819
1|ElectronIon|Correlation|i|4|95|0.97996
1|ElectronIon|Correlation|i|4|96|0.98147
1|ElectronIon|Correlation|i|4|97|0.98022
1|ElectronIon|Correlation|i|4|98|0.9807
1|ElectronIon|Correlation|i|4|99|0.98195
1|ElectronIon|Correlation|i|4|100|0.98144
1|ElectronIon|Correlation|i|4|101|0.98155
1|ElectronIon|Correlation|i|4|102|0.98117
1|ElectronIon|Correlation|i|4|103|0.98118
1|ElectronIon|Correlation|i|4|104|0.98043
1|ElectronIon|Correlation|i|4|105|0.98134
1|ElectronIon|Correlation|i|4|106|0.98069
1|ElectronIon|Correlation|i|4|107|0.98197
1|ElectronIon|Correlation|i|4|108|0.98061
1|ElectronIon|Correlation|i|4|109|0.9805
1|ElectronIon|Correlation|i|4|110|0.98195
1|ElectronIon|Correlation|i|4|111|0.98137
1|ElectronIon|Correlation|i|4|112|0.98044
1|ElectronIon|Correlation|i|4|113|0.98152
1|ElectronIon|Correlation|i|4|114|0.98155
1|ElectronIon|Correlation|i|4|115|0.98212
1|ElectronIon|Correlation|i|4|116|0.98063
1|ElectronIon|Correlation|i|4|117|0.9808
1|ElectronIon|Correlation|i|4|118|0.98123
1|ElectronIon|Correlation|i|4|119|0.98159
1|ElectronIon|Correlation|i|4|120|0.98101
1|ElectronIon|Correlation|i|4|121|0.98136
1|ElectronIon|Correlation|i|4|122|0.98155
1|ElectronIon|Correlation|i|4|123|0.98156
1|ElectronIon|Correlation|i|4|124|0.98201
1|ElectronIon|Correlation|i|4|125|0.98179
1|ElectronIon|Correlation|i|4|126|0.98142
1|ElectronIon|Correlation|i|4|127|0.98132
1|ElectronIon|Correlation|i|4|128|0.98071
1|ElectronIon|Correlation|i|4|129|0.97957
1|ElectronIon|Correlation|i|4|130|0.98062
1|ElectronIon|Correlation|i|4|131|0.98202
1|ElectronIon|Correlation|i|4|132|0.98155
1|ElectronIon|Correlation|i|4|133|0.98082
1|ElectronIon|Correlation|i|4|134|0.9815
1|ElectronIon|Correlation|i|4|135|0.98214
1|ElectronIon|Correlation|i|4|136|0.97998
1|ElectronIon|Correlation|i|4|137|0.98056
1|ElectronIon|Correlation|i|4|138|0.98179
1|ElectronIon|Correlation|i|4|139|0.98177
1|ElectronIon|Correlation|i|4|140|0.98105
1|ElectronIon|Correlation|i|4|141|0.98174
1|ElectronIon|Correlation|i|4|142|0.98068
1|ElectronIon|Correlation|i|4|143|0.98136
1|ElectronIon|Correlation|i|4|144|0.98039
1|ElectronIon|Correlation|i|4|145|0.98077
1|ElectronIon|Correlation|i|4|146|0.98149
1|ElectronIon|Correlation|i|4|147|0.98126
1|ElectronIon|Correlation|i|4|148|0.98185
1|ElectronIon|Correlation|i|4|149|0.98171
1|ElectronIon|Correlation|i|4|150|0.98209
1|ElectronIon|Correlation|i|4|151|0.98179
1|ElectronIon|Correlation|i|4|152|0.98172
1|ElectronIon|Correlation|i|4|153|0.98085
1|ElectronIon|Correlation|i|4|154|0.98088
1|ElectronIon|Correlation|i|4|155|0.97942
1|ElectronIon|Correlation|i|4|156|0.98068
1|ElectronIon|Correlation|i|4|157|0.982
1|ElectronIon|Correlation|i|4|158|0.98096
1|ElectronIon|Correlation|i|4|159|0.98214
1|ElectronIon|Correlation|i|4|160|0.98116
1|ElectronIon|Correlation|i|4|161|0.98116
1|ElectronIon|Correlation|i|4|162|0.98208
1|ElectronIon|Correlation|i|4|163|0.9811
1|ElectronIon|Correlation|i|4|164|0.98132
1|ElectronIon|Correlation|i|4|165|0.98125
1|ElectronIon|Correlation|i|4|166|0.98204
1|ElectronIon|Correlation|i|4|167|0.98132
1|ElectronIon|Correlation|i|4|168|0.98132
1|ElectronIon|Correlation|i|4|169|0.98069
1|ElectronIon|Correlation|i|4|170|0.98204
1|ElectronIon|Correlation|i|4|171|0.98256
1|ElectronIon|Correlation|i|4|172|0.98022
1|ElectronIon|Correlation|i|4|173|0.98237
1|ElectronIon|Correlation|i|4|174|0.98106
1|ElectronIon|Correlation|i|4|175|0.98106
1|ElectronIon|Correlation|i|4|176|0.98108
1|ElectronIon|Correlation|i|4|177|0.98109
1|ElectronIon|Correlation|i|4|178|0.98134
1|ElectronIon|Correlation|i|4|179|0.98129
1|ElectronIon|Correlation|i|4|180|0.98121
1|ElectronIon|Correlation|i|4|181|0.98196
1|ElectronIon|Correlation|i|4|182|0.98268
1|ElectronIon|Correlation|i|4|183|0.98129
1|ElectronIon|Correlation|i|4|184|0.98251
1|ElectronIon|Correlation|i|4|185|0.98103
1|ElectronIon|Correlation|i|4|186|0.98108
1|ElectronIon|Correlation|i|4|187|0.98077
1|ElectronIon|Correlation|i|4|188|0.97916
1|ElectronIon|Correlation|i|4|189|0.98121
1|ElectronIon|Correlation|i|4|190|0.98225
1|ElectronIon|Correlation|i|4|191|0.98106
1|ElectronIon|Correlation|i|4|192|0.98174
1|ElectronIon|Correlation|i|4|193|0.98096
1|ElectronIon|Correlation|i|4|194|0.9806
1|ElectronIon|Correlation|i|4|195|0.98113
1|ElectronIon|Correlation|i|4|196|0.9813
1|ElectronIon|Correlation|i|4|197|0.98197
1|ElectronIon|Correlation|i|4|198|0.98046
1|ElectronIon|Correlation|i|4|199|0.9815
1|ElectronIon|Correlation|i|4|200|0.98148
1|ElectronIon|Correlation|i|4|201|0.98073
1|ElectronIon|Correlation|i|4|202|0.98107
1|ElectronIon|Correlation|i|4|203|0.98121
1|ElectronIon|Correlation|i|4|204|0.98039
1|ElectronIon|Correlation|i|4|205|0.9809
1|ElectronIon|Correlation|i|4|206|0.98229
1|ElectronIon|Correlation|i|4|207|0.98195
1|ElectronIon|Correlation|i|4|208|0.98223
1|ElectronIon|Correlation|i|4|209|0.98129
1|ElectronIon|Correlation|i|4|210|0.97992
1|ElectronIon|Correlation|i|4|211|0.98083
1|ElectronIon|Correlation|i|4|212|0.98159
1|ElectronIon|Correlation|i|4|213|0.9798
1|ElectronIon|Correlation|i|4|214|0.98239
1|ElectronIon|Correlation|i|4|215|0.98137
1|ElectronIon|Correlation|i|4|216|0.98135
1|ElectronIon|Correlation|i|4|217|0.98105
1|ElectronIon|Correlation|i|4|218|0.98139
1|ElectronIon|Correlation|i|4|219|0.98149
1|ElectronIon|Correlation|i|4|220|0.9821
1|ElectronIon|Correlation|i|4|221|0.98101
1|ElectronIon|Correlation|i|4|222|0.98063
1|ElectronIon|Correlation|i|4|223|0.98087
1|ElectronIon|Correlation|i|4|224|0.98112
1|ElectronIon|Correlation|i|4|225|0.98049
1|ElectronIon|Correlation|i|4|226|0.98061
1|ElectronIon|Correlation|i|4|227|0.98172
1|ElectronIon|Correlation|i|4|228|0.98169
1|ElectronIon|Correlation|i|4|229|0.98175
1|ElectronIon|Correlation|i|4|230|0.98256
1|ElectronIon|Correlation|i|4|231|0.9816
1|ElectronIon|Correlation|i|4|232|0.98156
1|ElectronIon|Correlation|i|4|233|0.9818
1|ElectronIon|Correlation|i|4|234|0.98176
1|ElectronIon|Correlation|i|4|235|0.98243
1|ElectronIon|Correlation|i|4|236|0.98145
1|ElectronIon|Correlation|i|4|237|0.98094
1|ElectronIon|Correlation|i|4|238|0.98165
1|ElectronIon|Correlation|i|4|239|0.98162
1|ElectronIon|Correlation|i|4|240|0.98137
1|ElectronIon|Correlation|i|4|241|0.98122
1|ElectronIon|Correlation|i|4|242|0.98131
1|ElectronIon|Correlation|i|4|243|0.98156
1|ElectronIon|Correlation|i|4|244|0.98188
1|ElectronIon|Correlation|i|4|245|0.98091
1|ElectronIon|Correlation|i|4|246|0.98124
1|ElectronIon|Correlation|i|4|247|0.98053
1|ElectronIon|Correlation|i|4|248|0.98139
1|ElectronIon|Correlation|i|4|249|0.98102
1|ElectronIon|Correlation|i|4|250|0.98091
1|ElectronIon|Correlation|i|4|251|0.9812
1|ElectronIon|Correlation|i|4|252|0.98182
1|ElectronIon|Correlation|i|4|253|0.9821
1|ElectronIon|Correlation|i|4|254|0.98216
1|ElectronIon|Correlation|i|4|255|0.98066
1|ElectronIon|Correlation|i|4|256|0.9809
1|ElectronIon|Correlation|i|4|257|0.98001
1|ElectronIon|Correlation|i|4|258|0.98096
1|ElectronIon|Correlation|i|4|259|0.98138
1|ElectronIon|Correlation|i|4|260|0.98112
1|ElectronIon|Correlation|i|4|261|0.98172
1|ElectronIon|Correlation|i|4|262|0.98125
1|ElectronIon|Correlation|i|4|263|0.98188
1|ElectronIon|Correlation|i|4|264|0.98175
1|ElectronIon|Correlation|i|4|265|0.98052
1|ElectronIon|Correlation|i|4|266|0.98088
1|ElectronIon|Correlation|i|4|267|0.98121
1|ElectronIon|Correlation|i|4|268|0.98149
1|ElectronIon|Correlation|i|4|269|0.98153
1|ElectronIon|Correlation|i|4|270|0.98136
1|ElectronIon|Correlation|i|4|271|0.98215
1|ElectronIon|Correlation|i|4|272|0.9814
1|ElectronIon|Correlation|i|4|273|0.98049
1|ElectronIon|Correlation|i|4|274|0.98189
1|ElectronIon|Correlation|i|4|275|0.98068
1|ElectronIon|Correlation|i|4|276|0.97996
1|ElectronIon|Correlation|i|4|277|0.98054
1|ElectronIon|Correlation|i|4|278|0.98153
1|ElectronIon|Correlation|i|4|279|0.97953
1|ElectronIon|Correlation|i|4|280|0.98147
1|ElectronIon|Correlation|i|4|281|0.98111
1|ElectronIon|Correlation|i|4|282|0.98091
1|ElectronIon|Correlation|i|4|283|0.98016
1|ElectronIon|Correlation|i|4|284|0.98133
1|ElectronIon|Correlation|i|4|285|0.98159
1|ElectronIon|Correlation|i|4|286|0.98127
1|ElectronIon|Correlation|i|4|287|0.98122
1|ElectronIon|Correlation|i|4|288|0.98079
1|ElectronIon|Correlation|i|4|289|0.98094
1|ElectronIon|Correlation|i|4|290|0.981
1|ElectronIon|Correlation|i|4|291|0.9819
1|ElectronIon|Correlation|i|4|292|0.97998
1|ElectronIon|Correlation|i|4|293|0.98178
1|ElectronIon|Correlation|i|4|294|0.98098
1|ElectronIon|Correlation|i|4|295|0.98062
1|ElectronIon|Correlation|i|4|296|0.98216
1|ElectronIon|Correlation|i|4|297|0.98195
1|ElectronIon|Correlation|i|4|298|0.98219
1|ElectronIon|Correlation|i|4|299|0.98223
1|ElectronIon|Correlation|i|4|300|0.9814
1|ElectronIon|Correlation|i|4|301|0.98187
1|ElectronIon|Correlation|i|4|302|0.98032
1|ElectronIon|Correlation|i|4|303|0.98123
1|ElectronIon|Correlation|i|4|304|0.98142
1|ElectronIon|Correlation|i|4|305|0.9822
1|ElectronIon|Correlation|i|4|306|0.97969
1|ElectronIon|Correlation|i|4|307|0.98132
1|ElectronIon|Correlation|i|4|308|0.98101
1|ElectronIon|Correlation|i|4|309|0.98181
1|ElectronIon|Correlation|i|4|310|0.98211
1|ElectronIon|Correlation|i|4|311|0.9812
1|ElectronIon|Correlation|i|4|312|0.98137
1|ElectronIon|Correlation|i|4|313|0.98086
1|ElectronIon|Correlation|i|4|314|0.98145
1|ElectronIon|Correlation|i|4|315|0.98135
1|ElectronIon|Correlation|i|4|316|0.98182
1|ElectronIon|Correlation|i|4|317|0.98115
1|ElectronIon|Correlation|i|4|318|0.9816
1|ElectronIon|Correlation|i|4|319|0.98199
1|ElectronIon|Correlation|i|4|320|0.98029
1|ElectronIon|Correlation|i|4|321|0.98212
1|ElectronIon|Correlation|i|4|322|0.98051
1|ElectronIon|Correlation|i|4|323|0.98117
1|ElectronIon|Correlation|i|4|324|0.98139
1|ElectronIon|Correlation|i|4|325|0.98157
1|ElectronIon|Correlation|i|4|326|0.98084
1|ElectronIon|Correlation|i|4|327|0.98057
1|ElectronIon|Correlation|i|4|328|0.98176
1|ElectronIon|Correlation|i|4|329|0.98084
1|ElectronIon|Correlation|i|4|330|0.98167
1|ElectronIon|Correlation|i|4|331|0.98152
1|ElectronIon|Correlation|i|4|332|0.98072
1|ElectronIon|Correlation|i|4|333|0.97911
1|ElectronIon|Correlation|i|4|334|0.98178
1|ElectronIon|Correlation|i|4|335|0.98189
1|ElectronIon|Correlation|i|4|336|0.9807
1|ElectronIon|Correlation|i|4|337|0.98162
1|ElectronIon|Correlation|i|4|338|0.98051
1|ElectronIon|Correlation|i|4|339|0.98176
1|ElectronIon|Correlation|i|4|340|0.98152
1|ElectronIon|Correlation|i|4|341|0.98148
1|ElectronIon|Correlation|i|4|342|0.98164
1|ElectronIon|Correlation|i|4|343|0.98143
1|ElectronIon|Correlation|i|4|344|0.98116
1|ElectronIon|Correlation|i|4|345|0.98212
1|ElectronIon|Correlation|i|4|346|0.98056
1|ElectronIon|Correlation|i|4|347|0.98043
1|ElectronIon|Correlation|i|4|348|0.98062
1|ElectronIon|Correlation|i|4|349|0.98175
1|ElectronIon|Correlation|i|4|350|0.98226
1|ElectronIon|Correlation|i|4|351|0.98309
1|ElectronIon|Correlation|i|4|352|0.98087
1|ElectronIon|Correlation|i|4|353|0.98133
1|ElectronIon|Correlation|i|4|354|0.98043
1|ElectronIon|Correlation|i|4|355|0.98126
1|ElectronIon|Correlation|i|4|356|0.98115
1|ElectronIon|Correlation|i|4|357|0.98081
1|ElectronIon|Correlation|i|4|358|0.98023
1|ElectronIon|Correlation|i|4|359|0.98125
1|ElectronIon|Correlation|i|4|360|0.98125
1|ElectronIon|Correlation|i|4|361|0.98113
1|ElectronIon|Correlation|i|4|362|0.98159
1|ElectronIon|Correlation|i|4|363|0.98085
1|ElectronIon|Correlation|i|4|364|0.98118
1|ElectronIon|Correlation|i|4|365|0.9816
1|ElectronIon|Correlation|i|4|366|0.98104
1|ElectronIon|Correlation|i|4|367|0.98187
1|ElectronIon|Correlation|i|4|368|0.98238
1|ElectronIon|Correlation|i|4|369|0.98008
1|ElectronIon|Correlation|i|4|370|0.98145
1|ElectronIon|Correlation|i|4|371|0.98161
1|ElectronIon|Correlation|i|4|372|0.98032
1|ElectronIon|Correlation|i|4|373|0.98005
1|ElectronIon|Correlation|i|4|374|0.98131
1|ElectronIon|Correlation|i|4|375|0.98174
1|ElectronIon|Correlation|i|4|376|0.98045
1|ElectronIon|Correlation|i|4|377|0.98122
1|ElectronIon|Correlation|i|4|378|0.98035
1|ElectronIon|Correlation|i|4|379|0.98195
1|ElectronIon|Correlation|i|4|380|0.9809
1|ElectronIon|Correlation|i|4|381|0.98147
1|ElectronIon|Correlation|i|4|382|0.98048
1|ElectronIon|Correlation|i|4|383|0.98206
1|ElectronIon|Correlation|i|4|384|0.98054
