# Supplementary material for: On DNA numerical representations for genomic similarity computation
Source: PLoS One. 2017 Mar 21;12(3):e0173288. doi: 10.1371/journal.pone.0173288 (PMC5360225; doi:10.1371/journal.pone.0173288)
Supplement: S3 File — The datasets employed in this work. (ZIP) [file pone.0173288.s003.zip › datasets/syntheticalExperimentalScores/sequenceBase_1_transformation_ElectronIon_metric_Correlation_type_i_percentage_8.txt]

1|ElectronIon|Correlation|i|8|1|0.9689
1|ElectronIon|Correlation|i|8|2|0.96931
1|ElectronIon|Correlation|i|8|3|0.96946
1|ElectronIon|Correlation|i|8|4|0.96926
1|ElectronIon|Correlation|i|8|5|0.96978
1|ElectronIon|Correlation|i|8|6|0.96973
1|ElectronIon|Correlation|i|8|7|0.96932
1|ElectronIon|Correlation|i|8|8|0.96925
1|ElectronIon|Correlation|i|8|9|0.96868
1|ElectronIon|Correlation|i|8|10|0.96876
1|ElectronIon|Correlation|i|8|11|0.96943
1|ElectronIon|Correlation|i|8|12|0.96927
1|ElectronIon|Correlation|i|8|13|0.96871
1|ElectronIon|Correlation|i|8|14|0.9689
1|ElectronIon|Correlation|i|8|15|0.96938
1|ElectronIon|Correlation|i|8|16|0.96902
1|ElectronIon|Correlation|i|8|17|0.9688
1|ElectronIon|Correlation|i|8|18|0.96852
1|ElectronIon|Correlation|i|8|19|0.96829
1|ElectronIon|Correlation|i|8|20|0.96849
1|ElectronIon|Correlation|i|8|21|0.96797
1|ElectronIon|Correlation|i|8|22|0.96879
1|ElectronIon|Correlation|i|8|23|0.96988
1|ElectronIon|Correlation|i|8|24|0.96902
1|ElectronIon|Correlation|i|8|25|0.96962
1|ElectronIon|Correlation|i|8|26|0.97017
1|ElectronIon|Correlation|i|8|27|0.96989
1|ElectronIon|Correlation|i|8|28|0.96903
1|ElectronIon|Correlation|i|8|29|0.97082
1|ElectronIon|Correlation|i|8|30|0.96986
1|ElectronIon|Correlation|i|8|31|0.9679
1|ElectronIon|Correlation|i|8|32|0.96859
1|ElectronIon|Correlation|i|8|33|0.96915
1|ElectronIon|Correlation|i|8|34|0.97035
1|ElectronIon|Correlation|i|8|35|0.96875
1|ElectronIon|Correlation|i|8|36|0.96957
1|ElectronIon|Correlation|i|8|37|0.96783
1|ElectronIon|Correlation|i|8|38|0.9684
1|ElectronIon|Correlation|i|8|39|0.96975
1|ElectronIon|Correlation|i|8|40|0.96877
1|ElectronIon|Correlation|i|8|41|0.96879
1|ElectronIon|Correlation|i|8|42|0.96895
1|ElectronIon|Correlation|i|8|43|0.96777
1|ElectronIon|Correlation|i|8|44|0.96988
1|ElectronIon|Correlation|i|8|45|0.96993
1|ElectronIon|Correlation|i|8|46|0.96929
1|ElectronIon|Correlation|i|8|47|0.96958
1|ElectronIon|Correlation|i|8|48|0.96847
1|ElectronIon|Correlation|i|8|49|0.96915
1|ElectronIon|Correlation|i|8|50|0.9695
1|ElectronIon|Correlation|i|8|51|0.97028
1|ElectronIon|Correlation|i|8|52|0.96964
1|ElectronIon|Correlation|i|8|53|0.97044
1|ElectronIon|Correlation|i|8|54|0.9693
1|ElectronIon|Correlation|i|8|55|0.96903
1|ElectronIon|Correlation|i|8|56|0.969
1|ElectronIon|Correlation|i|8|57|0.96928
1|ElectronIon|Correlation|i|8|58|0.96836
1|ElectronIon|Correlation|i|8|59|0.96958
1|ElectronIon|Correlation|i|8|60|0.96843
1|ElectronIon|Correlation|i|8|61|0.96968
1|ElectronIon|Correlation|i|8|62|0.96961
1|ElectronIon|Correlation|i|8|63|0.97053
1|ElectronIon|Correlation|i|8|64|0.96838
1|ElectronIon|Correlation|i|8|65|0.96938
1|ElectronIon|Correlation|i|8|66|0.96974
1|ElectronIon|Correlation|i|8|67|0.96722
1|ElectronIon|Correlation|i|8|68|0.97005
1|ElectronIon|Correlation|i|8|69|0.97006
1|ElectronIon|Correlation|i|8|70|0.96924
1|ElectronIon|Correlation|i|8|71|0.96916
1|ElectronIon|Correlation|i|8|72|0.97057
1|ElectronIon|Correlation|i|8|73|0.96987
1|ElectronIon|Correlation|i|8|74|0.96838
1|ElectronIon|Correlation|i|8|75|0.96896
1|ElectronIon|Correlation|i|8|76|0.96996
1|ElectronIon|Correlation|i|8|77|0.96974
1|ElectronIon|Correlation|i|8|78|0.97035
1|ElectronIon|Correlation|i|8|79|0.9694
1|ElectronIon|Correlation|i|8|80|0.96992
1|ElectronIon|Correlation|i|8|81|0.96861
1|ElectronIon|Correlation|i|8|82|0.97055
1|ElectronIon|Correlation|i|8|83|0.96841
1|ElectronIon|Correlation|i|8|84|0.96927
1|ElectronIon|Correlation|i|8|85|0.96815
1|ElectronIon|Correlation|i|8|86|0.9708
1|ElectronIon|Correlation|i|8|87|0.96955
1|ElectronIon|Correlation|i|8|88|0.96881
1|ElectronIon|Correlation|i|8|89|0.96959
1|ElectronIon|Correlation|i|8|90|0.96901
1|ElectronIon|Correlation|i|8|91|0.96853
1|ElectronIon|Correlation|i|8|92|0.96829
1|ElectronIon|Correlation|i|8|93|0.97025
1|ElectronIon|Correlation|i|8|94|0.96882
1|ElectronIon|Correlation|i|8|95|0.96923
1|ElectronIon|Correlation|i|8|96|0.96889
1|ElectronIon|Correlation|i|8|97|0.96938
1|ElectronIon|Correlation|i|8|98|0.96894
1|ElectronIon|Correlation|i|8|99|0.96962
1|ElectronIon|Correlation|i|8|100|0.96874
1|ElectronIon|Correlation|i|8|101|0.96863
1|ElectronIon|Correlation|i|8|102|0.96925
1|ElectronIon|Correlation|i|8|103|0.96995
1|ElectronIon|Correlation|i|8|104|0.96857
1|ElectronIon|Correlation|i|8|105|0.96902
1|ElectronIon|Correlation|i|8|106|0.97054
1|ElectronIon|Correlation|i|8|107|0.96866
1|ElectronIon|Correlation|i|8|108|0.96889
1|ElectronIon|Correlation|i|8|109|0.96756
1|ElectronIon|Correlation|i|8|110|0.96907
1|ElectronIon|Correlation|i|8|111|0.9693
1|ElectronIon|Correlation|i|8|112|0.96892
1|ElectronIon|Correlation|i|8|113|0.96797
1|ElectronIon|Correlation|i|8|114|0.96921
1|ElectronIon|Correlation|i|8|115|0.96917
1|ElectronIon|Correlation|i|8|116|0.9684
1|ElectronIon|Correlation|i|8|117|0.97022
1|ElectronIon|Correlation|i|8|118|0.97051
1|ElectronIon|Correlation|i|8|119|0.97041
1|ElectronIon|Correlation|i|8|120|0.96911
1|ElectronIon|Correlation|i|8|121|0.96905
1|ElectronIon|Correlation|i|8|122|0.96999
1|ElectronIon|Correlation|i|8|123|0.96939
1|ElectronIon|Correlation|i|8|124|0.96961
1|ElectronIon|Correlation|i|8|125|0.96922
1|ElectronIon|Correlation|i|8|126|0.97093
1|ElectronIon|Correlation|i|8|127|0.97027
1|ElectronIon|Correlation|i|8|128|0.96995
1|ElectronIon|Correlation|i|8|129|0.9692
1|ElectronIon|Correlation|i|8|130|0.9687
1|ElectronIon|Correlation|i|8|131|0.96825
1|ElectronIon|Correlation|i|8|132|0.96931
1|ElectronIon|Correlation|i|8|133|0.97016
1|ElectronIon|Correlation|i|8|134|0.96836
1|ElectronIon|Correlation|i|8|135|0.96835
1|ElectronIon|Correlation|i|8|136|0.96872
1|ElectronIon|Correlation|i|8|137|0.96899
1|ElectronIon|Correlation|i|8|138|0.96859
1|ElectronIon|Correlation|i|8|139|0.96918
1|ElectronIon|Correlation|i|8|140|0.96914
1|ElectronIon|Correlation|i|8|141|0.96798
1|ElectronIon|Correlation|i|8|142|0.96966
1|ElectronIon|Correlation|i|8|143|0.96859
1|ElectronIon|Correlation|i|8|144|0.97075
1|ElectronIon|Correlation|i|8|145|0.96913
1|ElectronIon|Correlation|i|8|146|0.96958
1|ElectronIon|Correlation|i|8|147|0.96866
1|ElectronIon|Correlation|i|8|148|0.97011
1|ElectronIon|Correlation|i|8|149|0.9706
1|ElectronIon|Correlation|i|8|150|0.96901
1|ElectronIon|Correlation|i|8|151|0.96823
1|ElectronIon|Correlation|i|8|152|0.96959
1|ElectronIon|Correlation|i|8|153|0.96982
1|ElectronIon|Correlation|i|8|154|0.96838
1|ElectronIon|Correlation|i|8|155|0.96938
1|ElectronIon|Correlation|i|8|156|0.96839
1|ElectronIon|Correlation|i|8|157|0.96881
1|ElectronIon|Correlation|i|8|158|0.96962
1|ElectronIon|Correlation|i|8|159|0.96913
1|ElectronIon|Correlation|i|8|160|0.96941
1|ElectronIon|Correlation|i|8|161|0.97012
1|ElectronIon|Correlation|i|8|162|0.96851
1|ElectronIon|Correlation|i|8|163|0.96915
1|ElectronIon|Correlation|i|8|164|0.96931
1|ElectronIon|Correlation|i|8|165|0.96995
1|ElectronIon|Correlation|i|8|166|0.96904
1|ElectronIon|Correlation|i|8|167|0.96861
1|ElectronIon|Correlation|i|8|168|0.96901
1|ElectronIon|Correlation|i|8|169|0.97026
1|ElectronIon|Correlation|i|8|170|0.96955
1|ElectronIon|Correlation|i|8|171|0.96889
1|ElectronIon|Correlation|i|8|172|0.96955
1|ElectronIon|Correlation|i|8|173|0.9706
1|ElectronIon|Correlation|i|8|174|0.96917
1|ElectronIon|Correlation|i|8|175|0.96743
1|ElectronIon|Correlation|i|8|176|0.96988
1|ElectronIon|Correlation|i|8|177|0.96974
1|ElectronIon|Correlation|i|8|178|0.96885
1|ElectronIon|Correlation|i|8|179|0.96882
1|ElectronIon|Correlation|i|8|180|0.96897
1|ElectronIon|Correlation|i|8|181|0.96949
1|ElectronIon|Correlation|i|8|182|0.9688
1|ElectronIon|Correlation|i|8|183|0.97144
1|ElectronIon|Correlation|i|8|184|0.96891
1|ElectronIon|Correlation|i|8|185|0.96853
1|ElectronIon|Correlation|i|8|186|0.96946
1|ElectronIon|Correlation|i|8|187|0.96887
1|ElectronIon|Correlation|i|8|188|0.96899
1|ElectronIon|Correlation|i|8|189|0.96945
1|ElectronIon|Correlation|i|8|190|0.96963
1|ElectronIon|Correlation|i|8|191|0.9708
1|ElectronIon|Correlation|i|8|192|0.96924
1|ElectronIon|Correlation|i|8|193|0.96991
1|ElectronIon|Correlation|i|8|194|0.96956
1|ElectronIon|Correlation|i|8|195|0.9687
1|ElectronIon|Correlation|i|8|196|0.96929
1|ElectronIon|Correlation|i|8|197|0.96939
1|ElectronIon|Correlation|i|8|198|0.96861
1|ElectronIon|Correlation|i|8|199|0.9704
1|ElectronIon|Correlation|i|8|200|0.97061
1|ElectronIon|Correlation|i|8|201|0.97068
1|ElectronIon|Correlation|i|8|202|0.9696
1|ElectronIon|Correlation|i|8|203|0.96885
1|ElectronIon|Correlation|i|8|204|0.97092
1|ElectronIon|Correlation|i|8|205|0.96974
1|ElectronIon|Correlation|i|8|206|0.96974
1|ElectronIon|Correlation|i|8|207|0.96791
1|ElectronIon|Correlation|i|8|208|0.96903
1|ElectronIon|Correlation|i|8|209|0.97109
1|ElectronIon|Correlation|i|8|210|0.97052
1|ElectronIon|Correlation|i|8|211|0.96906
1|ElectronIon|Correlation|i|8|212|0.96837
1|ElectronIon|Correlation|i|8|213|0.96875
1|ElectronIon|Correlation|i|8|214|0.96946
1|ElectronIon|Correlation|i|8|215|0.96951
1|ElectronIon|Correlation|i|8|216|0.97069
1|ElectronIon|Correlation|i|8|217|0.96975
1|ElectronIon|Correlation|i|8|218|0.96877
1|ElectronIon|Correlation|i|8|219|0.96811
1|ElectronIon|Correlation|i|8|220|0.96955
1|ElectronIon|Correlation|i|8|221|0.96915
1|ElectronIon|Correlation|i|8|222|0.96937
1|ElectronIon|Correlation|i|8|223|0.9687
1|ElectronIon|Correlation|i|8|224|0.96891
1|ElectronIon|Correlation|i|8|225|0.96924
1|ElectronIon|Correlation|i|8|226|0.96961
1|ElectronIon|Correlation|i|8|227|0.96993
1|ElectronIon|Correlation|i|8|228|0.96903
1|ElectronIon|Correlation|i|8|229|0.97027
1|ElectronIon|Correlation|i|8|230|0.96931
1|ElectronIon|Correlation|i|8|231|0.96864
1|ElectronIon|Correlation|i|8|232|0.96913
1|ElectronIon|Correlation|i|8|233|0.97031
1|ElectronIon|Correlation|i|8|234|0.96902
1|ElectronIon|Correlation|i|8|235|0.96926
1|ElectronIon|Correlation|i|8|236|0.96831
1|ElectronIon|Correlation|i|8|237|0.96947
1|ElectronIon|Correlation|i|8|238|0.96835
1|ElectronIon|Correlation|i|8|239|0.96799
1|ElectronIon|Correlation|i|8|240|0.96885
1|ElectronIon|Correlation|i|8|241|0.96958
1|ElectronIon|Correlation|i|8|242|0.96956
1|ElectronIon|Correlation|i|8|243|0.97029
1|ElectronIon|Correlation|i|8|244|0.96854
1|ElectronIon|Correlation|i|8|245|0.97018
1|ElectronIon|Correlation|i|8|246|0.96878
1|ElectronIon|Correlation|i|8|247|0.96821
1|ElectronIon|Correlation|i|8|248|0.96872
1|ElectronIon|Correlation|i|8|249|0.97027
1|ElectronIon|Correlation|i|8|250|0.96994
1|ElectronIon|Correlation|i|8|251|0.9704
1|ElectronIon|Correlation|i|8|252|0.96848
1|ElectronIon|Correlation|i|8|253|0.96889
1|ElectronIon|Correlation|i|8|254|0.96856
1|ElectronIon|Correlation|i|8|255|0.96819
1|ElectronIon|Correlation|i|8|256|0.96905
1|ElectronIon|Correlation|i|8|257|0.96982
1|ElectronIon|Correlation|i|8|258|0.96976
1|ElectronIon|Correlation|i|8|259|0.96874
1|ElectronIon|Correlation|i|8|260|0.96849
1|ElectronIon|Correlation|i|8|261|0.9682
1|ElectronIon|Correlation|i|8|262|0.96842
1|ElectronIon|Correlation|i|8|263|0.96901
1|ElectronIon|Correlation|i|8|264|0.97006
1|ElectronIon|Correlation|i|8|265|0.97012
1|ElectronIon|Correlation|i|8|266|0.96969
1|ElectronIon|Correlation|i|8|267|0.96924
1|ElectronIon|Correlation|i|8|268|0.96832
1|ElectronIon|Correlation|i|8|269|0.96843
1|ElectronIon|Correlation|i|8|270|0.96861
1|ElectronIon|Correlation|i|8|271|0.96877
1|ElectronIon|Correlation|i|8|272|0.96965
1|ElectronIon|Correlation|i|8|273|0.96962
1|ElectronIon|Correlation|i|8|274|0.96948
1|ElectronIon|Correlation|i|8|275|0.96919
1|ElectronIon|Correlation|i|8|276|0.96949
1|ElectronIon|Correlation|i|8|277|0.97009
1|ElectronIon|Correlation|i|8|278|0.96934
1|ElectronIon|Correlation|i|8|279|0.96982
1|ElectronIon|Correlation|i|8|280|0.97032
1|ElectronIon|Correlation|i|8|281|0.96918
1|ElectronIon|Correlation|i|8|282|0.96877
1|ElectronIon|Correlation|i|8|283|0.96844
1|ElectronIon|Correlation|i|8|284|0.96925
1|ElectronIon|Correlation|i|8|285|0.96886
1|ElectronIon|Correlation|i|8|286|0.96975
1|ElectronIon|Correlation|i|8|287|0.96797
1|ElectronIon|Correlation|i|8|288|0.96907
1|ElectronIon|Correlation|i|8|289|0.96878
1|ElectronIon|Correlation|i|8|290|0.96998
1|ElectronIon|Correlation|i|8|291|0.97012
1|ElectronIon|Correlation|i|8|292|0.96808
1|ElectronIon|Correlation|i|8|293|0.97069
1|ElectronIon|Correlation|i|8|294|0.96946
1|ElectronIon|Correlation|i|8|295|0.96939
1|ElectronIon|Correlation|i|8|296|0.9699
1|ElectronIon|Correlation|i|8|297|0.97014
1|ElectronIon|Correlation|i|8|298|0.96985
1|ElectronIon|Correlation|i|8|299|0.96851
1|ElectronIon|Correlation|i|8|300|0.96801
1|ElectronIon|Correlation|i|8|301|0.96933
1|ElectronIon|Correlation|i|8|302|0.96841
1|ElectronIon|Correlation|i|8|303|0.96949
1|ElectronIon|Correlation|i|8|304|0.9685
1|ElectronIon|Correlation|i|8|305|0.96885
1|ElectronIon|Correlation|i|8|306|0.96887
1|ElectronIon|Correlation|i|8|307|0.96952
1|ElectronIon|Correlation|i|8|308|0.9692
1|ElectronIon|Correlation|i|8|309|0.97028
1|ElectronIon|Correlation|i|8|310|0.96986
1|ElectronIon|Correlation|i|8|311|0.96855
1|ElectronIon|Correlation|i|8|312|0.96855
1|ElectronIon|Correlation|i|8|313|0.96854
1|ElectronIon|Correlation|i|8|314|0.96655
1|ElectronIon|Correlation|i|8|315|0.96884
1|ElectronIon|Correlation|i|8|316|0.96923
1|ElectronIon|Correlation|i|8|317|0.96927
1|ElectronIon|Correlation|i|8|318|0.96858
1|ElectronIon|Correlation|i|8|319|0.96916
1|ElectronIon|Correlation|i|8|320|0.96839
1|ElectronIon|Correlation|i|8|321|0.96814
1|ElectronIon|Correlation|i|8|322|0.96907
1|ElectronIon|Correlation|i|8|323|0.96976
1|ElectronIon|Correlation|i|8|324|0.96939
1|ElectronIon|Correlation|i|8|325|0.96931
1|ElectronIon|Correlation|i|8|326|0.96924
1|ElectronIon|Correlation|i|8|327|0.96881
1|ElectronIon|Correlation|i|8|328|0.96845
1|ElectronIon|Correlation|i|8|329|0.96857
1|ElectronIon|Correlation|i|8|330|0.96917
1|ElectronIon|Correlation|i|8|331|0.9685
1|ElectronIon|Correlation|i|8|332|0.96945
1|ElectronIon|Correlation|i|8|333|0.96983
1|ElectronIon|Correlation|i|8|334|0.96925
1|ElectronIon|Correlation|i|8|335|0.96872
1|ElectronIon|Correlation|i|8|336|0.9694
1|ElectronIon|Correlation|i|8|337|0.97031
1|ElectronIon|Correlation|i|8|338|0.96945
1|ElectronIon|Correlation|i|8|339|0.97058
1|ElectronIon|Correlation|i|8|340|0.96916
1|ElectronIon|Correlation|i|8|341|0.97007
1|ElectronIon|Correlation|i|8|342|0.96911
1|ElectronIon|Correlation|i|8|343|0.96764
1|ElectronIon|Correlation|i|8|344|0.96942
1|ElectronIon|Correlation|i|8|345|0.96887
1|ElectronIon|Correlation|i|8|346|0.96924
1|ElectronIon|Correlation|i|8|347|0.96981
1|ElectronIon|Correlation|i|8|348|0.96766
1|ElectronIon|Correlation|i|8|349|0.9699
1|ElectronIon|Correlation|i|8|350|0.96936
1|ElectronIon|Correlation|i|8|351|0.97007
1|ElectronIon|Correlation|i|8|352|0.96879
1|ElectronIon|Correlation|i|8|353|0.96835
1|ElectronIon|Correlation|i|8|354|0.96921
1|ElectronIon|Correlation|i|8|355|0.96938
1|ElectronIon|Correlation|i|8|356|0.96968
1|ElectronIon|Correlation|i|8|357|0.97023
1|ElectronIon|Correlation|i|8|358|0.96975
1|ElectronIon|Correlation|i|8|359|0.96905
1|ElectronIon|Correlation|i|8|360|0.96918
1|ElectronIon|Correlation|i|8|361|0.96787
1|ElectronIon|Correlation|i|8|362|0.97039
1|ElectronIon|Correlation|i|8|363|0.96971
1|ElectronIon|Correlation|i|8|364|0.96869
1|ElectronIon|Correlation|i|8|365|0.97012
1|ElectronIon|Correlation|i|8|366|0.969
1|ElectronIon|Correlation|i|8|367|0.96784
1|ElectronIon|Correlation|i|8|368|0.96905
1|ElectronIon|Correlation|i|8|369|0.97006
1|ElectronIon|Correlation|i|8|370|0.96971
1|ElectronIon|Correlation|i|8|371|0.96952
1|ElectronIon|Correlation|i|8|372|0.97079
1|ElectronIon|Correlation|i|8|373|0.968
1|ElectronIon|Correlation|i|8|374|0.96863
1|ElectronIon|Correlation|i|8|375|0.96929
1|ElectronIon|Correlation|i|8|376|0.96965
1|ElectronIon|Correlation|i|8|377|0.96839
1|ElectronIon|Correlation|i|8|378|0.96929
1|ElectronIon|Correlation|i|8|379|0.9697
1|ElectronIon|Correlation|i|8|380|0.9684
1|ElectronIon|Correlation|i|8|381|0.96981
1|ElectronIon|Correlation|i|8|382|0.96941
1|ElectronIon|Correlation|i|8|383|0.96945
1|ElectronIon|Correlation|i|8|384|0.97024
