# Supplementary material for: On DNA numerical representations for genomic similarity computation
Source: PLoS One. 2017 Mar 21;12(3):e0173288. doi: 10.1371/journal.pone.0173288 (PMC5360225; doi:10.1371/journal.pone.0173288)
Supplement: S3 File — The datasets employed in this work. (ZIP) [file pone.0173288.s003.zip › datasets/syntheticalExperimentalScores/sequenceBase_1_transformation_ElectronIon_metric_Correlation_type_id_percentage_1.txt]

1|ElectronIon|Correlation|id|1|1|0.98629
1|ElectronIon|Correlation|id|1|2|0.98515
1|ElectronIon|Correlation|id|1|3|0.98586
1|ElectronIon|Correlation|id|1|4|0.98752
1|ElectronIon|Correlation|id|1|5|0.98734
1|ElectronIon|Correlation|id|1|6|0.98598
1|ElectronIon|Correlation|id|1|7|0.98782
1|ElectronIon|Correlation|id|1|8|0.98863
1|ElectronIon|Correlation|id|1|9|0.98759
1|ElectronIon|Correlation|id|1|10|0.98838
1|ElectronIon|Correlation|id|1|11|0.98962
1|ElectronIon|Correlation|id|1|12|0.98707
1|ElectronIon|Correlation|id|1|13|0.98696
1|ElectronIon|Correlation|id|1|14|0.98826
1|ElectronIon|Correlation|id|1|15|0.98713
1|ElectronIon|Correlation|id|1|16|0.99154
1|ElectronIon|Correlation|id|1|17|0.98825
1|ElectronIon|Correlation|id|1|18|0.99419
1|ElectronIon|Correlation|id|1|19|0.99146
1|ElectronIon|Correlation|id|1|20|0.987
1|ElectronIon|Correlation|id|1|21|0.98996
1|ElectronIon|Correlation|id|1|22|0.98618
1|ElectronIon|Correlation|id|1|23|0.98856
1|ElectronIon|Correlation|id|1|24|0.98892
1|ElectronIon|Correlation|id|1|25|0.98803
1|ElectronIon|Correlation|id|1|26|0.98974
1|ElectronIon|Correlation|id|1|27|0.98811
1|ElectronIon|Correlation|id|1|28|0.98769
1|ElectronIon|Correlation|id|1|29|0.99053
1|ElectronIon|Correlation|id|1|30|0.98759
1|ElectronIon|Correlation|id|1|31|0.98787
1|ElectronIon|Correlation|id|1|32|0.98883
1|ElectronIon|Correlation|id|1|33|0.98722
1|ElectronIon|Correlation|id|1|34|0.98809
1|ElectronIon|Correlation|id|1|35|0.98899
1|ElectronIon|Correlation|id|1|36|0.98735
1|ElectronIon|Correlation|id|1|37|0.9885
1|ElectronIon|Correlation|id|1|38|0.98643
1|ElectronIon|Correlation|id|1|39|0.98992
1|ElectronIon|Correlation|id|1|40|0.98902
1|ElectronIon|Correlation|id|1|41|0.98629
1|ElectronIon|Correlation|id|1|42|0.98793
1|ElectronIon|Correlation|id|1|43|0.98552
1|ElectronIon|Correlation|id|1|44|0.98973
1|ElectronIon|Correlation|id|1|45|0.98847
1|ElectronIon|Correlation|id|1|46|0.98914
1|ElectronIon|Correlation|id|1|47|0.98755
1|ElectronIon|Correlation|id|1|48|0.98631
1|ElectronIon|Correlation|id|1|49|0.9884
1|ElectronIon|Correlation|id|1|50|0.98896
1|ElectronIon|Correlation|id|1|51|0.98546
1|ElectronIon|Correlation|id|1|52|0.98671
1|ElectronIon|Correlation|id|1|53|0.98806
1|ElectronIon|Correlation|id|1|54|0.98834
1|ElectronIon|Correlation|id|1|55|0.98812
1|ElectronIon|Correlation|id|1|56|0.98374
1|ElectronIon|Correlation|id|1|57|0.98892
1|ElectronIon|Correlation|id|1|58|0.98768
1|ElectronIon|Correlation|id|1|59|0.98745
1|ElectronIon|Correlation|id|1|60|0.98814
1|ElectronIon|Correlation|id|1|61|0.98974
1|ElectronIon|Correlation|id|1|62|0.98833
1|ElectronIon|Correlation|id|1|63|0.98547
1|ElectronIon|Correlation|id|1|64|0.98704
1|ElectronIon|Correlation|id|1|65|0.98555
1|ElectronIon|Correlation|id|1|66|0.98929
1|ElectronIon|Correlation|id|1|67|0.99127
1|ElectronIon|Correlation|id|1|68|0.98889
1|ElectronIon|Correlation|id|1|69|0.98951
1|ElectronIon|Correlation|id|1|70|0.9876
1|ElectronIon|Correlation|id|1|71|0.98874
1|ElectronIon|Correlation|id|1|72|0.98358
1|ElectronIon|Correlation|id|1|73|0.98585
1|ElectronIon|Correlation|id|1|74|0.98617
1|ElectronIon|Correlation|id|1|75|0.98887
1|ElectronIon|Correlation|id|1|76|0.98877
1|ElectronIon|Correlation|id|1|77|0.99009
1|ElectronIon|Correlation|id|1|78|0.99102
1|ElectronIon|Correlation|id|1|79|0.9886
1|ElectronIon|Correlation|id|1|80|0.98761
1|ElectronIon|Correlation|id|1|81|0.98878
1|ElectronIon|Correlation|id|1|82|0.99111
1|ElectronIon|Correlation|id|1|83|0.98739
1|ElectronIon|Correlation|id|1|84|0.9902
1|ElectronIon|Correlation|id|1|85|0.98667
1|ElectronIon|Correlation|id|1|86|0.98794
1|ElectronIon|Correlation|id|1|87|0.98916
1|ElectronIon|Correlation|id|1|88|0.9876
1|ElectronIon|Correlation|id|1|89|0.98911
1|ElectronIon|Correlation|id|1|90|0.98724
1|ElectronIon|Correlation|id|1|91|0.98845
1|ElectronIon|Correlation|id|1|92|0.98991
1|ElectronIon|Correlation|id|1|93|0.98407
1|ElectronIon|Correlation|id|1|94|0.98633
1|ElectronIon|Correlation|id|1|95|0.98657
1|ElectronIon|Correlation|id|1|96|0.98731
1|ElectronIon|Correlation|id|1|97|0.98872
1|ElectronIon|Correlation|id|1|98|0.98805
1|ElectronIon|Correlation|id|1|99|0.989
1|ElectronIon|Correlation|id|1|100|0.98724
1|ElectronIon|Correlation|id|1|101|0.98805
1|ElectronIon|Correlation|id|1|102|0.98596
1|ElectronIon|Correlation|id|1|103|0.98457
1|ElectronIon|Correlation|id|1|104|0.98663
1|ElectronIon|Correlation|id|1|105|0.98897
1|ElectronIon|Correlation|id|1|106|0.99034
1|ElectronIon|Correlation|id|1|107|0.9862
1|ElectronIon|Correlation|id|1|108|0.98923
1|ElectronIon|Correlation|id|1|109|0.98896
1|ElectronIon|Correlation|id|1|110|0.98724
1|ElectronIon|Correlation|id|1|111|0.98877
1|ElectronIon|Correlation|id|1|112|0.99387
1|ElectronIon|Correlation|id|1|113|0.99214
1|ElectronIon|Correlation|id|1|114|0.98722
1|ElectronIon|Correlation|id|1|115|0.98491
1|ElectronIon|Correlation|id|1|116|0.98794
1|ElectronIon|Correlation|id|1|117|0.98569
1|ElectronIon|Correlation|id|1|118|0.98753
1|ElectronIon|Correlation|id|1|119|0.99043
1|ElectronIon|Correlation|id|1|120|0.98798
1|ElectronIon|Correlation|id|1|121|0.98619
1|ElectronIon|Correlation|id|1|122|0.98699
1|ElectronIon|Correlation|id|1|123|0.99202
1|ElectronIon|Correlation|id|1|124|0.98745
1|ElectronIon|Correlation|id|1|125|0.98729
1|ElectronIon|Correlation|id|1|126|0.98912
1|ElectronIon|Correlation|id|1|127|0.98624
1|ElectronIon|Correlation|id|1|128|0.98798
1|ElectronIon|Correlation|id|1|129|0.98621
1|ElectronIon|Correlation|id|1|130|0.98637
1|ElectronIon|Correlation|id|1|131|0.988
1|ElectronIon|Correlation|id|1|132|0.98996
1|ElectronIon|Correlation|id|1|133|0.98676
1|ElectronIon|Correlation|id|1|134|0.98779
1|ElectronIon|Correlation|id|1|135|0.98836
1|ElectronIon|Correlation|id|1|136|0.98506
1|ElectronIon|Correlation|id|1|137|0.98732
1|ElectronIon|Correlation|id|1|138|0.98998
1|ElectronIon|Correlation|id|1|139|0.98672
1|ElectronIon|Correlation|id|1|140|0.99022
1|ElectronIon|Correlation|id|1|141|0.98617
1|ElectronIon|Correlation|id|1|142|0.99099
1|ElectronIon|Correlation|id|1|143|0.98563
1|ElectronIon|Correlation|id|1|144|0.98804
1|ElectronIon|Correlation|id|1|145|0.98785
1|ElectronIon|Correlation|id|1|146|0.9861
1|ElectronIon|Correlation|id|1|147|0.98738
1|ElectronIon|Correlation|id|1|148|0.98952
1|ElectronIon|Correlation|id|1|149|0.99017
1|ElectronIon|Correlation|id|1|150|0.98689
1|ElectronIon|Correlation|id|1|151|0.99032
1|ElectronIon|Correlation|id|1|152|0.99053
1|ElectronIon|Correlation|id|1|153|0.98719
1|ElectronIon|Correlation|id|1|154|0.99022
1|ElectronIon|Correlation|id|1|155|0.9908
1|ElectronIon|Correlation|id|1|156|0.98983
1|ElectronIon|Correlation|id|1|157|0.98703
1|ElectronIon|Correlation|id|1|158|0.99077
1|ElectronIon|Correlation|id|1|159|0.98941
1|ElectronIon|Correlation|id|1|160|0.9857
1|ElectronIon|Correlation|id|1|161|0.98777
1|ElectronIon|Correlation|id|1|162|0.98746
1|ElectronIon|Correlation|id|1|163|0.98935
1|ElectronIon|Correlation|id|1|164|0.98805
1|ElectronIon|Correlation|id|1|165|0.99229
1|ElectronIon|Correlation|id|1|166|0.99091
1|ElectronIon|Correlation|id|1|167|0.98557
1|ElectronIon|Correlation|id|1|168|0.99338
1|ElectronIon|Correlation|id|1|169|0.98807
1|ElectronIon|Correlation|id|1|170|0.98908
1|ElectronIon|Correlation|id|1|171|0.99099
1|ElectronIon|Correlation|id|1|172|0.98916
1|ElectronIon|Correlation|id|1|173|0.98768
1|ElectronIon|Correlation|id|1|174|0.98745
1|ElectronIon|Correlation|id|1|175|0.99136
1|ElectronIon|Correlation|id|1|176|0.98849
1|ElectronIon|Correlation|id|1|177|0.98971
1|ElectronIon|Correlation|id|1|178|0.98849
1|ElectronIon|Correlation|id|1|179|0.98826
1|ElectronIon|Correlation|id|1|180|0.98957
1|ElectronIon|Correlation|id|1|181|0.99029
1|ElectronIon|Correlation|id|1|182|0.98909
1|ElectronIon|Correlation|id|1|183|0.9858
1|ElectronIon|Correlation|id|1|184|0.98651
1|ElectronIon|Correlation|id|1|185|0.98817
1|ElectronIon|Correlation|id|1|186|0.99079
1|ElectronIon|Correlation|id|1|187|0.98824
1|ElectronIon|Correlation|id|1|188|0.98789
1|ElectronIon|Correlation|id|1|189|0.98573
1|ElectronIon|Correlation|id|1|190|0.99034
1|ElectronIon|Correlation|id|1|191|0.98625
1|ElectronIon|Correlation|id|1|192|0.98843
1|ElectronIon|Correlation|id|1|193|0.99022
1|ElectronIon|Correlation|id|1|194|0.98824
1|ElectronIon|Correlation|id|1|195|0.99167
1|ElectronIon|Correlation|id|1|196|0.98951
1|ElectronIon|Correlation|id|1|197|0.98863
1|ElectronIon|Correlation|id|1|198|0.98763
1|ElectronIon|Correlation|id|1|199|0.99015
1|ElectronIon|Correlation|id|1|200|0.98785
1|ElectronIon|Correlation|id|1|201|0.98845
1|ElectronIon|Correlation|id|1|202|0.98818
1|ElectronIon|Correlation|id|1|203|0.9911
1|ElectronIon|Correlation|id|1|204|0.98878
1|ElectronIon|Correlation|id|1|205|0.98757
1|ElectronIon|Correlation|id|1|206|0.98745
1|ElectronIon|Correlation|id|1|207|0.98916
1|ElectronIon|Correlation|id|1|208|0.98864
1|ElectronIon|Correlation|id|1|209|0.98658
1|ElectronIon|Correlation|id|1|210|0.99199
1|ElectronIon|Correlation|id|1|211|0.99073
1|ElectronIon|Correlation|id|1|212|0.98669
1|ElectronIon|Correlation|id|1|213|0.98607
1|ElectronIon|Correlation|id|1|214|0.98946
1|ElectronIon|Correlation|id|1|215|0.99022
1|ElectronIon|Correlation|id|1|216|0.98795
1|ElectronIon|Correlation|id|1|217|0.98737
1|ElectronIon|Correlation|id|1|218|0.98907
1|ElectronIon|Correlation|id|1|219|0.98432
1|ElectronIon|Correlation|id|1|220|0.9913
1|ElectronIon|Correlation|id|1|221|0.98941
1|ElectronIon|Correlation|id|1|222|0.9879
1|ElectronIon|Correlation|id|1|223|0.9854
1|ElectronIon|Correlation|id|1|224|0.98501
1|ElectronIon|Correlation|id|1|225|0.98771
1|ElectronIon|Correlation|id|1|226|0.98784
1|ElectronIon|Correlation|id|1|227|0.98795
1|ElectronIon|Correlation|id|1|228|0.98503
1|ElectronIon|Correlation|id|1|229|0.98773
1|ElectronIon|Correlation|id|1|230|0.98871
1|ElectronIon|Correlation|id|1|231|0.98989
1|ElectronIon|Correlation|id|1|232|0.98791
1|ElectronIon|Correlation|id|1|233|0.9867
1|ElectronIon|Correlation|id|1|234|0.98663
1|ElectronIon|Correlation|id|1|235|0.98486
1|ElectronIon|Correlation|id|1|236|0.98933
1|ElectronIon|Correlation|id|1|237|0.98902
1|ElectronIon|Correlation|id|1|238|0.9926
1|ElectronIon|Correlation|id|1|239|0.99035
1|ElectronIon|Correlation|id|1|240|0.99012
1|ElectronIon|Correlation|id|1|241|0.99065
1|ElectronIon|Correlation|id|1|242|0.99044
1|ElectronIon|Correlation|id|1|243|0.98942
1|ElectronIon|Correlation|id|1|244|0.98915
1|ElectronIon|Correlation|id|1|245|0.98507
1|ElectronIon|Correlation|id|1|246|0.99272
1|ElectronIon|Correlation|id|1|247|0.98709
1|ElectronIon|Correlation|id|1|248|0.98704
1|ElectronIon|Correlation|id|1|249|0.99089
1|ElectronIon|Correlation|id|1|250|0.9914
1|ElectronIon|Correlation|id|1|251|0.99018
1|ElectronIon|Correlation|id|1|252|0.99189
1|ElectronIon|Correlation|id|1|253|0.9901
1|ElectronIon|Correlation|id|1|254|0.98807
1|ElectronIon|Correlation|id|1|255|0.99083
1|ElectronIon|Correlation|id|1|256|0.98707
1|ElectronIon|Correlation|id|1|257|0.98861
1|ElectronIon|Correlation|id|1|258|0.98855
1|ElectronIon|Correlation|id|1|259|0.98576
1|ElectronIon|Correlation|id|1|260|0.99027
1|ElectronIon|Correlation|id|1|261|0.98737
1|ElectronIon|Correlation|id|1|262|0.98455
1|ElectronIon|Correlation|id|1|263|0.98674
1|ElectronIon|Correlation|id|1|264|0.98858
1|ElectronIon|Correlation|id|1|265|0.98779
1|ElectronIon|Correlation|id|1|266|0.98643
1|ElectronIon|Correlation|id|1|267|0.98924
1|ElectronIon|Correlation|id|1|268|0.98822
1|ElectronIon|Correlation|id|1|269|0.98968
1|ElectronIon|Correlation|id|1|270|0.9889
1|ElectronIon|Correlation|id|1|271|0.98885
1|ElectronIon|Correlation|id|1|272|0.98684
1|ElectronIon|Correlation|id|1|273|0.98637
1|ElectronIon|Correlation|id|1|274|0.98747
1|ElectronIon|Correlation|id|1|275|0.98786
1|ElectronIon|Correlation|id|1|276|0.98912
1|ElectronIon|Correlation|id|1|277|0.99029
1|ElectronIon|Correlation|id|1|278|0.9893
1|ElectronIon|Correlation|id|1|279|0.99107
1|ElectronIon|Correlation|id|1|280|0.98948
1|ElectronIon|Correlation|id|1|281|0.98885
1|ElectronIon|Correlation|id|1|282|0.9876
1|ElectronIon|Correlation|id|1|283|0.98816
1|ElectronIon|Correlation|id|1|284|0.98818
1|ElectronIon|Correlation|id|1|285|0.98561
1|ElectronIon|Correlation|id|1|286|0.9885
1|ElectronIon|Correlation|id|1|287|0.99193
1|ElectronIon|Correlation|id|1|288|0.98939
1|ElectronIon|Correlation|id|1|289|0.98474
1|ElectronIon|Correlation|id|1|290|0.98917
1|ElectronIon|Correlation|id|1|291|0.98642
1|ElectronIon|Correlation|id|1|292|0.98907
1|ElectronIon|Correlation|id|1|293|0.98934
1|ElectronIon|Correlation|id|1|294|0.98787
1|ElectronIon|Correlation|id|1|295|0.98842
1|ElectronIon|Correlation|id|1|296|0.98799
1|ElectronIon|Correlation|id|1|297|0.98951
1|ElectronIon|Correlation|id|1|298|0.98484
1|ElectronIon|Correlation|id|1|299|0.9868
1|ElectronIon|Correlation|id|1|300|0.98757
1|ElectronIon|Correlation|id|1|301|0.98798
1|ElectronIon|Correlation|id|1|302|0.98986
1|ElectronIon|Correlation|id|1|303|0.98866
1|ElectronIon|Correlation|id|1|304|0.98867
1|ElectronIon|Correlation|id|1|305|0.98802
1|ElectronIon|Correlation|id|1|306|0.98757
1|ElectronIon|Correlation|id|1|307|0.9862
1|ElectronIon|Correlation|id|1|308|0.98643
1|ElectronIon|Correlation|id|1|309|0.98581
1|ElectronIon|Correlation|id|1|310|0.98636
1|ElectronIon|Correlation|id|1|311|0.98697
1|ElectronIon|Correlation|id|1|312|0.98989
1|ElectronIon|Correlation|id|1|313|0.98858
1|ElectronIon|Correlation|id|1|314|0.98673
1|ElectronIon|Correlation|id|1|315|0.98709
1|ElectronIon|Correlation|id|1|316|0.98658
1|ElectronIon|Correlation|id|1|317|0.9884
1|ElectronIon|Correlation|id|1|318|0.98597
1|ElectronIon|Correlation|id|1|319|0.98659
1|ElectronIon|Correlation|id|1|320|0.99098
1|ElectronIon|Correlation|id|1|321|0.98976
1|ElectronIon|Correlation|id|1|322|0.98803
1|ElectronIon|Correlation|id|1|323|0.98802
1|ElectronIon|Correlation|id|1|324|0.98811
1|ElectronIon|Correlation|id|1|325|0.9896
1|ElectronIon|Correlation|id|1|326|0.99467
1|ElectronIon|Correlation|id|1|327|0.98758
1|ElectronIon|Correlation|id|1|328|0.98809
1|ElectronIon|Correlation|id|1|329|0.98866
1|ElectronIon|Correlation|id|1|330|0.98925
1|ElectronIon|Correlation|id|1|331|0.99317
1|ElectronIon|Correlation|id|1|332|0.98869
1|ElectronIon|Correlation|id|1|333|0.98576
1|ElectronIon|Correlation|id|1|334|0.98941
1|ElectronIon|Correlation|id|1|335|0.988
1|ElectronIon|Correlation|id|1|336|0.98793
1|ElectronIon|Correlation|id|1|337|0.99188
1|ElectronIon|Correlation|id|1|338|0.98724
1|ElectronIon|Correlation|id|1|339|0.98704
1|ElectronIon|Correlation|id|1|340|0.98658
1|ElectronIon|Correlation|id|1|341|0.98865
1|ElectronIon|Correlation|id|1|342|0.98501
1|ElectronIon|Correlation|id|1|343|0.98805
1|ElectronIon|Correlation|id|1|344|0.99108
1|ElectronIon|Correlation|id|1|345|0.98965
1|ElectronIon|Correlation|id|1|346|0.99119
1|ElectronIon|Correlation|id|1|347|0.98751
1|ElectronIon|Correlation|id|1|348|0.98569
1|ElectronIon|Correlation|id|1|349|0.9907
1|ElectronIon|Correlation|id|1|350|0.98629
1|ElectronIon|Correlation|id|1|351|0.99046
1|ElectronIon|Correlation|id|1|352|0.98909
1|ElectronIon|Correlation|id|1|353|0.9902
1|ElectronIon|Correlation|id|1|354|0.98882
1|ElectronIon|Correlation|id|1|355|0.99076
1|ElectronIon|Correlation|id|1|356|0.98946
1|ElectronIon|Correlation|id|1|357|0.98791
1|ElectronIon|Correlation|id|1|358|0.98908
1|ElectronIon|Correlation|id|1|359|0.98895
1|ElectronIon|Correlation|id|1|360|0.98567
1|ElectronIon|Correlation|id|1|361|0.98675
1|ElectronIon|Correlation|id|1|362|0.98964
1|ElectronIon|Correlation|id|1|363|0.98862
1|ElectronIon|Correlation|id|1|364|0.99132
1|ElectronIon|Correlation|id|1|365|0.98861
1|ElectronIon|Correlation|id|1|366|0.98676
1|ElectronIon|Correlation|id|1|367|0.99039
1|ElectronIon|Correlation|id|1|368|0.98887
1|ElectronIon|Correlation|id|1|369|0.98961
1|ElectronIon|Correlation|id|1|370|0.98814
1|ElectronIon|Correlation|id|1|371|0.99149
1|ElectronIon|Correlation|id|1|372|0.99104
1|ElectronIon|Correlation|id|1|373|0.99325
1|ElectronIon|Correlation|id|1|374|0.98931
1|ElectronIon|Correlation|id|1|375|0.98839
1|ElectronIon|Correlation|id|1|376|0.98827
1|ElectronIon|Correlation|id|1|377|0.9876
1|ElectronIon|Correlation|id|1|378|0.98794
1|ElectronIon|Correlation|id|1|379|0.99043
1|ElectronIon|Correlation|id|1|380|0.9914
1|ElectronIon|Correlation|id|1|381|0.9883
1|ElectronIon|Correlation|id|1|382|0.98799
1|ElectronIon|Correlation|id|1|383|0.9867
1|ElectronIon|Correlation|id|1|384|0.98966
