# Supplementary material for: On DNA numerical representations for genomic similarity computation
Source: PLoS One. 2017 Mar 21;12(3):e0173288. doi: 10.1371/journal.pone.0173288 (PMC5360225; doi:10.1371/journal.pone.0173288)
Supplement: S3 File — The datasets employed in this work. (ZIP) [file pone.0173288.s003.zip › datasets/syntheticalExperimentalScores/sequenceBase_1_transformation_ElectronIon_metric_Correlation_type_id_percentage_16.txt]

1|ElectronIon|Correlation|id|16|1|0.97602
1|ElectronIon|Correlation|id|16|2|0.98539
1|ElectronIon|Correlation|id|16|3|0.9829
1|ElectronIon|Correlation|id|16|4|0.97269
1|ElectronIon|Correlation|id|16|5|0.98126
1|ElectronIon|Correlation|id|16|6|0.9833
1|ElectronIon|Correlation|id|16|7|0.97678
1|ElectronIon|Correlation|id|16|8|0.98417
1|ElectronIon|Correlation|id|16|9|0.98309
1|ElectronIon|Correlation|id|16|10|0.98429
1|ElectronIon|Correlation|id|16|11|0.9851
1|ElectronIon|Correlation|id|16|12|0.98418
1|ElectronIon|Correlation|id|16|13|0.98276
1|ElectronIon|Correlation|id|16|14|0.98529
1|ElectronIon|Correlation|id|16|15|0.98291
1|ElectronIon|Correlation|id|16|16|0.9847
1|ElectronIon|Correlation|id|16|17|0.98481
1|ElectronIon|Correlation|id|16|18|0.98123
1|ElectronIon|Correlation|id|16|19|0.98632
1|ElectronIon|Correlation|id|16|20|0.96927
1|ElectronIon|Correlation|id|16|21|0.98384
1|ElectronIon|Correlation|id|16|22|0.97894
1|ElectronIon|Correlation|id|16|23|0.98445
1|ElectronIon|Correlation|id|16|24|0.97766
1|ElectronIon|Correlation|id|16|25|0.98306
1|ElectronIon|Correlation|id|16|26|0.98536
1|ElectronIon|Correlation|id|16|27|0.97779
1|ElectronIon|Correlation|id|16|28|0.98197
1|ElectronIon|Correlation|id|16|29|0.98481
1|ElectronIon|Correlation|id|16|30|0.98025
1|ElectronIon|Correlation|id|16|31|0.98413
1|ElectronIon|Correlation|id|16|32|0.98453
1|ElectronIon|Correlation|id|16|33|0.97893
1|ElectronIon|Correlation|id|16|34|0.98436
1|ElectronIon|Correlation|id|16|35|0.98424
1|ElectronIon|Correlation|id|16|36|0.98308
1|ElectronIon|Correlation|id|16|37|0.98037
1|ElectronIon|Correlation|id|16|38|0.97965
1|ElectronIon|Correlation|id|16|39|0.98235
1|ElectronIon|Correlation|id|16|40|0.98154
1|ElectronIon|Correlation|id|16|41|0.9795
1|ElectronIon|Correlation|id|16|42|0.98574
1|ElectronIon|Correlation|id|16|43|0.98353
1|ElectronIon|Correlation|id|16|44|0.98388
1|ElectronIon|Correlation|id|16|45|0.98438
1|ElectronIon|Correlation|id|16|46|0.98597
1|ElectronIon|Correlation|id|16|47|0.98389
1|ElectronIon|Correlation|id|16|48|0.9833
1|ElectronIon|Correlation|id|16|49|0.98316
1|ElectronIon|Correlation|id|16|50|0.97629
1|ElectronIon|Correlation|id|16|51|0.97989
1|ElectronIon|Correlation|id|16|52|0.98419
1|ElectronIon|Correlation|id|16|53|0.98465
1|ElectronIon|Correlation|id|16|54|0.97815
1|ElectronIon|Correlation|id|16|55|0.97698
1|ElectronIon|Correlation|id|16|56|0.97927
1|ElectronIon|Correlation|id|16|57|0.98202
1|ElectronIon|Correlation|id|16|58|0.9798
1|ElectronIon|Correlation|id|16|59|0.98326
1|ElectronIon|Correlation|id|16|60|0.97605
1|ElectronIon|Correlation|id|16|61|0.98493
1|ElectronIon|Correlation|id|16|62|0.98321
1|ElectronIon|Correlation|id|16|63|0.97954
1|ElectronIon|Correlation|id|16|64|0.98459
1|ElectronIon|Correlation|id|16|65|0.97496
1|ElectronIon|Correlation|id|16|66|0.98274
1|ElectronIon|Correlation|id|16|67|0.98647
1|ElectronIon|Correlation|id|16|68|0.9794
1|ElectronIon|Correlation|id|16|69|0.98287
1|ElectronIon|Correlation|id|16|70|0.98353
1|ElectronIon|Correlation|id|16|71|0.97636
1|ElectronIon|Correlation|id|16|72|0.98365
1|ElectronIon|Correlation|id|16|73|0.98176
1|ElectronIon|Correlation|id|16|74|0.98376
1|ElectronIon|Correlation|id|16|75|0.98477
1|ElectronIon|Correlation|id|16|76|0.98276
1|ElectronIon|Correlation|id|16|77|0.97868
1|ElectronIon|Correlation|id|16|78|0.98075
1|ElectronIon|Correlation|id|16|79|0.98401
1|ElectronIon|Correlation|id|16|80|0.98482
1|ElectronIon|Correlation|id|16|81|0.9857
1|ElectronIon|Correlation|id|16|82|0.98573
1|ElectronIon|Correlation|id|16|83|0.98431
1|ElectronIon|Correlation|id|16|84|0.98575
1|ElectronIon|Correlation|id|16|85|0.98316
1|ElectronIon|Correlation|id|16|86|0.98549
1|ElectronIon|Correlation|id|16|87|0.98605
1|ElectronIon|Correlation|id|16|88|0.98574
1|ElectronIon|Correlation|id|16|89|0.97576
1|ElectronIon|Correlation|id|16|90|0.98361
1|ElectronIon|Correlation|id|16|91|0.9851
1|ElectronIon|Correlation|id|16|92|0.98269
1|ElectronIon|Correlation|id|16|93|0.98502
1|ElectronIon|Correlation|id|16|94|0.98063
1|ElectronIon|Correlation|id|16|95|0.98237
1|ElectronIon|Correlation|id|16|96|0.97657
1|ElectronIon|Correlation|id|16|97|0.98596
1|ElectronIon|Correlation|id|16|98|0.98183
1|ElectronIon|Correlation|id|16|99|0.98271
1|ElectronIon|Correlation|id|16|100|0.98187
1|ElectronIon|Correlation|id|16|101|0.9858
1|ElectronIon|Correlation|id|16|102|0.98336
1|ElectronIon|Correlation|id|16|103|0.97993
1|ElectronIon|Correlation|id|16|104|0.98481
1|ElectronIon|Correlation|id|16|105|0.98377
1|ElectronIon|Correlation|id|16|106|0.98446
1|ElectronIon|Correlation|id|16|107|0.98464
1|ElectronIon|Correlation|id|16|108|0.98551
1|ElectronIon|Correlation|id|16|109|0.98364
1|ElectronIon|Correlation|id|16|110|0.97612
1|ElectronIon|Correlation|id|16|111|0.98466
1|ElectronIon|Correlation|id|16|112|0.97823
1|ElectronIon|Correlation|id|16|113|0.9826
1|ElectronIon|Correlation|id|16|114|0.98506
1|ElectronIon|Correlation|id|16|115|0.98426
1|ElectronIon|Correlation|id|16|116|0.98351
1|ElectronIon|Correlation|id|16|117|0.98449
1|ElectronIon|Correlation|id|16|118|0.98452
1|ElectronIon|Correlation|id|16|119|0.97006
1|ElectronIon|Correlation|id|16|120|0.98313
1|ElectronIon|Correlation|id|16|121|0.97877
1|ElectronIon|Correlation|id|16|122|0.9853
1|ElectronIon|Correlation|id|16|123|0.98082
1|ElectronIon|Correlation|id|16|124|0.98527
1|ElectronIon|Correlation|id|16|125|0.97834
1|ElectronIon|Correlation|id|16|126|0.98499
1|ElectronIon|Correlation|id|16|127|0.98265
1|ElectronIon|Correlation|id|16|128|0.97894
1|ElectronIon|Correlation|id|16|129|0.98589
1|ElectronIon|Correlation|id|16|130|0.98549
1|ElectronIon|Correlation|id|16|131|0.98172
1|ElectronIon|Correlation|id|16|132|0.98298
1|ElectronIon|Correlation|id|16|133|0.97875
1|ElectronIon|Correlation|id|16|134|0.98358
1|ElectronIon|Correlation|id|16|135|0.98022
1|ElectronIon|Correlation|id|16|136|0.9751
1|ElectronIon|Correlation|id|16|137|0.98128
1|ElectronIon|Correlation|id|16|138|0.98527
1|ElectronIon|Correlation|id|16|139|0.98161
1|ElectronIon|Correlation|id|16|140|0.98002
1|ElectronIon|Correlation|id|16|141|0.9848
1|ElectronIon|Correlation|id|16|142|0.97787
1|ElectronIon|Correlation|id|16|143|0.9765
1|ElectronIon|Correlation|id|16|144|0.97853
1|ElectronIon|Correlation|id|16|145|0.98287
1|ElectronIon|Correlation|id|16|146|0.98275
1|ElectronIon|Correlation|id|16|147|0.9831
1|ElectronIon|Correlation|id|16|148|0.98356
1|ElectronIon|Correlation|id|16|149|0.98221
1|ElectronIon|Correlation|id|16|150|0.98362
1|ElectronIon|Correlation|id|16|151|0.98394
1|ElectronIon|Correlation|id|16|152|0.98266
1|ElectronIon|Correlation|id|16|153|0.97515
1|ElectronIon|Correlation|id|16|154|0.98159
1|ElectronIon|Correlation|id|16|155|0.98398
1|ElectronIon|Correlation|id|16|156|0.97638
1|ElectronIon|Correlation|id|16|157|0.98451
1|ElectronIon|Correlation|id|16|158|0.9793
1|ElectronIon|Correlation|id|16|159|0.98524
1|ElectronIon|Correlation|id|16|160|0.98243
1|ElectronIon|Correlation|id|16|161|0.98469
1|ElectronIon|Correlation|id|16|162|0.98225
1|ElectronIon|Correlation|id|16|163|0.98403
1|ElectronIon|Correlation|id|16|164|0.98091
1|ElectronIon|Correlation|id|16|165|0.97674
1|ElectronIon|Correlation|id|16|166|0.98089
1|ElectronIon|Correlation|id|16|167|0.98301
1|ElectronIon|Correlation|id|16|168|0.98498
1|ElectronIon|Correlation|id|16|169|0.98348
1|ElectronIon|Correlation|id|16|170|0.9854
1|ElectronIon|Correlation|id|16|171|0.98363
1|ElectronIon|Correlation|id|16|172|0.98446
1|ElectronIon|Correlation|id|16|173|0.9844
1|ElectronIon|Correlation|id|16|174|0.98621
1|ElectronIon|Correlation|id|16|175|0.97825
1|ElectronIon|Correlation|id|16|176|0.98467
1|ElectronIon|Correlation|id|16|177|0.98062
1|ElectronIon|Correlation|id|16|178|0.97419
1|ElectronIon|Correlation|id|16|179|0.98382
1|ElectronIon|Correlation|id|16|180|0.98409
1|ElectronIon|Correlation|id|16|181|0.97821
1|ElectronIon|Correlation|id|16|182|0.97927
1|ElectronIon|Correlation|id|16|183|0.98318
1|ElectronIon|Correlation|id|16|184|0.98248
1|ElectronIon|Correlation|id|16|185|0.98115
1|ElectronIon|Correlation|id|16|186|0.98312
1|ElectronIon|Correlation|id|16|187|0.98419
1|ElectronIon|Correlation|id|16|188|0.97504
1|ElectronIon|Correlation|id|16|189|0.98484
1|ElectronIon|Correlation|id|16|190|0.97495
1|ElectronIon|Correlation|id|16|191|0.9779
1|ElectronIon|Correlation|id|16|192|0.97882
1|ElectronIon|Correlation|id|16|193|0.9832
1|ElectronIon|Correlation|id|16|194|0.98239
1|ElectronIon|Correlation|id|16|195|0.98401
1|ElectronIon|Correlation|id|16|196|0.98529
1|ElectronIon|Correlation|id|16|197|0.98279
1|ElectronIon|Correlation|id|16|198|0.9779
1|ElectronIon|Correlation|id|16|199|0.98024
1|ElectronIon|Correlation|id|16|200|0.98117
1|ElectronIon|Correlation|id|16|201|0.98319
1|ElectronIon|Correlation|id|16|202|0.98356
1|ElectronIon|Correlation|id|16|203|0.98488
1|ElectronIon|Correlation|id|16|204|0.98301
1|ElectronIon|Correlation|id|16|205|0.9756
1|ElectronIon|Correlation|id|16|206|0.97692
1|ElectronIon|Correlation|id|16|207|0.97584
1|ElectronIon|Correlation|id|16|208|0.97959
1|ElectronIon|Correlation|id|16|209|0.98514
1|ElectronIon|Correlation|id|16|210|0.98409
1|ElectronIon|Correlation|id|16|211|0.98497
1|ElectronIon|Correlation|id|16|212|0.97757
1|ElectronIon|Correlation|id|16|213|0.9809
1|ElectronIon|Correlation|id|16|214|0.97752
1|ElectronIon|Correlation|id|16|215|0.98421
1|ElectronIon|Correlation|id|16|216|0.9757
1|ElectronIon|Correlation|id|16|217|0.98658
1|ElectronIon|Correlation|id|16|218|0.98336
1|ElectronIon|Correlation|id|16|219|0.98445
1|ElectronIon|Correlation|id|16|220|0.98358
1|ElectronIon|Correlation|id|16|221|0.9839
1|ElectronIon|Correlation|id|16|222|0.98527
1|ElectronIon|Correlation|id|16|223|0.98251
1|ElectronIon|Correlation|id|16|224|0.98458
1|ElectronIon|Correlation|id|16|225|0.9862
1|ElectronIon|Correlation|id|16|226|0.98037
1|ElectronIon|Correlation|id|16|227|0.97716
1|ElectronIon|Correlation|id|16|228|0.98027
1|ElectronIon|Correlation|id|16|229|0.98562
1|ElectronIon|Correlation|id|16|230|0.98248
1|ElectronIon|Correlation|id|16|231|0.985
1|ElectronIon|Correlation|id|16|232|0.97945
1|ElectronIon|Correlation|id|16|233|0.97455
1|ElectronIon|Correlation|id|16|234|0.97676
1|ElectronIon|Correlation|id|16|235|0.97689
1|ElectronIon|Correlation|id|16|236|0.98037
1|ElectronIon|Correlation|id|16|237|0.97871
1|ElectronIon|Correlation|id|16|238|0.98348
1|ElectronIon|Correlation|id|16|239|0.97772
1|ElectronIon|Correlation|id|16|240|0.97967
1|ElectronIon|Correlation|id|16|241|0.98406
1|ElectronIon|Correlation|id|16|242|0.98367
1|ElectronIon|Correlation|id|16|243|0.97666
1|ElectronIon|Correlation|id|16|244|0.97804
1|ElectronIon|Correlation|id|16|245|0.97226
1|ElectronIon|Correlation|id|16|246|0.96992
1|ElectronIon|Correlation|id|16|247|0.97945
1|ElectronIon|Correlation|id|16|248|0.96929
1|ElectronIon|Correlation|id|16|249|0.9838
1|ElectronIon|Correlation|id|16|250|0.98401
1|ElectronIon|Correlation|id|16|251|0.98564
1|ElectronIon|Correlation|id|16|252|0.96772
1|ElectronIon|Correlation|id|16|253|0.98523
1|ElectronIon|Correlation|id|16|254|0.97916
1|ElectronIon|Correlation|id|16|255|0.98407
1|ElectronIon|Correlation|id|16|256|0.98297
1|ElectronIon|Correlation|id|16|257|0.98478
1|ElectronIon|Correlation|id|16|258|0.9856
1|ElectronIon|Correlation|id|16|259|0.98307
1|ElectronIon|Correlation|id|16|260|0.97893
1|ElectronIon|Correlation|id|16|261|0.98258
1|ElectronIon|Correlation|id|16|262|0.98187
1|ElectronIon|Correlation|id|16|263|0.97603
1|ElectronIon|Correlation|id|16|264|0.9852
1|ElectronIon|Correlation|id|16|265|0.98415
1|ElectronIon|Correlation|id|16|266|0.98062
1|ElectronIon|Correlation|id|16|267|0.97896
1|ElectronIon|Correlation|id|16|268|0.98073
1|ElectronIon|Correlation|id|16|269|0.98271
1|ElectronIon|Correlation|id|16|270|0.98333
1|ElectronIon|Correlation|id|16|271|0.98401
1|ElectronIon|Correlation|id|16|272|0.9826
1|ElectronIon|Correlation|id|16|273|0.98302
1|ElectronIon|Correlation|id|16|274|0.97961
1|ElectronIon|Correlation|id|16|275|0.98459
1|ElectronIon|Correlation|id|16|276|0.98208
1|ElectronIon|Correlation|id|16|277|0.98315
1|ElectronIon|Correlation|id|16|278|0.98342
1|ElectronIon|Correlation|id|16|279|0.98347
1|ElectronIon|Correlation|id|16|280|0.98021
1|ElectronIon|Correlation|id|16|281|0.98455
1|ElectronIon|Correlation|id|16|282|0.98261
1|ElectronIon|Correlation|id|16|283|0.98065
1|ElectronIon|Correlation|id|16|284|0.98431
1|ElectronIon|Correlation|id|16|285|0.98301
1|ElectronIon|Correlation|id|16|286|0.98426
1|ElectronIon|Correlation|id|16|287|0.98535
1|ElectronIon|Correlation|id|16|288|0.98594
1|ElectronIon|Correlation|id|16|289|0.98434
1|ElectronIon|Correlation|id|16|290|0.97766
1|ElectronIon|Correlation|id|16|291|0.98325
1|ElectronIon|Correlation|id|16|292|0.9742
1|ElectronIon|Correlation|id|16|293|0.97672
1|ElectronIon|Correlation|id|16|294|0.981
1|ElectronIon|Correlation|id|16|295|0.98401
1|ElectronIon|Correlation|id|16|296|0.98552
1|ElectronIon|Correlation|id|16|297|0.9747
1|ElectronIon|Correlation|id|16|298|0.98292
1|ElectronIon|Correlation|id|16|299|0.97746
1|ElectronIon|Correlation|id|16|300|0.97678
1|ElectronIon|Correlation|id|16|301|0.98128
1|ElectronIon|Correlation|id|16|302|0.98451
1|ElectronIon|Correlation|id|16|303|0.97701
1|ElectronIon|Correlation|id|16|304|0.9829
1|ElectronIon|Correlation|id|16|305|0.98194
1|ElectronIon|Correlation|id|16|306|0.98175
1|ElectronIon|Correlation|id|16|307|0.9784
1|ElectronIon|Correlation|id|16|308|0.98518
1|ElectronIon|Correlation|id|16|309|0.9829
1|ElectronIon|Correlation|id|16|310|0.98468
1|ElectronIon|Correlation|id|16|311|0.98589
1|ElectronIon|Correlation|id|16|312|0.98354
1|ElectronIon|Correlation|id|16|313|0.97899
1|ElectronIon|Correlation|id|16|314|0.98166
1|ElectronIon|Correlation|id|16|315|0.98341
1|ElectronIon|Correlation|id|16|316|0.98403
1|ElectronIon|Correlation|id|16|317|0.98334
1|ElectronIon|Correlation|id|16|318|0.98099
1|ElectronIon|Correlation|id|16|319|0.98445
1|ElectronIon|Correlation|id|16|320|0.98282
1|ElectronIon|Correlation|id|16|321|0.98317
1|ElectronIon|Correlation|id|16|322|0.98342
1|ElectronIon|Correlation|id|16|323|0.9821
1|ElectronIon|Correlation|id|16|324|0.9819
1|ElectronIon|Correlation|id|16|325|0.98403
1|ElectronIon|Correlation|id|16|326|0.97838
1|ElectronIon|Correlation|id|16|327|0.97765
1|ElectronIon|Correlation|id|16|328|0.98263
1|ElectronIon|Correlation|id|16|329|0.98217
1|ElectronIon|Correlation|id|16|330|0.98407
1|ElectronIon|Correlation|id|16|331|0.98373
1|ElectronIon|Correlation|id|16|332|0.98585
1|ElectronIon|Correlation|id|16|333|0.97675
1|ElectronIon|Correlation|id|16|334|0.98474
1|ElectronIon|Correlation|id|16|335|0.98577
1|ElectronIon|Correlation|id|16|336|0.98218
1|ElectronIon|Correlation|id|16|337|0.98484
1|ElectronIon|Correlation|id|16|338|0.97436
1|ElectronIon|Correlation|id|16|339|0.98073
1|ElectronIon|Correlation|id|16|340|0.9831
1|ElectronIon|Correlation|id|16|341|0.98427
1|ElectronIon|Correlation|id|16|342|0.98258
1|ElectronIon|Correlation|id|16|343|0.98466
1|ElectronIon|Correlation|id|16|344|0.98342
1|ElectronIon|Correlation|id|16|345|0.97879
1|ElectronIon|Correlation|id|16|346|0.98488
1|ElectronIon|Correlation|id|16|347|0.97907
1|ElectronIon|Correlation|id|16|348|0.98274
1|ElectronIon|Correlation|id|16|349|0.98071
1|ElectronIon|Correlation|id|16|350|0.985
1|ElectronIon|Correlation|id|16|351|0.98285
1|ElectronIon|Correlation|id|16|352|0.98588
1|ElectronIon|Correlation|id|16|353|0.98489
1|ElectronIon|Correlation|id|16|354|0.9814
1|ElectronIon|Correlation|id|16|355|0.98417
1|ElectronIon|Correlation|id|16|356|0.98349
1|ElectronIon|Correlation|id|16|357|0.98307
1|ElectronIon|Correlation|id|16|358|0.98398
1|ElectronIon|Correlation|id|16|359|0.98249
1|ElectronIon|Correlation|id|16|360|0.98334
1|ElectronIon|Correlation|id|16|361|0.98157
1|ElectronIon|Correlation|id|16|362|0.98027
1|ElectronIon|Correlation|id|16|363|0.98626
1|ElectronIon|Correlation|id|16|364|0.98039
1|ElectronIon|Correlation|id|16|365|0.98395
1|ElectronIon|Correlation|id|16|366|0.98078
1|ElectronIon|Correlation|id|16|367|0.97848
1|ElectronIon|Correlation|id|16|368|0.98355
1|ElectronIon|Correlation|id|16|369|0.98125
1|ElectronIon|Correlation|id|16|370|0.98396
1|ElectronIon|Correlation|id|16|371|0.98529
1|ElectronIon|Correlation|id|16|372|0.98511
1|ElectronIon|Correlation|id|16|373|0.98315
1|ElectronIon|Correlation|id|16|374|0.98388
1|ElectronIon|Correlation|id|16|375|0.98323
1|ElectronIon|Correlation|id|16|376|0.98096
1|ElectronIon|Correlation|id|16|377|0.98417
1|ElectronIon|Correlation|id|16|378|0.97736
1|ElectronIon|Correlation|id|16|379|0.98118
1|ElectronIon|Correlation|id|16|380|0.97929
1|ElectronIon|Correlation|id|16|381|0.98328
1|ElectronIon|Correlation|id|16|382|0.97853
1|ElectronIon|Correlation|id|16|383|0.98143
1|ElectronIon|Correlation|id|16|384|0.98318
