# Supplementary material for: On DNA numerical representations for genomic similarity computation
Source: PLoS One. 2017 Mar 21;12(3):e0173288. doi: 10.1371/journal.pone.0173288 (PMC5360225; doi:10.1371/journal.pone.0173288)
Supplement: S3 File — The datasets employed in this work. (ZIP) [file pone.0173288.s003.zip › datasets/syntheticalExperimentalScores/sequenceBase_1_transformation_ElectronIon_metric_Correlation_type_id_percentage_2.txt]

1|ElectronIon|Correlation|id|2|1|0.98706
1|ElectronIon|Correlation|id|2|2|0.9872
1|ElectronIon|Correlation|id|2|3|0.98863
1|ElectronIon|Correlation|id|2|4|0.98458
1|ElectronIon|Correlation|id|2|5|0.98499
1|ElectronIon|Correlation|id|2|6|0.9856
1|ElectronIon|Correlation|id|2|7|0.98752
1|ElectronIon|Correlation|id|2|8|0.98698
1|ElectronIon|Correlation|id|2|9|0.98865
1|ElectronIon|Correlation|id|2|10|0.98525
1|ElectronIon|Correlation|id|2|11|0.98584
1|ElectronIon|Correlation|id|2|12|0.9855
1|ElectronIon|Correlation|id|2|13|0.98582
1|ElectronIon|Correlation|id|2|14|0.98566
1|ElectronIon|Correlation|id|2|15|0.98522
1|ElectronIon|Correlation|id|2|16|0.98643
1|ElectronIon|Correlation|id|2|17|0.98581
1|ElectronIon|Correlation|id|2|18|0.98909
1|ElectronIon|Correlation|id|2|19|0.9873
1|ElectronIon|Correlation|id|2|20|0.98632
1|ElectronIon|Correlation|id|2|21|0.98945
1|ElectronIon|Correlation|id|2|22|0.98816
1|ElectronIon|Correlation|id|2|23|0.9882
1|ElectronIon|Correlation|id|2|24|0.98379
1|ElectronIon|Correlation|id|2|25|0.98668
1|ElectronIon|Correlation|id|2|26|0.98629
1|ElectronIon|Correlation|id|2|27|0.98583
1|ElectronIon|Correlation|id|2|28|0.98711
1|ElectronIon|Correlation|id|2|29|0.98785
1|ElectronIon|Correlation|id|2|30|0.98672
1|ElectronIon|Correlation|id|2|31|0.98694
1|ElectronIon|Correlation|id|2|32|0.98639
1|ElectronIon|Correlation|id|2|33|0.98496
1|ElectronIon|Correlation|id|2|34|0.98664
1|ElectronIon|Correlation|id|2|35|0.98826
1|ElectronIon|Correlation|id|2|36|0.98586
1|ElectronIon|Correlation|id|2|37|0.98611
1|ElectronIon|Correlation|id|2|38|0.9875
1|ElectronIon|Correlation|id|2|39|0.98466
1|ElectronIon|Correlation|id|2|40|0.98745
1|ElectronIon|Correlation|id|2|41|0.98745
1|ElectronIon|Correlation|id|2|42|0.98757
1|ElectronIon|Correlation|id|2|43|0.98629
1|ElectronIon|Correlation|id|2|44|0.98703
1|ElectronIon|Correlation|id|2|45|0.98371
1|ElectronIon|Correlation|id|2|46|0.98707
1|ElectronIon|Correlation|id|2|47|0.98764
1|ElectronIon|Correlation|id|2|48|0.98863
1|ElectronIon|Correlation|id|2|49|0.98351
1|ElectronIon|Correlation|id|2|50|0.98513
1|ElectronIon|Correlation|id|2|51|0.98664
1|ElectronIon|Correlation|id|2|52|0.98675
1|ElectronIon|Correlation|id|2|53|0.987
1|ElectronIon|Correlation|id|2|54|0.98998
1|ElectronIon|Correlation|id|2|55|0.98797
1|ElectronIon|Correlation|id|2|56|0.98675
1|ElectronIon|Correlation|id|2|57|0.98405
1|ElectronIon|Correlation|id|2|58|0.98643
1|ElectronIon|Correlation|id|2|59|0.98527
1|ElectronIon|Correlation|id|2|60|0.98368
1|ElectronIon|Correlation|id|2|61|0.98755
1|ElectronIon|Correlation|id|2|62|0.98752
1|ElectronIon|Correlation|id|2|63|0.98648
1|ElectronIon|Correlation|id|2|64|0.98654
1|ElectronIon|Correlation|id|2|65|0.98769
1|ElectronIon|Correlation|id|2|66|0.98856
1|ElectronIon|Correlation|id|2|67|0.98553
1|ElectronIon|Correlation|id|2|68|0.9876
1|ElectronIon|Correlation|id|2|69|0.98752
1|ElectronIon|Correlation|id|2|70|0.98737
1|ElectronIon|Correlation|id|2|71|0.98274
1|ElectronIon|Correlation|id|2|72|0.98386
1|ElectronIon|Correlation|id|2|73|0.98864
1|ElectronIon|Correlation|id|2|74|0.98848
1|ElectronIon|Correlation|id|2|75|0.98997
1|ElectronIon|Correlation|id|2|76|0.98216
1|ElectronIon|Correlation|id|2|77|0.98456
1|ElectronIon|Correlation|id|2|78|0.98353
1|ElectronIon|Correlation|id|2|79|0.98673
1|ElectronIon|Correlation|id|2|80|0.98871
1|ElectronIon|Correlation|id|2|81|0.98772
1|ElectronIon|Correlation|id|2|82|0.98858
1|ElectronIon|Correlation|id|2|83|0.98575
1|ElectronIon|Correlation|id|2|84|0.98711
1|ElectronIon|Correlation|id|2|85|0.9851
1|ElectronIon|Correlation|id|2|86|0.98635
1|ElectronIon|Correlation|id|2|87|0.98303
1|ElectronIon|Correlation|id|2|88|0.98781
1|ElectronIon|Correlation|id|2|89|0.99112
1|ElectronIon|Correlation|id|2|90|0.98681
1|ElectronIon|Correlation|id|2|91|0.98538
1|ElectronIon|Correlation|id|2|92|0.98532
1|ElectronIon|Correlation|id|2|93|0.98674
1|ElectronIon|Correlation|id|2|94|0.98689
1|ElectronIon|Correlation|id|2|95|0.9869
1|ElectronIon|Correlation|id|2|96|0.98556
1|ElectronIon|Correlation|id|2|97|0.98586
1|ElectronIon|Correlation|id|2|98|0.9848
1|ElectronIon|Correlation|id|2|99|0.98825
1|ElectronIon|Correlation|id|2|100|0.98684
1|ElectronIon|Correlation|id|2|101|0.98506
1|ElectronIon|Correlation|id|2|102|0.98663
1|ElectronIon|Correlation|id|2|103|0.98644
1|ElectronIon|Correlation|id|2|104|0.98744
1|ElectronIon|Correlation|id|2|105|0.98553
1|ElectronIon|Correlation|id|2|106|0.98671
1|ElectronIon|Correlation|id|2|107|0.98573
1|ElectronIon|Correlation|id|2|108|0.98255
1|ElectronIon|Correlation|id|2|109|0.98686
1|ElectronIon|Correlation|id|2|110|0.98648
1|ElectronIon|Correlation|id|2|111|0.98692
1|ElectronIon|Correlation|id|2|112|0.98924
1|ElectronIon|Correlation|id|2|113|0.98789
1|ElectronIon|Correlation|id|2|114|0.98801
1|ElectronIon|Correlation|id|2|115|0.98652
1|ElectronIon|Correlation|id|2|116|0.98681
1|ElectronIon|Correlation|id|2|117|0.98541
1|ElectronIon|Correlation|id|2|118|0.98563
1|ElectronIon|Correlation|id|2|119|0.98187
1|ElectronIon|Correlation|id|2|120|0.98644
1|ElectronIon|Correlation|id|2|121|0.98645
1|ElectronIon|Correlation|id|2|122|0.98684
1|ElectronIon|Correlation|id|2|123|0.98494
1|ElectronIon|Correlation|id|2|124|0.98859
1|ElectronIon|Correlation|id|2|125|0.98895
1|ElectronIon|Correlation|id|2|126|0.98785
1|ElectronIon|Correlation|id|2|127|0.98795
1|ElectronIon|Correlation|id|2|128|0.98658
1|ElectronIon|Correlation|id|2|129|0.98558
1|ElectronIon|Correlation|id|2|130|0.98759
1|ElectronIon|Correlation|id|2|131|0.98785
1|ElectronIon|Correlation|id|2|132|0.98796
1|ElectronIon|Correlation|id|2|133|0.98425
1|ElectronIon|Correlation|id|2|134|0.98758
1|ElectronIon|Correlation|id|2|135|0.98588
1|ElectronIon|Correlation|id|2|136|0.98656
1|ElectronIon|Correlation|id|2|137|0.98693
1|ElectronIon|Correlation|id|2|138|0.98785
1|ElectronIon|Correlation|id|2|139|0.98867
1|ElectronIon|Correlation|id|2|140|0.9849
1|ElectronIon|Correlation|id|2|141|0.98692
1|ElectronIon|Correlation|id|2|142|0.98739
1|ElectronIon|Correlation|id|2|143|0.98886
1|ElectronIon|Correlation|id|2|144|0.98722
1|ElectronIon|Correlation|id|2|145|0.98788
1|ElectronIon|Correlation|id|2|146|0.98536
1|ElectronIon|Correlation|id|2|147|0.98555
1|ElectronIon|Correlation|id|2|148|0.98748
1|ElectronIon|Correlation|id|2|149|0.98266
1|ElectronIon|Correlation|id|2|150|0.98588
1|ElectronIon|Correlation|id|2|151|0.9851
1|ElectronIon|Correlation|id|2|152|0.9844
1|ElectronIon|Correlation|id|2|153|0.98656
1|ElectronIon|Correlation|id|2|154|0.98634
1|ElectronIon|Correlation|id|2|155|0.98793
1|ElectronIon|Correlation|id|2|156|0.9877
1|ElectronIon|Correlation|id|2|157|0.98959
1|ElectronIon|Correlation|id|2|158|0.99012
1|ElectronIon|Correlation|id|2|159|0.98897
1|ElectronIon|Correlation|id|2|160|0.98874
1|ElectronIon|Correlation|id|2|161|0.98868
1|ElectronIon|Correlation|id|2|162|0.9888
1|ElectronIon|Correlation|id|2|163|0.98842
1|ElectronIon|Correlation|id|2|164|0.98533
1|ElectronIon|Correlation|id|2|165|0.98783
1|ElectronIon|Correlation|id|2|166|0.98642
1|ElectronIon|Correlation|id|2|167|0.98628
1|ElectronIon|Correlation|id|2|168|0.9864
1|ElectronIon|Correlation|id|2|169|0.98454
1|ElectronIon|Correlation|id|2|170|0.98812
1|ElectronIon|Correlation|id|2|171|0.98592
1|ElectronIon|Correlation|id|2|172|0.98616
1|ElectronIon|Correlation|id|2|173|0.98733
1|ElectronIon|Correlation|id|2|174|0.98752
1|ElectronIon|Correlation|id|2|175|0.98606
1|ElectronIon|Correlation|id|2|176|0.9839
1|ElectronIon|Correlation|id|2|177|0.98667
1|ElectronIon|Correlation|id|2|178|0.98705
1|ElectronIon|Correlation|id|2|179|0.98557
1|ElectronIon|Correlation|id|2|180|0.98703
1|ElectronIon|Correlation|id|2|181|0.98941
1|ElectronIon|Correlation|id|2|182|0.98556
1|ElectronIon|Correlation|id|2|183|0.98846
1|ElectronIon|Correlation|id|2|184|0.98215
1|ElectronIon|Correlation|id|2|185|0.98813
1|ElectronIon|Correlation|id|2|186|0.98603
1|ElectronIon|Correlation|id|2|187|0.98477
1|ElectronIon|Correlation|id|2|188|0.98659
1|ElectronIon|Correlation|id|2|189|0.98717
1|ElectronIon|Correlation|id|2|190|0.9837
1|ElectronIon|Correlation|id|2|191|0.98251
1|ElectronIon|Correlation|id|2|192|0.98227
1|ElectronIon|Correlation|id|2|193|0.98801
1|ElectronIon|Correlation|id|2|194|0.98255
1|ElectronIon|Correlation|id|2|195|0.98699
1|ElectronIon|Correlation|id|2|196|0.98801
1|ElectronIon|Correlation|id|2|197|0.9889
1|ElectronIon|Correlation|id|2|198|0.98638
1|ElectronIon|Correlation|id|2|199|0.98651
1|ElectronIon|Correlation|id|2|200|0.98548
1|ElectronIon|Correlation|id|2|201|0.98805
1|ElectronIon|Correlation|id|2|202|0.98647
1|ElectronIon|Correlation|id|2|203|0.98762
1|ElectronIon|Correlation|id|2|204|0.98736
1|ElectronIon|Correlation|id|2|205|0.98946
1|ElectronIon|Correlation|id|2|206|0.98696
1|ElectronIon|Correlation|id|2|207|0.98293
1|ElectronIon|Correlation|id|2|208|0.98749
1|ElectronIon|Correlation|id|2|209|0.98578
1|ElectronIon|Correlation|id|2|210|0.98577
1|ElectronIon|Correlation|id|2|211|0.98577
1|ElectronIon|Correlation|id|2|212|0.98525
1|ElectronIon|Correlation|id|2|213|0.98348
1|ElectronIon|Correlation|id|2|214|0.98363
1|ElectronIon|Correlation|id|2|215|0.98753
1|ElectronIon|Correlation|id|2|216|0.98738
1|ElectronIon|Correlation|id|2|217|0.98584
1|ElectronIon|Correlation|id|2|218|0.98774
1|ElectronIon|Correlation|id|2|219|0.98789
1|ElectronIon|Correlation|id|2|220|0.98799
1|ElectronIon|Correlation|id|2|221|0.99155
1|ElectronIon|Correlation|id|2|222|0.9877
1|ElectronIon|Correlation|id|2|223|0.98692
1|ElectronIon|Correlation|id|2|224|0.98425
1|ElectronIon|Correlation|id|2|225|0.98911
1|ElectronIon|Correlation|id|2|226|0.98374
1|ElectronIon|Correlation|id|2|227|0.98421
1|ElectronIon|Correlation|id|2|228|0.992
1|ElectronIon|Correlation|id|2|229|0.98581
1|ElectronIon|Correlation|id|2|230|0.98817
1|ElectronIon|Correlation|id|2|231|0.98608
1|ElectronIon|Correlation|id|2|232|0.98821
1|ElectronIon|Correlation|id|2|233|0.98627
1|ElectronIon|Correlation|id|2|234|0.98888
1|ElectronIon|Correlation|id|2|235|0.98458
1|ElectronIon|Correlation|id|2|236|0.9882
1|ElectronIon|Correlation|id|2|237|0.98785
1|ElectronIon|Correlation|id|2|238|0.98967
1|ElectronIon|Correlation|id|2|239|0.98747
1|ElectronIon|Correlation|id|2|240|0.98578
1|ElectronIon|Correlation|id|2|241|0.98737
1|ElectronIon|Correlation|id|2|242|0.98485
1|ElectronIon|Correlation|id|2|243|0.98462
1|ElectronIon|Correlation|id|2|244|0.9882
1|ElectronIon|Correlation|id|2|245|0.98642
1|ElectronIon|Correlation|id|2|246|0.9867
1|ElectronIon|Correlation|id|2|247|0.98701
1|ElectronIon|Correlation|id|2|248|0.98813
1|ElectronIon|Correlation|id|2|249|0.98951
1|ElectronIon|Correlation|id|2|250|0.98844
1|ElectronIon|Correlation|id|2|251|0.989
1|ElectronIon|Correlation|id|2|252|0.98752
1|ElectronIon|Correlation|id|2|253|0.98728
1|ElectronIon|Correlation|id|2|254|0.98664
1|ElectronIon|Correlation|id|2|255|0.98672
1|ElectronIon|Correlation|id|2|256|0.98777
1|ElectronIon|Correlation|id|2|257|0.98556
1|ElectronIon|Correlation|id|2|258|0.98751
1|ElectronIon|Correlation|id|2|259|0.98641
1|ElectronIon|Correlation|id|2|260|0.9893
1|ElectronIon|Correlation|id|2|261|0.98968
1|ElectronIon|Correlation|id|2|262|0.98662
1|ElectronIon|Correlation|id|2|263|0.98882
1|ElectronIon|Correlation|id|2|264|0.98711
1|ElectronIon|Correlation|id|2|265|0.98509
1|ElectronIon|Correlation|id|2|266|0.98717
1|ElectronIon|Correlation|id|2|267|0.98426
1|ElectronIon|Correlation|id|2|268|0.98838
1|ElectronIon|Correlation|id|2|269|0.98763
1|ElectronIon|Correlation|id|2|270|0.98943
1|ElectronIon|Correlation|id|2|271|0.98837
1|ElectronIon|Correlation|id|2|272|0.98925
1|ElectronIon|Correlation|id|2|273|0.98629
1|ElectronIon|Correlation|id|2|274|0.98868
1|ElectronIon|Correlation|id|2|275|0.98717
1|ElectronIon|Correlation|id|2|276|0.98742
1|ElectronIon|Correlation|id|2|277|0.98323
1|ElectronIon|Correlation|id|2|278|0.9874
1|ElectronIon|Correlation|id|2|279|0.98296
1|ElectronIon|Correlation|id|2|280|0.98609
1|ElectronIon|Correlation|id|2|281|0.98663
1|ElectronIon|Correlation|id|2|282|0.98597
1|ElectronIon|Correlation|id|2|283|0.98555
1|ElectronIon|Correlation|id|2|284|0.98526
1|ElectronIon|Correlation|id|2|285|0.988
1|ElectronIon|Correlation|id|2|286|0.98535
1|ElectronIon|Correlation|id|2|287|0.98678
1|ElectronIon|Correlation|id|2|288|0.98897
1|ElectronIon|Correlation|id|2|289|0.98703
1|ElectronIon|Correlation|id|2|290|0.98708
1|ElectronIon|Correlation|id|2|291|0.98867
1|ElectronIon|Correlation|id|2|292|0.98605
1|ElectronIon|Correlation|id|2|293|0.98736
1|ElectronIon|Correlation|id|2|294|0.98617
1|ElectronIon|Correlation|id|2|295|0.9846
1|ElectronIon|Correlation|id|2|296|0.9886
1|ElectronIon|Correlation|id|2|297|0.98681
1|ElectronIon|Correlation|id|2|298|0.98591
1|ElectronIon|Correlation|id|2|299|0.98722
1|ElectronIon|Correlation|id|2|300|0.98784
1|ElectronIon|Correlation|id|2|301|0.98439
1|ElectronIon|Correlation|id|2|302|0.98836
1|ElectronIon|Correlation|id|2|303|0.98577
1|ElectronIon|Correlation|id|2|304|0.98581
1|ElectronIon|Correlation|id|2|305|0.98674
1|ElectronIon|Correlation|id|2|306|0.98615
1|ElectronIon|Correlation|id|2|307|0.98734
1|ElectronIon|Correlation|id|2|308|0.98907
1|ElectronIon|Correlation|id|2|309|0.98822
1|ElectronIon|Correlation|id|2|310|0.98645
1|ElectronIon|Correlation|id|2|311|0.98727
1|ElectronIon|Correlation|id|2|312|0.98704
1|ElectronIon|Correlation|id|2|313|0.98654
1|ElectronIon|Correlation|id|2|314|0.98818
1|ElectronIon|Correlation|id|2|315|0.98824
1|ElectronIon|Correlation|id|2|316|0.98587
1|ElectronIon|Correlation|id|2|317|0.98798
1|ElectronIon|Correlation|id|2|318|0.98835
1|ElectronIon|Correlation|id|2|319|0.98723
1|ElectronIon|Correlation|id|2|320|0.98531
1|ElectronIon|Correlation|id|2|321|0.98653
1|ElectronIon|Correlation|id|2|322|0.98419
1|ElectronIon|Correlation|id|2|323|0.9839
1|ElectronIon|Correlation|id|2|324|0.98687
1|ElectronIon|Correlation|id|2|325|0.9872
1|ElectronIon|Correlation|id|2|326|0.98368
1|ElectronIon|Correlation|id|2|327|0.98728
1|ElectronIon|Correlation|id|2|328|0.98886
1|ElectronIon|Correlation|id|2|329|0.98902
1|ElectronIon|Correlation|id|2|330|0.98735
1|ElectronIon|Correlation|id|2|331|0.98956
1|ElectronIon|Correlation|id|2|332|0.98469
1|ElectronIon|Correlation|id|2|333|0.98737
1|ElectronIon|Correlation|id|2|334|0.98219
1|ElectronIon|Correlation|id|2|335|0.98545
1|ElectronIon|Correlation|id|2|336|0.98495
1|ElectronIon|Correlation|id|2|337|0.98657
1|ElectronIon|Correlation|id|2|338|0.98604
1|ElectronIon|Correlation|id|2|339|0.98729
1|ElectronIon|Correlation|id|2|340|0.98543
1|ElectronIon|Correlation|id|2|341|0.9876
1|ElectronIon|Correlation|id|2|342|0.98779
1|ElectronIon|Correlation|id|2|343|0.99152
1|ElectronIon|Correlation|id|2|344|0.98878
1|ElectronIon|Correlation|id|2|345|0.98343
1|ElectronIon|Correlation|id|2|346|0.98717
1|ElectronIon|Correlation|id|2|347|0.98626
1|ElectronIon|Correlation|id|2|348|0.98847
1|ElectronIon|Correlation|id|2|349|0.98661
1|ElectronIon|Correlation|id|2|350|0.98558
1|ElectronIon|Correlation|id|2|351|0.98665
1|ElectronIon|Correlation|id|2|352|0.98863
1|ElectronIon|Correlation|id|2|353|0.9858
1|ElectronIon|Correlation|id|2|354|0.98708
1|ElectronIon|Correlation|id|2|355|0.98956
1|ElectronIon|Correlation|id|2|356|0.98802
1|ElectronIon|Correlation|id|2|357|0.98559
1|ElectronIon|Correlation|id|2|358|0.98554
1|ElectronIon|Correlation|id|2|359|0.98603
1|ElectronIon|Correlation|id|2|360|0.98498
1|ElectronIon|Correlation|id|2|361|0.9852
1|ElectronIon|Correlation|id|2|362|0.98825
1|ElectronIon|Correlation|id|2|363|0.98791
1|ElectronIon|Correlation|id|2|364|0.98726
1|ElectronIon|Correlation|id|2|365|0.98674
1|ElectronIon|Correlation|id|2|366|0.9854
1|ElectronIon|Correlation|id|2|367|0.98688
1|ElectronIon|Correlation|id|2|368|0.98591
1|ElectronIon|Correlation|id|2|369|0.98872
1|ElectronIon|Correlation|id|2|370|0.9856
1|ElectronIon|Correlation|id|2|371|0.98626
1|ElectronIon|Correlation|id|2|372|0.98569
1|ElectronIon|Correlation|id|2|373|0.9863
1|ElectronIon|Correlation|id|2|374|0.98492
1|ElectronIon|Correlation|id|2|375|0.98699
1|ElectronIon|Correlation|id|2|376|0.9862
1|ElectronIon|Correlation|id|2|377|0.9858
1|ElectronIon|Correlation|id|2|378|0.98658
1|ElectronIon|Correlation|id|2|379|0.99049
1|ElectronIon|Correlation|id|2|380|0.98659
1|ElectronIon|Correlation|id|2|381|0.9875
1|ElectronIon|Correlation|id|2|382|0.9859
1|ElectronIon|Correlation|id|2|383|0.98594
1|ElectronIon|Correlation|id|2|384|0.98745
