# Supplementary material for: On DNA numerical representations for genomic similarity computation
Source: PLoS One. 2017 Mar 21;12(3):e0173288. doi: 10.1371/journal.pone.0173288 (PMC5360225; doi:10.1371/journal.pone.0173288)
Supplement: S3 File — The datasets employed in this work. (ZIP) [file pone.0173288.s003.zip › datasets/syntheticalExperimentalScores/sequenceBase_1_transformation_ElectronIon_metric_Correlation_type_id_percentage_32.txt]

1|ElectronIon|Correlation|id|32|1|0.9793
1|ElectronIon|Correlation|id|32|2|0.97375
1|ElectronIon|Correlation|id|32|3|0.9817
1|ElectronIon|Correlation|id|32|4|0.97619
1|ElectronIon|Correlation|id|32|5|0.97854
1|ElectronIon|Correlation|id|32|6|0.98416
1|ElectronIon|Correlation|id|32|7|0.98546
1|ElectronIon|Correlation|id|32|8|0.98425
1|ElectronIon|Correlation|id|32|9|0.97752
1|ElectronIon|Correlation|id|32|10|0.98322
1|ElectronIon|Correlation|id|32|11|0.98303
1|ElectronIon|Correlation|id|32|12|0.98301
1|ElectronIon|Correlation|id|32|13|0.98281
1|ElectronIon|Correlation|id|32|14|0.98169
1|ElectronIon|Correlation|id|32|15|0.98427
1|ElectronIon|Correlation|id|32|16|0.98315
1|ElectronIon|Correlation|id|32|17|0.97599
1|ElectronIon|Correlation|id|32|18|0.98081
1|ElectronIon|Correlation|id|32|19|0.97556
1|ElectronIon|Correlation|id|32|20|0.98294
1|ElectronIon|Correlation|id|32|21|0.98513
1|ElectronIon|Correlation|id|32|22|0.97715
1|ElectronIon|Correlation|id|32|23|0.98309
1|ElectronIon|Correlation|id|32|24|0.98373
1|ElectronIon|Correlation|id|32|25|0.98452
1|ElectronIon|Correlation|id|32|26|0.97881
1|ElectronIon|Correlation|id|32|27|0.98343
1|ElectronIon|Correlation|id|32|28|0.97967
1|ElectronIon|Correlation|id|32|29|0.97621
1|ElectronIon|Correlation|id|32|30|0.97612
1|ElectronIon|Correlation|id|32|31|0.97783
1|ElectronIon|Correlation|id|32|32|0.98433
1|ElectronIon|Correlation|id|32|33|0.96863
1|ElectronIon|Correlation|id|32|34|0.98392
1|ElectronIon|Correlation|id|32|35|0.97885
1|ElectronIon|Correlation|id|32|36|0.98503
1|ElectronIon|Correlation|id|32|37|0.98214
1|ElectronIon|Correlation|id|32|38|0.98388
1|ElectronIon|Correlation|id|32|39|0.97664
1|ElectronIon|Correlation|id|32|40|0.9789
1|ElectronIon|Correlation|id|32|41|0.984
1|ElectronIon|Correlation|id|32|42|0.98162
1|ElectronIon|Correlation|id|32|43|0.98054
1|ElectronIon|Correlation|id|32|44|0.97841
1|ElectronIon|Correlation|id|32|45|0.97617
1|ElectronIon|Correlation|id|32|46|0.98108
1|ElectronIon|Correlation|id|32|47|0.98144
1|ElectronIon|Correlation|id|32|48|0.98157
1|ElectronIon|Correlation|id|32|49|0.97964
1|ElectronIon|Correlation|id|32|50|0.97712
1|ElectronIon|Correlation|id|32|51|0.97653
1|ElectronIon|Correlation|id|32|52|0.98119
1|ElectronIon|Correlation|id|32|53|0.97819
1|ElectronIon|Correlation|id|32|54|0.97729
1|ElectronIon|Correlation|id|32|55|0.98344
1|ElectronIon|Correlation|id|32|56|0.98363
1|ElectronIon|Correlation|id|32|57|0.97672
1|ElectronIon|Correlation|id|32|58|0.9713
1|ElectronIon|Correlation|id|32|59|0.98103
1|ElectronIon|Correlation|id|32|60|0.97849
1|ElectronIon|Correlation|id|32|61|0.98305
1|ElectronIon|Correlation|id|32|62|0.98247
1|ElectronIon|Correlation|id|32|63|0.97539
1|ElectronIon|Correlation|id|32|64|0.97589
1|ElectronIon|Correlation|id|32|65|0.98308
1|ElectronIon|Correlation|id|32|66|0.9804
1|ElectronIon|Correlation|id|32|67|0.97672
1|ElectronIon|Correlation|id|32|68|0.97746
1|ElectronIon|Correlation|id|32|69|0.98146
1|ElectronIon|Correlation|id|32|70|0.98091
1|ElectronIon|Correlation|id|32|71|0.98391
1|ElectronIon|Correlation|id|32|72|0.98442
1|ElectronIon|Correlation|id|32|73|0.98377
1|ElectronIon|Correlation|id|32|74|0.97742
1|ElectronIon|Correlation|id|32|75|0.9809
1|ElectronIon|Correlation|id|32|76|0.98181
1|ElectronIon|Correlation|id|32|77|0.98247
1|ElectronIon|Correlation|id|32|78|0.9766
1|ElectronIon|Correlation|id|32|79|0.97881
1|ElectronIon|Correlation|id|32|80|0.98172
1|ElectronIon|Correlation|id|32|81|0.98128
1|ElectronIon|Correlation|id|32|82|0.97747
1|ElectronIon|Correlation|id|32|83|0.98059
1|ElectronIon|Correlation|id|32|84|0.97818
1|ElectronIon|Correlation|id|32|85|0.98274
1|ElectronIon|Correlation|id|32|86|0.9844
1|ElectronIon|Correlation|id|32|87|0.98153
1|ElectronIon|Correlation|id|32|88|0.98208
1|ElectronIon|Correlation|id|32|89|0.98229
1|ElectronIon|Correlation|id|32|90|0.96609
1|ElectronIon|Correlation|id|32|91|0.97884
1|ElectronIon|Correlation|id|32|92|0.98179
1|ElectronIon|Correlation|id|32|93|0.98364
1|ElectronIon|Correlation|id|32|94|0.98205
1|ElectronIon|Correlation|id|32|95|0.98545
1|ElectronIon|Correlation|id|32|96|0.98239
1|ElectronIon|Correlation|id|32|97|0.98183
1|ElectronIon|Correlation|id|32|98|0.98395
1|ElectronIon|Correlation|id|32|99|0.98175
1|ElectronIon|Correlation|id|32|100|0.98369
1|ElectronIon|Correlation|id|32|101|0.98364
1|ElectronIon|Correlation|id|32|102|0.98426
1|ElectronIon|Correlation|id|32|103|0.97846
1|ElectronIon|Correlation|id|32|104|0.98234
1|ElectronIon|Correlation|id|32|105|0.96883
1|ElectronIon|Correlation|id|32|106|0.98185
1|ElectronIon|Correlation|id|32|107|0.97433
1|ElectronIon|Correlation|id|32|108|0.97602
1|ElectronIon|Correlation|id|32|109|0.97823
1|ElectronIon|Correlation|id|32|110|0.97241
1|ElectronIon|Correlation|id|32|111|0.97118
1|ElectronIon|Correlation|id|32|112|0.98124
1|ElectronIon|Correlation|id|32|113|0.98232
1|ElectronIon|Correlation|id|32|114|0.979
1|ElectronIon|Correlation|id|32|115|0.98376
1|ElectronIon|Correlation|id|32|116|0.97979
1|ElectronIon|Correlation|id|32|117|0.98198
1|ElectronIon|Correlation|id|32|118|0.97734
1|ElectronIon|Correlation|id|32|119|0.98491
1|ElectronIon|Correlation|id|32|120|0.98535
1|ElectronIon|Correlation|id|32|121|0.97791
1|ElectronIon|Correlation|id|32|122|0.98008
1|ElectronIon|Correlation|id|32|123|0.97692
1|ElectronIon|Correlation|id|32|124|0.97994
1|ElectronIon|Correlation|id|32|125|0.97485
1|ElectronIon|Correlation|id|32|126|0.97708
1|ElectronIon|Correlation|id|32|127|0.98363
1|ElectronIon|Correlation|id|32|128|0.98238
1|ElectronIon|Correlation|id|32|129|0.97615
1|ElectronIon|Correlation|id|32|130|0.98296
1|ElectronIon|Correlation|id|32|131|0.98151
1|ElectronIon|Correlation|id|32|132|0.98259
1|ElectronIon|Correlation|id|32|133|0.96432
1|ElectronIon|Correlation|id|32|134|0.97956
1|ElectronIon|Correlation|id|32|135|0.97874
1|ElectronIon|Correlation|id|32|136|0.983
1|ElectronIon|Correlation|id|32|137|0.98323
1|ElectronIon|Correlation|id|32|138|0.9752
1|ElectronIon|Correlation|id|32|139|0.98094
1|ElectronIon|Correlation|id|32|140|0.98122
1|ElectronIon|Correlation|id|32|141|0.98545
1|ElectronIon|Correlation|id|32|142|0.98362
1|ElectronIon|Correlation|id|32|143|0.9777
1|ElectronIon|Correlation|id|32|144|0.96551
1|ElectronIon|Correlation|id|32|145|0.97766
1|ElectronIon|Correlation|id|32|146|0.98168
1|ElectronIon|Correlation|id|32|147|0.98201
1|ElectronIon|Correlation|id|32|148|0.98409
1|ElectronIon|Correlation|id|32|149|0.9775
1|ElectronIon|Correlation|id|32|150|0.98439
1|ElectronIon|Correlation|id|32|151|0.97816
1|ElectronIon|Correlation|id|32|152|0.98068
1|ElectronIon|Correlation|id|32|153|0.97955
1|ElectronIon|Correlation|id|32|154|0.97674
1|ElectronIon|Correlation|id|32|155|0.97558
1|ElectronIon|Correlation|id|32|156|0.98065
1|ElectronIon|Correlation|id|32|157|0.98436
1|ElectronIon|Correlation|id|32|158|0.97514
1|ElectronIon|Correlation|id|32|159|0.9818
1|ElectronIon|Correlation|id|32|160|0.97952
1|ElectronIon|Correlation|id|32|161|0.97737
1|ElectronIon|Correlation|id|32|162|0.98404
1|ElectronIon|Correlation|id|32|163|0.98475
1|ElectronIon|Correlation|id|32|164|0.98426
1|ElectronIon|Correlation|id|32|165|0.98434
1|ElectronIon|Correlation|id|32|166|0.97581
1|ElectronIon|Correlation|id|32|167|0.97621
1|ElectronIon|Correlation|id|32|168|0.97536
1|ElectronIon|Correlation|id|32|169|0.97539
1|ElectronIon|Correlation|id|32|170|0.98073
1|ElectronIon|Correlation|id|32|171|0.9843
1|ElectronIon|Correlation|id|32|172|0.984
1|ElectronIon|Correlation|id|32|173|0.98311
1|ElectronIon|Correlation|id|32|174|0.97507
1|ElectronIon|Correlation|id|32|175|0.97558
1|ElectronIon|Correlation|id|32|176|0.97799
1|ElectronIon|Correlation|id|32|177|0.98529
1|ElectronIon|Correlation|id|32|178|0.98449
1|ElectronIon|Correlation|id|32|179|0.98453
1|ElectronIon|Correlation|id|32|180|0.97593
1|ElectronIon|Correlation|id|32|181|0.98436
1|ElectronIon|Correlation|id|32|182|0.98497
1|ElectronIon|Correlation|id|32|183|0.9752
1|ElectronIon|Correlation|id|32|184|0.97627
1|ElectronIon|Correlation|id|32|185|0.98433
1|ElectronIon|Correlation|id|32|186|0.98294
1|ElectronIon|Correlation|id|32|187|0.98
1|ElectronIon|Correlation|id|32|188|0.97782
1|ElectronIon|Correlation|id|32|189|0.97714
1|ElectronIon|Correlation|id|32|190|0.97957
1|ElectronIon|Correlation|id|32|191|0.97783
1|ElectronIon|Correlation|id|32|192|0.98381
1|ElectronIon|Correlation|id|32|193|0.97539
1|ElectronIon|Correlation|id|32|194|0.97614
1|ElectronIon|Correlation|id|32|195|0.97914
1|ElectronIon|Correlation|id|32|196|0.98249
1|ElectronIon|Correlation|id|32|197|0.97642
1|ElectronIon|Correlation|id|32|198|0.97437
1|ElectronIon|Correlation|id|32|199|0.98585
1|ElectronIon|Correlation|id|32|200|0.98055
1|ElectronIon|Correlation|id|32|201|0.98503
1|ElectronIon|Correlation|id|32|202|0.97752
1|ElectronIon|Correlation|id|32|203|0.97767
1|ElectronIon|Correlation|id|32|204|0.98335
1|ElectronIon|Correlation|id|32|205|0.97745
1|ElectronIon|Correlation|id|32|206|0.98326
1|ElectronIon|Correlation|id|32|207|0.98301
1|ElectronIon|Correlation|id|32|208|0.97494
1|ElectronIon|Correlation|id|32|209|0.97554
1|ElectronIon|Correlation|id|32|210|0.9839
1|ElectronIon|Correlation|id|32|211|0.97914
1|ElectronIon|Correlation|id|32|212|0.98433
1|ElectronIon|Correlation|id|32|213|0.98262
1|ElectronIon|Correlation|id|32|214|0.97988
1|ElectronIon|Correlation|id|32|215|0.97541
1|ElectronIon|Correlation|id|32|216|0.97536
1|ElectronIon|Correlation|id|32|217|0.98362
1|ElectronIon|Correlation|id|32|218|0.98405
1|ElectronIon|Correlation|id|32|219|0.98377
1|ElectronIon|Correlation|id|32|220|0.9853
1|ElectronIon|Correlation|id|32|221|0.97573
1|ElectronIon|Correlation|id|32|222|0.98373
1|ElectronIon|Correlation|id|32|223|0.97537
1|ElectronIon|Correlation|id|32|224|0.98243
1|ElectronIon|Correlation|id|32|225|0.98145
1|ElectronIon|Correlation|id|32|226|0.98321
1|ElectronIon|Correlation|id|32|227|0.97634
1|ElectronIon|Correlation|id|32|228|0.9778
1|ElectronIon|Correlation|id|32|229|0.9806
1|ElectronIon|Correlation|id|32|230|0.97731
1|ElectronIon|Correlation|id|32|231|0.97923
1|ElectronIon|Correlation|id|32|232|0.98364
1|ElectronIon|Correlation|id|32|233|0.98064
1|ElectronIon|Correlation|id|32|234|0.97895
1|ElectronIon|Correlation|id|32|235|0.97377
1|ElectronIon|Correlation|id|32|236|0.98448
1|ElectronIon|Correlation|id|32|237|0.97925
1|ElectronIon|Correlation|id|32|238|0.98282
1|ElectronIon|Correlation|id|32|239|0.98349
1|ElectronIon|Correlation|id|32|240|0.97516
1|ElectronIon|Correlation|id|32|241|0.98481
1|ElectronIon|Correlation|id|32|242|0.98378
1|ElectronIon|Correlation|id|32|243|0.97881
1|ElectronIon|Correlation|id|32|244|0.98218
1|ElectronIon|Correlation|id|32|245|0.97415
1|ElectronIon|Correlation|id|32|246|0.97724
1|ElectronIon|Correlation|id|32|247|0.97366
1|ElectronIon|Correlation|id|32|248|0.97664
1|ElectronIon|Correlation|id|32|249|0.98211
1|ElectronIon|Correlation|id|32|250|0.97963
1|ElectronIon|Correlation|id|32|251|0.98334
1|ElectronIon|Correlation|id|32|252|0.97839
1|ElectronIon|Correlation|id|32|253|0.97541
1|ElectronIon|Correlation|id|32|254|0.97666
1|ElectronIon|Correlation|id|32|255|0.98234
1|ElectronIon|Correlation|id|32|256|0.98351
1|ElectronIon|Correlation|id|32|257|0.97611
1|ElectronIon|Correlation|id|32|258|0.97816
1|ElectronIon|Correlation|id|32|259|0.98135
1|ElectronIon|Correlation|id|32|260|0.98596
1|ElectronIon|Correlation|id|32|261|0.97684
1|ElectronIon|Correlation|id|32|262|0.98153
1|ElectronIon|Correlation|id|32|263|0.97848
1|ElectronIon|Correlation|id|32|264|0.98443
1|ElectronIon|Correlation|id|32|265|0.9857
1|ElectronIon|Correlation|id|32|266|0.98037
1|ElectronIon|Correlation|id|32|267|0.98467
1|ElectronIon|Correlation|id|32|268|0.98136
1|ElectronIon|Correlation|id|32|269|0.97925
1|ElectronIon|Correlation|id|32|270|0.97686
1|ElectronIon|Correlation|id|32|271|0.97626
1|ElectronIon|Correlation|id|32|272|0.97716
1|ElectronIon|Correlation|id|32|273|0.97366
1|ElectronIon|Correlation|id|32|274|0.98261
1|ElectronIon|Correlation|id|32|275|0.97832
1|ElectronIon|Correlation|id|32|276|0.96784
1|ElectronIon|Correlation|id|32|277|0.97568
1|ElectronIon|Correlation|id|32|278|0.97597
1|ElectronIon|Correlation|id|32|279|0.97705
1|ElectronIon|Correlation|id|32|280|0.98367
1|ElectronIon|Correlation|id|32|281|0.98275
1|ElectronIon|Correlation|id|32|282|0.98456
1|ElectronIon|Correlation|id|32|283|0.98014
1|ElectronIon|Correlation|id|32|284|0.98306
1|ElectronIon|Correlation|id|32|285|0.97989
1|ElectronIon|Correlation|id|32|286|0.97731
1|ElectronIon|Correlation|id|32|287|0.97668
1|ElectronIon|Correlation|id|32|288|0.97961
1|ElectronIon|Correlation|id|32|289|0.98062
1|ElectronIon|Correlation|id|32|290|0.98173
1|ElectronIon|Correlation|id|32|291|0.98294
1|ElectronIon|Correlation|id|32|292|0.97527
1|ElectronIon|Correlation|id|32|293|0.97946
1|ElectronIon|Correlation|id|32|294|0.97571
1|ElectronIon|Correlation|id|32|295|0.98398
1|ElectronIon|Correlation|id|32|296|0.9761
1|ElectronIon|Correlation|id|32|297|0.98243
1|ElectronIon|Correlation|id|32|298|0.98335
1|ElectronIon|Correlation|id|32|299|0.98084
1|ElectronIon|Correlation|id|32|300|0.98277
1|ElectronIon|Correlation|id|32|301|0.97471
1|ElectronIon|Correlation|id|32|302|0.98463
1|ElectronIon|Correlation|id|32|303|0.98307
1|ElectronIon|Correlation|id|32|304|0.97523
1|ElectronIon|Correlation|id|32|305|0.98535
1|ElectronIon|Correlation|id|32|306|0.97868
1|ElectronIon|Correlation|id|32|307|0.9843
1|ElectronIon|Correlation|id|32|308|0.98506
1|ElectronIon|Correlation|id|32|309|0.95923
1|ElectronIon|Correlation|id|32|310|0.98398
1|ElectronIon|Correlation|id|32|311|0.97529
1|ElectronIon|Correlation|id|32|312|0.98177
1|ElectronIon|Correlation|id|32|313|0.97653
1|ElectronIon|Correlation|id|32|314|0.98053
1|ElectronIon|Correlation|id|32|315|0.98469
1|ElectronIon|Correlation|id|32|316|0.98209
1|ElectronIon|Correlation|id|32|317|0.97368
1|ElectronIon|Correlation|id|32|318|0.98439
1|ElectronIon|Correlation|id|32|319|0.97374
1|ElectronIon|Correlation|id|32|320|0.98192
1|ElectronIon|Correlation|id|32|321|0.98323
1|ElectronIon|Correlation|id|32|322|0.97959
1|ElectronIon|Correlation|id|32|323|0.98399
1|ElectronIon|Correlation|id|32|324|0.98451
1|ElectronIon|Correlation|id|32|325|0.97895
1|ElectronIon|Correlation|id|32|326|0.9832
1|ElectronIon|Correlation|id|32|327|0.97501
1|ElectronIon|Correlation|id|32|328|0.96594
1|ElectronIon|Correlation|id|32|329|0.97532
1|ElectronIon|Correlation|id|32|330|0.98193
1|ElectronIon|Correlation|id|32|331|0.98251
1|ElectronIon|Correlation|id|32|332|0.98
1|ElectronIon|Correlation|id|32|333|0.9847
1|ElectronIon|Correlation|id|32|334|0.97933
1|ElectronIon|Correlation|id|32|335|0.98315
1|ElectronIon|Correlation|id|32|336|0.96624
1|ElectronIon|Correlation|id|32|337|0.98044
1|ElectronIon|Correlation|id|32|338|0.9817
1|ElectronIon|Correlation|id|32|339|0.97475
1|ElectronIon|Correlation|id|32|340|0.98431
1|ElectronIon|Correlation|id|32|341|0.98295
1|ElectronIon|Correlation|id|32|342|0.98368
1|ElectronIon|Correlation|id|32|343|0.98569
1|ElectronIon|Correlation|id|32|344|0.9799
1|ElectronIon|Correlation|id|32|345|0.97816
1|ElectronIon|Correlation|id|32|346|0.98479
1|ElectronIon|Correlation|id|32|347|0.98407
1|ElectronIon|Correlation|id|32|348|0.98348
1|ElectronIon|Correlation|id|32|349|0.97213
1|ElectronIon|Correlation|id|32|350|0.9837
1|ElectronIon|Correlation|id|32|351|0.98259
1|ElectronIon|Correlation|id|32|352|0.97846
1|ElectronIon|Correlation|id|32|353|0.98127
1|ElectronIon|Correlation|id|32|354|0.98209
1|ElectronIon|Correlation|id|32|355|0.97831
1|ElectronIon|Correlation|id|32|356|0.98392
1|ElectronIon|Correlation|id|32|357|0.98424
1|ElectronIon|Correlation|id|32|358|0.97882
1|ElectronIon|Correlation|id|32|359|0.98065
1|ElectronIon|Correlation|id|32|360|0.98388
1|ElectronIon|Correlation|id|32|361|0.9847
1|ElectronIon|Correlation|id|32|362|0.98555
1|ElectronIon|Correlation|id|32|363|0.9787
1|ElectronIon|Correlation|id|32|364|0.98242
1|ElectronIon|Correlation|id|32|365|0.97496
1|ElectronIon|Correlation|id|32|366|0.97861
1|ElectronIon|Correlation|id|32|367|0.96798
1|ElectronIon|Correlation|id|32|368|0.97573
1|ElectronIon|Correlation|id|32|369|0.97822
1|ElectronIon|Correlation|id|32|370|0.96974
1|ElectronIon|Correlation|id|32|371|0.97778
1|ElectronIon|Correlation|id|32|372|0.98245
1|ElectronIon|Correlation|id|32|373|0.9786
1|ElectronIon|Correlation|id|32|374|0.98314
1|ElectronIon|Correlation|id|32|375|0.98327
1|ElectronIon|Correlation|id|32|376|0.97544
1|ElectronIon|Correlation|id|32|377|0.98308
1|ElectronIon|Correlation|id|32|378|0.98039
1|ElectronIon|Correlation|id|32|379|0.97763
1|ElectronIon|Correlation|id|32|380|0.98081
1|ElectronIon|Correlation|id|32|381|0.98347
1|ElectronIon|Correlation|id|32|382|0.9817
1|ElectronIon|Correlation|id|32|383|0.98398
1|ElectronIon|Correlation|id|32|384|0.97212
1|ElectronIon|Correlation|id|32|385|0.98092
1|ElectronIon|Correlation|id|32|386|0.98489
1|ElectronIon|Correlation|id|32|387|0.98475
1|ElectronIon|Correlation|id|32|388|0.97498
1|ElectronIon|Correlation|id|32|389|0.982
1|ElectronIon|Correlation|id|32|390|0.97731
1|ElectronIon|Correlation|id|32|391|0.97605
1|ElectronIon|Correlation|id|32|392|0.98371
1|ElectronIon|Correlation|id|32|393|0.98352
1|ElectronIon|Correlation|id|32|394|0.98402
1|ElectronIon|Correlation|id|32|395|0.97034
1|ElectronIon|Correlation|id|32|396|0.98374
1|ElectronIon|Correlation|id|32|397|0.97362
1|ElectronIon|Correlation|id|32|398|0.9786
1|ElectronIon|Correlation|id|32|399|0.9836
1|ElectronIon|Correlation|id|32|400|0.98415
