# Supplementary material for: On DNA numerical representations for genomic similarity computation
Source: PLoS One. 2017 Mar 21;12(3):e0173288. doi: 10.1371/journal.pone.0173288 (PMC5360225; doi:10.1371/journal.pone.0173288)
Supplement: S3 File — The datasets employed in this work. (ZIP) [file pone.0173288.s003.zip › datasets/syntheticalExperimentalScores/sequenceBase_1_transformation_ElectronIon_metric_Correlation_type_id_percentage_4.txt]

1|ElectronIon|Correlation|id|4|1|0.98584
1|ElectronIon|Correlation|id|4|2|0.98455
1|ElectronIon|Correlation|id|4|3|0.98299
1|ElectronIon|Correlation|id|4|4|0.98679
1|ElectronIon|Correlation|id|4|5|0.98742
1|ElectronIon|Correlation|id|4|6|0.9858
1|ElectronIon|Correlation|id|4|7|0.98419
1|ElectronIon|Correlation|id|4|8|0.98755
1|ElectronIon|Correlation|id|4|9|0.98861
1|ElectronIon|Correlation|id|4|10|0.98369
1|ElectronIon|Correlation|id|4|11|0.98358
1|ElectronIon|Correlation|id|4|12|0.98704
1|ElectronIon|Correlation|id|4|13|0.98116
1|ElectronIon|Correlation|id|4|14|0.98511
1|ElectronIon|Correlation|id|4|15|0.9848
1|ElectronIon|Correlation|id|4|16|0.98308
1|ElectronIon|Correlation|id|4|17|0.9837
1|ElectronIon|Correlation|id|4|18|0.98381
1|ElectronIon|Correlation|id|4|19|0.98534
1|ElectronIon|Correlation|id|4|20|0.98586
1|ElectronIon|Correlation|id|4|21|0.98519
1|ElectronIon|Correlation|id|4|22|0.98653
1|ElectronIon|Correlation|id|4|23|0.98545
1|ElectronIon|Correlation|id|4|24|0.98749
1|ElectronIon|Correlation|id|4|25|0.98657
1|ElectronIon|Correlation|id|4|26|0.98664
1|ElectronIon|Correlation|id|4|27|0.98604
1|ElectronIon|Correlation|id|4|28|0.98616
1|ElectronIon|Correlation|id|4|29|0.9852
1|ElectronIon|Correlation|id|4|30|0.9861
1|ElectronIon|Correlation|id|4|31|0.98016
1|ElectronIon|Correlation|id|4|32|0.9832
1|ElectronIon|Correlation|id|4|33|0.98586
1|ElectronIon|Correlation|id|4|34|0.98578
1|ElectronIon|Correlation|id|4|35|0.98402
1|ElectronIon|Correlation|id|4|36|0.98812
1|ElectronIon|Correlation|id|4|37|0.98568
1|ElectronIon|Correlation|id|4|38|0.98381
1|ElectronIon|Correlation|id|4|39|0.98607
1|ElectronIon|Correlation|id|4|40|0.98484
1|ElectronIon|Correlation|id|4|41|0.98203
1|ElectronIon|Correlation|id|4|42|0.98279
1|ElectronIon|Correlation|id|4|43|0.9815
1|ElectronIon|Correlation|id|4|44|0.98397
1|ElectronIon|Correlation|id|4|45|0.9868
1|ElectronIon|Correlation|id|4|46|0.9822
1|ElectronIon|Correlation|id|4|47|0.9844
1|ElectronIon|Correlation|id|4|48|0.97867
1|ElectronIon|Correlation|id|4|49|0.98415
1|ElectronIon|Correlation|id|4|50|0.98246
1|ElectronIon|Correlation|id|4|51|0.98562
1|ElectronIon|Correlation|id|4|52|0.98566
1|ElectronIon|Correlation|id|4|53|0.98418
1|ElectronIon|Correlation|id|4|54|0.98516
1|ElectronIon|Correlation|id|4|55|0.98629
1|ElectronIon|Correlation|id|4|56|0.98618
1|ElectronIon|Correlation|id|4|57|0.98776
1|ElectronIon|Correlation|id|4|58|0.98585
1|ElectronIon|Correlation|id|4|59|0.98625
1|ElectronIon|Correlation|id|4|60|0.98752
1|ElectronIon|Correlation|id|4|61|0.98639
1|ElectronIon|Correlation|id|4|62|0.98464
1|ElectronIon|Correlation|id|4|63|0.98481
1|ElectronIon|Correlation|id|4|64|0.98671
1|ElectronIon|Correlation|id|4|65|0.98701
1|ElectronIon|Correlation|id|4|66|0.98598
1|ElectronIon|Correlation|id|4|67|0.9869
1|ElectronIon|Correlation|id|4|68|0.98456
1|ElectronIon|Correlation|id|4|69|0.98505
1|ElectronIon|Correlation|id|4|70|0.98699
1|ElectronIon|Correlation|id|4|71|0.9866
1|ElectronIon|Correlation|id|4|72|0.98674
1|ElectronIon|Correlation|id|4|73|0.98532
1|ElectronIon|Correlation|id|4|74|0.98806
1|ElectronIon|Correlation|id|4|75|0.9826
1|ElectronIon|Correlation|id|4|76|0.98254
1|ElectronIon|Correlation|id|4|77|0.98396
1|ElectronIon|Correlation|id|4|78|0.98593
1|ElectronIon|Correlation|id|4|79|0.9863
1|ElectronIon|Correlation|id|4|80|0.9825
1|ElectronIon|Correlation|id|4|81|0.98692
1|ElectronIon|Correlation|id|4|82|0.98538
1|ElectronIon|Correlation|id|4|83|0.98516
1|ElectronIon|Correlation|id|4|84|0.98448
1|ElectronIon|Correlation|id|4|85|0.98717
1|ElectronIon|Correlation|id|4|86|0.98459
1|ElectronIon|Correlation|id|4|87|0.98355
1|ElectronIon|Correlation|id|4|88|0.98535
1|ElectronIon|Correlation|id|4|89|0.98547
1|ElectronIon|Correlation|id|4|90|0.98648
1|ElectronIon|Correlation|id|4|91|0.9871
1|ElectronIon|Correlation|id|4|92|0.98536
1|ElectronIon|Correlation|id|4|93|0.98607
1|ElectronIon|Correlation|id|4|94|0.98678
1|ElectronIon|Correlation|id|4|95|0.98684
1|ElectronIon|Correlation|id|4|96|0.98686
1|ElectronIon|Correlation|id|4|97|0.98436
1|ElectronIon|Correlation|id|4|98|0.98568
1|ElectronIon|Correlation|id|4|99|0.98596
1|ElectronIon|Correlation|id|4|100|0.98496
1|ElectronIon|Correlation|id|4|101|0.98597
1|ElectronIon|Correlation|id|4|102|0.98331
1|ElectronIon|Correlation|id|4|103|0.98466
1|ElectronIon|Correlation|id|4|104|0.98114
1|ElectronIon|Correlation|id|4|105|0.98333
1|ElectronIon|Correlation|id|4|106|0.98527
1|ElectronIon|Correlation|id|4|107|0.98223
1|ElectronIon|Correlation|id|4|108|0.98528
1|ElectronIon|Correlation|id|4|109|0.98265
1|ElectronIon|Correlation|id|4|110|0.98648
1|ElectronIon|Correlation|id|4|111|0.98603
1|ElectronIon|Correlation|id|4|112|0.98688
1|ElectronIon|Correlation|id|4|113|0.98542
1|ElectronIon|Correlation|id|4|114|0.98512
1|ElectronIon|Correlation|id|4|115|0.98455
1|ElectronIon|Correlation|id|4|116|0.98624
1|ElectronIon|Correlation|id|4|117|0.98458
1|ElectronIon|Correlation|id|4|118|0.98504
1|ElectronIon|Correlation|id|4|119|0.98532
1|ElectronIon|Correlation|id|4|120|0.98793
1|ElectronIon|Correlation|id|4|121|0.98488
1|ElectronIon|Correlation|id|4|122|0.9879
1|ElectronIon|Correlation|id|4|123|0.98711
1|ElectronIon|Correlation|id|4|124|0.98529
1|ElectronIon|Correlation|id|4|125|0.98598
1|ElectronIon|Correlation|id|4|126|0.98558
1|ElectronIon|Correlation|id|4|127|0.98565
1|ElectronIon|Correlation|id|4|128|0.98452
1|ElectronIon|Correlation|id|4|129|0.98623
1|ElectronIon|Correlation|id|4|130|0.98267
1|ElectronIon|Correlation|id|4|131|0.98493
1|ElectronIon|Correlation|id|4|132|0.98441
1|ElectronIon|Correlation|id|4|133|0.98283
1|ElectronIon|Correlation|id|4|134|0.98226
1|ElectronIon|Correlation|id|4|135|0.98509
1|ElectronIon|Correlation|id|4|136|0.98349
1|ElectronIon|Correlation|id|4|137|0.98614
1|ElectronIon|Correlation|id|4|138|0.98206
1|ElectronIon|Correlation|id|4|139|0.98424
1|ElectronIon|Correlation|id|4|140|0.9866
1|ElectronIon|Correlation|id|4|141|0.98242
1|ElectronIon|Correlation|id|4|142|0.98616
1|ElectronIon|Correlation|id|4|143|0.98504
1|ElectronIon|Correlation|id|4|144|0.98561
1|ElectronIon|Correlation|id|4|145|0.98512
1|ElectronIon|Correlation|id|4|146|0.98395
1|ElectronIon|Correlation|id|4|147|0.9848
1|ElectronIon|Correlation|id|4|148|0.98664
1|ElectronIon|Correlation|id|4|149|0.98478
1|ElectronIon|Correlation|id|4|150|0.98681
1|ElectronIon|Correlation|id|4|151|0.9817
1|ElectronIon|Correlation|id|4|152|0.98768
1|ElectronIon|Correlation|id|4|153|0.98959
1|ElectronIon|Correlation|id|4|154|0.9862
1|ElectronIon|Correlation|id|4|155|0.98336
1|ElectronIon|Correlation|id|4|156|0.98528
1|ElectronIon|Correlation|id|4|157|0.98745
1|ElectronIon|Correlation|id|4|158|0.98288
1|ElectronIon|Correlation|id|4|159|0.9856
1|ElectronIon|Correlation|id|4|160|0.98285
1|ElectronIon|Correlation|id|4|161|0.98548
1|ElectronIon|Correlation|id|4|162|0.98425
1|ElectronIon|Correlation|id|4|163|0.98451
1|ElectronIon|Correlation|id|4|164|0.98549
1|ElectronIon|Correlation|id|4|165|0.98246
1|ElectronIon|Correlation|id|4|166|0.98433
1|ElectronIon|Correlation|id|4|167|0.98175
1|ElectronIon|Correlation|id|4|168|0.984
1|ElectronIon|Correlation|id|4|169|0.98553
1|ElectronIon|Correlation|id|4|170|0.98658
1|ElectronIon|Correlation|id|4|171|0.98565
1|ElectronIon|Correlation|id|4|172|0.98482
1|ElectronIon|Correlation|id|4|173|0.98697
1|ElectronIon|Correlation|id|4|174|0.98422
1|ElectronIon|Correlation|id|4|175|0.98545
1|ElectronIon|Correlation|id|4|176|0.98624
1|ElectronIon|Correlation|id|4|177|0.98448
1|ElectronIon|Correlation|id|4|178|0.98359
1|ElectronIon|Correlation|id|4|179|0.98672
1|ElectronIon|Correlation|id|4|180|0.98558
1|ElectronIon|Correlation|id|4|181|0.98169
1|ElectronIon|Correlation|id|4|182|0.98303
1|ElectronIon|Correlation|id|4|183|0.98242
1|ElectronIon|Correlation|id|4|184|0.98671
1|ElectronIon|Correlation|id|4|185|0.98693
1|ElectronIon|Correlation|id|4|186|0.98549
1|ElectronIon|Correlation|id|4|187|0.98535
1|ElectronIon|Correlation|id|4|188|0.98429
1|ElectronIon|Correlation|id|4|189|0.9846
1|ElectronIon|Correlation|id|4|190|0.97849
1|ElectronIon|Correlation|id|4|191|0.98718
1|ElectronIon|Correlation|id|4|192|0.98148
1|ElectronIon|Correlation|id|4|193|0.98564
1|ElectronIon|Correlation|id|4|194|0.98387
1|ElectronIon|Correlation|id|4|195|0.98438
1|ElectronIon|Correlation|id|4|196|0.98609
1|ElectronIon|Correlation|id|4|197|0.98698
1|ElectronIon|Correlation|id|4|198|0.98533
1|ElectronIon|Correlation|id|4|199|0.98604
1|ElectronIon|Correlation|id|4|200|0.98768
1|ElectronIon|Correlation|id|4|201|0.98264
1|ElectronIon|Correlation|id|4|202|0.98414
1|ElectronIon|Correlation|id|4|203|0.98452
1|ElectronIon|Correlation|id|4|204|0.98
1|ElectronIon|Correlation|id|4|205|0.98481
1|ElectronIon|Correlation|id|4|206|0.98439
1|ElectronIon|Correlation|id|4|207|0.9864
1|ElectronIon|Correlation|id|4|208|0.98743
1|ElectronIon|Correlation|id|4|209|0.98694
1|ElectronIon|Correlation|id|4|210|0.98439
1|ElectronIon|Correlation|id|4|211|0.98301
1|ElectronIon|Correlation|id|4|212|0.98503
1|ElectronIon|Correlation|id|4|213|0.98453
1|ElectronIon|Correlation|id|4|214|0.98462
1|ElectronIon|Correlation|id|4|215|0.98324
1|ElectronIon|Correlation|id|4|216|0.98731
1|ElectronIon|Correlation|id|4|217|0.98036
1|ElectronIon|Correlation|id|4|218|0.98897
1|ElectronIon|Correlation|id|4|219|0.98359
1|ElectronIon|Correlation|id|4|220|0.98136
1|ElectronIon|Correlation|id|4|221|0.9845
1|ElectronIon|Correlation|id|4|222|0.98702
1|ElectronIon|Correlation|id|4|223|0.98495
1|ElectronIon|Correlation|id|4|224|0.98744
1|ElectronIon|Correlation|id|4|225|0.98494
1|ElectronIon|Correlation|id|4|226|0.98578
1|ElectronIon|Correlation|id|4|227|0.98516
1|ElectronIon|Correlation|id|4|228|0.98706
1|ElectronIon|Correlation|id|4|229|0.98777
1|ElectronIon|Correlation|id|4|230|0.98488
1|ElectronIon|Correlation|id|4|231|0.98659
1|ElectronIon|Correlation|id|4|232|0.98453
1|ElectronIon|Correlation|id|4|233|0.98437
1|ElectronIon|Correlation|id|4|234|0.98361
1|ElectronIon|Correlation|id|4|235|0.98242
1|ElectronIon|Correlation|id|4|236|0.98409
1|ElectronIon|Correlation|id|4|237|0.98613
1|ElectronIon|Correlation|id|4|238|0.98483
1|ElectronIon|Correlation|id|4|239|0.98518
1|ElectronIon|Correlation|id|4|240|0.9834
1|ElectronIon|Correlation|id|4|241|0.9826
1|ElectronIon|Correlation|id|4|242|0.98228
1|ElectronIon|Correlation|id|4|243|0.98449
1|ElectronIon|Correlation|id|4|244|0.98492
1|ElectronIon|Correlation|id|4|245|0.98619
1|ElectronIon|Correlation|id|4|246|0.98542
1|ElectronIon|Correlation|id|4|247|0.98752
1|ElectronIon|Correlation|id|4|248|0.98665
1|ElectronIon|Correlation|id|4|249|0.98671
1|ElectronIon|Correlation|id|4|250|0.98405
1|ElectronIon|Correlation|id|4|251|0.98859
1|ElectronIon|Correlation|id|4|252|0.98435
1|ElectronIon|Correlation|id|4|253|0.98586
1|ElectronIon|Correlation|id|4|254|0.98656
1|ElectronIon|Correlation|id|4|255|0.98232
1|ElectronIon|Correlation|id|4|256|0.98566
1|ElectronIon|Correlation|id|4|257|0.9891
1|ElectronIon|Correlation|id|4|258|0.98361
1|ElectronIon|Correlation|id|4|259|0.98478
1|ElectronIon|Correlation|id|4|260|0.98571
1|ElectronIon|Correlation|id|4|261|0.9865
1|ElectronIon|Correlation|id|4|262|0.98649
1|ElectronIon|Correlation|id|4|263|0.98775
1|ElectronIon|Correlation|id|4|264|0.98301
1|ElectronIon|Correlation|id|4|265|0.98553
1|ElectronIon|Correlation|id|4|266|0.98622
1|ElectronIon|Correlation|id|4|267|0.98656
1|ElectronIon|Correlation|id|4|268|0.98515
1|ElectronIon|Correlation|id|4|269|0.98711
1|ElectronIon|Correlation|id|4|270|0.98493
1|ElectronIon|Correlation|id|4|271|0.98655
1|ElectronIon|Correlation|id|4|272|0.98592
1|ElectronIon|Correlation|id|4|273|0.98751
1|ElectronIon|Correlation|id|4|274|0.98646
1|ElectronIon|Correlation|id|4|275|0.9871
1|ElectronIon|Correlation|id|4|276|0.98456
1|ElectronIon|Correlation|id|4|277|0.98308
1|ElectronIon|Correlation|id|4|278|0.98596
1|ElectronIon|Correlation|id|4|279|0.98562
1|ElectronIon|Correlation|id|4|280|0.98458
1|ElectronIon|Correlation|id|4|281|0.98505
1|ElectronIon|Correlation|id|4|282|0.98715
1|ElectronIon|Correlation|id|4|283|0.98713
1|ElectronIon|Correlation|id|4|284|0.98752
1|ElectronIon|Correlation|id|4|285|0.98846
1|ElectronIon|Correlation|id|4|286|0.98413
1|ElectronIon|Correlation|id|4|287|0.98488
1|ElectronIon|Correlation|id|4|288|0.9874
1|ElectronIon|Correlation|id|4|289|0.98725
1|ElectronIon|Correlation|id|4|290|0.98769
1|ElectronIon|Correlation|id|4|291|0.98496
1|ElectronIon|Correlation|id|4|292|0.98267
1|ElectronIon|Correlation|id|4|293|0.9832
1|ElectronIon|Correlation|id|4|294|0.98609
1|ElectronIon|Correlation|id|4|295|0.98796
1|ElectronIon|Correlation|id|4|296|0.98247
1|ElectronIon|Correlation|id|4|297|0.98612
1|ElectronIon|Correlation|id|4|298|0.98424
1|ElectronIon|Correlation|id|4|299|0.98652
1|ElectronIon|Correlation|id|4|300|0.98634
1|ElectronIon|Correlation|id|4|301|0.98668
1|ElectronIon|Correlation|id|4|302|0.98808
1|ElectronIon|Correlation|id|4|303|0.98829
1|ElectronIon|Correlation|id|4|304|0.98548
1|ElectronIon|Correlation|id|4|305|0.98775
1|ElectronIon|Correlation|id|4|306|0.98793
1|ElectronIon|Correlation|id|4|307|0.98675
1|ElectronIon|Correlation|id|4|308|0.98691
1|ElectronIon|Correlation|id|4|309|0.9857
1|ElectronIon|Correlation|id|4|310|0.9857
1|ElectronIon|Correlation|id|4|311|0.98565
1|ElectronIon|Correlation|id|4|312|0.9856
1|ElectronIon|Correlation|id|4|313|0.98496
1|ElectronIon|Correlation|id|4|314|0.9858
1|ElectronIon|Correlation|id|4|315|0.98579
1|ElectronIon|Correlation|id|4|316|0.98554
1|ElectronIon|Correlation|id|4|317|0.98461
1|ElectronIon|Correlation|id|4|318|0.98393
1|ElectronIon|Correlation|id|4|319|0.98448
1|ElectronIon|Correlation|id|4|320|0.98688
1|ElectronIon|Correlation|id|4|321|0.98449
1|ElectronIon|Correlation|id|4|322|0.9828
1|ElectronIon|Correlation|id|4|323|0.98202
1|ElectronIon|Correlation|id|4|324|0.98345
1|ElectronIon|Correlation|id|4|325|0.98647
1|ElectronIon|Correlation|id|4|326|0.98703
1|ElectronIon|Correlation|id|4|327|0.98506
1|ElectronIon|Correlation|id|4|328|0.98539
1|ElectronIon|Correlation|id|4|329|0.98616
1|ElectronIon|Correlation|id|4|330|0.98555
1|ElectronIon|Correlation|id|4|331|0.98643
1|ElectronIon|Correlation|id|4|332|0.9849
1|ElectronIon|Correlation|id|4|333|0.98702
1|ElectronIon|Correlation|id|4|334|0.98307
1|ElectronIon|Correlation|id|4|335|0.98519
1|ElectronIon|Correlation|id|4|336|0.98287
1|ElectronIon|Correlation|id|4|337|0.98775
1|ElectronIon|Correlation|id|4|338|0.98663
1|ElectronIon|Correlation|id|4|339|0.98562
1|ElectronIon|Correlation|id|4|340|0.98432
1|ElectronIon|Correlation|id|4|341|0.98598
1|ElectronIon|Correlation|id|4|342|0.98541
1|ElectronIon|Correlation|id|4|343|0.98588
1|ElectronIon|Correlation|id|4|344|0.98732
1|ElectronIon|Correlation|id|4|345|0.98419
1|ElectronIon|Correlation|id|4|346|0.98662
1|ElectronIon|Correlation|id|4|347|0.98141
1|ElectronIon|Correlation|id|4|348|0.98443
1|ElectronIon|Correlation|id|4|349|0.98486
1|ElectronIon|Correlation|id|4|350|0.98338
1|ElectronIon|Correlation|id|4|351|0.98518
1|ElectronIon|Correlation|id|4|352|0.98476
1|ElectronIon|Correlation|id|4|353|0.98649
1|ElectronIon|Correlation|id|4|354|0.986
1|ElectronIon|Correlation|id|4|355|0.9836
1|ElectronIon|Correlation|id|4|356|0.98652
1|ElectronIon|Correlation|id|4|357|0.98677
1|ElectronIon|Correlation|id|4|358|0.98533
1|ElectronIon|Correlation|id|4|359|0.98738
1|ElectronIon|Correlation|id|4|360|0.98622
1|ElectronIon|Correlation|id|4|361|0.98739
1|ElectronIon|Correlation|id|4|362|0.98274
1|ElectronIon|Correlation|id|4|363|0.98605
1|ElectronIon|Correlation|id|4|364|0.98344
1|ElectronIon|Correlation|id|4|365|0.98626
1|ElectronIon|Correlation|id|4|366|0.98689
1|ElectronIon|Correlation|id|4|367|0.98631
1|ElectronIon|Correlation|id|4|368|0.98633
1|ElectronIon|Correlation|id|4|369|0.98501
1|ElectronIon|Correlation|id|4|370|0.98537
1|ElectronIon|Correlation|id|4|371|0.98673
1|ElectronIon|Correlation|id|4|372|0.98576
1|ElectronIon|Correlation|id|4|373|0.98748
1|ElectronIon|Correlation|id|4|374|0.98343
1|ElectronIon|Correlation|id|4|375|0.98248
1|ElectronIon|Correlation|id|4|376|0.98624
1|ElectronIon|Correlation|id|4|377|0.9864
1|ElectronIon|Correlation|id|4|378|0.98365
1|ElectronIon|Correlation|id|4|379|0.98658
1|ElectronIon|Correlation|id|4|380|0.98628
1|ElectronIon|Correlation|id|4|381|0.98666
1|ElectronIon|Correlation|id|4|382|0.98759
1|ElectronIon|Correlation|id|4|383|0.98533
1|ElectronIon|Correlation|id|4|384|0.98522
