# Supplementary material for: On DNA numerical representations for genomic similarity computation
Source: PLoS One. 2017 Mar 21;12(3):e0173288. doi: 10.1371/journal.pone.0173288 (PMC5360225; doi:10.1371/journal.pone.0173288)
Supplement: S3 File — The datasets employed in this work. (ZIP) [file pone.0173288.s003.zip › datasets/syntheticalExperimentalScores/sequenceBase_1_transformation_ElectronIon_metric_Correlation_type_id_percentage_8.txt]

1|ElectronIon|Correlation|id|8|1|0.97561
1|ElectronIon|Correlation|id|8|2|0.98348
1|ElectronIon|Correlation|id|8|3|0.98569
1|ElectronIon|Correlation|id|8|4|0.98558
1|ElectronIon|Correlation|id|8|5|0.98504
1|ElectronIon|Correlation|id|8|6|0.98351
1|ElectronIon|Correlation|id|8|7|0.98352
1|ElectronIon|Correlation|id|8|8|0.98441
1|ElectronIon|Correlation|id|8|9|0.98536
1|ElectronIon|Correlation|id|8|10|0.9825
1|ElectronIon|Correlation|id|8|11|0.98345
1|ElectronIon|Correlation|id|8|12|0.98628
1|ElectronIon|Correlation|id|8|13|0.98503
1|ElectronIon|Correlation|id|8|14|0.9834
1|ElectronIon|Correlation|id|8|15|0.98591
1|ElectronIon|Correlation|id|8|16|0.97906
1|ElectronIon|Correlation|id|8|17|0.9848
1|ElectronIon|Correlation|id|8|18|0.98546
1|ElectronIon|Correlation|id|8|19|0.98618
1|ElectronIon|Correlation|id|8|20|0.98563
1|ElectronIon|Correlation|id|8|21|0.98121
1|ElectronIon|Correlation|id|8|22|0.98352
1|ElectronIon|Correlation|id|8|23|0.98509
1|ElectronIon|Correlation|id|8|24|0.98373
1|ElectronIon|Correlation|id|8|25|0.98073
1|ElectronIon|Correlation|id|8|26|0.98524
1|ElectronIon|Correlation|id|8|27|0.9852
1|ElectronIon|Correlation|id|8|28|0.97791
1|ElectronIon|Correlation|id|8|29|0.98561
1|ElectronIon|Correlation|id|8|30|0.98543
1|ElectronIon|Correlation|id|8|31|0.98483
1|ElectronIon|Correlation|id|8|32|0.98423
1|ElectronIon|Correlation|id|8|33|0.987
1|ElectronIon|Correlation|id|8|34|0.98148
1|ElectronIon|Correlation|id|8|35|0.98173
1|ElectronIon|Correlation|id|8|36|0.97874
1|ElectronIon|Correlation|id|8|37|0.98412
1|ElectronIon|Correlation|id|8|38|0.98148
1|ElectronIon|Correlation|id|8|39|0.98281
1|ElectronIon|Correlation|id|8|40|0.98096
1|ElectronIon|Correlation|id|8|41|0.98152
1|ElectronIon|Correlation|id|8|42|0.98458
1|ElectronIon|Correlation|id|8|43|0.98537
1|ElectronIon|Correlation|id|8|44|0.98174
1|ElectronIon|Correlation|id|8|45|0.98133
1|ElectronIon|Correlation|id|8|46|0.98529
1|ElectronIon|Correlation|id|8|47|0.98588
1|ElectronIon|Correlation|id|8|48|0.9842
1|ElectronIon|Correlation|id|8|49|0.9825
1|ElectronIon|Correlation|id|8|50|0.98358
1|ElectronIon|Correlation|id|8|51|0.9835
1|ElectronIon|Correlation|id|8|52|0.98219
1|ElectronIon|Correlation|id|8|53|0.9868
1|ElectronIon|Correlation|id|8|54|0.98527
1|ElectronIon|Correlation|id|8|55|0.9848
1|ElectronIon|Correlation|id|8|56|0.98362
1|ElectronIon|Correlation|id|8|57|0.98454
1|ElectronIon|Correlation|id|8|58|0.98263
1|ElectronIon|Correlation|id|8|59|0.98513
1|ElectronIon|Correlation|id|8|60|0.9854
1|ElectronIon|Correlation|id|8|61|0.98469
1|ElectronIon|Correlation|id|8|62|0.98115
1|ElectronIon|Correlation|id|8|63|0.9834
1|ElectronIon|Correlation|id|8|64|0.98603
1|ElectronIon|Correlation|id|8|65|0.98592
1|ElectronIon|Correlation|id|8|66|0.98418
1|ElectronIon|Correlation|id|8|67|0.9815
1|ElectronIon|Correlation|id|8|68|0.98487
1|ElectronIon|Correlation|id|8|69|0.98552
1|ElectronIon|Correlation|id|8|70|0.98492
1|ElectronIon|Correlation|id|8|71|0.98299
1|ElectronIon|Correlation|id|8|72|0.98444
1|ElectronIon|Correlation|id|8|73|0.98364
1|ElectronIon|Correlation|id|8|74|0.98312
1|ElectronIon|Correlation|id|8|75|0.98211
1|ElectronIon|Correlation|id|8|76|0.98295
1|ElectronIon|Correlation|id|8|77|0.98627
1|ElectronIon|Correlation|id|8|78|0.98442
1|ElectronIon|Correlation|id|8|79|0.98103
1|ElectronIon|Correlation|id|8|80|0.98579
1|ElectronIon|Correlation|id|8|81|0.9857
1|ElectronIon|Correlation|id|8|82|0.9746
1|ElectronIon|Correlation|id|8|83|0.98633
1|ElectronIon|Correlation|id|8|84|0.98551
1|ElectronIon|Correlation|id|8|85|0.98626
1|ElectronIon|Correlation|id|8|86|0.98595
1|ElectronIon|Correlation|id|8|87|0.98588
1|ElectronIon|Correlation|id|8|88|0.98497
1|ElectronIon|Correlation|id|8|89|0.98696
1|ElectronIon|Correlation|id|8|90|0.98607
1|ElectronIon|Correlation|id|8|91|0.98384
1|ElectronIon|Correlation|id|8|92|0.9819
1|ElectronIon|Correlation|id|8|93|0.97747
1|ElectronIon|Correlation|id|8|94|0.9843
1|ElectronIon|Correlation|id|8|95|0.98527
1|ElectronIon|Correlation|id|8|96|0.98584
1|ElectronIon|Correlation|id|8|97|0.98562
1|ElectronIon|Correlation|id|8|98|0.98055
1|ElectronIon|Correlation|id|8|99|0.97974
1|ElectronIon|Correlation|id|8|100|0.98408
1|ElectronIon|Correlation|id|8|101|0.98504
1|ElectronIon|Correlation|id|8|102|0.98362
1|ElectronIon|Correlation|id|8|103|0.98271
1|ElectronIon|Correlation|id|8|104|0.98326
1|ElectronIon|Correlation|id|8|105|0.98342
1|ElectronIon|Correlation|id|8|106|0.9813
1|ElectronIon|Correlation|id|8|107|0.98627
1|ElectronIon|Correlation|id|8|108|0.98681
1|ElectronIon|Correlation|id|8|109|0.98597
1|ElectronIon|Correlation|id|8|110|0.9799
1|ElectronIon|Correlation|id|8|111|0.97543
1|ElectronIon|Correlation|id|8|112|0.98028
1|ElectronIon|Correlation|id|8|113|0.98011
1|ElectronIon|Correlation|id|8|114|0.98003
1|ElectronIon|Correlation|id|8|115|0.98472
1|ElectronIon|Correlation|id|8|116|0.98691
1|ElectronIon|Correlation|id|8|117|0.9862
1|ElectronIon|Correlation|id|8|118|0.98722
1|ElectronIon|Correlation|id|8|119|0.98529
1|ElectronIon|Correlation|id|8|120|0.98068
1|ElectronIon|Correlation|id|8|121|0.98687
1|ElectronIon|Correlation|id|8|122|0.9846
1|ElectronIon|Correlation|id|8|123|0.9808
1|ElectronIon|Correlation|id|8|124|0.98554
1|ElectronIon|Correlation|id|8|125|0.98254
1|ElectronIon|Correlation|id|8|126|0.98634
1|ElectronIon|Correlation|id|8|127|0.98281
1|ElectronIon|Correlation|id|8|128|0.98067
1|ElectronIon|Correlation|id|8|129|0.98212
1|ElectronIon|Correlation|id|8|130|0.98531
1|ElectronIon|Correlation|id|8|131|0.98532
1|ElectronIon|Correlation|id|8|132|0.986
1|ElectronIon|Correlation|id|8|133|0.98694
1|ElectronIon|Correlation|id|8|134|0.98492
1|ElectronIon|Correlation|id|8|135|0.98751
1|ElectronIon|Correlation|id|8|136|0.97871
1|ElectronIon|Correlation|id|8|137|0.98238
1|ElectronIon|Correlation|id|8|138|0.98181
1|ElectronIon|Correlation|id|8|139|0.98104
1|ElectronIon|Correlation|id|8|140|0.98231
1|ElectronIon|Correlation|id|8|141|0.98404
1|ElectronIon|Correlation|id|8|142|0.9809
1|ElectronIon|Correlation|id|8|143|0.98503
1|ElectronIon|Correlation|id|8|144|0.98693
1|ElectronIon|Correlation|id|8|145|0.98532
1|ElectronIon|Correlation|id|8|146|0.98011
1|ElectronIon|Correlation|id|8|147|0.9854
1|ElectronIon|Correlation|id|8|148|0.98247
1|ElectronIon|Correlation|id|8|149|0.98464
1|ElectronIon|Correlation|id|8|150|0.98582
1|ElectronIon|Correlation|id|8|151|0.98355
1|ElectronIon|Correlation|id|8|152|0.9817
1|ElectronIon|Correlation|id|8|153|0.98586
1|ElectronIon|Correlation|id|8|154|0.97974
1|ElectronIon|Correlation|id|8|155|0.98579
1|ElectronIon|Correlation|id|8|156|0.98553
1|ElectronIon|Correlation|id|8|157|0.98183
1|ElectronIon|Correlation|id|8|158|0.98526
1|ElectronIon|Correlation|id|8|159|0.97857
1|ElectronIon|Correlation|id|8|160|0.98171
1|ElectronIon|Correlation|id|8|161|0.98481
1|ElectronIon|Correlation|id|8|162|0.98221
1|ElectronIon|Correlation|id|8|163|0.98463
1|ElectronIon|Correlation|id|8|164|0.98171
1|ElectronIon|Correlation|id|8|165|0.9836
1|ElectronIon|Correlation|id|8|166|0.98589
1|ElectronIon|Correlation|id|8|167|0.98089
1|ElectronIon|Correlation|id|8|168|0.98501
1|ElectronIon|Correlation|id|8|169|0.98363
1|ElectronIon|Correlation|id|8|170|0.984
1|ElectronIon|Correlation|id|8|171|0.98611
1|ElectronIon|Correlation|id|8|172|0.98544
1|ElectronIon|Correlation|id|8|173|0.98283
1|ElectronIon|Correlation|id|8|174|0.98305
1|ElectronIon|Correlation|id|8|175|0.98614
1|ElectronIon|Correlation|id|8|176|0.98566
1|ElectronIon|Correlation|id|8|177|0.98677
1|ElectronIon|Correlation|id|8|178|0.98192
1|ElectronIon|Correlation|id|8|179|0.98357
1|ElectronIon|Correlation|id|8|180|0.98671
1|ElectronIon|Correlation|id|8|181|0.98546
1|ElectronIon|Correlation|id|8|182|0.98312
1|ElectronIon|Correlation|id|8|183|0.98647
1|ElectronIon|Correlation|id|8|184|0.9821
1|ElectronIon|Correlation|id|8|185|0.98381
1|ElectronIon|Correlation|id|8|186|0.98296
1|ElectronIon|Correlation|id|8|187|0.9809
1|ElectronIon|Correlation|id|8|188|0.98771
1|ElectronIon|Correlation|id|8|189|0.9843
1|ElectronIon|Correlation|id|8|190|0.98468
1|ElectronIon|Correlation|id|8|191|0.981
1|ElectronIon|Correlation|id|8|192|0.984
1|ElectronIon|Correlation|id|8|193|0.97958
1|ElectronIon|Correlation|id|8|194|0.98375
1|ElectronIon|Correlation|id|8|195|0.9742
1|ElectronIon|Correlation|id|8|196|0.98477
1|ElectronIon|Correlation|id|8|197|0.98316
1|ElectronIon|Correlation|id|8|198|0.98178
1|ElectronIon|Correlation|id|8|199|0.98318
1|ElectronIon|Correlation|id|8|200|0.98421
1|ElectronIon|Correlation|id|8|201|0.98302
1|ElectronIon|Correlation|id|8|202|0.98131
1|ElectronIon|Correlation|id|8|203|0.98324
1|ElectronIon|Correlation|id|8|204|0.98633
1|ElectronIon|Correlation|id|8|205|0.98183
1|ElectronIon|Correlation|id|8|206|0.98213
1|ElectronIon|Correlation|id|8|207|0.98295
1|ElectronIon|Correlation|id|8|208|0.98472
1|ElectronIon|Correlation|id|8|209|0.98532
1|ElectronIon|Correlation|id|8|210|0.98378
1|ElectronIon|Correlation|id|8|211|0.9852
1|ElectronIon|Correlation|id|8|212|0.98383
1|ElectronIon|Correlation|id|8|213|0.98519
1|ElectronIon|Correlation|id|8|214|0.98425
1|ElectronIon|Correlation|id|8|215|0.98451
1|ElectronIon|Correlation|id|8|216|0.98299
1|ElectronIon|Correlation|id|8|217|0.98269
1|ElectronIon|Correlation|id|8|218|0.98581
1|ElectronIon|Correlation|id|8|219|0.98598
1|ElectronIon|Correlation|id|8|220|0.98075
1|ElectronIon|Correlation|id|8|221|0.98481
1|ElectronIon|Correlation|id|8|222|0.98439
1|ElectronIon|Correlation|id|8|223|0.98553
1|ElectronIon|Correlation|id|8|224|0.9833
1|ElectronIon|Correlation|id|8|225|0.98153
1|ElectronIon|Correlation|id|8|226|0.98496
1|ElectronIon|Correlation|id|8|227|0.98654
1|ElectronIon|Correlation|id|8|228|0.98183
1|ElectronIon|Correlation|id|8|229|0.98008
1|ElectronIon|Correlation|id|8|230|0.98353
1|ElectronIon|Correlation|id|8|231|0.9808
1|ElectronIon|Correlation|id|8|232|0.98066
1|ElectronIon|Correlation|id|8|233|0.98503
1|ElectronIon|Correlation|id|8|234|0.98566
1|ElectronIon|Correlation|id|8|235|0.98404
1|ElectronIon|Correlation|id|8|236|0.98346
1|ElectronIon|Correlation|id|8|237|0.98559
1|ElectronIon|Correlation|id|8|238|0.98558
1|ElectronIon|Correlation|id|8|239|0.98461
1|ElectronIon|Correlation|id|8|240|0.97803
1|ElectronIon|Correlation|id|8|241|0.98279
1|ElectronIon|Correlation|id|8|242|0.98249
1|ElectronIon|Correlation|id|8|243|0.98376
1|ElectronIon|Correlation|id|8|244|0.98579
1|ElectronIon|Correlation|id|8|245|0.98542
1|ElectronIon|Correlation|id|8|246|0.98635
1|ElectronIon|Correlation|id|8|247|0.98146
1|ElectronIon|Correlation|id|8|248|0.98483
1|ElectronIon|Correlation|id|8|249|0.98523
1|ElectronIon|Correlation|id|8|250|0.98656
1|ElectronIon|Correlation|id|8|251|0.98638
1|ElectronIon|Correlation|id|8|252|0.98509
1|ElectronIon|Correlation|id|8|253|0.98023
1|ElectronIon|Correlation|id|8|254|0.98451
1|ElectronIon|Correlation|id|8|255|0.98387
1|ElectronIon|Correlation|id|8|256|0.98641
1|ElectronIon|Correlation|id|8|257|0.98327
1|ElectronIon|Correlation|id|8|258|0.9837
1|ElectronIon|Correlation|id|8|259|0.97486
1|ElectronIon|Correlation|id|8|260|0.98706
1|ElectronIon|Correlation|id|8|261|0.98518
1|ElectronIon|Correlation|id|8|262|0.98458
1|ElectronIon|Correlation|id|8|263|0.97988
1|ElectronIon|Correlation|id|8|264|0.98496
1|ElectronIon|Correlation|id|8|265|0.98315
1|ElectronIon|Correlation|id|8|266|0.98438
1|ElectronIon|Correlation|id|8|267|0.98444
1|ElectronIon|Correlation|id|8|268|0.9873
1|ElectronIon|Correlation|id|8|269|0.98665
1|ElectronIon|Correlation|id|8|270|0.98237
1|ElectronIon|Correlation|id|8|271|0.98248
1|ElectronIon|Correlation|id|8|272|0.98194
1|ElectronIon|Correlation|id|8|273|0.9844
1|ElectronIon|Correlation|id|8|274|0.98319
1|ElectronIon|Correlation|id|8|275|0.98587
1|ElectronIon|Correlation|id|8|276|0.98587
1|ElectronIon|Correlation|id|8|277|0.9846
1|ElectronIon|Correlation|id|8|278|0.98445
1|ElectronIon|Correlation|id|8|279|0.9843
1|ElectronIon|Correlation|id|8|280|0.9826
1|ElectronIon|Correlation|id|8|281|0.98547
1|ElectronIon|Correlation|id|8|282|0.98051
1|ElectronIon|Correlation|id|8|283|0.98625
1|ElectronIon|Correlation|id|8|284|0.98049
1|ElectronIon|Correlation|id|8|285|0.97528
1|ElectronIon|Correlation|id|8|286|0.98469
1|ElectronIon|Correlation|id|8|287|0.98732
1|ElectronIon|Correlation|id|8|288|0.98291
1|ElectronIon|Correlation|id|8|289|0.98522
1|ElectronIon|Correlation|id|8|290|0.98455
1|ElectronIon|Correlation|id|8|291|0.98502
1|ElectronIon|Correlation|id|8|292|0.9859
1|ElectronIon|Correlation|id|8|293|0.98404
1|ElectronIon|Correlation|id|8|294|0.98569
1|ElectronIon|Correlation|id|8|295|0.98423
1|ElectronIon|Correlation|id|8|296|0.97951
1|ElectronIon|Correlation|id|8|297|0.98588
1|ElectronIon|Correlation|id|8|298|0.9858
1|ElectronIon|Correlation|id|8|299|0.98261
1|ElectronIon|Correlation|id|8|300|0.98426
1|ElectronIon|Correlation|id|8|301|0.98467
1|ElectronIon|Correlation|id|8|302|0.9809
1|ElectronIon|Correlation|id|8|303|0.98566
1|ElectronIon|Correlation|id|8|304|0.98254
1|ElectronIon|Correlation|id|8|305|0.9843
1|ElectronIon|Correlation|id|8|306|0.98455
1|ElectronIon|Correlation|id|8|307|0.98544
1|ElectronIon|Correlation|id|8|308|0.98518
1|ElectronIon|Correlation|id|8|309|0.98409
1|ElectronIon|Correlation|id|8|310|0.98546
1|ElectronIon|Correlation|id|8|311|0.98508
1|ElectronIon|Correlation|id|8|312|0.98545
1|ElectronIon|Correlation|id|8|313|0.98462
1|ElectronIon|Correlation|id|8|314|0.98332
1|ElectronIon|Correlation|id|8|315|0.98636
1|ElectronIon|Correlation|id|8|316|0.98638
1|ElectronIon|Correlation|id|8|317|0.9849
1|ElectronIon|Correlation|id|8|318|0.98234
1|ElectronIon|Correlation|id|8|319|0.98366
1|ElectronIon|Correlation|id|8|320|0.98578
1|ElectronIon|Correlation|id|8|321|0.98362
1|ElectronIon|Correlation|id|8|322|0.98568
1|ElectronIon|Correlation|id|8|323|0.98463
1|ElectronIon|Correlation|id|8|324|0.98572
1|ElectronIon|Correlation|id|8|325|0.98359
1|ElectronIon|Correlation|id|8|326|0.98565
1|ElectronIon|Correlation|id|8|327|0.97731
1|ElectronIon|Correlation|id|8|328|0.98618
1|ElectronIon|Correlation|id|8|329|0.98206
1|ElectronIon|Correlation|id|8|330|0.98354
1|ElectronIon|Correlation|id|8|331|0.98559
1|ElectronIon|Correlation|id|8|332|0.98521
1|ElectronIon|Correlation|id|8|333|0.986
1|ElectronIon|Correlation|id|8|334|0.98473
1|ElectronIon|Correlation|id|8|335|0.98593
1|ElectronIon|Correlation|id|8|336|0.98614
1|ElectronIon|Correlation|id|8|337|0.98277
1|ElectronIon|Correlation|id|8|338|0.98314
1|ElectronIon|Correlation|id|8|339|0.98404
1|ElectronIon|Correlation|id|8|340|0.98522
1|ElectronIon|Correlation|id|8|341|0.9763
1|ElectronIon|Correlation|id|8|342|0.98336
1|ElectronIon|Correlation|id|8|343|0.98578
1|ElectronIon|Correlation|id|8|344|0.98408
1|ElectronIon|Correlation|id|8|345|0.98543
1|ElectronIon|Correlation|id|8|346|0.98245
1|ElectronIon|Correlation|id|8|347|0.97976
1|ElectronIon|Correlation|id|8|348|0.98563
1|ElectronIon|Correlation|id|8|349|0.98508
1|ElectronIon|Correlation|id|8|350|0.98137
1|ElectronIon|Correlation|id|8|351|0.98026
1|ElectronIon|Correlation|id|8|352|0.98544
1|ElectronIon|Correlation|id|8|353|0.98535
1|ElectronIon|Correlation|id|8|354|0.98378
1|ElectronIon|Correlation|id|8|355|0.98528
1|ElectronIon|Correlation|id|8|356|0.9833
1|ElectronIon|Correlation|id|8|357|0.98309
1|ElectronIon|Correlation|id|8|358|0.98145
1|ElectronIon|Correlation|id|8|359|0.98514
1|ElectronIon|Correlation|id|8|360|0.98291
1|ElectronIon|Correlation|id|8|361|0.97644
1|ElectronIon|Correlation|id|8|362|0.98501
1|ElectronIon|Correlation|id|8|363|0.98196
1|ElectronIon|Correlation|id|8|364|0.98561
1|ElectronIon|Correlation|id|8|365|0.97775
1|ElectronIon|Correlation|id|8|366|0.98371
1|ElectronIon|Correlation|id|8|367|0.98092
1|ElectronIon|Correlation|id|8|368|0.98187
1|ElectronIon|Correlation|id|8|369|0.98578
1|ElectronIon|Correlation|id|8|370|0.98417
1|ElectronIon|Correlation|id|8|371|0.98437
1|ElectronIon|Correlation|id|8|372|0.98676
1|ElectronIon|Correlation|id|8|373|0.98378
1|ElectronIon|Correlation|id|8|374|0.97754
1|ElectronIon|Correlation|id|8|375|0.9848
1|ElectronIon|Correlation|id|8|376|0.98375
1|ElectronIon|Correlation|id|8|377|0.98669
1|ElectronIon|Correlation|id|8|378|0.9852
1|ElectronIon|Correlation|id|8|379|0.97994
1|ElectronIon|Correlation|id|8|380|0.98149
1|ElectronIon|Correlation|id|8|381|0.98617
1|ElectronIon|Correlation|id|8|382|0.98572
1|ElectronIon|Correlation|id|8|383|0.98322
1|ElectronIon|Correlation|id|8|384|0.98332
