# Supplementary material for: On DNA numerical representations for genomic similarity computation
Source: PLoS One. 2017 Mar 21;12(3):e0173288. doi: 10.1371/journal.pone.0173288 (PMC5360225; doi:10.1371/journal.pone.0173288)
Supplement: S3 File — The datasets employed in this work. (ZIP) [file pone.0173288.s003.zip › datasets/syntheticalExperimentalScores/sequenceBase_1_transformation_ElectronIon_metric_Correlation_type_ids_percentage_1.txt]

1|ElectronIon|Correlation|idr|1|1|0.99257
1|ElectronIon|Correlation|idr|1|2|0.99157
1|ElectronIon|Correlation|idr|1|3|0.99175
1|ElectronIon|Correlation|idr|1|4|0.98642
1|ElectronIon|Correlation|idr|1|5|0.98751
1|ElectronIon|Correlation|idr|1|6|0.99124
1|ElectronIon|Correlation|idr|1|7|0.98469
1|ElectronIon|Correlation|idr|1|8|0.98887
1|ElectronIon|Correlation|idr|1|9|0.98741
1|ElectronIon|Correlation|idr|1|10|0.99058
1|ElectronIon|Correlation|idr|1|11|0.9886
1|ElectronIon|Correlation|idr|1|12|0.98791
1|ElectronIon|Correlation|idr|1|13|0.98891
1|ElectronIon|Correlation|idr|1|14|0.9866
1|ElectronIon|Correlation|idr|1|15|0.98728
1|ElectronIon|Correlation|idr|1|16|0.98886
1|ElectronIon|Correlation|idr|1|17|0.99019
1|ElectronIon|Correlation|idr|1|18|0.988
1|ElectronIon|Correlation|idr|1|19|0.98583
1|ElectronIon|Correlation|idr|1|20|0.99028
1|ElectronIon|Correlation|idr|1|21|0.98738
1|ElectronIon|Correlation|idr|1|22|0.98734
1|ElectronIon|Correlation|idr|1|23|0.98916
1|ElectronIon|Correlation|idr|1|24|0.98749
1|ElectronIon|Correlation|idr|1|25|0.98744
1|ElectronIon|Correlation|idr|1|26|0.99037
1|ElectronIon|Correlation|idr|1|27|0.99215
1|ElectronIon|Correlation|idr|1|28|0.98883
1|ElectronIon|Correlation|idr|1|29|0.99924
1|ElectronIon|Correlation|idr|1|30|0.98873
1|ElectronIon|Correlation|idr|1|31|0.99352
1|ElectronIon|Correlation|idr|1|32|0.98959
1|ElectronIon|Correlation|idr|1|33|0.98752
1|ElectronIon|Correlation|idr|1|34|0.98743
1|ElectronIon|Correlation|idr|1|35|0.99262
1|ElectronIon|Correlation|idr|1|36|0.9872
1|ElectronIon|Correlation|idr|1|37|0.9876
1|ElectronIon|Correlation|idr|1|38|0.98879
1|ElectronIon|Correlation|idr|1|39|0.98654
1|ElectronIon|Correlation|idr|1|40|0.99301
1|ElectronIon|Correlation|idr|1|41|0.98883
1|ElectronIon|Correlation|idr|1|42|0.99113
1|ElectronIon|Correlation|idr|1|43|0.98911
1|ElectronIon|Correlation|idr|1|44|0.98761
1|ElectronIon|Correlation|idr|1|45|0.98796
1|ElectronIon|Correlation|idr|1|46|0.98812
1|ElectronIon|Correlation|idr|1|47|0.99399
1|ElectronIon|Correlation|idr|1|48|0.99062
1|ElectronIon|Correlation|idr|1|49|0.99047
1|ElectronIon|Correlation|idr|1|50|0.98769
1|ElectronIon|Correlation|idr|1|51|0.98813
1|ElectronIon|Correlation|idr|1|52|0.98897
1|ElectronIon|Correlation|idr|1|53|0.9884
1|ElectronIon|Correlation|idr|1|54|0.99041
1|ElectronIon|Correlation|idr|1|55|0.98979
1|ElectronIon|Correlation|idr|1|56|0.98598
1|ElectronIon|Correlation|idr|1|57|0.98852
1|ElectronIon|Correlation|idr|1|58|0.99096
1|ElectronIon|Correlation|idr|1|59|0.98696
1|ElectronIon|Correlation|idr|1|60|0.98983
1|ElectronIon|Correlation|idr|1|61|0.99007
1|ElectronIon|Correlation|idr|1|62|0.98666
1|ElectronIon|Correlation|idr|1|63|0.99024
1|ElectronIon|Correlation|idr|1|64|0.98882
1|ElectronIon|Correlation|idr|1|65|0.9866
1|ElectronIon|Correlation|idr|1|66|0.99446
1|ElectronIon|Correlation|idr|1|67|0.98934
1|ElectronIon|Correlation|idr|1|68|0.99439
1|ElectronIon|Correlation|idr|1|69|0.98949
1|ElectronIon|Correlation|idr|1|70|0.98802
1|ElectronIon|Correlation|idr|1|71|0.99058
1|ElectronIon|Correlation|idr|1|72|0.98618
1|ElectronIon|Correlation|idr|1|73|0.99417
1|ElectronIon|Correlation|idr|1|74|0.98718
1|ElectronIon|Correlation|idr|1|75|0.98928
1|ElectronIon|Correlation|idr|1|76|0.98791
1|ElectronIon|Correlation|idr|1|77|0.9883
1|ElectronIon|Correlation|idr|1|78|0.99689
1|ElectronIon|Correlation|idr|1|79|0.99261
1|ElectronIon|Correlation|idr|1|80|0.98943
1|ElectronIon|Correlation|idr|1|81|0.98838
1|ElectronIon|Correlation|idr|1|82|0.99072
1|ElectronIon|Correlation|idr|1|83|0.98806
1|ElectronIon|Correlation|idr|1|84|0.98835
1|ElectronIon|Correlation|idr|1|85|0.99087
1|ElectronIon|Correlation|idr|1|86|0.99184
1|ElectronIon|Correlation|idr|1|87|0.98775
1|ElectronIon|Correlation|idr|1|88|0.98651
1|ElectronIon|Correlation|idr|1|89|0.99125
1|ElectronIon|Correlation|idr|1|90|0.98826
1|ElectronIon|Correlation|idr|1|91|0.99097
1|ElectronIon|Correlation|idr|1|92|0.99138
1|ElectronIon|Correlation|idr|1|93|0.98661
1|ElectronIon|Correlation|idr|1|94|0.98846
1|ElectronIon|Correlation|idr|1|95|0.98894
1|ElectronIon|Correlation|idr|1|96|0.98778
1|ElectronIon|Correlation|idr|1|97|0.98874
1|ElectronIon|Correlation|idr|1|98|0.98887
1|ElectronIon|Correlation|idr|1|99|0.98932
1|ElectronIon|Correlation|idr|1|100|0.98853
1|ElectronIon|Correlation|idr|1|101|0.98862
1|ElectronIon|Correlation|idr|1|102|0.99466
1|ElectronIon|Correlation|idr|1|103|0.98869
1|ElectronIon|Correlation|idr|1|104|0.98959
1|ElectronIon|Correlation|idr|1|105|0.9864
1|ElectronIon|Correlation|idr|1|106|0.98926
1|ElectronIon|Correlation|idr|1|107|0.98798
1|ElectronIon|Correlation|idr|1|108|0.986
1|ElectronIon|Correlation|idr|1|109|0.99093
1|ElectronIon|Correlation|idr|1|110|0.98528
1|ElectronIon|Correlation|idr|1|111|0.98934
1|ElectronIon|Correlation|idr|1|112|0.99136
1|ElectronIon|Correlation|idr|1|113|0.99278
1|ElectronIon|Correlation|idr|1|114|0.98625
1|ElectronIon|Correlation|idr|1|115|0.99284
1|ElectronIon|Correlation|idr|1|116|0.98575
1|ElectronIon|Correlation|idr|1|117|0.98932
1|ElectronIon|Correlation|idr|1|118|0.99012
1|ElectronIon|Correlation|idr|1|119|0.98944
1|ElectronIon|Correlation|idr|1|120|0.99237
1|ElectronIon|Correlation|idr|1|121|0.99298
1|ElectronIon|Correlation|idr|1|122|0.98774
1|ElectronIon|Correlation|idr|1|123|0.99159
1|ElectronIon|Correlation|idr|1|124|0.9874
1|ElectronIon|Correlation|idr|1|125|0.99158
1|ElectronIon|Correlation|idr|1|126|0.98692
1|ElectronIon|Correlation|idr|1|127|0.99188
1|ElectronIon|Correlation|idr|1|128|0.99224
1|ElectronIon|Correlation|idr|1|129|0.98994
1|ElectronIon|Correlation|idr|1|130|0.98858
1|ElectronIon|Correlation|idr|1|131|0.99142
1|ElectronIon|Correlation|idr|1|132|0.98758
1|ElectronIon|Correlation|idr|1|133|0.98772
1|ElectronIon|Correlation|idr|1|134|0.98661
1|ElectronIon|Correlation|idr|1|135|0.99093
1|ElectronIon|Correlation|idr|1|136|0.98851
1|ElectronIon|Correlation|idr|1|137|0.98893
1|ElectronIon|Correlation|idr|1|138|0.99081
1|ElectronIon|Correlation|idr|1|139|0.99101
1|ElectronIon|Correlation|idr|1|140|0.98812
1|ElectronIon|Correlation|idr|1|141|0.9918
1|ElectronIon|Correlation|idr|1|142|0.98763
1|ElectronIon|Correlation|idr|1|143|0.98829
1|ElectronIon|Correlation|idr|1|144|0.99378
1|ElectronIon|Correlation|idr|1|145|0.98909
1|ElectronIon|Correlation|idr|1|146|0.98907
1|ElectronIon|Correlation|idr|1|147|0.98818
1|ElectronIon|Correlation|idr|1|148|0.98602
1|ElectronIon|Correlation|idr|1|149|0.9903
1|ElectronIon|Correlation|idr|1|150|0.99129
1|ElectronIon|Correlation|idr|1|151|0.98986
1|ElectronIon|Correlation|idr|1|152|0.99307
1|ElectronIon|Correlation|idr|1|153|0.98897
1|ElectronIon|Correlation|idr|1|154|0.99189
1|ElectronIon|Correlation|idr|1|155|0.98804
1|ElectronIon|Correlation|idr|1|156|0.98946
1|ElectronIon|Correlation|idr|1|157|0.98892
1|ElectronIon|Correlation|idr|1|158|0.99352
1|ElectronIon|Correlation|idr|1|159|0.98871
1|ElectronIon|Correlation|idr|1|160|0.98635
1|ElectronIon|Correlation|idr|1|161|0.98954
1|ElectronIon|Correlation|idr|1|162|0.98758
1|ElectronIon|Correlation|idr|1|163|0.98749
1|ElectronIon|Correlation|idr|1|164|0.98842
1|ElectronIon|Correlation|idr|1|165|0.99237
1|ElectronIon|Correlation|idr|1|166|0.99023
1|ElectronIon|Correlation|idr|1|167|0.99114
1|ElectronIon|Correlation|idr|1|168|0.99098
1|ElectronIon|Correlation|idr|1|169|0.99191
1|ElectronIon|Correlation|idr|1|170|0.98902
1|ElectronIon|Correlation|idr|1|171|0.99566
1|ElectronIon|Correlation|idr|1|172|0.9887
1|ElectronIon|Correlation|idr|1|173|0.99369
1|ElectronIon|Correlation|idr|1|174|0.99447
1|ElectronIon|Correlation|idr|1|175|0.99157
1|ElectronIon|Correlation|idr|1|176|0.98722
1|ElectronIon|Correlation|idr|1|177|0.99171
1|ElectronIon|Correlation|idr|1|178|0.98994
1|ElectronIon|Correlation|idr|1|179|0.98832
1|ElectronIon|Correlation|idr|1|180|0.99098
1|ElectronIon|Correlation|idr|1|181|0.98719
1|ElectronIon|Correlation|idr|1|182|0.99077
1|ElectronIon|Correlation|idr|1|183|0.98675
1|ElectronIon|Correlation|idr|1|184|0.98802
1|ElectronIon|Correlation|idr|1|185|0.99396
1|ElectronIon|Correlation|idr|1|186|0.99231
1|ElectronIon|Correlation|idr|1|187|0.98869
1|ElectronIon|Correlation|idr|1|188|0.98827
1|ElectronIon|Correlation|idr|1|189|0.99167
1|ElectronIon|Correlation|idr|1|190|0.98866
1|ElectronIon|Correlation|idr|1|191|0.98789
1|ElectronIon|Correlation|idr|1|192|0.99485
1|ElectronIon|Correlation|idr|1|193|0.99125
1|ElectronIon|Correlation|idr|1|194|0.98612
1|ElectronIon|Correlation|idr|1|195|0.99153
1|ElectronIon|Correlation|idr|1|196|0.98939
1|ElectronIon|Correlation|idr|1|197|0.99187
1|ElectronIon|Correlation|idr|1|198|0.98736
1|ElectronIon|Correlation|idr|1|199|0.98999
1|ElectronIon|Correlation|idr|1|200|0.99174
1|ElectronIon|Correlation|idr|1|201|0.98799
1|ElectronIon|Correlation|idr|1|202|0.9902
1|ElectronIon|Correlation|idr|1|203|0.98773
1|ElectronIon|Correlation|idr|1|204|0.99035
1|ElectronIon|Correlation|idr|1|205|0.98922
1|ElectronIon|Correlation|idr|1|206|0.99261
1|ElectronIon|Correlation|idr|1|207|0.98784
1|ElectronIon|Correlation|idr|1|208|0.9866
1|ElectronIon|Correlation|idr|1|209|0.99057
1|ElectronIon|Correlation|idr|1|210|0.98676
1|ElectronIon|Correlation|idr|1|211|0.98858
1|ElectronIon|Correlation|idr|1|212|0.98712
1|ElectronIon|Correlation|idr|1|213|0.98613
1|ElectronIon|Correlation|idr|1|214|0.98644
1|ElectronIon|Correlation|idr|1|215|0.98959
1|ElectronIon|Correlation|idr|1|216|0.98782
1|ElectronIon|Correlation|idr|1|217|0.99018
1|ElectronIon|Correlation|idr|1|218|0.99017
1|ElectronIon|Correlation|idr|1|219|0.98959
1|ElectronIon|Correlation|idr|1|220|0.98773
1|ElectronIon|Correlation|idr|1|221|0.98876
1|ElectronIon|Correlation|idr|1|222|0.98759
1|ElectronIon|Correlation|idr|1|223|0.9884
1|ElectronIon|Correlation|idr|1|224|0.98905
1|ElectronIon|Correlation|idr|1|225|0.98642
1|ElectronIon|Correlation|idr|1|226|0.99038
1|ElectronIon|Correlation|idr|1|227|0.9921
1|ElectronIon|Correlation|idr|1|228|0.98994
1|ElectronIon|Correlation|idr|1|229|0.98934
1|ElectronIon|Correlation|idr|1|230|0.99515
1|ElectronIon|Correlation|idr|1|231|0.98968
1|ElectronIon|Correlation|idr|1|232|0.98323
1|ElectronIon|Correlation|idr|1|233|0.99095
1|ElectronIon|Correlation|idr|1|234|0.98969
1|ElectronIon|Correlation|idr|1|235|0.99124
1|ElectronIon|Correlation|idr|1|236|0.99032
1|ElectronIon|Correlation|idr|1|237|0.99159
1|ElectronIon|Correlation|idr|1|238|0.98736
1|ElectronIon|Correlation|idr|1|239|0.99067
1|ElectronIon|Correlation|idr|1|240|0.99147
1|ElectronIon|Correlation|idr|1|241|0.98869
1|ElectronIon|Correlation|idr|1|242|0.98588
1|ElectronIon|Correlation|idr|1|243|0.99076
1|ElectronIon|Correlation|idr|1|244|0.98981
1|ElectronIon|Correlation|idr|1|245|0.98727
1|ElectronIon|Correlation|idr|1|246|0.9894
1|ElectronIon|Correlation|idr|1|247|0.98798
1|ElectronIon|Correlation|idr|1|248|0.992
1|ElectronIon|Correlation|idr|1|249|0.99077
1|ElectronIon|Correlation|idr|1|250|0.99095
1|ElectronIon|Correlation|idr|1|251|0.9896
1|ElectronIon|Correlation|idr|1|252|0.98938
1|ElectronIon|Correlation|idr|1|253|0.98857
1|ElectronIon|Correlation|idr|1|254|0.98882
1|ElectronIon|Correlation|idr|1|255|0.98984
1|ElectronIon|Correlation|idr|1|256|0.98776
1|ElectronIon|Correlation|idr|1|257|0.99195
1|ElectronIon|Correlation|idr|1|258|0.99253
1|ElectronIon|Correlation|idr|1|259|0.98942
1|ElectronIon|Correlation|idr|1|260|0.98905
1|ElectronIon|Correlation|idr|1|261|0.9909
1|ElectronIon|Correlation|idr|1|262|0.99006
1|ElectronIon|Correlation|idr|1|263|0.99454
1|ElectronIon|Correlation|idr|1|264|0.98879
1|ElectronIon|Correlation|idr|1|265|0.98979
1|ElectronIon|Correlation|idr|1|266|0.98876
1|ElectronIon|Correlation|idr|1|267|0.9886
1|ElectronIon|Correlation|idr|1|268|0.98863
1|ElectronIon|Correlation|idr|1|269|0.9883
1|ElectronIon|Correlation|idr|1|270|0.98797
1|ElectronIon|Correlation|idr|1|271|0.98866
1|ElectronIon|Correlation|idr|1|272|0.9879
1|ElectronIon|Correlation|idr|1|273|0.98832
1|ElectronIon|Correlation|idr|1|274|0.98894
1|ElectronIon|Correlation|idr|1|275|0.98941
1|ElectronIon|Correlation|idr|1|276|0.98851
1|ElectronIon|Correlation|idr|1|277|0.98796
1|ElectronIon|Correlation|idr|1|278|0.99022
1|ElectronIon|Correlation|idr|1|279|0.98759
1|ElectronIon|Correlation|idr|1|280|0.98668
1|ElectronIon|Correlation|idr|1|281|0.98759
1|ElectronIon|Correlation|idr|1|282|0.98853
1|ElectronIon|Correlation|idr|1|283|0.99017
1|ElectronIon|Correlation|idr|1|284|0.99352
1|ElectronIon|Correlation|idr|1|285|0.9899
1|ElectronIon|Correlation|idr|1|286|0.98821
1|ElectronIon|Correlation|idr|1|287|0.98873
1|ElectronIon|Correlation|idr|1|288|0.99494
1|ElectronIon|Correlation|idr|1|289|0.99107
1|ElectronIon|Correlation|idr|1|290|0.98854
1|ElectronIon|Correlation|idr|1|291|0.98988
1|ElectronIon|Correlation|idr|1|292|0.98904
1|ElectronIon|Correlation|idr|1|293|0.99106
1|ElectronIon|Correlation|idr|1|294|0.98928
1|ElectronIon|Correlation|idr|1|295|0.98897
1|ElectronIon|Correlation|idr|1|296|0.98897
1|ElectronIon|Correlation|idr|1|297|0.9887
1|ElectronIon|Correlation|idr|1|298|0.99129
1|ElectronIon|Correlation|idr|1|299|0.98749
1|ElectronIon|Correlation|idr|1|300|0.98965
1|ElectronIon|Correlation|idr|1|301|0.99219
1|ElectronIon|Correlation|idr|1|302|0.98871
1|ElectronIon|Correlation|idr|1|303|0.99039
1|ElectronIon|Correlation|idr|1|304|0.98983
1|ElectronIon|Correlation|idr|1|305|0.98948
1|ElectronIon|Correlation|idr|1|306|0.99112
1|ElectronIon|Correlation|idr|1|307|0.98766
1|ElectronIon|Correlation|idr|1|308|0.98481
1|ElectronIon|Correlation|idr|1|309|0.9877
1|ElectronIon|Correlation|idr|1|310|0.98905
1|ElectronIon|Correlation|idr|1|311|0.99043
1|ElectronIon|Correlation|idr|1|312|0.98714
1|ElectronIon|Correlation|idr|1|313|0.9884
1|ElectronIon|Correlation|idr|1|314|0.99029
1|ElectronIon|Correlation|idr|1|315|0.98986
1|ElectronIon|Correlation|idr|1|316|0.98953
1|ElectronIon|Correlation|idr|1|317|0.9904
1|ElectronIon|Correlation|idr|1|318|0.99059
1|ElectronIon|Correlation|idr|1|319|0.98653
1|ElectronIon|Correlation|idr|1|320|0.99379
1|ElectronIon|Correlation|idr|1|321|0.99066
1|ElectronIon|Correlation|idr|1|322|0.98741
1|ElectronIon|Correlation|idr|1|323|0.98675
1|ElectronIon|Correlation|idr|1|324|0.98968
1|ElectronIon|Correlation|idr|1|325|0.98981
1|ElectronIon|Correlation|idr|1|326|0.9883
1|ElectronIon|Correlation|idr|1|327|0.9859
1|ElectronIon|Correlation|idr|1|328|0.98798
1|ElectronIon|Correlation|idr|1|329|0.98801
1|ElectronIon|Correlation|idr|1|330|0.98761
1|ElectronIon|Correlation|idr|1|331|0.9874
1|ElectronIon|Correlation|idr|1|332|0.99211
1|ElectronIon|Correlation|idr|1|333|0.99184
1|ElectronIon|Correlation|idr|1|334|0.99193
1|ElectronIon|Correlation|idr|1|335|0.9879
1|ElectronIon|Correlation|idr|1|336|0.98442
1|ElectronIon|Correlation|idr|1|337|0.99723
1|ElectronIon|Correlation|idr|1|338|0.98891
1|ElectronIon|Correlation|idr|1|339|0.98791
1|ElectronIon|Correlation|idr|1|340|0.98576
1|ElectronIon|Correlation|idr|1|341|0.9907
1|ElectronIon|Correlation|idr|1|342|0.99326
1|ElectronIon|Correlation|idr|1|343|0.98974
1|ElectronIon|Correlation|idr|1|344|0.9892
1|ElectronIon|Correlation|idr|1|345|0.98894
1|ElectronIon|Correlation|idr|1|346|0.98708
1|ElectronIon|Correlation|idr|1|347|0.98995
1|ElectronIon|Correlation|idr|1|348|0.98735
1|ElectronIon|Correlation|idr|1|349|0.9885
1|ElectronIon|Correlation|idr|1|350|0.98462
1|ElectronIon|Correlation|idr|1|351|0.98872
1|ElectronIon|Correlation|idr|1|352|0.99114
1|ElectronIon|Correlation|idr|1|353|0.99039
1|ElectronIon|Correlation|idr|1|354|0.99088
1|ElectronIon|Correlation|idr|1|355|0.99172
1|ElectronIon|Correlation|idr|1|356|0.98794
1|ElectronIon|Correlation|idr|1|357|0.9892
1|ElectronIon|Correlation|idr|1|358|0.99001
1|ElectronIon|Correlation|idr|1|359|0.98863
1|ElectronIon|Correlation|idr|1|360|0.98931
1|ElectronIon|Correlation|idr|1|361|0.99048
1|ElectronIon|Correlation|idr|1|362|0.98727
1|ElectronIon|Correlation|idr|1|363|0.98764
1|ElectronIon|Correlation|idr|1|364|0.98702
1|ElectronIon|Correlation|idr|1|365|0.98796
1|ElectronIon|Correlation|idr|1|366|0.98881
1|ElectronIon|Correlation|idr|1|367|0.99212
1|ElectronIon|Correlation|idr|1|368|0.98697
1|ElectronIon|Correlation|idr|1|369|0.98958
1|ElectronIon|Correlation|idr|1|370|0.98855
1|ElectronIon|Correlation|idr|1|371|0.98863
1|ElectronIon|Correlation|idr|1|372|0.98678
1|ElectronIon|Correlation|idr|1|373|0.99071
1|ElectronIon|Correlation|idr|1|374|0.98932
1|ElectronIon|Correlation|idr|1|375|0.98833
1|ElectronIon|Correlation|idr|1|376|0.98717
1|ElectronIon|Correlation|idr|1|377|0.98942
1|ElectronIon|Correlation|idr|1|378|0.98917
1|ElectronIon|Correlation|idr|1|379|0.98902
1|ElectronIon|Correlation|idr|1|380|0.99013
1|ElectronIon|Correlation|idr|1|381|0.988
1|ElectronIon|Correlation|idr|1|382|0.98948
1|ElectronIon|Correlation|idr|1|383|0.9877
1|ElectronIon|Correlation|idr|1|384|0.98913
