# Supplementary material for: On DNA numerical representations for genomic similarity computation
Source: PLoS One. 2017 Mar 21;12(3):e0173288. doi: 10.1371/journal.pone.0173288 (PMC5360225; doi:10.1371/journal.pone.0173288)
Supplement: S3 File — The datasets employed in this work. (ZIP) [file pone.0173288.s003.zip › datasets/syntheticalExperimentalScores/sequenceBase_1_transformation_ElectronIon_metric_Correlation_type_ids_percentage_16.txt]

1|ElectronIon|Correlation|idr|16|1|0.98368
1|ElectronIon|Correlation|idr|16|2|0.98067
1|ElectronIon|Correlation|idr|16|3|0.98235
1|ElectronIon|Correlation|idr|16|4|0.97859
1|ElectronIon|Correlation|idr|16|5|0.97637
1|ElectronIon|Correlation|idr|16|6|0.9806
1|ElectronIon|Correlation|idr|16|7|0.98131
1|ElectronIon|Correlation|idr|16|8|0.98081
1|ElectronIon|Correlation|idr|16|9|0.98026
1|ElectronIon|Correlation|idr|16|10|0.98391
1|ElectronIon|Correlation|idr|16|11|0.98043
1|ElectronIon|Correlation|idr|16|12|0.98316
1|ElectronIon|Correlation|idr|16|13|0.97822
1|ElectronIon|Correlation|idr|16|14|0.98371
1|ElectronIon|Correlation|idr|16|15|0.9852
1|ElectronIon|Correlation|idr|16|16|0.98073
1|ElectronIon|Correlation|idr|16|17|0.98356
1|ElectronIon|Correlation|idr|16|18|0.98454
1|ElectronIon|Correlation|idr|16|19|0.98396
1|ElectronIon|Correlation|idr|16|20|0.98552
1|ElectronIon|Correlation|idr|16|21|0.98324
1|ElectronIon|Correlation|idr|16|22|0.98305
1|ElectronIon|Correlation|idr|16|23|0.98513
1|ElectronIon|Correlation|idr|16|24|0.98427
1|ElectronIon|Correlation|idr|16|25|0.98572
1|ElectronIon|Correlation|idr|16|26|0.98128
1|ElectronIon|Correlation|idr|16|27|0.98383
1|ElectronIon|Correlation|idr|16|28|0.98276
1|ElectronIon|Correlation|idr|16|29|0.98544
1|ElectronIon|Correlation|idr|16|30|0.98377
1|ElectronIon|Correlation|idr|16|31|0.98445
1|ElectronIon|Correlation|idr|16|32|0.98608
1|ElectronIon|Correlation|idr|16|33|0.9841
1|ElectronIon|Correlation|idr|16|34|0.98356
1|ElectronIon|Correlation|idr|16|35|0.98424
1|ElectronIon|Correlation|idr|16|36|0.97643
1|ElectronIon|Correlation|idr|16|37|0.98283
1|ElectronIon|Correlation|idr|16|38|0.98619
1|ElectronIon|Correlation|idr|16|39|0.97869
1|ElectronIon|Correlation|idr|16|40|0.98198
1|ElectronIon|Correlation|idr|16|41|0.98264
1|ElectronIon|Correlation|idr|16|42|0.98577
1|ElectronIon|Correlation|idr|16|43|0.98592
1|ElectronIon|Correlation|idr|16|44|0.98323
1|ElectronIon|Correlation|idr|16|45|0.98379
1|ElectronIon|Correlation|idr|16|46|0.98415
1|ElectronIon|Correlation|idr|16|47|0.98546
1|ElectronIon|Correlation|idr|16|48|0.9791
1|ElectronIon|Correlation|idr|16|49|0.98242
1|ElectronIon|Correlation|idr|16|50|0.97625
1|ElectronIon|Correlation|idr|16|51|0.98394
1|ElectronIon|Correlation|idr|16|52|0.98414
1|ElectronIon|Correlation|idr|16|53|0.98658
1|ElectronIon|Correlation|idr|16|54|0.9763
1|ElectronIon|Correlation|idr|16|55|0.98508
1|ElectronIon|Correlation|idr|16|56|0.98063
1|ElectronIon|Correlation|idr|16|57|0.98371
1|ElectronIon|Correlation|idr|16|58|0.98289
1|ElectronIon|Correlation|idr|16|59|0.98209
1|ElectronIon|Correlation|idr|16|60|0.98273
1|ElectronIon|Correlation|idr|16|61|0.98369
1|ElectronIon|Correlation|idr|16|62|0.9831
1|ElectronIon|Correlation|idr|16|63|0.98665
1|ElectronIon|Correlation|idr|16|64|0.98477
1|ElectronIon|Correlation|idr|16|65|0.98468
1|ElectronIon|Correlation|idr|16|66|0.9852
1|ElectronIon|Correlation|idr|16|67|0.98168
1|ElectronIon|Correlation|idr|16|68|0.98425
1|ElectronIon|Correlation|idr|16|69|0.983
1|ElectronIon|Correlation|idr|16|70|0.98354
1|ElectronIon|Correlation|idr|16|71|0.98259
1|ElectronIon|Correlation|idr|16|72|0.98313
1|ElectronIon|Correlation|idr|16|73|0.98543
1|ElectronIon|Correlation|idr|16|74|0.98256
1|ElectronIon|Correlation|idr|16|75|0.98603
1|ElectronIon|Correlation|idr|16|76|0.97987
1|ElectronIon|Correlation|idr|16|77|0.98398
1|ElectronIon|Correlation|idr|16|78|0.97392
1|ElectronIon|Correlation|idr|16|79|0.98138
1|ElectronIon|Correlation|idr|16|80|0.98067
1|ElectronIon|Correlation|idr|16|81|0.98205
1|ElectronIon|Correlation|idr|16|82|0.97885
1|ElectronIon|Correlation|idr|16|83|0.98527
1|ElectronIon|Correlation|idr|16|84|0.98323
1|ElectronIon|Correlation|idr|16|85|0.97729
1|ElectronIon|Correlation|idr|16|86|0.98385
1|ElectronIon|Correlation|idr|16|87|0.97826
1|ElectronIon|Correlation|idr|16|88|0.97914
1|ElectronIon|Correlation|idr|16|89|0.9823
1|ElectronIon|Correlation|idr|16|90|0.98102
1|ElectronIon|Correlation|idr|16|91|0.9853
1|ElectronIon|Correlation|idr|16|92|0.98467
1|ElectronIon|Correlation|idr|16|93|0.97503
1|ElectronIon|Correlation|idr|16|94|0.98296
1|ElectronIon|Correlation|idr|16|95|0.98587
1|ElectronIon|Correlation|idr|16|96|0.98207
1|ElectronIon|Correlation|idr|16|97|0.9794
1|ElectronIon|Correlation|idr|16|98|0.981
1|ElectronIon|Correlation|idr|16|99|0.98473
1|ElectronIon|Correlation|idr|16|100|0.98152
1|ElectronIon|Correlation|idr|16|101|0.98262
1|ElectronIon|Correlation|idr|16|102|0.97969
1|ElectronIon|Correlation|idr|16|103|0.98165
1|ElectronIon|Correlation|idr|16|104|0.98029
1|ElectronIon|Correlation|idr|16|105|0.9847
1|ElectronIon|Correlation|idr|16|106|0.98205
1|ElectronIon|Correlation|idr|16|107|0.98251
1|ElectronIon|Correlation|idr|16|108|0.98563
1|ElectronIon|Correlation|idr|16|109|0.98321
1|ElectronIon|Correlation|idr|16|110|0.98131
1|ElectronIon|Correlation|idr|16|111|0.98279
1|ElectronIon|Correlation|idr|16|112|0.97885
1|ElectronIon|Correlation|idr|16|113|0.97472
1|ElectronIon|Correlation|idr|16|114|0.97881
1|ElectronIon|Correlation|idr|16|115|0.98324
1|ElectronIon|Correlation|idr|16|116|0.98526
1|ElectronIon|Correlation|idr|16|117|0.97807
1|ElectronIon|Correlation|idr|16|118|0.98356
1|ElectronIon|Correlation|idr|16|119|0.98502
1|ElectronIon|Correlation|idr|16|120|0.98345
1|ElectronIon|Correlation|idr|16|121|0.98553
1|ElectronIon|Correlation|idr|16|122|0.9815
1|ElectronIon|Correlation|idr|16|123|0.98263
1|ElectronIon|Correlation|idr|16|124|0.98569
1|ElectronIon|Correlation|idr|16|125|0.97981
1|ElectronIon|Correlation|idr|16|126|0.98352
1|ElectronIon|Correlation|idr|16|127|0.98082
1|ElectronIon|Correlation|idr|16|128|0.98303
1|ElectronIon|Correlation|idr|16|129|0.98076
1|ElectronIon|Correlation|idr|16|130|0.98347
1|ElectronIon|Correlation|idr|16|131|0.98392
1|ElectronIon|Correlation|idr|16|132|0.98306
1|ElectronIon|Correlation|idr|16|133|0.9816
1|ElectronIon|Correlation|idr|16|134|0.98358
1|ElectronIon|Correlation|idr|16|135|0.97887
1|ElectronIon|Correlation|idr|16|136|0.98159
1|ElectronIon|Correlation|idr|16|137|0.98338
1|ElectronIon|Correlation|idr|16|138|0.98613
1|ElectronIon|Correlation|idr|16|139|0.98173
1|ElectronIon|Correlation|idr|16|140|0.98022
1|ElectronIon|Correlation|idr|16|141|0.9847
1|ElectronIon|Correlation|idr|16|142|0.9834
1|ElectronIon|Correlation|idr|16|143|0.98109
1|ElectronIon|Correlation|idr|16|144|0.98142
1|ElectronIon|Correlation|idr|16|145|0.9846
1|ElectronIon|Correlation|idr|16|146|0.98553
1|ElectronIon|Correlation|idr|16|147|0.98451
1|ElectronIon|Correlation|idr|16|148|0.9831
1|ElectronIon|Correlation|idr|16|149|0.98163
1|ElectronIon|Correlation|idr|16|150|0.98227
1|ElectronIon|Correlation|idr|16|151|0.98146
1|ElectronIon|Correlation|idr|16|152|0.98072
1|ElectronIon|Correlation|idr|16|153|0.98402
1|ElectronIon|Correlation|idr|16|154|0.98675
1|ElectronIon|Correlation|idr|16|155|0.98386
1|ElectronIon|Correlation|idr|16|156|0.98318
1|ElectronIon|Correlation|idr|16|157|0.98464
1|ElectronIon|Correlation|idr|16|158|0.98528
1|ElectronIon|Correlation|idr|16|159|0.9853
1|ElectronIon|Correlation|idr|16|160|0.98471
1|ElectronIon|Correlation|idr|16|161|0.97426
1|ElectronIon|Correlation|idr|16|162|0.98078
1|ElectronIon|Correlation|idr|16|163|0.98291
1|ElectronIon|Correlation|idr|16|164|0.98082
1|ElectronIon|Correlation|idr|16|165|0.98357
1|ElectronIon|Correlation|idr|16|166|0.98362
1|ElectronIon|Correlation|idr|16|167|0.98316
1|ElectronIon|Correlation|idr|16|168|0.98528
1|ElectronIon|Correlation|idr|16|169|0.98444
1|ElectronIon|Correlation|idr|16|170|0.98246
1|ElectronIon|Correlation|idr|16|171|0.98147
1|ElectronIon|Correlation|idr|16|172|0.98347
1|ElectronIon|Correlation|idr|16|173|0.98287
1|ElectronIon|Correlation|idr|16|174|0.9799
1|ElectronIon|Correlation|idr|16|175|0.98348
1|ElectronIon|Correlation|idr|16|176|0.98396
1|ElectronIon|Correlation|idr|16|177|0.98377
1|ElectronIon|Correlation|idr|16|178|0.98196
1|ElectronIon|Correlation|idr|16|179|0.9824
1|ElectronIon|Correlation|idr|16|180|0.98127
1|ElectronIon|Correlation|idr|16|181|0.98563
1|ElectronIon|Correlation|idr|16|182|0.97664
1|ElectronIon|Correlation|idr|16|183|0.98446
1|ElectronIon|Correlation|idr|16|184|0.9848
1|ElectronIon|Correlation|idr|16|185|0.97713
1|ElectronIon|Correlation|idr|16|186|0.98622
1|ElectronIon|Correlation|idr|16|187|0.97577
1|ElectronIon|Correlation|idr|16|188|0.97903
1|ElectronIon|Correlation|idr|16|189|0.98504
1|ElectronIon|Correlation|idr|16|190|0.98366
1|ElectronIon|Correlation|idr|16|191|0.98569
1|ElectronIon|Correlation|idr|16|192|0.984
1|ElectronIon|Correlation|idr|16|193|0.98347
1|ElectronIon|Correlation|idr|16|194|0.9854
1|ElectronIon|Correlation|idr|16|195|0.98336
1|ElectronIon|Correlation|idr|16|196|0.97868
1|ElectronIon|Correlation|idr|16|197|0.98305
1|ElectronIon|Correlation|idr|16|198|0.98346
1|ElectronIon|Correlation|idr|16|199|0.98474
1|ElectronIon|Correlation|idr|16|200|0.98278
1|ElectronIon|Correlation|idr|16|201|0.98353
1|ElectronIon|Correlation|idr|16|202|0.98548
1|ElectronIon|Correlation|idr|16|203|0.98469
1|ElectronIon|Correlation|idr|16|204|0.98185
1|ElectronIon|Correlation|idr|16|205|0.98011
1|ElectronIon|Correlation|idr|16|206|0.97865
1|ElectronIon|Correlation|idr|16|207|0.97934
1|ElectronIon|Correlation|idr|16|208|0.9826
1|ElectronIon|Correlation|idr|16|209|0.98272
1|ElectronIon|Correlation|idr|16|210|0.98429
1|ElectronIon|Correlation|idr|16|211|0.98483
1|ElectronIon|Correlation|idr|16|212|0.98568
1|ElectronIon|Correlation|idr|16|213|0.98517
1|ElectronIon|Correlation|idr|16|214|0.97994
1|ElectronIon|Correlation|idr|16|215|0.98265
1|ElectronIon|Correlation|idr|16|216|0.9843
1|ElectronIon|Correlation|idr|16|217|0.97711
1|ElectronIon|Correlation|idr|16|218|0.98048
1|ElectronIon|Correlation|idr|16|219|0.98426
1|ElectronIon|Correlation|idr|16|220|0.9866
1|ElectronIon|Correlation|idr|16|221|0.9814
1|ElectronIon|Correlation|idr|16|222|0.98248
1|ElectronIon|Correlation|idr|16|223|0.98559
1|ElectronIon|Correlation|idr|16|224|0.98067
1|ElectronIon|Correlation|idr|16|225|0.98079
1|ElectronIon|Correlation|idr|16|226|0.98321
1|ElectronIon|Correlation|idr|16|227|0.98516
1|ElectronIon|Correlation|idr|16|228|0.98515
1|ElectronIon|Correlation|idr|16|229|0.98503
1|ElectronIon|Correlation|idr|16|230|0.97768
1|ElectronIon|Correlation|idr|16|231|0.98249
1|ElectronIon|Correlation|idr|16|232|0.97642
1|ElectronIon|Correlation|idr|16|233|0.98532
1|ElectronIon|Correlation|idr|16|234|0.98359
1|ElectronIon|Correlation|idr|16|235|0.98406
1|ElectronIon|Correlation|idr|16|236|0.98209
1|ElectronIon|Correlation|idr|16|237|0.98485
1|ElectronIon|Correlation|idr|16|238|0.98667
1|ElectronIon|Correlation|idr|16|239|0.97543
1|ElectronIon|Correlation|idr|16|240|0.98534
1|ElectronIon|Correlation|idr|16|241|0.98602
1|ElectronIon|Correlation|idr|16|242|0.98469
1|ElectronIon|Correlation|idr|16|243|0.9788
1|ElectronIon|Correlation|idr|16|244|0.98254
1|ElectronIon|Correlation|idr|16|245|0.97625
1|ElectronIon|Correlation|idr|16|246|0.98385
1|ElectronIon|Correlation|idr|16|247|0.97761
1|ElectronIon|Correlation|idr|16|248|0.98456
1|ElectronIon|Correlation|idr|16|249|0.98338
1|ElectronIon|Correlation|idr|16|250|0.98475
1|ElectronIon|Correlation|idr|16|251|0.97928
1|ElectronIon|Correlation|idr|16|252|0.9842
1|ElectronIon|Correlation|idr|16|253|0.98428
1|ElectronIon|Correlation|idr|16|254|0.98319
1|ElectronIon|Correlation|idr|16|255|0.98332
1|ElectronIon|Correlation|idr|16|256|0.98167
1|ElectronIon|Correlation|idr|16|257|0.98434
1|ElectronIon|Correlation|idr|16|258|0.98377
1|ElectronIon|Correlation|idr|16|259|0.98491
1|ElectronIon|Correlation|idr|16|260|0.98224
1|ElectronIon|Correlation|idr|16|261|0.98557
1|ElectronIon|Correlation|idr|16|262|0.9865
1|ElectronIon|Correlation|idr|16|263|0.98591
1|ElectronIon|Correlation|idr|16|264|0.98307
1|ElectronIon|Correlation|idr|16|265|0.98179
1|ElectronIon|Correlation|idr|16|266|0.98033
1|ElectronIon|Correlation|idr|16|267|0.97506
1|ElectronIon|Correlation|idr|16|268|0.98281
1|ElectronIon|Correlation|idr|16|269|0.98073
1|ElectronIon|Correlation|idr|16|270|0.98451
1|ElectronIon|Correlation|idr|16|271|0.98237
1|ElectronIon|Correlation|idr|16|272|0.9855
1|ElectronIon|Correlation|idr|16|273|0.98311
1|ElectronIon|Correlation|idr|16|274|0.98163
1|ElectronIon|Correlation|idr|16|275|0.97539
1|ElectronIon|Correlation|idr|16|276|0.97697
1|ElectronIon|Correlation|idr|16|277|0.98255
1|ElectronIon|Correlation|idr|16|278|0.98628
1|ElectronIon|Correlation|idr|16|279|0.98543
1|ElectronIon|Correlation|idr|16|280|0.97993
1|ElectronIon|Correlation|idr|16|281|0.98249
1|ElectronIon|Correlation|idr|16|282|0.98362
1|ElectronIon|Correlation|idr|16|283|0.98529
1|ElectronIon|Correlation|idr|16|284|0.98052
1|ElectronIon|Correlation|idr|16|285|0.98461
1|ElectronIon|Correlation|idr|16|286|0.9828
1|ElectronIon|Correlation|idr|16|287|0.98017
1|ElectronIon|Correlation|idr|16|288|0.98487
1|ElectronIon|Correlation|idr|16|289|0.97858
1|ElectronIon|Correlation|idr|16|290|0.97454
1|ElectronIon|Correlation|idr|16|291|0.98497
1|ElectronIon|Correlation|idr|16|292|0.98517
1|ElectronIon|Correlation|idr|16|293|0.9835
1|ElectronIon|Correlation|idr|16|294|0.98436
1|ElectronIon|Correlation|idr|16|295|0.98263
1|ElectronIon|Correlation|idr|16|296|0.98082
1|ElectronIon|Correlation|idr|16|297|0.98328
1|ElectronIon|Correlation|idr|16|298|0.98577
1|ElectronIon|Correlation|idr|16|299|0.98018
1|ElectronIon|Correlation|idr|16|300|0.98351
1|ElectronIon|Correlation|idr|16|301|0.98669
1|ElectronIon|Correlation|idr|16|302|0.98193
1|ElectronIon|Correlation|idr|16|303|0.97912
1|ElectronIon|Correlation|idr|16|304|0.98646
1|ElectronIon|Correlation|idr|16|305|0.98406
1|ElectronIon|Correlation|idr|16|306|0.98435
1|ElectronIon|Correlation|idr|16|307|0.98336
1|ElectronIon|Correlation|idr|16|308|0.9844
1|ElectronIon|Correlation|idr|16|309|0.98417
1|ElectronIon|Correlation|idr|16|310|0.98438
1|ElectronIon|Correlation|idr|16|311|0.98398
1|ElectronIon|Correlation|idr|16|312|0.98327
1|ElectronIon|Correlation|idr|16|313|0.98333
1|ElectronIon|Correlation|idr|16|314|0.98012
1|ElectronIon|Correlation|idr|16|315|0.98342
1|ElectronIon|Correlation|idr|16|316|0.98581
1|ElectronIon|Correlation|idr|16|317|0.98583
1|ElectronIon|Correlation|idr|16|318|0.98146
1|ElectronIon|Correlation|idr|16|319|0.98149
1|ElectronIon|Correlation|idr|16|320|0.98391
1|ElectronIon|Correlation|idr|16|321|0.98624
1|ElectronIon|Correlation|idr|16|322|0.98283
1|ElectronIon|Correlation|idr|16|323|0.98523
1|ElectronIon|Correlation|idr|16|324|0.98697
1|ElectronIon|Correlation|idr|16|325|0.98491
1|ElectronIon|Correlation|idr|16|326|0.98071
1|ElectronIon|Correlation|idr|16|327|0.98403
1|ElectronIon|Correlation|idr|16|328|0.97935
1|ElectronIon|Correlation|idr|16|329|0.98365
1|ElectronIon|Correlation|idr|16|330|0.97888
1|ElectronIon|Correlation|idr|16|331|0.98362
1|ElectronIon|Correlation|idr|16|332|0.98585
1|ElectronIon|Correlation|idr|16|333|0.98121
1|ElectronIon|Correlation|idr|16|334|0.97742
1|ElectronIon|Correlation|idr|16|335|0.98148
1|ElectronIon|Correlation|idr|16|336|0.9857
1|ElectronIon|Correlation|idr|16|337|0.97617
1|ElectronIon|Correlation|idr|16|338|0.98435
1|ElectronIon|Correlation|idr|16|339|0.98171
1|ElectronIon|Correlation|idr|16|340|0.97866
1|ElectronIon|Correlation|idr|16|341|0.9861
1|ElectronIon|Correlation|idr|16|342|0.98156
1|ElectronIon|Correlation|idr|16|343|0.97624
1|ElectronIon|Correlation|idr|16|344|0.98129
1|ElectronIon|Correlation|idr|16|345|0.98074
1|ElectronIon|Correlation|idr|16|346|0.98541
1|ElectronIon|Correlation|idr|16|347|0.9846
1|ElectronIon|Correlation|idr|16|348|0.97614
1|ElectronIon|Correlation|idr|16|349|0.98042
1|ElectronIon|Correlation|idr|16|350|0.98555
1|ElectronIon|Correlation|idr|16|351|0.98434
1|ElectronIon|Correlation|idr|16|352|0.98297
1|ElectronIon|Correlation|idr|16|353|0.98337
1|ElectronIon|Correlation|idr|16|354|0.97391
1|ElectronIon|Correlation|idr|16|355|0.98358
1|ElectronIon|Correlation|idr|16|356|0.9837
1|ElectronIon|Correlation|idr|16|357|0.98567
1|ElectronIon|Correlation|idr|16|358|0.9816
1|ElectronIon|Correlation|idr|16|359|0.98431
1|ElectronIon|Correlation|idr|16|360|0.98322
1|ElectronIon|Correlation|idr|16|361|0.9816
1|ElectronIon|Correlation|idr|16|362|0.98321
1|ElectronIon|Correlation|idr|16|363|0.97857
1|ElectronIon|Correlation|idr|16|364|0.98479
1|ElectronIon|Correlation|idr|16|365|0.9857
1|ElectronIon|Correlation|idr|16|366|0.97621
1|ElectronIon|Correlation|idr|16|367|0.9793
1|ElectronIon|Correlation|idr|16|368|0.98367
1|ElectronIon|Correlation|idr|16|369|0.98468
1|ElectronIon|Correlation|idr|16|370|0.9829
1|ElectronIon|Correlation|idr|16|371|0.9855
1|ElectronIon|Correlation|idr|16|372|0.98384
1|ElectronIon|Correlation|idr|16|373|0.98528
1|ElectronIon|Correlation|idr|16|374|0.98403
1|ElectronIon|Correlation|idr|16|375|0.98187
1|ElectronIon|Correlation|idr|16|376|0.98294
1|ElectronIon|Correlation|idr|16|377|0.98474
1|ElectronIon|Correlation|idr|16|378|0.98404
1|ElectronIon|Correlation|idr|16|379|0.98099
1|ElectronIon|Correlation|idr|16|380|0.98471
1|ElectronIon|Correlation|idr|16|381|0.98344
1|ElectronIon|Correlation|idr|16|382|0.9841
1|ElectronIon|Correlation|idr|16|383|0.98095
1|ElectronIon|Correlation|idr|16|384|0.97648
