# Supplementary material for: On DNA numerical representations for genomic similarity computation
Source: PLoS One. 2017 Mar 21;12(3):e0173288. doi: 10.1371/journal.pone.0173288 (PMC5360225; doi:10.1371/journal.pone.0173288)
Supplement: S3 File — The datasets employed in this work. (ZIP) [file pone.0173288.s003.zip › datasets/syntheticalExperimentalScores/sequenceBase_1_transformation_ElectronIon_metric_Correlation_type_ids_percentage_2.txt]

1|ElectronIon|Correlation|idr|2|1|0.98643
1|ElectronIon|Correlation|idr|2|2|0.98824
1|ElectronIon|Correlation|idr|2|3|0.98688
1|ElectronIon|Correlation|idr|2|4|0.98911
1|ElectronIon|Correlation|idr|2|5|0.98684
1|ElectronIon|Correlation|idr|2|6|0.98691
1|ElectronIon|Correlation|idr|2|7|0.98712
1|ElectronIon|Correlation|idr|2|8|0.99047
1|ElectronIon|Correlation|idr|2|9|0.98588
1|ElectronIon|Correlation|idr|2|10|0.98805
1|ElectronIon|Correlation|idr|2|11|0.98717
1|ElectronIon|Correlation|idr|2|12|0.988
1|ElectronIon|Correlation|idr|2|13|0.98503
1|ElectronIon|Correlation|idr|2|14|0.98729
1|ElectronIon|Correlation|idr|2|15|0.98884
1|ElectronIon|Correlation|idr|2|16|0.98761
1|ElectronIon|Correlation|idr|2|17|0.98816
1|ElectronIon|Correlation|idr|2|18|0.9886
1|ElectronIon|Correlation|idr|2|19|0.98963
1|ElectronIon|Correlation|idr|2|20|0.98901
1|ElectronIon|Correlation|idr|2|21|0.98794
1|ElectronIon|Correlation|idr|2|22|0.98699
1|ElectronIon|Correlation|idr|2|23|0.98822
1|ElectronIon|Correlation|idr|2|24|0.98993
1|ElectronIon|Correlation|idr|2|25|0.9876
1|ElectronIon|Correlation|idr|2|26|0.98764
1|ElectronIon|Correlation|idr|2|27|0.98773
1|ElectronIon|Correlation|idr|2|28|0.98438
1|ElectronIon|Correlation|idr|2|29|0.98865
1|ElectronIon|Correlation|idr|2|30|0.98782
1|ElectronIon|Correlation|idr|2|31|0.98558
1|ElectronIon|Correlation|idr|2|32|0.98737
1|ElectronIon|Correlation|idr|2|33|0.98879
1|ElectronIon|Correlation|idr|2|34|0.98906
1|ElectronIon|Correlation|idr|2|35|0.99073
1|ElectronIon|Correlation|idr|2|36|0.98578
1|ElectronIon|Correlation|idr|2|37|0.98556
1|ElectronIon|Correlation|idr|2|38|0.98685
1|ElectronIon|Correlation|idr|2|39|0.98936
1|ElectronIon|Correlation|idr|2|40|0.98701
1|ElectronIon|Correlation|idr|2|41|0.98372
1|ElectronIon|Correlation|idr|2|42|0.98644
1|ElectronIon|Correlation|idr|2|43|0.98916
1|ElectronIon|Correlation|idr|2|44|0.98476
1|ElectronIon|Correlation|idr|2|45|0.98848
1|ElectronIon|Correlation|idr|2|46|0.98796
1|ElectronIon|Correlation|idr|2|47|0.99067
1|ElectronIon|Correlation|idr|2|48|0.98683
1|ElectronIon|Correlation|idr|2|49|0.98679
1|ElectronIon|Correlation|idr|2|50|0.98905
1|ElectronIon|Correlation|idr|2|51|0.98675
1|ElectronIon|Correlation|idr|2|52|0.9868
1|ElectronIon|Correlation|idr|2|53|0.98439
1|ElectronIon|Correlation|idr|2|54|0.9917
1|ElectronIon|Correlation|idr|2|55|0.98682
1|ElectronIon|Correlation|idr|2|56|0.98726
1|ElectronIon|Correlation|idr|2|57|0.98993
1|ElectronIon|Correlation|idr|2|58|0.98799
1|ElectronIon|Correlation|idr|2|59|0.98947
1|ElectronIon|Correlation|idr|2|60|0.98982
1|ElectronIon|Correlation|idr|2|61|0.9863
1|ElectronIon|Correlation|idr|2|62|0.98397
1|ElectronIon|Correlation|idr|2|63|0.98933
1|ElectronIon|Correlation|idr|2|64|0.98693
1|ElectronIon|Correlation|idr|2|65|0.98547
1|ElectronIon|Correlation|idr|2|66|0.9885
1|ElectronIon|Correlation|idr|2|67|0.9863
1|ElectronIon|Correlation|idr|2|68|0.98902
1|ElectronIon|Correlation|idr|2|69|0.98462
1|ElectronIon|Correlation|idr|2|70|0.98771
1|ElectronIon|Correlation|idr|2|71|0.98852
1|ElectronIon|Correlation|idr|2|72|0.98705
1|ElectronIon|Correlation|idr|2|73|0.98728
1|ElectronIon|Correlation|idr|2|74|0.98643
1|ElectronIon|Correlation|idr|2|75|0.98765
1|ElectronIon|Correlation|idr|2|76|0.98972
1|ElectronIon|Correlation|idr|2|77|0.99024
1|ElectronIon|Correlation|idr|2|78|0.98737
1|ElectronIon|Correlation|idr|2|79|0.98495
1|ElectronIon|Correlation|idr|2|80|0.98708
1|ElectronIon|Correlation|idr|2|81|0.98815
1|ElectronIon|Correlation|idr|2|82|0.98966
1|ElectronIon|Correlation|idr|2|83|0.99062
1|ElectronIon|Correlation|idr|2|84|0.98803
1|ElectronIon|Correlation|idr|2|85|0.98618
1|ElectronIon|Correlation|idr|2|86|0.98244
1|ElectronIon|Correlation|idr|2|87|0.99161
1|ElectronIon|Correlation|idr|2|88|0.98685
1|ElectronIon|Correlation|idr|2|89|0.98921
1|ElectronIon|Correlation|idr|2|90|0.98807
1|ElectronIon|Correlation|idr|2|91|0.98647
1|ElectronIon|Correlation|idr|2|92|0.98746
1|ElectronIon|Correlation|idr|2|93|0.9882
1|ElectronIon|Correlation|idr|2|94|0.99003
1|ElectronIon|Correlation|idr|2|95|0.9866
1|ElectronIon|Correlation|idr|2|96|0.98646
1|ElectronIon|Correlation|idr|2|97|0.98728
1|ElectronIon|Correlation|idr|2|98|0.98516
1|ElectronIon|Correlation|idr|2|99|0.98671
1|ElectronIon|Correlation|idr|2|100|0.98801
1|ElectronIon|Correlation|idr|2|101|0.98751
1|ElectronIon|Correlation|idr|2|102|0.98787
1|ElectronIon|Correlation|idr|2|103|0.98899
1|ElectronIon|Correlation|idr|2|104|0.98813
1|ElectronIon|Correlation|idr|2|105|0.98881
1|ElectronIon|Correlation|idr|2|106|0.98731
1|ElectronIon|Correlation|idr|2|107|0.98719
1|ElectronIon|Correlation|idr|2|108|0.98804
1|ElectronIon|Correlation|idr|2|109|0.98499
1|ElectronIon|Correlation|idr|2|110|0.9899
1|ElectronIon|Correlation|idr|2|111|0.99214
1|ElectronIon|Correlation|idr|2|112|0.99349
1|ElectronIon|Correlation|idr|2|113|0.98752
1|ElectronIon|Correlation|idr|2|114|0.99163
1|ElectronIon|Correlation|idr|2|115|0.98745
1|ElectronIon|Correlation|idr|2|116|0.98697
1|ElectronIon|Correlation|idr|2|117|0.98899
1|ElectronIon|Correlation|idr|2|118|0.98736
1|ElectronIon|Correlation|idr|2|119|0.98443
1|ElectronIon|Correlation|idr|2|120|0.98876
1|ElectronIon|Correlation|idr|2|121|0.98768
1|ElectronIon|Correlation|idr|2|122|0.98733
1|ElectronIon|Correlation|idr|2|123|0.9872
1|ElectronIon|Correlation|idr|2|124|0.98758
1|ElectronIon|Correlation|idr|2|125|0.98883
1|ElectronIon|Correlation|idr|2|126|0.98757
1|ElectronIon|Correlation|idr|2|127|0.98858
1|ElectronIon|Correlation|idr|2|128|0.98628
1|ElectronIon|Correlation|idr|2|129|0.98531
1|ElectronIon|Correlation|idr|2|130|0.98488
1|ElectronIon|Correlation|idr|2|131|0.98454
1|ElectronIon|Correlation|idr|2|132|0.98733
1|ElectronIon|Correlation|idr|2|133|0.9874
1|ElectronIon|Correlation|idr|2|134|0.99123
1|ElectronIon|Correlation|idr|2|135|0.98535
1|ElectronIon|Correlation|idr|2|136|0.99048
1|ElectronIon|Correlation|idr|2|137|0.98563
1|ElectronIon|Correlation|idr|2|138|0.98703
1|ElectronIon|Correlation|idr|2|139|0.98761
1|ElectronIon|Correlation|idr|2|140|0.99056
1|ElectronIon|Correlation|idr|2|141|0.98844
1|ElectronIon|Correlation|idr|2|142|0.98932
1|ElectronIon|Correlation|idr|2|143|0.9867
1|ElectronIon|Correlation|idr|2|144|0.98798
1|ElectronIon|Correlation|idr|2|145|0.98796
1|ElectronIon|Correlation|idr|2|146|0.99041
1|ElectronIon|Correlation|idr|2|147|0.9857
1|ElectronIon|Correlation|idr|2|148|0.98954
1|ElectronIon|Correlation|idr|2|149|0.98569
1|ElectronIon|Correlation|idr|2|150|0.98607
1|ElectronIon|Correlation|idr|2|151|0.9878
1|ElectronIon|Correlation|idr|2|152|0.98917
1|ElectronIon|Correlation|idr|2|153|0.98643
1|ElectronIon|Correlation|idr|2|154|0.9841
1|ElectronIon|Correlation|idr|2|155|0.98957
1|ElectronIon|Correlation|idr|2|156|0.98844
1|ElectronIon|Correlation|idr|2|157|0.99357
1|ElectronIon|Correlation|idr|2|158|0.98721
1|ElectronIon|Correlation|idr|2|159|0.98593
1|ElectronIon|Correlation|idr|2|160|0.98967
1|ElectronIon|Correlation|idr|2|161|0.98785
1|ElectronIon|Correlation|idr|2|162|0.98785
1|ElectronIon|Correlation|idr|2|163|0.98793
1|ElectronIon|Correlation|idr|2|164|0.98744
1|ElectronIon|Correlation|idr|2|165|0.98648
1|ElectronIon|Correlation|idr|2|166|0.9836
1|ElectronIon|Correlation|idr|2|167|0.98611
1|ElectronIon|Correlation|idr|2|168|0.98743
1|ElectronIon|Correlation|idr|2|169|0.98637
1|ElectronIon|Correlation|idr|2|170|0.98694
1|ElectronIon|Correlation|idr|2|171|0.98974
1|ElectronIon|Correlation|idr|2|172|0.98843
1|ElectronIon|Correlation|idr|2|173|0.98692
1|ElectronIon|Correlation|idr|2|174|0.98819
1|ElectronIon|Correlation|idr|2|175|0.98764
1|ElectronIon|Correlation|idr|2|176|0.98718
1|ElectronIon|Correlation|idr|2|177|0.9855
1|ElectronIon|Correlation|idr|2|178|0.99017
1|ElectronIon|Correlation|idr|2|179|0.98682
1|ElectronIon|Correlation|idr|2|180|0.9876
1|ElectronIon|Correlation|idr|2|181|0.98423
1|ElectronIon|Correlation|idr|2|182|0.98932
1|ElectronIon|Correlation|idr|2|183|0.98739
1|ElectronIon|Correlation|idr|2|184|0.98774
1|ElectronIon|Correlation|idr|2|185|0.98693
1|ElectronIon|Correlation|idr|2|186|0.99047
1|ElectronIon|Correlation|idr|2|187|0.98605
1|ElectronIon|Correlation|idr|2|188|0.98937
1|ElectronIon|Correlation|idr|2|189|0.98853
1|ElectronIon|Correlation|idr|2|190|0.9834
1|ElectronIon|Correlation|idr|2|191|0.98538
1|ElectronIon|Correlation|idr|2|192|0.99059
1|ElectronIon|Correlation|idr|2|193|0.98881
1|ElectronIon|Correlation|idr|2|194|0.98652
1|ElectronIon|Correlation|idr|2|195|0.98436
1|ElectronIon|Correlation|idr|2|196|0.98764
1|ElectronIon|Correlation|idr|2|197|0.98627
1|ElectronIon|Correlation|idr|2|198|0.98808
1|ElectronIon|Correlation|idr|2|199|0.98988
1|ElectronIon|Correlation|idr|2|200|0.99064
1|ElectronIon|Correlation|idr|2|201|0.9883
1|ElectronIon|Correlation|idr|2|202|0.98831
1|ElectronIon|Correlation|idr|2|203|0.98903
1|ElectronIon|Correlation|idr|2|204|0.9874
1|ElectronIon|Correlation|idr|2|205|0.98716
1|ElectronIon|Correlation|idr|2|206|0.9869
1|ElectronIon|Correlation|idr|2|207|0.98949
1|ElectronIon|Correlation|idr|2|208|0.98793
1|ElectronIon|Correlation|idr|2|209|0.9882
1|ElectronIon|Correlation|idr|2|210|0.9865
1|ElectronIon|Correlation|idr|2|211|0.98968
1|ElectronIon|Correlation|idr|2|212|0.98772
1|ElectronIon|Correlation|idr|2|213|0.987
1|ElectronIon|Correlation|idr|2|214|0.98815
1|ElectronIon|Correlation|idr|2|215|0.9853
1|ElectronIon|Correlation|idr|2|216|0.98811
1|ElectronIon|Correlation|idr|2|217|0.99001
1|ElectronIon|Correlation|idr|2|218|0.98566
1|ElectronIon|Correlation|idr|2|219|0.98721
1|ElectronIon|Correlation|idr|2|220|0.99342
1|ElectronIon|Correlation|idr|2|221|0.9884
1|ElectronIon|Correlation|idr|2|222|0.98635
1|ElectronIon|Correlation|idr|2|223|0.98433
1|ElectronIon|Correlation|idr|2|224|0.99206
1|ElectronIon|Correlation|idr|2|225|0.98595
1|ElectronIon|Correlation|idr|2|226|0.98808
1|ElectronIon|Correlation|idr|2|227|0.98817
1|ElectronIon|Correlation|idr|2|228|0.98695
1|ElectronIon|Correlation|idr|2|229|0.98861
1|ElectronIon|Correlation|idr|2|230|0.98709
1|ElectronIon|Correlation|idr|2|231|0.98495
1|ElectronIon|Correlation|idr|2|232|0.98679
1|ElectronIon|Correlation|idr|2|233|0.98841
1|ElectronIon|Correlation|idr|2|234|0.985
1|ElectronIon|Correlation|idr|2|235|0.98775
1|ElectronIon|Correlation|idr|2|236|0.98684
1|ElectronIon|Correlation|idr|2|237|0.98666
1|ElectronIon|Correlation|idr|2|238|0.98934
1|ElectronIon|Correlation|idr|2|239|0.98817
1|ElectronIon|Correlation|idr|2|240|0.98901
1|ElectronIon|Correlation|idr|2|241|0.98812
1|ElectronIon|Correlation|idr|2|242|0.98683
1|ElectronIon|Correlation|idr|2|243|0.98847
1|ElectronIon|Correlation|idr|2|244|0.98446
1|ElectronIon|Correlation|idr|2|245|0.98728
1|ElectronIon|Correlation|idr|2|246|0.98743
1|ElectronIon|Correlation|idr|2|247|0.98497
1|ElectronIon|Correlation|idr|2|248|0.98645
1|ElectronIon|Correlation|idr|2|249|0.98682
1|ElectronIon|Correlation|idr|2|250|0.98898
1|ElectronIon|Correlation|idr|2|251|0.98958
1|ElectronIon|Correlation|idr|2|252|0.98902
1|ElectronIon|Correlation|idr|2|253|0.99439
1|ElectronIon|Correlation|idr|2|254|0.9902
1|ElectronIon|Correlation|idr|2|255|0.98782
1|ElectronIon|Correlation|idr|2|256|0.98952
1|ElectronIon|Correlation|idr|2|257|0.98966
1|ElectronIon|Correlation|idr|2|258|0.9892
1|ElectronIon|Correlation|idr|2|259|0.98597
1|ElectronIon|Correlation|idr|2|260|0.98699
1|ElectronIon|Correlation|idr|2|261|0.98695
1|ElectronIon|Correlation|idr|2|262|0.98398
1|ElectronIon|Correlation|idr|2|263|0.98859
1|ElectronIon|Correlation|idr|2|264|0.98482
1|ElectronIon|Correlation|idr|2|265|0.98837
1|ElectronIon|Correlation|idr|2|266|0.99142
1|ElectronIon|Correlation|idr|2|267|0.98733
1|ElectronIon|Correlation|idr|2|268|0.98394
1|ElectronIon|Correlation|idr|2|269|0.98953
1|ElectronIon|Correlation|idr|2|270|0.98937
1|ElectronIon|Correlation|idr|2|271|0.98804
1|ElectronIon|Correlation|idr|2|272|0.98555
1|ElectronIon|Correlation|idr|2|273|0.98833
1|ElectronIon|Correlation|idr|2|274|0.98722
1|ElectronIon|Correlation|idr|2|275|0.98676
1|ElectronIon|Correlation|idr|2|276|0.98692
1|ElectronIon|Correlation|idr|2|277|0.99
1|ElectronIon|Correlation|idr|2|278|0.98807
1|ElectronIon|Correlation|idr|2|279|0.98743
1|ElectronIon|Correlation|idr|2|280|0.98856
1|ElectronIon|Correlation|idr|2|281|0.98685
1|ElectronIon|Correlation|idr|2|282|0.98835
1|ElectronIon|Correlation|idr|2|283|0.9845
1|ElectronIon|Correlation|idr|2|284|0.98829
1|ElectronIon|Correlation|idr|2|285|0.98689
1|ElectronIon|Correlation|idr|2|286|0.98632
1|ElectronIon|Correlation|idr|2|287|0.98736
1|ElectronIon|Correlation|idr|2|288|0.98628
1|ElectronIon|Correlation|idr|2|289|0.98888
1|ElectronIon|Correlation|idr|2|290|0.98451
1|ElectronIon|Correlation|idr|2|291|0.98631
1|ElectronIon|Correlation|idr|2|292|0.99144
1|ElectronIon|Correlation|idr|2|293|0.98718
1|ElectronIon|Correlation|idr|2|294|0.9856
1|ElectronIon|Correlation|idr|2|295|0.98689
1|ElectronIon|Correlation|idr|2|296|0.98837
1|ElectronIon|Correlation|idr|2|297|0.98487
1|ElectronIon|Correlation|idr|2|298|0.98398
1|ElectronIon|Correlation|idr|2|299|0.98663
1|ElectronIon|Correlation|idr|2|300|0.9864
1|ElectronIon|Correlation|idr|2|301|0.98915
1|ElectronIon|Correlation|idr|2|302|0.98711
1|ElectronIon|Correlation|idr|2|303|0.98759
1|ElectronIon|Correlation|idr|2|304|0.98705
1|ElectronIon|Correlation|idr|2|305|0.98522
1|ElectronIon|Correlation|idr|2|306|0.98748
1|ElectronIon|Correlation|idr|2|307|0.99079
1|ElectronIon|Correlation|idr|2|308|0.9885
1|ElectronIon|Correlation|idr|2|309|0.98695
1|ElectronIon|Correlation|idr|2|310|0.98957
1|ElectronIon|Correlation|idr|2|311|0.98573
1|ElectronIon|Correlation|idr|2|312|0.98985
1|ElectronIon|Correlation|idr|2|313|0.98767
1|ElectronIon|Correlation|idr|2|314|0.98938
1|ElectronIon|Correlation|idr|2|315|0.99132
1|ElectronIon|Correlation|idr|2|316|0.98998
1|ElectronIon|Correlation|idr|2|317|0.98539
1|ElectronIon|Correlation|idr|2|318|0.98751
1|ElectronIon|Correlation|idr|2|319|0.9849
1|ElectronIon|Correlation|idr|2|320|0.98737
1|ElectronIon|Correlation|idr|2|321|0.989
1|ElectronIon|Correlation|idr|2|322|0.98895
1|ElectronIon|Correlation|idr|2|323|0.98523
1|ElectronIon|Correlation|idr|2|324|0.98474
1|ElectronIon|Correlation|idr|2|325|0.98492
1|ElectronIon|Correlation|idr|2|326|0.98527
1|ElectronIon|Correlation|idr|2|327|0.98754
1|ElectronIon|Correlation|idr|2|328|0.98979
1|ElectronIon|Correlation|idr|2|329|0.98407
1|ElectronIon|Correlation|idr|2|330|0.98748
1|ElectronIon|Correlation|idr|2|331|0.99076
1|ElectronIon|Correlation|idr|2|332|0.98676
1|ElectronIon|Correlation|idr|2|333|0.98882
1|ElectronIon|Correlation|idr|2|334|0.98922
1|ElectronIon|Correlation|idr|2|335|0.98757
1|ElectronIon|Correlation|idr|2|336|0.98428
1|ElectronIon|Correlation|idr|2|337|0.98752
1|ElectronIon|Correlation|idr|2|338|0.98803
1|ElectronIon|Correlation|idr|2|339|0.98692
1|ElectronIon|Correlation|idr|2|340|0.98864
1|ElectronIon|Correlation|idr|2|341|0.98756
1|ElectronIon|Correlation|idr|2|342|0.9911
1|ElectronIon|Correlation|idr|2|343|0.98915
1|ElectronIon|Correlation|idr|2|344|0.99168
1|ElectronIon|Correlation|idr|2|345|0.98652
1|ElectronIon|Correlation|idr|2|346|0.98628
1|ElectronIon|Correlation|idr|2|347|0.98635
1|ElectronIon|Correlation|idr|2|348|0.98705
1|ElectronIon|Correlation|idr|2|349|0.98876
1|ElectronIon|Correlation|idr|2|350|0.98923
1|ElectronIon|Correlation|idr|2|351|0.98791
1|ElectronIon|Correlation|idr|2|352|0.9871
1|ElectronIon|Correlation|idr|2|353|0.98733
1|ElectronIon|Correlation|idr|2|354|0.98887
1|ElectronIon|Correlation|idr|2|355|0.98604
1|ElectronIon|Correlation|idr|2|356|0.98563
1|ElectronIon|Correlation|idr|2|357|0.98705
1|ElectronIon|Correlation|idr|2|358|0.9867
1|ElectronIon|Correlation|idr|2|359|0.98604
1|ElectronIon|Correlation|idr|2|360|0.9862
1|ElectronIon|Correlation|idr|2|361|0.98682
1|ElectronIon|Correlation|idr|2|362|0.98898
1|ElectronIon|Correlation|idr|2|363|0.98265
1|ElectronIon|Correlation|idr|2|364|0.98855
1|ElectronIon|Correlation|idr|2|365|0.98867
1|ElectronIon|Correlation|idr|2|366|0.99103
1|ElectronIon|Correlation|idr|2|367|0.98964
1|ElectronIon|Correlation|idr|2|368|0.98755
1|ElectronIon|Correlation|idr|2|369|0.98704
1|ElectronIon|Correlation|idr|2|370|0.98902
1|ElectronIon|Correlation|idr|2|371|0.98467
1|ElectronIon|Correlation|idr|2|372|0.98746
1|ElectronIon|Correlation|idr|2|373|0.98571
1|ElectronIon|Correlation|idr|2|374|0.98721
1|ElectronIon|Correlation|idr|2|375|0.98717
1|ElectronIon|Correlation|idr|2|376|0.98866
1|ElectronIon|Correlation|idr|2|377|0.98672
1|ElectronIon|Correlation|idr|2|378|0.98884
1|ElectronIon|Correlation|idr|2|379|0.98486
1|ElectronIon|Correlation|idr|2|380|0.9895
1|ElectronIon|Correlation|idr|2|381|0.99014
1|ElectronIon|Correlation|idr|2|382|0.99093
1|ElectronIon|Correlation|idr|2|383|0.98537
1|ElectronIon|Correlation|idr|2|384|0.98705
