# Supplementary material for: On DNA numerical representations for genomic similarity computation
Source: PLoS One. 2017 Mar 21;12(3):e0173288. doi: 10.1371/journal.pone.0173288 (PMC5360225; doi:10.1371/journal.pone.0173288)
Supplement: S3 File — The datasets employed in this work. (ZIP) [file pone.0173288.s003.zip › datasets/syntheticalExperimentalScores/sequenceBase_1_transformation_ElectronIon_metric_Correlation_type_ids_percentage_32.txt]

1|ElectronIon|Correlation|idr|32|1|0.98618
1|ElectronIon|Correlation|idr|32|2|0.98388
1|ElectronIon|Correlation|idr|32|3|0.98368
1|ElectronIon|Correlation|idr|32|4|0.98105
1|ElectronIon|Correlation|idr|32|5|0.97774
1|ElectronIon|Correlation|idr|32|6|0.97681
1|ElectronIon|Correlation|idr|32|7|0.98327
1|ElectronIon|Correlation|idr|32|8|0.98376
1|ElectronIon|Correlation|idr|32|9|0.98153
1|ElectronIon|Correlation|idr|32|10|0.98407
1|ElectronIon|Correlation|idr|32|11|0.97975
1|ElectronIon|Correlation|idr|32|12|0.98088
1|ElectronIon|Correlation|idr|32|13|0.97969
1|ElectronIon|Correlation|idr|32|14|0.98344
1|ElectronIon|Correlation|idr|32|15|0.98459
1|ElectronIon|Correlation|idr|32|16|0.98149
1|ElectronIon|Correlation|idr|32|17|0.97953
1|ElectronIon|Correlation|idr|32|18|0.98392
1|ElectronIon|Correlation|idr|32|19|0.98297
1|ElectronIon|Correlation|idr|32|20|0.98392
1|ElectronIon|Correlation|idr|32|21|0.97508
1|ElectronIon|Correlation|idr|32|22|0.97961
1|ElectronIon|Correlation|idr|32|23|0.9834
1|ElectronIon|Correlation|idr|32|24|0.98221
1|ElectronIon|Correlation|idr|32|25|0.98289
1|ElectronIon|Correlation|idr|32|26|0.98292
1|ElectronIon|Correlation|idr|32|27|0.9834
1|ElectronIon|Correlation|idr|32|28|0.98375
1|ElectronIon|Correlation|idr|32|29|0.98404
1|ElectronIon|Correlation|idr|32|30|0.97669
1|ElectronIon|Correlation|idr|32|31|0.98323
1|ElectronIon|Correlation|idr|32|32|0.97887
1|ElectronIon|Correlation|idr|32|33|0.98291
1|ElectronIon|Correlation|idr|32|34|0.98129
1|ElectronIon|Correlation|idr|32|35|0.9808
1|ElectronIon|Correlation|idr|32|36|0.98125
1|ElectronIon|Correlation|idr|32|37|0.97982
1|ElectronIon|Correlation|idr|32|38|0.98503
1|ElectronIon|Correlation|idr|32|39|0.98327
1|ElectronIon|Correlation|idr|32|40|0.98177
1|ElectronIon|Correlation|idr|32|41|0.98325
1|ElectronIon|Correlation|idr|32|42|0.98407
1|ElectronIon|Correlation|idr|32|43|0.98249
1|ElectronIon|Correlation|idr|32|44|0.98313
1|ElectronIon|Correlation|idr|32|45|0.977
1|ElectronIon|Correlation|idr|32|46|0.98423
1|ElectronIon|Correlation|idr|32|47|0.9834
1|ElectronIon|Correlation|idr|32|48|0.98359
1|ElectronIon|Correlation|idr|32|49|0.97614
1|ElectronIon|Correlation|idr|32|50|0.9781
1|ElectronIon|Correlation|idr|32|51|0.98134
1|ElectronIon|Correlation|idr|32|52|0.98333
1|ElectronIon|Correlation|idr|32|53|0.98212
1|ElectronIon|Correlation|idr|32|54|0.98137
1|ElectronIon|Correlation|idr|32|55|0.98386
1|ElectronIon|Correlation|idr|32|56|0.98307
1|ElectronIon|Correlation|idr|32|57|0.97969
1|ElectronIon|Correlation|idr|32|58|0.9842
1|ElectronIon|Correlation|idr|32|59|0.97701
1|ElectronIon|Correlation|idr|32|60|0.98174
1|ElectronIon|Correlation|idr|32|61|0.97975
1|ElectronIon|Correlation|idr|32|62|0.98133
1|ElectronIon|Correlation|idr|32|63|0.98401
1|ElectronIon|Correlation|idr|32|64|0.97977
1|ElectronIon|Correlation|idr|32|65|0.97292
1|ElectronIon|Correlation|idr|32|66|0.9757
1|ElectronIon|Correlation|idr|32|67|0.98155
1|ElectronIon|Correlation|idr|32|68|0.98439
1|ElectronIon|Correlation|idr|32|69|0.98201
1|ElectronIon|Correlation|idr|32|70|0.97557
1|ElectronIon|Correlation|idr|32|71|0.98252
1|ElectronIon|Correlation|idr|32|72|0.97817
1|ElectronIon|Correlation|idr|32|73|0.97758
1|ElectronIon|Correlation|idr|32|74|0.98073
1|ElectronIon|Correlation|idr|32|75|0.98414
1|ElectronIon|Correlation|idr|32|76|0.97914
1|ElectronIon|Correlation|idr|32|77|0.98193
1|ElectronIon|Correlation|idr|32|78|0.98123
1|ElectronIon|Correlation|idr|32|79|0.98144
1|ElectronIon|Correlation|idr|32|80|0.98105
1|ElectronIon|Correlation|idr|32|81|0.98175
1|ElectronIon|Correlation|idr|32|82|0.98415
1|ElectronIon|Correlation|idr|32|83|0.97745
1|ElectronIon|Correlation|idr|32|84|0.98392
1|ElectronIon|Correlation|idr|32|85|0.98209
1|ElectronIon|Correlation|idr|32|86|0.98512
1|ElectronIon|Correlation|idr|32|87|0.98209
1|ElectronIon|Correlation|idr|32|88|0.98358
1|ElectronIon|Correlation|idr|32|89|0.97624
1|ElectronIon|Correlation|idr|32|90|0.98016
1|ElectronIon|Correlation|idr|32|91|0.98043
1|ElectronIon|Correlation|idr|32|92|0.98423
1|ElectronIon|Correlation|idr|32|93|0.98378
1|ElectronIon|Correlation|idr|32|94|0.98405
1|ElectronIon|Correlation|idr|32|95|0.98426
1|ElectronIon|Correlation|idr|32|96|0.97834
1|ElectronIon|Correlation|idr|32|97|0.98119
1|ElectronIon|Correlation|idr|32|98|0.9825
1|ElectronIon|Correlation|idr|32|99|0.98107
1|ElectronIon|Correlation|idr|32|100|0.98171
1|ElectronIon|Correlation|idr|32|101|0.97765
1|ElectronIon|Correlation|idr|32|102|0.97701
1|ElectronIon|Correlation|idr|32|103|0.97796
1|ElectronIon|Correlation|idr|32|104|0.97305
1|ElectronIon|Correlation|idr|32|105|0.9793
1|ElectronIon|Correlation|idr|32|106|0.97815
1|ElectronIon|Correlation|idr|32|107|0.97939
1|ElectronIon|Correlation|idr|32|108|0.98005
1|ElectronIon|Correlation|idr|32|109|0.97931
1|ElectronIon|Correlation|idr|32|110|0.97007
1|ElectronIon|Correlation|idr|32|111|0.97679
1|ElectronIon|Correlation|idr|32|112|0.98152
1|ElectronIon|Correlation|idr|32|113|0.98228
1|ElectronIon|Correlation|idr|32|114|0.98171
1|ElectronIon|Correlation|idr|32|115|0.98134
1|ElectronIon|Correlation|idr|32|116|0.97966
1|ElectronIon|Correlation|idr|32|117|0.98188
1|ElectronIon|Correlation|idr|32|118|0.98398
1|ElectronIon|Correlation|idr|32|119|0.98517
1|ElectronIon|Correlation|idr|32|120|0.9799
1|ElectronIon|Correlation|idr|32|121|0.97923
1|ElectronIon|Correlation|idr|32|122|0.98168
1|ElectronIon|Correlation|idr|32|123|0.98439
1|ElectronIon|Correlation|idr|32|124|0.97708
1|ElectronIon|Correlation|idr|32|125|0.9788
1|ElectronIon|Correlation|idr|32|126|0.98306
1|ElectronIon|Correlation|idr|32|127|0.98229
1|ElectronIon|Correlation|idr|32|128|0.98427
1|ElectronIon|Correlation|idr|32|129|0.98001
1|ElectronIon|Correlation|idr|32|130|0.98339
1|ElectronIon|Correlation|idr|32|131|0.97694
1|ElectronIon|Correlation|idr|32|132|0.98032
1|ElectronIon|Correlation|idr|32|133|0.98354
1|ElectronIon|Correlation|idr|32|134|0.98588
1|ElectronIon|Correlation|idr|32|135|0.98351
1|ElectronIon|Correlation|idr|32|136|0.98282
1|ElectronIon|Correlation|idr|32|137|0.981
1|ElectronIon|Correlation|idr|32|138|0.97644
1|ElectronIon|Correlation|idr|32|139|0.97537
1|ElectronIon|Correlation|idr|32|140|0.98268
1|ElectronIon|Correlation|idr|32|141|0.98172
1|ElectronIon|Correlation|idr|32|142|0.98375
1|ElectronIon|Correlation|idr|32|143|0.98404
1|ElectronIon|Correlation|idr|32|144|0.97777
1|ElectronIon|Correlation|idr|32|145|0.97974
1|ElectronIon|Correlation|idr|32|146|0.97738
1|ElectronIon|Correlation|idr|32|147|0.98249
1|ElectronIon|Correlation|idr|32|148|0.97745
1|ElectronIon|Correlation|idr|32|149|0.98216
1|ElectronIon|Correlation|idr|32|150|0.9804
1|ElectronIon|Correlation|idr|32|151|0.98033
1|ElectronIon|Correlation|idr|32|152|0.98515
1|ElectronIon|Correlation|idr|32|153|0.97876
1|ElectronIon|Correlation|idr|32|154|0.98397
1|ElectronIon|Correlation|idr|32|155|0.98367
1|ElectronIon|Correlation|idr|32|156|0.98018
1|ElectronIon|Correlation|idr|32|157|0.98355
1|ElectronIon|Correlation|idr|32|158|0.98189
1|ElectronIon|Correlation|idr|32|159|0.98306
1|ElectronIon|Correlation|idr|32|160|0.98362
1|ElectronIon|Correlation|idr|32|161|0.9832
1|ElectronIon|Correlation|idr|32|162|0.9843
1|ElectronIon|Correlation|idr|32|163|0.98198
1|ElectronIon|Correlation|idr|32|164|0.97676
1|ElectronIon|Correlation|idr|32|165|0.98217
1|ElectronIon|Correlation|idr|32|166|0.98305
1|ElectronIon|Correlation|idr|32|167|0.98028
1|ElectronIon|Correlation|idr|32|168|0.97747
1|ElectronIon|Correlation|idr|32|169|0.97154
1|ElectronIon|Correlation|idr|32|170|0.98357
1|ElectronIon|Correlation|idr|32|171|0.9776
1|ElectronIon|Correlation|idr|32|172|0.97701
1|ElectronIon|Correlation|idr|32|173|0.98511
1|ElectronIon|Correlation|idr|32|174|0.97196
1|ElectronIon|Correlation|idr|32|175|0.97989
1|ElectronIon|Correlation|idr|32|176|0.98029
1|ElectronIon|Correlation|idr|32|177|0.98289
1|ElectronIon|Correlation|idr|32|178|0.97958
1|ElectronIon|Correlation|idr|32|179|0.98292
1|ElectronIon|Correlation|idr|32|180|0.98606
1|ElectronIon|Correlation|idr|32|181|0.98119
1|ElectronIon|Correlation|idr|32|182|0.98118
1|ElectronIon|Correlation|idr|32|183|0.97458
1|ElectronIon|Correlation|idr|32|184|0.98485
1|ElectronIon|Correlation|idr|32|185|0.97512
1|ElectronIon|Correlation|idr|32|186|0.98241
1|ElectronIon|Correlation|idr|32|187|0.97572
1|ElectronIon|Correlation|idr|32|188|0.97479
1|ElectronIon|Correlation|idr|32|189|0.98061
1|ElectronIon|Correlation|idr|32|190|0.98509
1|ElectronIon|Correlation|idr|32|191|0.9812
1|ElectronIon|Correlation|idr|32|192|0.97328
1|ElectronIon|Correlation|idr|32|193|0.98383
1|ElectronIon|Correlation|idr|32|194|0.97759
1|ElectronIon|Correlation|idr|32|195|0.98413
1|ElectronIon|Correlation|idr|32|196|0.97777
1|ElectronIon|Correlation|idr|32|197|0.97841
1|ElectronIon|Correlation|idr|32|198|0.98182
1|ElectronIon|Correlation|idr|32|199|0.98222
1|ElectronIon|Correlation|idr|32|200|0.9764
1|ElectronIon|Correlation|idr|32|201|0.98139
1|ElectronIon|Correlation|idr|32|202|0.97381
1|ElectronIon|Correlation|idr|32|203|0.98062
1|ElectronIon|Correlation|idr|32|204|0.98069
1|ElectronIon|Correlation|idr|32|205|0.98368
1|ElectronIon|Correlation|idr|32|206|0.97485
1|ElectronIon|Correlation|idr|32|207|0.97958
1|ElectronIon|Correlation|idr|32|208|0.98054
1|ElectronIon|Correlation|idr|32|209|0.977
1|ElectronIon|Correlation|idr|32|210|0.97863
1|ElectronIon|Correlation|idr|32|211|0.97544
1|ElectronIon|Correlation|idr|32|212|0.98156
1|ElectronIon|Correlation|idr|32|213|0.98083
1|ElectronIon|Correlation|idr|32|214|0.9805
1|ElectronIon|Correlation|idr|32|215|0.97793
1|ElectronIon|Correlation|idr|32|216|0.98221
1|ElectronIon|Correlation|idr|32|217|0.97736
1|ElectronIon|Correlation|idr|32|218|0.97417
1|ElectronIon|Correlation|idr|32|219|0.98322
1|ElectronIon|Correlation|idr|32|220|0.97911
1|ElectronIon|Correlation|idr|32|221|0.98063
1|ElectronIon|Correlation|idr|32|222|0.98274
1|ElectronIon|Correlation|idr|32|223|0.98512
1|ElectronIon|Correlation|idr|32|224|0.97611
1|ElectronIon|Correlation|idr|32|225|0.98168
1|ElectronIon|Correlation|idr|32|226|0.98452
1|ElectronIon|Correlation|idr|32|227|0.9825
1|ElectronIon|Correlation|idr|32|228|0.98431
1|ElectronIon|Correlation|idr|32|229|0.98316
1|ElectronIon|Correlation|idr|32|230|0.97741
1|ElectronIon|Correlation|idr|32|231|0.98515
1|ElectronIon|Correlation|idr|32|232|0.97475
1|ElectronIon|Correlation|idr|32|233|0.9771
1|ElectronIon|Correlation|idr|32|234|0.98261
1|ElectronIon|Correlation|idr|32|235|0.9798
1|ElectronIon|Correlation|idr|32|236|0.97934
1|ElectronIon|Correlation|idr|32|237|0.98458
1|ElectronIon|Correlation|idr|32|238|0.98275
1|ElectronIon|Correlation|idr|32|239|0.98169
1|ElectronIon|Correlation|idr|32|240|0.98361
1|ElectronIon|Correlation|idr|32|241|0.98362
1|ElectronIon|Correlation|idr|32|242|0.98356
1|ElectronIon|Correlation|idr|32|243|0.97558
1|ElectronIon|Correlation|idr|32|244|0.97408
1|ElectronIon|Correlation|idr|32|245|0.97467
1|ElectronIon|Correlation|idr|32|246|0.98499
1|ElectronIon|Correlation|idr|32|247|0.97751
1|ElectronIon|Correlation|idr|32|248|0.98399
1|ElectronIon|Correlation|idr|32|249|0.98438
1|ElectronIon|Correlation|idr|32|250|0.9842
1|ElectronIon|Correlation|idr|32|251|0.97657
1|ElectronIon|Correlation|idr|32|252|0.98158
1|ElectronIon|Correlation|idr|32|253|0.98537
1|ElectronIon|Correlation|idr|32|254|0.97605
1|ElectronIon|Correlation|idr|32|255|0.98381
1|ElectronIon|Correlation|idr|32|256|0.97549
1|ElectronIon|Correlation|idr|32|257|0.98281
1|ElectronIon|Correlation|idr|32|258|0.97934
1|ElectronIon|Correlation|idr|32|259|0.98241
1|ElectronIon|Correlation|idr|32|260|0.975
1|ElectronIon|Correlation|idr|32|261|0.98224
1|ElectronIon|Correlation|idr|32|262|0.98224
1|ElectronIon|Correlation|idr|32|263|0.98213
1|ElectronIon|Correlation|idr|32|264|0.98346
1|ElectronIon|Correlation|idr|32|265|0.98276
1|ElectronIon|Correlation|idr|32|266|0.98342
1|ElectronIon|Correlation|idr|32|267|0.98334
1|ElectronIon|Correlation|idr|32|268|0.98154
1|ElectronIon|Correlation|idr|32|269|0.98298
1|ElectronIon|Correlation|idr|32|270|0.97578
1|ElectronIon|Correlation|idr|32|271|0.97584
1|ElectronIon|Correlation|idr|32|272|0.98078
1|ElectronIon|Correlation|idr|32|273|0.97755
1|ElectronIon|Correlation|idr|32|274|0.98258
1|ElectronIon|Correlation|idr|32|275|0.98315
1|ElectronIon|Correlation|idr|32|276|0.98168
1|ElectronIon|Correlation|idr|32|277|0.98534
1|ElectronIon|Correlation|idr|32|278|0.97759
1|ElectronIon|Correlation|idr|32|279|0.98369
1|ElectronIon|Correlation|idr|32|280|0.98487
1|ElectronIon|Correlation|idr|32|281|0.9787
1|ElectronIon|Correlation|idr|32|282|0.97923
1|ElectronIon|Correlation|idr|32|283|0.97836
1|ElectronIon|Correlation|idr|32|284|0.98426
1|ElectronIon|Correlation|idr|32|285|0.97569
1|ElectronIon|Correlation|idr|32|286|0.98276
1|ElectronIon|Correlation|idr|32|287|0.98392
1|ElectronIon|Correlation|idr|32|288|0.97992
1|ElectronIon|Correlation|idr|32|289|0.9846
1|ElectronIon|Correlation|idr|32|290|0.97976
1|ElectronIon|Correlation|idr|32|291|0.98444
1|ElectronIon|Correlation|idr|32|292|0.9828
1|ElectronIon|Correlation|idr|32|293|0.97916
1|ElectronIon|Correlation|idr|32|294|0.98107
1|ElectronIon|Correlation|idr|32|295|0.97505
1|ElectronIon|Correlation|idr|32|296|0.97723
1|ElectronIon|Correlation|idr|32|297|0.97331
1|ElectronIon|Correlation|idr|32|298|0.97526
1|ElectronIon|Correlation|idr|32|299|0.98059
1|ElectronIon|Correlation|idr|32|300|0.97995
1|ElectronIon|Correlation|idr|32|301|0.98065
1|ElectronIon|Correlation|idr|32|302|0.97705
1|ElectronIon|Correlation|idr|32|303|0.98456
1|ElectronIon|Correlation|idr|32|304|0.9803
1|ElectronIon|Correlation|idr|32|305|0.97982
1|ElectronIon|Correlation|idr|32|306|0.98421
1|ElectronIon|Correlation|idr|32|307|0.97609
1|ElectronIon|Correlation|idr|32|308|0.9846
1|ElectronIon|Correlation|idr|32|309|0.9842
1|ElectronIon|Correlation|idr|32|310|0.98405
1|ElectronIon|Correlation|idr|32|311|0.98224
1|ElectronIon|Correlation|idr|32|312|0.98398
1|ElectronIon|Correlation|idr|32|313|0.97885
1|ElectronIon|Correlation|idr|32|314|0.97518
1|ElectronIon|Correlation|idr|32|315|0.98491
1|ElectronIon|Correlation|idr|32|316|0.98284
1|ElectronIon|Correlation|idr|32|317|0.98398
1|ElectronIon|Correlation|idr|32|318|0.98457
1|ElectronIon|Correlation|idr|32|319|0.98095
1|ElectronIon|Correlation|idr|32|320|0.97881
1|ElectronIon|Correlation|idr|32|321|0.9743
1|ElectronIon|Correlation|idr|32|322|0.98051
1|ElectronIon|Correlation|idr|32|323|0.98337
1|ElectronIon|Correlation|idr|32|324|0.98491
1|ElectronIon|Correlation|idr|32|325|0.98328
1|ElectronIon|Correlation|idr|32|326|0.97892
1|ElectronIon|Correlation|idr|32|327|0.97591
1|ElectronIon|Correlation|idr|32|328|0.97678
1|ElectronIon|Correlation|idr|32|329|0.9846
1|ElectronIon|Correlation|idr|32|330|0.98209
1|ElectronIon|Correlation|idr|32|331|0.98395
1|ElectronIon|Correlation|idr|32|332|0.98219
1|ElectronIon|Correlation|idr|32|333|0.98505
1|ElectronIon|Correlation|idr|32|334|0.98419
1|ElectronIon|Correlation|idr|32|335|0.98117
1|ElectronIon|Correlation|idr|32|336|0.97819
1|ElectronIon|Correlation|idr|32|337|0.9836
1|ElectronIon|Correlation|idr|32|338|0.97852
1|ElectronIon|Correlation|idr|32|339|0.98547
1|ElectronIon|Correlation|idr|32|340|0.98456
1|ElectronIon|Correlation|idr|32|341|0.98355
1|ElectronIon|Correlation|idr|32|342|0.98417
1|ElectronIon|Correlation|idr|32|343|0.97684
1|ElectronIon|Correlation|idr|32|344|0.9841
1|ElectronIon|Correlation|idr|32|345|0.98324
1|ElectronIon|Correlation|idr|32|346|0.98101
1|ElectronIon|Correlation|idr|32|347|0.97811
1|ElectronIon|Correlation|idr|32|348|0.98266
1|ElectronIon|Correlation|idr|32|349|0.98152
1|ElectronIon|Correlation|idr|32|350|0.98044
1|ElectronIon|Correlation|idr|32|351|0.98135
1|ElectronIon|Correlation|idr|32|352|0.98245
1|ElectronIon|Correlation|idr|32|353|0.98462
1|ElectronIon|Correlation|idr|32|354|0.98097
1|ElectronIon|Correlation|idr|32|355|0.98308
1|ElectronIon|Correlation|idr|32|356|0.98302
1|ElectronIon|Correlation|idr|32|357|0.9742
1|ElectronIon|Correlation|idr|32|358|0.97804
1|ElectronIon|Correlation|idr|32|359|0.98285
1|ElectronIon|Correlation|idr|32|360|0.98335
1|ElectronIon|Correlation|idr|32|361|0.9824
1|ElectronIon|Correlation|idr|32|362|0.98395
1|ElectronIon|Correlation|idr|32|363|0.98097
1|ElectronIon|Correlation|idr|32|364|0.98291
1|ElectronIon|Correlation|idr|32|365|0.98375
1|ElectronIon|Correlation|idr|32|366|0.98009
1|ElectronIon|Correlation|idr|32|367|0.98136
1|ElectronIon|Correlation|idr|32|368|0.98221
1|ElectronIon|Correlation|idr|32|369|0.98315
1|ElectronIon|Correlation|idr|32|370|0.98072
1|ElectronIon|Correlation|idr|32|371|0.98183
1|ElectronIon|Correlation|idr|32|372|0.98182
1|ElectronIon|Correlation|idr|32|373|0.98384
1|ElectronIon|Correlation|idr|32|374|0.98317
1|ElectronIon|Correlation|idr|32|375|0.97653
1|ElectronIon|Correlation|idr|32|376|0.9814
1|ElectronIon|Correlation|idr|32|377|0.98123
1|ElectronIon|Correlation|idr|32|378|0.97766
1|ElectronIon|Correlation|idr|32|379|0.97739
1|ElectronIon|Correlation|idr|32|380|0.9753
1|ElectronIon|Correlation|idr|32|381|0.98247
1|ElectronIon|Correlation|idr|32|382|0.98385
1|ElectronIon|Correlation|idr|32|383|0.98195
1|ElectronIon|Correlation|idr|32|384|0.98425
1|ElectronIon|Correlation|idr|32|385|0.98082
1|ElectronIon|Correlation|idr|32|386|0.97541
1|ElectronIon|Correlation|idr|32|387|0.98352
1|ElectronIon|Correlation|idr|32|388|0.976
1|ElectronIon|Correlation|idr|32|389|0.98084
1|ElectronIon|Correlation|idr|32|390|0.97929
1|ElectronIon|Correlation|idr|32|391|0.97587
1|ElectronIon|Correlation|idr|32|392|0.98
1|ElectronIon|Correlation|idr|32|393|0.98459
1|ElectronIon|Correlation|idr|32|394|0.98445
1|ElectronIon|Correlation|idr|32|395|0.98327
1|ElectronIon|Correlation|idr|32|396|0.98555
1|ElectronIon|Correlation|idr|32|397|0.98047
1|ElectronIon|Correlation|idr|32|398|0.97443
1|ElectronIon|Correlation|idr|32|399|0.98173
1|ElectronIon|Correlation|idr|32|400|0.98341
