# Supplementary material for: On DNA numerical representations for genomic similarity computation
Source: PLoS One. 2017 Mar 21;12(3):e0173288. doi: 10.1371/journal.pone.0173288 (PMC5360225; doi:10.1371/journal.pone.0173288)
Supplement: S3 File — The datasets employed in this work. (ZIP) [file pone.0173288.s003.zip › datasets/syntheticalExperimentalScores/sequenceBase_1_transformation_ElectronIon_metric_Correlation_type_ids_percentage_4.txt]

1|ElectronIon|Correlation|idr|4|1|0.98627
1|ElectronIon|Correlation|idr|4|2|0.98635
1|ElectronIon|Correlation|idr|4|3|0.98436
1|ElectronIon|Correlation|idr|4|4|0.98684
1|ElectronIon|Correlation|idr|4|5|0.98651
1|ElectronIon|Correlation|idr|4|6|0.9883
1|ElectronIon|Correlation|idr|4|7|0.98614
1|ElectronIon|Correlation|idr|4|8|0.98371
1|ElectronIon|Correlation|idr|4|9|0.98611
1|ElectronIon|Correlation|idr|4|10|0.98952
1|ElectronIon|Correlation|idr|4|11|0.98625
1|ElectronIon|Correlation|idr|4|12|0.98669
1|ElectronIon|Correlation|idr|4|13|0.98774
1|ElectronIon|Correlation|idr|4|14|0.98647
1|ElectronIon|Correlation|idr|4|15|0.98478
1|ElectronIon|Correlation|idr|4|16|0.98453
1|ElectronIon|Correlation|idr|4|17|0.98599
1|ElectronIon|Correlation|idr|4|18|0.98823
1|ElectronIon|Correlation|idr|4|19|0.98107
1|ElectronIon|Correlation|idr|4|20|0.98755
1|ElectronIon|Correlation|idr|4|21|0.98583
1|ElectronIon|Correlation|idr|4|22|0.98517
1|ElectronIon|Correlation|idr|4|23|0.98538
1|ElectronIon|Correlation|idr|4|24|0.98398
1|ElectronIon|Correlation|idr|4|25|0.98778
1|ElectronIon|Correlation|idr|4|26|0.98511
1|ElectronIon|Correlation|idr|4|27|0.98854
1|ElectronIon|Correlation|idr|4|28|0.9859
1|ElectronIon|Correlation|idr|4|29|0.98862
1|ElectronIon|Correlation|idr|4|30|0.98412
1|ElectronIon|Correlation|idr|4|31|0.98708
1|ElectronIon|Correlation|idr|4|32|0.98776
1|ElectronIon|Correlation|idr|4|33|0.9866
1|ElectronIon|Correlation|idr|4|34|0.98338
1|ElectronIon|Correlation|idr|4|35|0.98575
1|ElectronIon|Correlation|idr|4|36|0.98499
1|ElectronIon|Correlation|idr|4|37|0.98655
1|ElectronIon|Correlation|idr|4|38|0.98449
1|ElectronIon|Correlation|idr|4|39|0.98389
1|ElectronIon|Correlation|idr|4|40|0.98786
1|ElectronIon|Correlation|idr|4|41|0.98375
1|ElectronIon|Correlation|idr|4|42|0.98812
1|ElectronIon|Correlation|idr|4|43|0.98557
1|ElectronIon|Correlation|idr|4|44|0.98435
1|ElectronIon|Correlation|idr|4|45|0.98445
1|ElectronIon|Correlation|idr|4|46|0.9869
1|ElectronIon|Correlation|idr|4|47|0.98534
1|ElectronIon|Correlation|idr|4|48|0.98658
1|ElectronIon|Correlation|idr|4|49|0.98456
1|ElectronIon|Correlation|idr|4|50|0.99031
1|ElectronIon|Correlation|idr|4|51|0.98554
1|ElectronIon|Correlation|idr|4|52|0.98488
1|ElectronIon|Correlation|idr|4|53|0.98518
1|ElectronIon|Correlation|idr|4|54|0.98653
1|ElectronIon|Correlation|idr|4|55|0.98631
1|ElectronIon|Correlation|idr|4|56|0.98649
1|ElectronIon|Correlation|idr|4|57|0.98826
1|ElectronIon|Correlation|idr|4|58|0.98777
1|ElectronIon|Correlation|idr|4|59|0.98621
1|ElectronIon|Correlation|idr|4|60|0.9838
1|ElectronIon|Correlation|idr|4|61|0.9849
1|ElectronIon|Correlation|idr|4|62|0.98645
1|ElectronIon|Correlation|idr|4|63|0.98845
1|ElectronIon|Correlation|idr|4|64|0.98408
1|ElectronIon|Correlation|idr|4|65|0.9859
1|ElectronIon|Correlation|idr|4|66|0.98676
1|ElectronIon|Correlation|idr|4|67|0.98797
1|ElectronIon|Correlation|idr|4|68|0.98598
1|ElectronIon|Correlation|idr|4|69|0.98219
1|ElectronIon|Correlation|idr|4|70|0.98662
1|ElectronIon|Correlation|idr|4|71|0.98514
1|ElectronIon|Correlation|idr|4|72|0.9852
1|ElectronIon|Correlation|idr|4|73|0.9841
1|ElectronIon|Correlation|idr|4|74|0.98406
1|ElectronIon|Correlation|idr|4|75|0.98636
1|ElectronIon|Correlation|idr|4|76|0.98637
1|ElectronIon|Correlation|idr|4|77|0.98824
1|ElectronIon|Correlation|idr|4|78|0.98286
1|ElectronIon|Correlation|idr|4|79|0.9903
1|ElectronIon|Correlation|idr|4|80|0.98854
1|ElectronIon|Correlation|idr|4|81|0.98581
1|ElectronIon|Correlation|idr|4|82|0.98761
1|ElectronIon|Correlation|idr|4|83|0.98494
1|ElectronIon|Correlation|idr|4|84|0.98707
1|ElectronIon|Correlation|idr|4|85|0.98569
1|ElectronIon|Correlation|idr|4|86|0.98535
1|ElectronIon|Correlation|idr|4|87|0.98556
1|ElectronIon|Correlation|idr|4|88|0.98606
1|ElectronIon|Correlation|idr|4|89|0.98575
1|ElectronIon|Correlation|idr|4|90|0.98621
1|ElectronIon|Correlation|idr|4|91|0.98614
1|ElectronIon|Correlation|idr|4|92|0.98614
1|ElectronIon|Correlation|idr|4|93|0.98658
1|ElectronIon|Correlation|idr|4|94|0.98679
1|ElectronIon|Correlation|idr|4|95|0.98686
1|ElectronIon|Correlation|idr|4|96|0.98337
1|ElectronIon|Correlation|idr|4|97|0.98172
1|ElectronIon|Correlation|idr|4|98|0.98476
1|ElectronIon|Correlation|idr|4|99|0.98417
1|ElectronIon|Correlation|idr|4|100|0.98724
1|ElectronIon|Correlation|idr|4|101|0.98176
1|ElectronIon|Correlation|idr|4|102|0.98808
1|ElectronIon|Correlation|idr|4|103|0.9865
1|ElectronIon|Correlation|idr|4|104|0.98766
1|ElectronIon|Correlation|idr|4|105|0.98462
1|ElectronIon|Correlation|idr|4|106|0.98722
1|ElectronIon|Correlation|idr|4|107|0.98616
1|ElectronIon|Correlation|idr|4|108|0.98851
1|ElectronIon|Correlation|idr|4|109|0.98807
1|ElectronIon|Correlation|idr|4|110|0.9858
1|ElectronIon|Correlation|idr|4|111|0.98748
1|ElectronIon|Correlation|idr|4|112|0.98226
1|ElectronIon|Correlation|idr|4|113|0.98452
1|ElectronIon|Correlation|idr|4|114|0.98116
1|ElectronIon|Correlation|idr|4|115|0.98769
1|ElectronIon|Correlation|idr|4|116|0.98606
1|ElectronIon|Correlation|idr|4|117|0.9866
1|ElectronIon|Correlation|idr|4|118|0.98279
1|ElectronIon|Correlation|idr|4|119|0.98709
1|ElectronIon|Correlation|idr|4|120|0.98509
1|ElectronIon|Correlation|idr|4|121|0.98669
1|ElectronIon|Correlation|idr|4|122|0.98555
1|ElectronIon|Correlation|idr|4|123|0.98871
1|ElectronIon|Correlation|idr|4|124|0.9852
1|ElectronIon|Correlation|idr|4|125|0.98637
1|ElectronIon|Correlation|idr|4|126|0.98649
1|ElectronIon|Correlation|idr|4|127|0.9889
1|ElectronIon|Correlation|idr|4|128|0.98631
1|ElectronIon|Correlation|idr|4|129|0.98381
1|ElectronIon|Correlation|idr|4|130|0.98533
1|ElectronIon|Correlation|idr|4|131|0.98673
1|ElectronIon|Correlation|idr|4|132|0.98645
1|ElectronIon|Correlation|idr|4|133|0.98351
1|ElectronIon|Correlation|idr|4|134|0.98637
1|ElectronIon|Correlation|idr|4|135|0.98715
1|ElectronIon|Correlation|idr|4|136|0.9848
1|ElectronIon|Correlation|idr|4|137|0.986
1|ElectronIon|Correlation|idr|4|138|0.98762
1|ElectronIon|Correlation|idr|4|139|0.98769
1|ElectronIon|Correlation|idr|4|140|0.98757
1|ElectronIon|Correlation|idr|4|141|0.98827
1|ElectronIon|Correlation|idr|4|142|0.98544
1|ElectronIon|Correlation|idr|4|143|0.98555
1|ElectronIon|Correlation|idr|4|144|0.98668
1|ElectronIon|Correlation|idr|4|145|0.98622
1|ElectronIon|Correlation|idr|4|146|0.98305
1|ElectronIon|Correlation|idr|4|147|0.98804
1|ElectronIon|Correlation|idr|4|148|0.98608
1|ElectronIon|Correlation|idr|4|149|0.98814
1|ElectronIon|Correlation|idr|4|150|0.98783
1|ElectronIon|Correlation|idr|4|151|0.98551
1|ElectronIon|Correlation|idr|4|152|0.98259
1|ElectronIon|Correlation|idr|4|153|0.98654
1|ElectronIon|Correlation|idr|4|154|0.98344
1|ElectronIon|Correlation|idr|4|155|0.98619
1|ElectronIon|Correlation|idr|4|156|0.98155
1|ElectronIon|Correlation|idr|4|157|0.98451
1|ElectronIon|Correlation|idr|4|158|0.98701
1|ElectronIon|Correlation|idr|4|159|0.98499
1|ElectronIon|Correlation|idr|4|160|0.98714
1|ElectronIon|Correlation|idr|4|161|0.98605
1|ElectronIon|Correlation|idr|4|162|0.98511
1|ElectronIon|Correlation|idr|4|163|0.98293
1|ElectronIon|Correlation|idr|4|164|0.98606
1|ElectronIon|Correlation|idr|4|165|0.98556
1|ElectronIon|Correlation|idr|4|166|0.98485
1|ElectronIon|Correlation|idr|4|167|0.98446
1|ElectronIon|Correlation|idr|4|168|0.98669
1|ElectronIon|Correlation|idr|4|169|0.98727
1|ElectronIon|Correlation|idr|4|170|0.98788
1|ElectronIon|Correlation|idr|4|171|0.98425
1|ElectronIon|Correlation|idr|4|172|0.98572
1|ElectronIon|Correlation|idr|4|173|0.98256
1|ElectronIon|Correlation|idr|4|174|0.98465
1|ElectronIon|Correlation|idr|4|175|0.98693
1|ElectronIon|Correlation|idr|4|176|0.98537
1|ElectronIon|Correlation|idr|4|177|0.98586
1|ElectronIon|Correlation|idr|4|178|0.98682
1|ElectronIon|Correlation|idr|4|179|0.98798
1|ElectronIon|Correlation|idr|4|180|0.98695
1|ElectronIon|Correlation|idr|4|181|0.98257
1|ElectronIon|Correlation|idr|4|182|0.98436
1|ElectronIon|Correlation|idr|4|183|0.98763
1|ElectronIon|Correlation|idr|4|184|0.98621
1|ElectronIon|Correlation|idr|4|185|0.98003
1|ElectronIon|Correlation|idr|4|186|0.9861
1|ElectronIon|Correlation|idr|4|187|0.98694
1|ElectronIon|Correlation|idr|4|188|0.98537
1|ElectronIon|Correlation|idr|4|189|0.98709
1|ElectronIon|Correlation|idr|4|190|0.98629
1|ElectronIon|Correlation|idr|4|191|0.9854
1|ElectronIon|Correlation|idr|4|192|0.98167
1|ElectronIon|Correlation|idr|4|193|0.98622
1|ElectronIon|Correlation|idr|4|194|0.98386
1|ElectronIon|Correlation|idr|4|195|0.98533
1|ElectronIon|Correlation|idr|4|196|0.98614
1|ElectronIon|Correlation|idr|4|197|0.9861
1|ElectronIon|Correlation|idr|4|198|0.98587
1|ElectronIon|Correlation|idr|4|199|0.98532
1|ElectronIon|Correlation|idr|4|200|0.9849
1|ElectronIon|Correlation|idr|4|201|0.98416
1|ElectronIon|Correlation|idr|4|202|0.98344
1|ElectronIon|Correlation|idr|4|203|0.98145
1|ElectronIon|Correlation|idr|4|204|0.986
1|ElectronIon|Correlation|idr|4|205|0.98482
1|ElectronIon|Correlation|idr|4|206|0.98593
1|ElectronIon|Correlation|idr|4|207|0.98565
1|ElectronIon|Correlation|idr|4|208|0.98608
1|ElectronIon|Correlation|idr|4|209|0.98449
1|ElectronIon|Correlation|idr|4|210|0.98469
1|ElectronIon|Correlation|idr|4|211|0.98553
1|ElectronIon|Correlation|idr|4|212|0.98546
1|ElectronIon|Correlation|idr|4|213|0.98641
1|ElectronIon|Correlation|idr|4|214|0.98837
1|ElectronIon|Correlation|idr|4|215|0.98349
1|ElectronIon|Correlation|idr|4|216|0.9825
1|ElectronIon|Correlation|idr|4|217|0.98612
1|ElectronIon|Correlation|idr|4|218|0.98589
1|ElectronIon|Correlation|idr|4|219|0.98673
1|ElectronIon|Correlation|idr|4|220|0.9851
1|ElectronIon|Correlation|idr|4|221|0.98678
1|ElectronIon|Correlation|idr|4|222|0.98472
1|ElectronIon|Correlation|idr|4|223|0.98745
1|ElectronIon|Correlation|idr|4|224|0.98538
1|ElectronIon|Correlation|idr|4|225|0.98678
1|ElectronIon|Correlation|idr|4|226|0.9888
1|ElectronIon|Correlation|idr|4|227|0.98365
1|ElectronIon|Correlation|idr|4|228|0.98617
1|ElectronIon|Correlation|idr|4|229|0.98571
1|ElectronIon|Correlation|idr|4|230|0.98709
1|ElectronIon|Correlation|idr|4|231|0.98516
1|ElectronIon|Correlation|idr|4|232|0.98656
1|ElectronIon|Correlation|idr|4|233|0.9822
1|ElectronIon|Correlation|idr|4|234|0.98834
1|ElectronIon|Correlation|idr|4|235|0.9856
1|ElectronIon|Correlation|idr|4|236|0.97863
1|ElectronIon|Correlation|idr|4|237|0.98698
1|ElectronIon|Correlation|idr|4|238|0.98407
1|ElectronIon|Correlation|idr|4|239|0.98775
1|ElectronIon|Correlation|idr|4|240|0.98695
1|ElectronIon|Correlation|idr|4|241|0.98614
1|ElectronIon|Correlation|idr|4|242|0.98493
1|ElectronIon|Correlation|idr|4|243|0.98359
1|ElectronIon|Correlation|idr|4|244|0.98697
1|ElectronIon|Correlation|idr|4|245|0.98364
1|ElectronIon|Correlation|idr|4|246|0.98557
1|ElectronIon|Correlation|idr|4|247|0.98804
1|ElectronIon|Correlation|idr|4|248|0.98722
1|ElectronIon|Correlation|idr|4|249|0.98717
1|ElectronIon|Correlation|idr|4|250|0.98737
1|ElectronIon|Correlation|idr|4|251|0.98747
1|ElectronIon|Correlation|idr|4|252|0.98789
1|ElectronIon|Correlation|idr|4|253|0.9845
1|ElectronIon|Correlation|idr|4|254|0.98516
1|ElectronIon|Correlation|idr|4|255|0.98689
1|ElectronIon|Correlation|idr|4|256|0.98599
1|ElectronIon|Correlation|idr|4|257|0.98509
1|ElectronIon|Correlation|idr|4|258|0.9884
1|ElectronIon|Correlation|idr|4|259|0.98678
1|ElectronIon|Correlation|idr|4|260|0.98736
1|ElectronIon|Correlation|idr|4|261|0.98373
1|ElectronIon|Correlation|idr|4|262|0.98886
1|ElectronIon|Correlation|idr|4|263|0.98695
1|ElectronIon|Correlation|idr|4|264|0.9867
1|ElectronIon|Correlation|idr|4|265|0.98732
1|ElectronIon|Correlation|idr|4|266|0.98688
1|ElectronIon|Correlation|idr|4|267|0.98837
1|ElectronIon|Correlation|idr|4|268|0.98764
1|ElectronIon|Correlation|idr|4|269|0.98258
1|ElectronIon|Correlation|idr|4|270|0.98223
1|ElectronIon|Correlation|idr|4|271|0.98569
1|ElectronIon|Correlation|idr|4|272|0.98728
1|ElectronIon|Correlation|idr|4|273|0.98376
1|ElectronIon|Correlation|idr|4|274|0.98491
1|ElectronIon|Correlation|idr|4|275|0.98557
1|ElectronIon|Correlation|idr|4|276|0.98589
1|ElectronIon|Correlation|idr|4|277|0.98781
1|ElectronIon|Correlation|idr|4|278|0.98333
1|ElectronIon|Correlation|idr|4|279|0.9867
1|ElectronIon|Correlation|idr|4|280|0.98436
1|ElectronIon|Correlation|idr|4|281|0.98865
1|ElectronIon|Correlation|idr|4|282|0.98664
1|ElectronIon|Correlation|idr|4|283|0.98649
1|ElectronIon|Correlation|idr|4|284|0.98444
1|ElectronIon|Correlation|idr|4|285|0.98745
1|ElectronIon|Correlation|idr|4|286|0.98613
1|ElectronIon|Correlation|idr|4|287|0.98668
1|ElectronIon|Correlation|idr|4|288|0.9855
1|ElectronIon|Correlation|idr|4|289|0.98538
1|ElectronIon|Correlation|idr|4|290|0.98361
1|ElectronIon|Correlation|idr|4|291|0.98552
1|ElectronIon|Correlation|idr|4|292|0.98726
1|ElectronIon|Correlation|idr|4|293|0.98702
1|ElectronIon|Correlation|idr|4|294|0.98556
1|ElectronIon|Correlation|idr|4|295|0.9836
1|ElectronIon|Correlation|idr|4|296|0.98688
1|ElectronIon|Correlation|idr|4|297|0.98721
1|ElectronIon|Correlation|idr|4|298|0.98495
1|ElectronIon|Correlation|idr|4|299|0.98595
1|ElectronIon|Correlation|idr|4|300|0.98507
1|ElectronIon|Correlation|idr|4|301|0.98471
1|ElectronIon|Correlation|idr|4|302|0.9877
1|ElectronIon|Correlation|idr|4|303|0.98692
1|ElectronIon|Correlation|idr|4|304|0.98584
1|ElectronIon|Correlation|idr|4|305|0.98873
1|ElectronIon|Correlation|idr|4|306|0.9861
1|ElectronIon|Correlation|idr|4|307|0.98362
1|ElectronIon|Correlation|idr|4|308|0.98665
1|ElectronIon|Correlation|idr|4|309|0.98574
1|ElectronIon|Correlation|idr|4|310|0.98586
1|ElectronIon|Correlation|idr|4|311|0.98577
1|ElectronIon|Correlation|idr|4|312|0.98613
1|ElectronIon|Correlation|idr|4|313|0.98632
1|ElectronIon|Correlation|idr|4|314|0.98603
1|ElectronIon|Correlation|idr|4|315|0.98389
1|ElectronIon|Correlation|idr|4|316|0.98929
1|ElectronIon|Correlation|idr|4|317|0.98761
1|ElectronIon|Correlation|idr|4|318|0.99029
1|ElectronIon|Correlation|idr|4|319|0.98588
1|ElectronIon|Correlation|idr|4|320|0.98512
1|ElectronIon|Correlation|idr|4|321|0.98724
1|ElectronIon|Correlation|idr|4|322|0.98466
1|ElectronIon|Correlation|idr|4|323|0.98654
1|ElectronIon|Correlation|idr|4|324|0.98531
1|ElectronIon|Correlation|idr|4|325|0.98645
1|ElectronIon|Correlation|idr|4|326|0.98735
1|ElectronIon|Correlation|idr|4|327|0.98437
1|ElectronIon|Correlation|idr|4|328|0.9873
1|ElectronIon|Correlation|idr|4|329|0.98769
1|ElectronIon|Correlation|idr|4|330|0.98734
1|ElectronIon|Correlation|idr|4|331|0.98906
1|ElectronIon|Correlation|idr|4|332|0.98724
1|ElectronIon|Correlation|idr|4|333|0.98277
1|ElectronIon|Correlation|idr|4|334|0.98374
1|ElectronIon|Correlation|idr|4|335|0.98772
1|ElectronIon|Correlation|idr|4|336|0.98718
1|ElectronIon|Correlation|idr|4|337|0.98539
1|ElectronIon|Correlation|idr|4|338|0.98653
1|ElectronIon|Correlation|idr|4|339|0.98835
1|ElectronIon|Correlation|idr|4|340|0.98444
1|ElectronIon|Correlation|idr|4|341|0.98621
1|ElectronIon|Correlation|idr|4|342|0.98325
1|ElectronIon|Correlation|idr|4|343|0.98777
1|ElectronIon|Correlation|idr|4|344|0.98552
1|ElectronIon|Correlation|idr|4|345|0.98652
1|ElectronIon|Correlation|idr|4|346|0.98544
1|ElectronIon|Correlation|idr|4|347|0.98608
1|ElectronIon|Correlation|idr|4|348|0.98588
1|ElectronIon|Correlation|idr|4|349|0.98478
1|ElectronIon|Correlation|idr|4|350|0.98396
1|ElectronIon|Correlation|idr|4|351|0.98494
1|ElectronIon|Correlation|idr|4|352|0.98764
1|ElectronIon|Correlation|idr|4|353|0.98657
1|ElectronIon|Correlation|idr|4|354|0.98755
1|ElectronIon|Correlation|idr|4|355|0.98636
1|ElectronIon|Correlation|idr|4|356|0.98354
1|ElectronIon|Correlation|idr|4|357|0.9883
1|ElectronIon|Correlation|idr|4|358|0.98727
1|ElectronIon|Correlation|idr|4|359|0.98796
1|ElectronIon|Correlation|idr|4|360|0.98413
1|ElectronIon|Correlation|idr|4|361|0.98521
1|ElectronIon|Correlation|idr|4|362|0.98266
1|ElectronIon|Correlation|idr|4|363|0.98742
1|ElectronIon|Correlation|idr|4|364|0.98495
1|ElectronIon|Correlation|idr|4|365|0.98528
1|ElectronIon|Correlation|idr|4|366|0.98401
1|ElectronIon|Correlation|idr|4|367|0.98703
1|ElectronIon|Correlation|idr|4|368|0.98591
1|ElectronIon|Correlation|idr|4|369|0.98378
1|ElectronIon|Correlation|idr|4|370|0.98517
1|ElectronIon|Correlation|idr|4|371|0.98675
1|ElectronIon|Correlation|idr|4|372|0.98589
1|ElectronIon|Correlation|idr|4|373|0.98384
1|ElectronIon|Correlation|idr|4|374|0.98433
1|ElectronIon|Correlation|idr|4|375|0.98684
1|ElectronIon|Correlation|idr|4|376|0.98569
1|ElectronIon|Correlation|idr|4|377|0.98533
1|ElectronIon|Correlation|idr|4|378|0.9827
1|ElectronIon|Correlation|idr|4|379|0.98283
1|ElectronIon|Correlation|idr|4|380|0.98751
1|ElectronIon|Correlation|idr|4|381|0.98851
1|ElectronIon|Correlation|idr|4|382|0.98713
1|ElectronIon|Correlation|idr|4|383|0.98444
1|ElectronIon|Correlation|idr|4|384|0.98494
