# Supplementary material for: On DNA numerical representations for genomic similarity computation
Source: PLoS One. 2017 Mar 21;12(3):e0173288. doi: 10.1371/journal.pone.0173288 (PMC5360225; doi:10.1371/journal.pone.0173288)
Supplement: S3 File — The datasets employed in this work. (ZIP) [file pone.0173288.s003.zip › datasets/syntheticalExperimentalScores/sequenceBase_1_transformation_ElectronIon_metric_Correlation_type_ids_percentage_8.txt]

1|ElectronIon|Correlation|idr|8|1|0.98792
1|ElectronIon|Correlation|idr|8|2|0.98542
1|ElectronIon|Correlation|idr|8|3|0.98548
1|ElectronIon|Correlation|idr|8|4|0.98688
1|ElectronIon|Correlation|idr|8|5|0.98426
1|ElectronIon|Correlation|idr|8|6|0.98674
1|ElectronIon|Correlation|idr|8|7|0.98767
1|ElectronIon|Correlation|idr|8|8|0.98528
1|ElectronIon|Correlation|idr|8|9|0.98845
1|ElectronIon|Correlation|idr|8|10|0.98485
1|ElectronIon|Correlation|idr|8|11|0.98287
1|ElectronIon|Correlation|idr|8|12|0.98688
1|ElectronIon|Correlation|idr|8|13|0.98398
1|ElectronIon|Correlation|idr|8|14|0.98345
1|ElectronIon|Correlation|idr|8|15|0.98219
1|ElectronIon|Correlation|idr|8|16|0.98374
1|ElectronIon|Correlation|idr|8|17|0.98508
1|ElectronIon|Correlation|idr|8|18|0.98421
1|ElectronIon|Correlation|idr|8|19|0.98277
1|ElectronIon|Correlation|idr|8|20|0.98365
1|ElectronIon|Correlation|idr|8|21|0.98365
1|ElectronIon|Correlation|idr|8|22|0.98257
1|ElectronIon|Correlation|idr|8|23|0.97779
1|ElectronIon|Correlation|idr|8|24|0.98565
1|ElectronIon|Correlation|idr|8|25|0.98401
1|ElectronIon|Correlation|idr|8|26|0.98121
1|ElectronIon|Correlation|idr|8|27|0.98505
1|ElectronIon|Correlation|idr|8|28|0.98725
1|ElectronIon|Correlation|idr|8|29|0.98577
1|ElectronIon|Correlation|idr|8|30|0.98059
1|ElectronIon|Correlation|idr|8|31|0.98501
1|ElectronIon|Correlation|idr|8|32|0.98127
1|ElectronIon|Correlation|idr|8|33|0.98186
1|ElectronIon|Correlation|idr|8|34|0.98662
1|ElectronIon|Correlation|idr|8|35|0.98431
1|ElectronIon|Correlation|idr|8|36|0.98605
1|ElectronIon|Correlation|idr|8|37|0.98593
1|ElectronIon|Correlation|idr|8|38|0.98573
1|ElectronIon|Correlation|idr|8|39|0.98391
1|ElectronIon|Correlation|idr|8|40|0.98664
1|ElectronIon|Correlation|idr|8|41|0.98312
1|ElectronIon|Correlation|idr|8|42|0.97926
1|ElectronIon|Correlation|idr|8|43|0.98575
1|ElectronIon|Correlation|idr|8|44|0.98397
1|ElectronIon|Correlation|idr|8|45|0.98508
1|ElectronIon|Correlation|idr|8|46|0.98544
1|ElectronIon|Correlation|idr|8|47|0.98299
1|ElectronIon|Correlation|idr|8|48|0.98479
1|ElectronIon|Correlation|idr|8|49|0.98659
1|ElectronIon|Correlation|idr|8|50|0.98596
1|ElectronIon|Correlation|idr|8|51|0.98642
1|ElectronIon|Correlation|idr|8|52|0.98335
1|ElectronIon|Correlation|idr|8|53|0.97899
1|ElectronIon|Correlation|idr|8|54|0.98433
1|ElectronIon|Correlation|idr|8|55|0.98602
1|ElectronIon|Correlation|idr|8|56|0.98519
1|ElectronIon|Correlation|idr|8|57|0.98444
1|ElectronIon|Correlation|idr|8|58|0.98082
1|ElectronIon|Correlation|idr|8|59|0.98408
1|ElectronIon|Correlation|idr|8|60|0.9807
1|ElectronIon|Correlation|idr|8|61|0.98141
1|ElectronIon|Correlation|idr|8|62|0.98327
1|ElectronIon|Correlation|idr|8|63|0.98521
1|ElectronIon|Correlation|idr|8|64|0.98525
1|ElectronIon|Correlation|idr|8|65|0.98623
1|ElectronIon|Correlation|idr|8|66|0.98487
1|ElectronIon|Correlation|idr|8|67|0.97922
1|ElectronIon|Correlation|idr|8|68|0.98342
1|ElectronIon|Correlation|idr|8|69|0.9847
1|ElectronIon|Correlation|idr|8|70|0.98703
1|ElectronIon|Correlation|idr|8|71|0.98567
1|ElectronIon|Correlation|idr|8|72|0.9826
1|ElectronIon|Correlation|idr|8|73|0.98395
1|ElectronIon|Correlation|idr|8|74|0.98357
1|ElectronIon|Correlation|idr|8|75|0.98456
1|ElectronIon|Correlation|idr|8|76|0.987
1|ElectronIon|Correlation|idr|8|77|0.98731
1|ElectronIon|Correlation|idr|8|78|0.98416
1|ElectronIon|Correlation|idr|8|79|0.98451
1|ElectronIon|Correlation|idr|8|80|0.98541
1|ElectronIon|Correlation|idr|8|81|0.98597
1|ElectronIon|Correlation|idr|8|82|0.98353
1|ElectronIon|Correlation|idr|8|83|0.9854
1|ElectronIon|Correlation|idr|8|84|0.98454
1|ElectronIon|Correlation|idr|8|85|0.98304
1|ElectronIon|Correlation|idr|8|86|0.98428
1|ElectronIon|Correlation|idr|8|87|0.9862
1|ElectronIon|Correlation|idr|8|88|0.98706
1|ElectronIon|Correlation|idr|8|89|0.97949
1|ElectronIon|Correlation|idr|8|90|0.98609
1|ElectronIon|Correlation|idr|8|91|0.98693
1|ElectronIon|Correlation|idr|8|92|0.98373
1|ElectronIon|Correlation|idr|8|93|0.98637
1|ElectronIon|Correlation|idr|8|94|0.98528
1|ElectronIon|Correlation|idr|8|95|0.98723
1|ElectronIon|Correlation|idr|8|96|0.98575
1|ElectronIon|Correlation|idr|8|97|0.98579
1|ElectronIon|Correlation|idr|8|98|0.98425
1|ElectronIon|Correlation|idr|8|99|0.98347
1|ElectronIon|Correlation|idr|8|100|0.98651
1|ElectronIon|Correlation|idr|8|101|0.98774
1|ElectronIon|Correlation|idr|8|102|0.98392
1|ElectronIon|Correlation|idr|8|103|0.98554
1|ElectronIon|Correlation|idr|8|104|0.98469
1|ElectronIon|Correlation|idr|8|105|0.98205
1|ElectronIon|Correlation|idr|8|106|0.98715
1|ElectronIon|Correlation|idr|8|107|0.98419
1|ElectronIon|Correlation|idr|8|108|0.98422
1|ElectronIon|Correlation|idr|8|109|0.98329
1|ElectronIon|Correlation|idr|8|110|0.9855
1|ElectronIon|Correlation|idr|8|111|0.98434
1|ElectronIon|Correlation|idr|8|112|0.98588
1|ElectronIon|Correlation|idr|8|113|0.98603
1|ElectronIon|Correlation|idr|8|114|0.98644
1|ElectronIon|Correlation|idr|8|115|0.98043
1|ElectronIon|Correlation|idr|8|116|0.98567
1|ElectronIon|Correlation|idr|8|117|0.98265
1|ElectronIon|Correlation|idr|8|118|0.98721
1|ElectronIon|Correlation|idr|8|119|0.98142
1|ElectronIon|Correlation|idr|8|120|0.98747
1|ElectronIon|Correlation|idr|8|121|0.98504
1|ElectronIon|Correlation|idr|8|122|0.98668
1|ElectronIon|Correlation|idr|8|123|0.98325
1|ElectronIon|Correlation|idr|8|124|0.98519
1|ElectronIon|Correlation|idr|8|125|0.98591
1|ElectronIon|Correlation|idr|8|126|0.98485
1|ElectronIon|Correlation|idr|8|127|0.98678
1|ElectronIon|Correlation|idr|8|128|0.98437
1|ElectronIon|Correlation|idr|8|129|0.98813
1|ElectronIon|Correlation|idr|8|130|0.98436
1|ElectronIon|Correlation|idr|8|131|0.9857
1|ElectronIon|Correlation|idr|8|132|0.98446
1|ElectronIon|Correlation|idr|8|133|0.98065
1|ElectronIon|Correlation|idr|8|134|0.9864
1|ElectronIon|Correlation|idr|8|135|0.98371
1|ElectronIon|Correlation|idr|8|136|0.97935
1|ElectronIon|Correlation|idr|8|137|0.98731
1|ElectronIon|Correlation|idr|8|138|0.98387
1|ElectronIon|Correlation|idr|8|139|0.98353
1|ElectronIon|Correlation|idr|8|140|0.98499
1|ElectronIon|Correlation|idr|8|141|0.98322
1|ElectronIon|Correlation|idr|8|142|0.98265
1|ElectronIon|Correlation|idr|8|143|0.98704
1|ElectronIon|Correlation|idr|8|144|0.98042
1|ElectronIon|Correlation|idr|8|145|0.98592
1|ElectronIon|Correlation|idr|8|146|0.98
1|ElectronIon|Correlation|idr|8|147|0.98297
1|ElectronIon|Correlation|idr|8|148|0.98587
1|ElectronIon|Correlation|idr|8|149|0.98374
1|ElectronIon|Correlation|idr|8|150|0.9819
1|ElectronIon|Correlation|idr|8|151|0.98358
1|ElectronIon|Correlation|idr|8|152|0.98503
1|ElectronIon|Correlation|idr|8|153|0.98359
1|ElectronIon|Correlation|idr|8|154|0.97852
1|ElectronIon|Correlation|idr|8|155|0.98339
1|ElectronIon|Correlation|idr|8|156|0.98608
1|ElectronIon|Correlation|idr|8|157|0.98296
1|ElectronIon|Correlation|idr|8|158|0.98129
1|ElectronIon|Correlation|idr|8|159|0.98355
1|ElectronIon|Correlation|idr|8|160|0.98018
1|ElectronIon|Correlation|idr|8|161|0.98727
1|ElectronIon|Correlation|idr|8|162|0.98018
1|ElectronIon|Correlation|idr|8|163|0.98351
1|ElectronIon|Correlation|idr|8|164|0.98511
1|ElectronIon|Correlation|idr|8|165|0.98301
1|ElectronIon|Correlation|idr|8|166|0.98499
1|ElectronIon|Correlation|idr|8|167|0.98193
1|ElectronIon|Correlation|idr|8|168|0.98503
1|ElectronIon|Correlation|idr|8|169|0.9839
1|ElectronIon|Correlation|idr|8|170|0.98259
1|ElectronIon|Correlation|idr|8|171|0.98443
1|ElectronIon|Correlation|idr|8|172|0.98511
1|ElectronIon|Correlation|idr|8|173|0.98493
1|ElectronIon|Correlation|idr|8|174|0.98588
1|ElectronIon|Correlation|idr|8|175|0.98414
1|ElectronIon|Correlation|idr|8|176|0.98556
1|ElectronIon|Correlation|idr|8|177|0.98506
1|ElectronIon|Correlation|idr|8|178|0.9808
1|ElectronIon|Correlation|idr|8|179|0.98501
1|ElectronIon|Correlation|idr|8|180|0.98544
1|ElectronIon|Correlation|idr|8|181|0.98714
1|ElectronIon|Correlation|idr|8|182|0.98538
1|ElectronIon|Correlation|idr|8|183|0.98663
1|ElectronIon|Correlation|idr|8|184|0.98513
1|ElectronIon|Correlation|idr|8|185|0.98563
1|ElectronIon|Correlation|idr|8|186|0.98725
1|ElectronIon|Correlation|idr|8|187|0.98646
1|ElectronIon|Correlation|idr|8|188|0.98665
1|ElectronIon|Correlation|idr|8|189|0.98563
1|ElectronIon|Correlation|idr|8|190|0.98587
1|ElectronIon|Correlation|idr|8|191|0.983
1|ElectronIon|Correlation|idr|8|192|0.98339
1|ElectronIon|Correlation|idr|8|193|0.98713
1|ElectronIon|Correlation|idr|8|194|0.9845
1|ElectronIon|Correlation|idr|8|195|0.98025
1|ElectronIon|Correlation|idr|8|196|0.98448
1|ElectronIon|Correlation|idr|8|197|0.98512
1|ElectronIon|Correlation|idr|8|198|0.98548
1|ElectronIon|Correlation|idr|8|199|0.9851
1|ElectronIon|Correlation|idr|8|200|0.98455
1|ElectronIon|Correlation|idr|8|201|0.98201
1|ElectronIon|Correlation|idr|8|202|0.98439
1|ElectronIon|Correlation|idr|8|203|0.98197
1|ElectronIon|Correlation|idr|8|204|0.98316
1|ElectronIon|Correlation|idr|8|205|0.98731
1|ElectronIon|Correlation|idr|8|206|0.98737
1|ElectronIon|Correlation|idr|8|207|0.98471
1|ElectronIon|Correlation|idr|8|208|0.98497
1|ElectronIon|Correlation|idr|8|209|0.98332
1|ElectronIon|Correlation|idr|8|210|0.9848
1|ElectronIon|Correlation|idr|8|211|0.98569
1|ElectronIon|Correlation|idr|8|212|0.98535
1|ElectronIon|Correlation|idr|8|213|0.98445
1|ElectronIon|Correlation|idr|8|214|0.98394
1|ElectronIon|Correlation|idr|8|215|0.98443
1|ElectronIon|Correlation|idr|8|216|0.98337
1|ElectronIon|Correlation|idr|8|217|0.98353
1|ElectronIon|Correlation|idr|8|218|0.98456
1|ElectronIon|Correlation|idr|8|219|0.9863
1|ElectronIon|Correlation|idr|8|220|0.98641
1|ElectronIon|Correlation|idr|8|221|0.9855
1|ElectronIon|Correlation|idr|8|222|0.98418
1|ElectronIon|Correlation|idr|8|223|0.98584
1|ElectronIon|Correlation|idr|8|224|0.98556
1|ElectronIon|Correlation|idr|8|225|0.98505
1|ElectronIon|Correlation|idr|8|226|0.98344
1|ElectronIon|Correlation|idr|8|227|0.98433
1|ElectronIon|Correlation|idr|8|228|0.9831
1|ElectronIon|Correlation|idr|8|229|0.98385
1|ElectronIon|Correlation|idr|8|230|0.98538
1|ElectronIon|Correlation|idr|8|231|0.98286
1|ElectronIon|Correlation|idr|8|232|0.98549
1|ElectronIon|Correlation|idr|8|233|0.9846
1|ElectronIon|Correlation|idr|8|234|0.98765
1|ElectronIon|Correlation|idr|8|235|0.98538
1|ElectronIon|Correlation|idr|8|236|0.98586
1|ElectronIon|Correlation|idr|8|237|0.97878
1|ElectronIon|Correlation|idr|8|238|0.98658
1|ElectronIon|Correlation|idr|8|239|0.98241
1|ElectronIon|Correlation|idr|8|240|0.97664
1|ElectronIon|Correlation|idr|8|241|0.98256
1|ElectronIon|Correlation|idr|8|242|0.97675
1|ElectronIon|Correlation|idr|8|243|0.9849
1|ElectronIon|Correlation|idr|8|244|0.98802
1|ElectronIon|Correlation|idr|8|245|0.98618
1|ElectronIon|Correlation|idr|8|246|0.98636
1|ElectronIon|Correlation|idr|8|247|0.98613
1|ElectronIon|Correlation|idr|8|248|0.982
1|ElectronIon|Correlation|idr|8|249|0.98466
1|ElectronIon|Correlation|idr|8|250|0.98602
1|ElectronIon|Correlation|idr|8|251|0.98568
1|ElectronIon|Correlation|idr|8|252|0.97944
1|ElectronIon|Correlation|idr|8|253|0.98678
1|ElectronIon|Correlation|idr|8|254|0.98463
1|ElectronIon|Correlation|idr|8|255|0.98054
1|ElectronIon|Correlation|idr|8|256|0.98311
1|ElectronIon|Correlation|idr|8|257|0.98401
1|ElectronIon|Correlation|idr|8|258|0.98471
1|ElectronIon|Correlation|idr|8|259|0.9843
1|ElectronIon|Correlation|idr|8|260|0.98682
1|ElectronIon|Correlation|idr|8|261|0.98008
1|ElectronIon|Correlation|idr|8|262|0.9841
1|ElectronIon|Correlation|idr|8|263|0.98492
1|ElectronIon|Correlation|idr|8|264|0.98608
1|ElectronIon|Correlation|idr|8|265|0.98139
1|ElectronIon|Correlation|idr|8|266|0.98464
1|ElectronIon|Correlation|idr|8|267|0.9849
1|ElectronIon|Correlation|idr|8|268|0.98596
1|ElectronIon|Correlation|idr|8|269|0.98749
1|ElectronIon|Correlation|idr|8|270|0.98352
1|ElectronIon|Correlation|idr|8|271|0.98504
1|ElectronIon|Correlation|idr|8|272|0.98552
1|ElectronIon|Correlation|idr|8|273|0.98916
1|ElectronIon|Correlation|idr|8|274|0.98672
1|ElectronIon|Correlation|idr|8|275|0.98701
1|ElectronIon|Correlation|idr|8|276|0.98313
1|ElectronIon|Correlation|idr|8|277|0.98165
1|ElectronIon|Correlation|idr|8|278|0.98445
1|ElectronIon|Correlation|idr|8|279|0.9844
1|ElectronIon|Correlation|idr|8|280|0.98477
1|ElectronIon|Correlation|idr|8|281|0.98497
1|ElectronIon|Correlation|idr|8|282|0.98635
1|ElectronIon|Correlation|idr|8|283|0.98066
1|ElectronIon|Correlation|idr|8|284|0.98628
1|ElectronIon|Correlation|idr|8|285|0.98561
1|ElectronIon|Correlation|idr|8|286|0.98415
1|ElectronIon|Correlation|idr|8|287|0.9862
1|ElectronIon|Correlation|idr|8|288|0.98507
1|ElectronIon|Correlation|idr|8|289|0.98326
1|ElectronIon|Correlation|idr|8|290|0.98153
1|ElectronIon|Correlation|idr|8|291|0.98089
1|ElectronIon|Correlation|idr|8|292|0.98502
1|ElectronIon|Correlation|idr|8|293|0.98449
1|ElectronIon|Correlation|idr|8|294|0.98623
1|ElectronIon|Correlation|idr|8|295|0.98155
1|ElectronIon|Correlation|idr|8|296|0.98412
1|ElectronIon|Correlation|idr|8|297|0.98244
1|ElectronIon|Correlation|idr|8|298|0.98584
1|ElectronIon|Correlation|idr|8|299|0.98255
1|ElectronIon|Correlation|idr|8|300|0.98134
1|ElectronIon|Correlation|idr|8|301|0.98486
1|ElectronIon|Correlation|idr|8|302|0.98678
1|ElectronIon|Correlation|idr|8|303|0.98648
1|ElectronIon|Correlation|idr|8|304|0.98074
1|ElectronIon|Correlation|idr|8|305|0.98164
1|ElectronIon|Correlation|idr|8|306|0.98648
1|ElectronIon|Correlation|idr|8|307|0.9842
1|ElectronIon|Correlation|idr|8|308|0.98265
1|ElectronIon|Correlation|idr|8|309|0.985
1|ElectronIon|Correlation|idr|8|310|0.98597
1|ElectronIon|Correlation|idr|8|311|0.98567
1|ElectronIon|Correlation|idr|8|312|0.98624
1|ElectronIon|Correlation|idr|8|313|0.98632
1|ElectronIon|Correlation|idr|8|314|0.98369
1|ElectronIon|Correlation|idr|8|315|0.98799
1|ElectronIon|Correlation|idr|8|316|0.98421
1|ElectronIon|Correlation|idr|8|317|0.97873
1|ElectronIon|Correlation|idr|8|318|0.98359
1|ElectronIon|Correlation|idr|8|319|0.98033
1|ElectronIon|Correlation|idr|8|320|0.98612
1|ElectronIon|Correlation|idr|8|321|0.98761
1|ElectronIon|Correlation|idr|8|322|0.98508
1|ElectronIon|Correlation|idr|8|323|0.98387
1|ElectronIon|Correlation|idr|8|324|0.98394
1|ElectronIon|Correlation|idr|8|325|0.98443
1|ElectronIon|Correlation|idr|8|326|0.9869
1|ElectronIon|Correlation|idr|8|327|0.98383
1|ElectronIon|Correlation|idr|8|328|0.98314
1|ElectronIon|Correlation|idr|8|329|0.98344
1|ElectronIon|Correlation|idr|8|330|0.98554
1|ElectronIon|Correlation|idr|8|331|0.98606
1|ElectronIon|Correlation|idr|8|332|0.98493
1|ElectronIon|Correlation|idr|8|333|0.98697
1|ElectronIon|Correlation|idr|8|334|0.98649
1|ElectronIon|Correlation|idr|8|335|0.98273
1|ElectronIon|Correlation|idr|8|336|0.98512
1|ElectronIon|Correlation|idr|8|337|0.98661
1|ElectronIon|Correlation|idr|8|338|0.98576
1|ElectronIon|Correlation|idr|8|339|0.98534
1|ElectronIon|Correlation|idr|8|340|0.98549
1|ElectronIon|Correlation|idr|8|341|0.98077
1|ElectronIon|Correlation|idr|8|342|0.9872
1|ElectronIon|Correlation|idr|8|343|0.98067
1|ElectronIon|Correlation|idr|8|344|0.98645
1|ElectronIon|Correlation|idr|8|345|0.98659
1|ElectronIon|Correlation|idr|8|346|0.98703
1|ElectronIon|Correlation|idr|8|347|0.9841
1|ElectronIon|Correlation|idr|8|348|0.9845
1|ElectronIon|Correlation|idr|8|349|0.98178
1|ElectronIon|Correlation|idr|8|350|0.98017
1|ElectronIon|Correlation|idr|8|351|0.98631
1|ElectronIon|Correlation|idr|8|352|0.98432
1|ElectronIon|Correlation|idr|8|353|0.98605
1|ElectronIon|Correlation|idr|8|354|0.98561
1|ElectronIon|Correlation|idr|8|355|0.98539
1|ElectronIon|Correlation|idr|8|356|0.9854
1|ElectronIon|Correlation|idr|8|357|0.98492
1|ElectronIon|Correlation|idr|8|358|0.98583
1|ElectronIon|Correlation|idr|8|359|0.98655
1|ElectronIon|Correlation|idr|8|360|0.98284
1|ElectronIon|Correlation|idr|8|361|0.98427
1|ElectronIon|Correlation|idr|8|362|0.9842
1|ElectronIon|Correlation|idr|8|363|0.98252
1|ElectronIon|Correlation|idr|8|364|0.98491
1|ElectronIon|Correlation|idr|8|365|0.98663
1|ElectronIon|Correlation|idr|8|366|0.98223
1|ElectronIon|Correlation|idr|8|367|0.98227
1|ElectronIon|Correlation|idr|8|368|0.98367
1|ElectronIon|Correlation|idr|8|369|0.9832
1|ElectronIon|Correlation|idr|8|370|0.98143
1|ElectronIon|Correlation|idr|8|371|0.98541
1|ElectronIon|Correlation|idr|8|372|0.98386
1|ElectronIon|Correlation|idr|8|373|0.98452
1|ElectronIon|Correlation|idr|8|374|0.98194
1|ElectronIon|Correlation|idr|8|375|0.98567
1|ElectronIon|Correlation|idr|8|376|0.98603
1|ElectronIon|Correlation|idr|8|377|0.98067
1|ElectronIon|Correlation|idr|8|378|0.97761
1|ElectronIon|Correlation|idr|8|379|0.98383
1|ElectronIon|Correlation|idr|8|380|0.98409
1|ElectronIon|Correlation|idr|8|381|0.98418
1|ElectronIon|Correlation|idr|8|382|0.9817
1|ElectronIon|Correlation|idr|8|383|0.98226
1|ElectronIon|Correlation|idr|8|384|0.98644
