# Supplementary material for: On DNA numerical representations for genomic similarity computation
Source: PLoS One. 2017 Mar 21;12(3):e0173288. doi: 10.1371/journal.pone.0173288 (PMC5360225; doi:10.1371/journal.pone.0173288)
Supplement: S3 File — The datasets employed in this work. (ZIP) [file pone.0173288.s003.zip › datasets/syntheticalExperimentalScores/sequenceBase_1_transformation_ElectronIon_metric_Correlation_type_is_percentage_1.txt]

1|ElectronIon|Correlation|ir|1|1|0.98893
1|ElectronIon|Correlation|ir|1|2|0.9876
1|ElectronIon|Correlation|ir|1|3|0.99069
1|ElectronIon|Correlation|ir|1|4|0.9858
1|ElectronIon|Correlation|ir|1|5|0.9881
1|ElectronIon|Correlation|ir|1|6|0.98753
1|ElectronIon|Correlation|ir|1|7|0.98497
1|ElectronIon|Correlation|ir|1|8|0.98854
1|ElectronIon|Correlation|ir|1|9|0.98687
1|ElectronIon|Correlation|ir|1|10|0.98919
1|ElectronIon|Correlation|ir|1|11|0.98775
1|ElectronIon|Correlation|ir|1|12|0.98588
1|ElectronIon|Correlation|ir|1|13|0.98755
1|ElectronIon|Correlation|ir|1|14|0.98575
1|ElectronIon|Correlation|ir|1|15|0.98591
1|ElectronIon|Correlation|ir|1|16|0.99172
1|ElectronIon|Correlation|ir|1|17|0.98597
1|ElectronIon|Correlation|ir|1|18|0.98554
1|ElectronIon|Correlation|ir|1|19|0.99408
1|ElectronIon|Correlation|ir|1|20|0.99439
1|ElectronIon|Correlation|ir|1|21|0.98882
1|ElectronIon|Correlation|ir|1|22|0.98589
1|ElectronIon|Correlation|ir|1|23|0.98617
1|ElectronIon|Correlation|ir|1|24|0.98447
1|ElectronIon|Correlation|ir|1|25|0.98556
1|ElectronIon|Correlation|ir|1|26|0.99095
1|ElectronIon|Correlation|ir|1|27|0.99103
1|ElectronIon|Correlation|ir|1|28|0.9839
1|ElectronIon|Correlation|ir|1|29|0.98655
1|ElectronIon|Correlation|ir|1|30|0.98557
1|ElectronIon|Correlation|ir|1|31|0.99095
1|ElectronIon|Correlation|ir|1|32|0.98694
1|ElectronIon|Correlation|ir|1|33|0.98529
1|ElectronIon|Correlation|ir|1|34|0.99311
1|ElectronIon|Correlation|ir|1|35|0.9864
1|ElectronIon|Correlation|ir|1|36|0.98554
1|ElectronIon|Correlation|ir|1|37|0.98732
1|ElectronIon|Correlation|ir|1|38|0.98659
1|ElectronIon|Correlation|ir|1|39|0.98648
1|ElectronIon|Correlation|ir|1|40|0.98561
1|ElectronIon|Correlation|ir|1|41|0.98579
1|ElectronIon|Correlation|ir|1|42|0.98675
1|ElectronIon|Correlation|ir|1|43|0.98479
1|ElectronIon|Correlation|ir|1|44|0.98736
1|ElectronIon|Correlation|ir|1|45|0.98828
1|ElectronIon|Correlation|ir|1|46|0.99278
1|ElectronIon|Correlation|ir|1|47|0.98486
1|ElectronIon|Correlation|ir|1|48|0.9862
1|ElectronIon|Correlation|ir|1|49|0.98725
1|ElectronIon|Correlation|ir|1|50|0.98591
1|ElectronIon|Correlation|ir|1|51|0.98729
1|ElectronIon|Correlation|ir|1|52|0.98662
1|ElectronIon|Correlation|ir|1|53|0.98758
1|ElectronIon|Correlation|ir|1|54|0.98888
1|ElectronIon|Correlation|ir|1|55|0.98567
1|ElectronIon|Correlation|ir|1|56|0.9857
1|ElectronIon|Correlation|ir|1|57|0.98683
1|ElectronIon|Correlation|ir|1|58|0.98397
1|ElectronIon|Correlation|ir|1|59|0.98654
1|ElectronIon|Correlation|ir|1|60|0.98968
1|ElectronIon|Correlation|ir|1|61|0.98645
1|ElectronIon|Correlation|ir|1|62|0.99203
1|ElectronIon|Correlation|ir|1|63|0.98782
1|ElectronIon|Correlation|ir|1|64|0.9889
1|ElectronIon|Correlation|ir|1|65|0.98891
1|ElectronIon|Correlation|ir|1|66|0.98472
1|ElectronIon|Correlation|ir|1|67|0.99005
1|ElectronIon|Correlation|ir|1|68|0.98733
1|ElectronIon|Correlation|ir|1|69|0.98493
1|ElectronIon|Correlation|ir|1|70|0.9849
1|ElectronIon|Correlation|ir|1|71|0.99548
1|ElectronIon|Correlation|ir|1|72|0.98654
1|ElectronIon|Correlation|ir|1|73|0.98963
1|ElectronIon|Correlation|ir|1|74|0.98576
1|ElectronIon|Correlation|ir|1|75|0.9892
1|ElectronIon|Correlation|ir|1|76|0.98967
1|ElectronIon|Correlation|ir|1|77|0.98512
1|ElectronIon|Correlation|ir|1|78|0.98669
1|ElectronIon|Correlation|ir|1|79|0.98551
1|ElectronIon|Correlation|ir|1|80|0.98616
1|ElectronIon|Correlation|ir|1|81|0.98578
1|ElectronIon|Correlation|ir|1|82|0.99421
1|ElectronIon|Correlation|ir|1|83|0.98591
1|ElectronIon|Correlation|ir|1|84|0.98643
1|ElectronIon|Correlation|ir|1|85|0.98929
1|ElectronIon|Correlation|ir|1|86|0.98731
1|ElectronIon|Correlation|ir|1|87|0.98549
1|ElectronIon|Correlation|ir|1|88|0.98758
1|ElectronIon|Correlation|ir|1|89|0.98911
1|ElectronIon|Correlation|ir|1|90|0.98595
1|ElectronIon|Correlation|ir|1|91|0.98766
1|ElectronIon|Correlation|ir|1|92|0.98658
1|ElectronIon|Correlation|ir|1|93|0.98796
1|ElectronIon|Correlation|ir|1|94|0.98569
1|ElectronIon|Correlation|ir|1|95|0.99347
1|ElectronIon|Correlation|ir|1|96|0.98693
1|ElectronIon|Correlation|ir|1|97|0.98794
1|ElectronIon|Correlation|ir|1|98|0.98794
1|ElectronIon|Correlation|ir|1|99|0.98795
1|ElectronIon|Correlation|ir|1|100|0.98673
1|ElectronIon|Correlation|ir|1|101|0.98556
1|ElectronIon|Correlation|ir|1|102|0.99018
1|ElectronIon|Correlation|ir|1|103|0.98652
1|ElectronIon|Correlation|ir|1|104|0.98647
1|ElectronIon|Correlation|ir|1|105|0.98386
1|ElectronIon|Correlation|ir|1|106|0.98921
1|ElectronIon|Correlation|ir|1|107|0.98546
1|ElectronIon|Correlation|ir|1|108|0.98488
1|ElectronIon|Correlation|ir|1|109|0.98788
1|ElectronIon|Correlation|ir|1|110|0.98465
1|ElectronIon|Correlation|ir|1|111|0.98853
1|ElectronIon|Correlation|ir|1|112|0.98784
1|ElectronIon|Correlation|ir|1|113|0.98629
1|ElectronIon|Correlation|ir|1|114|0.98676
1|ElectronIon|Correlation|ir|1|115|0.98774
1|ElectronIon|Correlation|ir|1|116|0.98744
1|ElectronIon|Correlation|ir|1|117|0.98897
1|ElectronIon|Correlation|ir|1|118|0.98634
1|ElectronIon|Correlation|ir|1|119|0.98489
1|ElectronIon|Correlation|ir|1|120|0.98573
1|ElectronIon|Correlation|ir|1|121|0.98816
1|ElectronIon|Correlation|ir|1|122|0.98616
1|ElectronIon|Correlation|ir|1|123|0.98699
1|ElectronIon|Correlation|ir|1|124|0.98799
1|ElectronIon|Correlation|ir|1|125|0.98933
1|ElectronIon|Correlation|ir|1|126|0.99085
1|ElectronIon|Correlation|ir|1|127|0.98531
1|ElectronIon|Correlation|ir|1|128|0.98681
1|ElectronIon|Correlation|ir|1|129|0.98935
1|ElectronIon|Correlation|ir|1|130|0.98636
1|ElectronIon|Correlation|ir|1|131|0.99119
1|ElectronIon|Correlation|ir|1|132|0.9879
1|ElectronIon|Correlation|ir|1|133|0.98529
1|ElectronIon|Correlation|ir|1|134|0.98736
1|ElectronIon|Correlation|ir|1|135|0.98571
1|ElectronIon|Correlation|ir|1|136|0.98511
1|ElectronIon|Correlation|ir|1|137|0.98859
1|ElectronIon|Correlation|ir|1|138|0.98569
1|ElectronIon|Correlation|ir|1|139|0.9886
1|ElectronIon|Correlation|ir|1|140|0.9853
1|ElectronIon|Correlation|ir|1|141|0.98629
1|ElectronIon|Correlation|ir|1|142|0.98603
1|ElectronIon|Correlation|ir|1|143|0.98769
1|ElectronIon|Correlation|ir|1|144|0.98496
1|ElectronIon|Correlation|ir|1|145|0.98539
1|ElectronIon|Correlation|ir|1|146|0.98544
1|ElectronIon|Correlation|ir|1|147|0.98742
1|ElectronIon|Correlation|ir|1|148|0.98781
1|ElectronIon|Correlation|ir|1|149|0.99183
1|ElectronIon|Correlation|ir|1|150|0.98401
1|ElectronIon|Correlation|ir|1|151|0.9905
1|ElectronIon|Correlation|ir|1|152|0.9886
1|ElectronIon|Correlation|ir|1|153|0.98785
1|ElectronIon|Correlation|ir|1|154|0.98606
1|ElectronIon|Correlation|ir|1|155|0.98554
1|ElectronIon|Correlation|ir|1|156|0.9867
1|ElectronIon|Correlation|ir|1|157|0.98426
1|ElectronIon|Correlation|ir|1|158|0.98824
1|ElectronIon|Correlation|ir|1|159|0.98655
1|ElectronIon|Correlation|ir|1|160|0.98792
1|ElectronIon|Correlation|ir|1|161|0.98429
1|ElectronIon|Correlation|ir|1|162|0.99414
1|ElectronIon|Correlation|ir|1|163|0.98668
1|ElectronIon|Correlation|ir|1|164|0.99146
1|ElectronIon|Correlation|ir|1|165|0.98634
1|ElectronIon|Correlation|ir|1|166|0.98634
1|ElectronIon|Correlation|ir|1|167|0.9861
1|ElectronIon|Correlation|ir|1|168|0.9861
1|ElectronIon|Correlation|ir|1|169|0.98474
1|ElectronIon|Correlation|ir|1|170|0.98726
1|ElectronIon|Correlation|ir|1|171|0.98599
1|ElectronIon|Correlation|ir|1|172|0.98539
1|ElectronIon|Correlation|ir|1|173|0.98533
1|ElectronIon|Correlation|ir|1|174|0.98807
1|ElectronIon|Correlation|ir|1|175|0.98952
1|ElectronIon|Correlation|ir|1|176|0.98915
1|ElectronIon|Correlation|ir|1|177|0.98656
1|ElectronIon|Correlation|ir|1|178|0.98925
1|ElectronIon|Correlation|ir|1|179|0.98565
1|ElectronIon|Correlation|ir|1|180|0.98391
1|ElectronIon|Correlation|ir|1|181|0.98844
1|ElectronIon|Correlation|ir|1|182|0.98472
1|ElectronIon|Correlation|ir|1|183|0.98652
1|ElectronIon|Correlation|ir|1|184|0.98441
1|ElectronIon|Correlation|ir|1|185|0.98825
1|ElectronIon|Correlation|ir|1|186|0.98798
1|ElectronIon|Correlation|ir|1|187|0.98768
1|ElectronIon|Correlation|ir|1|188|0.99629
1|ElectronIon|Correlation|ir|1|189|0.98807
1|ElectronIon|Correlation|ir|1|190|0.98694
1|ElectronIon|Correlation|ir|1|191|0.9906
1|ElectronIon|Correlation|ir|1|192|0.99066
1|ElectronIon|Correlation|ir|1|193|0.98736
1|ElectronIon|Correlation|ir|1|194|0.98806
1|ElectronIon|Correlation|ir|1|195|0.98672
1|ElectronIon|Correlation|ir|1|196|0.98565
1|ElectronIon|Correlation|ir|1|197|0.98696
1|ElectronIon|Correlation|ir|1|198|0.9872
1|ElectronIon|Correlation|ir|1|199|0.98699
1|ElectronIon|Correlation|ir|1|200|0.98598
1|ElectronIon|Correlation|ir|1|201|0.98744
1|ElectronIon|Correlation|ir|1|202|0.98836
1|ElectronIon|Correlation|ir|1|203|0.98858
1|ElectronIon|Correlation|ir|1|204|0.98753
1|ElectronIon|Correlation|ir|1|205|0.98779
1|ElectronIon|Correlation|ir|1|206|0.98729
1|ElectronIon|Correlation|ir|1|207|0.9874
1|ElectronIon|Correlation|ir|1|208|0.98913
1|ElectronIon|Correlation|ir|1|209|0.98618
1|ElectronIon|Correlation|ir|1|210|0.98736
1|ElectronIon|Correlation|ir|1|211|0.98377
1|ElectronIon|Correlation|ir|1|212|0.98723
1|ElectronIon|Correlation|ir|1|213|0.98846
1|ElectronIon|Correlation|ir|1|214|0.98701
1|ElectronIon|Correlation|ir|1|215|0.98683
1|ElectronIon|Correlation|ir|1|216|0.98799
1|ElectronIon|Correlation|ir|1|217|0.98876
1|ElectronIon|Correlation|ir|1|218|0.98807
1|ElectronIon|Correlation|ir|1|219|0.98573
1|ElectronIon|Correlation|ir|1|220|0.9904
1|ElectronIon|Correlation|ir|1|221|0.99001
1|ElectronIon|Correlation|ir|1|222|0.98657
1|ElectronIon|Correlation|ir|1|223|0.98389
1|ElectronIon|Correlation|ir|1|224|0.98782
1|ElectronIon|Correlation|ir|1|225|0.98754
1|ElectronIon|Correlation|ir|1|226|0.98602
1|ElectronIon|Correlation|ir|1|227|0.98715
1|ElectronIon|Correlation|ir|1|228|0.98538
1|ElectronIon|Correlation|ir|1|229|0.98584
1|ElectronIon|Correlation|ir|1|230|0.99178
1|ElectronIon|Correlation|ir|1|231|0.98802
1|ElectronIon|Correlation|ir|1|232|0.98569
1|ElectronIon|Correlation|ir|1|233|0.98411
1|ElectronIon|Correlation|ir|1|234|0.9901
1|ElectronIon|Correlation|ir|1|235|0.99096
1|ElectronIon|Correlation|ir|1|236|0.98369
1|ElectronIon|Correlation|ir|1|237|0.98635
1|ElectronIon|Correlation|ir|1|238|0.98501
1|ElectronIon|Correlation|ir|1|239|0.98783
1|ElectronIon|Correlation|ir|1|240|0.98743
1|ElectronIon|Correlation|ir|1|241|0.98639
1|ElectronIon|Correlation|ir|1|242|0.98941
1|ElectronIon|Correlation|ir|1|243|0.98678
1|ElectronIon|Correlation|ir|1|244|0.98766
1|ElectronIon|Correlation|ir|1|245|0.98634
1|ElectronIon|Correlation|ir|1|246|0.98805
1|ElectronIon|Correlation|ir|1|247|0.98978
1|ElectronIon|Correlation|ir|1|248|0.98743
1|ElectronIon|Correlation|ir|1|249|0.98489
1|ElectronIon|Correlation|ir|1|250|0.98783
1|ElectronIon|Correlation|ir|1|251|0.99678
1|ElectronIon|Correlation|ir|1|252|0.98762
1|ElectronIon|Correlation|ir|1|253|0.98892
1|ElectronIon|Correlation|ir|1|254|0.98656
1|ElectronIon|Correlation|ir|1|255|0.98748
1|ElectronIon|Correlation|ir|1|256|0.98678
1|ElectronIon|Correlation|ir|1|257|0.99134
1|ElectronIon|Correlation|ir|1|258|0.99033
1|ElectronIon|Correlation|ir|1|259|0.98495
1|ElectronIon|Correlation|ir|1|260|0.98653
1|ElectronIon|Correlation|ir|1|261|0.98829
1|ElectronIon|Correlation|ir|1|262|0.9878
1|ElectronIon|Correlation|ir|1|263|0.98516
1|ElectronIon|Correlation|ir|1|264|0.99023
1|ElectronIon|Correlation|ir|1|265|0.98781
1|ElectronIon|Correlation|ir|1|266|0.99017
1|ElectronIon|Correlation|ir|1|267|0.98848
1|ElectronIon|Correlation|ir|1|268|0.98704
1|ElectronIon|Correlation|ir|1|269|0.9872
1|ElectronIon|Correlation|ir|1|270|0.9876
1|ElectronIon|Correlation|ir|1|271|0.98559
1|ElectronIon|Correlation|ir|1|272|0.98796
1|ElectronIon|Correlation|ir|1|273|0.98807
1|ElectronIon|Correlation|ir|1|274|0.98562
1|ElectronIon|Correlation|ir|1|275|0.98967
1|ElectronIon|Correlation|ir|1|276|0.98445
1|ElectronIon|Correlation|ir|1|277|0.98438
1|ElectronIon|Correlation|ir|1|278|0.98545
1|ElectronIon|Correlation|ir|1|279|0.98628
1|ElectronIon|Correlation|ir|1|280|0.98664
1|ElectronIon|Correlation|ir|1|281|0.98792
1|ElectronIon|Correlation|ir|1|282|0.98824
1|ElectronIon|Correlation|ir|1|283|0.9862
1|ElectronIon|Correlation|ir|1|284|0.98828
1|ElectronIon|Correlation|ir|1|285|0.98643
1|ElectronIon|Correlation|ir|1|286|0.98939
1|ElectronIon|Correlation|ir|1|287|0.98706
1|ElectronIon|Correlation|ir|1|288|0.98611
1|ElectronIon|Correlation|ir|1|289|0.9872
1|ElectronIon|Correlation|ir|1|290|0.98714
1|ElectronIon|Correlation|ir|1|291|0.98466
1|ElectronIon|Correlation|ir|1|292|0.98579
1|ElectronIon|Correlation|ir|1|293|0.98778
1|ElectronIon|Correlation|ir|1|294|0.99081
1|ElectronIon|Correlation|ir|1|295|0.98717
1|ElectronIon|Correlation|ir|1|296|0.98866
1|ElectronIon|Correlation|ir|1|297|0.98702
1|ElectronIon|Correlation|ir|1|298|0.98663
1|ElectronIon|Correlation|ir|1|299|0.98546
1|ElectronIon|Correlation|ir|1|300|0.98547
1|ElectronIon|Correlation|ir|1|301|0.98787
1|ElectronIon|Correlation|ir|1|302|0.98836
1|ElectronIon|Correlation|ir|1|303|0.98437
1|ElectronIon|Correlation|ir|1|304|0.98692
1|ElectronIon|Correlation|ir|1|305|0.98663
1|ElectronIon|Correlation|ir|1|306|0.98674
1|ElectronIon|Correlation|ir|1|307|0.98472
1|ElectronIon|Correlation|ir|1|308|0.9863
1|ElectronIon|Correlation|ir|1|309|0.98484
1|ElectronIon|Correlation|ir|1|310|0.98958
1|ElectronIon|Correlation|ir|1|311|0.98993
1|ElectronIon|Correlation|ir|1|312|0.98544
1|ElectronIon|Correlation|ir|1|313|0.98692
1|ElectronIon|Correlation|ir|1|314|0.99144
1|ElectronIon|Correlation|ir|1|315|0.98782
1|ElectronIon|Correlation|ir|1|316|0.98542
1|ElectronIon|Correlation|ir|1|317|0.98404
1|ElectronIon|Correlation|ir|1|318|0.98784
1|ElectronIon|Correlation|ir|1|319|0.98581
1|ElectronIon|Correlation|ir|1|320|0.98629
1|ElectronIon|Correlation|ir|1|321|0.98633
1|ElectronIon|Correlation|ir|1|322|0.99119
1|ElectronIon|Correlation|ir|1|323|0.98691
1|ElectronIon|Correlation|ir|1|324|0.98849
1|ElectronIon|Correlation|ir|1|325|0.98729
1|ElectronIon|Correlation|ir|1|326|0.98762
1|ElectronIon|Correlation|ir|1|327|0.98905
1|ElectronIon|Correlation|ir|1|328|0.98339
1|ElectronIon|Correlation|ir|1|329|0.98777
1|ElectronIon|Correlation|ir|1|330|0.98785
1|ElectronIon|Correlation|ir|1|331|0.99148
1|ElectronIon|Correlation|ir|1|332|0.98643
1|ElectronIon|Correlation|ir|1|333|0.98687
1|ElectronIon|Correlation|ir|1|334|0.98638
1|ElectronIon|Correlation|ir|1|335|0.98845
1|ElectronIon|Correlation|ir|1|336|0.9864
1|ElectronIon|Correlation|ir|1|337|0.98712
1|ElectronIon|Correlation|ir|1|338|0.98775
1|ElectronIon|Correlation|ir|1|339|0.98546
1|ElectronIon|Correlation|ir|1|340|0.98597
1|ElectronIon|Correlation|ir|1|341|0.98554
1|ElectronIon|Correlation|ir|1|342|0.98608
1|ElectronIon|Correlation|ir|1|343|0.9883
1|ElectronIon|Correlation|ir|1|344|0.9871
1|ElectronIon|Correlation|ir|1|345|0.98553
1|ElectronIon|Correlation|ir|1|346|0.98895
1|ElectronIon|Correlation|ir|1|347|0.98685
1|ElectronIon|Correlation|ir|1|348|0.98608
1|ElectronIon|Correlation|ir|1|349|0.98568
1|ElectronIon|Correlation|ir|1|350|0.98681
1|ElectronIon|Correlation|ir|1|351|0.98802
1|ElectronIon|Correlation|ir|1|352|0.98672
1|ElectronIon|Correlation|ir|1|353|0.98948
1|ElectronIon|Correlation|ir|1|354|0.98481
1|ElectronIon|Correlation|ir|1|355|0.98698
1|ElectronIon|Correlation|ir|1|356|0.98649
1|ElectronIon|Correlation|ir|1|357|0.98735
1|ElectronIon|Correlation|ir|1|358|0.99039
1|ElectronIon|Correlation|ir|1|359|0.9881
1|ElectronIon|Correlation|ir|1|360|0.98561
1|ElectronIon|Correlation|ir|1|361|0.98683
1|ElectronIon|Correlation|ir|1|362|0.99031
1|ElectronIon|Correlation|ir|1|363|0.98551
1|ElectronIon|Correlation|ir|1|364|0.98745
1|ElectronIon|Correlation|ir|1|365|0.98709
1|ElectronIon|Correlation|ir|1|366|0.98796
1|ElectronIon|Correlation|ir|1|367|0.98748
1|ElectronIon|Correlation|ir|1|368|0.98564
1|ElectronIon|Correlation|ir|1|369|0.98916
1|ElectronIon|Correlation|ir|1|370|0.98608
1|ElectronIon|Correlation|ir|1|371|0.98626
1|ElectronIon|Correlation|ir|1|372|0.98576
1|ElectronIon|Correlation|ir|1|373|0.98489
1|ElectronIon|Correlation|ir|1|374|0.9901
1|ElectronIon|Correlation|ir|1|375|0.98547
1|ElectronIon|Correlation|ir|1|376|0.98608
1|ElectronIon|Correlation|ir|1|377|0.98518
1|ElectronIon|Correlation|ir|1|378|0.98574
1|ElectronIon|Correlation|ir|1|379|0.98655
1|ElectronIon|Correlation|ir|1|380|0.98567
1|ElectronIon|Correlation|ir|1|381|0.98557
1|ElectronIon|Correlation|ir|1|382|0.98549
1|ElectronIon|Correlation|ir|1|383|0.99161
1|ElectronIon|Correlation|ir|1|384|0.99027
