# Supplementary material for: On DNA numerical representations for genomic similarity computation
Source: PLoS One. 2017 Mar 21;12(3):e0173288. doi: 10.1371/journal.pone.0173288 (PMC5360225; doi:10.1371/journal.pone.0173288)
Supplement: S4 File — Instructions of how to use the code and run the experiments. (TXT) [file pone.0173288.s004.txt]

Scripts
1. The script getExperimentalScores.m obtains the mean Euclidian distance score and mean 1-Correlation scores for ~400 synthetic sequences in each of the 42 datasets using the percentage of modification and the type of modification (i: insertion, d: deletion, s: substitution,
i-d-s: insertion-deletion-substitution, i-d: insertion-deletion, i-s: insertion-substitution, d-s: deletion-substitution). These 42 datasets are in \datasets\syntheticalTestSet\ and the mean distance for both measures (Euclidian and Correlation) is save in \datasets\syntheticalExperimentalScores\meanDistance.txt. Also in the folder \datasets\syntheticalExperimentalScores\ are the distance scores for each synthetical sequence.
In order to obtain the distance score among the base sequence and a modified synthetic sequence it is necessary to transform each dna sequence to a numerical representation using the DNASequenceToSignal function, choosing one of the nine possible representations (Integer, Real, Voss, etc). Then the fast fourier transform is computed. Finally, the distance score is calculated. 
2. The script plotSyntheticalResultsbyTypeofChange creates a bidimencional matrix with the distance scores calculated among the base sequence and the modified synthetic sequence. The new distance matrix corresponds to a given type of change, and a distance metric. Finally, the plotMatrixbyTypeofChange script is executed in order to create the image.
3. The script getbiologicalexperiments.m computes the similarity score among 26 real DNA sequences and two "base sequences" (H. sapiens and S. cerevisiae). Each DNA sequence is transformed to a numerical representation using the generateFourierSpectrumsFromDNADataset function, choosing one of the nine possible representations (Integer, Real, Voss, etc). Then the fast fourier transform is computed and the similarity score is calculated. Finally, the function plotBiologicalResults creates the images corresponding to these results. Those images are saved in \plots\biological
4. The script getFourierSpectumStatistic.m computes the mean variance of the frequency components according to the percentage of change for the nine representations (Ingeter, Real, Voss, etc) using the type of change "ids".
5. The script generateSyntheticalTestSet.m builds two sets. The first one is a randomly built set of sequences considered as the base sequences. The second one corresponds to a set of sequences created from any of the base sequences altered with some of the following modifications (insertion, deletion, replacement or combination of them) in some given percentage.

Dasets
\datasets\biologicalTestSet\26BiologicalSequences.mat contains information about 26 biological sequences used in the experiments (DNA sequence, name, group)
\datasets\syntheticalTestSet\sequenceBase_1.fasta contains an artificial or synthetical DNA sequence called base sequence. In the same folder, each fasta file contains ~400 synthetical DNA sequences created from different modification to the base sequence as insertions, deletions, replacements and combinations of them. Also, a percentage of modification is considering in each file.

Functions
DNASequenceToSignal - Function that maps a character DNA sequence into a signal using one of the numerical representation existing in the literature (Voss Representation, Tetrahedron representation, Integer representation, Real representation, Complex representation, Quaternion representation, Electron-ion interaction potentials, Atomic Number, Paired Numeric, DNA Walk, Z-Curve)
computePowerSpectraFromDNASignal -Function that computes the Fourier spetrum from a given sequence
SignalSimilarityScore - Function that computes the similarity/difference between two signals by comparing their Fourier spectrum magnitude
GenerateRandomDNASequence - Function that generates an artificial DNA sequence of given lenght
makeRandomChangeinDNASequence - Function that make a change in a DNA sequence according to three types of changes (insertion, deletion, replacement). The nucleotide (A,C,G,T) and/or position to be changed is randomly selected.
plotBiologicalResults -Receives a 26 x 9 DATA_MATRIX, the ROOT directory and the FILE_NAME for saving the output file (a JPG file containig a figure with the biological Results)
plotMatrixbyTypeofChange - Creates several images with the results of the synthetical data.
GenerateFourierSpectrumsFromDNADataset -Generates Fourier Spectrums for a set of DNA sequences in a cell array using the selected transform
buildDNASetTest - builds a set of DNA sequences from a base sequence by applying three types of changes (insertion, deletion, replacement) and combinations of them in some given percentage.
calculateCombinations - calculates the number of combinations of modified sequences given the sequence length, the type of change and the number of nucleotids.
crossCorrelation - Function that computes the maximum cross correlation of two Vectors
NormL2 -Function that computes the Norm L2 of the difference between Vectors
